# Supplementary material for: Speech, movement, and gaze behaviours during dyadic conversation in noise
Source: Sci Rep. 2019 Jul 18;9:10451. doi: 10.1038/s41598-019-46416-0 (PMC6639257; doi:10.1038/s41598-019-46416-0)
Supplement: Supplementary file 1 — All data [file 41598_2019_46416_MOESM1_ESM.zip › dyad3conv3.txt]

timestamps	sample	levels (dB)	level change	talker 1	talker 1	talker 1	talker 2	talker 2	talker 2	talker 1	talker 1	talker 1	talker 2	talker 2	talker 2	talker 1	talker 2	talker 1	talker 2	talker 1	talker 2	talker 1	talker 2	talker 1	talker 2	talker 1	talker 2	talker 1	talker 2	talker 1	talker 2	talker 1 and 2
timestamps	sample	levels (dB)	(dB)	yaw	pitch	roll	yaw	pitch	roll	x (mm)	y (mm)	z (mm)	x (mm)	y (mm)	z (mm)	rms (volts)	rms (volts)	talking	talking	eye phi (deg)	eye phi (deg)	eye theta (deg)	eye theta (deg)	yaw re t2	yaw re t1	pitch re t2	pitch re t1	gaze yaw re t2	gaze yaw re t1	gaze pitch re t2	gaze pitch re t1	distance
0	1	60	NaN	5.863	29.302	-6.5853	-184.78	22.97	3.5615	-96.762	-642.03	1141.7	-66.975	860.9	1045.5	23.649	24.005	0	0	12.355	17.438	-19.366	-27.688	4.7276	-5.9195	25.641	26.631	17.083	11.518	6.2743	-1.057	1506.3
0.01	2	60	NaN	5.8585	29.273	-6.6015	-184.8	23.129	3.5656	-96.644	-642.07	1141.7	-67.105	860.81	1045.4	23.649	26.74	0	0	12.275	17.36	-19.365	-27.687	4.7325	-5.9239	25.607	26.795	17.007	11.436	6.2418	-0.89206	1506.3
0.02	3	60	NaN	5.8535	29.256	-6.6111	-184.78	23.227	3.6135	-96.575	-642.06	1141.7	-67.135	860.76	1045.3	23.649	24.608	0	0	12.23	17.317	-19.364	-27.686	4.7312	-5.9039	25.586	26.897	16.961	11.413	6.2219	-0.78908	1506.2
0.03	4	60	NaN	5.8505	29.243	-6.5943	-184.75	23.348	3.5848	-96.599	-642.02	1141.7	-67.407	860.6	1045.2	23.649	26.541	0	0	12.244	17.331	-19.364	-27.686	4.7375	-5.86	25.568	27.022	16.982	11.471	6.204	-0.66451	1506
0.04	5	60	NaN	5.8455	29.229	-6.5819	-184.71	23.439	3.6063	-96.615	-642	1141.7	-67.491	860.49	1045.1	23.649	26.035	0	0	12.237	17.324	-19.364	-27.686	4.735	-5.8157	25.553	27.116	16.972	11.508	6.189	-0.56979	1505.9
0.05	6	60	NaN	5.8299	29.208	-6.5907	-184.65	23.568	3.6479	-96.563	-641.99	1141.7	-67.535	860.34	1045	23.649	26.295	0	0	12.223	17.31	-19.363	-27.684	4.723	-5.7522	25.528	27.248	16.946	11.558	6.1649	-0.43615	1505.7
0.06	7	60	NaN	5.8046	29.171	-6.603	-184.47	23.757	3.7581	-96.492	-641.98	1141.7	-67.514	860.19	1044.9	23.649	25.963	0	0	12.23	17.317	-19.363	-27.685	4.6995	-5.5725	25.485	27.443	16.929	11.744	6.1223	-0.24165	1505.6
0.07	8	60	NaN	5.7808	29.131	-6.6019	-184.11	23.905	4.0345	-96.466	-641.97	1141.6	-67.129	860.17	1044.7	23.649	24.005	0	0	12.244	17.331	-19.364	-27.686	4.6619	-5.2288	25.439	27.597	16.906	12.102	6.075	-0.088728	1505.6
0.08	9	60	NaN	5.7611	29.111	-6.629	-183.84	24.017	4.0848	-96.367	-641.98	1141.6	-67.23	860.02	1044.6	23.649	24.005	0	0	12.261	17.347	-19.364	-27.686	4.6498	-4.9544	25.416	27.712	16.911	12.393	6.0519	0.026317	1505.4
0.09	10	60	NaN	5.7576	29.103	-6.6201	-183.54	24.109	4.1735	-96.366	-641.97	1141.6	-67.218	859.92	1044.5	23.649	24.005	0	0	12.289	17.374	-19.364	-27.686	4.6458	-4.6539	25.405	27.807	16.935	12.72	6.0405	0.12059	1505.3
0.1	11	60	NaN	5.7536	29.094	-6.5972	-183.19	24.185	4.2462	-96.413	-641.95	1141.6	-67.235	859.84	1044.5	23.649	24.005	0	0	12.328	17.411	-19.365	-27.686	4.6405	-4.307	25.395	27.884	16.968	13.104	6.0303	0.19785	1505.2
0.11	12	60	NaN	5.7532	29.094	-6.5785	-182.61	24.228	4.4363	-96.406	-641.94	1141.6	-67.041	859.86	1044.4	23.649	24.005	0	0	12.372	17.454	-19.365	-27.686	4.633	-3.7277	25.391	27.931	17.005	13.726	6.0267	0.24447	1505.2
0.12	13	60	NaN	5.7564	29.096	-6.5715	-182.12	24.28	4.5505	-96.366	-641.93	1141.6	-66.917	859.84	1044.3	24.382	24.005	0	0	12.42	17.499	-19.365	-27.687	4.633	-3.2443	25.391	27.985	17.053	14.255	6.0254	0.29782	1505.2
0.13	14	60	NaN	5.7666	29.1	-6.5608	-181.63	24.335	4.6182	-96.337	-641.94	1141.6	-66.846	859.8	1044.3	24.463	24.005	0	0	12.473	17.551	-19.367	-27.689	4.6416	-2.751	25.393	28.042	17.115	14.8	6.026	0.35358	1505.2
0.14	15	60	NaN	5.7775	29.104	-6.5569	-181.2	24.378	4.6776	-96.301	-641.96	1141.6	-66.769	859.77	1044.2	23.649	24.005	0	0	12.521	17.596	-19.368	-27.69	4.6509	-2.322	25.395	28.086	17.172	15.274	6.0274	0.39633	1505.2
0.15	16	60	NaN	5.7837	29.104	-6.5723	-180.93	24.393	4.708	-96.222	-641.99	1141.6	-66.695	859.76	1044.2	23.649	24.005	0	0	12.549	17.623	-19.369	-27.69	4.6573	-2.052	25.396	28.102	17.206	15.571	6.0269	0.41191	1505.2
0.16	17	60	NaN	5.7946	29.107	-6.5747	-180.46	24.37	4.7298	-96.148	-642.04	1141.6	-66.608	859.89	1044.2	23.993	24.005	0	0	12.572	17.646	-19.369	-27.691	4.6679	-1.5913	25.396	28.08	17.24	16.055	6.0271	0.389	1505.4
0.17	18	60	NaN	5.7925	29.112	-6.5725	-180.17	24.352	4.7414	-96.118	-642.06	1141.6	-66.517	859.99	1044.2	24.579	24.005	0	0	12.593	17.666	-19.37	-27.692	4.6635	-1.3004	25.402	28.062	17.257	16.366	6.0318	0.36973	1505.5
0.18	19	60	NaN	5.7959	29.129	-6.5488	-179.82	24.325	4.7641	-96.107	-642.05	1141.6	-66.264	860.13	1044.2	23.649	24.005	0	0	12.58	17.653	-19.358	-27.68	4.6578	-0.96065	25.419	28.035	17.238	16.693	6.0611	0.35512	1505.6
0.19	20	60	NaN	5.7931	29.125	-6.5224	-179.63	24.316	4.6922	-96.119	-642.08	1141.6	-66.302	860.22	1044.2	24.181	24.005	0	0	12.562	17.636	-19.348	-27.67	4.656	-0.76451	25.416	28.025	17.218	16.872	6.0675	0.35495	1505.7
0.2	21	60	NaN	5.7999	29.115	-6.506	-179.49	24.322	4.6126	-96.101	-642.11	1141.6	-66.354	860.28	1044.2	24.042	24.005	0	0	12.538	17.613	-19.344	-27.666	4.6656	-0.62225	25.407	28.03	17.203	16.99	6.0633	0.36429	1505.8
0.21	22	60	NaN	5.7966	29.116	-6.488	-179.4	24.307	4.5808	-96.098	-642.09	1141.6	-66.245	860.4	1044.2	23.649	24.005	0	0	12.54	17.615	-19.343	-27.665	4.6584	-0.53703	25.408	28.014	17.198	17.077	6.0649	0.34907	1505.9
0.22	23	60	NaN	5.793	29.114	-6.4781	-179.37	24.277	4.4909	-96.058	-642.08	1141.6	-66.279	860.58	1044.2	23.649	24.005	0	0	12.551	17.625	-19.344	-27.666	4.6577	-0.50365	25.407	27.983	17.209	17.122	6.063	0.31723	1506.1
0.23	24	60	NaN	5.7966	29.098	-6.4712	-179.4	24.257	4.2823	-95.982	-642.09	1141.6	-66.599	860.76	1044.2	23.649	24.005	0	0	12.574	17.648	-19.346	-27.668	4.6765	-0.5157	25.393	27.962	17.251	17.132	6.0471	0.29411	1506.3
0.24	25	60	NaN	5.7911	29.08	-6.4426	-179.47	24.24	4.1059	-95.979	-642.07	1141.6	-66.741	860.96	1044.3	23.649	24.005	0	0	12.6	17.672	-19.348	-27.67	4.6767	-0.58533	25.377	27.943	17.276	17.087	6.0286	0.27226	1506.5
0.25	26	60	NaN	5.7906	29.063	-6.435	-179.57	24.168	4.1452	-95.929	-642.02	1141.6	-66.302	861.32	1044.3	23.649	24.005	0	0	12.603	17.676	-19.349	-27.671	4.6615	-0.70215	25.361	27.871	17.265	16.973	6.0116	0.19965	1506.8
0.26	27	60	NaN	5.7909	29.022	-6.4235	-179.76	24.2	3.8503	-95.863	-641.98	1141.5	-66.63	861.52	1044.3	23.649	24.005	0	0	12.656	17.726	-19.35	-27.672	4.677	-0.87648	25.323	27.899	17.333	16.85	5.9726	0.22733	1506.9
0.27	28	60	NaN	5.7857	28.998	-6.4054	-179.89	24.234	3.7445	-95.863	-641.9	1141.5	-66.548	861.62	1044.3	23.649	24.005	0	0	12.765	17.831	-19.351	-27.673	4.6688	-1.0054	25.3	27.932	17.433	16.825	5.949	0.25881	1506.9
0.28	29	60	NaN	5.7705	28.958	-6.3898	-180.02	24.279	3.6351	-95.876	-641.84	1141.5	-66.416	861.71	1044.4	23.649	24.005	0	0	12.808	17.872	-19.354	-27.676	4.648	-1.1392	25.263	27.974	17.456	16.733	5.9089	0.29842	1507
0.29	30	60	NaN	5.7413	28.89	-6.3896	-180.19	24.357	3.4681	-95.841	-641.75	1141.4	-66.262	861.79	1044.4	23.649	24.005	0	0	12.828	17.892	-19.356	-27.678	4.6143	-1.3173	25.198	28.049	17.442	16.574	5.8418	0.37082	1507
0.3	31	60	NaN	5.6967	28.819	-6.4086	-180.34	24.409	3.3808	-95.755	-641.64	1141.4	-65.909	861.93	1044.4	23.649	24.005	0	0	12.811	17.875	-19.357	-27.679	4.5595	-1.4756	25.129	28.099	17.371	16.4	5.7714	0.41966	1507
0.31	32	60	NaN	5.6416	28.75	-6.4201	-180.44	24.435	3.3601	-95.692	-641.53	1141.4	-65.463	862.1	1044.4	23.649	24.005	0	0	12.794	17.859	-19.359	-27.68	4.4899	-1.5949	25.061	28.124	17.284	16.264	5.7026	0.44308	1507.1
0.32	33	60	NaN	5.5793	28.664	-6.4077	-180.55	24.496	3.2166	-95.688	-641.4	1141.3	-65.336	862.2	1044.4	23.649	24.005	0	0	12.777	17.842	-19.36	-27.682	4.4229	-1.7102	24.976	28.184	17.2	16.132	5.6163	0.50242	1507
0.33	34	60	NaN	5.5012	28.553	-6.4129	-180.66	24.591	2.9045	-95.631	-641.27	1141.3	-65.693	862.18	1044.4	23.649	24.005	0	0	12.774	17.839	-19.361	-27.682	4.3604	-1.7989	24.867	28.276	17.134	16.04	5.5064	0.59355	1506.9
0.34	35	60	NaN	5.4114	28.429	-6.3864	-180.72	24.639	2.7774	-95.649	-641.07	1141.2	-65.574	862.23	1044.4	23.649	24.005	0	0	12.781	17.846	-19.361	-27.683	4.2652	-1.8675	24.746	28.322	17.046	15.978	5.3846	0.63918	1506.7
0.35	36	60	NaN	5.1267	28.063	-6.3196	-180.87	24.662	2.4477	-95.805	-640.66	1141.1	-65.55	862.44	1044.4	23.649	24.005	0	0	12.694	17.762	-19.364	-27.686	3.9736	-2.0216	24.383	28.342	16.667	15.741	5.0192	0.65565	1506.5
0.36	37	60	NaN	4.904	27.798	-6.2966	-180.96	24.714	2.2105	-95.869	-640.39	1141	-65.673	862.46	1044.4	23.649	24.005	0	0	12.601	17.674	-19.366	-27.688	3.7529	-2.1088	24.122	28.39	16.354	15.565	4.7557	0.70218	1506.2
0.37	38	60	NaN	4.6861	27.53	-6.2632	-181.05	24.763	2.0287	-95.945	-640.08	1140.8	-65.719	862.49	1044.4	23.649	24.005	0	0	12.506	17.582	-19.367	-27.689	3.5338	-2.2023	23.858	28.435	16.04	15.38	4.4911	0.74548	1506
0.38	39	60	NaN	4.4432	27.231	-6.2208	-181.11	24.798	1.9285	-96.022	-639.71	1140.7	-65.561	862.57	1044.4	23.649	24.005	0	0	12.431	17.511	-19.369	-27.691	3.2816	-2.2668	23.562	28.467	15.713	15.244	4.1926	0.77601	1505.7
0.39	40	60	NaN	4.1742	26.886	-6.1736	-181.11	24.797	1.9862	-96.089	-639.33	1140.6	-65.005	862.77	1044.3	23.649	24.005	0	0	12.364	17.446	-19.371	-27.693	2.9887	-2.2963	23.219	28.463	15.353	15.15	3.8478	0.76975	1505.5
0.4	41	60	NaN	3.8875	26.478	-6.1108	-181.1	24.79	2.1091	-96.196	-639.01	1140.4	-64.317	862.98	1044.3	23.649	24.005	0	0	12.369	17.45	-19.373	-27.695	2.6717	-2.3139	22.815	28.452	15.04	15.136	3.4422	0.75768	1505.4
0.41	42	60	NaN	3.5566	25.963	-6.025	-181.1	24.878	2.022	-96.384	-638.7	1140.2	-64.241	862.94	1044.2	23.649	24.871	0	0	12.365	17.447	-19.373	-27.695	2.3304	-2.328	22.307	28.534	14.695	15.119	2.9343	0.83867	1505.1
0.42	43	60	NaN	3.0556	25.199	-5.9434	-181.15	25.036	1.7615	-96.465	-638.23	1139.9	-64.522	862.86	1044.2	23.649	27.227	0	0	11.927	17.027	-19.36	-27.682	1.8365	-2.3649	21.555	28.681	13.764	14.662	2.1943	0.99882	1504.5
0.43	44	60	NaN	2.2523	24.084	-5.8391	-181.19	25.13	1.6953	-96.404	-637.43	1139.5	-64.175	863.02	1044.2	23.649	28.955	0	0	11.684	16.792	-19.355	-27.676	1.0218	-2.4189	20.451	28.762	12.705	14.373	1.0967	1.0859	1503.8
0.44	45	60	NaN	1.7694	23.42	-5.6728	-181.22	25.188	1.7215	-96.642	-637.01	1139.2	-63.85	863.06	1044.2	23.649	24.34	0	0	11.666	16.776	-19.357	-27.679	0.51713	-2.47	19.798	28.81	12.183	14.306	0.44069	1.1315	1503.4
0.45	46	60	NaN	1.1231	22.591	-5.4858	-181.27	25.25	1.7444	-96.856	-636.37	1138.8	-63.475	863.16	1044.1	24.892	30.267	0	0	11.628	16.739	-19.358	-27.68	-0.15214	-2.547	18.979	28.862	11.476	14.192	-0.37993	1.1815	1502.9
0.46	47	60	NaN	0.5648	21.847	-5.2838	-181.32	25.294	1.7812	-97.057	-635.88	1138.5	-63.121	863.24	1044.1	23.649	29.339	0	0	11.589	16.702	-19.36	-27.682	-0.73203	-2.619	18.245	28.896	10.857	14.083	-1.1144	1.2141	1502.5
0.47	48	60	NaN	0.064144	21.192	-5.1008	-181.38	25.333	1.814	-97.206	-635.53	1138.2	-62.812	863.28	1044.1	25.132	31.703	0	0	11.561	16.675	-19.361	-27.683	-1.2504	-2.6986	17.6	28.924	10.311	13.976	-1.761	1.2415	1502.2
0.48	49	60	NaN	-0.48898	20.546	-4.932	-181.5	25.397	1.7834	-97.316	-635.17	1137.9	-62.635	863.26	1044.1	24.652	31.332	0	0	11.54	16.654	-19.362	-27.684	-1.8149	-2.821	16.964	28.98	9.7249	13.833	-2.3986	1.296	1501.8
0.49	50	60	NaN	-1.0848	19.928	-4.7434	-181.65	25.478	1.6915	-97.439	-634.79	1137.7	-62.597	863.18	1044.1	27.288	33.117	0	0	11.547	16.661	-19.364	-27.685	-2.4172	-2.9819	16.354	29.053	9.1296	13.679	-3.0098	1.367	1501.3
0.5	51	60	NaN	-1.7344	19.308	-4.5371	-181.77	25.487	1.6877	-97.515	-634.29	1137.4	-62.367	863.31	1044	30.084	34.238	0	0	11.544	16.658	-19.365	-27.687	-3.0789	-3.1132	15.741	29.055	8.4649	13.545	-3.624	1.3679	1500.9
0.51	52	60	NaN	-2.7402	18.447	-4.1476	-181.91	25.487	1.75	-97.771	-633.63	1137.1	-61.914	863.47	1044	30.111	35.163	0	0	11.533	16.648	-19.366	-27.688	-4.1123	-3.2832	14.89	29.044	7.4209	13.365	-4.4754	1.3564	1500.4
0.52	53	60	NaN	-3.4754	17.875	-3.7568	-182.03	25.551	1.6469	-98.323	-633.22	1136.8	-62.008	863.43	1044	34.418	35.816	0	0	11.443	16.561	-19.369	-27.69	-4.8654	-3.4165	14.327	29.098	6.5773	13.145	-5.0412	1.4081	1500
0.53	54	60	NaN	-4.5133	17.117	-3.2501	-182.18	25.596	1.5103	-98.723	-632.73	1136.5	-62.18	863.4	1044	35.144	35.89	0	0	11.384	16.505	-19.371	-27.693	-5.9124	-3.5748	13.582	29.132	5.4717	12.93	-5.7894	1.4392	1499.4
0.54	55	60	NaN	-5.387	16.539	-2.8713	-182.27	25.591	1.4764	-98.896	-632.28	1136.2	-62.103	863.44	1043.9	33.712	40.662	0	0	11.398	16.518	-19.372	-27.694	-6.7962	-3.6818	13.01	29.121	4.6019	12.836	-6.3626	1.4273	1499
0.55	56	60	NaN	-6.3916	15.977	-2.4411	-182.36	25.562	1.4652	-99.042	-631.81	1136	-61.948	863.46	1043.9	36.453	41.235	0	0	11.313	16.437	-19.372	-27.694	-7.8127	-3.778	12.452	29.087	3.5007	12.659	-6.9206	1.393	1498.6
0.56	57	60	NaN	-7.4197	15.463	-1.9807	-182.44	25.524	1.4321	-99.226	-631.32	1135.8	-61.853	863.46	1043.9	34.754	37.919	0	0	11.187	16.315	-19.372	-27.694	-8.8519	-3.8712	11.944	29.043	2.3347	12.444	-7.4288	1.3493	1498.1
0.57	58	60	NaN	-8.3291	15.081	-1.5338	-182.51	25.448	1.3808	-99.483	-630.86	1135.7	-61.817	863.5	1043.9	36.073	36.906	0	0	11.135	16.265	-19.373	-27.694	-9.7729	-3.9561	11.567	28.962	1.362	12.309	-7.806	1.2675	1497.6
0.58	59	60	NaN	-9.4491	14.658	-0.9237	-182.6	25.306	1.2871	-99.927	-630.35	1135.5	-61.851	863.61	1043.9	36.76	37.003	0	0	11.112	16.243	-19.373	-27.695	-10.909	-4.0645	11.149	28.814	0.20245	12.178	-8.2238	1.1192	1497.2
0.59	60	60	NaN	-10.24	14.401	-0.47834	-182.67	25.217	1.1906	-100.27	-630.04	1135.4	-61.95	863.61	1043.9	37.253	37.849	0	0	11.003	16.138	-19.374	-27.696	-11.71	-4.1383	10.895	28.723	-0.70682	12	-8.4788	1.0272	1496.9
0.6	61	60	NaN	-11.011	14.173	-0.067992	-182.71	25.094	1.1921	-100.5	-629.74	1135.4	-61.794	863.69	1043.9	37.927	39.73	0	0	10.947	16.085	-19.375	-27.696	-12.496	-4.1966	10.669	28.598	-1.5484	11.889	-8.7053	0.90146	1496.7
0.61	62	60	NaN	-11.778	13.955	0.26194	-182.75	24.951	1.2057	-100.52	-629.43	1135.3	-61.594	863.78	1043.9	40.462	38.236	0	0	10.958	16.095	-19.374	-27.696	-13.271	-4.2447	10.452	28.454	-2.3132	11.851	-8.9224	0.75729	1496.5
0.62	63	60	NaN	-12.533	13.765	0.6084	-182.79	24.852	1.207	-100.59	-629.23	1135.3	-61.412	863.79	1043.9	40.605	37.575	0	0	10.931	16.07	-19.375	-27.697	-14.037	-4.291	10.264	28.353	-3.1058	11.778	-9.1106	0.65585	1496.3
0.63	64	60	NaN	-13.478	13.59	1.0569	-182.85	24.728	1.1542	-100.64	-629.01	1135.2	-61.322	863.78	1043.9	39.638	38.604	0	0	10.897	16.037	-19.375	-27.697	-14.987	-4.3614	10.091	28.227	-4.0903	11.675	-9.2839	0.52987	1496.1
0.64	65	60	NaN	-14.362	13.481	1.5426	-182.93	24.607	1.0722	-100.85	-628.82	1135.2	-61.325	863.76	1044	42.611	39.496	0	0	10.866	16.007	-19.373	-27.694	-15.879	-4.4444	9.9824	28.106	-5.0135	11.563	-9.3902	0.41128	1495.9
0.65	66	60	NaN	-15.043	13.453	1.9791	-182.99	24.511	0.9941	-101.19	-628.7	1135.3	-61.379	863.75	1044	52.723	37.442	0	0	10.823	15.966	-19.37	-27.692	-16.57	-4.5188	9.9538	28.01	-5.7471	11.447	-9.4164	0.31756	1495.8
0.66	67	60	NaN	-15.704	13.459	2.3611	-183.05	24.404	0.93627	-101.39	-628.57	1135.3	-61.393	863.8	1044	54.96	41.73	0	0	10.729	15.876	-19.368	-27.69	-17.24	-4.5847	9.959	27.904	-6.5106	11.291	-9.4087	0.21403	1495.7
0.67	68	60	NaN	-16.357	13.497	2.7233	-183.11	24.316	0.92801	-101.6	-628.42	1135.3	-61.256	863.83	1044	55.338	41.302	0	0	10.646	15.796	-19.367	-27.689	-17.906	-4.6594	9.9955	27.817	-7.2594	11.137	-9.3713	0.12845	1495.6
0.68	69	60	NaN	-16.991	13.536	3.0347	-183.19	24.25	0.78724	-101.7	-628.38	1135.4	-61.502	863.8	1044	56.232	38.496	0	0	10.573	15.725	-19.367	-27.689	-18.534	-4.7297	10.033	27.753	-7.9614	10.996	-9.3341	0.063783	1495.5
0.69	70	60	NaN	-17.608	13.578	3.2606	-183.27	24.167	0.80313	-101.57	-628.27	1135.4	-61.297	863.87	1043.9	57.523	40.842	0	0	10.762	15.907	-19.379	-27.701	-19.154	-4.8162	10.074	27.671	-8.3916	11.091	-9.3056	-0.030075	1495.5
0.7	71	60	NaN	-18.415	13.641	3.6544	-183.38	24.068	0.78928	-101.67	-628.28	1135.4	-61.146	863.95	1043.9	58.052	41.632	1	0	10.871	16.012	-19.388	-27.709	-19.97	-4.9319	10.134	27.576	-9.0997	11.08	-9.2538	-0.13373	1495.6
0.71	72	60	NaN	-19.065	13.723	4.015	-183.46	24.001	0.8271	-101.84	-628.32	1135.4	-60.888	864.01	1043.8	57.862	41.187	1	0	10.77	15.915	-19.387	-27.708	-20.637	-5.0275	10.213	27.511	-9.8675	10.887	-9.1736	-0.19746	1495.7
0.72	73	60	NaN	-19.746	13.857	4.3805	-183.56	23.98	0.83734	-101.92	-628.35	1135.4	-60.678	864.03	1043.8	57.9	37.204	1	0	10.758	15.903	-19.386	-27.707	-21.329	-5.1394	10.345	27.492	-10.571	10.764	-9.0402	-0.21556	1495.8
0.73	74	60	NaN	-20.422	14.005	4.753	-183.67	23.991	0.78655	-102	-628.45	1135.4	-60.635	864	1043.8	59.083	45.094	1	0	10.786	15.93	-19.385	-27.706	-22.01	-5.2588	10.492	27.503	-11.224	10.671	-8.8924	-0.2031	1495.8
0.74	75	60	NaN	-20.94	14.13	5.0434	-183.77	24.008	0.73087	-102.04	-628.6	1135.4	-60.654	863.97	1043.7	58.15	42.358	1	0	10.713	15.86	-19.382	-27.704	-22.529	-5.3535	10.616	27.522	-11.816	10.507	-8.7659	-0.18238	1495.9
0.75	76	60	NaN	-21.465	14.298	5.2379	-183.86	24.026	0.70669	-101.86	-628.62	1135.4	-60.563	863.99	1043.7	58.987	44.015	1	0	10.597	15.748	-19.379	-27.701	-23.05	-5.449	10.783	27.541	-12.453	10.299	-8.5962	-0.16051	1496
0.76	77	60	NaN	-21.981	14.505	5.5394	-183.96	24.062	0.64848	-102	-628.73	1135.4	-60.567	863.97	1043.6	56.778	45.456	1	0	10.597	15.748	-19.378	-27.699	-23.572	-5.5481	10.987	27.581	-12.975	10.2	-8.3908	-0.11878	1496.1
0.77	78	60	NaN	-22.462	14.754	5.9049	-184.03	24.149	0.53412	-102.39	-628.96	1135.5	-60.764	863.79	1043.6	54.603	40.381	1	0	10.572	15.725	-19.376	-27.697	-24.059	-5.6297	11.233	27.671	-13.487	10.096	-8.1425	-0.026791	1496.2
0.78	79	60	NaN	-23.132	15.116	6.4008	-184.17	24.259	0.4157	-102.96	-629.27	1135.7	-60.826	863.68	1043.6	54.065	41.857	1	0	10.516	15.671	-19.373	-27.695	-24.749	-5.7874	11.587	27.788	-14.232	9.8841	-7.786	0.09292	1496.4
0.79	80	60	NaN	-23.626	15.354	6.6875	-184.28	24.346	0.40061	-103.14	-629.55	1135.7	-60.631	863.63	1043.5	50.974	40.351	1	0	10.466	15.623	-19.372	-27.694	-25.257	-5.9079	11.821	27.879	-14.79	9.7152	-7.5508	0.18562	1496.6
0.8	81	60	NaN	-24.034	15.548	6.8157	-184.37	24.383	0.48546	-103.02	-629.74	1135.8	-60.179	863.72	1043.4	44.343	39.79	1	0	10.429	15.587	-19.37	-27.692	-25.677	-6.0157	12.01	27.922	-15.248	9.5717	-7.3606	0.22966	1496.9
0.81	82	60	NaN	-24.487	15.771	6.9201	-184.48	24.448	0.52824	-102.78	-629.99	1135.9	-59.812	863.77	1043.3	44.224	37.541	1	0	10.443	15.601	-19.367	-27.689	-26.135	-6.1293	12.224	27.995	-15.692	9.4716	-7.1434	0.30548	1497.2
0.82	83	60	NaN	-24.929	16.013	7.0348	-184.59	24.572	0.46507	-102.55	-630.27	1136	-59.736	863.68	1043.2	39.504	42.048	1	0	10.458	15.615	-19.364	-27.686	-26.571	-6.2341	12.458	28.127	-16.113	9.3813	-6.9061	0.44053	1497.4
0.83	84	60	NaN	-25.193	16.219	7.1178	-184.67	24.681	0.38448	-102.48	-630.41	1136.1	-59.801	863.56	1043.1	34.073	45.243	1	0	10.479	15.636	-19.362	-27.683	-26.83	-6.3084	12.66	28.241	-16.35	9.3272	-6.7021	0.55729	1497.5
0.84	85	60	NaN	-25.325	16.354	7.2471	-184.72	24.757	0.30954	-102.7	-630.61	1136.2	-59.914	863.48	1043.1	33.637	42.552	1	0	10.468	15.625	-19.359	-27.681	-26.965	-6.3618	12.789	28.322	-16.497	9.2629	-6.5702	0.64129	1497.6
0.85	86	60	NaN	-25.601	16.681	7.5327	-184.86	24.952	0.096602	-103.08	-631.1	1136.5	-60.264	863.23	1043	32.155	43.798	1	0	10.429	15.588	-19.356	-27.678	-27.242	-6.5035	13.105	28.528	-16.813	9.0844	-6.2519	0.84991	1497.9
0.86	87	60	NaN	-25.808	16.882	7.5629	-184.94	25.065	-0.011514	-103.01	-631.3	1136.6	-60.416	863.1	1043	32.72	43.55	1	0	10.378	15.538	-19.355	-27.676	-27.441	-6.5721	13.298	28.648	-17.063	8.9664	-6.0563	0.97212	1497.9
0.87	88	60	NaN	-26.033	17.109	7.4902	-185.01	25.167	0.0058901	-102.7	-631.59	1136.8	-60.209	863.07	1042.9	31.762	39.906	1	0	10.32	15.483	-19.353	-27.674	-27.661	-6.6361	13.516	28.76	-17.341	8.8468	-5.8368	1.0857	1498.2
0.88	89	60	NaN	-26.193	17.258	7.4307	-185.05	25.25	0.036223	-102.47	-631.89	1136.9	-60.006	863.04	1042.8	34.062	42.012	1	0	10.25	15.416	-19.35	-27.672	-27.82	-6.6747	13.657	28.85	-17.569	8.741	-5.6932	1.1781	1498.5
0.89	90	60	NaN	-26.309	17.361	7.4067	-185.08	25.308	0.034463	-102.37	-632.21	1137.1	-59.915	863.02	1042.8	30.394	36.364	1	0	10.218	15.385	-19.349	-27.671	-27.936	-6.7045	13.755	28.914	-17.717	8.6806	-5.5938	1.2432	1498.8
0.9	91	60	NaN	-26.407	17.468	7.3972	-185.11	25.353	0.0023095	-102.33	-632.54	1137.2	-59.923	863.02	1042.8	33.091	39.589	1	0	10.204	15.372	-19.348	-27.67	-28.031	-6.7298	13.857	28.963	-17.827	8.6418	-5.4907	1.2935	1499.1
0.91	92	60	NaN	-26.484	17.586	7.3855	-185.13	25.394	-0.03999	-102.33	-632.85	1137.4	-59.983	863.01	1042.8	39.047	40.438	1	0	9.7757	14.96	-19.392	-27.714	-28.105	-6.7471	13.97	29.01	-18.329	8.2129	-5.4229	1.2962	1499.4
0.92	93	60	NaN	-26.556	17.717	7.3651	-185.15	25.426	-0.060598	-102.35	-633.17	1137.6	-59.98	863.04	1042.8	44.853	39.849	1	0	9.1273	14.337	-19.461	-27.783	-28.178	-6.7761	14.095	29.048	-19.051	7.5612	-5.3668	1.2651	1499.8
0.93	94	60	NaN	-26.651	17.858	7.2823	-185.17	25.428	-0.021393	-102.18	-633.63	1137.8	-59.801	863.23	1042.8	49.37	39.208	1	0	8.4789	13.715	-19.53	-27.852	-28.273	-6.7964	14.23	29.055	-19.794	6.9182	-5.2999	1.2034	1500.5
0.94	95	60	NaN	-26.738	17.989	7.191	-185.19	25.446	-0.029265	-102.11	-633.82	1138	-59.77	863.31	1042.9	45.532	38.765	1	0	8.0258	13.279	-19.569	-27.891	-28.358	-6.8072	14.356	29.079	-20.332	6.4722	-5.2132	1.1884	1500.7
0.95	96	60	NaN	-26.83	18.112	7.1316	-185.19	25.465	-0.040658	-102.13	-634.07	1138.1	-59.763	863.39	1042.9	50.298	36.941	1	0	7.847	13.108	-19.566	-27.888	-28.45	-6.814	14.475	29.103	-20.603	6.2937	-5.0917	1.2146	1501.1
0.96	97	60	NaN	-26.946	18.259	7.0848	-185.2	25.465	-0.034318	-102.28	-634.5	1138.3	-59.706	863.59	1042.9	58.555	40.488	1	0	8.0667	13.319	-19.563	-27.885	-28.574	-6.8244	14.616	29.108	-20.507	6.4943	-4.9475	1.2232	1501.7
0.97	98	60	NaN	-27.053	18.387	7.0213	-185.19	25.482	-0.039514	-102.37	-634.86	1138.5	-59.702	863.72	1042.9	64.282	44.166	1	0	8.3361	13.577	-19.562	-27.883	-28.684	-6.8249	14.741	29.127	-20.348	6.7525	-4.8209	1.244	1502.2
0.98	99	60	NaN	-27.148	18.504	6.9312	-185.19	25.51	-0.069848	-102.39	-635.17	1138.6	-59.794	863.84	1043	65.19	46.233	1	0	8.3557	13.596	-19.569	-27.891	-28.775	-6.8141	14.857	29.158	-20.42	6.7822	-4.7126	1.2665	1502.7
0.99	100	60	NaN	-27.233	18.608	6.8348	-185.18	25.538	-0.11706	-102.39	-635.52	1138.7	-59.941	864.01	1043	63.751	48.076	1	0	8.3967	13.636	-19.575	-27.897	-28.855	-6.8008	14.959	29.187	-20.458	6.8348	-4.6158	1.2902	1503.2
1	101	60	NaN	-27.295	18.663	6.7618	-185.18	25.572	-0.15587	-102.37	-635.79	1138.7	-60.052	864.11	1043	63.579	45.703	1	0	8.5613	13.794	-19.57	-27.892	-28.911	-6.794	15.013	29.222	-20.35	6.9997	-4.5563	1.3304	1503.5
1.01	102	60	NaN	-27.346	18.728	6.7064	-185.18	25.593	-0.14664	-102.41	-636.05	1138.8	-60.015	864.25	1043	63.772	46.697	1	0	8.6428	13.872	-19.569	-27.891	-28.965	-6.8007	15.075	29.247	-20.322	7.0712	-4.4939	1.3559	1503.9
1.02	103	60	NaN	-27.389	18.806	6.6585	-185.19	25.659	-0.34347	-102.48	-636.24	1138.9	-60.617	864.25	1043	63.072	45.82	1	0	8.6498	13.879	-19.572	-27.893	-28.987	-6.788	15.153	29.313	-20.337	7.0907	-4.419	1.4196	1504.1
1.03	104	60	NaN	-27.428	18.874	6.6297	-185.14	25.68	-0.30044	-102.6	-636.47	1138.9	-60.56	864.42	1043	62.486	44.222	1	0	8.9239	14.142	-19.575	-27.897	-29.033	-6.7493	15.218	29.335	-20.109	7.3927	-4.3566	1.4389	1504.5
1.04	105	60	NaN	-27.466	18.93	6.634	-185.14	25.723	-0.33606	-102.8	-636.74	1139	-60.674	864.53	1043	61.219	44.319	1	0	9.2279	14.434	-19.578	-27.9	-29.073	-6.7494	15.274	29.379	-19.845	7.6846	-4.3042	1.4796	1504.9
1.05	106	60	NaN	-27.496	18.981	6.6269	-185.13	25.769	-0.34532	-102.95	-636.98	1139	-60.723	864.64	1043	60.132	42.758	1	0	9.5391	14.733	-19.582	-27.903	-29.107	-6.7429	15.325	29.426	-19.568	7.9899	-4.257	1.5222	1505.3
1.06	107	60	NaN	-27.528	19.05	6.5574	-185.11	25.846	-0.36195	-102.97	-637.22	1139	-60.797	864.75	1043	58.275	43.754	1	0	9.8503	15.032	-19.585	-27.907	-29.136	-6.717	15.394	29.502	-19.286	8.3146	-4.1909	1.5948	1505.6
1.07	108	60	NaN	-27.553	19.117	6.468	-185.09	25.929	-0.40096	-102.93	-637.44	1139	-60.909	864.87	1043.1	56.761	42.098	1	0	10.162	15.331	-19.589	-27.911	-29.156	-6.6974	15.463	29.583	-18.994	8.6332	-4.1258	1.6726	1506
1.08	109	60	NaN	-27.557	19.152	6.4314	-185.1	25.935	-0.29612	-102.92	-637.57	1139.1	-60.567	865.13	1043.1	53.863	41.625	0	0	10.305	15.468	-19.592	-27.914	-29.172	-6.7118	15.498	29.589	-18.867	8.7561	-4.0937	1.6751	1506.4
1.09	110	60	NaN	-27.545	19.193	6.4139	-185.09	25.867	0.084707	-102.94	-637.69	1139.1	-59.399	865.71	1043	50.955	39.163	0	0	10.352	15.514	-19.595	-27.917	-29.204	-6.7447	15.538	29.522	-18.852	8.769	-4.0573	1.6051	1507.1
1.1	111	60	NaN	-27.508	19.261	6.416	-185.08	26.053	-0.37147	-103.03	-637.84	1139.1	-60.63	865.39	1043.2	48.501	38.606	0	0	10.333	15.495	-19.594	-27.915	-29.123	-6.6986	15.613	29.701	-18.79	8.7966	-3.9809	1.7851	1506.9
1.11	112	60	NaN	-27.482	19.308	6.4232	-185.07	26.013	-0.12865	-103.07	-637.94	1139.1	-59.869	865.76	1043.2	44.711	36.796	0	0	10.314	15.477	-19.592	-27.914	-29.128	-6.712	15.66	29.661	-18.814	8.7647	-3.9327	1.7473	1507.4
1.12	113	60	NaN	-27.462	19.347	6.4034	-185.07	26.024	-0.11032	-103.02	-638	1139.1	-59.733	865.93	1043.2	44.09	38.308	0	0	10.294	15.458	-19.591	-27.913	-29.111	-6.7144	15.7	29.67	-18.816	8.7438	-3.8909	1.7575	1507.6
1.13	114	60	NaN	-27.434	19.396	6.3841	-185.09	26.114	-0.21429	-102.93	-638.08	1139.1	-59.846	865.99	1043.2	42.387	40.313	0	0	10.454	15.611	-19.593	-27.915	-29.075	-6.7306	15.753	29.758	-18.621	8.8804	-3.84	1.8431	1507.7
1.14	115	60	NaN	-27.407	19.447	6.3851	-185.12	26.193	-0.30873	-102.87	-638.15	1139.1	-59.933	866.03	1043.3	40.875	39.474	0	0	10.595	15.747	-19.594	-27.916	-29.042	-6.7553	15.804	29.836	-18.448	8.9912	-3.7901	1.9196	1507.8
1.15	116	60	NaN	-27.382	19.498	6.4019	-185.15	26.252	-0.38306	-102.86	-638.19	1139.1	-59.991	866.08	1043.3	39.319	37.758	0	0	10.365	15.526	-19.59	-27.911	-29.014	-6.7784	15.854	29.896	-18.65	8.7471	-3.7351	1.9849	1507.9
1.16	117	60	NaN	-27.353	19.549	6.4244	-185.16	26.332	-0.45354	-102.86	-638.21	1139.1	-60.037	866.1	1043.2	37.657	36.433	0	0	10.19	15.358	-19.586	-27.908	-28.984	-6.7903	15.904	29.977	-18.794	8.5673	-3.6825	2.0688	1508
1.17	118	60	NaN	-27.321	19.59	6.4499	-185.15	26.436	-0.49219	-102.83	-638.26	1139.2	-59.996	866.07	1043.2	37.255	40.087	0	0	10.372	15.532	-19.594	-27.915	-28.952	-6.7816	15.942	30.083	-18.58	8.7508	-3.6511	2.1676	1508
1.18	119	60	NaN	-27.274	19.639	6.458	-185.13	26.585	-0.56292	-102.73	-638.28	1139.2	-60.016	865.91	1043.2	36.121	38.865	0	0	10.593	15.745	-19.597	-27.918	-28.9	-6.7585	15.99	30.234	-18.307	8.9866	-3.6064	2.3159	1507.8
1.19	120	60	NaN	-27.248	19.657	6.436	-185.15	26.627	-0.43909	-102.58	-638.26	1139.2	-59.478	866.01	1043.2	36.418	38.789	0	0	10.852	15.994	-19.596	-27.917	-28.889	-6.7927	16.006	30.278	-18.037	9.2012	-3.5897	2.3604	1508
1.2	121	60	NaN	-27.206	19.687	6.4185	-185.17	26.672	-0.44174	-102.38	-638.27	1139.3	-59.233	866.03	1043.2	36.085	38.256	0	0	11.111	16.243	-19.595	-27.917	-28.849	-6.8139	16.035	30.325	-17.738	9.4288	-3.5602	2.4082	1508
1.21	122	60	NaN	-27.171	19.731	6.411	-185.18	26.683	-0.37321	-102.24	-638.22	1139.3	-58.83	866.09	1043.2	36.607	38.881	0	0	11.33	16.453	-19.595	-27.917	-28.824	-6.8322	16.078	30.335	-17.494	9.6207	-3.517	2.4182	1508
1.22	123	60	NaN	-27.141	19.787	6.4172	-185.2	26.671	-0.35033	-102.16	-638.14	1139.3	-58.544	866.16	1043.3	35.626	38.099	0	0	11.441	16.559	-19.6	-27.921	-28.802	-6.8559	16.134	30.323	-17.361	9.7031	-3.4657	2.4018	1508
1.23	124	60	NaN	-27.115	19.851	6.465	-185.22	26.638	-0.35335	-102.19	-638.11	1139.4	-58.299	866.24	1043.3	35.342	38.153	0	0	11.551	16.665	-19.604	-27.926	-28.786	-6.8959	16.198	30.29	-17.235	9.7692	-3.4061	2.3645	1508.1
1.24	125	60	NaN	-27.092	19.916	6.5408	-185.26	26.596	-0.35767	-102.28	-638.11	1139.4	-58.034	866.34	1043.3	32.787	38.69	0	0	11.662	16.771	-19.608	-27.93	-28.777	-6.9459	16.264	30.248	-17.115	9.8254	-3.3446	2.3179	1508.2
1.25	126	60	NaN	-27.071	19.979	6.5934	-185.31	26.556	-0.3909	-102.32	-638.08	1139.5	-57.827	866.4	1043.4	31.036	37.572	0	0	11.752	16.858	-19.615	-27.937	-28.765	-7	16.327	30.207	-17.013	9.8583	-3.2881	2.2703	1508.2
1.26	127	60	NaN	-27.055	20.047	6.6138	-185.39	26.491	-0.42887	-102.26	-637.96	1139.5	-57.575	866.52	1043.4	30.954	38.273	0	0	11.831	16.934	-19.624	-27.946	-28.757	-7.0878	16.396	30.142	-16.926	9.8461	-3.2282	2.1958	1508.2
1.27	128	60	NaN	-27.024	20.114	6.649	-185.49	26.412	-0.52116	-102.19	-637.9	1139.5	-57.333	866.62	1043.5	31.214	39.39	0	0	11.91	17.009	-19.632	-27.954	-28.731	-7.1979	16.464	30.062	-16.822	9.8116	-3.1682	2.1076	1508.3
1.28	129	60	NaN	-27.005	20.161	6.6685	-185.57	26.332	-0.59222	-102.16	-637.82	1139.5	-57.15	866.77	1043.5	32.014	38.79	0	0	11.992	17.088	-19.638	-27.959	-28.719	-7.2824	16.51	29.983	-16.727	9.8059	-3.1277	2.0235	1508.3
1.29	130	60	NaN	-26.966	20.197	6.6488	-185.66	26.234	-0.60589	-101.98	-637.63	1139.5	-56.671	866.98	1043.6	32.528	38.03	0	0	12.079	17.173	-19.637	-27.959	-28.691	-7.3847	16.549	29.882	-16.611	9.7878	-3.0879	1.9233	1508.3
1.3	131	60	NaN	-26.934	20.226	6.6264	-185.74	26.163	-0.65107	-101.82	-637.48	1139.5	-56.378	867.11	1043.6	30.024	38.104	0	0	12.097	17.19	-19.645	-27.967	-28.665	-7.473	16.581	29.809	-16.567	9.7168	-3.0643	1.8418	1508.3
1.31	132	60	NaN	-26.916	20.238	6.6224	-185.8	26.123	-0.67667	-101.74	-637.45	1139.6	-56.187	867.19	1043.7	30.889	40.725	0	0	12.075	17.168	-19.653	-27.975	-28.65	-7.5372	16.593	29.767	-16.576	9.6306	-3.06	1.792	1508.4
1.32	133	60	NaN	-26.882	20.255	6.6178	-185.91	26.112	-0.83593	-101.64	-637.36	1139.6	-56.303	867.18	1043.8	31.505	38.778	0	0	11.937	17.036	-19.653	-27.974	-28.608	-7.6325	16.615	29.752	-16.671	9.4036	-3.0381	1.7778	1508.3
1.33	134	60	NaN	-26.831	20.292	6.6045	-186.05	26.088	-1.0372	-101.5	-637.13	1139.5	-56.41	867.23	1044	31.024	38.396	0	0	11.793	16.897	-19.652	-27.974	-28.548	-7.7703	16.659	29.721	-16.755	9.127	-2.9934	1.7466	1508.1
1.34	135	60	NaN	-26.803	20.327	6.6237	-186.13	25.982	-0.84611	-101.47	-637.01	1139.5	-55.571	867.56	1044	31.724	37.314	0	0	11.591	16.704	-19.657	-27.979	-28.55	-7.875	16.695	29.614	-16.959	8.8289	-2.9621	1.6343	1508.3
1.35	136	60	NaN	-26.751	20.366	6.7008	-186.27	25.89	-0.91122	-101.5	-636.96	1139.6	-55.316	867.77	1044.1	32.904	36.564	0	0	11.39	16.511	-19.662	-27.984	-28.509	-8.0247	16.738	29.518	-17.119	8.4858	-2.9247	1.5337	1508.5
1.36	137	60	NaN	-26.725	20.378	6.7389	-186.33	25.803	-0.91323	-101.49	-636.86	1139.5	-55.047	868.01	1044.1	31.654	37.739	0	0	11.189	16.317	-19.667	-27.989	-28.492	-8.1003	16.753	29.429	-17.303	8.2169	-2.9145	1.4396	1508.6
1.37	138	60	NaN	-26.693	20.376	6.7792	-186.38	25.71	-0.91123	-101.47	-636.8	1139.5	-54.785	868.26	1044.2	31.628	38.468	0	0	10.809	15.953	-19.671	-27.993	-28.47	-8.1575	16.753	29.333	-17.66	7.7952	-2.918	1.3407	1508.8
1.38	139	60	NaN	-26.655	20.363	6.8098	-186.41	25.65	-0.93318	-101.44	-636.71	1139.5	-54.603	868.45	1044.2	33.41	38.902	0	0	10.405	15.564	-19.674	-27.996	-28.438	-8.1941	16.742	29.271	-18.033	7.3701	-2.932	1.2752	1508.9
1.39	140	60	NaN	-26.617	20.336	6.8153	-186.46	25.64	-1.0874	-101.33	-636.61	1139.5	-54.761	868.55	1044.3	33.443	36.843	0	0	10	15.176	-19.677	-27.999	-28.389	-8.235	16.718	29.258	-18.389	6.9406	-2.9589	1.2594	1508.9
1.4	141	60	NaN	-26.575	20.298	6.8261	-186.51	25.667	-1.2544	-101.23	-636.54	1139.4	-54.952	868.56	1044.3	33.489	40.69	0	0	9.8969	15.076	-19.683	-28.004	-28.336	-8.2681	16.684	29.281	-18.44	6.8083	-2.9986	1.2766	1508.8
1.41	142	60	NaN	-26.524	20.253	6.8517	-186.53	25.712	-1.3406	-101.17	-636.5	1139.4	-54.884	868.6	1044.3	31.506	42.534	0	0	9.9653	15.142	-19.69	-28.011	-28.285	-8.2913	16.641	29.324	-18.32	6.8508	-3.0488	1.3129	1508.8
1.42	143	60	NaN	-26.459	20.206	6.8665	-186.56	25.767	-1.3807	-101.07	-636.42	1139.4	-54.615	868.75	1044.3	31.485	41.752	0	0	10.034	15.208	-19.697	-28.019	-28.227	-8.3244	16.595	29.378	-18.193	6.8834	-3.1014	1.3596	1508.9
1.43	144	60	NaN	-26.396	20.182	6.8768	-186.57	25.812	-1.3411	-100.99	-636.36	1139.3	-54.228	868.84	1044.3	32.059	40.717	0	0	10.102	15.274	-19.704	-28.026	-28.176	-8.3542	16.573	29.421	-18.073	6.9194	-3.1312	1.3956	1508.9
1.44	145	60	NaN	-26.322	20.161	6.892	-186.53	25.897	-1.2872	-100.93	-636.31	1139.3	-53.866	868.93	1044.3	32.315	40.308	0	0	10.002	15.178	-19.708	-28.03	-28.113	-8.323	16.553	29.505	-18.111	6.8548	-3.1546	1.475	1509
1.45	146	60	NaN	-26.267	20.158	6.8865	-186.51	25.959	-1.2132	-100.82	-636.25	1139.3	-53.528	869.01	1044.3	31.316	36.761	0	0	9.9009	15.08	-19.712	-28.034	-28.067	-8.312	16.551	29.566	-18.166	6.7682	-3.161	1.5318	1509
1.46	147	60	NaN	-26.217	20.159	6.8955	-186.51	26.004	-1.1744	-100.76	-636.21	1139.2	-53.312	869.12	1044.3	31.171	36.763	0	0	9.7994	14.983	-19.716	-28.038	-28.023	-8.3126	16.554	29.609	-18.223	6.6702	-3.1617	1.5709	1509.1
1.47	148	60	NaN	-26.167	20.167	6.9064	-186.5	26.058	-1.1584	-100.68	-636.19	1139.2	-53.18	869.19	1044.4	33.898	37.867	0	0	9.6978	14.885	-19.72	-28.042	-27.975	-8.3106	16.564	29.661	-18.277	6.5746	-3.1563	1.6185	1509.1
1.48	149	60	NaN	-26.125	20.18	6.9211	-186.5	26.096	-1.1061	-100.62	-636.18	1139.2	-52.959	869.3	1044.4	32.138	40.819	0	0	9.6179	14.808	-19.725	-28.047	-27.939	-8.3154	16.58	29.697	-18.321	6.493	-3.1452	1.6499	1509.2
1.49	150	60	NaN	-26.086	20.202	6.9444	-186.53	26.114	-1.0655	-100.56	-636.18	1139.2	-52.734	869.48	1044.5	30.033	37.059	0	0	9.6848	14.873	-19.734	-28.056	-27.905	-8.3482	16.604	29.711	-18.221	6.5245	-3.1299	1.6559	1509.4
1.5	151	60	NaN	-26.047	20.23	6.9669	-186.56	26.129	-1.0973	-100.45	-636.19	1139.2	-52.707	869.67	1044.6	31.041	38.498	0	0	9.7517	14.937	-19.743	-28.064	-27.863	-8.3772	16.637	29.723	-18.112	6.5597	-3.106	1.6582	1509.6
1.51	152	60	NaN	-26.025	20.262	6.9686	-186.53	26.149	-1.149	-100.34	-636.18	1139.3	-52.853	869.77	1044.7	30.525	38.882	0	0	9.8186	15.001	-19.751	-28.073	-27.831	-8.3389	16.672	29.739	-18.013	6.6624	-3.0794	1.666	1509.7
1.52	153	60	NaN	-26.008	20.292	6.9705	-186.62	26.182	-1.2594	-100.25	-636.19	1139.3	-53.031	869.86	1044.8	32.612	38.543	0	0	9.7976	14.981	-19.755	-28.077	-27.804	-8.4155	16.705	29.769	-18.006	6.5655	-3.05	1.6915	1509.7
1.53	154	60	NaN	-25.977	20.306	6.9924	-186.68	26.184	-1.3001	-100.19	-636.26	1139.3	-53.024	870	1044.9	31.745	37.969	0	0	9.6821	14.87	-19.754	-28.076	-27.77	-8.4755	16.724	29.767	-18.088	6.3946	-3.0303	1.691	1509.9
1.54	155	60	NaN	-25.958	20.336	6.9901	-186.81	26.211	-1.4445	-100.09	-636.28	1139.3	-53.255	870.06	1045.1	31.158	40.198	0	0	9.7143	14.901	-19.75	-28.072	-27.739	-8.5881	16.758	29.789	-18.024	6.3129	-2.9918	1.7175	1510
1.55	156	60	NaN	-25.938	20.365	6.9763	-186.92	26.244	-1.6585	-99.984	-636.3	1139.4	-53.738	870.08	1045.3	32.447	45.019	0	0	9.9048	15.084	-19.746	-28.068	-27.697	-8.6765	16.793	29.816	-17.792	6.4075	-2.9535	1.7482	1510
1.56	157	60	NaN	-25.913	20.402	6.9367	-187.01	26.271	-1.7679	-99.802	-636.3	1139.4	-53.994	870.14	1045.6	31.682	44.94	0	0	10.521	15.676	-19.745	-28.067	-27.655	-8.7514	16.838	29.835	-17.134	6.9245	-2.9076	1.768	1510.1
1.57	158	60	NaN	-25.883	20.429	6.9015	-187.1	26.259	-1.7832	-99.631	-636.31	1139.5	-54.061	870.3	1045.8	32.709	42.748	0	0	10.427	15.585	-19.746	-28.068	-27.615	-8.8283	16.873	29.815	-17.189	6.757	-2.8731	1.7472	1510.2
1.58	159	60	NaN	-25.856	20.448	6.8878	-187.18	26.216	-1.7882	-99.54	-636.36	1139.5	-54.165	870.5	1046	32.938	41.88	0	0	9.8967	15.076	-19.748	-28.069	-27.581	-8.9043	16.898	29.766	-17.684	6.1719	-2.8498	1.6969	1510.4
1.59	160	60	NaN	-25.834	20.479	6.8768	-187.25	26.179	-1.7932	-99.477	-636.37	1139.5	-54.315	870.66	1046.2	32.061	40.353	0	0	9.3667	14.567	-19.749	-28.071	-27.55	-8.9664	16.935	29.723	-18.183	5.6008	-2.814	1.6519	1510.6
1.6	161	60	NaN	-25.798	20.494	6.8793	-187.3	26.094	-1.7582	-99.413	-636.43	1139.6	-54.427	870.97	1046.4	33.745	41.402	0	0	8.8366	14.058	-19.751	-28.073	-27.507	-9.0122	16.958	29.63	-18.671	5.0459	-2.7934	1.5571	1510.9
1.61	162	60	NaN	-25.756	20.525	6.9016	-187.37	25.97	-1.6669	-99.389	-636.48	1139.6	-54.536	871.42	1046.6	32.89	40.25	0	0	8.3066	13.549	-19.753	-28.075	-27.459	-9.0728	16.997	29.498	-19.153	4.4763	-2.7561	1.4229	1511.4
1.62	163	60	NaN	-25.726	20.533	6.9028	-187.35	25.942	-1.688	-99.317	-636.51	1139.6	-54.935	871.52	1046.8	31.491	40.147	0	0	7.7801	13.043	-19.756	-28.078	-27.412	-9.0352	17.015	29.461	-19.632	4.0082	-2.7415	1.3833	1511.5
1.63	164	60	NaN	-25.702	20.538	6.9147	-187.31	25.89	-1.5691	-99.279	-636.57	1139.6	-54.936	871.77	1047	31.298	40.801	0	0	7.2599	12.544	-19.762	-28.083	-27.386	-8.9952	17.025	29.403	-20.126	3.5487	-2.7364	1.3197	1511.8
1.64	165	60	NaN	-25.667	20.55	6.9149	-187.28	25.827	-1.4217	-99.209	-636.56	1139.6	-54.847	872.08	1047.1	32.061	40.391	0	0	6.7398	12.044	-19.767	-28.089	-27.351	-8.9646	17.041	29.336	-20.612	3.0798	-2.7262	1.2472	1512.1
1.65	166	60	NaN	-25.618	20.557	6.9374	-187.25	25.767	-1.3017	-99.172	-636.6	1139.7	-54.891	872.43	1047.2	32.232	37.845	0	0	6.2197	11.545	-19.773	-28.094	-27.299	-8.9267	17.053	29.271	-21.079	2.6181	-2.7196	1.177	1512.5
1.66	167	60	NaN	-25.562	20.558	6.9704	-187.21	25.699	-1.1341	-99.152	-636.67	1139.7	-54.774	872.86	1047.3	31.605	39.301	0	0	5.6996	11.045	-19.778	-28.1	-27.246	-8.8912	17.059	29.199	-21.546	2.1541	-2.7196	1.0986	1513
1.67	168	60	NaN	-25.51	20.562	6.9816	-187.17	25.623	-0.89988	-99.106	-636.67	1139.7	-54.345	873.35	1047.4	31.014	39.493	0	0	5.1794	10.546	-19.784	-28.105	-27.208	-8.8672	17.066	29.119	-22.029	1.6785	-2.7177	1.0136	1513.5
1.68	169	60	NaN	-25.464	20.572	6.9994	-187.12	25.578	-0.78377	-99.111	-636.7	1139.7	-54.235	873.69	1047.5	32.979	40.064	0	0	4.6593	10.046	-19.789	-28.111	-27.166	-8.8214	17.079	29.071	-22.507	1.2248	-2.7098	0.9602	1513.9
1.69	170	60	NaN	-25.411	20.569	7.0187	-187.08	25.557	-0.76848	-99.085	-636.77	1139.7	-54.381	873.97	1047.6	32.719	40.477	0	0	4.1392	9.5467	-19.795	-28.117	-27.106	-8.771	17.081	29.045	-22.967	0.77565	-2.7133	0.92813	1514.2
1.7	171	60	NaN	-25.311	20.597	7.0279	-187	25.496	-0.69251	-99.046	-636.76	1139.8	-54.353	874.52	1047.7	31.625	38.375	0	0	3.619	9.0471	-19.8	-28.122	-27.005	-8.6986	17.112	28.98	-23.386	0.34851	-2.688	0.85816	1514.7
1.71	172	60	NaN	-25.229	20.618	7.0398	-186.94	25.449	-0.56396	-99.023	-636.78	1139.8	-54.086	874.98	1047.8	32.013	41.274	0	0	3.3518	8.7905	-19.805	-28.127	-26.932	-8.6456	17.137	28.931	-23.58	0.14495	-2.6684	0.80368	1515.2
1.72	173	60	NaN	-25.141	20.639	7.0552	-186.88	25.433	-0.48585	-99.003	-636.82	1139.8	-53.933	875.34	1047.8	30.782	40.265	0	0	3.1459	8.5927	-19.809	-28.131	-26.849	-8.5881	17.159	28.913	-23.703	0.0046277	-2.6497	0.78196	1515.6
1.73	174	60	NaN	-25.018	20.672	7.0541	-186.81	25.45	-0.42636	-98.923	-636.85	1139.8	-53.796	875.71	1047.9	31.177	39.924	0	0	2.9907	8.4437	-19.809	-28.131	-26.727	-8.5217	17.194	28.928	-23.737	-0.078066	-2.6152	0.79733	1516
1.74	175	60	NaN	-24.897	20.704	7.0414	-186.78	25.494	-0.42569	-98.821	-636.87	1139.9	-53.762	876.03	1047.9	30.85	40.116	0	0	2.8355	8.2946	-19.809	-28.131	-26.603	-8.4831	17.227	28.971	-23.767	-0.18848	-2.582	0.84042	1516.4
1.75	176	60	NaN	-24.802	20.726	7.0209	-186.77	25.559	-0.48366	-98.72	-636.89	1139.9	-53.86	876.23	1047.9	32.137	38.359	0	0	2.6803	8.1456	-19.809	-28.131	-26.5	-8.4701	17.25	29.035	-23.82	-0.32453	-2.5591	0.90413	1516.6
1.76	177	60	NaN	-24.705	20.752	6.9823	-186.74	25.641	-0.52453	-98.575	-636.88	1139.9	-53.933	876.39	1048	32.334	39.225	0	0	2.5252	7.9966	-19.809	-28.131	-26.395	-8.4317	17.278	29.116	-23.87	-0.43514	-2.5312	0.98486	1516.7
1.77	178	60	NaN	-24.612	20.785	6.9456	-186.72	25.741	-0.62379	-98.442	-636.87	1139.9	-54.128	876.49	1048	30.631	40.253	0	0	2.37	7.8476	-19.809	-28.131	-26.289	-8.3956	17.311	29.215	-23.919	-0.54804	-2.4979	1.0845	1516.8
1.78	179	60	NaN	-24.523	20.821	6.9415	-186.72	25.84	-0.77599	-98.378	-636.92	1140	-54.474	876.61	1048.1	31.022	39.211	0	0	2.2148	7.6985	-19.809	-28.131	-26.184	-8.3789	17.347	29.314	-23.969	-0.68042	-2.4624	1.1835	1517
1.79	180	60	NaN	-24.426	20.866	6.9367	-186.67	25.937	-0.76508	-98.309	-636.96	1140	-54.404	876.75	1048.1	29.776	39.771	0	0	2.0596	7.5495	-19.809	-28.131	-26.088	-8.3283	17.392	29.41	-24.028	-0.77878	-2.4168	1.2796	1517.1
1.8	181	60	NaN	-24.337	20.914	6.9279	-186.63	26.002	-0.6899	-98.222	-636.99	1140.1	-54.151	876.99	1048.2	31.443	39.514	0	0	1.9045	7.4005	-19.809	-28.131	-26.004	-8.2939	17.44	29.476	-24.1	-0.89344	-2.3688	1.3449	1517.4
1.81	182	60	NaN	-24.224	20.987	6.8838	-186.57	26.07	-0.53374	-98.024	-636.93	1140.1	-53.653	877.34	1048.2	31.22	40.62	0	0	1.7493	7.2514	-19.809	-28.131	-25.903	-8.2492	17.514	29.543	-24.154	-0.99773	-2.2947	1.4118	1517.7
1.82	183	60	NaN	-24.119	21.057	6.8444	-186.55	26.126	-0.41792	-97.826	-636.9	1140.2	-53.242	877.65	1048.2	31.881	38.743	0	0	1.5806	7.0894	-19.808	-28.13	-25.805	-8.2326	17.585	29.598	-24.225	-1.1432	-2.2226	1.4686	1518
1.83	184	60	NaN	-24.036	21.112	6.8481	-186.58	26.168	-0.42366	-97.753	-636.96	1140.3	-53.125	877.88	1048.3	32.384	39.446	0	0	1.2864	6.8069	-19.798	-28.12	-25.724	-8.2663	17.639	29.641	-24.437	-1.4594	-2.1589	1.5214	1518.3
1.84	185	60	NaN	-23.957	21.166	6.8804	-186.64	26.211	-0.50711	-97.771	-637.05	1140.3	-53.19	878.1	1048.3	29.252	37.285	0	0	0.99228	6.5244	-19.788	-28.11	-25.643	-8.3237	17.691	29.685	-24.65	-1.7993	-2.0964	1.5758	1518.6
1.85	186	60	NaN	-23.876	21.224	6.8948	-186.7	26.256	-0.59095	-97.732	-637.1	1140.4	-53.297	878.27	1048.4	32.216	38.915	0	0	0.69812	6.2419	-19.778	-28.099	-25.555	-8.3775	17.75	29.73	-24.857	-2.1356	-2.0279	1.6302	1518.8
1.86	187	60	NaN	-23.778	21.291	6.9231	-186.8	26.347	-0.75487	-97.719	-637.22	1140.5	-53.578	878.41	1048.5	32.85	40.268	0	0	0.36561	5.9225	-19.761	-28.083	-25.447	-8.4646	17.819	29.819	-25.081	-2.5421	-1.9422	1.737	1519.1
1.87	188	60	NaN	-23.699	21.328	6.9102	-186.86	26.394	-0.87945	-97.604	-637.24	1140.5	-53.849	878.5	1048.5	31.776	39.712	0	0	-0.013436	5.5585	-19.736	-28.058	-25.353	-8.5094	17.858	29.865	-25.366	-2.9509	-1.8782	1.8069	1519.2
1.88	189	60	NaN	-23.618	21.36	6.9078	-186.89	26.392	-0.87112	-97.527	-637.28	1140.5	-53.805	878.75	1048.5	29.481	39.292	0	0	-0.39248	5.1945	-19.711	-28.033	-25.27	-8.5447	17.889	29.863	-25.663	-3.3503	-1.8215	1.8303	1519.5
1.89	190	60	NaN	-23.507	21.397	6.9008	-186.94	26.422	-0.82581	-97.415	-637.33	1140.6	-53.675	878.97	1048.6	30.271	39.385	0	0	-0.77153	4.8304	-19.686	-28.008	-25.16	-8.5912	17.925	29.893	-25.931	-3.7608	-1.7605	1.8851	1519.7
1.9	191	60	NaN	-23.404	21.435	6.8972	-186.97	26.46	-0.7876	-97.321	-637.35	1140.6	-53.6	879.15	1048.6	30.695	40.685	0	0	-1.1506	4.4664	-19.661	-27.983	-25.056	-8.6222	17.963	29.931	-26.206	-4.1558	-1.6977	1.9482	1519.9
1.91	192	60	NaN	-23.308	21.472	6.9022	-186.98	26.491	-0.74678	-97.254	-637.34	1140.7	-53.557	879.29	1048.6	30.818	40.57	0	0	-1.5348	4.0973	-19.632	-27.954	-24.958	-8.6329	18	29.962	-26.493	-4.5356	-1.6319	2.0083	1520.1
1.92	193	60	NaN	-23.203	21.508	6.921	-186.98	26.523	-0.6798	-97.21	-637.35	1140.7	-53.468	879.43	1048.7	31.777	38.644	0	0	-1.9228	3.7248	-19.601	-27.923	-24.855	-8.6328	18.037	29.994	-26.778	-4.908	-1.5644	2.0717	1520.2
1.93	194	60	NaN	-23.099	21.544	6.9518	-186.97	26.557	-0.5819	-97.2	-637.38	1140.7	-53.314	879.57	1048.7	30.189	40.345	0	0	-2.3107	3.3522	-19.57	-27.891	-24.756	-8.6223	18.073	30.029	-27.067	-5.2701	-1.4971	2.1372	1520.4
1.94	195	60	NaN	-22.995	21.586	6.9479	-186.95	26.582	-0.46189	-97.088	-637.35	1140.8	-53.098	879.73	1048.7	30.295	40.293	0	0	-2.6987	2.9796	-19.538	-27.86	-24.656	-8.6092	18.114	30.054	-27.354	-5.6296	-1.4248	2.1934	1520.5
1.95	196	60	NaN	-22.831	21.638	6.955	-186.93	26.602	-0.38843	-96.926	-637.37	1140.8	-53.084	879.95	1048.7	30.719	40.333	0	0	-3.0866	2.607	-19.507	-27.829	-24.486	-8.5828	18.165	30.075	-27.572	-5.9758	-1.3424	2.2465	1520.7
1.96	197	60	NaN	-22.72	21.679	6.9409	-186.89	26.627	-0.32332	-96.776	-637.32	1140.8	-53.08	880.05	1048.7	31.329	40.668	0	0	-3.406	2.3003	-19.476	-27.798	-24.369	-8.5355	18.206	30.1	-27.775	-6.2352	-1.2696	2.3018	1520.8
1.97	198	60	NaN	-22.61	21.71	6.9501	-186.85	26.64	-0.20416	-96.663	-637.35	1140.8	-52.929	880.18	1048.7	30.518	37.682	0	0	-3.5808	2.1324	-19.445	-27.767	-24.261	-8.4964	18.238	30.111	-27.842	-6.364	-1.2072	2.3443	1520.9
1.98	199	60	NaN	-22.466	21.754	6.9685	-186.78	26.661	-0.12486	-96.542	-637.37	1140.8	-52.95	880.3	1048.7	30.199	40.368	0	0	-3.5669	2.1457	-19.437	-27.759	-24.111	-8.424	18.282	30.134	-27.678	-6.2783	-1.1551	2.375	1521.1
1.99	200	60	NaN	-22.36	21.788	6.9764	-186.72	26.68	-0.085746	-96.438	-637.39	1140.9	-53.043	880.37	1048.7	30.267	39.709	0	0	-3.4718	2.2371	-19.438	-27.76	-23.998	-8.3602	18.315	30.152	-27.47	-6.1232	-1.1233	2.3921	1521.2
2	201	60	NaN	-22.267	21.808	6.9794	-186.68	26.712	-0.088693	-96.321	-637.42	1140.9	-53.231	880.38	1048.7	32.011	40.337	0	0	-3.3768	2.3284	-19.44	-27.761	-23.893	-8.3037	18.335	30.184	-27.27	-5.9753	-1.1043	2.4229	1521.2
2.01	202	60	NaN	-22.107	21.838	6.9841	-186.61	26.771	-0.11534	-96.129	-637.47	1140.9	-53.562	880.34	1048.8	32.227	41.991	0	0	-3.2817	2.4197	-19.441	-27.763	-23.714	-8.2155	18.365	30.245	-26.996	-5.7959	-1.0765	2.4821	1521.2
2.02	203	60	NaN	-21.992	21.862	6.963	-186.55	26.783	-0.036677	-95.931	-637.45	1140.9	-53.562	880.4	1048.8	32.313	37.541	0	0	-3.1866	2.511	-19.442	-27.764	-23.591	-8.1461	18.387	30.258	-26.778	-5.6351	-1.055	2.4936	1521.2
2.03	204	60	NaN	-21.87	21.874	6.9767	-186.5	26.82	-0.019894	-95.817	-637.54	1141	-53.709	880.38	1048.8	31.963	39.704	0	0	-3.0915	2.6023	-19.444	-27.766	-23.459	-8.0921	18.399	30.296	-26.55	-5.4898	-1.0453	2.5299	1521.3
2.04	205	60	NaN	-21.68	21.923	6.9614	-186.45	26.868	-0.0021082	-95.534	-637.56	1141	-53.925	880.34	1048.8	31.375	37.972	0	0	-2.9965	2.6936	-19.445	-27.767	-23.25	-8.0162	18.446	30.346	-26.247	-5.3226	-0.99947	2.5787	1521.3
2.05	206	60	NaN	-21.532	21.969	6.9677	-186.41	26.904	0.015123	-95.36	-637.58	1141.1	-54.093	880.29	1048.8	30.266	39.734	0	0	-2.9014	2.7849	-19.447	-27.768	-23.09	-7.9636	18.491	30.382	-25.991	-5.1786	-0.95596	2.614	1521.2
2.06	207	60	NaN	-21.406	22.025	7.0025	-186.37	26.929	0.046571	-95.283	-637.64	1141.1	-54.202	880.26	1048.8	31.532	37.41	0	0	-2.8063	2.8762	-19.448	-27.77	-22.957	-7.9188	18.546	30.409	-25.763	-5.0426	-0.90236	2.6393	1521.3
2.07	208	60	NaN	-21.282	22.107	7.0246	-186.33	26.935	0.10494	-95.182	-637.64	1141.2	-54.236	880.27	1048.8	32.132	38.896	0	0	-2.7112	2.9675	-19.449	-27.771	-22.827	-7.8751	18.625	30.417	-25.538	-4.9076	-0.82456	2.6458	1521.3
2.08	209	60	NaN	-21.138	22.22	7.0642	-186.28	26.906	0.21726	-95.122	-637.63	1141.3	-54.174	880.34	1048.7	31.798	38.575	0	0	-2.6162	3.0588	-19.451	-27.772	-22.683	-7.8223	18.734	30.393	-25.299	-4.7635	-0.71657	2.6203	1521.3
2.09	210	60	NaN	-20.988	22.329	7.1342	-186.23	26.906	0.24577	-95.124	-637.7	1141.4	-54.345	880.3	1048.8	33.579	38.402	0	0	-2.5211	3.1501	-19.452	-27.774	-22.527	-7.7696	18.839	30.395	-25.048	-4.6195	-0.61279	2.6212	1521.4
2.1	211	60	NaN	-20.881	22.374	7.1481	-186.24	27.013	-0.00045364	-94.964	-637.8	1141.4	-55.135	879.93	1048.9	32.08	38.813	0	0	-2.426	3.2415	-19.453	-27.775	-22.384	-7.7439	18.887	30.499	-24.811	-4.5024	-0.56649	2.7242	1521.1
2.11	212	60	NaN	-20.786	22.426	7.0822	-186.23	26.989	0.0045169	-94.566	-637.78	1141.4	-55.332	879.91	1048.9	30.794	39.309	0	0	-2.3309	3.3328	-19.455	-27.777	-22.267	-7.7059	18.938	30.477	-24.598	-4.3732	-0.51691	2.7006	1521
2.12	213	60	NaN	-20.652	22.487	7.0839	-186.17	26.904	0.23942	-94.295	-637.93	1141.5	-54.976	880.05	1048.8	31.296	41.448	0	0	-2.3032	3.3594	-19.457	-27.779	-22.136	-7.6562	18.993	30.398	-24.439	-4.2968	-0.46429	2.6195	1521.3
2.13	214	60	NaN	-20.563	22.544	7.1128	-186.17	26.915	0.068466	-94.173	-638.02	1141.6	-55.668	879.84	1048.8	30.854	38.417	0	0	-2.2819	3.3799	-19.459	-27.781	-22.017	-7.6268	19.048	30.412	-24.298	-4.2469	-0.41075	2.6309	1521.2
2.14	215	60	NaN	-20.476	22.606	7.1183	-186.18	26.864	0.13328	-93.993	-638.05	1141.7	-55.679	879.88	1048.8	32.381	40.147	0	0	-2.2605	3.4004	-19.461	-27.783	-21.922	-7.6214	19.106	30.364	-24.183	-4.221	-0.35503	2.5807	1521.3
2.15	216	60	NaN	-20.379	22.663	7.1246	-186.17	26.802	0.2186	-93.814	-638.12	1141.7	-55.652	879.95	1048.8	32.131	38.004	0	0	-2.2392	3.4209	-19.463	-27.785	-21.819	-7.6054	19.159	30.305	-24.058	-4.1845	-0.30369	2.5201	1521.4
2.16	217	60	NaN	-20.279	22.718	7.1352	-186.15	26.763	0.24501	-93.659	-638.21	1141.8	-55.818	879.92	1048.7	30.81	38.512	0	0	-2.2178	3.4414	-19.465	-27.787	-21.707	-7.5798	19.212	30.268	-23.924	-4.1384	-0.25298	2.4814	1521.4
2.17	218	60	NaN	-20.159	22.785	7.1358	-186.12	26.718	0.33091	-93.461	-638.3	1141.8	-55.904	879.89	1048.7	30.705	38.082	0	0	-2.1965	3.4619	-19.467	-27.789	-21.576	-7.5369	19.278	30.225	-23.772	-4.075	-0.18971	2.4357	1521.5
2.18	219	60	NaN	-20.005	22.862	7.1248	-186.05	26.634	0.55241	-93.186	-638.4	1141.8	-55.716	879.95	1048.7	29.483	38.917	0	0	-2.1751	3.4824	-19.47	-27.791	-21.419	-7.4625	19.353	30.143	-23.594	-3.9801	-0.11649	2.3514	1521.7
2.19	220	60	NaN	-19.885	22.911	7.1293	-185.98	26.557	0.75685	-92.993	-638.5	1141.8	-55.491	880	1048.7	30.581	37.843	0	0	-2.1537	3.5029	-19.472	-27.793	-21.299	-7.3944	19.401	30.068	-23.453	-3.8914	-0.071108	2.2742	1521.8
2.2	221	60	NaN	-19.753	22.975	7.1511	-185.91	26.506	0.90468	-92.84	-638.6	1141.9	-55.442	880	1048.7	29.997	38.197	0	0	-2.1324	3.5235	-19.474	-27.796	-21.164	-7.3248	19.464	30.017	-23.297	-3.8014	-0.010104	2.2213	1521.9
2.21	222	60	NaN	-19.602	23.047	7.1987	-185.83	26.478	0.97892	-92.734	-638.67	1141.9	-55.614	879.9	1048.7	30.941	36.053	0	0	-2.111	3.544	-19.476	-27.798	-21.003	-7.2308	19.536	29.989	-23.114	-3.6869	0.060037	2.1916	1521.9
2.22	223	60	NaN	-19.414	23.166	7.2539	-185.74	26.462	0.92454	-92.591	-638.74	1142	-56.188	879.72	1048.7	30.405	50.391	0	0	-2.0897	3.5645	-19.478	-27.8	-20.787	-7.1149	19.652	29.975	-22.877	-3.5504	0.17394	2.1756	1521.8
2.23	224	60	NaN	-19.264	23.252	7.2971	-185.67	26.438	0.90946	-92.486	-638.81	1142.1	-56.545	879.63	1048.7	31.673	57.063	0	0	-2.0683	3.585	-19.48	-27.802	-20.619	-7.0261	19.736	29.954	-22.688	-3.4412	0.25565	2.1518	1521.7
2.24	225	60	NaN	-19.135	23.322	7.3038	-185.6	26.413	0.90064	-92.327	-638.84	1142.1	-56.82	879.56	1048.7	33.963	53.758	0	0	-2.047	3.6055	-19.482	-27.804	-20.474	-6.941	19.802	29.933	-22.521	-3.3356	0.32026	2.1287	1521.7
2.25	226	60	NaN	-18.943	23.367	7.2705	-185.53	26.395	0.87776	-91.924	-638.77	1142.1	-57.116	879.47	1048.7	31.38	58.67	0	0	-2.0256	3.626	-19.484	-27.806	-20.257	-6.8436	19.845	29.917	-22.282	-3.2176	0.36067	2.1108	1521.5
2.26	227	60	NaN	-18.688	23.39	7.221	-185.45	26.383	0.88375	-91.351	-638.69	1142.1	-57.328	879.38	1048.6	35.179	64.081	0	1	-2.0043	3.6465	-19.486	-27.808	-19.972	-6.7342	19.867	29.907	-21.976	-3.0877	0.38015	2.0985	1521.3
2.27	228	60	NaN	-18.504	23.454	7.1893	-185.35	26.382	0.91885	-91.035	-638.79	1142.2	-57.477	879.23	1048.6	37.691	71.65	0	1	-1.9829	3.667	-19.489	-27.81	-19.77	-6.6133	19.927	29.909	-21.753	-2.9463	0.43836	2.0989	1521.3
2.28	229	60	NaN	-18.38	23.508	7.1821	-185.29	26.384	0.82803	-90.898	-638.86	1142.2	-57.877	879.1	1048.5	42.94	73.588	0	1	-1.9616	3.6875	-19.491	-27.812	-19.626	-6.5411	19.977	29.916	-21.588	-2.8536	0.48597	2.1033	1521.2
2.29	230	60	NaN	-18.41	23.614	7.2038	-185.24	26.386	0.86792	-91.224	-639.06	1142.3	-57.903	878.99	1048.5	41.852	64.07	0	1	-2.017	3.6343	-19.488	-27.81	-19.668	-6.4956	20.077	29.923	-21.685	-2.8613	0.58817	2.1132	1521.3
2.3	231	60	NaN	-18.32	23.669	7.1851	-185.2	26.382	0.88699	-91.155	-639.16	1142.4	-57.938	878.88	1048.4	31.404	48.905	0	1	-2.08	3.5738	-19.486	-27.808	-19.574	-6.4537	20.128	29.923	-21.654	-2.8799	0.64187	2.1151	1521.3
2.31	232	60	NaN	-18.18	23.731	7.1583	-185.16	26.366	0.86509	-90.993	-639.27	1142.4	-58.084	878.7	1048.3	32.68	40.083	0	0	-2.1431	3.5132	-19.483	-27.805	-19.422	-6.4024	20.186	29.912	-21.565	-2.8892	0.70251	2.1072	1521.2
2.32	233	60	NaN	-17.987	23.769	7.1283	-185.12	26.307	0.91327	-90.654	-639.28	1142.4	-58.068	878.64	1048.2	31.064	38.363	0	0	-2.1686	3.4887	-19.483	-27.805	-19.217	-6.3508	20.22	29.856	-21.385	-2.8621	0.7371	2.0512	1521.2
2.33	234	60	NaN	-17.774	23.803	7.0855	-185.09	26.225	1.0317	-90.328	-639.25	1142.4	-57.819	878.68	1048.1	30.793	40.258	0	0	-2.1719	3.4855	-19.484	-27.806	-19.001	-6.3189	20.25	29.777	-21.173	-2.8333	0.76626	1.9715	1521.2
2.34	235	60	NaN	-17.596	23.866	7.0316	-185.07	26.136	1.1756	-90.131	-639.23	1142.4	-57.46	878.7	1048	31.004	38.009	0	0	-2.1047	3.55	-19.482	-27.804	-18.829	-6.3057	20.31	29.693	-20.933	-2.7557	0.82758	1.8885	1521.2
2.35	236	60	NaN	-17.487	23.943	6.9944	-185.07	26.058	1.275	-89.974	-639.22	1142.4	-57.24	878.65	1048	31.682	37.43	0	0	-2.0495	3.6031	-19.481	-27.802	-18.722	-6.3049	20.383	29.618	-20.772	-2.7019	0.90257	1.8155	1521.2
2.36	237	60	NaN	-17.434	23.964	7.0074	-185.13	26.097	1.1532	-89.978	-639.26	1142.5	-57.519	878.44	1048	32.294	39.438	0	0	-2.5326	3.1391	-19.478	-27.8	-18.659	-6.352	20.404	29.658	-21.191	-3.2129	0.926	1.8579	1521
2.37	238	60	NaN	-17.338	24.007	6.978	-185.14	26.09	1.0401	-89.845	-639.27	1142.5	-57.879	878.26	1048	31.535	38.701	0	0	-2.6943	2.9838	-19.471	-27.793	-18.545	-6.3497	20.445	29.652	-21.239	-3.3659	0.97382	1.8585	1520.8
2.38	239	60	NaN	-17.173	24.059	6.9856	-185.19	26.059	1.0318	-89.8	-639.31	1142.5	-57.836	878.1	1048	31.061	39.028	0	0	-2.3756	3.2899	-19.46	-27.782	-18.379	-6.3952	20.495	29.624	-20.755	-3.1053	1.0351	1.842	1520.7
2.39	240	60	NaN	-17.029	24.096	6.9572	-185.23	26.054	0.99403	-89.658	-639.3	1142.5	-57.851	877.94	1047.9	30.975	40.228	0	0	-2.0078	3.6431	-19.454	-27.776	-18.23	-6.4313	20.529	29.621	-20.238	-2.7882	1.0753	1.8447	1520.5
2.4	241	60	NaN	-16.892	24.131	6.9185	-185.27	26.048	0.98726	-89.503	-639.26	1142.5	-57.761	877.8	1047.9	30.485	37.784	0	0	-1.5722	4.0614	-19.45	-27.771	-18.091	-6.4696	20.562	29.616	-19.663	-2.4082	1.1128	1.8447	1520.3
2.41	242	60	NaN	-16.714	24.173	6.8777	-185.33	26.035	0.9679	-89.335	-639.22	1142.5	-57.66	877.65	1047.9	31.527	38.521	0	0	-0.85315	4.752	-19.443	-27.765	-17.911	-6.5232	20.602	29.606	-18.764	-1.7712	1.1588	1.8406	1520.2
2.42	243	60	NaN	-16.525	24.214	6.8482	-185.39	26.017	0.93268	-89.192	-639.18	1142.6	-57.586	877.49	1047.8	31.952	38.665	0	0	-0.2881	5.2947	-19.434	-27.756	-17.719	-6.5832	20.64	29.591	-18.007	-1.2884	1.2062	1.8355	1520
2.43	244	60	NaN	-16.372	24.243	6.8375	-185.44	25.994	0.88576	-89.106	-639.15	1142.6	-57.575	877.38	1047.7	31.486	39.248	0	0	0.14706	5.7126	-19.422	-27.743	-17.563	-6.6351	20.667	29.57	-17.416	-0.92251	1.2454	1.8268	1519.8
2.44	245	60	NaN	-16.213	24.271	6.8254	-185.51	25.964	0.76523	-89.001	-639.14	1142.6	-57.786	877.26	1047.7	31.837	38.225	0	0	0.77393	6.3147	-19.411	-27.733	-17.392	-6.6845	20.692	29.543	-16.618	-0.36981	1.2808	1.8109	1519.7
2.45	246	60	NaN	-16.045	24.301	6.8153	-185.56	25.939	0.70294	-88.882	-639.09	1142.6	-57.832	877.14	1047.7	32.12	38.677	0	0	1.5862	7.0948	-19.401	-27.723	-17.219	-6.7348	20.72	29.52	-15.632	0.35997	1.3189	1.7966	1519.5
2.46	247	60	NaN	-15.768	24.354	6.8311	-185.58	25.842	0.65705	-88.746	-639.01	1142.6	-57.879	877.11	1047.6	32.129	38.89	0	0	2.313	7.7929	-19.385	-27.707	-16.935	-6.7446	20.768	29.428	-14.622	1.0482	1.3835	1.721	1519.4
2.47	248	60	NaN	-15.55	24.385	6.8408	-185.62	25.822	0.53599	-88.63	-638.95	1142.6	-58.117	876.95	1047.5	30.706	39.542	0	0	2.8643	8.3223	-19.373	-27.695	-16.703	-6.7698	20.797	29.41	-13.839	1.5525	1.4242	1.7151	1519.2
2.48	249	60	NaN	-15.348	24.419	6.854	-185.66	25.801	0.4331	-88.541	-638.89	1142.6	-58.298	876.79	1047.5	33.134	40.268	0	0	2.9729	8.4266	-19.374	-27.696	-16.491	-6.8078	20.828	29.392	-13.518	1.6187	1.4532	1.6957	1519
2.49	250	60	NaN	-15.093	24.451	6.8498	-185.7	25.775	0.29856	-88.364	-638.8	1142.6	-58.579	876.58	1047.4	31.029	37.932	0	0	3.3124	8.7526	-19.377	-27.699	-16.219	-6.8287	20.857	29.37	-12.907	1.9239	1.4801	1.6705	1518.7
2.5	251	60	NaN	-14.845	24.448	6.8934	-185.74	25.741	0.21146	-88.315	-638.88	1142.6	-58.715	876.44	1047.3	32.284	39.872	0	0	3.7835	9.2051	-19.38	-27.702	-15.964	-6.8584	20.85	29.339	-12.18	2.3467	1.4693	1.637	1518.6
2.51	252	60	NaN	-14.655	24.446	6.9263	-185.77	25.689	0.23903	-88.28	-638.93	1142.7	-58.533	876.45	1047.2	32.314	47.468	0	0	4.5028	9.8959	-19.379	-27.7	-15.779	-6.8956	20.843	29.292	-11.277	3.0003	1.4645	1.5913	1518.7
2.52	253	60	NaN	-14.479	24.516	6.816	-185.78	25.63	0.29779	-87.875	-638.55	1142.6	-58.312	876.44	1047.2	32.161	51.859	0	0	5.2212	10.586	-19.377	-27.699	-15.597	-6.8947	20.911	29.234	-10.375	3.6912	1.5347	1.5359	1518.3
2.53	254	60	NaN	-14.31	24.54	6.8137	-185.79	25.599	0.27137	-87.746	-638.49	1142.6	-58.317	876.33	1047.1	31.447	45.442	0	0	5.8118	11.153	-19.379	-27.701	-15.423	-6.9027	20.933	29.206	-9.6115	4.2504	1.5539	1.5052	1518.1
2.54	255	60	NaN	-14.091	24.58	6.8067	-185.79	25.552	0.2657	-87.575	-638.38	1142.6	-58.277	876.21	1047	31.968	40.343	0	0	6.626	11.935	-19.383	-27.705	-15.199	-6.9008	20.97	29.162	-8.5735	5.0342	1.5867	1.4572	1517.9
2.55	256	60	NaN	-13.956	24.606	6.8037	-185.77	25.51	0.30868	-87.445	-638.3	1142.7	-58.144	876.14	1047	33.221	38.613	0	0	7.8015	13.064	-19.391	-27.713	-15.064	-6.8803	20.993	29.123	-7.2629	6.1837	1.6014	1.4099	1517.7
2.56	257	60	NaN	-13.842	24.617	6.8132	-185.75	25.464	0.33729	-87.364	-638.26	1142.6	-58.038	876.1	1047	31.4	36.763	0	0	8.641	13.87	-19.386	-27.707	-14.952	-6.864	21.002	29.079	-6.3106	7.0063	1.6163	1.3718	1517.7
2.57	258	60	NaN	-13.727	24.629	6.8382	-185.75	25.442	0.2987	-87.328	-638.22	1142.7	-58.096	876.01	1046.9	32.503	37.225	0	0	9.3112	14.514	-19.378	-27.7	-14.833	-6.8568	21.011	29.059	-5.5214	7.657	1.633	1.3595	1517.5
2.58	259	60	NaN	-13.618	24.64	6.8721	-185.72	25.423	0.30115	-87.335	-638.19	1142.7	-58.065	875.9	1046.8	32.595	36.515	0	0	9.598	14.789	-19.385	-27.707	-14.725	-6.8304	21.018	29.044	-5.1274	7.9589	1.6337	1.3379	1517.4
2.59	260	60	NaN	-13.498	24.64	6.907	-185.67	25.385	0.35846	-87.343	-638.18	1142.7	-57.869	875.82	1046.8	31.981	39.498	0	0	10.04	15.214	-19.388	-27.71	-14.613	-6.7852	21.014	29.011	-4.5738	8.4283	1.6259	1.3017	1517.3
2.6	261	60	NaN	-13.359	24.63	6.9337	-185.63	25.339	0.3704	-87.315	-638.16	1142.8	-57.731	875.73	1046.6	31.999	38.912	0	0	10.622	15.772	-19.388	-27.709	-14.479	-6.7462	20.998	28.971	-3.8572	9.0261	1.6104	1.2618	1517.2
2.61	262	60	NaN	-13.256	24.627	6.942	-185.6	25.32	0.3114	-87.296	-638.11	1142.8	-57.778	875.63	1046.6	31.052	39.406	0	0	11.06	16.194	-19.386	-27.708	-14.373	-6.7197	20.99	28.957	-3.3128	9.474	1.6041	1.2487	1517.1
2.62	263	60	NaN	-13.156	24.616	6.95	-185.62	25.293	0.27076	-87.334	-638.09	1142.8	-57.693	875.54	1046.5	30.923	39.463	0	0	11.354	16.476	-19.384	-27.706	-14.278	-6.7462	20.974	28.936	-2.9243	9.7296	1.59	1.2302	1517
2.63	264	60	NaN	-12.998	24.589	6.9344	-185.6	25.229	0.19295	-87.311	-638.06	1142.9	-57.69	875.47	1046.3	32.421	37.394	0	0	11.461	16.579	-19.383	-27.705	-14.12	-6.7189	20.938	28.88	-2.6581	9.8602	1.5546	1.1748	1516.9
2.64	265	60	NaN	-12.867	24.555	6.93	-185.57	25.194	0.20749	-87.326	-638.08	1142.9	-57.484	875.41	1046.2	31.51	36.97	0	0	11.458	16.576	-19.385	-27.706	-13.997	-6.6976	20.899	28.85	-2.5389	9.8782	1.5142	1.1435	1516.9
2.65	266	60	NaN	-12.748	24.533	6.9144	-185.54	25.18	0.19629	-87.316	-638.04	1143	-57.387	875.3	1046.1	31.353	38.751	0	0	11.213	16.34	-19.391	-27.713	-13.881	-6.6737	20.872	28.841	-2.6682	9.6663	1.4813	1.1282	1516.7
2.66	267	60	NaN	-12.611	24.513	6.8999	-185.52	25.178	0.17428	-87.328	-637.99	1143	-57.339	875.14	1046	29.244	39.151	0	0	11.124	16.255	-19.393	-27.715	-13.747	-6.6544	20.848	28.843	-2.6224	9.6007	1.4547	1.1278	1516.5
2.67	268	60	NaN	-12.453	24.487	6.8635	-185.5	25.176	0.1436	-87.27	-637.91	1143	-57.33	874.99	1046	31.164	37.779	0	0	11.126	16.257	-19.394	-27.716	-13.587	-6.6387	20.818	28.845	-2.4607	9.6183	1.4244	1.1289	1516.3
2.68	269	60	NaN	-12.161	24.446	6.8512	-185.5	25.174	0.11329	-87.222	-637.8	1143.1	-57.332	874.8	1045.9	29.985	37.915	0	0	11.244	16.37	-19.394	-27.715	-13.293	-6.6312	20.771	28.849	-2.0495	9.7386	1.3776	1.1334	1516
2.69	270	60	NaN	-11.633	24.385	6.9151	-185.5	25.183	0.11998	-87.326	-637.65	1143.2	-57.238	874.56	1045.8	32.553	37.815	0	0	11.361	16.483	-19.393	-27.715	-12.772	-6.641	20.702	28.866	-1.4114	9.8416	1.3091	1.1506	1515.6
2.7	271	60	NaN	-11.284	24.337	6.7605	-185.51	25.18	0.12965	-86.843	-637.4	1143.1	-57.168	874.4	1045.8	33.624	40.354	0	0	11.532	16.647	-19.393	-27.715	-12.408	-6.635	20.654	28.864	-0.87662	10.012	1.2601	1.1483	1515.2
2.71	272	60	NaN	-10.966	24.283	6.7833	-185.53	25.185	0.1187	-86.968	-637.35	1143.1	-57.163	874.24	1045.7	32.743	38.097	0	0	11.67	16.779	-19.395	-27.717	-12.095	-6.6588	20.597	28.871	-0.4254	10.12	1.2017	1.1543	1515
2.72	273	60	NaN	-10.564	24.238	6.7224	-185.58	25.177	0.077282	-86.922	-637.15	1143.2	-57.218	873.99	1045.7	29.75	38.751	0	0	11.75	16.857	-19.399	-27.721	-11.69	-6.7091	20.546	28.869	0.060152	10.147	1.1464	1.1481	1514.6
2.73	274	60	NaN	-10.197	24.175	6.6729	-185.63	25.171	0.023258	-86.91	-637.08	1143.2	-57.323	873.77	1045.6	31.589	38.846	0	0	11.57	16.683	-19.406	-27.728	-11.319	-6.7507	20.48	28.866	0.25042	9.9322	1.0742	1.1382	1514.3
2.74	275	60	NaN	-9.848	24.1	6.614	-185.67	25.142	-0.0092587	-86.847	-637	1143.2	-57.386	873.63	1045.6	31.225	38.829	0	0	11.275	16.4	-19.412	-27.734	-10.965	-6.785	20.404	28.839	0.31023	9.6154	0.99134	1.1047	1514.1
2.75	276	60	NaN	-9.4769	24.027	6.498	-185.7	25.098	-0.011279	-86.624	-636.86	1143.2	-57.387	873.52	1045.5	30.872	37.253	0	0	10.82	15.963	-19.417	-27.738	-10.586	-6.8041	20.329	28.796	0.23438	9.1591	0.91267	1.0573	1513.8
2.76	277	60	NaN	-9.0031	23.941	6.3539	-185.71	25.027	0.029896	-86.369	-636.67	1143.2	-57.292	873.39	1045.5	30.763	37.851	0	0	10.713	15.86	-19.424	-27.746	-10.106	-6.8133	20.241	28.728	0.60701	9.0471	0.81693	0.98186	1513.5
2.77	278	60	NaN	-8.4505	23.833	6.2508	-185.72	24.935	0.080914	-86.291	-636.56	1143.2	-57.182	873.23	1045.4	33.184	37.681	0	0	10.943	16.081	-19.434	-27.756	-9.555	-6.8286	20.128	28.64	1.3876	9.2522	0.69392	0.88345	1513.2
2.78	279	60	NaN	-8.0688	23.747	6.16	-185.75	24.891	0.042345	-86.249	-636.52	1143.2	-57.304	873.04	1045.4	30.401	36.62	0	0	11.129	16.26	-19.445	-27.767	-9.1672	-6.8474	20.041	28.597	1.9618	9.4124	0.59673	0.83018	1513
2.79	280	60	NaN	-7.672	23.686	5.9458	-185.75	24.789	0.19915	-85.786	-636.3	1143.2	-56.889	873.06	1045.3	32.611	38.264	0	0	11.269	16.394	-19.455	-27.777	-8.7688	-6.8476	19.978	28.497	2.5003	9.5466	0.52353	0.72014	1512.8
2.8	281	60	NaN	-7.3013	23.629	5.7457	-185.78	24.751	0.1491	-85.392	-636.11	1143.1	-57.025	872.88	1045.3	31.896	37.804	0	0	11.006	16.141	-19.459	-27.781	-8.3782	-6.8584	19.922	28.458	2.6273	9.2827	0.46247	0.67723	1512.4
2.81	282	60	NaN	-6.9505	23.569	5.6092	-185.81	24.698	0.041548	-85.16	-635.98	1143.1	-57.319	872.71	1045.3	31.86	39.411	0	0	10.764	15.909	-19.465	-27.787	-8.0077	-6.8703	19.86	28.408	2.7561	9.0388	0.39453	0.62103	1512.1
2.82	283	60	NaN	-6.6337	23.501	5.5335	-185.83	24.618	0.023187	-85.108	-635.95	1143.1	-57.361	872.63	1045.3	33.089	40.905	0	0	10.799	15.943	-19.477	-27.799	-7.6874	-6.8885	19.79	28.329	3.1115	9.0542	0.31277	0.53025	1512
2.83	284	60	NaN	-6.2813	23.426	5.4871	-185.85	24.53	0.00086829	-85.156	-635.95	1143.2	-57.427	872.5	1045.3	32.113	36.051	0	0	10.375	15.535	-19.49	-27.811	-7.3344	-6.9021	19.712	28.244	3.0404	8.6332	0.22214	0.43257	1511.9
2.84	285	60	NaN	-5.9517	23.368	5.4438	-185.86	24.464	-0.067899	-85.198	-635.89	1143.2	-57.631	872.3	1045.2	30.226	37.641	0	0	9.6718	14.86	-19.503	-27.824	-6.9988	-6.9097	19.652	28.181	2.673	7.9505	0.14927	0.35644	1511.6
2.85	286	60	NaN	-5.6967	23.332	5.3713	-185.88	24.417	-0.12536	-85.13	-635.78	1143.2	-57.8	872.14	1045.2	30.821	38.719	0	0	9.8145	14.997	-19.509	-27.831	-6.735	-6.914	19.615	28.134	3.0795	8.0833	0.10504	0.30303	1511.3
2.86	287	60	NaN	-5.4498	23.294	5.238	-185.88	24.348	-0.10932	-84.927	-635.65	1143.2	-57.767	872.08	1045.2	32.43	38.656	0	0	9.9574	15.135	-19.516	-27.838	-6.4818	-6.9095	19.576	28.067	3.4756	8.225	0.059459	0.22844	1511.2
2.87	288	60	NaN	-5.2835	23.33	5.09	-185.85	24.252	-0.031105	-84.823	-635.41	1143.4	-57.604	872.06	1045.2	33.638	39.684	0	0	10.074	15.246	-19.523	-27.845	-6.3179	-6.8872	19.603	27.98	3.7558	8.3589	0.079233	0.13437	1510.9
2.88	289	60	NaN	-5.0035	23.128	4.9387	-185.83	24.177	-0.0044154	-84.596	-635.84	1143.2	-57.545	871.92	1045.1	33.515	39.184	0	0	10.531	15.685	-19.536	-27.858	-6.0314	-6.8608	19.408	27.897	4.4995	8.8245	-0.1277	0.039467	1511.2
2.89	290	60	NaN	-4.8358	23.081	4.8272	-185.82	24.137	-0.00019985	-84.522	-635.95	1143.1	-57.533	871.77	1045.1	32.679	37.965	0	0	11.611	16.723	-19.559	-27.881	-5.8613	-6.847	19.361	27.857	5.7499	9.8758	-0.19867	-0.023508	1511.1
2.9	291	60	NaN	-4.691	23.091	4.7715	-185.84	24.093	-0.035361	-84.568	-635.96	1143.2	-57.613	871.7	1045.1	33.317	39.883	0	0	13.502	18.539	-19.614	-27.936	-5.7152	-6.8607	19.367	27.817	7.7868	11.678	-0.24675	-0.11906	1511.1
2.91	292	60	NaN	-4.5574	23.132	4.6789	-185.83	24.057	-0.052224	-84.521	-635.87	1143.2	-57.664	871.61	1045.1	35.157	40.215	0	0	15.437	20.397	-19.673	-27.995	-5.578	-6.8495	19.406	27.782	9.8588	13.548	-0.26697	-0.21267	1510.9
2.92	293	60	NaN	-4.452	23.16	4.5986	-185.82	24.018	-0.047878	-84.52	-635.87	1143.2	-57.651	871.53	1045.1	34.724	38.809	0	0	15.392	20.353	-19.681	-28.003	-5.4732	-6.8394	19.435	27.743	9.9183	13.514	-0.24635	-0.25958	1510.8
2.93	294	60	NaN	-4.3558	23.178	4.5478	-185.82	23.973	-0.041104	-84.572	-635.96	1143.2	-57.614	871.47	1045.1	35.459	38.197	0	0	15.097	20.07	-19.691	-28.013	-5.3803	-6.8438	19.452	27.699	9.7162	13.226	-0.23926	-0.31387	1510.9
2.94	295	60	NaN	-4.234	23.22	4.4766	-185.81	23.933	-0.025327	-84.515	-635.97	1143.3	-57.565	871.44	1045	34.072	41.274	0	0	14.537	19.533	-19.703	-28.025	-5.2582	-6.8387	19.492	27.66	9.2788	12.694	-0.21092	-0.36504	1510.8
2.95	296	60	NaN	-4.1088	23.27	4.4297	-185.81	23.883	0.019378	-84.527	-636	1143.3	-57.44	871.46	1045	35.874	37.072	0	0	14.079	19.093	-19.714	-28.036	-5.1382	-6.8429	19.541	27.612	8.9407	12.25	-0.17376	-0.42451	1510.9
2.96	297	60	NaN	-3.9157	23.364	4.3752	-185.81	23.871	-0.030394	-84.605	-635.96	1143.4	-57.612	871.31	1045	32.211	41.281	0	0	13.741	18.768	-19.725	-28.047	-4.9417	-6.8343	19.631	27.604	8.7993	11.934	-0.093338	-0.443	1510.7
2.97	298	60	NaN	-3.8396	23.409	4.3597	-185.82	23.862	-0.060016	-84.641	-635.9	1143.4	-57.686	871.27	1045	29.971	38.183	0	0	13.591	18.624	-19.742	-28.064	-4.8642	-6.8429	19.674	27.597	8.7269	11.781	-0.067569	-0.46697	1510.6
2.98	299	60	NaN	-3.7078	23.439	4.3334	-185.82	23.84	-0.037184	-84.704	-635.92	1143.4	-57.608	871.26	1045	32.288	39.807	0	0	13.467	18.506	-19.76	-28.082	-4.7378	-6.8463	19.702	27.577	8.7297	11.659	-0.057692	-0.50462	1510.6
2.99	300	60	NaN	-3.4885	23.469	4.2345	-185.81	23.833	-0.03696	-84.707	-635.98	1143.5	-57.605	871.16	1045	31.828	38.336	0	0	13.317	18.361	-19.778	-28.1	-4.5187	-6.8411	19.728	27.573	8.7982	11.52	-0.05021	-0.52669	1510.6
3	301	60	NaN	-3.3118	23.483	4.1165	-185.81	23.827	-0.048889	-84.612	-636.05	1143.6	-57.629	871.09	1044.9	32.886	38.721	0	0	13.211	18.259	-19.786	-28.107	-4.3375	-6.8375	19.738	27.572	8.8736	11.422	-0.048094	-0.5349	1510.6
3.01	302	60	NaN	-3.1946	23.478	4.0311	-185.82	23.833	-0.059575	-84.507	-636.1	1143.7	-57.641	871.03	1044.9	34.124	39.831	0	0	13.134	18.186	-19.786	-28.108	-4.2158	-6.8364	19.73	27.581	8.9185	11.349	-0.055505	-0.52642	1510.6
3.02	303	60	NaN	-3.0672	23.467	3.9977	-185.82	23.853	-0.074474	-84.537	-636.13	1143.7	-57.657	870.94	1044.9	45.95	35.427	0	0	13.785	18.811	-19.814	-28.136	-4.0891	-6.8376	19.716	27.604	9.6964	11.973	-0.097829	-0.53217	1510.5
3.03	304	60	NaN	-2.9339	23.457	4.0077	-185.82	23.858	-0.089447	-84.703	-636.13	1143.9	-57.647	870.9	1044.9	51.364	39.769	0	0	14.452	19.451	-19.843	-28.165	-3.9624	-6.8479	19.699	27.616	10.49	12.604	-0.14386	-0.54929	1510.5
3.04	305	60	NaN	-2.8666	23.452	3.9664	-185.82	23.884	-0.072421	-84.605	-636.11	1143.9	-57.56	870.83	1044.9	57.736	38.745	1	0	13.417	18.457	-19.832	-28.154	-3.8948	-6.8482	19.694	27.643	9.5218	11.609	-0.13889	-0.51123	1510.4
3.05	306	60	NaN	-2.7997	23.46	3.8858	-185.83	23.903	-0.099948	-84.374	-636.02	1143.9	-57.599	870.77	1044.9	60.376	44.739	1	0	12.927	17.987	-19.83	-28.151	-3.8177	-6.8462	19.7	27.663	9.1094	11.14	-0.12936	-0.48847	1510.3
3.06	307	60	NaN	-2.7058	23.48	3.8296	-185.82	23.915	-0.078944	-84.098	-635.85	1143.9	-57.51	870.71	1044.9	56.597	43.654	1	0	13.685	18.714	-19.846	-28.168	-3.7169	-6.8305	19.718	27.678	9.968	11.884	-0.12863	-0.49065	1510
3.07	308	60	NaN	-2.6174	23.492	3.8371	-185.82	23.9	-0.05067	-83.974	-635.68	1143.9	-57.392	870.72	1044.8	56.94	39.029	1	0	13.061	18.115	-19.835	-28.157	-3.6283	-6.8349	19.728	27.664	9.4327	11.28	-0.10636	-0.49267	1509.9
3.08	309	60	NaN	-2.5333	23.497	3.902	-185.83	23.887	-0.077345	-83.982	-635.5	1144	-57.439	870.71	1044.8	57.702	41.799	1	0	12.022	17.117	-19.814	-28.136	-3.5429	-6.8419	19.733	27.651	8.4789	10.275	-0.080807	-0.48442	1509.7
3.09	310	60	NaN	-2.4359	23.492	3.976	-185.84	23.873	-0.078934	-83.96	-635.29	1143.9	-57.417	870.7	1044.8	58.813	43.148	1	0	12.215	17.302	-19.814	-28.136	-3.4456	-6.8467	19.728	27.637	8.7689	10.456	-0.086616	-0.49912	1509.5
3.1	311	60	NaN	-2.311	23.432	4.042	-185.84	23.852	-0.042768	-83.838	-635.11	1143.9	-57.279	870.73	1044.9	60.687	43.312	1	0	12.35	17.433	-19.811	-28.133	-3.3215	-6.8498	19.67	27.614	9.0289	10.583	-0.14121	-0.51889	1509.3
3.11	312	60	NaN	-2.1728	23.291	4.0989	-185.84	23.835	-0.055869	-83.662	-635.04	1143.8	-57.275	870.73	1044.9	63.095	44.068	1	0	12.423	17.503	-19.804	-28.126	-3.1767	-6.8475	19.534	27.592	9.2466	10.655	-0.26987	-0.53393	1509.2
3.12	313	60	NaN	-2.0724	23.171	4.0652	-185.85	23.816	-0.057296	-83.356	-635.03	1143.7	-57.254	870.75	1044.9	63.761	45.751	1	0	12.593	17.666	-19.808	-28.129	-3.0655	-6.8421	19.418	27.569	9.5279	10.824	-0.38948	-0.56064	1509.2
3.13	314	60	NaN	-1.9896	23.093	3.989	-185.86	23.788	-0.047098	-83.005	-634.95	1143.6	-57.204	870.79	1044.9	59.214	45.338	1	0	12.88	17.941	-19.823	-28.145	-2.9713	-6.8405	19.343	27.538	9.9087	11.101	-0.48023	-0.60698	1509.2
3.14	315	60	NaN	-1.8328	23.07	3.903	-185.85	23.779	-0.066181	-82.597	-634.68	1143.4	-57.233	870.78	1044.9	59.2	41.547	1	0	12.137	17.228	-19.793	-28.115	-2.798	-6.8133	19.325	27.524	9.3392	10.415	-0.46881	-0.5914	1508.9
3.15	316	60	NaN	-1.7161	23.078	3.8981	-185.82	23.758	0.046007	-82.529	-634.54	1143.4	-56.916	870.83	1044.8	62.469	42.722	1	0	11.307	16.431	-19.76	-28.082	-2.6909	-6.798	19.333	27.502	8.6161	9.6327	-0.42679	-0.57929	1508.8
3.16	317	60	NaN	-1.5814	23.132	3.9009	-185.8	23.747	0.078932	-82.577	-634.29	1143.3	-56.834	870.86	1044.8	63.118	44.599	1	0	10.952	16.09	-19.748	-28.07	-2.5612	-6.7785	19.388	27.491	8.3908	9.3112	-0.36042	-0.57881	1508.6
3.17	318	60	NaN	-1.4895	23.157	3.9051	-185.78	23.758	0.075352	-82.646	-634.15	1143.3	-56.846	870.83	1044.8	63.849	44.427	1	0	10.378	15.538	-19.743	-28.065	-2.4716	-6.762	19.413	27.502	7.906	8.7761	-0.33001	-0.56308	1508.4
3.18	319	60	NaN	-1.4162	23.094	3.8429	-185.77	23.77	0.042424	-82.527	-634.27	1143.3	-56.922	870.79	1044.8	65.239	44.182	1	0	9.651	14.84	-19.743	-28.065	-2.3909	-6.7488	19.351	27.512	7.2601	8.0915	-0.39158	-0.55267	1508.5
3.19	320	60	NaN	-1.306	22.974	3.6564	-185.76	23.759	0.011206	-82.072	-634.55	1143.2	-56.998	870.82	1044.8	64.949	45.687	1	0	9.3955	14.595	-19.733	-28.055	-2.2603	-6.7171	19.235	27.498	7.1353	7.8778	-0.49819	-0.55678	1508.8
3.2	321	60	NaN	-1.2168	22.9	3.45	-185.71	23.74	0.14638	-81.548	-634.78	1143.2	-56.653	870.9	1044.8	60.435	42.659	1	0	9.1527	14.362	-19.723	-28.045	-2.164	-6.6527	19.161	27.479	6.9887	7.7091	-0.56199	-0.56643	1509.1
3.21	322	60	NaN	-1.138	22.879	3.422	-185.69	23.727	0.19717	-81.501	-634.94	1143.2	-56.509	870.98	1044.8	55.349	40.638	1	0	9.0495	14.263	-19.717	-28.039	-2.0888	-6.6366	19.141	27.465	6.9607	7.626	-0.57611	-0.57376	1509.3
3.22	323	60	NaN	-1.0774	22.926	3.4739	-185.67	23.721	0.21997	-81.682	-634.99	1143.2	-56.43	871.02	1044.8	46.395	39.522	1	0	8.9327	14.15	-19.714	-28.036	-2.038	-6.6284	19.187	27.46	6.8947	7.522	-0.52752	-0.57556	1509.4
3.23	324	60	NaN	-0.97823	23.068	3.5283	-185.64	23.741	0.20308	-81.865	-634.94	1143.3	-56.479	870.99	1044.8	35.249	38.109	1	0	8.7677	13.992	-19.718	-28.039	-1.944	-6.602	19.328	27.481	6.8238	7.3899	-0.39002	-0.55795	1509.4
3.24	325	60	NaN	-0.9048	23.163	3.5704	-185.62	23.74	0.23414	-82.008	-634.95	1143.3	-56.382	871.03	1044.8	54.868	38.498	1	0	8.9495	14.167	-19.719	-28.04	-1.8796	-6.5909	19.42	27.483	7.0699	7.5756	-0.29852	-0.5574	1509.4
3.25	326	60	NaN	-0.84984	23.198	3.5793	-185.62	23.748	0.16685	-82.04	-635.08	1143.4	-56.546	871.05	1044.8	55.787	40.38	1	0	9.2146	14.421	-19.719	-28.041	-1.8196	-6.5931	19.455	27.492	7.395	7.828	-0.26401	-0.54904	1509.6
3.26	327	60	NaN	-0.80401	23.195	3.5277	-185.61	23.757	0.17631	-81.891	-635.31	1143.4	-56.498	871.09	1044.8	66.023	45.193	1	0	8.7598	13.984	-19.724	-28.046	-1.7697	-6.5805	19.451	27.5	6.9901	7.4039	-0.27266	-0.54544	1509.8
3.27	328	60	NaN	-0.76356	23.196	3.3996	-185.59	23.777	0.25717	-81.547	-635.57	1143.4	-56.245	871.14	1044.8	70.364	53.868	1	0	8.6776	13.905	-19.726	-28.048	-1.7257	-6.5533	19.451	27.522	6.952	7.3522	-0.27486	-0.52658	1510.1
3.28	329	60	NaN	-0.72447	23.241	3.2532	-185.6	23.841	0.14643	-81.184	-635.81	1143.5	-56.499	871.06	1044.8	70.553	55.28	1	0	9.0327	14.246	-19.725	-28.047	-1.663	-6.5435	19.497	27.586	7.3697	7.703	-0.22784	-0.46119	1510.3
3.29	330	60	NaN	-0.68985	23.304	3.2757	-185.6	23.881	0.13441	-81.255	-635.93	1143.5	-56.5	871.04	1044.8	70.952	52.452	1	0	9.4385	14.636	-19.725	-28.047	-1.6309	-6.5417	19.557	27.628	7.8075	8.0945	-0.16786	-0.41938	1510.4
3.3	331	60	NaN	-0.67125	23.386	3.389	-185.59	23.982	-0.025693	-81.6	-635.95	1143.6	-56.937	870.82	1044.9	71.217	53.171	1	0	9.9112	15.09	-19.728	-28.05	-1.609	-6.5314	19.637	27.73	8.3022	8.5587	-0.090606	-0.31959	1510.2
3.31	332	60	NaN	-0.65777	23.443	3.4916	-185.58	23.941	0.139	-81.888	-636.01	1143.6	-56.471	871.04	1044.8	71.625	53.207	1	0	10.305	15.469	-19.737	-28.059	-1.624	-6.5493	19.691	27.693	8.6814	8.9194	-0.046307	-0.36652	1510.5
3.32	333	60	NaN	-0.6538	23.496	3.5278	-185.58	23.953	0.20301	-81.952	-636.04	1143.7	-56.293	871.11	1044.8	71.479	53.536	1	0	10.597	15.749	-19.747	-28.069	-1.6292	-6.5507	19.742	27.707	8.9678	9.198	-0.0051535	-0.36216	1510.6
3.33	334	60	NaN	-0.6522	23.513	3.4982	-185.57	23.983	0.23553	-81.8	-636.14	1143.7	-56.198	871.12	1044.8	71.468	53.661	1	0	10.541	15.695	-19.752	-28.074	-1.6253	-6.5388	19.758	27.738	8.9156	9.1562	0.0058465	-0.33591	1510.7
3.34	335	60	NaN	-0.65797	23.472	3.4299	-185.56	24.019	0.2549	-81.489	-636.37	1143.7	-56.157	871.13	1044.8	71.595	54.627	1	0	10.547	15.701	-19.759	-28.081	-1.6207	-6.5179	19.717	27.773	8.9266	9.1832	-0.041814	-0.30729	1511
3.35	336	60	NaN	-0.66603	23.409	3.3876	-185.56	24.088	0.15284	-81.233	-636.6	1143.7	-56.45	871.04	1044.8	71.713	54.635	1	0	10.6	15.751	-19.767	-28.089	-1.6078	-6.5015	19.656	27.841	8.992	9.2499	-0.1111	-0.24753	1511.1
3.36	337	60	NaN	-0.66492	23.376	3.4329	-185.58	24.182	-0.054713	-81.249	-636.7	1143.7	-56.994	870.85	1044.8	70.834	54.463	1	0	10.637	15.787	-19.769	-28.091	-1.5866	-6.5024	19.624	27.934	9.0503	9.2847	-0.14581	-0.15694	1511
3.37	338	60	NaN	-0.65717	23.359	3.5544	-185.58	24.198	-0.043617	-81.476	-636.73	1143.8	-56.902	870.91	1044.8	67.614	52.529	1	0	10.673	15.822	-19.771	-28.093	-1.591	-6.5138	19.604	27.953	9.0824	9.3083	-0.16741	-0.14029	1511.1
3.38	339	60	NaN	-0.65051	23.321	3.6369	-185.56	24.104	0.19904	-81.651	-636.84	1143.8	-56.225	871.25	1044.7	62.646	49.163	1	0	10.439	15.597	-19.771	-28.093	-1.6164	-6.5226	19.562	27.863	8.8228	9.0746	-0.20853	-0.2292	1511.6
3.39	340	60	NaN	-0.62716	23.281	3.6354	-185.55	24.101	0.17326	-81.563	-636.95	1143.8	-56.258	871.29	1044.7	61.083	42.476	1	0	10.221	15.388	-19.77	-28.092	-1.5883	-6.5132	19.521	27.861	8.6329	8.8747	-0.24838	-0.23073	1511.7
3.4	341	60	NaN	-0.60416	23.244	3.5732	-185.56	24.112	0.13609	-81.322	-637.09	1143.8	-56.321	871.3	1044.6	62.618	48.356	1	0	10.088	15.26	-19.768	-28.09	-1.5537	-6.5098	19.483	27.873	8.5343	8.7502	-0.2852	-0.21711	1511.8
3.41	342	60	NaN	-0.57593	23.213	3.4881	-185.57	24.102	0.094388	-81.037	-637.23	1143.8	-56.414	871.36	1044.6	52.878	44.922	1	0	10.419	15.578	-19.761	-28.083	-1.511	-6.5034	19.452	27.863	8.9077	9.0742	-0.30957	-0.22042	1512
3.42	343	60	NaN	-0.53236	23.222	3.4661	-185.57	24.098	0.065952	-80.94	-637.32	1143.8	-56.474	871.42	1044.6	49.039	39.582	1	0	10.938	16.076	-19.753	-28.075	-1.4614	-6.5035	19.46	27.86	9.4768	9.5729	-0.29323	-0.21538	1512.2
3.43	344	60	NaN	-0.47008	23.28	3.5349	-185.58	24.116	0.054764	-81.105	-637.37	1143.9	-56.486	871.43	1044.6	51.577	39.227	1	0	11.124	16.255	-19.757	-28.079	-1.4049	-6.5188	19.517	27.879	9.7187	9.7357	-0.24068	-0.20005	1512.3
3.44	345	60	NaN	-0.40728	23.347	3.6175	-185.6	24.142	0.042009	-81.328	-637.4	1143.9	-56.511	871.43	1044.6	52.475	39.031	1	0	11.063	16.196	-19.76	-28.082	-1.3496	-6.545	19.582	27.907	9.713	9.6509	-0.17813	-0.17474	1512.3
3.45	346	60	NaN	-0.36931	23.37	3.601	-185.63	24.155	0.014844	-81.301	-637.47	1143.9	-56.592	871.43	1044.6	53.904	39.161	1	0	10.695	15.843	-19.762	-28.084	-1.3075	-6.5634	19.605	27.92	9.3877	9.2796	-0.15713	-0.16395	1512.4
3.46	347	60	NaN	-0.33898	23.378	3.5102	-185.62	24.14	0.021248	-81.055	-637.56	1143.9	-56.612	871.5	1044.6	57.557	42.855	1	0	10.394	15.554	-19.758	-28.08	-1.2669	-6.5519	19.613	27.905	9.1275	9.0024	-0.14475	-0.17532	1512.5
3.47	348	60	NaN	-0.33013	23.377	3.4579	-185.63	24.159	0.044442	-80.974	-637.63	1143.8	-56.549	871.49	1044.6	62.239	44.128	1	0	10.191	15.359	-19.746	-28.067	-1.2574	-6.5616	19.614	27.922	8.9336	8.7972	-0.13187	-0.14534	1512.6
3.48	349	60	NaN	-0.3211	23.385	3.437	-185.66	24.162	0.013854	-80.963	-637.65	1143.9	-56.646	871.47	1044.6	67.147	48.838	1	0	9.6231	14.813	-19.737	-28.058	-1.2443	-6.5791	19.621	27.926	8.3788	8.2344	-0.11603	-0.13224	1512.6
3.49	350	60	NaN	-0.30768	23.379	3.4854	-185.65	24.167	0.059968	-81.218	-637.61	1143.9	-56.562	871.48	1044.5	69.316	53.04	1	0	9.1682	14.377	-19.728	-28.049	-1.2437	-6.5909	19.615	27.932	7.9245	7.7856	-0.1127	-0.11765	1512.6
3.5	351	60	NaN	-0.29788	23.348	3.5348	-185.68	24.176	0.049596	-81.472	-637.61	1143.9	-56.587	871.48	1044.6	69.662	52.414	1	0	9.6908	14.878	-19.713	-28.035	-1.2426	-6.6218	19.584	27.94	8.4482	8.2567	-0.12966	-0.094995	1512.6
3.51	352	60	NaN	-0.29007	23.3	3.5169	-185.69	24.176	0.047172	-81.504	-637.64	1143.8	-56.613	871.5	1044.6	70.517	51.782	1	0	9.7742	14.959	-19.705	-28.027	-1.235	-6.6347	19.536	27.94	8.5392	8.3239	-0.16886	-0.087328	1512.6
3.52	353	60	NaN	-0.28454	23.252	3.4435	-185.69	24.174	0.066554	-81.372	-637.65	1143.8	-56.589	871.51	1044.6	70.796	54.041	1	0	9.5108	14.706	-19.702	-28.024	-1.2253	-6.6299	19.49	27.936	8.2855	8.0757	-0.21201	-0.087799	1512.6
3.53	354	60	NaN	-0.28638	23.214	3.3774	-185.7	24.179	0.048183	-81.272	-637.63	1143.8	-56.616	871.51	1044.6	69.841	53.577	1	0	9.2507	14.456	-19.696	-28.017	-1.2224	-6.6386	19.453	27.939	8.0283	7.8172	-0.24224	-0.078244	1512.6
3.54	355	60	NaN	-0.29375	23.182	3.3444	-185.7	24.171	0.057677	-81.257	-637.64	1143.7	-56.605	871.53	1044.6	69.095	52.076	1	0	8.9908	14.206	-19.689	-28.01	-1.2296	-6.6347	19.423	27.931	7.7612	7.5716	-0.26595	-0.079875	1512.6
3.55	356	60	NaN	-0.28296	23.173	3.3799	-185.69	24.176	0.090158	-81.447	-637.58	1143.7	-56.527	871.54	1044.6	64.631	50.514	1	0	8.508	13.743	-19.67	-27.992	-1.229	-6.633	19.415	27.934	7.279	7.1096	-0.2552	-0.058027	1512.6
3.56	357	60	NaN	-0.26219	23.213	3.4694	-185.69	24.183	0.060277	-81.796	-637.36	1143.7	-56.612	871.52	1044.5	62.798	46.39	1	0	8.1042	13.355	-19.656	-27.978	-1.2184	-6.6453	19.454	27.942	6.8858	6.7094	-0.20247	-0.035965	1512.3
3.57	358	60	NaN	-0.26662	23.236	3.5018	-185.69	24.191	0.070773	-81.952	-637.21	1143.7	-56.58	871.5	1044.5	68.253	50.406	1	0	7.9435	13.2	-19.656	-27.978	-1.2301	-6.649	19.477	27.951	6.7134	6.5514	-0.17903	-0.027128	1512.2
3.58	359	60	NaN	-0.24718	23.232	3.4937	-185.67	24.195	0.065019	-81.956	-637.17	1143.7	-56.635	871.5	1044.5	69.219	53.198	1	0	7.7448	13.01	-19.654	-27.976	-1.2087	-6.632	19.473	27.954	6.5361	6.3775	-0.18097	-0.022308	1512.1
3.59	360	60	NaN	-0.22383	23.216	3.4301	-185.67	24.197	0.06954	-81.793	-637.14	1143.6	-56.646	871.51	1044.5	70.195	53.534	1	0	7.508	12.782	-19.652	-27.974	-1.1788	-6.6201	19.459	27.954	6.3292	6.162	-0.19329	-0.019873	1512.1
3.6	361	60	NaN	-0.20824	23.206	3.3705	-185.66	24.191	0.094056	-81.634	-637.09	1143.6	-56.609	871.53	1044.5	69.968	53.107	1	0	6.9124	12.21	-19.649	-27.971	-1.1586	-6.614	19.45	27.947	5.7538	5.5961	-0.1986	-0.023411	1512.1
3.61	362	60	NaN	-0.19642	23.207	3.3849	-185.66	24.182	0.12023	-81.686	-637.05	1143.6	-56.587	871.55	1044.5	70.239	53.275	1	0	6.4531	11.769	-19.646	-27.968	-1.1496	-6.6123	19.451	27.938	5.3035	5.1566	-0.19489	-0.029229	1512.1
3.62	363	60	NaN	-0.18812	23.209	3.4535	-185.66	24.184	0.14056	-81.917	-637.03	1143.6	-56.532	871.54	1044.5	70.725	53.477	1	0	6.1804	11.507	-19.642	-27.964	-1.1521	-6.6258	19.453	27.94	5.0282	4.8813	-0.18932	-0.023668	1512
3.63	364	60	NaN	-0.17883	23.23	3.4804	-185.64	24.183	0.17878	-81.994	-636.95	1143.6	-56.488	871.54	1044.5	70.783	53.126	1	0	6.0644	11.396	-19.639	-27.96	-1.1475	-6.6103	19.473	27.941	4.9169	4.7854	-0.1658	-0.01967	1512
3.64	365	60	NaN	-0.16801	23.247	3.5077	-185.67	24.189	0.13351	-82.098	-636.91	1143.6	-56.577	871.54	1044.5	70.233	53.629	1	0	6.1799	11.507	-19.635	-27.957	-1.1373	-6.6407	19.489	27.947	5.0426	4.866	-0.14625	-0.0099651	1511.9
3.65	366	60	NaN	-0.1664	23.257	3.4762	-185.66	24.202	0.14176	-82.004	-636.9	1143.6	-56.594	871.5	1044.5	69.231	51.76	1	0	6.3532	11.673	-19.633	-27.955	-1.1315	-6.6295	19.498	27.961	5.2217	5.0435	-0.13561	0.0054163	1511.9
3.66	367	60	NaN	-0.16579	23.247	3.4339	-185.67	24.228	0.14193	-81.882	-636.99	1143.6	-56.607	871.45	1044.5	69.245	52.081	1	0	6.6517	11.96	-19.634	-27.955	-1.1257	-6.6274	19.488	27.987	5.5259	5.3322	-0.14518	0.031137	1511.9
3.67	368	60	NaN	-0.16432	23.254	3.4099	-185.68	24.252	0.12697	-81.814	-637.06	1143.6	-56.644	871.4	1044.5	67.144	51.834	1	0	7.5081	12.782	-19.639	-27.961	-1.1203	-6.6317	19.495	28.011	6.3878	6.1505	-0.14458	0.049927	1511.9
3.68	369	60	NaN	-0.16443	23.287	3.4094	-185.69	24.272	0.11382	-81.807	-637.06	1143.6	-56.651	871.35	1044.5	62.901	47.168	1	0	7.6614	12.929	-19.654	-27.976	-1.1199	-6.6421	19.527	28.032	6.5415	6.2874	-0.12708	0.056295	1511.9
3.69	370	60	NaN	-0.15754	23.337	3.4309	-185.69	24.28	0.12408	-81.858	-637.02	1143.6	-56.597	871.34	1044.5	58.193	43.01	1	0	7.2173	12.503	-19.676	-27.998	-1.117	-6.6465	19.577	28.04	6.1003	5.8564	-0.098734	0.042805	1511.8
3.7	371	60	NaN	-0.13775	23.402	3.4642	-185.67	24.265	0.14168	-81.942	-636.98	1143.7	-56.564	871.34	1044.5	57.182	41.661	1	0	6.7732	12.076	-19.698	-28.019	-1.1017	-6.6323	19.641	28.027	5.6716	5.4441	-0.056928	0.0075813	1511.8
3.71	372	60	NaN	-0.1277	23.48	3.476	-185.66	24.245	0.096351	-81.964	-636.93	1143.7	-56.704	871.34	1044.4	58.535	42.666	1	0	6.3292	11.65	-19.719	-28.041	-1.0872	-6.6213	19.716	28.009	5.242	5.0287	-0.0036289	-0.032489	1511.7
3.72	373	60	NaN	-0.11	23.504	3.4573	-185.67	24.229	0.073356	-81.903	-636.95	1143.7	-56.755	871.35	1044.4	53.687	44.04	1	0	5.8851	11.223	-19.741	-28.063	-1.0652	-6.6258	19.741	27.992	4.8199	4.5977	-0.00066863	-0.070969	1511.8
3.73	374	60	NaN	-0.089206	23.504	3.4299	-185.66	24.209	0.10956	-81.819	-637.02	1143.7	-56.656	871.35	1044.4	56.838	43.306	0	0	5.441	10.797	-19.763	-28.085	-1.045	-6.6163	19.741	27.973	4.3961	4.1807	-0.022448	-0.11223	1511.8
3.74	375	60	NaN	-0.079477	23.504	3.4008	-185.67	24.178	0.12091	-81.739	-637.05	1143.7	-56.593	871.37	1044.4	53.663	42.379	0	0	4.997	10.37	-19.785	-28.107	-1.0345	-6.6201	19.741	27.942	3.9624	3.7504	-0.044008	-0.165	1511.9
3.75	376	60	NaN	-0.062579	23.479	3.4167	-185.68	24.163	0.096652	-81.781	-637.11	1143.7	-56.651	871.37	1044.4	46.294	39.852	0	0	4.5529	9.944	-19.807	-28.128	-1.017	-6.6336	19.716	27.926	3.5359	3.3104	-0.090543	-0.202	1512
3.76	377	60	NaN	-0.050824	23.452	3.4323	-185.68	24.143	0.084605	-81.815	-637.15	1143.7	-56.694	871.39	1044.4	50.7	39.274	0	0	4.1088	9.5175	-19.828	-28.15	-1.0048	-6.6383	19.689	27.906	3.104	2.8792	-0.13916	-0.2441	1512
3.77	378	60	NaN	-0.041487	23.424	3.4335	-185.68	24.123	0.10444	-81.793	-637.15	1143.7	-56.654	871.41	1044.5	50.928	39.573	0	0	3.6647	9.091	-19.85	-28.172	-0.99618	-6.6382	19.662	27.885	2.6685	2.4528	-0.18844	-0.28693	1512
3.78	379	60	NaN	-0.026279	23.387	3.4226	-185.69	24.118	0.13177	-81.71	-637.15	1143.6	-56.588	871.41	1044.5	49.689	38.15	0	0	3.2207	8.6645	-19.872	-28.194	-0.98034	-6.6428	19.626	27.878	2.2403	2.0217	-0.24595	-0.31556	1512
3.79	380	60	NaN	-0.013788	23.356	3.3898	-185.7	24.118	0.13921	-81.542	-637.11	1143.5	-56.563	871.4	1044.5	45.096	39.61	0	0	2.7766	8.238	-19.894	-28.216	-0.96244	-6.647	19.599	27.875	1.8141	1.591	-0.29507	-0.34106	1512
3.8	381	60	NaN	-0.0024087	23.336	3.435	-185.71	24.123	0.14887	-81.606	-637.03	1143.5	-56.546	871.4	1044.5	45.427	41.92	0	0	2.3325	7.8115	-19.916	-28.238	-0.95422	-6.6659	19.582	27.877	1.3783	1.1457	-0.33381	-0.36042	1511.9
3.81	382	60	NaN	0.0062848	23.319	3.4684	-185.74	24.148	0.095556	-81.635	-636.98	1143.4	-56.681	871.36	1044.5	42.113	38.294	0	0	1.8884	7.3851	-19.938	-28.259	-0.94155	-6.6856	19.568	27.899	0.94687	0.69942	-0.36973	-0.36056	1511.8
3.82	383	60	NaN	0.017345	23.3	3.5336	-185.75	24.162	0.077871	-81.751	-636.87	1143.3	-56.735	871.37	1044.5	40.169	40.141	0	0	1.4444	6.9586	-19.959	-28.281	-0.93288	-6.7015	19.553	27.909	0.51147	0.25706	-0.40618	-0.3722	1511.7
3.83	384	60	NaN	0.011924	23.276	3.5291	-185.75	24.147	0.088022	-81.679	-636.82	1143.2	-56.741	871.43	1044.5	38.465	39.722	0	0	1.0003	6.5321	-19.981	-28.303	-0.93535	-6.693	19.532	27.891	0.064929	-0.16091	-0.44902	-0.41206	1511.7
3.84	385	60	NaN	0.013069	23.255	3.5128	-185.75	24.148	0.079071	-81.582	-636.81	1143.1	-56.788	871.45	1044.5	37.503	40.082	0	0	0.5562	6.1056	-20.003	-28.325	-0.92872	-6.6912	19.513	27.889	-0.37252	-0.58562	-0.48967	-0.43602	1511.7
3.85	386	60	NaN	0.019242	23.223	3.5014	-185.76	24.158	0.052664	-81.486	-636.79	1143.1	-56.885	871.47	1044.5	35.752	39.628	0	0	0.11213	5.6791	-20.025	-28.347	-0.91521	-6.6925	19.484	27.896	-0.80308	-1.0134	-0.54055	-0.4503	1511.7
3.86	387	60	NaN	0.019752	23.184	3.4963	-185.76	24.163	0.042922	-81.395	-636.75	1143	-56.954	871.53	1044.5	34.919	36.583	0	0	-0.33195	5.2526	-20.047	-28.368	-0.90862	-6.6874	19.448	27.898	-1.2406	-1.4348	-0.59852	-0.47002	1511.7
3.87	388	60	NaN	0.020004	23.157	3.517	-185.75	24.169	0.067243	-81.381	-636.7	1142.9	-56.943	871.57	1044.5	32.516	39.624	0	0	-0.77602	4.8261	-20.068	-28.39	-0.90826	-6.6818	19.422	27.904	-1.6843	-1.8557	-0.64662	-0.48582	1511.7
3.88	389	60	NaN	0.037856	23.121	3.5629	-185.74	24.187	0.097181	-81.41	-636.65	1142.9	-56.937	871.62	1044.5	32.301	37.933	0	0	-1.2201	4.3996	-20.09	-28.412	-0.89171	-6.6732	19.387	27.921	-2.1118	-2.2736	-0.70313	-0.49097	1511.7
3.89	390	60	NaN	0.03276	23.1	3.5465	-185.73	24.211	0.13939	-81.283	-636.62	1142.9	-56.904	871.65	1044.5	34.578	36.71	0	0	-1.5906	4.0438	-20.029	-28.351	-0.89328	-6.6512	19.367	27.944	-2.4839	-2.6074	-0.6623	-0.4075	1511.7
3.9	391	60	NaN	0.039385	23.079	3.5516	-185.7	24.255	0.16831	-81.209	-636.6	1142.9	-56.898	871.66	1044.5	33.945	38.168	0	0	-1.9511	3.6976	-19.957	-28.279	-0.88406	-6.627	19.347	27.987	-2.8352	-2.9295	-0.61048	-0.29236	1511.7
3.91	392	60	NaN	0.042774	23.07	3.5506	-185.68	24.298	0.19312	-81.119	-636.57	1142.9	-56.902	871.65	1044.5	31.994	39.404	0	0	-2.3116	3.3513	-19.885	-28.207	-0.87712	-6.6018	19.339	28.03	-3.1887	-3.2505	-0.54664	-0.17706	1511.6
3.92	393	60	NaN	0.049433	23.069	3.5461	-185.66	24.345	0.19355	-80.967	-636.54	1142.8	-57.005	871.67	1044.5	33.261	40.589	0	0	-0.68183	4.9166	-19.823	-28.145	-0.86077	-6.5681	19.339	28.076	-1.5426	-1.6516	-0.4845	-0.069026	1511.6
3.93	394	60	NaN	0.053905	23.081	3.5414	-185.63	24.372	0.24359	-80.818	-636.49	1142.8	-56.961	871.73	1044.5	33.306	42.215	0	0	1.9417	7.4363	-19.766	-28.088	-0.85232	-6.5349	19.351	28.102	1.0894	0.90134	-0.41505	0.013781	1511.6
3.94	395	60	NaN	0.055077	23.104	3.5636	-185.62	24.411	0.23394	-80.78	-636.44	1142.9	-57.034	871.74	1044.6	31.381	38.705	0	0	-2.5001	3.1703	-19.686	-28.007	-0.84698	-6.5219	19.375	28.14	-3.3471	-3.3515	-0.31067	0.1327	1511.6
3.95	396	60	NaN	0.058881	23.126	3.6106	-185.63	24.466	0.14485	-80.819	-636.39	1142.9	-57.299	871.7	1044.6	31.418	38.81	0	0	-5.1497	0.62566	-19.63	-27.951	-0.8346	-6.5241	19.398	28.194	-5.9843	-5.8985	-0.23128	0.24214	1511.5
3.96	397	60	NaN	0.070228	23.142	3.6224	-185.61	24.454	0.23172	-80.719	-636.39	1142.9	-57.095	871.82	1044.6	32.332	39.918	0	0	-5.1105	0.66329	-19.611	-27.932	-0.82718	-6.5083	19.414	28.181	-5.9377	-5.8451	-0.19634	0.24908	1511.6
3.97	398	60	NaN	0.090194	23.183	3.6284	-185.64	24.506	0.087803	-80.559	-636.35	1142.9	-57.47	871.81	1044.7	29.972	39.891	0	0	-1.9395	3.7087	-19.586	-27.908	-0.78688	-6.5199	19.456	28.233	-2.7264	-2.8112	-0.12982	0.32523	1511.5
3.98	399	60	NaN	0.10949	23.199	3.6558	-185.64	24.516	0.06263	-80.531	-636.35	1142.9	-57.558	871.87	1044.7	33.304	37.317	0	0	6.5069	11.821	-19.552	-27.874	-0.76319	-6.5132	19.472	28.242	5.7438	5.3075	-0.079932	0.36804	1511.6
3.99	400	60	NaN	0.1325	23.222	3.6614	-185.64	24.524	0.10096	-80.417	-636.32	1142.9	-57.47	871.94	1044.7	32.401	40.029	0	0	11.315	16.439	-19.484	-27.806	-0.73915	-6.5113	19.496	28.25	10.576	9.9274	0.011853	0.44438	1511.6
4	401	60	NaN	0.1506	23.243	3.6868	-185.66	24.539	0.0924	-80.394	-636.29	1142.9	-57.498	871.98	1044.7	31.629	40.504	0	0	14.432	19.432	-19.417	-27.739	-0.71913	-6.5251	19.518	28.265	13.713	12.907	0.10079	0.52627	1511.6
4.01	402	60	NaN	0.16267	23.264	3.6915	-185.67	24.558	0.068683	-80.307	-636.26	1143	-57.571	872.01	1044.8	32.887	37.589	0	0	14.306	19.311	-19.429	-27.751	-0.70094	-6.5334	19.539	28.283	13.605	12.778	0.11026	0.5318	1511.6
4.02	403	60	NaN	0.17825	23.28	3.691	-185.68	24.574	0.048784	-80.181	-636.23	1143	-57.651	872.06	1044.8	31.701	39.912	0	0	13.998	19.015	-19.435	-27.757	-0.67756	-6.5385	19.556	28.298	13.32	12.477	0.12083	0.54122	1511.7
4.03	404	60	NaN	0.19631	23.285	3.6983	-185.7	24.579	0.048189	-80.067	-636.21	1143	-57.677	872.17	1044.8	31.209	38.358	0	0	13.517	18.553	-19.435	-27.757	-0.65409	-6.5494	19.561	28.303	12.863	12.004	0.12605	0.54654	1511.7
4.04	405	60	NaN	0.20703	23.277	3.6977	-185.71	24.577	0.086963	-79.928	-636.19	1142.9	-57.583	872.29	1044.8	31.695	36.748	0	0	13.033	18.088	-19.437	-27.759	-0.64161	-6.561	19.554	28.301	12.391	11.527	0.11691	0.54223	1511.8
4.05	406	60	NaN	0.2239	23.259	3.729	-185.72	24.6	0.13248	-79.856	-636.17	1142.9	-57.512	872.39	1044.8	32.866	35.21	0	0	12.549	17.623	-19.439	-27.761	-0.62467	-6.5648	19.536	28.323	11.924	11.058	0.096523	0.56177	1511.9
4.06	407	60	NaN	0.23268	23.265	3.7366	-185.71	24.632	0.13836	-79.74	-636.08	1143	-57.548	872.4	1044.8	31.651	36.443	0	0	12.22	17.308	-19.448	-27.769	-0.61018	-6.5538	19.542	28.355	11.61	10.754	0.094467	0.58562	1511.8
4.07	408	60	NaN	0.23147	23.256	3.7668	-185.72	24.643	0.16094	-79.695	-636.06	1143	-57.509	872.49	1044.8	31.633	37.054	0	0	11.936	17.035	-19.457	-27.779	-0.61109	-6.5665	19.533	28.366	11.325	10.469	0.075744	0.58723	1511.9
4.08	409	60	NaN	0.23909	23.237	3.8155	-185.71	24.664	0.19211	-79.709	-636.05	1142.9	-57.479	872.55	1044.8	33.404	40.272	0	0	11.709	16.817	-19.468	-27.789	-0.60513	-6.5522	19.515	28.386	11.104	10.265	0.047306	0.59705	1511.9
4.09	410	60	NaN	0.24462	23.226	3.836	-185.69	24.688	0.20427	-79.634	-636.01	1142.9	-57.516	872.59	1044.8	30.737	39.584	0	0	11.593	16.705	-19.472	-27.794	-0.59535	-6.5279	19.505	28.409	10.998	10.177	0.03254	0.61561	1512
4.1	411	60	NaN	0.25289	23.215	3.8571	-185.67	24.714	0.22917	-79.543	-635.97	1142.9	-57.508	872.66	1044.8	31.673	39.279	0	0	11.543	16.657	-19.473	-27.795	-0.5839	-6.5019	19.495	28.434	10.959	10.155	0.021686	0.63987	1512
4.11	412	60	NaN	0.26132	23.204	3.8782	-185.65	24.734	0.26122	-79.464	-635.95	1142.9	-57.452	872.75	1044.8	32.79	40.284	0	0	11.243	16.369	-19.482	-27.804	-0.57458	-6.481	19.483	28.455	10.668	9.8877	0.00056258	0.65055	1512
4.12	413	60	NaN	0.265	23.193	3.8831	-185.63	24.747	0.2815	-79.379	-635.93	1142.9	-57.403	872.81	1044.8	32.399	37.364	0	0	10.917	16.056	-19.49	-27.812	-0.56948	-6.467	19.473	28.467	10.347	9.5888	-0.017231	0.65575	1512.1
4.13	414	60	NaN	0.27413	23.178	3.908	-185.61	24.768	0.32185	-79.357	-635.92	1142.9	-57.299	872.86	1044.8	31.668	39.267	0	0	10.549	15.702	-19.495	-27.816	-0.56346	-6.4498	19.458	28.488	9.9853	9.2526	-0.036564	0.6715	1512.1
4.14	415	60	NaN	0.28474	23.173	3.9341	-185.6	24.776	0.32204	-79.349	-635.88	1142.9	-57.297	872.92	1044.8	32.147	37.936	0	0	9.8707	15.051	-19.497	-27.819	-0.55263	-6.4401	19.453	28.496	9.3181	8.6112	-0.044556	0.67726	1512.2
4.15	416	60	NaN	0.29458	23.159	3.9235	-185.58	24.794	0.31064	-79.225	-635.86	1142.9	-57.324	872.95	1044.8	33.608	37.498	0	0	8.6385	13.868	-19.496	-27.818	-0.53704	-6.4155	19.44	28.513	8.1015	7.4524	-0.055951	0.69459	1512.2
4.16	417	60	NaN	0.2972	23.147	3.9215	-185.58	24.82	0.2919	-79.135	-635.83	1142.9	-57.36	872.95	1044.8	31.893	38.569	0	0	8.1505	13.399	-19.497	-27.819	-0.52966	-6.4118	19.43	28.537	7.6208	6.9873	-0.067341	0.71845	1512.1
4.17	418	60	NaN	0.30174	23.122	3.9327	-185.58	24.836	0.30598	-79.098	-635.84	1142.8	-57.312	872.97	1044.8	32.118	36.133	0	0	7.9246	13.182	-19.499	-27.821	-0.52552	-6.4035	19.406	28.552	7.3991	6.7787	-0.093208	0.73122	1512.2
4.18	419	60	NaN	0.31451	23.09	3.9465	-185.56	24.841	0.31682	-79.021	-635.84	1142.8	-57.271	873.03	1044.8	30.871	37.939	0	0	7.6835	12.951	-19.506	-27.828	-0.51132	-6.3889	19.375	28.555	7.1722	6.5618	-0.13058	0.72741	1512.2
4.19	420	60	NaN	0.32461	23.064	3.9646	-185.55	24.85	0.33076	-78.962	-635.84	1142.8	-57.224	873.07	1044.9	29.168	39.454	0	0	7.0605	12.352	-19.512	-27.834	-0.50077	-6.3736	19.351	28.564	6.5598	5.9788	-0.16109	0.72975	1512.2
4.2	421	60	NaN	0.32592	23.048	3.9763	-185.53	24.86	0.34115	-78.929	-635.84	1142.8	-57.203	873.06	1044.9	34.18	38.288	0	0	6.0434	11.375	-19.517	-27.839	-0.499	-6.3585	19.336	28.572	5.5444	5.017	-0.18117	0.73354	1512.2
4.21	422	60	NaN	0.32806	23.035	3.963	-185.52	24.844	0.32519	-78.809	-635.84	1142.8	-57.274	873.1	1044.9	32.345	37.099	0	0	5.641	10.989	-19.529	-27.851	-0.4896	-6.3403	19.324	28.555	5.1514	4.6487	-0.20521	0.70402	1512.3
4.22	423	60	NaN	0.33142	23.023	3.9643	-185.5	24.82	0.38041	-78.74	-635.83	1142.8	-57.153	873.11	1044.9	31.826	37.864	0	0	5.327	10.687	-19.543	-27.864	-0.4882	-6.3244	19.314	28.529	4.8388	4.3631	-0.22848	0.66481	1512.3
4.23	424	60	NaN	0.3405	23.019	3.9975	-185.47	24.744	0.31643	-78.733	-635.81	1142.8	-57.38	873.09	1045	33.275	39.64	0	0	5.3397	10.7	-19.549	-27.871	-0.47027	-6.2762	19.313	28.45	4.8695	4.4235	-0.23687	0.57903	1512.2
4.24	425	60	NaN	0.34259	23.024	4.0102	-185.45	24.69	0.29327	-78.734	-635.79	1142.8	-57.466	873.12	1045	31.476	38.273	0	0	5.3502	10.71	-19.555	-27.877	-0.46494	-6.2569	19.318	28.396	4.8853	4.4529	-0.23754	0.51918	1512.2
4.25	426	60	NaN	0.34909	23.016	4.0151	-185.42	24.509	0.25514	-78.695	-635.81	1142.8	-57.616	873.31	1045	32.002	39.882	0	0	5.1613	10.528	-19.561	-27.883	-0.45112	-6.2168	19.31	28.215	4.7102	4.3115	-0.25095	0.33177	1512.4
4.26	427	60	NaN	0.34921	23.017	4.0302	-185.39	24.345	0.20274	-78.706	-635.82	1142.8	-57.802	873.44	1045	30.043	40.838	0	0	5.1022	10.472	-19.565	-27.887	-0.44431	-6.1802	19.311	28.051	4.6578	4.2914	-0.25355	0.16431	1512.6
4.27	428	60	NaN	0.35349	23.025	4.0301	-185.34	24.223	0.1488	-78.681	-635.82	1142.8	-58.008	873.5	1045	32.786	39.728	0	0	5.1267	10.495	-19.567	-27.889	-0.43121	-6.129	19.32	27.928	4.6955	4.3661	-0.24694	0.039147	1512.6
4.28	429	60	NaN	0.35844	23.038	4.0074	-185.28	24.091	0.17458	-78.581	-635.83	1142.8	-58.003	873.56	1045.1	33.384	39.183	0	0	5.1856	10.552	-19.57	-27.891	-0.42264	-6.0597	19.334	27.795	4.763	4.492	-0.23541	-0.096557	1512.7
4.29	430	60	NaN	0.35326	23.057	3.9886	-185.2	23.943	0.30326	-78.495	-635.83	1142.8	-57.701	873.62	1045.1	32.895	39.015	0	0	5.3285	10.689	-19.571	-27.892	-0.43598	-5.9924	19.353	27.646	4.8926	4.6965	-0.21741	-0.24629	1512.8
4.3	431	60	NaN	0.3541	23.071	3.9984	-185.14	23.85	0.36813	-78.49	-635.84	1142.8	-57.58	873.64	1045.1	33.011	38.706	0	0	5.6173	10.966	-19.569	-27.891	-0.43951	-5.93	19.368	27.554	5.1778	5.0364	-0.20152	-0.33743	1512.8
4.31	432	60	NaN	0.36413	23.09	4.0488	-185.07	23.73	0.4496	-78.6	-635.84	1142.8	-57.445	873.71	1045.1	30.004	38.019	0	0	5.9534	11.289	-19.566	-27.888	-0.43877	-5.8759	19.386	27.435	5.5146	5.4132	-0.18069	-0.45329	1512.9
4.32	433	60	NaN	0.3782	23.1	4.0638	-185.02	23.694	0.43924	-78.599	-635.84	1142.8	-57.554	873.56	1045.1	31.974	38.39	0	0	6.3811	11.7	-19.56	-27.882	-0.42058	-5.823	19.397	27.397	5.9605	5.8768	-0.1636	-0.48524	1512.7
4.33	434	60	NaN	0.38448	23.105	4.0893	-184.96	23.625	0.51144	-78.606	-635.86	1142.8	-57.466	873.51	1045.2	30.936	37.2	0	0	6.5327	11.845	-19.558	-27.88	-0.41797	-5.7626	19.403	27.327	6.1147	6.0828	-0.15462	-0.55287	1512.7
4.34	435	60	NaN	0.38753	23.109	4.0901	-184.92	23.608	0.54266	-78.552	-635.86	1142.8	-57.481	873.41	1045.2	33.221	39.895	0	0	6.5912	11.902	-19.556	-27.877	-0.4123	-5.7176	19.409	27.309	6.1789	6.184	-0.14688	-0.56881	1512.6
4.35	436	60	NaN	0.38731	23.104	4.0941	-184.89	23.617	0.56834	-78.513	-635.88	1142.8	-57.492	873.3	1045.2	32.171	38.159	0	0	6.7852	12.088	-19.546	-27.868	-0.41071	-5.6901	19.405	27.317	6.3745	6.3979	-0.14155	-0.55167	1512.5
4.36	437	60	NaN	0.38729	23.092	4.1093	-184.87	23.637	0.59258	-78.493	-635.91	1142.8	-57.531	873.18	1045.2	32.525	38.54	0	0	6.9431	12.24	-19.539	-27.861	-0.40853	-5.6615	19.393	27.336	6.5346	6.5781	-0.14653	-0.52499	1512.4
4.37	438	60	NaN	0.3865	23.083	4.1248	-184.84	23.666	0.61399	-78.463	-635.92	1142.8	-57.606	873.06	1045.3	30.66	37.074	0	0	7.062	12.354	-19.534	-27.856	-0.40541	-5.6303	19.385	27.365	6.6566	6.7235	-0.1496	-0.49106	1512.3
4.38	439	60	NaN	0.37934	23.086	4.1445	-184.82	23.691	0.66255	-78.472	-635.92	1142.8	-57.569	872.99	1045.3	30.941	39.422	0	0	7.451	12.727	-19.539	-27.861	-0.41431	-5.6181	19.387	27.39	7.0367	7.1093	-0.15179	-0.47081	1512.2
4.39	440	60	NaN	0.37826	23.08	4.1887	-184.81	23.733	0.67432	-78.577	-635.94	1142.8	-57.627	872.87	1045.3	32.458	38.614	0	0	7.8842	13.143	-19.545	-27.867	-0.41725	-5.6032	19.381	27.432	7.467	7.5402	-0.16453	-0.43511	1512.1
4.4	441	60	NaN	0.35962	23.076	4.1669	-184.81	23.743	0.72544	-78.428	-635.99	1142.8	-57.566	872.87	1045.3	31.325	37.092	0	0	7.4838	12.759	-19.554	-27.876	-0.43254	-5.5982	19.378	27.442	7.0513	7.1607	-0.17606	-0.43349	1512.1
4.41	442	60	NaN	0.36201	23.076	4.1922	-184.81	23.762	0.68825	-78.455	-636.01	1142.8	-57.738	872.81	1045.3	31.596	41.762	0	0	6.9116	12.209	-19.563	-27.885	-0.42464	-5.5929	19.378	27.461	6.487	6.6164	-0.18477	-0.42403	1512.1
4.42	443	60	NaN	0.35621	23.081	4.2024	-184.8	23.759	0.69921	-78.442	-636.01	1142.8	-57.769	872.84	1045.3	32.927	40.083	0	0	6.3395	11.66	-19.572	-27.894	-0.42874	-5.5822	19.382	27.457	5.9107	6.0776	-0.18964	-0.43668	1512.1
4.43	444	60	NaN	0.34651	23.081	4.2107	-184.79	23.748	0.72242	-78.413	-636.05	1142.9	-57.759	872.9	1045.3	30.544	38.939	0	0	5.7673	11.11	-19.581	-27.903	-0.43766	-5.5709	19.383	27.446	5.3296	5.5394	-0.19822	-0.4568	1512.2
4.44	445	60	NaN	0.33585	23.087	4.2121	-184.76	23.755	0.75067	-78.35	-636.08	1142.9	-57.751	872.93	1045.3	30.553	37.905	0	0	5.1951	10.561	-19.59	-27.912	-0.44622	-5.5453	19.389	27.453	4.7489	5.0155	-0.20095	-0.45915	1512.3
4.45	446	60	NaN	0.32941	23.099	4.2108	-184.73	23.777	0.782	-78.274	-636.09	1142.9	-57.744	872.93	1045.3	32.325	36.258	0	0	4.6229	10.011	-19.599	-27.921	-0.45004	-5.5077	19.401	27.475	4.1729	4.5036	-0.19867	-0.44642	1512.3
4.46	447	60	NaN	0.32954	23.104	4.2222	-184.7	23.792	0.80571	-78.241	-636.11	1142.9	-57.738	872.94	1045.3	30.454	38.188	0	0	4.0508	9.4618	-19.608	-27.93	-0.44887	-5.4756	19.406	27.49	3.6019	3.9862	-0.20261	-0.44034	1512.3
4.47	448	60	NaN	0.32509	23.109	4.2384	-184.67	23.802	0.82924	-78.237	-636.15	1142.9	-57.727	872.99	1045.3	32.212	37.731	0	0	3.4786	8.9123	-19.618	-27.939	-0.45356	-5.4459	19.41	27.501	3.0251	3.4664	-0.20772	-0.43858	1512.4
4.48	449	60	NaN	0.32766	23.106	4.2522	-184.64	23.819	0.83149	-78.202	-636.21	1142.9	-57.775	873.01	1045.3	31.687	39.492	0	0	2.9064	8.3628	-19.627	-27.948	-0.44781	-5.4165	19.406	27.518	2.4586	2.9463	-0.22024	-0.43015	1512.5
4.49	450	60	NaN	0.31695	23.116	4.2718	-184.61	23.868	0.82843	-78.194	-636.24	1142.9	-57.835	872.98	1045.3	29.649	39.093	0	0	2.3343	7.8133	-19.636	-27.958	-0.4559	-5.3833	19.417	27.567	1.8784	2.43	-0.21872	-0.39081	1512.5
4.5	451	60	NaN	0.32131	23.124	4.2915	-184.57	23.912	0.82887	-78.165	-636.27	1142.9	-57.909	873	1045.3	33.108	37.604	0	0	1.7621	7.2637	-19.645	-27.967	-0.44759	-5.3425	19.424	27.612	1.3145	1.9213	-0.2204	-0.35457	1512.6
4.51	452	60	NaN	0.32106	23.131	4.2868	-184.55	23.953	0.81559	-78.081	-636.31	1142.9	-58.003	873.01	1045.3	32.407	38.485	0	0	1.1899	6.7142	-19.654	-27.976	-0.44109	-5.3142	19.431	27.654	0.74885	1.4	-0.22319	-0.32209	1512.6
4.52	453	60	NaN	0.31928	23.138	4.2941	-184.53	23.982	0.82851	-78.059	-636.33	1142.9	-58.03	873.05	1045.3	29.562	37.19	0	0	0.61777	6.1647	-19.663	-27.985	-0.44096	-5.2932	19.437	27.683	0.17681	0.87155	-0.22617	-0.3023	1512.7
4.53	454	60	NaN	0.31507	23.142	4.3034	-184.52	24.008	0.84357	-78.052	-636.36	1142.9	-58.049	873.11	1045.3	30.444	37.821	0	0	0.0456	5.6152	-19.672	-27.994	-0.44416	-5.2804	19.442	27.709	-0.39856	0.33477	-0.23061	-0.28486	1512.8
4.54	455	60	NaN	0.30771	23.151	4.2963	-184.53	24.046	0.8225	-77.99	-636.4	1142.9	-58.162	873.15	1045.3	30.981	38.159	0	0	-0.52657	5.0657	-19.681	-28.003	-0.44482	-5.2795	19.45	27.747	-0.97139	-0.21384	-0.23086	-0.25594	1512.8
4.55	456	60	NaN	0.30602	23.173	4.3052	-184.54	24.088	0.79662	-77.97	-636.41	1142.9	-58.313	873.19	1045.3	32.498	40.964	0	0	-1.0987	4.5162	-19.69	-28.012	-0.44004	-5.2826	19.472	27.79	-1.5388	-0.76645	-0.21879	-0.22244	1512.9
4.56	457	60	NaN	0.3075	23.181	4.3403	-184.53	24.121	0.80494	-78.049	-636.45	1143	-58.329	873.25	1045.3	30.881	39.286	0	0	-1.6709	3.9667	-19.7	-28.021	-0.44086	-5.2829	19.48	27.822	-2.1118	-1.3162	-0.2199	-0.19913	1513
4.57	458	60	NaN	0.30872	23.191	4.3341	-184.54	24.144	0.74521	-78.003	-636.46	1143	-58.559	873.27	1045.3	31.304	37.471	0	0	-2.2431	3.4172	-19.709	-28.03	-0.42916	-5.2736	19.49	27.845	-2.6722	-1.8565	-0.21836	-0.18554	1513
4.58	459	60	NaN	0.30547	23.204	4.3284	-184.53	24.154	0.78903	-77.959	-636.51	1143	-58.499	873.4	1045.3	30.786	39.086	0	0	-2.8152	2.8676	-19.718	-28.04	-0.43292	-5.268	19.503	27.856	-3.2482	-2.4004	-0.21483	-0.18408	1513.2
4.59	460	60	NaN	0.30671	23.214	4.3323	-184.53	24.181	0.77972	-77.956	-636.55	1143	-58.565	873.43	1045.3	31.761	38.958	0	0	-3.3874	2.3181	-19.727	-28.049	-0.42907	-5.2657	19.512	27.883	-3.8165	-2.9476	-0.2146	-0.16593	1513.3
4.6	461	60	NaN	0.3097	23.225	4.3242	-184.53	24.186	0.77778	-77.915	-636.58	1143	-58.607	873.5	1045.3	30.815	37.277	0	0	-3.9596	1.7686	-19.736	-28.058	-0.42283	-5.2605	19.523	27.887	-4.3824	-3.4918	-0.213	-0.17032	1513.4
4.61	462	60	NaN	0.30812	23.239	4.3146	-184.52	24.19	0.76637	-77.882	-636.59	1143	-58.684	873.57	1045.3	32.635	39.355	0	0	-4.5318	1.2191	-19.745	-28.067	-0.42022	-5.2505	19.537	27.892	-4.952	-4.0314	-0.20835	-0.17532	1513.4
4.62	463	60	NaN	0.30374	23.255	4.3123	-184.51	24.201	0.77056	-77.884	-636.61	1143	-58.73	873.61	1045.3	32.253	37.781	0	0	-5.1039	0.66959	-19.754	-28.076	-0.42288	-5.2345	19.552	27.904	-5.5268	-4.5649	-0.20203	-0.17228	1513.5
4.63	464	60	NaN	0.30354	23.27	4.3099	-184.49	24.206	0.80744	-77.873	-636.64	1143.1	-58.682	873.7	1045.3	31.766	37.485	0	0	-5.6761	0.12008	-19.763	-28.085	-0.42447	-5.2195	19.567	27.909	-6.1006	-5.0994	-0.1965	-0.17602	1513.6
4.64	465	60	NaN	0.30434	23.282	4.3101	-184.51	24.248	0.69248	-77.87	-636.64	1143.1	-59.001	873.64	1045.3	32.138	38.55	0	0	-6.2483	-0.42944	-19.772	-28.094	-0.41145	-5.2271	19.579	27.951	-6.6597	-5.6565	-0.19386	-0.14314	1513.6
4.65	466	60	NaN	0.30482	23.296	4.278	-184.47	24.267	0.79629	-77.769	-636.68	1143.1	-58.775	873.71	1045.3	31.936	39.295	0	0	-6.8204	-0.97895	-19.782	-28.103	-0.41569	-5.1921	19.592	27.971	-7.2361	-6.1711	-0.1894	-0.13229	1513.7
4.66	467	60	NaN	0.29955	23.312	4.2879	-184.46	24.31	0.78388	-77.805	-636.7	1143.1	-58.873	873.7	1045.3	31.432	39.428	0	0	-7.3926	-1.5285	-19.791	-28.112	-0.41857	-5.1761	19.608	28.015	-7.8112	-6.7046	-0.18314	-0.097953	1513.7
4.67	468	60	NaN	0.3002	23.329	4.2991	-184.46	24.357	0.77448	-77.85	-636.7	1143.1	-58.899	873.67	1045.3	31.624	36.918	0	0	-7.9648	-2.078	-19.8	-28.122	-0.41866	-5.181	19.624	28.063	-8.3834	-7.259	-0.17584	-0.058621	1513.6
4.68	469	60	NaN	0.29821	23.339	4.2953	-184.48	24.381	0.71672	-77.84	-636.7	1143.1	-59.055	873.67	1045.3	32.256	36.788	0	0	-8.5369	-2.6275	-19.809	-28.131	-0.41436	-5.192	19.633	28.087	-8.9513	-7.8195	-0.17578	-0.043488	1513.7
4.69	470	60	NaN	0.29963	23.341	4.2898	-184.48	24.381	0.71111	-77.809	-636.72	1143.1	-59.08	873.71	1045.3	30.523	37.468	0	0	-9.1091	-3.177	-19.818	-28.14	-0.41076	-5.1919	19.634	28.088	-9.5199	-8.3689	-0.18386	-0.051855	1513.7
4.7	471	60	NaN	0.30053	23.34	4.2906	-184.48	24.376	0.72914	-77.804	-636.76	1143.2	-59.031	873.74	1045.3	31.15	37.988	0	0	-9.6813	-3.7265	-19.827	-28.149	-0.41153	-5.1936	19.632	28.084	-10.093	-8.9201	-0.19471	-0.065329	1513.8
4.71	472	60	NaN	0.2978	23.341	4.286	-184.49	24.373	0.72141	-77.797	-636.77	1143.2	-59.039	873.75	1045.2	33.119	36.513	0	0	-10.253	-4.276	-19.836	-28.158	-0.41367	-5.2013	19.632	28.082	-10.667	-9.4773	-0.20419	-0.076375	1513.8
4.72	473	60	NaN	0.30382	23.34	4.2668	-184.47	24.363	0.77202	-77.727	-636.78	1143.2	-58.91	873.77	1045.2	32.607	38.763	0	0	-10.826	-4.8255	-19.845	-28.167	-0.40986	-5.1876	19.631	28.071	-11.235	-10.013	-0.21423	-0.096025	1513.8
4.73	474	60	NaN	0.3096	23.339	4.2834	-184.49	24.364	0.71224	-77.775	-636.8	1143.2	-59.048	873.76	1045.2	29.866	36.654	0	0	-11.398	-5.3751	-19.854	-28.176	-0.40067	-5.2003	19.63	28.074	-11.798	-10.575	-0.22474	-0.10251	1513.8
4.74	475	60	NaN	0.30926	23.342	4.2709	-184.48	24.361	0.74617	-77.722	-636.78	1143.2	-58.933	873.77	1045.2	32.372	36.801	0	0	-11.97	-5.9246	-19.864	-28.185	-0.40336	-5.1922	19.633	28.071	-12.373	-11.117	-0.23073	-0.11474	1513.8
4.75	476	60	NaN	0.31108	23.341	4.2781	-184.47	24.396	0.6859	-77.761	-636.78	1143.2	-59.093	873.64	1045.3	33.271	39.978	0	0	-12.542	-6.4741	-19.873	-28.194	-0.39703	-5.1804	19.632	28.105	-12.939	-11.655	-0.24086	-0.089424	1513.7
4.76	477	60	NaN	0.31485	23.336	4.291	-184.48	24.436	0.64554	-77.791	-636.79	1143.2	-59.167	873.52	1045.3	29.571	38.175	0	0	-13.114	-7.0236	-19.882	-28.204	-0.39163	-5.1869	19.628	28.144	-13.506	-12.21	-0.25368	-0.059239	1513.6
4.77	478	60	NaN	0.31864	23.331	4.2827	-184.5	24.451	0.67595	-77.759	-636.79	1143.2	-59.015	873.52	1045.3	30.169	37.047	0	0	-13.686	-7.5731	-19.891	-28.213	-0.39237	-5.2133	19.622	28.159	-14.079	-12.786	-0.26848	-0.05366	1513.6
4.78	479	60	NaN	0.31991	23.321	4.2696	-184.53	24.476	0.66765	-77.716	-636.79	1143.1	-58.968	873.47	1045.3	30.837	38.666	0	0	-14.259	-8.1226	-19.9	-28.222	-0.39134	-5.2374	19.614	28.183	-14.65	-13.36	-0.28639	-0.038611	1513.5
4.79	480	60	NaN	0.31847	23.309	4.2667	-184.55	24.513	0.60452	-77.707	-636.78	1143.1	-59.084	873.32	1045.3	31.127	39.736	0	0	-14.831	-8.6721	-19.909	-28.231	-0.38808	-5.2552	19.602	28.22	-15.219	-13.927	-0.30741	-0.010963	1513.4
4.8	481	60	NaN	0.31726	23.297	4.2652	-184.58	24.515	0.61712	-77.714	-636.79	1143.1	-58.986	873.31	1045.3	33.235	37.796	0	0	-15.403	-9.2216	-19.918	-28.24	-0.39325	-5.2886	19.589	28.223	-15.796	-14.51	-0.32923	-0.016963	1513.4
4.81	482	60	NaN	0.31846	23.286	4.2737	-184.61	24.505	0.68264	-77.738	-636.79	1143.1	-58.713	873.38	1045.2	31.748	38.865	0	0	-15.975	-9.7712	-19.927	-28.249	-0.40332	-5.3356	19.578	28.213	-16.378	-15.107	-0.34949	-0.035721	1513.5
4.82	483	60	NaN	0.31096	23.286	4.2704	-184.64	24.492	0.6603	-77.734	-636.77	1143.1	-58.709	873.4	1045.2	31.521	39.487	0	0	-16.547	-10.321	-19.937	-28.258	-0.41081	-5.3666	19.577	28.201	-16.958	-15.687	-0.35945	-0.056842	1513.5
4.83	484	60	NaN	0.29975	23.277	4.2944	-184.68	24.489	0.66427	-77.81	-636.77	1143.1	-58.644	873.4	1045.2	32.701	38.66	0	0	-17.119	-10.87	-19.946	-28.267	-0.42738	-5.4077	19.568	28.198	-17.547	-16.278	-0.37743	-0.069635	1513.5
4.84	485	60	NaN	0.28884	23.28	4.304	-184.71	24.491	0.6279	-77.847	-636.76	1143.1	-58.711	873.37	1045.2	31.07	37.922	0	0	-17.692	-11.42	-19.955	-28.277	-0.43719	-5.4356	19.57	28.2	-18.129	-16.855	-0.38454	-0.076072	1513.4
4.85	486	60	NaN	0.27734	23.282	4.2942	-184.72	24.506	0.6337	-77.819	-636.74	1143.1	-58.663	873.33	1045.2	31.385	35.741	0	0	-18.264	-11.969	-19.964	-28.286	-0.44941	-5.4488	19.572	28.216	-18.713	-17.418	-0.39231	-0.069298	1513.4
4.86	487	60	NaN	0.26569	23.277	4.2984	-184.73	24.54	0.68157	-77.83	-636.75	1143.1	-58.493	873.27	1045.2	32.043	39.421	0	0	-18.836	-12.519	-19.973	-28.295	-0.46799	-5.4644	19.568	28.249	-19.304	-17.983	-0.4053	-0.045716	1513.3
4.87	488	60	NaN	0.25577	23.278	4.3102	-184.74	24.57	0.71359	-77.871	-636.76	1143.1	-58.374	873.23	1045.2	30.466	39.905	0	0	-19.408	-13.068	-19.982	-28.304	-0.48398	-5.479	19.569	28.279	-19.892	-18.547	-0.41307	-0.024663	1513.3
4.88	489	60	NaN	0.24539	23.29	4.3013	-184.75	24.589	0.7047	-77.862	-636.74	1143.1	-58.383	873.19	1045.2	31.874	36.947	0	0	-19.98	-13.618	-19.991	-28.313	-0.49373	-5.4845	19.581	28.298	-20.474	-19.102	-0.4099	-0.01478	1513.2
4.89	490	60	NaN	0.22916	23.299	4.2853	-184.76	24.624	0.70074	-77.843	-636.76	1143.1	-58.356	873.11	1045.3	31.498	39.328	0	0	-20.552	-14.167	-20	-28.322	-0.5103	-5.4992	19.592	28.332	-21.063	-19.666	-0.40869	0.010073	1513.2
4.9	491	60	NaN	0.22663	23.324	4.2876	-184.78	24.628	0.65681	-77.866	-636.74	1143.1	-58.42	873.09	1045.3	30.697	36.007	0	0	-21.125	-14.717	-20.009	-28.331	-0.51128	-5.5213	19.617	28.335	-21.636	-20.238	-0.39215	0.0034513	1513.1
4.91	492	60	NaN	0.22574	23.345	4.2971	-184.8	24.624	0.68876	-77.91	-636.74	1143.1	-58.286	873.1	1045.4	30.621	44.988	0	0	-21.697	-15.266	-20.019	-28.34	-0.51891	-5.5484	19.641	28.328	-22.216	-20.815	-0.3778	-0.012741	1513.1
4.92	493	60	NaN	0.22007	23.354	4.3115	-184.82	24.634	0.61998	-77.975	-636.77	1143.1	-58.476	872.99	1045.5	33.985	56.364	0	0	-22.269	-15.816	-20.028	-28.349	-0.51988	-5.5561	19.654	28.334	-22.789	-21.372	-0.37342	-0.01536	1513
4.93	494	60	NaN	0.22028	23.374	4.3215	-184.87	24.616	0.63142	-78.027	-636.77	1143.2	-58.376	873.03	1045.6	35.267	59.026	0	0	-22.841	-16.365	-20.037	-28.359	-0.52544	-5.6139	19.677	28.313	-23.367	-21.979	-0.35991	-0.045515	1513.1
4.94	495	60	NaN	0.21846	23.386	4.3229	-184.9	24.597	0.60564	-78.046	-636.76	1143.2	-58.413	873.04	1045.7	36.021	61.158	0	1	-23.413	-16.915	-20.046	-28.368	-0.52655	-5.6444	19.692	28.292	-23.94	-22.559	-0.35395	-0.075925	1513.1
4.95	496	60	NaN	0.21689	23.399	4.3117	-184.96	24.55	0.50833	-78.026	-636.78	1143.2	-58.644	873.07	1045.8	37.483	65.898	0	1	-23.985	-17.464	-20.055	-28.377	-0.5186	-5.6978	19.709	28.241	-24.504	-23.162	-0.34647	-0.13596	1513.1
4.96	497	60	NaN	0.21932	23.417	4.2972	-185.08	24.453	0.44058	-78.005	-636.8	1143.2	-58.741	873.26	1045.9	40.359	71.009	0	1	-24.558	-18.014	-20.064	-28.386	-0.51156	-5.8111	19.731	28.139	-25.069	-23.825	-0.33358	-0.24685	1513.3
4.97	498	60	NaN	0.22057	23.425	4.291	-185.16	24.353	0.45698	-78.008	-636.81	1143.2	-58.636	873.51	1046	41.759	72.02	0	1	-24.844	-18.289	-20.048	-28.369	-0.5143	-5.8955	19.741	28.037	-25.359	-24.185	-0.30694	-0.3321	1513.6
4.98	499	60	NaN	0.21628	23.433	4.2661	-185.19	24.312	0.35578	-77.946	-636.81	1143.2	-58.952	873.53	1046	42.545	71.981	0	1	-24.447	-17.908	-19.97	-28.292	-0.50422	-5.9079	19.752	27.994	-24.952	-23.816	-0.21863	-0.29826	1513.6
4.99	500	60	NaN	0.21278	23.44	4.2764	-185.28	24.175	0.38554	-77.987	-636.84	1143.2	-58.838	873.9	1046.1	40.572	71.573	0	1	-21.088	-14.681	-19.866	-28.188	-0.51343	-6.0032	19.759	27.855	-21.601	-20.685	-0.10635	-0.33287	1514
5	501	60	NaN	0.20479	23.46	4.2727	-185.4	23.935	0.31011	-77.991	-636.84	1143.3	-59.138	874.33	1046.1	40.969	69.537	0	1	-10.094	-4.1227	-19.692	-28.014	-0.50998	-6.1113	19.783	27.613	-10.604	-10.234	0.090601	-0.40134	1514.4
5.01	502	60	NaN	0.20792	23.458	4.2747	-185.45	23.766	0.33569	-78	-636.9	1143.3	-59.131	874.63	1046.2	38.322	66.43	0	1	-7.0382	-1.1881	-19.65	-27.972	-0.50728	-6.1615	19.782	27.442	-7.5455	-7.3496	0.13204	-0.53018	1514.8
5.02	503	60	NaN	0.20494	23.46	4.2725	-185.47	23.586	0.41321	-77.987	-636.92	1143.3	-58.99	874.96	1046.2	39.274	62.416	0	1	-8.0989	-2.2068	-19.676	-27.998	-0.51493	-6.1861	19.786	27.26	-8.6138	-8.3929	0.10943	-0.73751	1515.1
5.03	504	60	NaN	0.20189	23.47	4.2625	-185.47	23.339	0.58229	-77.939	-636.9	1143.3	-58.654	875.39	1046.2	36.344	61.831	0	1	-9.3909	-3.4477	-19.694	-28.015	-0.52871	-6.2021	19.797	27.012	-9.9196	-9.6497	0.10353	-1.0038	1515.5
5.04	505	60	NaN	0.20358	23.481	4.2604	-185.48	23.109	0.74419	-77.914	-636.89	1143.3	-58.343	875.77	1046.2	38.877	65.031	0	1	-10.69	-4.6952	-19.728	-28.05	-0.53767	-6.2195	19.81	26.78	-11.228	-10.915	0.082072	-1.2704	1515.9
5.05	506	60	NaN	0.20721	23.488	4.2787	-185.5	22.988	0.75827	-77.963	-636.88	1143.3	-58.387	875.94	1046.3	37.485	64.042	0	1	-11.999	-5.9522	-19.787	-28.109	-0.53414	-6.2409	19.82	26.656	-12.533	-12.193	0.032951	-1.453	1516.1
5.06	507	60	NaN	0.21493	23.492	4.2951	-185.52	22.891	0.71838	-78.003	-636.87	1143.3	-58.584	876.04	1046.3	35.849	58.361	0	1	-13.362	-7.2619	-19.815	-28.136	-0.52045	-6.2559	19.826	26.557	-13.883	-13.518	0.011694	-1.5797	1516.1
5.07	508	60	NaN	0.21894	23.5	4.2799	-185.58	22.813	0.68113	-77.942	-636.84	1143.3	-58.724	876.15	1046.4	36.098	54.594	0	1	-14.741	-8.5855	-19.833	-28.155	-0.50878	-6.3091	19.836	26.477	-15.249	-14.895	0.0023815	-1.678	1516.2
5.08	509	60	NaN	0.2273	23.494	4.2624	-185.59	22.694	0.69477	-77.841	-636.84	1143.3	-58.823	876.39	1046.4	33.016	53.179	0	1	-18.316	-12.019	-19.865	-28.187	-0.49273	-6.3145	19.831	26.357	-18.809	-18.334	-0.033873	-1.8291	1516.5
5.09	510	60	NaN	0.23595	23.482	4.2573	-185.61	22.655	0.67626	-77.803	-636.88	1143.3	-58.928	876.49	1046.4	33.67	53.137	0	1	-22.023	-15.58	-19.899	-28.221	-0.47862	-6.3266	19.819	26.318	-22.502	-21.907	-0.079349	-1.9029	1516.6
5.1	511	60	NaN	0.2544	23.473	4.2812	-185.62	22.661	0.71689	-77.792	-636.88	1143.3	-58.897	876.61	1046.4	34.502	52.838	0	1	-22.822	-16.346	-19.928	-28.249	-0.46087	-6.3397	19.809	26.325	-23.282	-22.686	-0.11865	-1.9243	1516.7
5.11	512	60	NaN	0.27177	23.466	4.3096	-185.63	22.721	0.7532	-77.785	-636.88	1143.3	-58.86	876.65	1046.3	35.093	53.186	0	1	-23.62	-17.114	-19.95	-28.272	-0.44464	-6.345	19.801	26.385	-24.065	-23.459	-0.14884	-1.8867	1516.7
5.12	513	60	NaN	0.28095	23.462	4.3293	-185.62	22.81	0.75198	-77.78	-636.88	1143.3	-58.914	876.64	1046.3	36.319	54.993	0	1	-24.42	-17.882	-19.967	-28.289	-0.43321	-6.3338	19.796	26.476	-24.853	-24.215	-0.17132	-1.8128	1516.7
5.13	514	60	NaN	0.28453	23.457	4.3362	-185.6	22.923	0.7563	-77.745	-636.87	1143.3	-58.948	876.63	1046.3	34.953	56.673	0	1	-7.2591	-1.4002	-19.673	-27.994	-0.42705	-6.3123	19.789	26.591	-7.6861	-7.7125	0.11659	-1.4035	1516.7
5.14	515	60	NaN	0.28708	23.448	4.3299	-185.6	23.124	0.74651	-77.654	-636.89	1143.3	-58.96	876.52	1046.2	34.59	57.756	0	1	6.5445	11.857	-19.436	-27.758	-0.42064	-6.3089	19.779	26.792	6.1239	5.5479	0.3431	-0.96579	1516.6
5.15	516	60	NaN	0.28419	23.439	4.3449	-185.68	23.491	0.43643	-77.635	-636.92	1143.3	-59.755	876.23	1046.3	33.885	57.955	0	1	6.5614	11.873	-19.439	-27.76	-0.39279	-6.3541	19.772	27.157	6.1686	5.5189	0.33352	-0.60306	1516.4
5.16	517	60	NaN	0.29418	23.437	4.387	-185.68	23.596	0.62963	-77.705	-636.96	1143.3	-59.218	876.45	1046.3	33.033	57.945	0	1	6.5654	11.877	-19.441	-27.763	-0.40566	-6.3768	19.769	27.265	6.1598	5.5001	0.32754	-0.49836	1516.6
5.17	518	60	NaN	0.27719	23.432	4.4048	-185.68	23.726	0.71879	-77.728	-637.01	1143.3	-58.989	876.54	1046.3	34.311	57.921	0	1	6.5339	11.847	-19.444	-27.766	-0.43212	-6.3866	19.764	27.395	6.1018	5.46	0.3193	-0.37162	1516.8
5.18	519	60	NaN	0.27712	23.446	4.4085	-185.72	23.896	0.72546	-77.689	-637.01	1143.4	-58.968	876.63	1046.3	33.35	59.002	0	1	6.5002	11.814	-19.446	-27.767	-0.4315	-6.4263	19.776	27.566	6.0687	5.3879	0.33085	-0.20116	1516.9
5.19	520	60	NaN	0.27988	23.456	4.4066	-185.74	24.029	0.69649	-77.643	-637.03	1143.4	-59.068	876.71	1046.3	33.123	60.528	0	1	6.4662	11.782	-19.446	-27.767	-0.42314	-6.4426	19.786	27.699	6.043	5.339	0.3404	-0.068242	1517
5.2	521	60	NaN	0.28098	23.461	4.3906	-185.76	24.124	0.65935	-77.565	-637.07	1143.4	-59.181	876.78	1046.3	35.648	60.46	0	1	6.4732	11.788	-19.446	-27.768	-0.41481	-6.4578	19.791	27.794	6.0583	5.3304	0.34519	0.026223	1517.1
5.21	522	60	NaN	0.28278	23.473	4.3843	-185.8	24.226	0.57888	-77.525	-637.11	1143.4	-59.414	876.84	1046.3	38.843	57.503	0	1	6.864	12.164	-19.441	-27.763	-0.40258	-6.486	19.803	27.896	6.4614	5.6776	0.36185	0.1329	1517.2
5.22	523	60	NaN	0.28544	23.493	4.4004	-185.84	24.329	0.44818	-77.555	-637.15	1143.5	-59.825	876.87	1046.4	35.267	62.35	0	1	7.8253	13.087	-19.427	-27.749	-0.38553	-6.5073	19.824	27.998	7.4398	6.5796	0.39696	0.24837	1517.2
5.23	524	60	NaN	0.28725	23.516	4.3703	-185.87	24.34	0.39956	-77.435	-637.17	1143.5	-59.977	877.02	1046.4	37.113	67.921	0	1	7.9971	13.252	-19.425	-27.746	-0.37332	-6.5275	19.848	28.008	7.6238	6.7244	0.42371	0.26155	1517.4
5.24	525	60	NaN	0.29164	23.543	4.3789	-185.88	24.292	0.40746	-77.436	-637.17	1143.5	-60.014	877.32	1046.4	42.334	72.432	0	1	7.9295	13.187	-19.425	-27.747	-0.36745	-6.5386	19.874	27.961	7.5621	6.6484	0.44885	0.21448	1517.7
5.25	526	60	NaN	0.28632	23.585	4.3768	-185.88	24.237	0.41183	-77.403	-637.21	1143.5	-60.14	877.66	1046.4	44.704	69.65	0	1	7.8573	13.118	-19.424	-27.746	-0.36658	-6.528	19.915	27.908	7.4907	6.5896	0.49023	0.16162	1518.1
5.26	527	60	NaN	0.28875	23.62	4.3722	-185.86	24.252	0.47554	-77.352	-637.2	1143.6	-60.066	877.82	1046.4	39.848	62.618	0	1	7.7922	13.055	-19.423	-27.745	-0.36494	-6.5165	19.949	27.922	7.4273	6.5386	0.52643	0.17736	1518.2
5.27	528	60	NaN	0.29133	23.643	4.3854	-185.84	24.302	0.50945	-77.343	-637.2	1143.6	-60.059	877.89	1046.4	34.154	57.405	0	1	7.7817	13.045	-19.42	-27.742	-0.36224	-6.4952	19.973	27.972	7.4195	6.5498	0.55303	0.2294	1518.3
5.28	529	60	NaN	0.28772	23.659	4.3989	-185.8	24.383	0.52835	-77.337	-637.21	1143.6	-60.1	877.86	1046.4	36.472	55.396	0	1	7.8377	13.099	-19.418	-27.74	-0.3641	-6.4506	19.99	28.053	7.4736	6.6482	0.57194	0.31276	1518.3
5.29	530	60	NaN	0.28265	23.663	4.4193	-185.75	24.5	0.54878	-77.345	-637.26	1143.6	-60.112	877.78	1046.4	33.412	52.54	0	1	7.9562	13.213	-19.416	-27.738	-0.36903	-6.399	19.994	28.17	7.5872	6.8136	0.57768	0.43158	1518.3
5.3	531	60	NaN	0.28376	23.658	4.4396	-185.71	24.606	0.61019	-77.346	-637.33	1143.6	-59.943	877.83	1046.4	29.432	44.355	0	1	8.0317	13.285	-19.415	-27.737	-0.37433	-6.3704	19.987	28.277	7.6573	6.9147	0.57224	0.53964	1518.4
5.31	532	60	NaN	0.28728	23.659	4.4241	-185.7	24.634	0.75442	-77.267	-637.33	1143.6	-59.484	878.02	1046.3	30.789	40.278	0	1	8.104	13.355	-19.415	-27.736	-0.38508	-6.3717	19.987	28.306	7.7189	6.9828	0.57227	0.56967	1518.6
5.32	533	60	NaN	0.273	23.648	4.4323	-185.69	24.683	0.81054	-77.269	-637.38	1143.6	-59.268	878.1	1046.3	31.635	38.338	0	1	8.1828	13.43	-19.415	-27.736	-0.40754	-6.3686	19.975	28.356	7.7752	7.0616	0.56035	0.61974	1518.7
5.33	534	60	NaN	0.26131	23.638	4.4332	-185.7	24.761	0.78817	-77.274	-637.42	1143.6	-59.178	878.16	1046.2	30.477	39.338	0	1	8.2541	13.499	-19.414	-27.736	-0.42276	-6.3814	19.962	28.437	7.8314	7.1173	0.54747	0.70129	1518.8
5.34	535	60	NaN	0.25146	23.642	4.4188	-185.7	24.835	0.8339	-77.224	-637.39	1143.6	-58.93	878.15	1046.2	32.488	37.929	0	1	8.3031	13.546	-19.413	-27.735	-0.44014	-6.3913	19.965	28.512	7.863	7.1544	0.55179	0.7765	1518.8
5.35	536	60	NaN	0.24818	23.639	4.427	-185.69	24.895	0.82426	-77.235	-637.4	1143.6	-58.858	878.12	1046.1	31.548	42.035	0	1	8.4379	13.675	-19.412	-27.734	-0.44657	-6.3891	19.96	28.573	7.9913	7.2861	0.54752	0.83921	1518.8
5.36	537	60	NaN	0.24305	23.638	4.4237	-185.71	24.923	0.77837	-77.218	-637.4	1143.6	-58.871	878.14	1046.1	30.709	42.683	0	1	8.6224	13.852	-19.411	-27.733	-0.45053	-6.4084	19.957	28.604	8.1719	7.444	0.54568	0.87106	1518.8
5.37	538	60	NaN	0.23133	23.638	4.4177	-185.76	24.959	0.71829	-77.207	-637.39	1143.6	-58.88	878.16	1046	30.464	43.276	0	1	8.6785	13.906	-19.412	-27.734	-0.46149	-6.4553	19.955	28.642	8.217	7.451	0.54305	0.908	1518.8
5.38	539	60	NaN	0.21708	23.634	4.4197	-185.81	25.007	0.6491	-77.227	-637.39	1143.5	-58.921	878.12	1045.9	29.663	43.304	0	1	8.7467	13.972	-19.412	-27.733	-0.47495	-6.5069	19.95	28.692	8.2718	7.4649	0.53822	0.95867	1518.8
5.39	540	60	NaN	0.20849	23.629	4.4198	-185.86	25.041	0.56643	-77.235	-637.4	1143.5	-59.065	878.06	1045.9	31.758	45.387	0	1	8.8339	14.055	-19.41	-27.731	-0.47843	-6.5474	19.945	28.725	8.3554	7.5081	0.53485	0.99384	1518.7
5.4	541	60	NaN	0.20684	23.628	4.4214	-185.92	25.079	0.47028	-77.237	-637.4	1143.5	-59.234	877.98	1045.9	30.731	44.823	0	1	8.9124	14.131	-19.409	-27.73	-0.47384	-6.5991	19.943	28.765	8.4386	7.5318	0.53391	1.0343	1518.6
5.41	542	60	NaN	0.19714	23.632	4.4133	-185.96	25.074	0.43336	-77.234	-637.38	1143.5	-59.302	877.98	1045.9	30.983	46.555	0	1	8.9882	14.204	-19.408	-27.73	-0.48083	-6.6386	19.946	28.76	8.5074	7.5652	0.53785	1.0303	1518.6
5.42	543	60	NaN	0.19427	23.632	4.4033	-185.98	25.08	0.43395	-77.217	-637.37	1143.5	-59.306	877.91	1045.9	30.702	48.673	0	1	8.9715	14.188	-19.405	-27.727	-0.48294	-6.6604	19.946	28.766	8.4886	7.5272	0.54082	1.0388	1518.5
5.43	544	60	NaN	0.18805	23.628	4.412	-186.02	25.071	0.39517	-77.274	-637.4	1143.5	-59.433	877.85	1045.9	31.708	47.489	0	1	8.9369	14.154	-19.402	-27.724	-0.48655	-6.6898	19.941	28.758	8.4504	7.4647	0.53933	1.0337	1518.5
5.44	545	60	NaN	0.17709	23.64	4.4202	-186.03	25.007	0.47682	-77.326	-637.38	1143.6	-59.301	877.91	1045.9	30.808	46.126	0	1	9.0068	14.222	-19.398	-27.72	-0.50441	-6.7142	19.952	28.695	8.5024	7.5074	0.55326	0.97473	1518.5
5.45	546	60	NaN	0.17706	23.652	4.4288	-186.07	24.956	0.53498	-77.392	-637.35	1143.6	-59.237	877.92	1045.9	31.557	45.789	0	1	9.0489	14.262	-19.394	-27.716	-0.50937	-6.7544	19.964	28.645	8.5395	7.5076	0.56954	0.92888	1518.5
5.46	547	60	NaN	0.17645	23.649	4.4398	-186.1	24.931	0.53519	-77.471	-637.37	1143.6	-59.336	877.86	1045.9	30.808	44.1	0	1	9.0629	14.275	-19.39	-27.711	-0.50925	-6.781	19.961	28.618	8.5536	7.4944	0.57145	0.90704	1518.5
5.47	548	60	NaN	0.16517	23.642	4.4434	-186.08	24.898	0.54914	-77.524	-637.39	1143.6	-59.466	877.77	1045.9	29.789	42.262	0	1	9.1503	14.359	-19.385	-27.707	-0.51767	-6.7649	19.955	28.585	8.6327	7.5945	0.56918	0.87825	1518.4
5.48	549	60	NaN	0.16398	23.661	4.4269	-186.07	24.867	0.55893	-77.533	-637.33	1143.6	-59.669	877.64	1045.9	32.332	40.046	0	1	9.2405	14.446	-19.382	-27.703	-0.51163	-6.7446	19.972	28.556	8.7288	7.7013	0.59054	0.8521	1518.2
5.49	550	60	NaN	0.15302	23.663	4.4117	-186.06	24.832	0.53999	-77.53	-637.32	1143.6	-59.888	877.57	1045.9	32.145	40.825	0	1	9.308	14.511	-19.379	-27.701	-0.51417	-6.7311	19.974	28.521	8.7938	7.7798	0.59469	0.82006	1518.1
5.5	551	60	NaN	0.15114	23.669	4.3973	-186.04	24.821	0.51218	-77.528	-637.3	1143.6	-60.162	877.39	1045.9	30.557	39.603	0	1	9.3827	14.583	-19.376	-27.698	-0.50572	-6.7014	19.98	28.51	8.8769	7.8811	0.60462	0.81236	1517.9
5.51	552	60	NaN	0.13972	23.676	4.384	-186.01	24.816	0.42849	-77.511	-637.27	1143.6	-60.646	877.14	1046	32.407	42.832	0	1	9.4807	14.677	-19.371	-27.692	-0.49831	-6.6439	19.988	28.504	8.9824	8.0328	0.61738	0.81174	1517.7
5.52	553	60	NaN	0.13448	23.669	4.3941	-185.96	24.719	0.54019	-77.568	-637.29	1143.6	-60.584	877.2	1045.9	31.159	45.512	0	1	9.5271	14.721	-19.362	-27.683	-0.50802	-6.6062	19.979	28.408	9.0191	8.1151	0.61761	0.72491	1517.7
5.53	554	60	NaN	0.13296	23.663	4.3964	-185.92	24.642	0.63136	-77.6	-637.3	1143.6	-60.566	877.19	1045.9	31.07	48.95	0	1	9.5411	14.735	-19.35	-27.672	-0.51147	-6.568	19.974	28.332	9.0296	8.1667	0.62313	0.65955	1517.7
5.54	555	60	NaN	0.1318	23.666	4.3766	-185.85	24.572	0.74354	-77.563	-637.28	1143.6	-60.551	877.1	1046	31.383	53.178	0	1	9.5527	14.746	-19.35	-27.672	-0.51182	-6.4949	19.978	28.26	9.0409	8.251	0.62805	0.58849	1517.6
5.55	556	60	NaN	0.13222	23.67	4.3594	-185.74	24.473	0.95507	-77.531	-637.25	1143.6	-60.295	877.1	1046	31.402	55.157	0	1	9.5644	14.757	-19.349	-27.671	-0.51989	-6.3899	19.983	28.16	9.0445	8.3672	0.63342	0.48887	1517.6
5.56	557	60	NaN	0.13642	23.666	4.372	-185.63	24.4	1.1208	-77.582	-637.26	1143.6	-60.068	877.1	1046	33.056	55.191	0	1	9.576	14.768	-19.349	-27.671	-0.52619	-6.2897	19.981	28.086	9.0498	8.4785	0.63223	0.41474	1517.6
5.57	558	60	NaN	0.14069	23.67	4.3802	-185.56	24.412	1.0273	-77.612	-637.25	1143.6	-60.487	876.84	1046.1	33.316	55.158	0	1	9.5876	14.779	-19.349	-27.67	-0.50732	-6.2079	19.988	28.094	9.0803	8.5714	0.63926	0.42384	1517.3
5.58	559	60	NaN	0.14575	23.676	4.3706	-185.48	24.344	1.1114	-77.587	-637.22	1143.6	-60.364	876.84	1046.2	32.642	54.503	0	1	9.5992	14.791	-19.348	-27.67	-0.50597	-6.1359	19.996	28.024	9.0933	8.6546	0.64744	0.35435	1517.3
5.59	560	60	NaN	0.14662	23.688	4.3854	-185.39	24.244	1.1442	-77.649	-637.18	1143.6	-60.306	876.87	1046.2	33.164	53.669	0	1	9.6108	14.802	-19.348	-27.669	-0.50963	-6.0507	20.008	27.924	9.1012	8.751	0.66029	0.25413	1517.3
5.6	561	60	NaN	0.15454	23.684	4.3848	-185.33	24.182	1.1533	-77.647	-637.17	1143.5	-60.213	876.87	1046.2	32.229	50.874	0	1	9.6225	14.813	-19.347	-27.669	-0.50517	-5.9939	20.005	27.861	9.1173	8.8189	0.65773	0.19234	1517.3
5.61	562	60	NaN	0.15479	23.681	4.3828	-185.29	24.15	1.1572	-77.65	-637.17	1143.5	-60.069	876.84	1046.2	32.187	48.354	0	1	9.6341	14.824	-19.347	-27.669	-0.51049	-5.9516	20.001	27.829	9.1236	8.8724	0.65466	0.16023	1517.2
5.62	563	60	NaN	0.15356	23.682	4.3804	-185.26	24.145	1.1349	-77.661	-637.15	1143.5	-59.934	876.78	1046.2	32.872	44.407	0	1	9.6457	14.835	-19.346	-27.668	-0.51729	-5.935	20.002	27.825	9.1284	8.9002	0.65604	0.15639	1517.2
5.63	564	60	NaN	0.15036	23.684	4.3732	-185.28	24.151	1.134	-77.666	-637.12	1143.5	-59.608	876.73	1046.1	33.47	36.286	0	1	9.6573	14.846	-19.346	-27.668	-0.53306	-5.9683	20.002	27.833	9.1243	8.878	0.65595	0.16544	1517.1
5.64	565	60	NaN	0.14407	23.678	4.3613	-185.34	24.158	1.1777	-77.665	-637.11	1143.5	-59.062	876.71	1046	30.749	37.522	0	1	9.6689	14.857	-19.346	-27.667	-0.55998	-6.0464	19.993	27.844	9.109	8.8111	0.64736	0.1762	1517.1
5.65	566	60	NaN	0.14577	23.665	4.3549	-185.41	24.189	1.1429	-77.679	-637.13	1143.5	-58.856	876.64	1046	31.4	37.217	0	1	9.6806	14.869	-19.345	-27.667	-0.56663	-6.1218	19.978	27.877	9.1139	8.7469	0.63278	0.20969	1517
5.66	567	60	NaN	0.13137	23.661	4.3729	-185.49	24.255	0.96083	-77.776	-637.13	1143.5	-59.069	876.44	1045.9	31.013	37.939	0	1	9.6922	14.88	-19.345	-27.666	-0.57678	-6.1967	19.971	27.945	9.1154	8.6831	0.6266	0.27896	1516.8
5.67	568	2.5	NaN	0.12505	23.654	4.3604	-185.62	24.33	0.89615	-77.778	-637.12	1143.5	-58.876	876.25	1045.8	32.057	37.544	0	1	9.7038	14.891	-19.344	-27.666	-0.59055	-6.3349	19.96	28.024	9.1133	8.5561	0.61616	0.3583	1516.6
5.68	569	2.5	NaN	0.11626	23.646	4.3438	-185.66	24.351	0.87649	-77.752	-637.14	1143.5	-58.825	876.19	1045.7	31.434	38.118	0	1	9.7154	14.902	-19.344	-27.666	-0.60027	-6.3749	19.95	28.047	9.1152	8.5272	0.60653	0.38149	1516.6
5.69	570	2.5	NaN	0.080953	23.654	4.3511	-185.77	24.375	0.8532	-77.865	-637.1	1143.5	-58.711	876.16	1045.6	30.042	37.877	0	1	9.7271	14.913	-19.343	-27.665	-0.64424	-6.4902	19.954	28.074	9.0828	8.4231	0.61057	0.4092	1516.5
5.7	571	2.5	NaN	0.067868	23.594	4.5466	-185.86	24.453	0.76928	-78.639	-637.41	1143.6	-58.819	875.97	1045.6	32.126	38.986	0	1	9.7387	14.924	-19.343	-27.665	-0.68247	-6.6083	19.889	28.158	9.0562	8.3162	0.54586	0.49333	1516.7
5.71	572	2.5	NaN	0.045034	23.572	4.6312	-185.89	24.497	0.79677	-79.023	-637.56	1143.7	-58.697	875.87	1045.6	33.431	46.789	0	1	9.7503	14.936	-19.342	-27.664	-0.7244	-6.6637	19.863	28.206	9.0259	8.2719	0.52073	0.54203	1516.7
5.72	573	2.5	NaN	0.037591	23.577	4.6253	-185.91	24.541	0.83387	-79.038	-637.56	1143.7	-58.575	875.81	1045.6	28.33	55.533	0	1	9.7619	14.947	-19.342	-27.664	-0.73708	-6.6831	19.868	28.25	9.0248	8.2637	0.52639	0.58569	1516.7
5.73	574	2.5	NaN	0.044718	23.576	4.6188	-185.92	24.599	0.81784	-79.028	-637.58	1143.7	-58.601	875.69	1045.6	30.38	58.806	0	1	9.7735	14.958	-19.342	-27.663	-0.72865	-6.6909	19.869	28.306	9.0449	8.2671	0.52737	0.64263	1516.6
5.74	575	2.5	NaN	0.027745	23.583	4.5922	-185.9	24.63	0.8378	-78.994	-637.57	1143.7	-58.55	875.57	1045.6	33.806	60.55	0	1	9.7852	14.969	-19.341	-27.663	-0.74633	-6.6729	19.876	28.337	9.0388	8.2962	0.53465	0.67428	1516.5
5.75	576	2.5	NaN	0.0028779	23.593	4.5794	-185.86	24.655	0.87956	-79.006	-637.55	1143.7	-58.46	875.47	1045.7	34.306	62.177	0	1	9.7968	14.98	-19.341	-27.663	-0.77513	-6.6361	19.886	28.362	9.0217	8.3442	0.54548	0.69951	1516.3
5.76	577	2.5	NaN	-0.0042438	23.598	4.5655	-185.81	24.646	0.93879	-78.99	-637.55	1143.7	-58.309	875.44	1045.7	35.276	63.108	0	1	9.8084	14.991	-19.34	-27.662	-0.78739	-6.5948	19.892	28.351	9.021	8.3966	0.55193	0.68933	1516.3
5.77	578	2.5	NaN	-0.00031189	23.58	4.5769	-185.71	24.583	1.0074	-79.018	-637.65	1143.7	-58.139	875.5	1045.7	33.894	60.568	0	1	9.82	15.003	-19.34	-27.662	-0.79083	-6.5041	19.878	28.286	9.0292	8.4985	0.5378	0.62385	1516.5
5.78	579	2.5	NaN	-0.018775	23.592	4.5717	-185.62	24.545	1.1017	-79.016	-637.65	1143.7	-57.87	875.54	1045.8	29.194	55.823	0	1	9.8316	15.014	-19.339	-27.661	-0.81938	-6.4159	19.891	28.247	9.0123	8.5979	0.55118	0.5855	1516.5
5.79	580	2.5	NaN	-0.031574	23.607	4.5733	-185.53	24.565	1.1218	-79.013	-637.63	1143.7	-57.77	875.4	1045.9	24.715	47.518	0	1	9.8433	15.025	-19.339	-27.661	-0.83598	-6.3295	19.907	28.265	9.0073	8.6954	0.56782	0.60421	1516.3
5.8	581	2.5	NaN	-0.045153	23.623	4.5938	-185.43	24.641	0.98954	-79.066	-637.63	1143.7	-58.003	875.05	1046	23.649	43.826	0	1	9.8549	15.036	-19.339	-27.66	-0.8429	-6.2292	19.927	28.337	9.012	8.8069	0.58833	0.67703	1516
5.81	582	2.5	NaN	-0.03999	23.679	4.4849	-185.34	24.63	1.0159	-78.615	-637.43	1143.7	-57.765	874.94	1046.1	23.649	44.033	0	1	9.8665	15.047	-19.338	-27.66	-0.82983	-6.1295	19.988	28.321	9.0367	8.9177	0.64958	0.66144	1515.7
5.82	583	2.5	NaN	-0.027575	23.745	4.3274	-185.28	24.539	1.1652	-77.997	-637.15	1143.6	-57.221	875.08	1046.1	23.649	37.889	0	1	9.8781	15.058	-19.338	-27.659	-0.81469	-6.0668	20.057	28.227	9.0634	8.9916	0.71938	0.56758	1515.5
5.83	584	2.5	NaN	-0.033496	23.757	4.3301	-185.27	24.49	1.0977	-78.012	-637.14	1143.6	-57.24	875.09	1046.1	23.649	34.998	0	1	9.8898	15.07	-19.337	-27.659	-0.82047	-6.0571	20.068	28.178	9.0693	9.0125	0.73068	0.5193	1515.5
5.84	585	2.5	NaN	-0.018868	23.753	4.3267	-185.27	24.39	1.0138	-77.934	-637.21	1143.6	-57.107	875.12	1046	23.649	27.067	0	1	9.9014	15.081	-19.337	-27.659	-0.80788	-6.0624	20.064	28.079	9.0935	9.0183	0.7271	0.42022	1515.6
5.85	586	2.5	NaN	-0.0097662	23.767	4.3453	-185.24	24.286	1.0106	-77.976	-637.21	1143.6	-56.929	875.28	1046	23.649	24.005	0	1	9.913	15.092	-19.336	-27.658	-0.807	-6.0329	20.076	27.976	9.106	9.0589	0.73996	0.31825	1515.8
5.86	587	2.5	NaN	-0.0058914	23.771	4.3547	-185.29	24.268	0.85203	-78	-637.23	1143.6	-57.107	875.16	1046	23.649	28.03	0	1	9.9246	15.103	-19.336	-27.658	-0.79737	-6.0781	20.079	27.959	9.1273	9.025	0.74351	0.30138	1515.7
5.87	588	2.5	NaN	-5.4613e-05	23.782	4.3218	-185.41	24.218	0.67074	-77.896	-637.2	1143.6	-57.27	875.12	1046	23.649	25.788	0	1	9.9362	15.114	-19.336	-27.657	-0.78144	-6.195	20.089	27.911	9.1548	8.9192	0.75386	0.25329	1515.6
5.88	589	2.5	NaN	0.013504	23.789	4.3112	-185.52	24.175	0.59772	-77.843	-637.18	1143.6	-57.253	875.15	1046	23.649	27.351	0	1	9.9479	15.125	-19.335	-27.657	-0.76652	-6.2998	20.096	27.869	9.1813	8.8256	0.76046	0.21222	1515.6
5.89	590	2.5	NaN	0.022621	23.795	4.2934	-185.62	24.158	0.53094	-77.772	-637.16	1143.6	-57.297	875.14	1045.9	23.649	26.196	0	1	9.9595	15.137	-19.335	-27.656	-0.75306	-6.4005	20.1	27.852	9.2064	8.736	0.76578	0.19593	1515.6
5.9	591	2.5	NaN	0.026356	23.797	4.282	-185.74	24.145	0.45664	-77.722	-637.16	1143.6	-57.405	875.16	1045.9	23.649	34.883	0	1	9.9711	15.148	-19.334	-27.656	-0.7433	-6.5095	20.102	27.84	9.2278	8.6382	0.76782	0.18428	1515.6
5.91	592	2.5	NaN	0.034368	23.797	4.2949	-185.87	24.143	0.41303	-77.728	-637.17	1143.6	-57.479	875.2	1045.9	23.649	48.195	0	1	9.9827	15.159	-19.334	-27.656	-0.7327	-6.6332	20.1	27.84	9.25	8.5257	0.76658	0.1848	1515.7
5.92	593	2.5	NaN	0.050356	23.798	4.3205	-185.99	24.18	0.39485	-77.754	-637.15	1143.6	-57.539	875.18	1045.8	25.405	50.395	0	1	9.9944	15.17	-19.333	-27.655	-0.71547	-6.7587	20.099	27.879	9.2789	8.4113	0.76606	0.22349	1515.6
5.93	594	2.5	NaN	0.060784	23.799	4.348	-186.07	24.217	0.36866	-77.795	-637.14	1143.6	-57.661	875.14	1045.8	28.367	54.038	0	1	10.006	15.181	-19.333	-27.655	-0.70199	-6.8375	20.099	27.917	9.304	8.3436	0.76657	0.26215	1515.6
5.94	595	2.5	NaN	0.059921	23.81	4.3401	-186.14	24.221	0.37644	-77.715	-637.08	1143.6	-57.713	875.2	1045.8	29.46	57.324	0	1	10.018	15.192	-19.332	-27.654	-0.69782	-6.9025	20.11	27.921	9.3198	8.2898	0.77727	0.26684	1515.6
5.95	596	2.5	NaN	0.073797	23.787	4.3563	-186.17	24.175	0.46475	-77.713	-637.13	1143.6	-57.656	875.41	1045.7	32.157	61.126	0	1	10.029	15.203	-19.332	-27.654	-0.68593	-6.9286	20.085	27.876	9.3433	8.2749	0.75282	0.22248	1515.8
5.96	597	2.5	NaN	0.081861	23.777	4.3583	-186.18	24.15	0.50229	-77.684	-637.14	1143.6	-57.681	875.54	1045.7	34.96	64.352	0	1	10.041	15.215	-19.332	-27.653	-0.67575	-6.9348	20.074	27.852	9.3651	8.2799	0.7428	0.19865	1516
5.97	598	2.5	NaN	0.084758	23.77	4.3338	-186.16	24.145	0.4952	-77.596	-637.14	1143.6	-57.829	875.57	1045.7	36.251	65.196	0	1	10.052	15.226	-19.331	-27.653	-0.6639	-6.9087	20.068	27.847	9.3886	8.3171	0.73683	0.19402	1516
5.98	599	2.5	NaN	0.087703	23.767	4.3345	-186.11	24.152	0.52098	-77.588	-637.14	1143.6	-57.875	875.56	1045.7	33.947	62.055	0	1	10.064	15.237	-19.331	-27.653	-0.65889	-6.861	20.066	27.853	9.4052	8.376	0.73478	0.2007	1516
5.99	600	2.5	NaN	0.090547	23.768	4.357	-186	24.146	0.60467	-77.642	-637.15	1143.6	-57.777	875.59	1045.7	30.055	57.483	0	1	10.076	15.248	-19.33	-27.652	-0.66183	-6.7553	20.066	27.847	9.4139	8.4928	0.73616	0.19529	1516
6	601	2.5	NaN	0.092013	23.768	4.3662	-185.85	24.137	0.70497	-77.661	-637.17	1143.6	-57.614	875.65	1045.7	27.162	52.382	0	1	10.087	15.259	-19.33	-27.652	-0.66719	-6.6108	20.067	27.839	9.4201	8.6485	0.73674	0.18697	1516.1
6.01	602	2.5	NaN	0.092851	23.767	4.353	-185.74	24.168	0.76854	-77.619	-637.19	1143.6	-57.448	875.57	1045.7	23.649	48.399	0	1	10.099	15.27	-19.329	-27.651	-0.67107	-6.5017	20.065	27.869	9.4279	8.7688	0.73599	0.21809	1516.1
6.02	603	2.5	NaN	0.092827	23.772	4.3426	-185.64	24.25	0.78673	-77.585	-637.21	1143.6	-57.314	875.34	1045.8	23.649	48.878	0	1	10.111	15.282	-19.329	-27.651	-0.67501	-6.4096	20.072	27.951	9.4356	8.872	0.74271	0.29995	1515.8
6.03	604	2.5	NaN	0.093638	23.769	4.3233	-185.5	24.359	0.75815	-77.524	-637.27	1143.6	-57.178	874.97	1045.8	23.649	44.758	0	1	10.122	15.293	-19.329	-27.65	-0.67721	-6.2708	20.07	28.058	9.445	9.022	0.74118	0.40807	1515.5
6.04	605	2.5	NaN	0.093788	23.785	4.3139	-185.42	24.362	0.79917	-77.506	-637.26	1143.6	-56.839	874.88	1045.9	23.649	39.996	0	1	10.134	15.304	-19.328	-27.65	-0.68925	-6.203	20.086	28.061	9.4446	9.1009	0.75746	0.41135	1515.4
6.05	606	2.5	NaN	0.0928	23.792	4.3285	-185.4	24.368	0.68067	-77.544	-637.3	1143.7	-56.9	874.7	1045.9	23.649	46.322	0	1	10.145	15.315	-19.328	-27.649	-0.68945	-6.1773	20.094	28.066	9.456	9.1378	0.76598	0.41675	1515.3
6.06	607	2.5	NaN	0.094477	23.798	4.3405	-185.41	24.328	0.56234	-77.564	-637.34	1143.7	-56.909	874.6	1045.9	24.215	54.02	0	1	10.157	15.326	-19.327	-27.649	-0.68821	-6.193	20.1	28.027	9.4688	9.1333	0.77248	0.37749	1515.2
6.07	608	2.5	NaN	0.088157	23.816	4.348	-185.44	24.243	0.45179	-77.59	-637.34	1143.7	-56.9	874.58	1046	28.616	60.164	0	1	10.169	15.337	-19.327	-27.649	-0.69586	-6.2194	20.118	27.941	9.4728	9.1181	0.79124	0.29236	1515.2
6.08	609	2.5	NaN	0.082552	23.831	4.3477	-185.48	24.103	0.33779	-77.589	-637.35	1143.7	-56.829	874.61	1046	30.289	59.992	0	1	10.18	15.349	-19.326	-27.648	-0.70409	-6.2617	20.134	27.8	9.4762	9.0869	0.80734	0.15182	1515.3
6.09	610	2.5	NaN	0.085408	23.831	4.3459	-185.53	23.939	0.23857	-77.571	-637.41	1143.7	-56.704	874.67	1046	27.87	56.718	0	1	10.192	15.36	-19.326	-27.648	-0.70521	-6.3213	20.135	27.636	9.4867	9.0385	0.80861	-0.011888	1515.4
6.1	611	2.5	NaN	0.088014	23.828	4.3465	-185.58	23.825	0.17813	-77.569	-637.46	1143.7	-56.623	874.71	1046	26.594	51.358	0	1	10.204	15.371	-19.326	-27.647	-0.70557	-6.3776	20.132	27.521	9.498	8.9933	0.80599	-0.12676	1515.5
6.11	612	2.5	NaN	0.082982	23.828	4.3261	-185.64	23.781	0.13512	-77.501	-637.49	1143.7	-56.522	874.62	1046.1	23.649	38.42	0	1	10.215	15.382	-19.325	-27.647	-0.71191	-6.4338	20.133	27.476	9.5033	8.9483	0.80815	-0.17071	1515.4
6.12	613	2.5	NaN	0.082062	23.827	4.3606	-185.7	23.815	0.0068798	-77.611	-637.54	1143.7	-56.698	874.3	1046.1	23.649	27.977	0	1	10.227	15.393	-19.325	-27.646	-0.71046	-6.4912	20.133	27.509	9.5163	8.9021	0.80856	-0.13763	1515.1
6.13	614	2.5	NaN	0.075868	23.846	4.3612	-185.78	23.826	-0.041403	-77.63	-637.53	1143.7	-56.672	874.01	1046.2	23.649	24.005	0	1	10.241	15.407	-19.321	-27.643	-0.71851	-6.5793	20.154	27.518	9.5223	8.8275	0.83266	-0.1251	1514.8
6.14	615	2.5	NaN	0.071838	23.844	4.3419	-185.85	23.805	-0.07748	-77.589	-637.56	1143.7	-56.695	873.89	1046.2	23.649	27.854	0	1	10.258	15.423	-19.314	-27.636	-0.72015	-6.6409	20.153	27.496	9.538	8.7825	0.83832	-0.13964	1514.7
6.15	616	2.5	NaN	0.068094	23.844	4.3465	-185.91	23.76	-0.070721	-77.636	-637.6	1143.7	-56.649	873.9	1046.2	23.649	35.418	0	1	10.276	15.44	-19.307	-27.629	-0.72739	-6.7042	20.152	27.451	9.5481	8.7358	0.84526	-0.17756	1514.8
6.16	617	2.5	NaN	0.062333	23.855	4.3261	-185.96	23.73	-0.11189	-77.62	-637.59	1143.7	-56.785	873.86	1046.2	23.649	39.813	0	1	10.293	15.457	-19.3	-27.622	-0.72741	-6.7518	20.163	27.422	9.5654	8.7049	0.86263	-0.19969	1514.7
6.17	618	2.5	NaN	0.060581	23.863	4.3092	-186	23.727	-0.1393	-77.603	-637.58	1143.7	-56.901	873.8	1046.2	23.649	44.177	0	1	10.31	15.473	-19.293	-27.615	-0.72419	-6.7816	20.172	27.419	9.586	8.6917	0.87861	-0.19606	1514.7
6.18	619	2.5	NaN	0.063747	23.868	4.3168	-186.01	23.754	-0.11694	-77.64	-637.58	1143.7	-56.881	873.72	1046.2	23.649	37.89	0	1	10.327	15.49	-19.286	-27.608	-0.7232	-6.7942	20.177	27.445	9.6043	8.6957	0.89096	-0.16253	1514.6
6.19	620	2.5	NaN	0.06334	23.878	4.3131	-186	23.806	-0.1127	-77.635	-637.56	1143.7	-56.931	873.59	1046.2	25.197	57.097	0	1	10.345	15.507	-19.279	-27.601	-0.72163	-6.7835	20.187	27.497	9.6232	8.7231	0.90785	-0.10362	1514.4
6.2	621	2.5	NaN	0.056443	23.867	4.3334	-185.98	23.824	-0.082095	-77.719	-637.6	1143.7	-56.908	873.58	1046.2	33.515	62.373	0	1	10.314	15.477	-19.276	-27.597	-0.73256	-6.7659	20.176	27.515	9.5814	8.7111	0.90016	-0.082069	1514.5
6.21	622	2.5	NaN	0.041995	23.781	4.5867	-185.95	23.815	-0.036594	-78.694	-638.01	1143.9	-56.869	873.69	1046.2	33.222	61.228	0	1	10.244	15.41	-19.276	-27.597	-0.78515	-6.7764	20.083	27.512	9.4588	8.6333	0.80769	-0.085195	1515
6.22	623	2.5	NaN	0.039518	23.765	4.5724	-185.9	23.862	-0.00084242	-78.662	-638.06	1143.9	-56.858	873.64	1046.2	33.838	60.179	0	1	10.216	15.383	-19.276	-27.598	-0.78684	-6.7238	20.068	27.559	9.4295	8.6594	0.79221	-0.038793	1515
6.23	624	2.5	NaN	0.040081	23.759	4.5603	-185.82	23.933	0.069562	-78.63	-638.04	1143.9	-56.753	873.67	1046.2	31.019	55.755	0	1	10.14	15.309	-19.277	-27.599	-0.78903	-6.6485	20.062	27.63	9.3506	8.661	0.78482	0.031109	1515
6.24	625	2.5	NaN	0.044378	23.754	4.5724	-185.74	24.016	0.13018	-78.67	-638.03	1143.9	-56.64	873.67	1046.1	24.636	54.562	0	1	9.9437	15.121	-19.279	-27.601	-0.79054	-6.5765	20.056	27.714	9.1532	8.5449	0.77657	0.11296	1515
6.25	626	2.5	NaN	0.046312	23.755	4.5886	-185.67	24.135	0.17155	-78.725	-638	1143.9	-56.528	873.66	1046.1	26.74	55.861	0	1	9.7933	14.977	-19.28	-27.602	-0.79496	-6.508	20.056	27.834	8.9984	8.4689	0.77524	0.23216	1515
6.26	627	2.5	NaN	0.053572	23.799	4.4815	-185.62	24.231	0.17954	-78.324	-637.77	1143.8	-56.494	873.64	1046.1	27.192	57.12	0	1	9.664	14.853	-19.281	-27.603	-0.77392	-6.4463	20.101	27.929	8.8901	8.4065	0.82005	0.32621	1514.7
6.27	628	2.5	NaN	0.062128	23.855	4.3164	-185.58	24.276	0.19951	-77.716	-637.49	1143.7	-56.446	873.68	1046.1	28.857	58.548	0	1	9.5439	14.737	-19.281	-27.603	-0.7443	-6.3892	20.159	27.972	8.7996	8.3482	0.87792	0.36937	1514.5
6.28	629	2.5	NaN	0.055817	23.827	4.3602	-185.52	24.33	0.27099	-77.907	-637.59	1143.7	-56.253	873.8	1046	31.42	59.316	0	1	9.4186	14.617	-19.281	-27.603	-0.76501	-6.3433	20.129	28.027	8.6536	8.2738	0.84807	0.42469	1514.7
6.29	630	2.5	NaN	0.049146	23.734	4.5833	-185.5	24.395	0.25001	-78.764	-637.99	1143.9	-56.267	873.94	1046	32.756	60.589	0	1	9.0753	14.287	-19.279	-27.601	-0.80336	-6.3537	20.031	28.099	8.2719	7.9336	0.75222	0.49801	1515.3
6.3	631	2.5	NaN	0.046184	23.739	4.5465	-185.5	24.454	0.22503	-78.661	-637.95	1143.8	-56.297	874.02	1046	34.984	62.993	0	1	8.8255	14.047	-19.278	-27.599	-0.80124	-6.343	20.036	28.157	8.0243	7.7045	0.75813	0.55797	1515.3
6.31	632	2.5	NaN	0.038998	23.744	4.5763	-185.48	24.492	0.35995	-78.813	-637.93	1143.9	-55.897	874.26	1045.9	36.378	64.391	0	1	8.703	13.93	-19.278	-27.599	-0.82919	-6.3459	20.038	28.198	7.8738	7.5839	0.76024	0.59874	1515.5
6.32	633	2.5	NaN	0.040027	23.751	4.565	-185.48	24.518	0.37396	-78.772	-637.91	1143.9	-55.847	874.32	1045.9	37.271	65.559	0	1	8.5329	13.766	-19.28	-27.602	-0.82847	-6.3457	20.044	28.224	7.7044	7.4208	0.76454	0.6227	1515.6
6.33	634	2.5	NaN	0.038949	23.746	4.5781	-185.54	24.581	0.23155	-78.824	-637.92	1143.9	-56.175	874.41	1045.9	37.746	66.167	0	1	8.3525	13.593	-19.283	-27.604	-0.81905	-6.3951	20.042	28.286	7.5334	7.198	0.75907	0.68129	1515.7
6.34	635	2.5	NaN	0.034573	23.747	4.5798	-185.6	24.651	0.1166	-78.851	-637.91	1143.9	-56.421	874.5	1046	37.699	66.302	0	1	8.1786	13.426	-19.285	-27.607	-0.8151	-6.4456	20.044	28.355	7.3635	6.9806	0.75952	0.74797	1515.7
6.35	636	2.5	NaN	0.032786	23.752	4.5605	-185.64	24.716	0.015974	-78.8	-637.89	1143.9	-56.647	874.53	1046	37.199	65.989	0	1	8.0062	13.261	-19.287	-27.609	-0.80639	-6.4765	20.05	28.418	7.1998	6.7841	0.76266	0.80939	1515.7
6.36	637	2.5	NaN	0.034973	23.754	4.5531	-185.68	24.779	-0.063706	-78.773	-637.88	1143.9	-56.831	874.57	1046	36.814	65.754	0	1	7.842	13.103	-19.29	-27.611	-0.7962	-6.5076	20.052	28.48	7.0458	6.5953	0.76287	0.86883	1515.8
6.37	638	2.5	NaN	0.034771	23.76	4.573	-185.71	24.836	-0.0096312	-78.836	-637.87	1143.9	-56.661	874.7	1046	36.545	65.328	0	1	7.698	12.965	-19.292	-27.614	-0.80515	-6.5503	20.059	28.537	6.8928	6.4143	0.76622	0.92294	1515.9
6.38	639	2.5	NaN	0.030029	23.766	4.5732	-185.74	24.887	0.029938	-78.844	-637.85	1143.9	-56.545	874.77	1046	36.071	64.954	0	1	7.5716	12.843	-19.296	-27.617	-0.81457	-6.5844	20.064	28.589	6.7571	6.2588	0.76821	0.97131	1516
6.39	640	2.5	NaN	0.032129	23.772	4.5523	-185.79	24.939	0.071635	-78.775	-637.83	1143.9	-56.448	874.85	1045.9	35.077	62.253	0	1	7.4777	12.753	-19.298	-27.62	-0.81346	-6.6314	20.069	28.642	6.6642	6.1216	0.77087	1.0221	1516
6.4	641	2.5	NaN	0.030843	23.775	4.5764	-185.86	25.073	0.099821	-78.853	-637.83	1143.9	-56.503	874.76	1045.8	27.815	55.073	0	1	7.4146	12.692	-19.3	-27.622	-0.8157	-6.7109	20.066	28.781	6.5989	5.9815	0.76582	1.1595	1515.9
6.41	642	2.5	NaN	0.031602	23.773	4.5725	-185.92	25.196	0.087928	-78.843	-637.84	1143.9	-56.679	874.57	1045.7	23.788	53.831	0	1	7.4181	12.696	-19.302	-27.624	-0.80797	-6.763	20.059	28.91	6.6101	5.9327	0.7564	1.2858	1515.8
6.42	643	2.5	NaN	0.034717	23.772	4.5662	-185.97	25.306	0.17654	-78.826	-637.84	1143.8	-56.62	874.38	1045.5	23.649	51.874	0	1	7.3739	12.653	-19.304	-27.625	-0.80658	-6.812	20.05	29.028	6.5673	5.8413	0.74664	1.4024	1515.6
6.43	644	2.5	NaN	0.038257	23.769	4.5754	-186.01	25.412	0.28537	-78.86	-637.83	1143.8	-56.553	874.11	1045.2	23.649	50.68	0	1	7.3066	12.589	-19.304	-27.626	-0.80702	-6.8529	20.038	29.143	6.4996	5.7359	0.73394	1.5173	1515.3
6.44	645	2.5	NaN	0.038538	23.773	4.5865	-186.04	25.509	0.36188	-78.9	-637.81	1143.9	-56.615	873.75	1045	23.649	45.48	0	1	7.2762	12.56	-19.306	-27.628	-0.80612	-6.8859	20.032	29.251	6.4701	5.6736	0.72565	1.6228	1515
6.45	646	2.5	NaN	0.035944	23.781	4.5791	-186.08	25.576	0.43547	-78.876	-637.77	1143.9	-56.71	873.33	1044.8	23.649	41.991	0	1	7.2687	12.552	-19.308	-27.63	-0.80446	-6.9157	20.03	29.328	6.4642	5.6366	0.72183	1.6974	1514.5
6.46	647	2.5	NaN	0.033911	23.777	4.5621	-186.11	25.596	0.5371	-78.817	-637.77	1143.9	-56.724	872.88	1044.6	23.649	44.797	0	1	7.3667	12.646	-19.309	-27.631	-0.80395	-6.9446	20.018	29.355	6.5628	5.7019	0.70875	1.7238	1514.1
6.47	648	2.5	NaN	0.027764	23.761	4.5758	-186.15	25.572	0.62264	-78.856	-637.81	1143.9	-56.729	872.29	1044.5	23.649	42.65	0	1	7.4676	12.743	-19.31	-27.632	-0.81171	-6.9876	19.997	29.336	6.6559	5.7557	0.6872	1.7042	1513.5
6.48	649	2.5	NaN	0.010529	23.755	4.5792	-186.25	25.497	0.59855	-78.875	-637.82	1143.9	-57.053	871.24	1044.6	23.649	37.876	0	1	7.5727	12.844	-19.312	-27.634	-0.81797	-7.0832	19.991	29.262	6.7548	5.7611	0.67924	1.6278	1512.5
6.49	650	2.5	NaN	0.0019784	23.76	4.5868	-186.46	25.205	0.3472	-78.89	-637.79	1143.9	-57.994	870.34	1044.7	23.649	32.907	0	1	7.7246	12.99	-19.315	-27.636	-0.79185	-7.2501	19.997	28.967	6.9328	5.74	0.6828	1.3308	1511.5
6.5	651	2.5	NaN	-0.012147	23.758	4.5848	-186.54	24.784	0.38824	-78.872	-637.8	1143.8	-58.177	870.07	1044.8	23.649	34.504	0	1	7.8681	13.128	-19.318	-27.64	-0.79847	-7.3297	19.999	28.543	7.0696	5.7983	0.68056	0.90324	1511.3
6.51	652	2.5	NaN	-0.029549	23.761	4.5957	-186.57	24.297	0.41068	-78.897	-637.8	1143.9	-58.471	869.98	1044.8	23.649	34.038	0	1	7.9063	13.165	-19.323	-27.645	-0.80572	-7.3457	20.004	28.054	7.1006	5.819	0.68062	0.40841	1511.2
6.52	653	2.5	NaN	-0.037208	23.814	4.4669	-186.54	23.738	0.47008	-78.408	-637.55	1143.8	-58.699	870.01	1044.9	23.649	31.998	0	1	7.9445	13.201	-19.329	-27.65	-0.78623	-7.2933	20.064	27.488	7.1582	5.908	0.73518	-0.1621	1510.9
6.53	654	2.5	NaN	-0.042494	23.859	4.3328	-186.47	23.036	0.62639	-77.904	-637.32	1143.7	-58.788	870.07	1045.1	23.649	26.445	0	1	7.9826	13.238	-19.334	-27.656	-0.76906	-7.1988	20.118	26.776	7.2136	6.0391	0.78442	-0.87926	1510.7
6.54	655	2.5	NaN	-0.053069	23.854	4.3305	-186.41	22.331	0.75013	-77.883	-637.35	1143.7	-59.011	870.01	1045.4	23.649	24.005	0	1	8.0208	13.275	-19.339	-27.661	-0.77037	-7.1234	20.123	26.062	7.2504	6.1512	0.78368	-1.5991	1510.7
6.55	656	2.5	NaN	-0.059376	23.854	4.3418	-186.4	21.87	0.72815	-77.901	-637.36	1143.7	-59.44	869.89	1045.6	23.649	24.005	0	1	8.059	13.311	-19.345	-27.666	-0.76114	-7.099	20.131	25.592	7.2978	6.2123	0.78675	-2.0739	1510.5
6.56	657	2.5	NaN	-0.059002	23.85	4.3344	-186.36	21.379	0.82946	-77.861	-637.37	1143.7	-59.549	869.84	1045.8	23.649	24.005	0	1	8.0971	13.348	-19.35	-27.672	-0.75508	-7.0557	20.134	25.095	7.3421	6.2922	0.78422	-2.5766	1510.5
6.57	658	2.5	NaN	-0.062384	23.86	4.3112	-186.28	20.992	0.79934	-77.786	-637.35	1143.7	-60.005	869.71	1046	23.649	30.429	0	1	8.1353	13.385	-19.355	-27.677	-0.73832	-6.953	20.151	24.7	7.397	6.4316	0.7956	-2.9766	1510.3
6.58	659	2.5	NaN	-0.053532	23.853	4.3253	-186.16	20.476	1.0914	-77.819	-637.39	1143.7	-59.688	870.04	1046.1	23.649	42.954	0	1	8.1735	13.421	-19.36	-27.682	-0.74262	-6.8492	20.15	24.179	7.4309	6.572	0.78931	-3.5028	1510.7
6.59	660	2.5	NaN	-0.058105	23.864	4.3344	-186.11	20.114	1.0091	-77.857	-637.38	1143.7	-60.34	870.01	1046.2	23.649	46.694	0	1	8.2117	13.458	-19.366	-27.687	-0.7239	-6.7726	20.163	23.815	7.4878	6.6853	0.79773	-3.8729	1510.6
6.6	661	2.5	NaN	-0.057559	23.873	4.32	-186.08	19.829	0.97428	-77.814	-637.4	1143.7	-60.918	869.83	1046.3	23.649	44.393	0	1	8.2498	13.495	-19.371	-27.693	-0.69981	-6.7217	20.177	23.526	7.55	6.7729	0.80553	-4.1672	1510.5
6.61	662	2.5	NaN	-0.050512	23.884	4.3164	-186.05	19.675	1.0378	-77.793	-637.41	1143.7	-61.189	869.59	1046.4	23.649	46.364	0	1	8.288	13.531	-19.376	-27.698	-0.68177	-6.6806	20.189	23.37	7.6062	6.8506	0.81266	-4.3283	1510.2
6.62	663	2.5	NaN	-0.037674	23.895	4.3209	-186.03	19.625	1.1119	-77.799	-637.41	1143.7	-61.398	869.31	1046.4	23.649	42.957	0	1	8.3262	13.568	-19.382	-27.703	-0.66133	-6.6569	20.2	23.321	7.6648	6.911	0.81793	-4.3822	1510
6.63	664	2.5	NaN	-0.024009	23.907	4.3162	-186.04	19.615	1.1695	-77.784	-637.42	1143.7	-61.767	868.98	1046.3	23.649	51.931	0	1	8.3644	13.605	-19.387	-27.709	-0.6332	-6.6511	20.208	23.314	7.7312	6.9534	0.82096	-4.3949	1509.6
6.64	665	2.5	NaN	-0.015882	23.923	4.3145	-186.05	19.633	1.2331	-77.774	-637.43	1143.7	-62.268	868.62	1046.2	27.642	58.037	0	1	8.4025	13.641	-19.392	-27.714	-0.60574	-6.6401	20.219	23.337	7.7968	7.0011	0.82687	-4.3766	1509.3
6.65	666	2.5	NaN	5.29e-05	23.941	4.3251	-186.06	19.652	1.2372	-77.789	-637.41	1143.8	-62.733	868.44	1046.1	29.61	59.159	0	1	8.4407	13.678	-19.397	-27.719	-0.57281	-6.6286	20.232	23.361	7.8679	7.0493	0.83492	-4.3585	1509.1
6.66	667	2.5	NaN	0.01086	23.949	4.318	-186.07	19.698	1.1896	-77.753	-637.41	1143.8	-63.318	868.23	1046	31.696	61.079	0	1	8.4789	13.715	-19.403	-27.725	-0.53844	-6.6234	20.235	23.412	7.9404	7.0911	0.83191	-4.3124	1508.9
6.67	668	2.5	NaN	0.01864	23.954	4.3087	-186.06	19.764	1.2668	-77.709	-637.41	1143.8	-63.55	868.02	1046	34.143	62.885	0	1	8.517	13.751	-19.408	-27.73	-0.52022	-6.6022	20.238	23.48	7.9968	7.149	0.82955	-4.2494	1508.7
6.68	669	2.5	NaN	0.013371	23.956	4.3036	-186.03	19.839	1.3159	-77.691	-637.41	1143.8	-63.837	867.77	1045.9	35.665	64.07	0	1	8.5552	13.788	-19.413	-27.735	-0.51398	-6.5608	20.237	23.558	8.0412	7.2271	0.82409	-4.1771	1508.4
6.69	670	2.5	NaN	0.0098313	23.953	4.3093	-185.95	19.902	1.3575	-77.692	-637.41	1143.8	-64.272	867.53	1045.8	36.653	64.176	0	1	8.5934	13.825	-19.419	-27.74	-0.50108	-6.4575	20.23	23.624	8.0923	7.367	0.81161	-4.1159	1508.2
6.7	671	2.5	NaN	0.0026038	23.949	4.3083	-185.82	19.921	1.4409	-77.674	-637.41	1143.8	-64.573	867.39	1045.7	34.471	60.019	0	1	8.6316	13.861	-19.424	-27.746	-0.49622	-6.3214	20.222	23.648	8.1353	7.5398	0.79807	-4.0975	1508
6.71	672	2.5	NaN	-0.0033708	23.944	4.3035	-185.67	19.9	1.619	-77.642	-637.41	1143.8	-64.555	867.32	1045.6	30.618	58.921	0	1	8.6168	13.847	-19.418	-27.74	-0.50167	-6.1638	20.213	23.631	8.1151	7.6832	0.79451	-4.109	1508
6.72	673	2.5	NaN	-0.0045076	23.938	4.308	-185.47	19.853	1.859	-77.63	-637.39	1143.8	-64.385	867.26	1045.6	30.528	59.103	0	1	8.5503	13.783	-19.402	-27.723	-0.50886	-5.975	20.204	23.587	8.0415	7.8081	0.80248	-4.1365	1507.9
6.73	674	2.5	NaN	-0.0082915	23.942	4.3193	-185.27	19.794	1.995	-77.641	-637.35	1143.8	-64.522	867.11	1045.5	29.689	58.611	0	1	8.4838	13.719	-19.385	-27.707	-0.50791	-5.7738	20.205	23.532	7.9759	7.9455	0.8197	-4.1748	1507.7
6.74	675	2.5	NaN	-0.0040702	23.949	4.3312	-185.14	19.77	1.8809	-77.636	-637.29	1143.8	-65.334	866.78	1045.4	28.983	57.944	0	1	8.227	13.473	-19.379	-27.701	-0.47268	-5.6106	20.209	23.51	7.7543	7.862	0.82998	-4.1907	1507.3
6.75	676	2.5	NaN	-0.015571	23.934	4.3648	-184.84	19.496	2.1451	-77.71	-637.28	1143.7	-65.558	866.81	1045.3	27.707	57.168	0	1	7.4352	12.712	-19.402	-27.724	-0.47846	-5.2987	20.189	23.241	6.9568	7.4135	0.7869	-4.4833	1507.4
6.76	677	2.5	NaN	-0.011687	23.921	4.3788	-184.62	19.264	2.3524	-77.729	-637.26	1143.7	-65.701	866.86	1045.3	27.101	56.221	0	1	7.4459	12.722	-19.405	-27.727	-0.46985	-5.0821	20.175	23.01	6.9761	7.6403	0.77008	-4.717	1507.4
6.77	678	2.5	NaN	-0.0073852	23.91	4.368	-184.37	19.001	2.5453	-77.673	-637.23	1143.7	-65.961	866.81	1045.3	26.681	55.579	0	1	7.9022	13.161	-19.396	-27.718	-0.45352	-4.8195	20.164	22.746	7.4487	8.3412	0.76851	-4.9715	1507.3
6.78	679	2.5	NaN	-0.0055895	23.886	4.3572	-184.05	18.74	2.6789	-77.632	-637.24	1143.7	-66.654	866.52	1045.4	26.468	53.837	0	1	8.3585	13.599	-19.387	-27.708	-0.42386	-4.4676	20.143	22.482	7.9347	9.1313	0.75659	-5.2262	1507
6.79	680	2.5	NaN	-0.0054117	23.869	4.3571	-183.72	18.462	2.9635	-77.623	-637.25	1143.7	-66.86	866.25	1045.5	26.074	51.523	0	1	8.8148	14.037	-19.378	-27.699	-0.41556	-4.1326	20.131	22.199	8.3993	9.9046	0.75313	-5.4999	1506.7
6.8	681	2.5	NaN	-0.0033361	23.865	4.3638	-183.44	18.208	3.1864	-77.629	-637.24	1143.7	-67.048	865.94	1045.6	26.552	52.284	0	1	9.8202	15.003	-19.358	-27.68	-0.40664	-3.8417	20.129	21.943	9.4135	11.161	0.77102	-5.7368	1506.4
6.81	682	2.5	NaN	0.0033071	23.868	4.3677	-183.17	17.962	3.2021	-77.63	-637.21	1143.7	-67.757	865.52	1045.6	28.683	59.498	0	1	10.461	15.618	-19.345	-27.667	-0.37312	-3.5503	20.132	21.698	10.088	12.068	0.78638	-5.9687	1506
6.82	683	2.5	NaN	0.012565	23.876	4.3652	-182.88	17.608	3.334	-77.612	-637.18	1143.7	-68.163	865.22	1045.7	32.427	58.37	0	1	10.492	15.648	-19.344	-27.666	-0.34778	-3.2424	20.141	21.343	10.145	12.406	0.79728	-6.323	1505.6
6.83	684	2.5	NaN	0.017888	23.875	4.3686	-182.56	17.183	3.5005	-77.605	-637.21	1143.8	-68.484	865.01	1045.8	25.287	46.952	0	1	10.434	15.592	-19.342	-27.663	-0.33	-2.9058	20.144	20.914	10.104	12.686	0.80206	-6.7491	1505.4
6.84	685	2.5	NaN	0.021958	23.866	4.3804	-182.1	16.476	3.7091	-77.616	-637.29	1143.8	-68.876	864.77	1045.9	23.649	48.32	0	1	10.356	15.517	-19.339	-27.66	-0.31141	-2.4302	20.137	20.205	10.044	13.087	0.79878	-7.4557	1505.3
6.85	686	2.5	NaN	0.023468	23.865	4.3752	-181.8	16.009	3.7761	-77.581	-637.34	1143.8	-69.305	864.52	1046	23.649	37.286	0	1	10.336	15.498	-19.337	-27.659	-0.29225	-2.1146	20.14	19.734	10.044	13.383	0.80294	-7.9241	1505.1
6.86	687	2.5	NaN	0.023507	23.88	4.374	-181.5	15.562	3.8827	-77.571	-637.34	1143.8	-69.56	864.16	1046.1	23.649	29.582	0	1	10.305	15.468	-19.335	-27.657	-0.2822	-1.804	20.157	19.284	10.023	13.664	0.82239	-8.3725	1504.7
6.87	688	2.5	NaN	0.025129	23.901	4.3682	-181.17	15.054	3.8401	-77.541	-637.35	1143.8	-70.323	863.38	1046.2	23.649	24.005	0	1	10.183	15.351	-19.334	-27.656	-0.25042	-1.4424	20.18	18.775	9.9322	13.908	0.84525	-8.8808	1503.9
6.88	689	2.5	NaN	0.027549	23.921	4.3578	-180.92	14.536	3.8621	-77.489	-637.36	1143.8	-70.791	862.83	1046.2	23.649	32.509	0	1	10.062	15.235	-19.334	-27.656	-0.22826	-1.1729	20.201	18.257	9.8336	14.062	0.86685	-9.399	1503.4
6.89	690	2.5	NaN	0.029933	23.939	4.3527	-180.75	14.029	3.9529	-77.464	-637.37	1143.8	-70.939	862.57	1046.3	23.649	24.005	0	1	9.9428	15.12	-19.334	-27.656	-0.21932	-0.99518	20.22	17.748	9.7235	14.125	0.88529	-9.9079	1503.1
6.9	691	2.5	NaN	0.029704	23.957	4.3537	-180.56	13.446	4.0492	-77.472	-637.39	1143.8	-71.111	862.2	1046.4	23.733	60.637	0	1	9.7903	14.974	-19.333	-27.655	-0.21335	-0.80436	20.238	17.164	9.577	14.17	0.90509	-10.491	1502.8
6.91	692	2.5	NaN	0.024262	23.973	4.3532	-180.37	12.754	4.2278	-77.468	-637.41	1143.9	-71.084	861.82	1046.5	35.977	66.65	0	1	9.6535	14.843	-19.332	-27.654	-0.21974	-0.60969	20.259	16.469	9.4338	14.233	0.92652	-11.186	1502.4
6.92	693	2.5	NaN	0.022767	23.976	4.3757	-180.31	12.27	4.1725	-77.529	-637.45	1143.9	-71.472	861.74	1046.6	39.226	69.324	0	1	9.5799	14.772	-19.332	-27.653	-0.20872	-0.54091	20.263	15.983	9.3712	14.231	0.93105	-11.67	1502.4
6.93	694	2.5	NaN	0.028723	23.982	4.3535	-180.24	11.845	4.2666	-77.414	-637.46	1143.9	-71.444	861.42	1046.6	42.341	71.031	0	1	9.5138	14.709	-19.331	-27.653	-0.19948	-0.46817	20.27	15.557	9.3144	14.24	0.93944	-12.096	1502
6.94	695	2.5	NaN	0.028412	23.995	4.3613	-180.19	11.537	4.2045	-77.407	-637.47	1143.9	-71.758	861.17	1046.7	42.544	70.73	0	1	9.4522	14.649	-19.33	-27.652	-0.18755	-0.40554	20.283	15.248	9.2646	14.244	0.95265	-12.404	1501.8
6.95	696	2.5	NaN	0.026328	24.004	4.3813	-180.12	11.174	4.3064	-77.432	-637.51	1143.9	-71.617	860.91	1046.8	41.655	70.514	0	1	9.3897	14.589	-19.33	-27.652	-0.19604	-0.33815	20.295	14.883	9.1937	14.251	0.96527	-12.769	1501.6
6.96	697	2.5	NaN	0.02909	24.014	4.3796	-180.05	10.957	4.3412	-77.412	-637.53	1143.9	-71.638	860.65	1046.9	40.59	69.003	0	1	9.3267	14.529	-19.33	-27.651	-0.19173	-0.26841	20.307	14.663	9.135	14.26	0.97776	-12.988	1501.3
6.97	698	2.5	NaN	0.025991	24.02	4.364	-180	10.859	4.3279	-77.343	-637.54	1143.9	-71.743	860.46	1047	36.779	61.103	0	1	9.1949	14.402	-19.328	-27.65	-0.18821	-0.21233	20.316	14.562	9.0067	14.19	0.98832	-13.087	1501.1
6.98	699	2.5	NaN	0.021974	24.026	4.3621	-179.96	10.837	4.3219	-77.318	-637.56	1143.9	-71.782	860.29	1047	32.616	57.052	0	1	9.0973	14.309	-19.326	-27.648	-0.1898	-0.1733	20.324	14.539	8.9075	14.135	0.99744	-13.109	1501
6.99	700	2.5	NaN	0.019401	24.034	4.3711	-179.93	10.885	4.3414	-77.341	-637.57	1144	-71.725	860.12	1047.1	29.332	56.302	0	1	9.0623	14.275	-19.326	-27.648	-0.19543	-0.14966	20.333	14.585	8.8669	14.125	1.0071	-13.063	1500.8
7	701	2.5	NaN	0.0036632	24.028	4.3824	-179.93	10.991	4.3719	-77.354	-637.63	1144	-71.612	859.99	1047.2	26.286	55.607	0	1	9.0041	14.219	-19.325	-27.647	-0.21599	-0.15178	20.33	14.689	8.7881	14.067	1.005	-12.957	1500.8
7.01	702	2.5	NaN	-0.0047567	23.984	4.5011	-179.97	11.222	4.2464	-77.694	-637.86	1144	-71.878	859.84	1047.2	25.283	53.438	0	1	8.9369	14.154	-19.323	-27.645	-0.22724	-0.18899	20.285	14.921	8.7097	13.965	0.96178	-12.725	1500.8
7.02	703	2.5	NaN	-0.010129	24.057	4.3724	-180.01	11.38	4.2204	-77.255	-637.56	1144	-71.841	859.93	1047.2	23.649	47.666	0	1	8.864	14.084	-19.322	-27.644	-0.21728	-0.21447	20.358	15.08	8.6467	13.87	1.035	-12.565	1500.6
7.03	704	2.5	NaN	-0.011209	23.993	4.4834	-180.13	11.584	4.161	-77.563	-637.77	1144	-71.879	860.21	1047.1	23.649	45.664	0	1	8.792	14.015	-19.322	-27.643	-0.22858	-0.34459	20.292	15.285	8.5634	13.671	0.97035	-12.358	1501.1
7.04	705	2.5	NaN	-0.033286	24.004	4.4074	-180.21	11.754	4.1538	-77.278	-637.68	1144	-71.834	860.4	1047	23.649	33.963	0	1	8.7289	13.955	-19.321	-27.643	-0.2415	-0.41457	20.301	15.457	8.4874	13.54	0.9807	-12.186	1501.2
7.05	706	2.5	NaN	-0.043259	24.009	4.3504	-180.26	11.915	4.1919	-77.054	-637.6	1144	-71.699	860.57	1047	23.977	46.256	0	1	8.6493	13.878	-19.32	-27.642	-0.24803	-0.46708	20.305	15.619	8.4012	13.411	0.98477	-12.023	1501.3
7.06	707	2.5	NaN	-0.03546	24.013	4.3102	-180.32	12.147	4.203	-76.87	-637.53	1144	-71.646	860.78	1046.9	25.183	47.126	0	1	8.5513	13.784	-19.32	-27.642	-0.23523	-0.52336	20.306	15.853	8.3161	13.261	0.98607	-11.789	1501.5
7.07	708	2.5	NaN	-0.029823	24.023	4.2924	-180.38	12.361	4.2053	-76.751	-637.47	1144	-71.599	861.08	1046.8	26.128	55.21	0	1	8.5131	13.747	-19.322	-27.644	-0.22682	-0.57774	20.314	16.07	8.2862	13.17	0.99166	-11.574	1501.7
7.08	709	2.5	NaN	-0.034829	24.037	4.3114	-180.42	12.477	4.2358	-76.753	-637.42	1144	-71.457	861.39	1046.8	32.803	62.616	0	1	8.4583	13.695	-19.324	-27.646	-0.23728	-0.61806	20.326	16.187	8.221	13.077	1.0022	-11.458	1502
7.09	710	2.5	NaN	-0.031767	24.063	4.3045	-180.43	12.615	4.2659	-76.662	-637.28	1144	-71.301	861.55	1046.7	35.951	64.503	0	1	8.3147	13.557	-19.325	-27.647	-0.23668	-0.6376	20.351	16.327	8.078	12.919	1.0258	-11.319	1502
7.1	711	2.5	NaN	-0.023051	24.043	4.3261	-180.41	12.796	4.3766	-76.632	-637.28	1144	-70.808	861.74	1046.7	36.887	64.126	0	1	8.2486	13.493	-19.326	-27.647	-0.24564	-0.63735	20.33	16.508	8.003	12.856	1.0045	-11.139	1502.2
7.11	712	2.5	NaN	-0.033719	24.033	4.2856	-180.41	12.912	4.4043	-76.437	-637.26	1144	-70.583	861.88	1046.7	31.825	54.996	0	1	8.2318	13.477	-19.327	-27.648	-0.25746	-0.63167	20.321	16.625	7.9744	12.846	0.99414	-11.024	1502.3
7.12	713	2.5	NaN	-0.029595	24.014	4.2507	-180.42	13.028	4.3723	-76.257	-637.27	1144	-70.482	861.98	1046.7	23.785	48.721	0	1	8.1778	13.425	-19.329	-27.651	-0.25029	-0.63727	20.301	16.741	7.9275	12.788	0.97227	-10.91	1502.4
7.13	714	2.5	NaN	-0.022856	23.997	4.2277	-180.47	13.162	4.2957	-76.044	-637.24	1144	-70.354	862.18	1046.7	23.649	44.891	0	1	8.0973	13.348	-19.332	-27.654	-0.24026	-0.688	20.282	16.877	7.8571	12.66	0.95047	-10.776	1502.6
7.14	715	2.5	NaN	-0.01649	23.996	4.2363	-180.52	13.234	4.2288	-75.924	-637.21	1144	-70.266	862.39	1046.6	23.649	49.722	0	1	8.1661	13.414	-19.338	-27.66	-0.23267	-0.73752	20.279	16.951	7.9334	12.677	0.94086	-10.709	1502.8
7.15	716	2.5	NaN	-0.012661	24.008	4.2601	-180.57	13.246	4.1967	-75.846	-637.15	1144.1	-70.147	862.62	1046.6	23.649	35.842	0	1	8.2405	13.486	-19.344	-27.666	-0.23035	-0.78589	20.289	16.964	8.0102	12.7	0.94451	-10.702	1503
7.16	717	2.5	NaN	-0.0076479	24.015	4.2787	-180.62	13.22	4.1953	-75.731	-637.12	1144.1	-69.947	862.93	1046.6	23.649	49.972	0	1	8.315	13.557	-19.351	-27.672	-0.22856	-0.838	20.296	16.94	8.0864	12.719	0.94501	-10.733	1503.2
7.17	718	2.5	NaN	0.0016744	24.011	4.2789	-180.67	13.166	4.1856	-75.508	-637.14	1144.1	-69.737	863.31	1046.6	23.649	47.906	0	1	8.3894	13.629	-19.357	-27.679	-0.21869	-0.88808	20.292	16.886	8.1707	12.741	0.93469	-10.793	1503.6
7.18	719	2.5	NaN	0.011742	24.007	4.2602	-180.72	13.097	4.1397	-75.14	-637.15	1144.2	-69.586	863.74	1046.6	24.822	51.822	0	1	8.4638	13.7	-19.363	-27.685	-0.20029	-0.93215	20.288	16.816	8.2635	12.768	0.92513	-10.869	1504.1
7.19	720	2.5	NaN	0.02438	24	4.2668	-180.75	13.032	4.1794	-74.911	-637.19	1144.2	-69.278	864.08	1046.7	25.602	52.381	0	1	8.5383	13.772	-19.37	-27.691	-0.19062	-0.96049	20.282	16.75	8.3476	12.811	0.9125	-10.941	1504.4
7.2	721	2.5	NaN	0.034278	24.006	4.2998	-180.76	12.936	4.195	-74.606	-637.19	1144.3	-68.979	864.61	1046.8	24.644	55.362	0	1	8.6127	13.843	-19.376	-27.698	-0.18038	-0.97589	20.291	16.651	8.4323	12.867	0.91506	-11.046	1505
7.21	722	2.5	NaN	0.042961	24.012	4.332	-180.74	12.897	4.2993	-74.391	-637.19	1144.4	-68.556	864.97	1046.9	29.436	60.292	0	1	8.6871	13.915	-19.382	-27.704	-0.17962	-0.96391	20.298	16.611	8.5075	12.951	0.9156	-11.093	1505.3
7.22	723	2.5	NaN	0.038827	24	4.3975	-180.72	12.915	4.3448	-74.305	-637.26	1144.5	-68.324	865.27	1047	34.272	62.073	0	1	8.7616	13.986	-19.389	-27.71	-0.18923	-0.95123	20.289	16.626	8.5723	13.035	0.90054	-11.084	1505.7
7.23	724	2.5	NaN	0.029489	23.994	4.4312	-180.71	13.007	4.3777	-74.093	-637.32	1144.6	-68.114	865.47	1047.1	34.696	61.945	0	1	8.836	14.058	-19.395	-27.717	-0.19844	-0.9394	20.286	16.716	8.6376	13.118	0.89077	-11.001	1506
7.24	725	2.5	NaN	-0.0022516	23.98	4.445	-180.72	13.239	4.3748	-73.676	-637.47	1144.7	-67.936	865.55	1047.3	36.217	64.211	0	1	8.9105	14.129	-19.401	-27.723	-0.22107	-0.93593	20.274	16.945	8.6894	13.193	0.8724	-10.778	1506.2
7.25	726	2.5	NaN	-0.047742	23.984	4.4416	-180.73	13.524	4.348	-73.152	-637.6	1144.8	-67.779	865.54	1047.5	36.467	63.22	0	1	8.9849	14.201	-19.407	-27.729	-0.25257	-0.9383	20.281	17.228	8.7323	13.262	0.87307	-10.502	1506.3
7.26	727	2.5	NaN	-0.082846	24.029	4.4213	-180.76	13.759	4.3403	-72.649	-637.64	1144.9	-67.538	865.55	1047.6	35.158	61.487	0	1	9.0593	14.272	-19.414	-27.736	-0.27767	-0.95636	20.327	17.461	8.7816	13.316	0.91325	-10.274	1506.3
7.27	728	2.5	NaN	-0.11057	24.071	4.4262	-180.84	14.005	4.3358	-72.208	-637.79	1145	-67.169	865.6	1047.8	32.367	59.434	0	1	9.1338	14.343	-19.42	-27.742	-0.30262	-1.0335	20.37	17.705	8.8311	13.31	0.94957	-10.036	1506.5
7.28	729	2.5	NaN	-0.14721	24.15	4.4486	-181	14.173	4.2797	-71.783	-637.93	1145.2	-66.808	865.96	1047.9	32.207	58.484	0	1	9.2082	14.415	-19.426	-27.748	-0.33675	-1.1942	20.449	17.874	8.8714	13.221	1.0222	-9.874	1507
7.29	730	2.5	NaN	-0.18521	24.331	4.4136	-181.21	14.356	4.3906	-70.74	-638.18	1145.4	-65.681	866.52	1048	30.384	58.641	0	1	9.2826	14.486	-19.433	-27.755	-0.37783	-1.4043	20.628	18.059	8.9048	13.082	1.1956	-9.6952	1507.9
7.3	731	2.5	NaN	-0.2131	24.496	4.4616	-181.39	14.492	4.4507	-70.178	-638.39	1145.6	-64.873	866.9	1048.1	24.755	51.293	0	1	9.3571	14.558	-19.439	-27.761	-0.415	-1.5913	20.789	18.199	8.9421	12.967	1.3495	-9.5617	1508.5
7.31	732	2.5	NaN	-0.23428	24.607	4.6353	-181.64	14.644	4.2225	-69.962	-638.94	1145.9	-64.804	867.3	1048.1	23.649	43.918	0	1	9.4315	14.629	-19.445	-27.767	-0.4305	-1.8397	20.892	18.358	9.001	12.79	1.4469	-9.4088	1509.4
7.32	733	2.5	NaN	-0.26818	24.88	4.7774	-182.01	14.773	3.9108	-69.321	-639.46	1146.3	-64.712	867.84	1048.1	23.649	26.33	0	1	9.5059	14.701	-19.452	-27.773	-0.44337	-2.1888	21.151	18.502	9.0626	12.512	1.6994	-9.2714	1510.5
7.33	734	2.5	NaN	-0.27791	25.252	4.7178	-182.36	14.833	3.6147	-67.967	-639.6	1146.6	-64.663	868.48	1048.1	23.649	27.23	0	1	9.5804	14.772	-19.458	-27.78	-0.40341	-2.4827	21.511	18.573	9.177	12.29	2.0534	-9.2065	1511.3
7.34	735	2.5	NaN	-0.2772	25.57	4.6422	-182.62	14.848	3.357	-66.62	-639.76	1146.9	-64.71	869.07	1048.1	23.649	27.921	0	1	9.6548	14.844	-19.464	-27.786	-0.34973	-2.6921	21.822	18.596	9.3051	12.152	2.3581	-9.1898	1512.1
7.35	736	2.5	NaN	-0.28169	25.833	4.7378	-182.84	14.86	3.1876	-65.774	-640.27	1147.3	-64.57	869.59	1048.1	23.649	26.36	0	1	9.7237	14.91	-19.47	-27.792	-0.32739	-2.8817	22.074	18.619	9.3964	12.028	2.6039	-9.1729	1513.1
7.36	737	2.5	NaN	-0.24531	26.155	4.8155	-182.98	14.849	3.1626	-64.813	-640.63	1147.8	-64.119	870.14	1048.2	23.649	28.987	0	1	9.735	14.921	-19.469	-27.791	-0.27164	-3.0082	22.384	18.62	9.4633	11.913	2.9149	-9.1709	1514.1
7.37	738	2.5	NaN	-0.26055	26.398	5.0745	-183.07	14.835	3.1418	-64.359	-641.37	1148.3	-63.747	870.72	1048.3	23.649	25.747	0	1	9.7655	14.95	-19.468	-27.789	-0.28372	-3.0979	22.616	18.617	9.4818	11.852	3.1483	-9.1724	1515.4
7.38	739	2.5	NaN	-0.18818	26.881	5.0092	-183.15	14.864	3.1301	-61.976	-641.91	1148.8	-63.311	871.48	1048.4	23.649	24.005	0	1	10.08	15.253	-19.462	-27.784	-0.13763	-3.1024	23.086	18.659	9.9427	12.15	3.6237	-9.125	1516.7
7.39	740	2.5	NaN	-0.16739	27.094	5.306	-183.18	14.957	2.9581	-61.439	-642.91	1149.4	-63.537	871.93	1048.6	23.649	24.005	0	1	10.395	15.555	-19.457	-27.779	-0.088023	-3.1012	23.288	18.763	10.307	12.454	3.8309	-9.0156	1518.2
7.4	741	2.5	NaN	-0.12265	27.373	5.3893	-183.15	15.016	2.964	-60.099	-643.6	1149.8	-63.341	872.42	1048.7	23.649	24.005	0	1	10.71	15.857	-19.451	-27.773	-0.00014067	-3.0304	23.556	18.833	10.71	12.827	4.1049	-8.9404	1519.4
7.41	742	2.5	NaN	-0.065089	27.661	5.4458	-183.07	15.096	3.0862	-58.536	-644.26	1150.3	-62.845	872.88	1048.9	23.649	31.32	0	1	11.025	16.16	-19.446	-27.768	0.097651	-2.9024	23.838	18.92	11.122	13.257	4.3919	-8.8483	1520.5
7.42	743	2.5	NaN	0.030938	28.04	5.6255	-182.95	15.237	3.155	-56.768	-645.06	1150.8	-62.474	873.42	1049.1	23.649	46.048	0	1	11.34	16.462	-19.441	-27.762	0.24624	-2.732	24.208	19.069	11.586	13.73	4.767	-8.6933	1521.9
7.43	744	2.5	NaN	0.14353	28.433	5.8988	-182.83	15.415	3.0989	-55.154	-645.88	1151.4	-62.439	873.92	1049.3	28.381	45.75	0	1	11.654	16.764	-19.435	-27.757	0.41814	-2.558	24.589	19.26	12.073	14.206	5.1533	-8.4971	1523.2
7.44	745	2.5	NaN	0.23756	28.71	6.1536	-182.73	15.571	3.0411	-53.981	-646.56	1151.9	-62.412	874.31	1049.4	27.666	44.502	0	1	11.969	17.067	-19.43	-27.752	0.55518	-2.4075	24.855	19.427	12.525	14.659	5.4246	-8.3252	1524.4
7.45	746	2.5	NaN	0.3418	28.961	6.3323	-182.6	15.67	3.16	-52.5	-647.25	1152.4	-61.853	874.91	1049.6	24.162	48.364	0	1	12.284	17.369	-19.425	-27.746	0.69385	-2.2504	25.098	19.533	12.978	15.119	5.6732	-8.2131	1525.7
7.46	747	2.5	NaN	0.43199	29.144	6.4518	-182.48	15.771	3.2332	-50.819	-648.05	1152.8	-61.429	875.48	1049.8	29.27	56.145	0	1	12.599	17.672	-19.419	-27.741	0.83096	-2.0777	25.277	19.638	13.43	15.594	5.8576	-8.1026	1527.1
7.47	748	2.5	NaN	0.52003	29.268	6.6545	-182.38	15.949	3.1634	-49.406	-649.04	1153.1	-61.301	875.99	1049.9	30.492	55.31	0	1	12.914	17.974	-19.414	-27.736	0.96691	-1.9289	25.398	19.819	13.881	16.045	5.9845	-7.9169	1528.6
7.48	749	2.5	NaN	0.67911	29.49	6.9301	-182.16	16.175	3.3327	-47.313	-650.18	1153.6	-60.36	876.72	1050.2	36.001	52.881	0	1	12.613	17.685	-19.407	-27.729	1.1687	-1.6753	25.615	20.05	13.782	16.01	6.2076	-7.6783	1530.5
7.49	750	2.5	NaN	0.79775	29.648	7.159	-182.01	16.335	3.4341	-45.762	-651	1154	-59.681	877.4	1050.3	40.054	49.126	0	1	12.362	17.444	-19.402	-27.723	1.3195	-1.4861	25.768	20.215	13.681	15.957	6.3663	-7.5088	1532
7.5	751	2.5	NaN	0.90314	29.777	7.4312	-181.88	16.504	3.3317	-44.655	-651.71	1154.3	-59.578	877.96	1050.4	51.109	24.005	0	1	12.309	17.393	-19.4	-27.722	1.4621	-1.3228	25.892	20.389	13.771	16.07	6.4919	-7.3327	1533.3
7.51	752	2.5	NaN	1.0058	29.937	7.5308	-181.76	16.656	3.3818	-42.946	-652.18	1154.5	-59	878.62	1050.5	56.144	38.134	0	1	12.198	17.287	-19.398	-27.72	1.6067	-1.1567	26.049	20.544	13.805	16.13	6.6506	-7.1758	1534.4
7.52	753	2.5	NaN	1.1081	30.033	7.6796	-181.64	16.828	3.5463	-41.467	-652.79	1154.8	-58.035	879.33	1050.5	57.911	34.788	1	1	12.068	17.161	-19.396	-27.718	1.7277	-1.0176	26.14	20.721	13.795	16.144	6.7439	-6.9965	1535.8
7.53	754	2.5	NaN	1.1961	30.027	7.9831	-181.52	17.094	3.5416	-40.54	-653.77	1155.2	-57.39	880	1050.5	60.031	40.248	1	1	12.012	17.107	-19.396	-27.718	1.8255	-0.88914	26.125	20.996	13.837	16.218	6.7297	-6.7214	1537.4
7.54	755	2.5	NaN	1.2378	30.117	7.7861	-181.38	17.411	3.5296	-37.667	-654.31	1155.2	-56.527	880.88	1050.5	60.967	40.787	1	1	11.949	17.048	-19.395	-27.717	1.9417	-0.67996	26.216	21.312	13.891	16.368	6.821	-6.4052	1538.9
7.55	756	2.5	NaN	1.2967	30.12	7.8696	-181.31	17.759	3.4564	-36.48	-654.85	1155.4	-56.035	881.27	1050.5	62.772	44.127	1	1	11.76	16.866	-19.394	-27.715	2.026	-0.57612	26.214	21.666	13.786	16.29	6.8204	-6.0499	1539.8
7.56	757	2.5	NaN	1.3375	30.076	8.0203	-181.28	18.072	3.3895	-35.494	-655.51	1155.6	-55.42	881.74	1050.5	63.76	46.989	1	1	11.629	16.74	-19.393	-27.715	2.0802	-0.53394	26.163	21.985	13.71	16.206	6.7702	-5.7305	1541
7.57	758	2.5	NaN	1.3587	29.988	8.1432	-181.33	18.365	3.1588	-34.573	-656.12	1155.8	-55.187	882.34	1050.4	64.782	48.331	1	1	11.577	16.69	-19.394	-27.716	2.1264	-0.55907	26.07	22.283	13.703	16.131	6.6756	-5.4332	1542.2
7.58	759	2.5	NaN	1.3739	29.732	8.5518	-181.41	18.796	3.0032	-34.124	-657.3	1156.1	-54.268	883.17	1050.2	65.915	50.982	1	1	11.423	16.542	-19.394	-27.716	2.1231	-0.65999	25.8	22.728	13.546	15.882	6.4054	-4.988	1544.2
7.59	760	2.5	NaN	1.3995	29.576	8.5724	-181.47	19.131	2.9399	-32.691	-657.84	1156.2	-53.288	883.91	1050	66.664	52.344	1	1	11.272	16.397	-19.394	-27.716	2.1649	-0.7092	25.638	23.069	13.437	15.688	6.2434	-4.6473	1545.5
7.6	761	2.5	NaN	1.4253	29.366	8.5564	-181.56	19.493	2.8253	-31.51	-658.47	1156.2	-52.592	884.38	1049.9	66.037	50.625	1	1	11.244	16.37	-19.396	-27.718	2.2082	-0.77282	25.426	23.432	13.452	15.598	6.0304	-4.2852	1546.6
7.61	762	2.5	NaN	1.4595	29.088	8.6201	-181.7	20.006	2.5644	-30.349	-659.32	1156.2	-52.051	884.78	1049.7	66.316	49.666	1	1	11.213	16.34	-19.396	-27.718	2.2648	-0.89866	25.145	23.949	13.478	15.442	5.7485	-3.7686	1547.9
7.62	763	2.5	NaN	1.5189	28.909	8.5603	-181.87	20.555	2.2981	-28.435	-659.74	1156.1	-51.377	885.22	1049.4	65.52	48.199	1	1	11.179	16.308	-19.396	-27.718	2.3697	-1.0213	24.961	24.504	13.549	15.287	5.5646	-3.2143	1548.8
7.63	764	2.5	NaN	1.5881	28.733	8.758	-181.94	20.973	2.2609	-27.97	-660.31	1156.2	-50.546	885.38	1049.2	64.811	46.303	1	1	11.118	16.25	-19.396	-27.717	2.4249	-1.1048	24.777	24.93	13.543	15.145	5.3813	-2.7877	1549.5
7.64	765	2.5	NaN	1.668	28.475	9.1661	-182.12	21.429	2.0039	-28.281	-661.31	1156.3	-50.279	885.61	1049.1	63.23	45.971	1	1	11.035	16.169	-19.395	-27.717	2.4827	-1.3042	24.509	25.395	13.517	14.865	5.1144	-2.3221	1550.8
7.65	766	2.5	NaN	1.7461	28.449	9.0214	-182.2	21.811	2.0125	-26.577	-661.3	1156.2	-49.417	885.77	1048.8	61.365	45.805	1	1	10.989	16.125	-19.395	-27.716	2.5919	-1.3591	24.477	25.783	13.581	14.766	5.0827	-1.9338	1551
7.66	767	2.5	NaN	1.8227	28.298	9.0857	-182.42	22.293	1.6005	-25.839	-661.85	1156.2	-49.716	885.71	1048.7	59.034	44.111	1	1	10.772	15.917	-19.397	-27.719	2.7066	-1.5398	24.322	26.269	13.478	14.377	4.925	-1.4494	1551.5
7.67	768	2.5	NaN	1.8743	28.135	9.1322	-182.54	22.67	1.5894	-25.204	-662.52	1156.2	-49.02	885.85	1048.5	57.245	41.846	1	1	10.142	15.312	-19.405	-27.727	2.7555	-1.662	24.154	26.651	12.898	13.65	4.7487	-1.0763	1552.3
7.68	769	2.5	NaN	1.9396	28.012	9.1004	-182.75	23.214	1.3867	-24.156	-663.31	1156.2	-48.739	885.83	1048.2	56.419	39.336	1	1	9.9597	15.137	-19.406	-27.727	2.8488	-1.8363	24.023	27.203	12.808	13.3	4.6176	-0.52419	1553.1
7.69	770	2.5	NaN	2.0191	27.961	9.1246	-183	23.723	1.1335	-23.355	-663.99	1156.3	-48.699	885.71	1047.9	58.098	42.597	1	1	9.9911	15.167	-19.402	-27.724	2.9561	-2.061	23.963	27.722	12.947	13.106	4.5603	-0.0025731	1553.7
7.7	771	2.5	NaN	2.1196	28	9.2598	-183.22	24.18	1.0295	-22.999	-664.57	1156.3	-48.448	885.54	1047.7	56.107	42.656	1	1	10.019	15.194	-19.398	-27.72	3.0602	-2.2788	23.993	28.188	13.079	12.915	4.5945	0.46764	1554.1
7.71	772	2.5	NaN	2.2368	28.114	9.4099	-183.4	24.703	0.98337	-22.669	-665.18	1156.4	-48.156	885.3	1047.5	53.546	40.203	1	1	10.043	15.217	-19.394	-27.716	3.1785	-2.4536	24.097	28.719	13.221	12.763	4.7033	1.0035	1554.5
7.72	773	2.5	NaN	2.3183	28.238	9.5064	-183.51	24.994	1.0233	-22.481	-665.6	1156.5	-47.87	885.23	1047.5	50.28	37.163	1	1	9.9378	15.116	-19.391	-27.712	3.2561	-2.5683	24.217	29.016	13.194	12.547	4.826	1.3035	1554.9
7.73	774	2.5	NaN	2.4122	28.359	9.6446	-183.6	25.231	1.0895	-22.464	-666.04	1156.6	-47.609	885.22	1047.4	47.084	40.021	1	1	9.8875	15.067	-19.387	-27.709	3.3409	-2.6667	24.332	29.258	13.228	12.401	4.945	1.5492	1555.3
7.74	775	2.5	NaN	2.5008	28.49	9.6698	-183.69	25.53	0.95181	-22.224	-666.46	1156.7	-47.904	885.05	1047.5	46.068	44.95	1	1	9.9154	15.094	-19.383	-27.705	3.449	-2.7432	24.462	29.557	13.364	12.351	5.0791	1.8523	1555.6
7.75	776	2.5	NaN	2.5722	28.609	9.6365	-183.73	25.772	0.84918	-21.929	-666.87	1156.8	-48.194	884.86	1047.6	44.34	46.23	1	1	9.9269	15.105	-19.38	-27.702	3.5419	-2.7619	24.584	29.797	13.469	12.343	5.2038	2.0955	1555.8
7.76	777	2.5	NaN	2.6405	28.75	9.6707	-183.72	25.983	0.95739	-22.004	-667.41	1156.8	-47.941	884.84	1047.8	46.369	42.642	1	1	9.9171	15.096	-19.377	-27.699	3.5978	-2.7621	24.733	30.001	13.515	12.334	5.3559	2.3019	1556.3
7.77	778	2.5	NaN	2.6845	28.857	9.7291	-183.66	26.069	1.2128	-22.305	-667.83	1156.9	-47.239	885.04	1048	42.617	30.558	1	1	9.8261	15.008	-19.375	-27.696	3.6044	-2.7367	24.848	30.078	13.43	12.272	5.473	2.3819	1556.9
7.78	779	2.5	NaN	2.7022	28.931	9.7701	-183.57	26.14	1.3021	-22.703	-668.13	1156.9	-46.951	885.09	1048.2	45.574	34.983	1	1	9.7698	14.954	-19.373	-27.695	3.5965	-2.6746	24.929	30.142	13.366	12.28	5.5563	2.4468	1557.2
7.79	780	2.5	NaN	2.7027	28.985	9.7796	-183.49	26.196	1.2325	-23.153	-668.37	1156.9	-47.046	885.09	1048.5	43.119	42.733	1	1	9.7418	14.927	-19.372	-27.694	3.5839	-2.6057	24.992	30.189	13.326	12.322	5.6201	2.4957	1557.4
7.8	781	2.5	NaN	2.6967	29.01	9.75	-183.42	26.125	1.2462	-23.621	-668.59	1156.9	-46.828	885.39	1048.6	45.05	37.545	1	1	9.6936	14.881	-19.371	-27.692	3.5523	-2.5692	25.024	30.112	13.246	12.312	5.653	2.4196	1557.9
7.81	782	2.5	NaN	2.692	28.991	9.6612	-183.37	25.993	1.2667	-24.126	-668.79	1156.9	-46.529	885.82	1048.7	46.782	28.157	1	1	9.627	14.817	-19.369	-27.691	3.5176	-2.5429	25.013	29.972	13.145	12.274	5.6437	2.281	1558.5
7.82	783	2.5	NaN	2.6609	28.948	9.486	-183.25	25.776	1.2285	-25.047	-668.87	1156.8	-46.295	886.5	1048.9	46.779	34.165	1	1	9.4529	14.65	-19.366	-27.688	3.4436	-2.4722	24.983	29.741	12.896	12.178	5.6164	2.0532	1559.2
7.83	784	2.5	NaN	2.6365	28.894	9.4203	-183.19	25.691	1.173	-26.036	-668.84	1156.6	-46.227	886.74	1049.1	47.983	29.864	1	1	9.2872	14.491	-19.364	-27.686	3.3801	-2.4503	24.938	29.647	12.667	12.041	5.5735	1.9607	1559.4
7.84	785	2.5	NaN	2.6269	28.84	9.3131	-183.13	25.516	1.3361	-26.992	-668.66	1156.6	-45.579	887.17	1049.1	48.031	46.075	1	1	9.1718	14.38	-19.363	-27.685	3.3113	-2.4475	24.891	29.466	12.483	11.932	5.5275	1.7806	1559.7
7.85	786	2.5	NaN	2.59	28.742	9.2278	-183.1	25.406	1.1599	-28.867	-668.32	1156.4	-45.831	887.41	1049.3	49.602	58.102	1	1	9.0307	14.244	-19.361	-27.683	3.2148	-2.4704	24.803	29.344	12.245	11.774	5.4422	1.6612	1559.5
7.86	787	2.5	NaN	2.5524	28.635	9.09	-183.07	25.226	1.0988	-30.518	-667.92	1156.3	-45.838	887.82	1049.4	50.402	57.265	1	1	8.882	14.102	-19.359	-27.68	3.1166	-2.5104	24.704	29.156	11.999	11.591	5.3457	1.4753	1559.5
7.87	788	2.5	NaN	2.5141	28.432	9.0387	-183.07	25.044	1.118	-32.357	-667.83	1156.2	-45.711	888.23	1049.5	51.183	50.885	1	1	8.8568	14.077	-19.356	-27.678	3.0058	-2.576	24.508	28.968	11.863	11.501	5.1523	1.2898	1559.8
7.88	789	2.5	NaN	2.462	28.224	8.8682	-183.09	24.947	0.99995	-33.998	-667.62	1156	-46.03	888.41	1049.7	52.489	46.723	1	1	8.8311	14.053	-19.353	-27.675	2.905	-2.6458	24.314	28.858	11.736	11.407	4.9602	1.1826	1559.7
7.89	790	2.5	NaN	2.3872	28.14	8.3918	-183.14	24.88	0.80319	-34.839	-666.81	1155.6	-46.637	888.48	1049.9	55.237	46.632	1	1	8.7786	14.002	-19.35	-27.672	2.8218	-2.7033	24.252	28.768	11.6	11.299	4.9018	1.0965	1558.9
7.9	791	2.5	NaN	2.2895	27.98	8.1807	-183.17	24.738	0.76614	-36.686	-666.29	1155.4	-46.878	888.73	1050.1	57.981	46.513	1	1	8.751	13.976	-19.347	-27.669	2.665	-2.7991	24.108	28.61	11.416	11.177	4.7614	0.94084	1558.6
7.91	792	2.5	NaN	2.2203	27.855	7.9025	-183.2	24.55	0.78415	-38.4	-665.61	1155	-47.054	889.05	1050.3	59.023	45.526	1	1	8.7615	13.986	-19.345	-27.667	2.5393	-2.8842	24.002	28.404	11.301	11.102	4.657	0.737	1558.2
7.92	793	60	NaN	2.0383	27.545	7.7807	-183.27	24.104	0.77709	-42.904	-664.81	1154.6	-47.658	889.78	1050.7	61.426	45.551	1	1	8.7286	13.954	-19.342	-27.664	2.2135	-3.0916	23.72	27.93	10.942	10.863	4.3775	0.26528	1558.1
7.93	794	60	NaN	1.9594	27.525	7.4197	-183.27	23.755	1.0454	-44.466	-663.74	1154.2	-47.341	890.51	1050.8	63.058	46.025	1	1	8.6863	13.914	-19.34	-27.662	2.0654	-3.1645	23.718	27.562	10.752	10.749	4.3778	-0.1001	1557.7
7.94	795	60	0	1.7612	27.387	6.891	-183.26	23.271	1.2913	-47.023	-662.67	1153.7	-47.372	891.44	1051.1	63.343	47.59	1	1	8.6618	13.89	-19.337	-27.659	1.7741	-3.2438	23.609	27.049	10.436	10.646	4.2717	-0.60969	1557.5
7.95	796	60	NaN	1.5766	27.176	6.6148	-183.22	22.941	1.4043	-50.079	-662.12	1153.2	-47.72	892.05	1051.3	62.467	46.162	1	1	8.5697	13.802	-19.334	-27.656	1.4896	-3.3119	23.423	26.694	10.059	10.49	4.0886	-0.96172	1557.5
7.96	797	60	NaN	1.4163	26.995	6.4504	-183.15	22.726	1.5352	-52.936	-661.73	1152.8	-47.936	892.46	1051.4	62.018	51.471	1	1	8.4187	13.657	-19.33	-27.652	1.232	-3.3371	23.26	26.461	9.6507	10.32	3.9296	-1.1916	1557.5
7.97	798	60	NaN	1.2508	26.929	6.115	-183.04	22.486	1.8302	-55.014	-660.96	1152.5	-47.678	892.99	1051.5	62.583	53.059	1	1	8.0481	13.301	-19.322	-27.644	0.98038	-3.3073	23.21	26.204	9.0285	9.9936	3.8877	-1.4403	1557.2
7.98	799	60	NaN	1.1802	26.881	6.0337	-183	22.412	1.8405	-56.471	-660.57	1152.3	-47.917	893.14	1051.6	60.23	56.115	1	1	7.4623	12.738	-19.31	-27.632	0.86477	-3.3108	23.171	26.122	8.3271	9.4274	3.8608	-1.5097	1557
7.99	800	60	NaN	0.88802	26.821	5.3372	-182.9	22.236	1.855	-59.215	-659.15	1151.6	-48.545	893.54	1051.7	59.194	57.415	1	1	7.412	12.69	-19.31	-27.632	0.49429	-3.2937	23.14	25.917	7.9063	9.3963	3.8304	-1.7148	1555.9
8	801	60	NaN	0.54629	26.606	4.7916	-182.79	22.038	2.0523	-62.996	-658.32	1151	-48.572	894.2	1051.8	56.541	60.028	1	1	7.4155	12.693	-19.311	-27.633	0.01399	-3.3185	22.95	25.694	7.4295	9.3748	3.6383	-1.9388	1555.7
8.01	802	60	NaN	0.2619	26.399	4.3476	-182.67	21.946	2.1942	-66.291	-657.73	1150.6	-48.627	894.64	1051.9	54.16	62.561	1	1	7.3805	12.66	-19.312	-27.633	-0.39004	-3.3202	22.761	25.585	6.9904	9.3395	3.4491	-2.0487	1555.6
8.02	803	60	NaN	0.052489	26.271	3.9168	-182.55	21.981	2.2134	-68.64	-657.1	1150.2	-48.931	894.74	1052	49.724	62.539	1	1	7.3614	12.641	-19.313	-27.635	-0.67515	-3.2746	22.648	25.603	6.6862	9.3667	3.3353	-2.0321	1555.1
8.03	804	60	NaN	-0.15112	26.158	3.4664	-182.41	22.037	2.2739	-70.87	-656.44	1149.8	-49.081	894.84	1052	36.751	57.916	1	1	7.3509	12.631	-19.315	-27.637	-0.95587	-3.2161	22.552	25.642	6.3951	9.4152	3.237	-1.9948	1554.5
8.04	805	60	NaN	-0.33787	26.115	2.8684	-182.26	22.159	2.3594	-72.667	-655.46	1149.3	-49.125	894.82	1052.1	32.387	56.783	1	1	7.3425	12.623	-19.316	-27.638	-1.2079	-3.1271	22.528	25.746	6.1346	9.4961	3.212	-1.8913	1553.5
8.05	806	60	NaN	-0.65895	25.915	2.5718	-181.98	22.298	2.4901	-76.985	-654.87	1148.7	-49.175	894.87	1052.2	29.914	55.921	1	1	7.3341	12.615	-19.316	-27.638	-1.687	-3.0119	22.349	25.864	5.6471	9.6032	3.0327	-1.7743	1553
8.06	807	60	NaN	-0.92345	25.77	2.2931	-181.78	22.405	2.6229	-80.526	-654.36	1148.3	-49.101	894.97	1052.2	30.406	55.916	1	1	7.3691	12.649	-19.319	-27.64	-2.0854	-2.9383	22.221	25.954	5.2837	9.7104	2.9024	-1.6864	1552.6
8.07	808	60	NaN	-1.1729	25.655	1.819	-181.6	22.539	2.6837	-83.481	-653.68	1147.8	-49.156	895.02	1052.2	32.691	55.421	1	1	7.3935	12.672	-19.321	-27.643	-2.4426	-2.8679	22.123	26.071	4.9509	9.8043	2.8025	-1.5714	1552
8.08	809	60	NaN	-1.4597	25.497	1.168	-181.4	22.724	2.6544	-86.545	-652.9	1147.2	-49.449	895	1052.2	36.651	55.156	1	1	7.4005	12.679	-19.322	-27.644	-2.8325	-2.7772	21.988	26.233	4.568	9.9016	2.6659	-1.411	1551.3
8.09	810	60	NaN	-1.6999	25.297	0.81035	-181.29	22.824	2.6582	-89.096	-652.7	1146.7	-49.526	895.07	1052.2	36.606	55.488	1	1	7.4448	12.721	-19.326	-27.648	-3.1644	-2.7499	21.805	26.315	4.2804	9.9715	2.4794	-1.3325	1551.1
8.1	811	60	NaN	-1.9647	25.09	0.21993	-181.12	22.929	2.8425	-92.561	-652.13	1146	-49.02	895.31	1052.2	39.021	55.67	1	1	7.4949	12.77	-19.33	-27.652	-3.5764	-2.7333	21.622	26.398	3.9185	10.036	2.2911	-1.2538	1550.9
8.11	812	60	NaN	-2.1186	25.012	-0.051996	-181.06	23.013	2.8613	-94.331	-651.8	1145.7	-48.942	895.39	1052.1	36.379	53.257	1	1	7.5089	12.783	-19.334	-27.655	-3.799	-2.7388	21.553	26.472	3.7099	10.044	2.2189	-1.1832	1550.7
8.12	813	60	NaN	-2.307	24.906	-0.36556	-180.98	23.134	2.8276	-97.001	-651.38	1145.2	-48.947	895.48	1052.1	39.104	45.802	1	1	7.5476	12.82	-19.337	-27.658	-4.0864	-2.7634	21.462	26.578	3.4612	10.057	2.1252	-1.0805	1550.4
8.13	814	60	NaN	-2.5362	24.767	-0.79018	-180.89	23.269	2.8115	-100.3	-650.87	1144.7	-48.86	895.62	1052.1	37.924	47.192	1	1	7.6092	12.879	-19.339	-27.661	-4.4414	-2.799	21.342	26.694	3.1678	10.08	2.0031	-0.96701	1550.1
8.14	815	60	NaN	-2.7331	24.667	-1.1927	-180.84	23.369	2.8161	-102.52	-650.49	1144.2	-48.719	895.69	1052	40.869	48.627	1	1	7.6975	12.964	-19.341	-27.663	-4.726	-2.8367	21.257	26.779	2.9715	10.127	1.9156	-0.88381	1549.9
8.15	816	60	NaN	-2.9392	24.537	-1.5316	-180.8	23.511	2.7094	-104.95	-650.29	1143.8	-48.901	895.65	1052	40.937	51.255	1	1	7.8131	13.075	-19.343	-27.665	-5.0157	-2.8788	21.14	26.908	2.7974	10.196	1.7968	-0.75725	1549.7
8.16	817	60	NaN	-3.2706	24.371	-2.2629	-180.8	23.697	2.5931	-107.64	-649.67	1143.1	-48.982	895.65	1051.9	39.922	49.982	1	1	7.9162	13.174	-19.346	-27.668	-5.4445	-2.976	20.995	27.073	2.4717	10.198	1.6492	-0.595	1549.1
8.17	818	60	NaN	-3.512	24.194	-2.7297	-180.82	23.785	2.5881	-110.08	-649.33	1142.5	-48.78	895.83	1051.7	41.232	48.969	1	1	8.0062	13.261	-19.349	-27.67	-5.7837	-3.093	20.832	27.146	2.2225	10.168	1.4838	-0.52441	1549
8.18	819	60	NaN	-3.7537	24.02	-3.0999	-180.86	23.851	2.5721	-112.2	-649.08	1142.1	-48.642	896.01	1051.6	36.889	48.313	1	1	8.0623	13.314	-19.35	-27.672	-6.1093	-3.2107	20.67	27.201	1.953	10.104	1.32	-0.47057	1549
8.19	820	60	NaN	-4.0185	23.846	-3.5318	-180.9	23.958	2.4581	-114.08	-648.8	1141.7	-48.801	896.08	1051.5	37.043	49.575	1	1	8.1183	13.368	-19.352	-27.673	-6.4379	-3.3163	20.505	27.298	1.6804	10.052	1.1539	-0.37508	1548.9
8.2	821	60	NaN	-4.1903	23.638	-3.9913	-180.94	24.096	2.2726	-115.79	-648.55	1141.3	-49.181	896.03	1051.3	37.313	48.349	1	1	8.1746	13.422	-19.353	-27.675	-6.6595	-3.4058	20.308	27.427	1.5152	10.016	0.95474	-0.24825	1548.6
8.21	822	60	NaN	-4.408	23.384	-4.4675	-180.99	24.165	2.2628	-117.03	-648.29	1140.8	-49.018	896.22	1051.2	36.118	44.96	1	1	8.2557	13.5	-19.354	-27.676	-6.9293	-3.5102	20.067	27.482	1.3264	9.99	0.7133	-0.19362	1548.6
8.22	823	60	NaN	-4.6676	22.981	-4.9095	-181.01	24.357	2.2496	-119.48	-648.19	1140.2	-48.809	896.22	1051	32.549	39.634	1	1	8.3368	13.578	-19.355	-27.677	-7.2876	-3.6336	19.677	27.66	1.0492	9.9445	0.32204	-0.016532	1548.6
8.23	824	60	NaN	-4.8837	22.656	-5.2901	-181.07	24.57	2.2293	-121.37	-648.05	1139.8	-48.584	896.14	1050.8	31.286	32.824	1	1	8.297	13.54	-19.354	-27.676	-7.5824	-3.7714	19.364	27.863	0.7146	9.7685	0.0091138	0.18644	1548.5
8.24	825	60	NaN	-5.0544	22.39	-5.6557	-181.14	24.795	2.1582	-122.6	-647.95	1139.4	-48.516	896.01	1050.7	27.39	27.888	1	1	8.2767	13.52	-19.353	-27.675	-7.8015	-3.892	19.106	28.079	0.47519	9.6284	-0.24662	0.40442	1548.3
8.25	826	60	NaN	-5.2213	22.102	-6.0807	-181.2	25.082	1.9805	-123.65	-647.94	1139	-48.771	895.8	1050.6	27.273	24.005	1	1	8.2942	13.537	-19.349	-27.671	-7.9982	-3.9785	18.827	28.357	0.29598	9.5586	-0.52236	0.68538	1548.1
8.26	827	60	NaN	-5.4528	21.826	-6.6377	-181.29	25.542	1.6425	-124.8	-647.68	1138.5	-49.373	895.33	1050.3	28.076	25.571	1	1	8.2596	13.504	-19.345	-27.667	-8.2514	-4.0839	18.559	28.809	0.0081491	9.4201	-0.78601	1.1414	1547.4
8.27	828	60	NaN	-5.507	21.705	-6.7033	-181.3	25.684	1.6839	-125.58	-647.87	1138.3	-49.136	895.22	1050.2	30.003	31.253	1	1	8.2169	13.463	-19.341	-27.663	-8.343	-4.1335	18.44	28.949	-0.12606	9.3294	-0.90141	1.2861	1547.5
8.28	829	60	NaN	-5.644	21.646	-7.0083	-181.31	25.926	1.7439	-125.96	-647.83	1138.1	-48.797	895.01	1050	30.13	26.437	1	1	8.245	13.49	-19.335	-27.657	-8.5072	-4.1687	18.382	29.19	-0.26225	9.3212	-0.95288	1.5331	1547.3
8.29	830	60	NaN	-5.8261	21.669	-7.2834	-181.38	26.372	1.545	-126.81	-647.88	1137.8	-49.058	894.48	1049.8	32.695	32.048	1	1	8.3053	13.548	-19.33	-27.651	-8.7119	-4.2655	18.409	29.633	-0.40661	9.2824	-0.92118	1.9817	1546.8
8.3	831	60	NaN	-6.0023	21.812	-7.4598	-181.48	26.879	1.2213	-127.88	-647.95	1137.6	-49.648	893.82	1049.7	42.972	24.005	1	1	8.3976	13.636	-19.325	-27.646	-8.907	-4.3855	18.552	30.139	-0.5094	9.251	-0.77221	2.4925	1546.3
8.31	832	60	NaN	-6.139	22.11	-7.6277	-181.51	27.198	1.1502	-128.33	-647.76	1137.5	-49.679	893.41	1049.5	45.459	37.488	1	1	8.4337	13.671	-19.319	-27.64	-9.0604	-4.4342	18.846	30.462	-0.62673	9.2369	-0.47237	2.8212	1545.7
8.32	833	60	NaN	-6.2771	22.566	-7.4805	-181.59	27.548	1.1667	-129.73	-647.88	1137.5	-49.363	893.03	1049.4	46.253	49.146	1	1	8.4074	13.646	-19.311	-27.633	-9.2627	-4.5713	19.299	30.816	-0.85523	9.0746	-0.012677	3.1832	1545.5
8.33	834	60	NaN	-6.3862	22.928	-7.4703	-181.63	27.773	1.1257	-130.15	-647.97	1137.7	-49.334	892.74	1049.4	52.136	37.311	1	1	8.3811	13.621	-19.304	-27.626	-9.3888	-4.6323	19.654	31.047	-1.0077	8.9884	0.35048	3.4214	1545.4
8.34	835	60	NaN	-6.4713	23.248	-7.5545	-181.66	27.981	1.0948	-130.07	-648.1	1137.8	-49.341	892.41	1049.4	57.893	38.417	1	1	8.371	13.611	-19.297	-27.619	-9.4712	-4.663	19.97	31.259	-1.1002	8.948	0.67267	3.6399	1545.1
8.35	836	60	NaN	-6.5214	23.535	-7.6358	-181.65	28.119	1.0745	-129.87	-648.34	1138	-49.313	892.2	1049.5	58.973	43.24	1	1	8.413	13.651	-19.293	-27.614	-9.5147	-4.6471	20.251	31.403	-1.1016	9.0042	0.95818	3.7889	1545.2
8.36	837	60	NaN	-6.539	23.796	-7.6671	-181.6	28.171	1.0581	-129.68	-648.72	1138.3	-49.239	892.16	1049.5	59.936	47.694	1	1	8.4551	13.692	-19.291	-27.612	-9.5276	-4.5853	20.501	31.466	-1.0725	9.1064	1.21	3.854	1545.5
8.37	838	60	NaN	-6.5507	24.044	-7.7008	-181.54	28.228	1.0491	-129.32	-649.17	1138.6	-49.142	892.06	1049.4	60.603	52.185	1	1	8.4971	13.732	-19.291	-27.612	-9.5286	-4.5225	20.736	31.535	-1.0316	9.2095	1.4452	3.9229	1545.9
8.38	839	60	NaN	-6.5458	24.376	-7.598	-181.55	28.306	1.0617	-128.9	-649.88	1139.1	-48.91	891.89	1049.4	61.196	52.846	1	1	8.4499	13.687	-19.293	-27.615	-9.5159	-4.5216	21.049	31.633	-1.066	9.1652	1.7554	4.0183	1546.4
8.39	840	60	NaN	-6.5429	24.607	-7.5073	-181.5	28.328	1.0007	-128.52	-650.3	1139.5	-48.888	891.78	1049.3	57.551	50.033	1	1	8.4024	13.641	-19.296	-27.618	-9.4989	-4.4586	21.265	31.67	-1.0965	9.1826	1.9696	4.0525	1546.8
8.4	841	60	NaN	-6.5321	24.806	-7.3128	-181.48	28.368	0.89056	-128.41	-650.67	1139.8	-48.976	891.63	1049.3	47.507	50.148	1	1	8.3365	13.578	-19.292	-27.614	-9.4806	-4.4261	21.452	31.722	-1.1441	9.1517	2.1598	4.108	1547
8.41	842	60	NaN	-6.5065	24.974	-7.0989	-181.48	28.416	0.76942	-128.25	-651.08	1140	-49.084	891.44	1049.2	42.727	50.39	1	1	8.3222	13.564	-19.288	-27.61	-9.4446	-4.414	21.607	31.783	-1.1225	9.15	2.3193	4.1732	1547.2
8.42	843	60	NaN	-6.4683	25.09	-6.9953	-181.47	28.441	0.67323	-127.62	-651.55	1140.3	-49.139	891.25	1049.1	36.507	52.427	1	1	8.4062	13.645	-19.283	-27.605	-9.3802	-4.3867	21.71	31.821	-0.97401	9.258	2.4262	4.2159	1547.5
8.43	844	60	NaN	-6.4426	25.17	-6.9606	-181.51	28.455	0.61256	-126.79	-652.06	1140.6	-49.113	891.06	1048.9	41.635	53.708	1	1	8.3272	13.569	-19.281	-27.602	-9.3243	-4.3952	21.774	31.851	-0.99715	9.1737	2.4934	4.2486	1547.8
8.44	845	60	NaN	-6.4086	25.384	-7.0594	-181.55	28.393	0.47794	-124.99	-652.27	1141	-49.245	890.97	1048.8	23.649	53.857	1	1	8.1967	13.444	-19.279	-27.601	-9.2185	-4.3636	21.966	31.811	-1.0218	9.08	2.6877	4.2102	1547.9
8.45	846	60	NaN	-6.3677	25.495	-7.0401	-181.57	28.316	0.39076	-123.85	-652.66	1141.3	-49.329	890.98	1048.7	44.132	54.021	1	1	8.1467	13.396	-19.277	-27.599	-9.1315	-4.3376	22.064	31.746	-0.98474	9.0579	2.7869	4.1474	1548.2
8.46	847	60	NaN	-6.3252	25.577	-6.946	-181.61	28.231	0.34257	-123.04	-653.07	1141.5	-49.375	891.03	1048.6	47.335	50.643	1	1	8.0996	13.35	-19.275	-27.597	-9.0566	-4.3446	22.138	31.67	-0.957	9.0057	2.8624	4.0727	1548.6
8.47	848	60	NaN	-6.2728	25.677	-6.7995	-181.68	28.152	0.3362	-122.35	-653.38	1141.6	-49.357	891.07	1048.5	55.043	51.692	1	1	8.0594	13.312	-19.274	-27.596	-8.9788	-4.3827	22.231	31.599	-0.91933	8.929	2.9568	4.0031	1549
8.48	849	60	NaN	-6.1929	25.779	-6.5846	-181.74	28.098	0.37182	-121.77	-653.65	1141.7	-49.267	891.06	1048.5	59.525	51.753	1	1	8.0104	13.265	-19.272	-27.594	-8.8804	-4.4294	22.326	31.551	-0.86998	8.8352	3.0546	3.9572	1549.2
8.49	850	60	NaN	-6.0978	25.836	-6.3679	-181.89	28.048	0.20063	-120.67	-654.24	1141.9	-49.814	891.02	1048.4	50.237	46.329	1	1	7.9507	13.207	-19.27	-27.591	-8.7231	-4.5156	22.379	31.505	-0.77233	8.6917	3.1096	3.9133	1549.7
8.5	851	60	NaN	-6.0164	25.84	-6.3256	-182	27.989	0.19371	-119.44	-654.68	1142	-49.916	891.13	1048.4	49.058	43.953	1	1	7.8352	13.096	-19.268	-27.59	-8.5916	-4.5782	22.379	31.45	-0.75646	8.5182	3.1108	3.8604	1550.2
8.51	852	60	NaN	-5.9366	25.83	-6.3343	-182.1	27.981	0.18138	-118.15	-655.03	1142.1	-50.085	891.12	1048.4	54.569	44.792	1	1	7.7222	12.988	-19.267	-27.589	-8.4571	-4.6173	22.365	31.447	-0.73488	8.3705	3.0973	3.8575	1550.5
8.52	853	60	NaN	-5.8595	25.807	-6.3489	-182.21	28.017	0.15292	-116.8	-655.39	1142.3	-50.356	891.03	1048.4	56.011	46.53	1	1	7.6557	12.924	-19.268	-27.59	-8.32	-4.6703	22.339	31.486	-0.66423	8.2537	3.0709	3.896	1550.7
8.53	854	60	NaN	-5.7868	25.779	-6.3249	-182.34	28.077	0.1351	-115.52	-655.76	1142.3	-50.638	890.9	1048.5	58.183	48.79	1	1	7.606	12.876	-19.268	-27.59	-8.1889	-4.7426	22.309	31.547	-0.58283	8.1337	3.0409	3.9565	1550.9
8.54	855	60	NaN	-5.715	25.779	-6.1878	-182.4	28.149	0.14557	-114.53	-656.08	1142.4	-50.858	890.75	1048.5	54.712	53.159	1	1	7.5675	12.839	-19.268	-27.59	-8.0721	-4.7617	22.309	31.619	-0.50463	8.0776	3.0408	4.0285	1551
8.55	856	60	NaN	-5.5884	25.836	-5.8968	-182.52	28.239	0.17984	-113.19	-656.35	1142.6	-51.179	890.67	1048.6	55.962	51.215	1	1	7.5722	12.844	-19.268	-27.59	-7.8839	-4.8167	22.361	31.714	-0.31174	8.0271	3.0934	4.1238	1551.1
8.56	857	60	NaN	-5.4968	25.86	-5.7061	-182.59	28.308	0.15679	-112.04	-656.58	1142.7	-51.574	890.6	1048.6	52.962	55.049	1	1	7.5778	12.849	-19.268	-27.59	-7.735	-4.8303	22.381	31.787	-0.15724	8.0189	3.1136	4.1974	1551.2
8.57	858	60	NaN	-5.3556	25.821	-5.4004	-182.66	28.442	0.054422	-111.41	-657.07	1142.8	-52.198	890.39	1048.6	54.411	59.923	1	1	7.5881	12.859	-19.267	-27.589	-7.547	-4.8529	22.341	31.923	0.041034	8.0061	3.0735	4.3337	1551.5
8.58	859	60	NaN	-5.1967	25.767	-5.0982	-182.72	28.603	-0.027703	-110.76	-657.62	1142.9	-52.789	890.14	1048.7	52.474	64.279	1	1	7.6509	12.919	-19.267	-27.589	-7.3418	-4.8676	22.285	32.085	0.3091	8.0517	3.018	4.4969	1551.7
8.59	860	60	NaN	-5.0872	25.767	-5.0127	-182.75	28.705	0.048061	-109.28	-657.91	1143.1	-52.97	890.05	1048.7	49.697	66.567	1	1	7.8185	13.08	-19.267	-27.589	-7.1704	-4.8312	22.278	32.193	0.64817	8.2492	3.0113	4.6044	1551.9
8.6	861	60	NaN	-4.9423	25.789	-4.9114	-182.76	28.764	0.30335	-107	-658.4	1143.4	-52.865	890.11	1048.6	48.886	65.988	1	1	7.8724	13.132	-19.267	-27.589	-6.9445	-4.7586	22.288	32.265	0.92795	8.3735	3.0209	4.6758	1552.4
8.61	862	60	NaN	-4.8909	25.828	-4.8294	-182.74	28.783	0.3987	-106.27	-658.5	1143.5	-52.872	890.11	1048.6	41.133	63.548	1	1	7.8899	13.149	-19.268	-27.59	-6.8658	-4.7184	22.322	32.289	1.0242	8.4305	3.054	4.6994	1552.4
8.62	863	60	NaN	-4.7462	25.916	-4.5378	-182.7	28.808	0.42112	-105.03	-658.81	1143.7	-53.426	890.08	1048.6	40.63	61.306	1	1	8.0089	13.263	-19.268	-27.59	-6.6545	-4.6123	22.403	32.321	1.3543	8.6509	3.1347	4.731	1552.7
8.63	864	60	NaN	-4.6037	26.019	-4.2559	-182.63	28.777	0.48162	-103.61	-659.13	1143.9	-53.92	890.17	1048.6	33.71	60.266	1	1	8.1113	13.362	-19.268	-27.59	-6.4407	-4.463	22.499	32.298	1.6706	8.8986	3.2307	4.7079	1553
8.64	865	60	NaN	-4.4894	26.137	-4.0627	-182.52	28.676	0.60848	-102.13	-659.39	1144.1	-54.202	890.39	1048.5	35.8	57.963	1	1	8.1953	13.442	-19.267	-27.589	-6.2606	-4.2914	22.608	32.205	1.9347	9.1507	3.3405	4.6157	1553.5
8.65	866	60	NaN	-4.3157	26.313	-3.8226	-182.42	28.554	0.73609	-100.21	-659.63	1144.5	-54.731	890.59	1048.4	35.421	55.56	1	1	8.2637	13.508	-19.267	-27.589	-5.9961	-4.0981	22.77	32.097	2.2676	9.4097	3.503	4.5085	1553.8
8.66	867	60	NaN	-4.1402	26.53	-3.7181	-182.29	28.395	0.94186	-98.561	-659.52	1144.9	-54.755	890.9	1048.4	34.543	54.798	1	1	8.3126	13.555	-19.266	-27.588	-5.7586	-3.907	22.968	31.957	2.554	9.6478	3.7013	4.3685	1554
8.67	868	60	NaN	-3.9742	26.632	-3.5197	-182.15	28.365	0.96092	-97.245	-659.74	1145.2	-55.328	890.84	1048.5	35.052	56.344	1	1	8.4621	13.698	-19.267	-27.589	-5.5227	-3.6971	23.065	31.932	2.9394	10.001	3.7974	4.343	1554.2
8.68	869	60	NaN	-3.7682	26.785	-3.1786	-181.95	28.29	1.2228	-95.86	-659.91	1145.4	-55.353	890.91	1048.5	34.622	58.957	1	1	8.6114	13.842	-19.268	-27.59	-5.2644	-3.4433	23.209	31.865	3.3469	10.398	3.9415	4.2759	1554.4
8.69	870	60	NaN	-3.6031	26.922	-2.8773	-181.77	28.195	1.5465	-94.782	-659.99	1145.7	-55.066	891.04	1048.5	37.254	62.732	1	1	8.6715	13.899	-19.268	-27.59	-5.0699	-3.2326	23.337	31.779	3.6015	10.667	4.0695	4.1897	1554.6
8.7	871	60	NaN	-3.4982	26.956	-2.7137	-181.66	28.133	1.693	-94.026	-660.13	1145.8	-55.017	891.12	1048.4	37.388	62.695	1	1	8.7205	13.947	-19.268	-27.59	-4.9387	-3.0986	23.367	31.721	3.7818	10.848	4.0989	4.1308	1554.8
8.71	872	60	NaN	-3.2269	26.932	-2.4051	-181.5	28.071	1.7771	-92.184	-660.64	1145.8	-55.417	891.15	1048.5	35.585	60.794	1	1	8.7295	13.955	-19.271	-27.592	-4.5841	-2.8615	23.347	31.656	4.1454	11.094	4.0765	4.0637	1555.3
8.72	873	60	NaN	-3.0106	26.931	-2.0767	-181.41	28.016	1.8019	-90.52	-661.03	1146.1	-55.855	891.2	1048.6	35.873	59.944	1	1	8.7784	14.002	-19.273	-27.594	-4.29	-2.688	23.338	31.609	4.4885	11.314	4.0657	4.015	1555.7
8.73	874	60	NaN	-2.8517	26.92	-1.9267	-181.35	28.036	1.7052	-89.017	-661.29	1146.3	-56.503	891.02	1048.7	34.354	56.37	1	1	8.8287	14.051	-19.275	-27.596	-4.0516	-2.5483	23.322	31.634	4.7771	11.502	4.0478	4.0374	1555.7
8.74	875	60	NaN	-2.7209	26.899	-1.7746	-181.3	28.023	1.7101	-87.761	-661.5	1146.4	-56.763	890.93	1048.7	33.936	54.972	1	1	8.8483	14.069	-19.279	-27.601	-3.8648	-2.4437	23.298	31.624	4.9836	11.626	4.0186	4.0234	1555.8
8.75	876	60	NaN	-2.5867	26.878	-1.5805	-181.26	27.949	1.7959	-86.624	-661.7	1146.6	-56.724	891	1048.7	33.808	58.921	1	1	8.8735	14.094	-19.283	-27.605	-3.6899	-2.3677	23.272	31.555	5.1836	11.726	3.989	3.9495	1556.1
8.76	877	60	NaN	-2.4322	26.87	-1.4018	-181.25	27.841	1.8137	-85.421	-661.88	1146.8	-56.836	891.14	1048.7	35.304	54.281	1	1	8.9156	14.134	-19.287	-27.609	-3.4867	-2.3055	23.258	31.453	5.4289	11.828	3.9707	3.8435	1556.4
8.77	878	60	NaN	-2.3195	26.865	-1.1919	-181.2	27.66	1.9322	-84.467	-662.1	1146.9	-56.708	891.48	1048.6	35.287	50.248	1	1	8.8479	14.069	-19.291	-27.613	-3.3431	-2.2283	23.247	31.279	5.5048	11.841	3.9551	3.666	1556.9
8.78	879	60	NaN	-2.1954	26.876	-0.96912	-181.2	27.479	2.0801	-83.621	-662.25	1147.1	-56.356	891.87	1048.6	33.948	48.882	1	1	8.7319	13.958	-19.296	-27.617	-3.2005	-2.2002	23.25	31.106	5.5315	11.757	3.9541	3.488	1557.5
8.79	880	60	NaN	-2.0672	26.917	-0.72729	-181.19	27.346	2.1536	-82.396	-662.42	1147.2	-56.179	892.1	1048.5	35.638	50.664	1	1	8.616	13.846	-19.3	-27.622	-3.0334	-2.1539	23.283	30.98	5.5826	11.692	3.9833	3.3582	1557.9
8.8	881	60	NaN	-1.9504	26.974	-0.50769	-181.19	27.287	2.1585	-81.286	-662.55	1147.4	-56.134	892.15	1048.5	37.527	51.983	1	1	8.5	13.735	-19.304	-27.626	-2.8773	-2.1152	23.335	30.927	5.6227	11.62	4.0306	3.3006	1558
8.81	882	60	NaN	-1.8466	27.038	-0.33228	-181.2	27.289	2.1325	-80.54	-662.59	1147.6	-56.111	892.1	1048.5	37.652	52.2	1	1	8.384	13.623	-19.309	-27.63	-2.7468	-2.1001	23.393	30.933	5.6372	11.523	4.0847	3.3027	1558
8.82	883	60	NaN	-1.7368	27.105	-0.18079	-181.21	27.298	2.122	-79.813	-662.61	1147.7	-56.019	892.03	1048.5	38.184	53.173	1	1	8.268	13.512	-19.313	-27.635	-2.6136	-2.09	23.455	30.948	5.6544	11.422	4.1425	3.3128	1558
8.83	884	60	NaN	-1.6447	27.156	0.042221	-181.27	27.328	2.0233	-78.889	-662.83	1147.9	-55.952	891.98	1048.5	37.853	53.189	1	1	8.152	13.401	-19.317	-27.639	-2.4899	-2.1105	23.5	30.984	5.6621	11.29	4.1828	3.3448	1558.2
8.84	885	60	NaN	-1.5917	27.199	0.16537	-181.29	27.385	1.8967	-78.296	-662.99	1148	-56.066	891.84	1048.5	37.252	53.227	1	1	8.036	13.289	-19.322	-27.643	-2.4108	-2.111	23.538	31.047	5.6252	11.178	4.2161	3.4034	1558.2
8.85	886	60	NaN	-1.5638	27.245	0.18449	-181.31	27.446	1.8722	-77.595	-663.12	1148.1	-55.843	891.77	1048.4	37.516	53.881	1	1	7.9399	13.197	-19.326	-27.647	-2.3653	-2.1147	23.578	31.113	5.5746	11.082	4.2526	3.4656	1558.2
8.86	887	60	NaN	-1.5408	27.294	0.16586	-181.33	27.514	1.8913	-76.849	-663.22	1148.2	-55.459	891.71	1048.4	36.497	50.283	1	1	7.9329	13.19	-19.328	-27.65	-2.3289	-2.1189	23.623	31.185	5.604	11.071	4.2948	3.5355	1558.3
8.87	888	60	NaN	-1.5015	27.349	0.18742	-181.34	27.601	1.855	-76.236	-663.3	1148.2	-55.22	891.57	1048.4	34.553	45.316	1	1	7.9417	13.199	-19.331	-27.652	-2.2759	-2.1153	23.674	31.275	5.6659	11.083	4.3435	3.6228	1558.2
8.88	889	60	NaN	-1.4304	27.429	0.27387	-181.35	27.714	1.7774	-75.628	-663.42	1148.3	-54.943	891.39	1048.4	32.775	41.641	1	1	7.9628	13.219	-19.334	-27.656	-2.1926	-2.1105	23.753	31.39	5.7702	11.108	4.4189	3.7342	1558.2
8.89	890	60	NaN	-1.4245	27.496	0.30683	-181.35	27.753	1.7703	-75.342	-663.51	1148.3	-54.646	891.39	1048.3	35.061	40.795	1	1	8.025	13.279	-19.336	-27.658	-2.187	-2.1174	23.818	31.431	5.8379	11.161	4.4817	3.773	1558.2
8.9	891	60	NaN	-1.4325	27.573	0.33005	-181.37	27.789	1.7191	-75.157	-663.6	1148.3	-54.477	891.38	1048.3	34.523	39.306	1	1	8.0893	13.34	-19.339	-27.661	-2.1944	-2.1368	23.894	31.469	5.8949	11.204	4.5547	3.8078	1558.3
8.91	892	60	NaN	-1.4481	27.656	0.33123	-181.41	27.838	1.6401	-75.032	-663.71	1148.4	-54.395	891.32	1048.3	34.047	45.602	1	1	8.1879	13.435	-19.342	-27.664	-2.2084	-2.1659	23.975	31.519	5.9795	11.269	4.6324	3.8551	1558.4
8.92	893	60	NaN	-1.466	27.745	0.2989	-181.44	27.9	1.5532	-74.875	-663.81	1148.4	-54.349	891.25	1048.3	36.873	54.148	1	1	8.2757	13.519	-19.346	-27.668	-2.2223	-2.1968	24.061	31.583	6.0534	11.323	4.7153	3.9155	1558.4
8.93	894	60	NaN	-1.4819	27.85	0.23011	-181.47	27.971	1.4719	-74.6	-663.9	1148.5	-54.291	891.17	1048.3	37.452	67.226	1	1	8.3318	13.573	-19.351	-27.672	-2.2302	-2.2191	24.164	31.656	6.1016	11.354	4.8132	3.984	1558.4
8.94	895	60	NaN	-1.5018	28.027	0.15027	-181.47	28.108	1.4039	-74.585	-663.94	1148.6	-54.184	890.96	1048.3	41.359	70.392	1	1	8.3402	13.581	-19.355	-27.677	-2.2536	-2.2231	24.337	31.799	6.0866	11.358	4.9816	4.1224	1558.3
8.95	896	60	NaN	-1.5338	28.142	0.099088	-181.49	28.211	1.2986	-74.647	-663.99	1148.7	-54.253	890.86	1048.3	41.768	67.649	1	1	8.3274	13.569	-19.359	-27.681	-2.2852	-2.2428	24.449	31.904	6.0422	11.326	5.0896	4.2224	1558.2
8.96	897	60	NaN	-1.5762	28.242	0.028037	-181.48	28.305	1.2523	-74.72	-664.03	1148.7	-54.24	890.76	1048.3	39.611	67.195	1	1	8.3344	13.576	-19.363	-27.685	-2.3309	-2.2393	24.547	32	6.0036	11.337	5.1836	4.3146	1558.2
8.97	898	60	NaN	-1.64	28.343	-0.048328	-181.46	28.434	1.1896	-74.962	-664.15	1148.8	-54.303	890.6	1048.3	42.147	66.826	1	1	8.3149	13.557	-19.367	-27.689	-2.4013	-2.2258	24.645	32.133	5.9136	11.331	5.2775	4.4442	1558.1
8.98	899	60	NaN	-1.7234	28.444	-0.15847	-181.44	28.592	1.094	-75.266	-664.3	1148.9	-54.463	890.41	1048.3	42.928	66.487	1	1	8.2618	13.506	-19.37	-27.692	-2.49	-2.2099	24.741	32.294	5.7718	11.296	5.3714	4.6027	1558.1
8.99	900	60	NaN	-1.7998	28.529	-0.41705	-181.41	28.682	1.1068	-75.049	-664.27	1148.9	-54.384	890.31	1048.3	41.816	66.352	1	1	8.1771	13.425	-19.373	-27.695	-2.5614	-2.1712	24.826	32.384	5.6157	11.254	5.4531	4.6892	1558
9	901	60	NaN	-1.8552	28.618	-0.54107	-181.37	28.771	1.1247	-75.261	-664.28	1148.9	-54.311	890.18	1048.2	41.825	66.74	1	1	8.0478	13.301	-19.378	-27.7	-2.6273	-2.146	24.913	32.476	5.4205	11.155	5.5346	4.7765	1557.9
9.01	902	60	NaN	-1.9891	28.752	-0.80611	-181.36	28.859	1.1042	-75.007	-664.1	1148.9	-54.366	890.04	1048.2	41.346	66.003	1	1	7.9957	13.251	-19.383	-27.704	-2.75	-2.1248	25.044	32.567	5.2457	11.126	5.6619	4.8625	1557.5
9.02	903	60	NaN	-2.0911	28.872	-0.98566	-181.33	28.916	1.1302	-75.073	-663.98	1148.9	-54.307	889.97	1048.2	40.347	63.589	1	1	7.9491	13.206	-19.387	-27.709	-2.8567	-2.0958	25.161	32.627	5.0924	11.11	5.7743	4.9177	1557.4
9.03	904	60	NaN	-2.1555	28.972	-1.0816	-181.27	28.94	1.1876	-75.468	-663.94	1149	-54.166	889.98	1048.1	38.169	62.548	1	1	7.8301	13.091	-19.392	-27.713	-2.9408	-2.0566	25.257	32.655	4.8892	11.035	5.8656	4.9413	1557.3
9.04	905	60	NaN	-2.2082	29.057	-1.1605	-181.2	28.945	1.2259	-76.018	-663.96	1149	-54.092	890.01	1048	38.192	62.186	1	1	7.7476	13.012	-19.4	-27.721	-3.0166	-2.0128	25.338	32.664	4.731	11	5.9386	4.9424	1557.4
9.05	906	60	NaN	-2.184	29.07	-1.0725	-181.12	28.933	1.256	-77.429	-664.33	1149.1	-54.111	890.1	1047.9	38.359	61.976	1	1	7.695	12.962	-19.41	-27.732	-3.0434	-1.9817	25.347	32.656	4.6516	10.98	5.9363	4.9243	1557.9
9.06	907	60	NaN	-2.3045	29.154	-1.3948	-181.07	28.938	1.2028	-76.854	-664.07	1149	-54.307	890.08	1047.9	38.952	62.025	1	1	7.7046	12.971	-19.415	-27.737	-3.1356	-1.9033	25.432	32.66	4.569	11.068	6.0169	4.9228	1557.6
9.07	908	60	NaN	-2.5009	29.2	-1.7721	-180.96	28.953	1.2881	-77.111	-664.09	1149	-54.247	890.1	1047.9	39.57	62.325	1	1	7.7186	12.984	-19.419	-27.741	-3.3437	-1.8023	25.478	32.676	4.3749	11.182	6.0587	4.935	1557.6
9.08	909	60	NaN	-2.648	29.225	-2.0472	-180.86	28.962	1.3935	-77.619	-664.15	1149	-54.143	890.15	1047.8	39.047	63.082	1	1	7.666	12.934	-19.422	-27.744	-3.5133	-1.7204	25.501	32.686	4.1527	11.213	6.0783	4.9421	1557.8
9.09	910	60	NaN	-2.7505	29.262	-2.2321	-180.77	28.975	1.4697	-78.094	-664.1	1149	-54.118	890.18	1047.8	39.619	63.278	1	1	7.5985	12.869	-19.426	-27.747	-3.6343	-1.6524	25.536	32.7	3.9642	11.217	6.1107	4.953	1557.8
9.1	911	60	NaN	-2.9304	29.342	-2.47	-180.65	29.022	1.5647	-78.83	-663.94	1149	-54.136	890.12	1047.8	39.167	63.351	1	1	7.5109	12.785	-19.429	-27.75	-3.8408	-1.5556	25.614	32.75	3.6701	11.229	6.1854	4.9991	1557.6
9.11	912	60	NaN	-3.0615	29.375	-2.6439	-180.6	29.04	1.5816	-79.24	-663.88	1149	-54.257	890.09	1047.8	39.539	63.47	1	1	7.4164	12.694	-19.433	-27.755	-3.9826	-1.5237	25.648	32.768	3.4337	11.17	6.2149	5.0134	1557.5
9.12	913	60	NaN	-3.159	29.387	-2.8017	-180.55	29.057	1.632	-79.587	-663.89	1149	-54.28	890.05	1047.8	38.587	61.318	1	1	7.3122	12.594	-19.437	-27.759	-4.092	-1.481	25.662	32.782	3.2202	11.113	6.2241	5.023	1557.4
9.13	914	60	NaN	-3.2935	29.402	-3.0319	-180.5	29.031	1.652	-79.97	-663.88	1148.9	-54.412	890.1	1047.8	36.25	59.507	1	1	7.0777	12.369	-19.444	-27.766	-4.2358	-1.4446	25.679	32.755	2.8419	10.924	6.2345	4.9892	1557.5
9.14	915	60	NaN	-3.4111	29.42	-3.2421	-180.47	28.995	1.6552	-80.305	-663.83	1148.9	-54.581	890.16	1047.8	35.87	53.212	1	0	6.9367	12.233	-19.448	-27.77	-4.3595	-1.4175	25.698	32.717	2.5772	10.816	6.2493	4.9469	1557.5
9.15	916	60	NaN	-3.467	29.435	-3.3513	-180.45	28.973	1.6613	-80.562	-663.77	1148.9	-54.702	890.18	1047.8	34.155	50.435	1	0	6.9227	12.22	-19.449	-27.771	-4.4204	-1.3992	25.714	32.693	2.5023	10.821	6.2651	4.9219	1557.4
9.16	917	60	NaN	-3.508	29.451	-3.4098	-180.43	28.938	1.6557	-80.929	-663.69	1148.8	-54.825	890.23	1047.8	35.745	42.034	1	0	6.8796	12.179	-19.45	-27.772	-4.4705	-1.3908	25.733	32.657	2.4092	10.788	6.2827	4.8854	1557.4
9.17	918	60	NaN	-3.5521	29.483	-3.4194	-180.39	28.887	1.6871	-81.4	-663.53	1148.8	-54.872	890.28	1047.8	35.912	36.675	1	0	6.7919	12.094	-19.45	-27.772	-4.5302	-1.3645	25.765	32.604	2.2617	10.73	6.3153	4.832	1557.3
9.18	919	60	NaN	-3.6263	29.505	-3.4411	-180.33	28.839	1.6786	-81.859	-663.38	1148.7	-55.042	890.33	1047.8	37.754	38.731	1	0	6.6719	11.979	-19.45	-27.772	-4.6151	-1.3234	25.79	32.554	2.0567	10.656	6.3393	4.7822	1557.2
9.19	920	60	NaN	-3.7022	29.519	-3.4629	-180.26	28.776	1.7165	-82.294	-663.21	1148.7	-55.091	890.39	1047.8	51.781	35.37	1	0	6.5489	11.861	-19.45	-27.772	-4.7053	-1.2658	25.805	32.49	1.8436	10.595	6.3545	4.7178	1557.1
9.2	921	60	NaN	-3.7776	29.521	-3.4927	-180.18	28.695	1.7722	-82.726	-663.01	1148.7	-55.108	890.49	1047.8	58.249	40.909	1	0	6.4615	11.777	-19.449	-27.77	-4.7961	-1.1989	25.807	32.409	1.6654	10.578	6.358	4.6389	1557
9.21	922	60	NaN	-3.8599	29.505	-3.5311	-180.1	28.609	1.784	-83.214	-662.78	1148.6	-55.276	890.63	1047.8	60.303	42.574	1	0	6.4262	11.743	-19.446	-27.768	-4.8902	-1.1308	25.791	32.323	1.5359	10.612	6.3444	4.5546	1556.9
9.22	923	60	NaN	-3.9162	29.48	-3.4785	-179.99	28.531	1.8841	-83.917	-662.48	1148.7	-55.234	890.74	1047.8	62.668	46.058	1	0	6.4367	11.753	-19.444	-27.766	-4.9741	-1.0489	25.764	32.246	1.4626	10.704	6.3206	4.4809	1556.8
9.23	924	60	NaN	-3.9328	29.47	-3.5015	-179.91	28.495	1.9714	-84.179	-662.23	1148.8	-55.176	890.8	1047.8	65.767	48.47	1	0	6.3865	11.705	-19.441	-27.763	-5.0027	-0.98361	25.752	32.213	1.3837	10.721	6.3107	4.4504	1556.6
9.24	925	60	NaN	-3.9222	29.426	-3.4912	-179.87	28.48	2.0141	-84.506	-662.1	1148.8	-55.23	890.84	1047.8	67.011	51.191	1	0	6.3303	11.651	-19.438	-27.76	-5.0022	-0.94556	25.708	32.198	1.3281	10.705	6.2692	4.4384	1556.5
9.25	926	60	NaN	-3.8477	29.349	-3.379	-179.83	28.483	2.0175	-85.158	-662.14	1148.9	-55.382	890.85	1047.9	67.425	51.989	1	0	6.3988	11.717	-19.435	-27.756	-4.946	-0.93252	25.629	32.203	1.4528	10.784	6.1947	4.4463	1556.6
9.26	927	60	NaN	-3.7488	29.279	-3.3049	-179.8	28.484	2.0235	-85.748	-662.16	1149	-55.552	890.85	1047.9	67.847	52.525	1	0	6.4575	11.773	-19.43	-27.752	-4.8627	-0.91481	25.557	32.206	1.5948	10.858	6.1261	4.454	1556.6
9.27	928	60	NaN	-3.7454	29.282	-3.5883	-179.75	28.441	2.1005	-85.326	-661.77	1149	-55.608	890.95	1047.9	68.203	52.174	1	0	6.447	11.763	-19.425	-27.747	-4.8418	-0.84326	25.558	32.166	1.6051	10.92	6.1325	4.4185	1556.3
9.28	929	60	NaN	-3.6711	29.228	-3.5884	-179.71	28.341	2.2031	-85.648	-661.85	1149	-55.497	891.17	1047.8	68.407	52.483	1	0	6.5114	11.825	-19.42	-27.742	-4.7833	-0.81994	25.501	32.068	1.7281	11.005	6.0806	4.326	1556.6
9.29	930	60	NaN	-3.5737	29.213	-3.6079	-179.69	28.299	2.248	-85.945	-661.91	1149.1	-55.533	891.25	1047.8	68.984	53.101	1	0	6.6136	11.923	-19.416	-27.737	-4.6955	-0.80824	25.485	32.027	1.9182	11.115	6.0692	4.29	1556.8
9.3	931	60	NaN	-3.4419	29.22	-3.6274	-179.69	28.292	2.1019	-86.325	-662.04	1149.1	-56.149	891.23	1047.9	69.51	53.972	1	0	6.6171	11.927	-19.41	-27.731	-4.5549	-0.80219	25.491	32.02	2.0622	11.124	6.0814	4.289	1556.9
9.31	932	60	NaN	-3.3197	29.242	-3.6491	-179.7	28.279	1.9447	-86.693	-662.2	1149.1	-56.795	891.23	1047.9	70.14	54.408	1	0	6.6158	11.925	-19.403	-27.724	-4.4223	-0.79947	25.514	32.007	2.1935	11.126	6.1117	4.2822	1557
9.32	933	60	NaN	-3.2433	29.278	-3.6753	-179.69	28.223	1.9945	-86.971	-662.34	1149.1	-56.811	891.34	1047.9	69.958	54.728	1	0	6.6074	11.917	-19.394	-27.716	-4.3554	-0.80189	25.551	31.95	2.2519	11.115	6.157	4.2341	1557.3
9.33	934	60	NaN	-3.1792	29.318	-3.6898	-179.67	28.117	2.2802	-87.319	-662.52	1149.1	-56.146	891.58	1047.8	69.72	54.401	1	0	6.5835	11.894	-19.388	-27.71	-4.3283	-0.81874	25.592	31.843	2.2552	11.075	6.2043	4.1332	1557.7
9.34	935	60	NaN	-3.1567	29.38	-3.7408	-179.67	28.126	2.2601	-87.658	-662.68	1149	-56.354	891.56	1047.9	70.224	54.594	1	0	6.5344	11.847	-19.386	-27.708	-4.3105	-0.82238	25.656	31.85	2.2239	11.025	6.2695	4.1424	1557.8
9.35	936	60	NaN	-3.1618	29.441	-3.843	-179.67	28.145	2.2778	-87.895	-662.87	1149	-56.42	891.53	1047.9	70.111	55.235	1	0	6.5841	11.895	-19.384	-27.706	-4.3218	-0.83128	25.719	31.867	2.2623	11.064	6.3349	4.1609	1558
9.36	937	60	NaN	-3.1805	29.485	-3.9446	-179.67	28.162	2.3074	-88.148	-663.11	1149	-56.455	891.52	1047.9	69.827	54.85	1	0	6.6389	11.947	-19.382	-27.704	-4.3484	-0.83525	25.765	31.882	2.2905	11.112	6.383	4.1782	1558.2
9.37	938	60	NaN	-3.2152	29.511	-4.0398	-179.66	28.186	2.3227	-88.508	-663.45	1148.9	-56.56	891.48	1047.9	69.712	54.45	1	0	6.5376	11.85	-19.381	-27.703	-4.3922	-0.8386	25.794	31.903	2.1454	11.012	6.413	4.2005	1558.5
9.38	939	60	NaN	-3.2734	29.53	-4.1529	-179.67	28.227	2.3159	-88.97	-663.89	1148.8	-56.755	891.39	1047.9	69.519	54.292	1	0	6.4869	11.801	-19.38	-27.702	-4.46	-0.85224	25.816	31.94	2.0268	10.949	6.4361	4.238	1558.9
9.39	940	60	NaN	-3.3183	29.537	-4.2585	-179.67	28.244	2.3122	-89.155	-664.17	1148.8	-56.895	891.34	1047.9	69.465	54.547	1	0	6.4834	11.798	-19.38	-27.702	-4.5064	-0.85493	25.826	31.955	1.977	10.943	6.4457	4.2535	1559.1
9.4	941	60	NaN	-3.4358	29.523	-4.3846	-179.68	28.231	2.3015	-89.484	-664.64	1148.7	-57.098	891.38	1047.9	69.215	53.852	1	0	6.4252	11.742	-19.381	-27.703	-4.6282	-0.87002	25.815	31.939	1.7971	10.872	6.4344	4.2365	1559.6
9.41	942	60	NaN	-3.547	29.517	-4.4886	-179.69	28.212	2.3299	-89.739	-665	1148.7	-57.147	891.43	1047.9	68.763	53.984	1	0	6.3605	11.68	-19.382	-27.703	-4.7466	-0.88762	25.812	31.917	1.6139	10.792	6.4299	4.2138	1560
9.42	943	60	NaN	-3.6516	29.519	-4.576	-179.69	28.203	2.359	-89.932	-665.28	1148.6	-57.184	891.45	1047.9	66.658	52.855	1	0	6.3036	11.625	-19.382	-27.704	-4.8567	-0.89422	25.816	31.906	1.4469	10.731	6.434	4.2023	1560.3
9.43	944	60	NaN	-3.7573	29.527	-4.6473	-179.68	28.207	2.3634	-90.127	-665.56	1148.6	-57.302	891.42	1047.9	66.713	50.088	1	0	6.2469	11.571	-19.382	-27.703	-4.965	-0.89216	25.826	31.908	1.2819	10.679	6.4446	4.2048	1560.6
9.44	945	60	NaN	-3.8619	29.544	-4.684	-179.69	28.212	2.3638	-90.387	-665.81	1148.6	-57.411	891.4	1047.9	64.992	49.924	1	0	6.1872	11.514	-19.381	-27.703	-5.0751	-0.90656	25.845	31.911	1.1122	10.607	6.4643	4.2085	1560.8
9.45	946	60	NaN	-3.9744	29.573	-4.7226	-179.71	28.198	2.4368	-90.565	-666.04	1148.5	-57.278	891.46	1047.8	60.771	47.865	1	0	6.1675	11.495	-19.381	-27.703	-5.1988	-0.9325	25.875	31.896	0.96872	10.562	6.494	4.1933	1561.1
9.46	947	60	NaN	-4.1306	29.654	-4.7672	-179.72	28.208	2.4347	-90.741	-666.24	1148.6	-57.395	891.4	1047.8	57.576	44.049	1	0	6.1705	11.498	-19.381	-27.703	-5.357	-0.9426	25.954	31.908	0.81351	10.555	6.5725	4.2048	1561.3
9.47	948	60	NaN	-4.2573	29.713	-4.7629	-179.73	28.212	2.4313	-90.965	-666.44	1148.6	-57.49	891.36	1047.8	56.896	41.74	1	0	6.1356	11.464	-19.382	-27.704	-5.4883	-0.96151	26.012	31.913	0.64732	10.503	6.6295	4.2091	1561.4
9.48	949	60	NaN	-4.3495	29.753	-4.7347	-179.77	28.215	2.4019	-91.167	-666.61	1148.6	-57.616	891.32	1047.8	54.048	41.552	1	0	6.0903	11.421	-19.383	-27.705	-5.5832	-0.99882	26.051	31.917	0.50712	10.422	6.6674	4.2123	1561.6
9.49	950	60	NaN	-4.4284	29.796	-4.7225	-179.82	28.223	2.3344	-91.279	-666.76	1148.6	-57.824	891.26	1047.8	50.814	37.163	1	0	6.0285	11.361	-19.384	-27.705	-5.6584	-1.0471	26.092	31.927	0.37006	10.314	6.7086	4.2215	1561.6
9.5	951	60	NaN	-4.4977	29.826	-4.698	-179.83	28.192	2.3951	-91.398	-666.92	1148.7	-57.722	891.29	1047.7	45.63	38.363	1	0	5.9958	11.33	-19.384	-27.706	-5.7357	-1.0681	26.12	31.898	0.26008	10.262	6.7357	4.1914	1561.8
9.51	952	60	NaN	-4.4973	29.795	-4.4653	-179.85	28.184	2.343	-92.142	-667.38	1148.7	-57.942	891.21	1047.6	42.935	37.904	1	0	6.0133	11.347	-19.386	-27.708	-5.7543	-1.1118	26.085	31.894	0.259	10.235	6.6985	4.1856	1562.2
9.52	953	60	NaN	-4.5969	29.847	-4.5313	-179.85	28.133	2.4126	-91.961	-667.38	1148.7	-57.865	891.22	1047.5	42.785	38.568	1	0	5.95	11.286	-19.387	-27.709	-5.8501	-1.1044	26.134	31.847	0.099916	10.181	6.7463	4.138	1562.3
9.53	954	60	NaN	-4.718	29.909	-4.5833	-179.86	28.065	2.5313	-91.813	-667.41	1148.7	-57.708	891.2	1047.4	40.77	37.245	1	0	5.8686	11.208	-19.388	-27.71	-5.9716	-1.1126	26.191	31.783	-0.10303	10.095	6.8026	4.0732	1562.3
9.54	955	60	NaN	-4.808	29.954	-4.5102	-179.89	28.005	2.6567	-92.039	-667.56	1148.7	-57.573	891.12	1047.2	38.952	40.11	1	0	5.8545	11.194	-19.387	-27.709	-6.0747	-1.1575	26.23	31.729	-0.22017	10.037	6.8422	4.0194	1562.4
9.55	956	60	NaN	-4.8643	30.012	-4.4304	-179.93	27.968	2.802	-92.278	-667.6	1148.6	-57.411	890.98	1047.1	39.231	39.324	1	0	5.8177	11.159	-19.388	-27.709	-6.1459	-1.21	26.284	31.697	-0.32817	9.9487	6.8963	3.9875	1562.3
9.56	957	60	NaN	-4.9355	30.105	-4.2964	-179.96	27.908	3.0278	-92.721	-667.55	1148.6	-57.354	890.65	1046.9	39.17	37.039	1	0	5.7582	11.102	-19.388	-27.71	-6.2357	-1.2642	26.372	31.641	-0.47753	9.8374	6.9833	3.931	1561.9
9.57	958	60	NaN	-4.9823	30.129	-4.1605	-179.99	27.901	3.1139	-93.168	-667.58	1148.5	-57.606	890.29	1046.8	40.147	37.83	1	0	5.7906	11.133	-19.39	-27.712	-6.29	-1.2971	26.396	31.635	-0.49941	9.8356	7.0061	3.9226	1561.6
9.58	959	60	NaN	-5.0331	30.171	-4.1332	-180.02	27.864	3.2457	-93.349	-667.38	1148.4	-57.778	890.01	1046.8	41.334	37.248	1	0	5.8355	11.176	-19.392	-27.714	-6.3415	-1.3275	26.437	31.597	-0.50601	9.8484	7.0454	3.8838	1561.1
9.59	960	60	NaN	-5.0907	30.174	-4.1033	-180.02	27.72	3.5767	-93.653	-667.07	1148.3	-57.687	889.78	1046.6	40.151	38.884	1	0	5.8629	11.202	-19.393	-27.714	-6.4141	-1.3442	26.44	31.454	-0.55114	9.8579	7.0471	3.7393	1560.6
9.6	961	60	NaN	-5.1507	30.1	-4.0231	-180.01	27.502	4.0194	-94.213	-666.82	1148	-57.542	889.51	1046.4	39.333	38.207	1	0	5.8949	11.233	-19.393	-27.715	-6.5005	-1.355	26.366	31.236	-0.60559	9.878	6.9732	3.521	1560.1
9.61	962	60	NaN	-5.2073	30.001	-4.0511	-180.07	27.429	4.0983	-94.449	-666.64	1147.8	-58.113	889.17	1046.3	42.716	39.508	1	0	5.951	11.287	-19.394	-27.716	-6.5452	-1.41	26.271	31.159	-0.59412	9.8768	6.877	3.4435	1559.5
9.62	963	60	NaN	-5.2262	29.877	-4.1561	-180.1	27.343	4.3718	-94.494	-666.39	1147.6	-58.11	888.87	1046.4	47.754	38.593	1	0	6.0134	11.347	-19.396	-27.718	-6.5663	-1.4378	26.154	31.066	-0.55293	9.9088	6.7583	3.3487	1559
9.63	964	60	NaN	-5.2577	29.763	-4.2573	-179.99	27.184	4.8748	-94.714	-666.01	1147.4	-57.606	888.59	1046.3	52.521	37.646	1	0	6.0795	11.41	-19.398	-27.72	-6.6251	-1.3594	26.045	30.902	-0.54555	10.051	6.6466	3.1821	1558.3
9.64	965	60	NaN	-5.2982	29.659	-4.3486	-179.95	27.062	5.1232	-95.061	-665.58	1147.2	-57.713	888.21	1046.2	55.462	38.074	1	0	6.0175	11.351	-19.401	-27.723	-6.6752	-1.3229	25.943	30.778	-0.65767	10.028	6.5419	3.0554	1557.5
9.65	966	60	NaN	-5.3342	29.541	-4.4088	-179.98	26.934	5.1844	-95.651	-665.06	1147	-58.306	887.76	1046.1	57.649	42.77	1	0	6.017	11.35	-19.403	-27.725	-6.7119	-1.3561	25.827	30.648	-0.69486	9.9941	6.4236	2.9232	1556.5
9.66	967	60	NaN	-5.348	29.395	-4.4332	-180.03	26.715	5.341	-96.495	-664.41	1146.6	-58.693	887.37	1046	59.431	41.981	1	0	6.1208	11.45	-19.404	-27.726	-6.7434	-1.4206	25.685	30.425	-0.62268	10.029	6.281	2.6989	1555.5
9.67	968	60	NaN	-5.3237	29.298	-4.5156	-180.09	26.494	5.4965	-96.821	-663.92	1146.4	-58.691	887.22	1045.8	61.14	41.94	1	0	6.2236	11.549	-19.405	-27.727	-6.7318	-1.4983	25.589	30.203	-0.50827	10.05	6.1839	2.4757	1554.9
9.68	969	60	NaN	-5.3126	29.273	-4.6142	-180.17	26.386	5.453	-97.238	-663.23	1146.3	-59.109	886.84	1045.7	63.869	45.924	1	0	6.3246	11.646	-19.408	-27.729	-6.7217	-1.58	25.562	30.097	-0.39705	10.066	6.1546	2.3677	1553.8
9.69	970	60	NaN	-5.312	29.182	-4.6919	-180.2	26.258	5.5961	-97.807	-662.79	1146.1	-58.951	886.5	1045.7	67.493	48.435	1	0	6.3092	11.631	-19.411	-27.733	-6.7486	-1.6391	25.476	29.964	-0.43939	9.9917	6.0645	2.2316	1553
9.7	971	60	NaN	-5.2874	29.072	-4.8511	-180.25	26.033	5.8116	-98.179	-662.26	1145.9	-58.528	886.25	1045.7	71.228	52.285	1	0	6.2603	11.584	-19.415	-27.736	-6.7542	-1.7123	25.37	29.735	-0.49388	9.8715	5.955	1.9985	1552.3
9.71	972	60	NaN	-5.2306	28.984	-5.035	-180.34	25.771	5.8919	-98.394	-661.56	1145.7	-58.376	886.04	1045.6	74.543	55.438	1	0	6.2988	11.621	-19.416	-27.737	-6.7118	-1.8171	25.281	29.473	-0.41304	9.8037	5.8656	1.7353	1551.4
9.72	973	60	NaN	-5.1644	28.914	-5.029	-180.46	25.646	5.6512	-98.921	-660.98	1145.6	-58.962	885.73	1045.4	76.18	57.825	1	0	6.3356	11.656	-19.417	-27.739	-6.6443	-1.9401	25.211	29.349	-0.30873	9.716	5.7935	1.6105	1550.5
9.73	974	60	NaN	-5.0863	28.724	-4.9102	-180.56	25.542	5.4563	-99.784	-660.7	1145.3	-59.359	885.4	1045.4	76.299	59.722	1	0	6.3706	11.69	-19.419	-27.741	-6.584	-2.0602	25.026	29.24	-0.21343	9.6296	5.607	1.4991	1549.9
9.74	975	60	NaN	-4.9956	28.556	-4.9185	-180.61	25.419	5.4598	-100.14	-660.41	1145.2	-59.216	885.19	1045.3	76.046	58.991	1	0	6.3558	11.676	-19.421	-27.743	-6.5124	-2.1304	24.86	29.115	-0.15658	9.5451	5.4392	1.372	1549.4
9.75	976	60	NaN	-4.9338	28.384	-5.211	-180.67	25.287	5.4961	-99.71	-659.9	1145	-58.924	884.88	1045.3	75.926	58.262	1	0	6.3334	11.654	-19.423	-27.745	-6.4463	-2.1784	24.692	28.979	-0.11286	9.4756	5.269	1.2343	1548.5
9.76	977	60	NaN	-4.9092	28.263	-5.408	-180.7	25.181	5.505	-99.538	-659.45	1145	-58.701	884.51	1045.3	76.289	58.619	1	0	6.2591	11.583	-19.423	-27.745	-6.4243	-2.216	24.57	28.874	-0.16517	9.3667	5.1465	1.1293	1547.7
9.77	978	60	NaN	-4.8986	28.229	-5.265	-180.71	25.122	5.4634	-100.25	-659.21	1145.2	-58.657	884.17	1045.3	76.238	58	1	0	6.2138	11.539	-19.424	-27.746	-6.4423	-2.2493	24.528	28.824	-0.22846	9.2899	5.104	1.0779	1547.2
9.78	979	60	NaN	-4.8367	28.224	-5.195	-180.73	25.083	5.3601	-100.65	-658.76	1145.1	-58.766	883.85	1045.3	76.574	57.688	1	0	6.3049	11.627	-19.426	-27.747	-6.3921	-2.2806	24.523	28.784	-0.087198	9.346	5.0978	1.0361	1546.4
9.79	980	60	NaN	-4.7372	28.328	-4.9918	-180.8	25.021	5.1402	-101.41	-657.94	1145.1	-59.042	883.39	1045.2	72.917	57.283	1	0	6.3265	11.647	-19.428	-27.749	-6.3117	-2.3775	24.623	28.726	0.014727	9.2698	5.1952	0.97687	1545.1
9.8	981	60	NaN	-4.6477	28.389	-4.8769	-180.82	24.965	5.0488	-101.78	-657.4	1145.1	-59.096	883.1	1045.2	63.563	51.654	1	0	6.302	11.624	-19.429	-27.751	-6.235	-2.4112	24.679	28.674	0.067051	9.2127	5.2498	0.92296	1544.3
9.81	982	60	NaN	-4.5665	28.408	-4.876	-180.8	24.906	5.037	-101.73	-657.04	1145.1	-59.018	882.89	1045.1	64.259	49.416	1	0	6.3083	11.63	-19.43	-27.752	-6.1552	-2.391	24.694	28.62	0.15309	9.2389	5.2639	0.86836	1543.8
9.82	983	60	NaN	-4.4884	28.394	-4.9588	-180.77	24.852	5.0481	-101.35	-656.8	1145.2	-58.903	882.69	1045.1	59.252	47.793	1	0	6.3238	11.645	-19.43	-27.752	-6.068	-2.3492	24.676	28.57	0.25586	9.2956	5.2458	0.81754	1543.3
9.83	984	60	NaN	-4.4077	28.368	-5.0628	-180.76	24.815	5.0363	-100.85	-656.64	1145.2	-58.822	882.45	1045.1	54.262	42.864	1	0	6.3546	11.674	-19.431	-27.753	-5.9719	-2.3235	24.646	28.537	0.3827	9.351	5.2151	0.78438	1542.9
9.84	985	60	NaN	-4.3218	28.388	-5.1316	-180.77	24.804	4.9937	-100.41	-656.39	1145.3	-58.796	882.2	1045	53.651	41.394	1	0	6.3822	11.701	-19.432	-27.754	-5.8711	-2.3235	24.66	28.532	0.51118	9.3774	5.2283	0.77868	1542.4
9.85	986	60	NaN	-4.1107	28.414	-5.0974	-180.77	24.735	4.9604	-100.01	-655.79	1145.2	-58.762	881.94	1045	55.97	35.889	1	0	6.4033	11.721	-19.434	-27.756	-5.6472	-2.3018	24.687	28.462	0.7561	9.4194	5.2531	0.70656	1541.5
9.86	987	60	NaN	-3.9572	28.441	-4.9081	-180.76	24.68	4.9314	-100.12	-655.34	1145.2	-58.741	881.74	1044.9	60.978	41.987	1	0	6.4569	11.773	-19.436	-27.758	-5.4991	-2.305	24.712	28.409	0.95786	9.4676	5.2757	0.65163	1540.9
9.87	988	60	NaN	-3.8536	28.45	-4.7309	-180.77	24.637	4.8791	-100.21	-655.03	1145.2	-58.798	881.57	1044.9	64.028	42.955	1	0	6.5171	11.83	-19.438	-27.759	-5.3973	-2.3093	24.715	28.372	1.1198	9.5212	5.2771	0.61279	1540.4
9.88	989	60	NaN	-3.7502	28.412	-4.6687	-180.76	24.577	4.8421	-99.852	-654.78	1145.3	-58.81	881.42	1044.8	64.164	44.097	1	0	6.5171	11.83	-19.439	-27.761	-5.2805	-2.2919	24.67	28.319	1.2365	9.5386	5.231	0.55816	1540
9.89	990	60	NaN	-3.5935	28.299	-4.6828	-180.74	24.461	4.9179	-98.994	-654.61	1145.5	-58.499	881.34	1044.8	64.59	43.904	1	0	6.5402	11.853	-19.441	-27.763	-5.1037	-2.2503	24.551	28.209	1.4365	9.6024	5.1093	0.44594	1539.8
9.9	991	60	NaN	-3.515	28.208	-4.6629	-180.76	24.51	4.6068	-98.523	-654.53	1145.5	-59.325	880.99	1044.8	63.521	43.963	1	0	6.5891	11.9	-19.444	-27.766	-4.9773	-2.2234	24.456	28.261	1.6118	9.6763	5.0118	0.4947	1539.3
9.91	992	60	NaN	-3.4402	28.156	-4.5564	-180.75	24.397	4.7537	-98.26	-654.37	1145.6	-58.868	881.09	1044.8	56.939	44.954	1	0	6.6251	11.934	-19.445	-27.767	-4.9098	-2.2151	24.402	28.151	1.7152	9.7191	4.9563	0.38355	1539.3
9.92	993	60	NaN	-3.3723	28.138	-4.3859	-180.73	24.317	4.824	-98.176	-654.15	1145.6	-58.655	881.11	1044.8	48.243	44.614	1	0	6.6587	11.966	-19.446	-27.768	-4.8468	-2.2039	24.382	28.074	1.8118	9.7625	4.9356	0.3058	1539.1
9.93	994	60	NaN	-3.2833	28.112	-4.086	-180.71	24.314	4.7095	-98.524	-654.04	1145.7	-58.99	880.93	1044.8	25.941	45.022	1	0	6.7051	12.011	-19.448	-27.769	-4.7586	-2.1903	24.354	28.072	1.9465	9.8207	4.9059	0.30265	1538.8
9.94	995	60	NaN	-3.1723	28.05	-3.6805	-180.69	24.342	4.5212	-99.198	-654.11	1145.7	-59.544	880.66	1044.8	40.776	43.287	1	0	6.7541	12.058	-19.45	-27.771	-4.6523	-2.1734	24.291	28.102	2.1019	9.8847	4.8412	0.33051	1538.6
9.95	996	60	NaN	-3.1418	28.009	-3.5137	-180.66	24.286	4.504	-98.856	-653.98	1145.8	-59.608	880.61	1044.8	58.198	43.628	1	0	6.8028	12.105	-19.452	-27.774	-4.6068	-2.1276	24.246	28.049	2.196	9.9772	4.794	0.27502	1538.4
9.96	997	60	NaN	-3.1365	27.973	-3.4973	-180.63	24.282	4.4996	-98.399	-653.96	1145.9	-59.671	880.52	1044.9	70.083	54.351	1	0	6.8841	12.183	-19.453	-27.775	-4.5822	-2.0733	24.207	28.047	2.3018	10.11	4.7541	0.27211	1538.3
9.97	998	60	NaN	-3.136	27.933	-3.4488	-180.6	24.281	4.4705	-98.113	-654.01	1145.9	-59.8	880.42	1044.9	75.07	59.177	1	0	6.9893	12.284	-19.454	-27.776	-4.5663	-2.0335	24.166	28.048	2.423	10.25	4.7118	0.27223	1538.2
9.98	999	60	NaN	-3.1383	27.913	-3.3779	-180.58	24.275	4.4454	-97.91	-654.03	1146	-59.911	880.36	1044.9	75.696	59.716	1	0	7.0441	12.337	-19.455	-27.777	-4.5569	-2.0023	24.144	28.044	2.4872	10.334	4.689	0.26672	1538.2
9.99	1000	60	NaN	-3.142	27.923	-3.2809	-180.57	24.259	4.4693	-97.784	-653.99	1146	-59.875	880.37	1044.9	75.55	58.593	1	0	7.0864	12.377	-19.456	-27.778	-4.5573	-1.9818	24.152	28.03	2.5291	10.395	4.6959	0.25151	1538.2
10	1001	60	NaN	-3.1464	27.954	-3.1343	-180.55	24.237	4.5517	-97.796	-653.85	1146.1	-59.672	880.41	1044.9	76.002	59.186	1	0	7.1089	12.399	-19.457	-27.779	-4.5698	-1.9741	24.181	28.01	2.5392	10.425	4.7241	0.23113	1538.1
10.01	1002	60	NaN	-3.1545	27.966	-2.8961	-180.52	24.275	4.3969	-97.92	-653.67	1146.1	-60.237	880.22	1044.9	76.123	59.763	1	0	7.1095	12.399	-19.457	-27.779	-4.5618	-1.9272	24.191	28.05	2.5477	10.472	4.7333	0.27051	1537.7
10.02	1003	60	NaN	-3.1429	27.915	-2.7848	-180.5	24.242	4.4937	-97.84	-653.6	1146.1	-60.032	880.32	1044.9	75.141	59.135	1	0	7.0641	12.356	-19.457	-27.779	-4.5548	-1.9112	24.141	28.016	2.5093	10.445	4.6831	0.23706	1537.7
10.03	1004	60	NaN	-3.1325	27.873	-2.7241	-180.47	24.205	4.5715	-97.631	-653.48	1146.2	-59.892	880.41	1044.9	74.162	58.263	1	0	7.1188	12.408	-19.458	-27.779	-4.5419	-1.8808	24.093	27.986	2.5769	10.528	4.6349	0.20622	1537.7
10.04	1005	60	NaN	-3.0847	27.711	-2.7194	-180.44	24.185	4.5978	-97.198	-653.47	1146.2	-59.932	880.44	1044.8	74.248	57.522	1	0	7.2173	12.503	-19.458	-27.78	-4.4764	-1.8321	23.932	27.964	2.7409	10.671	4.4736	0.18417	1537.7
10.05	1006	60	NaN	-3.0046	27.432	-2.7447	-180.41	24.176	4.5999	-96.651	-653.58	1145.9	-60.064	880.45	1044.8	75.261	57.992	1	0	7.3223	12.604	-19.46	-27.781	-4.3709	-1.7763	23.664	27.944	2.9514	10.828	4.2047	0.16224	1537.8
10.06	1007	60	NaN	-2.9788	27.292	-2.7083	-180.38	24.152	4.6217	-96.44	-653.51	1145.8	-60.121	880.51	1044.8	76.236	59.264	1	0	7.4099	12.688	-19.461	-27.783	-4.3351	-1.7318	23.527	27.918	3.0748	10.956	4.0651	0.13449	1537.8
10.07	1008	60	NaN	-2.925	27.161	-2.5979	-180.32	24.158	4.6788	-96.385	-653.44	1145.6	-60.087	880.49	1044.8	76.437	59.444	1	0	7.4767	12.752	-19.464	-27.786	-4.2806	-1.6726	23.401	27.918	3.1961	11.079	3.9369	0.13284	1537.7
10.08	1009	60	NaN	-2.8919	27.057	-2.3819	-180.28	24.147	4.7575	-96.747	-653.39	1145.6	-59.958	880.56	1044.8	74.812	58.627	1	0	7.5037	12.778	-19.466	-27.788	-4.2657	-1.652	23.298	27.906	3.238	11.126	3.8319	0.11814	1537.7
10.09	1010	60	NaN	-2.8783	26.996	-2.301	-180.25	24.15	4.8094	-96.695	-653.16	1145.5	-59.902	880.6	1044.8	72.337	56.252	1	0	7.5233	12.797	-19.468	-27.79	-4.2525	-1.6217	23.241	27.905	3.2708	11.175	3.7726	0.11461	1537.5
10.1	1011	60	NaN	-2.8607	26.932	-2.2977	-180.22	24.182	4.8132	-96.358	-652.84	1145.3	-59.985	880.59	1044.8	68.998	52.21	1	0	7.6264	12.896	-19.471	-27.793	-4.2195	-1.5824	23.182	27.932	3.4069	11.313	3.7113	0.13871	1537.1
10.11	1012	60	NaN	-2.8162	26.82	-2.2324	-180.21	24.235	4.7871	-96.18	-652.63	1145.1	-60.145	880.58	1044.8	64.838	48.722	1	0	7.739	13.004	-19.474	-27.796	-4.1626	-1.5544	23.075	27.979	3.5764	11.45	3.6015	0.18378	1536.9
10.12	1013	60	NaN	-2.7583	26.726	-2.1745	-180.2	24.234	4.8326	-96.077	-652.54	1145.1	-60.061	880.66	1044.8	64.392	47.879	1	0	7.809	13.071	-19.477	-27.799	-4.104	-1.5407	22.984	27.976	3.705	11.53	3.5074	0.17723	1536.9
10.13	1014	60	NaN	-2.7258	26.639	-2.1571	-180.18	24.269	4.8223	-95.941	-652.44	1145	-60.156	880.65	1044.8	64.336	47.616	1	0	7.9151	13.173	-19.479	-27.801	-4.0629	-1.5162	22.899	28.009	3.8522	11.657	3.4197	0.20779	1536.8
10.14	1015	60	NaN	-2.6873	26.533	-2.1498	-180.14	24.294	4.8458	-95.808	-652.33	1144.9	-60.18	880.68	1044.8	64.455	47.344	1	0	8.0483	13.301	-19.481	-27.803	-4.0187	-1.4742	22.797	28.03	4.0296	11.827	3.3154	0.2271	1536.7
10.15	1016	60	NaN	-2.6505	26.446	-2.1424	-180.11	24.298	4.9037	-95.721	-652.23	1144.8	-60.095	880.77	1044.8	65.828	47.782	1	0	8.1178	13.368	-19.474	-27.796	-3.9818	-1.4418	22.714	28.03	4.136	11.926	3.2393	0.23426	1536.7
10.16	1017	60	NaN	-2.625	26.389	-2.1468	-180.09	24.292	4.9468	-95.649	-652.17	1144.7	-60.028	880.86	1044.8	66.997	48.654	1	0	8.1516	13.4	-19.469	-27.791	-3.9561	-1.4216	22.659	28.022	4.1954	11.979	3.1892	0.23145	1536.7
10.17	1018	60	NaN	-2.6169	26.341	-2.1826	-180.07	24.304	4.9166	-95.529	-652.12	1144.7	-60.151	880.87	1044.7	67.186	47.826	1	0	8.1181	13.368	-19.47	-27.792	-3.9389	-1.3929	22.612	28.033	4.1792	11.975	3.1419	0.24163	1536.7
10.18	1019	60	NaN	-2.6175	26.302	-2.1538	-180.02	24.308	5.0171	-95.694	-652.08	1144.7	-59.915	880.94	1044.8	65.767	48.25	1	0	8.1015	13.352	-19.471	-27.792	-3.9545	-1.3594	22.575	28.035	4.147	11.993	3.1045	0.24225	1536.7
10.19	1020	60	NaN	-2.6159	26.281	-2.186	-179.99	24.315	5.0767	-95.762	-651.97	1144.6	-59.79	881.01	1044.8	63.506	46.236	1	0	8.1262	13.376	-19.472	-27.794	-3.9602	-1.331	22.556	28.041	4.166	12.045	3.0836	0.24679	1536.6
10.2	1021	60	NaN	-2.6137	26.265	-2.2266	-179.96	24.334	5.0362	-95.802	-651.93	1144.6	-59.918	881.02	1044.8	62.238	44.294	1	0	8.1697	13.418	-19.473	-27.794	-3.9546	-1.3052	22.54	28.059	4.2151	12.112	3.0672	0.26427	1536.6
10.21	1022	60	NaN	-2.6228	26.256	-2.265	-179.94	24.346	5.0157	-95.86	-651.9	1144.6	-59.974	881.04	1044.8	61.141	43.871	1	0	8.2202	13.466	-19.472	-27.794	-3.9639	-1.2828	22.532	28.07	4.2563	12.183	3.0592	0.27594	1536.6
10.22	1023	60	NaN	-2.6546	26.278	-2.2986	-179.92	24.342	5.0759	-95.959	-651.78	1144.6	-59.796	881.13	1044.8	60.761	42.864	1	0	8.2378	13.483	-19.472	-27.793	-4.006	-1.2681	22.553	28.067	4.2318	12.215	3.0817	0.27346	1536.6
10.23	1024	60	NaN	-2.7123	26.386	-2.3211	-179.91	24.336	5.0748	-96.074	-651.47	1144.9	-59.765	881.21	1044.8	61.467	39.431	1	0	8.2723	13.516	-19.47	-27.792	-4.0693	-1.2696	22.65	28.071	4.2029	12.246	3.1805	0.27979	1536.4
10.24	1025	60	NaN	-2.729	26.381	-2.3205	-179.91	24.363	5.0835	-96.271	-651.4	1144.8	-59.694	881.21	1044.8	63.464	41.403	1	0	8.3282	13.57	-19.467	-27.789	-4.0962	-1.2758	22.647	28.097	4.232	12.294	3.1801	0.30845	1536.3
10.25	1026	60	NaN	-2.7244	26.278	-2.3646	-179.92	24.379	5.0878	-96.395	-651.54	1144.6	-59.639	881.24	1044.8	65.63	44.157	1	0	8.3315	13.573	-19.465	-27.786	-4.0981	-1.2937	22.555	28.102	4.2334	12.279	3.0899	0.31586	1536.5
10.26	1027	60	NaN	-2.7244	26.207	-2.4043	-179.94	24.385	5.1115	-96.535	-651.58	1144.4	-59.512	881.3	1044.8	66.87	48.634	1	0	8.3231	13.565	-19.462	-27.784	-4.108	-1.3275	22.49	28.102	4.2152	12.237	3.0278	0.31853	1536.6
10.27	1028	60	NaN	-2.7613	26.212	-2.4497	-179.98	24.4	5.1158	-96.68	-651.38	1144.4	-59.42	881.37	1044.8	68.303	52.514	1	0	8.3075	13.55	-19.459	-27.781	-4.1539	-1.3714	22.494	28.119	4.1536	12.179	3.0346	0.33743	1536.4
10.28	1029	60	NaN	-2.8438	26.264	-2.5247	-180.03	24.435	5.0538	-96.785	-650.99	1144.6	-59.497	881.39	1044.8	69.322	53.713	1	0	8.2825	13.526	-19.456	-27.778	-4.2377	-1.4217	22.54	28.159	4.0447	12.104	3.084	0.38115	1536.1
10.29	1030	60	NaN	-2.8708	26.248	-2.5602	-180.11	24.456	4.9934	-96.913	-650.8	1144.5	-59.53	881.43	1044.8	69.694	53.971	1	0	8.2196	13.466	-19.452	-27.774	-4.2684	-1.5117	22.528	28.176	3.9513	11.954	3.076	0.40276	1535.9
10.3	1031	60	NaN	-2.8543	26.152	-2.5814	-180.15	24.475	5.007	-97.271	-650.7	1144.1	-59.41	881.52	1044.8	69.896	52.164	1	0	8.1775	13.425	-19.448	-27.769	-4.2698	-1.5671	22.445	28.182	3.9077	11.858	2.997	0.41295	1535.9
10.31	1032	60	NaN	-2.8675	26.126	-2.622	-180.18	24.487	4.9966	-97.48	-650.48	1143.9	-59.373	881.59	1044.8	70.841	53.729	1	0	8.1528	13.401	-19.444	-27.766	-4.2923	-1.6009	22.425	28.189	3.8605	11.8	2.9808	0.4229	1535.8
10.32	1033	60	NaN	-2.907	26.181	-2.6778	-180.17	24.481	5.0299	-97.582	-650.13	1144	-59.255	881.69	1044.8	71.831	53.443	1	0	8.0726	13.324	-19.442	-27.764	-4.3403	-1.6016	22.478	28.184	3.7323	11.723	3.0358	0.42046	1535.5
10.33	1034	60	NaN	-2.9471	26.257	-2.73	-180.15	24.473	5.0743	-97.696	-649.75	1144.1	-59.126	881.79	1044.8	71.047	54.374	1	0	7.9886	13.244	-19.44	-27.762	-4.3897	-1.5881	22.548	28.182	3.5989	11.656	3.1077	0.41948	1535.2
10.34	1035	60	NaN	-2.9549	26.245	-2.752	-180.16	24.509	4.9878	-97.95	-649.55	1144	-59.313	881.78	1044.8	70.467	55.603	1	0	7.9049	13.163	-19.439	-27.761	-4.4003	-1.6095	22.539	28.214	3.5047	11.554	3.0998	0.45331	1535
10.35	1036	60	NaN	-2.9779	26.206	-2.7518	-180.18	24.512	4.9905	-98.309	-649.38	1143.8	-59.238	881.86	1044.8	69.152	55.178	1	0	7.8173	13.079	-19.438	-27.76	-4.4395	-1.6401	22.505	28.213	3.3777	11.439	3.0671	0.45271	1534.9
10.36	1037	60	NaN	-3.014	26.129	-2.8759	-180.19	24.545	4.9558	-98.43	-649.13	1143.7	-59.256	881.9	1044.8	67.579	51.615	1	0	7.7193	12.985	-19.437	-27.759	-4.4797	-1.6515	22.435	28.239	3.2396	11.334	2.9979	0.47951	1534.7
10.37	1038	60	NaN	-3.0332	26.065	-3.0088	-180.19	24.571	4.9087	-98.46	-648.88	1143.5	-59.319	881.93	1044.8	67.688	51.117	1	0	7.6187	12.888	-19.437	-27.759	-4.4979	-1.6549	22.376	28.26	3.1208	11.234	2.9392	0.50068	1534.5
10.38	1039	60	NaN	-3.017	25.949	-3.0845	-180.2	24.584	4.8784	-98.734	-648.71	1143.2	-59.334	881.97	1044.8	67.264	51.218	1	0	7.5134	12.787	-19.437	-27.759	-4.4915	-1.6703	22.27	28.264	3.022	11.117	2.8331	0.50511	1534.3
10.39	1040	60	NaN	-2.9751	25.766	-3.0891	-180.2	24.594	4.8793	-99.346	-648.6	1142.8	-59.257	882.02	1044.8	66.987	49.488	1	0	7.3382	12.619	-19.435	-27.757	-4.4754	-1.702	22.102	28.257	2.8628	10.917	2.667	0.49976	1534.3
10.4	1041	60	NaN	-2.9724	25.698	-3.0909	-180.2	24.611	4.8878	-99.684	-648.36	1142.6	-59.183	882.04	1044.8	67.059	50.439	1	0	7.2257	12.511	-19.435	-27.757	-4.4883	-1.7111	22.042	28.268	2.7374	10.8	2.6069	0.51094	1534.1
10.41	1042	60	NaN	-3.1414	25.646	-3.1008	-180.2	24.607	4.8458	-100.31	-648.11	1142.5	-59.263	882.09	1044.8	67.029	50.989	1	0	7.1977	12.484	-19.436	-27.757	-4.6778	-1.7336	21.993	28.26	2.5199	10.751	2.5578	0.50233	1533.9
10.42	1043	60	NaN	-3.1884	25.611	-3.1116	-180.2	24.601	4.8291	-100.57	-647.93	1142.4	-59.284	882.12	1044.7	65.676	50.934	1	0	7.172	12.459	-19.435	-27.757	-4.7341	-1.7472	21.96	28.252	2.4379	10.712	2.5251	0.49461	1533.7
10.43	1044	60	NaN	-3.2079	25.533	-3.1935	-180.2	24.604	4.8432	-100.72	-647.65	1142.2	-59.215	882.15	1044.7	64.337	50.383	1	0	7.1468	12.435	-19.435	-27.756	-4.762	-1.7523	21.888	28.249	2.3848	10.683	2.4533	0.49274	1533.5
10.44	1045	60	NaN	-3.1801	25.418	-3.281	-180.19	24.618	4.8571	-100.89	-647.36	1142	-59.145	882.18	1044.8	63.705	49.624	1	0	7.1439	12.432	-19.435	-27.757	-4.7437	-1.7517	21.78	28.256	2.4002	10.681	2.3443	0.49912	1533.2
10.45	1046	60	NaN	-3.0512	25.313	-3.2736	-180.18	24.639	4.8313	-101.11	-647.23	1141.9	-59.198	882.2	1044.8	62.614	48.147	1	0	7.1282	12.417	-19.436	-27.758	-4.6208	-1.75	21.68	28.272	2.5075	10.667	2.2433	0.51428	1533.1
10.46	1047	60	NaN	-3.0827	25.248	-3.4104	-180.18	24.65	4.8104	-101.14	-646.96	1141.7	-59.242	882.23	1044.7	62.787	48.989	1	0	7.0129	12.307	-19.436	-27.758	-4.652	-1.7541	21.621	28.277	2.361	10.553	2.1847	0.51934	1532.8
10.47	1048	60	NaN	-3.244	25.171	-3.4959	-180.17	24.681	4.8164	-101.55	-646.71	1141.5	-59.187	882.24	1044.8	59.34	45.384	1	0	6.9634	12.259	-19.436	-27.758	-4.8312	-1.7614	21.551	28.302	2.1322	10.498	2.1151	0.54405	1532.6
10.48	1049	60	NaN	-3.2648	25.108	-3.4405	-180.17	24.705	4.7997	-102.18	-646.57	1141.4	-59.208	882.25	1044.8	55.727	43.968	1	0	6.9703	12.266	-19.436	-27.757	-4.875	-1.7827	21.493	28.32	2.0953	10.483	2.0573	0.56231	1532.5
10.49	1050	60	NaN	-3.1994	25.075	-3.4168	-180.17	24.715	4.776	-102.48	-646.38	1141.2	-59.264	882.28	1044.8	50.715	39.245	0	0	6.9614	12.257	-19.434	-27.756	-4.8187	-1.7886	21.465	28.325	2.1427	10.469	2.0306	0.56835	1532.3
10.5	1051	60	NaN	-3.1478	25.058	-3.4856	-180.16	24.713	4.7673	-102.42	-646.1	1141.1	-59.296	882.3	1044.8	39.814	38.772	0	0	6.9076	12.205	-19.434	-27.755	-4.7639	-1.7733	21.454	28.317	2.1438	10.432	2.0207	0.56154	1532
10.51	1052	60	NaN	-3.1833	25.009	-3.4987	-180.14	24.701	4.7853	-102.74	-645.99	1141	-59.273	882.31	1044.8	35.073	40.03	0	0	6.7506	12.055	-19.434	-27.756	-4.8124	-1.7711	21.41	28.301	1.9382	10.284	1.9762	0.54518	1531.9
10.52	1053	60	NaN	-3.257	24.908	-3.5535	-180.11	24.606	4.8042	-103.13	-646.03	1140.9	-59.276	882.48	1044.8	31.118	38.794	0	0	6.6191	11.928	-19.434	-27.756	-4.9006	-1.7569	21.31	28.205	1.7185	10.171	1.8758	0.44935	1532.2
10.53	1054	60	NaN	-3.305	24.862	-3.655	-180.08	24.545	4.7961	-103.16	-645.94	1140.9	-59.339	882.6	1044.7	32.916	39.497	0	0	6.5562	11.868	-19.434	-27.756	-4.947	-1.7219	21.263	28.144	1.6092	10.146	1.8291	0.38814	1532.2
10.54	1055	60	NaN	-3.342	24.839	-3.7308	-180.04	24.521	4.798	-103.22	-645.78	1140.8	-59.374	882.68	1044.7	30.633	36.471	0	0	6.45	11.766	-19.434	-27.756	-4.9852	-1.6863	21.241	28.12	1.4648	10.08	1.8061	0.36337	1532.1
10.55	1056	60	NaN	-3.3821	24.823	-3.7476	-180	24.527	4.8192	-103.45	-645.6	1140.8	-59.357	882.74	1044.7	32.387	39.3	0	0	6.323	11.644	-19.434	-27.756	-5.0347	-1.656	21.226	28.124	1.2883	9.988	1.7914	0.36757	1532
10.56	1057	60	NaN	-3.434	24.814	-3.7104	-179.96	24.568	4.8487	-103.81	-645.45	1140.7	-59.321	882.76	1044.6	30.86	35.532	0	0	6.2845	11.607	-19.435	-27.756	-5.1013	-1.6277	21.217	28.165	1.1832	9.9794	1.7824	0.40818	1531.9
10.57	1058	60	NaN	-3.4904	24.829	-3.6823	-179.91	24.712	4.8514	-104.13	-645.24	1140.7	-59.352	882.63	1044.6	31.109	38.567	0	0	6.213	11.538	-19.435	-27.757	-5.169	-1.5905	21.233	28.309	1.044	9.9479	1.798	0.55191	1531.5
10.58	1059	60	NaN	-3.5544	24.845	-3.7102	-179.84	24.888	4.8738	-104.25	-645.07	1140.7	-59.351	882.48	1044.6	32.392	40.43	0	0	6.0939	11.424	-19.435	-27.757	-5.238	-1.5257	21.248	28.484	0.85589	9.8982	1.8133	0.72791	1531.2
10.59	1060	60	NaN	-3.6326	24.837	-3.7507	-179.77	25.122	4.9107	-104.41	-644.95	1140.7	-59.305	882.4	1044.6	30.91	37.783	0	0	6.071	11.402	-19.435	-27.757	-5.3241	-1.4641	21.24	28.719	0.74697	9.9379	1.8054	0.96182	1531
10.6	1061	60	NaN	-3.7607	24.846	-3.8224	-179.73	25.308	4.97	-104.48	-644.8	1140.7	-59.177	882.45	1044.6	34.996	39.409	0	0	6.0738	11.405	-19.435	-27.757	-5.4595	-1.4259	21.249	28.905	0.61429	9.9788	1.8137	1.1483	1530.9
10.61	1062	60	NaN	-3.8933	24.87	-3.8848	-179.72	25.476	4.9817	-104.55	-644.6	1140.6	-59.152	882.58	1044.6	32.627	38.022	0	0	6.1407	11.469	-19.434	-27.756	-5.5959	-1.4215	21.274	29.072	0.54482	10.047	1.8393	1.3162	1530.9
10.62	1063	60	NaN	-3.9375	24.877	-3.8664	-179.75	25.735	4.8581	-104.85	-644.43	1140.5	-59.473	882.72	1044.6	32.801	38.626	0	0	6.2154	11.541	-19.434	-27.755	-5.6395	-1.4478	21.285	29.327	0.57593	10.093	1.8511	1.5718	1530.8
10.63	1064	60	NaN	-3.9369	24.885	-3.8302	-179.75	25.889	4.8402	-105.1	-644.27	1140.4	-59.528	882.82	1044.6	33.641	38.674	0	0	6.2084	11.534	-19.434	-27.756	-5.6463	-1.4634	21.298	29.476	0.56209	10.071	1.8639	1.7195	1530.8
10.64	1065	60	NaN	-3.9271	24.881	-3.7938	-179.77	25.996	4.8216	-105.38	-644.12	1140.2	-59.586	882.97	1044.6	33.976	42.94	0	0	6.2251	11.55	-19.434	-27.755	-5.6449	-1.4831	21.298	29.579	0.58016	10.067	1.8644	1.8239	1530.8
10.65	1066	60	NaN	-3.9027	24.859	-3.8126	-179.78	26.071	4.8638	-105.49	-644	1140.1	-59.468	883.19	1044.6	34.52	53.187	0	0	6.2636	11.587	-19.432	-27.754	-5.629	-1.5089	21.281	29.649	0.63469	10.078	1.8489	1.8956	1530.9
10.66	1067	60	NaN	-3.8643	24.819	-3.8913	-179.81	26.114	4.9204	-105.49	-643.85	1140	-59.321	883.53	1044.6	34.129	54.206	0	0	6.3685	11.688	-19.436	-27.758	-5.5956	-1.5409	21.246	29.688	0.77292	10.147	1.8093	1.9295	1531.1
10.67	1068	60	NaN	-3.8196	24.764	-3.9919	-179.85	26.128	4.959	-105.48	-643.65	1139.9	-59.237	883.98	1044.6	35.733	55.372	0	0	6.4972	11.811	-19.442	-27.764	-5.5535	-1.5793	21.195	29.697	0.94369	10.232	1.7534	1.9334	1531.3
10.68	1069	60	NaN	-3.7839	24.699	-4.0315	-179.88	26.114	5.0116	-105.59	-643.55	1139.8	-59.105	884.33	1044.6	34.678	54.139	0	0	6.6684	11.976	-19.447	-27.769	-5.5267	-1.6256	21.134	29.679	1.1417	10.35	1.6865	1.9099	1531.6
10.69	1070	60	NaN	-3.6928	24.598	-3.9815	-179.89	26.115	5.0335	-106.08	-643.52	1139.6	-59.096	884.63	1044.5	36.162	53.305	0	0	6.8397	12.14	-19.453	-27.775	-5.4539	-1.653	21.039	29.673	1.3857	10.487	1.5865	1.8984	1531.8
10.7	1071	60	NaN	-3.7127	24.469	-4.0378	-179.93	26.186	4.9945	-106.33	-643.43	1139.4	-59.233	884.88	1044.5	35.001	50.638	0	0	7.0109	12.305	-19.458	-27.78	-5.4777	-1.6941	20.917	29.738	1.5331	10.611	1.4581	1.9579	1532
10.71	1072	60	NaN	-3.7997	24.405	-4.1442	-179.96	26.278	4.9489	-106.39	-643.23	1139.5	-59.389	885.02	1044.5	34.816	51.69	0	0	7.1821	12.469	-19.464	-27.786	-5.5612	-1.7192	20.852	29.83	1.6209	10.75	1.388	2.0447	1531.9
10.72	1073	60	NaN	-3.8951	24.331	-4.2536	-179.97	26.356	4.9267	-106.39	-643.13	1139.5	-59.493	885.1	1044.5	36.332	48.798	0	0	7.351	12.631	-19.47	-27.791	-5.6527	-1.7283	20.778	29.909	1.6983	10.903	1.3085	2.1174	1531.9
10.73	1074	60	NaN	-3.959	24.16	-4.3442	-179.98	26.411	4.9301	-106.4	-643.28	1139.2	-59.531	885.22	1044.5	37.447	41.876	0	0	7.3405	12.621	-19.471	-27.793	-5.7154	-1.7322	20.616	29.955	1.625	10.889	1.145	2.1619	1532.1
10.74	1075	60	NaN	-4.0389	24.073	-4.4617	-179.97	26.486	4.9129	-106.3	-643.23	1139.1	-59.59	885.31	1044.5	34.573	42.462	0	0	7.3618	12.642	-19.472	-27.794	-5.7891	-1.723	20.534	30.025	1.5727	10.919	1.0618	2.2316	1532.2
10.75	1076	60	NaN	-4.1702	23.997	-4.4976	-179.97	26.595	4.9133	-106.49	-643.11	1138.9	-59.572	885.37	1044.5	33.491	44.529	0	0	7.4318	12.709	-19.471	-27.793	-5.9283	-1.7278	20.463	30.129	1.5035	10.981	0.99226	2.3364	1532.1
10.76	1077	60	NaN	-4.2701	23.959	-4.4711	-179.97	26.664	4.9215	-106.75	-642.98	1138.8	-59.516	885.43	1044.5	38.95	46.023	0	0	7.5127	12.787	-19.47	-27.791	-6.0402	-1.7449	20.43	30.192	1.4725	11.042	0.96074	2.401	1532
10.77	1078	60	NaN	-4.3505	23.953	-4.4163	-179.97	26.713	4.9376	-107.02	-642.84	1138.6	-59.436	885.46	1044.4	36.132	46.709	0	0	7.5967	12.867	-19.468	-27.79	-6.1338	-1.7571	20.429	30.237	1.4628	11.11	0.96022	2.4472	1531.9
10.78	1079	60	NaN	-4.4145	23.96	-4.3611	-179.97	26.749	4.9637	-107.26	-642.67	1138.5	-59.3	885.53	1044.5	40.845	48.801	0	0	7.6335	12.903	-19.467	-27.788	-6.212	-1.7702	20.442	30.268	1.4215	11.132	0.97498	2.4795	1531.8
10.79	1080	60	NaN	-4.4509	23.96	-4.3247	-180	26.754	4.9994	-107.44	-642.49	1138.3	-59.063	885.72	1044.5	37.561	47.253	0	0	7.6563	12.925	-19.465	-27.786	-6.2641	-1.8095	20.449	30.266	1.3922	11.115	0.98433	2.4793	1531.9
10.8	1081	60	NaN	-4.4905	23.941	-4.347	-180.04	26.769	5.001	-107.34	-642.41	1138.3	-58.878	885.79	1044.6	34.355	47.384	0	0	7.6913	12.958	-19.463	-27.785	-6.3066	-1.8521	20.437	30.273	1.3847	11.106	0.97372	2.4885	1531.8
10.81	1082	60	NaN	-4.5192	23.912	-4.372	-180.09	26.743	5.0188	-107.19	-642.36	1138.2	-58.608	885.99	1044.7	38.512	48.6	0	0	7.689	12.956	-19.461	-27.783	-6.34	-1.9095	20.414	30.241	1.349	11.046	0.95262	2.4586	1532
10.82	1083	60	NaN	-4.5322	23.87	-4.3761	-180.17	26.74	4.9518	-107.11	-642.35	1138.1	-58.541	886.14	1044.8	39.562	46.899	0	0	7.6505	12.919	-19.459	-27.781	-6.3524	-1.9945	20.378	30.232	1.2981	10.924	0.91899	2.4513	1532.1
10.83	1084	60	NaN	-4.5423	23.834	-4.3809	-180.26	26.739	4.8631	-107.02	-642.31	1138.1	-58.549	886.27	1044.9	40.538	46.996	0	0	7.705	12.971	-19.456	-27.778	-6.3584	-2.0784	20.347	30.225	1.3466	10.893	0.89111	2.4472	1532.2
10.84	1085	60	NaN	-4.5536	23.806	-4.4	-180.34	26.718	4.8022	-106.84	-642.21	1138.1	-58.511	886.46	1045.1	40.25	47.756	0	0	7.7694	13.033	-19.454	-27.776	-6.3645	-2.1476	20.324	30.2	1.405	10.886	0.87045	2.4241	1532.3
10.85	1086	60	NaN	-4.543	23.742	-4.4054	-180.44	26.7	4.696	-106.65	-642.17	1138.1	-58.555	886.74	1045.2	36.967	46.653	0	0	7.8283	13.09	-19.452	-27.774	-6.3446	-2.2414	20.266	30.176	1.4838	10.848	0.81402	2.4016	1532.5
10.86	1087	60	NaN	-4.5415	23.715	-4.4684	-180.52	26.767	4.4811	-106.29	-642.08	1138.1	-59.027	886.78	1045.3	35.964	46.572	0	0	7.8538	13.114	-19.45	-27.772	-6.3123	-2.2925	20.242	30.24	1.5414	10.822	0.79167	2.4679	1532.4
10.87	1088	60	NaN	-4.5275	23.665	-4.5558	-180.61	26.83	4.2813	-105.74	-642.05	1138.2	-59.48	886.94	1045.4	38.26	43.033	0	0	7.7733	13.037	-19.447	-27.769	-6.2605	-2.3399	20.194	30.301	1.5127	10.697	0.74703	2.5319	1532.5
10.88	1089	60	NaN	-4.5034	23.626	-4.61	-180.66	26.885	4.1971	-105.28	-642.03	1138.3	-59.672	887.11	1045.5	39.916	59.185	0	0	7.8077	13.07	-19.444	-27.766	-6.2118	-2.3655	20.156	30.355	1.5959	10.704	0.71225	2.5889	1532.6
10.89	1090	60	NaN	-4.4739	23.599	-4.6164	-180.67	26.933	4.2148	-104.96	-642.04	1138.3	-59.642	887.28	1045.5	41.89	65.743	0	1	7.9127	13.171	-19.442	-27.763	-6.1712	-2.3694	20.13	30.402	1.7415	10.801	0.68836	2.6387	1532.8
10.9	1091	60	NaN	-4.4476	23.57	-4.5866	-180.67	26.977	4.2619	-104.68	-642.1	1138.3	-59.572	887.5	1045.6	38.904	64.605	0	1	7.8324	13.094	-19.441	-27.762	-6.137	-2.3607	20.101	30.445	1.6955	10.733	0.66076	2.6828	1533.1
10.91	1092	60	NaN	-4.4476	23.562	-4.5177	-180.65	27.028	4.3289	-104.47	-642.08	1138.4	-59.486	887.72	1045.6	39.365	66.98	0	1	7.8021	13.065	-19.439	-27.761	-6.132	-2.3337	20.094	30.496	1.6702	10.731	0.65452	2.7354	1533.3
10.92	1093	60	NaN	-4.4548	23.567	-4.4975	-180.62	27.076	4.4425	-104.08	-642.06	1138.4	-59.274	887.99	1045.6	40.241	69.014	0	1	7.8547	13.115	-19.438	-27.76	-6.1319	-2.3005	20.097	30.546	1.7228	10.815	0.65888	2.7868	1533.5
10.93	1094	60	NaN	-4.4325	23.565	-4.4448	-180.57	27.172	4.5267	-103.52	-642.06	1138.5	-59.25	888.31	1045.6	40.721	69.261	0	1	7.9013	13.16	-19.437	-27.759	-6.0896	-2.2278	20.093	30.644	1.8117	10.932	0.65606	2.8848	1533.8
10.94	1095	60	NaN	-4.395	23.568	-4.3968	-180.53	27.29	4.5339	-102.93	-642.04	1138.5	-59.416	888.61	1045.6	39.883	63.226	0	1	7.9459	13.203	-19.437	-27.758	-6.0236	-2.1588	20.096	30.762	1.9223	11.044	0.65896	3.004	1534.1
10.95	1096	60	NaN	-4.36	23.575	-4.3397	-180.51	27.409	4.4756	-102.45	-642	1138.5	-59.694	888.83	1045.6	36.014	58.432	0	1	7.8973	13.156	-19.436	-27.758	-5.9598	-2.1093	20.102	30.882	1.9376	11.047	0.66577	3.1239	1534.3
10.96	1097	60	NaN	-4.338	23.564	-4.1935	-180.47	27.526	4.423	-102.17	-642.06	1138.6	-59.977	889.05	1045.6	34.234	55.317	0	0	7.8238	13.085	-19.435	-27.757	-5.9165	-2.0497	20.091	31	1.9074	11.036	0.65551	3.2425	1534.5
10.97	1098	60	NaN	-4.3174	23.57	-4.0912	-180.42	27.623	4.3691	-101.79	-642.07	1138.6	-60.269	889.28	1045.5	33.271	45.708	0	0	7.8414	13.102	-19.435	-27.756	-5.8705	-1.9771	20.094	31.099	1.9709	11.125	0.65941	3.3432	1534.7
10.98	1099	60	NaN	-4.2887	23.571	-3.9921	-180.37	27.709	4.4058	-101.39	-642.1	1138.6	-60.331	889.55	1045.5	32.984	36.307	0	0	7.8283	13.09	-19.433	-27.755	-5.8241	-1.9049	20.094	31.187	2.0042	11.185	0.66031	3.4317	1535
10.99	1100	60	NaN	-4.247	23.569	-3.8965	-180.29	27.796	4.4931	-100.94	-642.15	1138.6	-60.269	889.81	1045.4	32.631	39.1	0	0	7.7825	13.046	-19.431	-27.753	-5.7677	-1.8071	20.091	31.275	2.0148	11.239	0.65924	3.5218	1535.3
11	1101	60	NaN	-4.1718	23.558	-3.7847	-180.19	27.915	4.553	-100.36	-642.24	1138.6	-60.333	890.09	1045.4	34.915	37.506	0	0	7.7217	12.987	-19.431	-27.753	-5.668	-1.6827	20.08	31.393	2.0537	11.305	0.64885	3.6408	1535.7
11.01	1102	60	NaN	-4.0755	23.547	-3.67	-180.09	28.078	4.5206	-99.627	-642.33	1138.6	-60.704	890.38	1045.5	32.977	40.12	0	0	7.6703	12.938	-19.431	-27.753	-5.5302	-1.5475	20.07	31.555	2.1401	11.39	0.639	3.8028	1536
11.02	1103	60	NaN	-4.063	23.591	-3.6633	-180.02	28.244	4.3967	-98.965	-642.27	1138.8	-61.26	890.45	1045.5	30.034	37.111	0	0	7.6535	12.922	-19.432	-27.754	-5.4722	-1.4335	20.112	31.724	2.1813	11.488	0.67985	3.97	1536
11.03	1104	60	NaN	-3.9204	23.588	-3.4966	-179.9	28.36	4.5997	-98.368	-642.36	1138.8	-61	890.9	1045.6	33.058	40.286	0	0	7.6296	12.899	-19.433	-27.755	-5.3165	-1.2946	20.11	31.837	2.3131	11.604	0.67723	4.0825	1536.5
11.04	1105	60	NaN	-3.8374	23.597	-3.4304	-179.81	28.409	4.7187	-97.761	-642.4	1138.8	-60.925	891.27	1045.6	35.649	39.895	0	0	7.5807	12.852	-19.433	-27.755	-5.2133	-1.1906	20.119	31.887	2.3674	11.661	0.6862	4.1316	1536.9
11.05	1106	60	NaN	-3.7868	23.605	-3.3493	-179.74	28.44	4.8232	-97.288	-642.46	1138.9	-60.894	891.59	1045.6	36.097	37.388	0	0	7.5589	12.831	-19.433	-27.755	-5.1458	-1.0977	20.126	31.919	2.4131	11.733	0.69291	4.1647	1537.3
11.06	1107	60	NaN	-3.7427	23.607	-3.234	-179.66	28.478	4.9235	-96.93	-642.57	1139	-60.89	891.88	1045.6	32.237	36.645	0	0	7.5554	12.828	-19.433	-27.754	-5.0882	-1.0034	20.126	31.959	2.4672	11.824	0.69382	4.2049	1537.7
11.07	1108	60	NaN	-3.6893	23.608	-3.1409	-179.58	28.523	4.9836	-96.567	-642.65	1139	-60.99	892.16	1045.6	32.683	37.014	0	0	7.5208	12.794	-19.433	-27.755	-5.0172	-0.90922	20.127	32.004	2.5037	11.885	0.6944	4.2494	1538.1
11.08	1109	60	NaN	-3.6118	23.619	-3.0641	-179.52	28.548	5.0551	-96.186	-642.68	1139.1	-61.047	892.5	1045.6	34.752	39.163	0	0	7.4794	12.755	-19.433	-27.755	-4.923	-0.83196	20.135	32.032	2.5563	11.923	0.70193	4.2769	1538.4
11.09	1110	60	NaN	-3.5337	23.649	-2.9825	-179.45	28.712	5.0377	-95.625	-642.71	1139.2	-61.481	892.73	1045.6	32.268	40.164	0	0	7.4269	12.704	-19.434	-27.756	-4.8076	-0.71972	20.163	32.198	2.6193	11.985	0.7292	4.4426	1538.7
11.1	1111	60	NaN	-3.4888	23.672	-2.9425	-179.39	28.861	5.0775	-95.145	-642.77	1139.3	-61.676	892.92	1045.7	33.538	39.046	0	0	7.4073	12.685	-19.434	-27.756	-4.7373	-0.63754	20.185	32.348	2.67	12.048	0.75014	4.5919	1538.9
11.11	1112	60	NaN	-3.4576	23.69	-2.9121	-179.35	29.014	5.1259	-94.755	-642.85	1139.4	-61.803	893.07	1045.7	32.369	38.891	0	0	7.3989	12.677	-19.435	-27.757	-4.6867	-0.5751	20.202	32.502	2.7123	12.102	0.7674	4.7454	1539.1
11.12	1113	60	NaN	-3.4209	23.714	-2.8567	-179.31	29.202	5.1307	-94.44	-642.95	1139.4	-62.05	893.15	1045.8	31.22	37.92	0	0	7.3666	12.646	-19.435	-27.757	-4.6289	-0.51982	20.225	32.692	2.7377	12.126	0.78969	4.9355	1539.3
11.13	1114	60	NaN	-3.3756	23.753	-2.7654	-179.29	29.425	5.0942	-94.209	-643.05	1139.5	-62.391	893.13	1045.8	31.694	37.32	0	0	7.3245	12.606	-19.435	-27.757	-4.5622	-0.476	20.26	32.918	2.7623	12.13	0.8249	5.1613	1539.4
11.14	1115	60	NaN	-3.3161	23.8	-2.7252	-179.26	29.638	5.1873	-93.702	-643.2	1139.6	-62.455	893.31	1045.7	30.808	40.42	0	0	7.2824	12.565	-19.436	-27.757	-4.4811	-0.42193	20.304	33.134	2.8012	12.144	0.86837	5.3771	1539.7
11.15	1116	60	NaN	-3.2493	23.866	-2.6862	-179.24	29.774	5.236	-93.371	-643.21	1139.6	-62.536	893.49	1045.6	31.901	38.831	0	0	7.2337	12.519	-19.437	-27.759	-4.3988	-0.39185	20.365	33.275	2.8349	12.127	0.92862	5.516	1539.9
11.16	1117	60	NaN	-3.1921	23.913	-2.647	-179.26	29.881	5.2442	-93.128	-643.27	1139.7	-62.64	893.74	1045.5	33.589	36.511	0	0	7.1777	12.465	-19.439	-27.76	-4.3285	-0.39424	20.408	33.385	2.8492	12.071	0.96971	5.6249	1540.2
11.17	1118	60	NaN	-3.1417	23.96	-2.6299	-179.29	30.029	5.1993	-92.826	-643.36	1139.8	-62.879	893.98	1045.4	32.286	37.07	0	0	7.1158	12.405	-19.442	-27.763	-4.2577	-0.40894	20.45	33.539	2.8581	11.997	1.0084	5.7759	1540.5
11.18	1119	60	NaN	-3.094	24.024	-2.6416	-179.33	30.239	5.1108	-92.442	-643.41	1139.9	-63.264	894.1	1045.4	31.572	38.234	0	0	7.072	12.363	-19.445	-27.766	-4.1812	-0.41845	20.507	33.755	2.8908	11.945	1.0624	5.9888	1540.7
11.19	1120	60	NaN	-3.0714	24.039	-2.6127	-179.37	30.34	5.0747	-92.423	-643.44	1139.9	-63.369	894.12	1045.3	33.218	41.09	0	0	7.0916	12.382	-19.447	-27.769	-4.1539	-0.45345	20.521	33.858	2.9377	11.929	1.0738	6.0889	1540.7
11.2	1121	60	NaN	-3.1494	24.155	-2.5692	-179.54	30.635	4.7601	-92.455	-643.38	1140.1	-64	894.01	1045.2	30.958	40.176	0	0	7.1289	12.418	-19.451	-27.772	-4.2098	-0.60182	20.625	34.165	2.9191	11.816	1.1743	6.3921	1540.6
11.21	1122	60	NaN	-3.0627	24.193	-2.5302	-179.68	30.804	4.6244	-92.228	-643.39	1140.1	-64.083	894.12	1045.1	32.348	36.799	0	0	7.2323	12.517	-19.456	-27.778	-4.1114	-0.72683	20.658	34.339	3.1209	11.79	1.2022	6.5607	1540.7
11.22	1123	60	NaN	-2.9884	24.193	-2.4463	-179.85	30.975	4.3919	-92.178	-643.51	1140.1	-64.355	894.13	1044.9	32.285	39.759	0	0	7.3356	12.617	-19.461	-27.783	-4.0251	-0.88558	20.653	34.514	3.3106	11.731	1.1915	6.7312	1540.8
11.23	1124	60	NaN	-2.9756	24.192	-2.3386	-180.07	31.186	4.0086	-92.312	-643.65	1140.1	-64.952	893.99	1044.8	32.213	42.11	0	0	7.439	12.716	-19.467	-27.789	-3.9949	-1.0848	20.644	34.733	3.4441	11.631	1.1774	6.9444	1540.8
11.24	1125	60	NaN	-2.938	24.208	-2.2875	-180.29	31.382	3.6361	-92.237	-643.68	1140.2	-65.424	893.86	1044.6	34.998	38.157	0	0	7.5424	12.815	-19.472	-27.794	-3.9371	-1.2847	20.652	34.938	3.6053	11.53	1.1795	7.1444	1540.7
11.25	1126	60	NaN	-2.8995	24.234	-2.3286	-180.59	31.691	3.1337	-91.824	-643.59	1140.2	-66.048	893.47	1044.4	33.261	37.971	0	0	7.6458	12.914	-19.478	-27.8	-3.8602	-1.5461	20.667	35.259	3.7856	11.368	1.1888	7.4591	1540.3
11.26	1127	60	NaN	-2.8578	24.246	-2.3138	-180.82	31.994	2.8622	-91.614	-643.54	1140.2	-66.126	893	1044	32.246	38.089	0	0	7.7491	13.014	-19.483	-27.805	-3.8081	-1.7722	20.663	35.576	3.9411	11.241	1.1803	7.7712	1539.8
11.27	1128	60	NaN	-2.8219	24.255	-2.278	-180.99	32.256	2.6202	-91.53	-643.47	1140.2	-66.361	892.53	1043.8	32.475	39.277	0	0	7.8525	13.113	-19.489	-27.81	-3.7607	-1.9325	20.661	35.85	4.0918	11.18	1.1728	8.0392	1539.2
11.28	1129	60	NaN	-2.7877	24.261	-2.2423	-181.1	32.508	2.4213	-91.473	-643.39	1140.2	-66.678	891.99	1043.6	31.094	38.822	0	0	7.9559	13.212	-19.494	-27.816	-3.7129	-2.0247	20.658	36.111	4.243	11.188	1.1643	8.295	1538.6
11.29	1130	60	NaN	-2.7502	24.264	-2.2136	-181.15	32.761	2.3146	-91.391	-643.32	1140.2	-66.881	891.39	1043.4	30.227	39.527	0	0	7.9308	13.188	-19.498	-27.819	-3.6651	-2.0651	20.652	36.372	4.2656	11.123	1.1549	8.5531	1538
11.3	1131	60	NaN	-2.7093	24.275	-2.179	-181.17	32.959	2.3218	-91.338	-643.2	1140.2	-66.901	890.82	1043.1	34.371	38.883	0	0	7.8514	13.112	-19.5	-27.822	-3.622	-2.0861	20.651	36.583	4.2294	11.026	1.1509	8.7606	1537.3
11.31	1132	60	NaN	-2.666	24.263	-2.1336	-181.17	33.175	2.2819	-91.328	-643.13	1140.2	-67.181	890.15	1042.8	32.42	40.123	0	0	7.772	13.036	-19.503	-27.825	-3.5682	-2.0764	20.63	36.808	4.2038	10.959	1.1267	8.9838	1536.6
11.32	1133	60	NaN	-2.6226	24.26	-2.0968	-181.17	33.345	2.2634	-91.309	-643.04	1140.2	-67.551	889.48	1042.6	33.115	40.709	0	0	7.6927	12.959	-19.506	-27.827	-3.5107	-2.0556	20.615	36.991	4.182	10.904	1.1091	9.1634	1535.8
11.33	1134	60	NaN	-2.5779	24.249	-2.068	-181.11	33.546	2.3504	-91.268	-642.91	1140.2	-67.879	888.46	1042.2	31.888	39.59	0	0	7.6133	12.883	-19.508	-27.83	-3.4529	-1.9846	20.588	37.207	4.1604	10.899	1.0796	9.3771	1534.7
11.34	1135	60	NaN	-2.5439	24.238	-2.0487	-181.02	33.719	2.4693	-91.238	-642.8	1140.2	-68.171	887.49	1041.9	31.739	38.559	0	0	7.4832	12.758	-19.512	-27.834	-3.4075	-1.8852	20.563	37.395	4.0756	10.873	1.0503	9.5606	1533.6
11.35	1136	60	NaN	-2.5281	24.234	-2.0368	-180.93	33.784	2.522	-91.25	-642.72	1140.2	-68.516	886.97	1041.7	31.24	40.098	0	0	7.3696	12.649	-19.516	-27.838	-3.3795	-1.7808	20.55	37.468	3.9901	10.868	1.0344	9.6297	1533
11.36	1137	60	NaN	-2.4914	24.187	-2.0092	-180.73	33.843	2.6479	-91.261	-642.63	1140.1	-69.012	885.84	1041.2	30.504	39.766	0	0	7.35	12.63	-19.518	-27.84	-3.3254	-1.5671	20.487	37.543	4.0247	11.063	0.96898	9.7029	1531.8
11.37	1138	60	NaN	-2.4216	24.179	-2.0569	-180.47	33.779	2.9969	-91.105	-642.35	1140	-69.121	884.77	1040.8	32.067	37.311	0	0	7.3256	12.607	-19.52	-27.842	-3.2464	-1.2936	20.461	37.497	4.0792	11.313	0.94107	9.655	1530.5
11.38	1139	60	NaN	-2.4146	24.122	-2.0207	-180.29	33.682	3.2162	-91.192	-642.35	1140	-69.35	884.02	1040.5	32.12	40.201	0	0	7.2801	12.563	-19.525	-27.847	-3.2344	-1.1075	20.392	37.412	4.0457	11.456	0.86766	9.5655	1529.8
11.39	1140	60	NaN	-2.4149	24.056	-1.9747	-180.1	33.564	3.3961	-91.332	-642.36	1140	-69.74	883.11	1040.2	30.105	37.879	0	0	7.2066	12.493	-19.528	-27.85	-3.2259	-0.90849	20.316	37.304	3.9807	11.584	0.78818	9.4538	1528.9
11.4	1141	60	NaN	-2.4006	24.015	-1.9619	-179.87	33.443	3.6168	-91.405	-642.25	1139.9	-70.08	882.05	1040	32.344	39.84	0	0	7.1117	12.402	-19.53	-27.852	-3.2021	-0.67645	20.267	37.191	3.9096	11.725	0.73621	9.3388	1527.7
11.41	1142	60	NaN	-2.4006	24.006	-1.9607	-179.69	33.338	3.872	-91.445	-642.11	1139.9	-70.055	881.32	1040	32.295	41.127	0	0	7.0539	12.346	-19.534	-27.855	-3.205	-0.49776	20.254	37.09	3.8488	11.848	0.71995	9.2349	1526.9
11.42	1143	60	NaN	-2.4023	23.99	-1.9443	-179.56	33.126	3.923	-91.543	-642	1139.9	-70.547	880.78	1039.9	30.888	40.504	0	0	6.9805	12.275	-19.537	-27.859	-3.1923	-0.34566	20.232	36.883	3.7882	11.93	0.69493	9.0239	1526.2
11.43	1144	60	NaN	-2.4076	23.969	-1.9311	-179.27	32.898	4.1419	-91.645	-641.87	1139.8	-70.852	879.92	1039.7	31.622	39.349	0	0	6.8717	12.171	-19.541	-27.863	-3.1904	-0.054916	20.205	36.662	3.6813	12.116	0.66314	8.7989	1525.2
11.44	1145	60	NaN	-2.4138	23.957	-1.9243	-179.06	32.684	4.3319	-91.724	-641.77	1139.8	-70.99	879.24	1039.6	29.478	39.851	0	0	6.7687	12.072	-19.543	-27.864	-3.1948	0.16305	20.186	36.455	3.5739	12.235	0.64327	8.5903	1524.5
11.45	1146	60	NaN	-2.425	23.95	-1.9242	-178.88	32.519	4.4516	-91.791	-641.67	1139.8	-71.21	878.49	1039.5	32.089	39.984	0	0	6.6679	11.975	-19.543	-27.864	-3.2006	0.34433	20.175	36.294	3.4672	12.32	0.63247	8.4294	1523.6
11.46	1147	60	NaN	-2.4401	23.945	-1.9281	-178.71	32.417	4.529	-91.853	-641.57	1139.8	-71.546	877.59	1039.5	31.606	40.052	0	0	6.5381	11.851	-19.544	-27.866	-3.2059	0.52441	20.169	36.193	3.3322	12.375	0.62441	8.3269	1522.6
11.47	1148	60	NaN	-2.4429	23.948	-1.9289	-178.65	32.343	4.6388	-91.885	-641.53	1139.8	-71.425	877.35	1039.5	31.32	40.72	0	0	6.4001	11.718	-19.547	-27.869	-3.2147	0.57639	20.17	36.122	3.1854	12.294	0.6229	8.2532	1522.3
11.48	1149	60	NaN	-2.4514	23.956	-1.8832	-178.5	32.223	4.6577	-92.101	-641.45	1139.8	-71.907	876.42	1039.4	33.088	39.16	0	0	6.3407	11.661	-19.548	-27.87	-3.2136	0.7344	20.174	36.005	3.1271	12.395	0.62554	8.1347	1521.3
11.49	1150	60	NaN	-2.4619	23.966	-1.8547	-178.43	32.147	4.5827	-92.253	-641.38	1139.8	-72.5	875.77	1039.4	32.625	40.376	0	0	6.2304	11.555	-19.55	-27.872	-3.2078	0.82604	20.18	35.932	3.0226	12.381	0.63046	8.0607	1520.6
11.5	1151	60	NaN	-2.4707	23.972	-1.8433	-178.48	32.071	4.585	-92.338	-641.35	1139.8	-72.62	875.32	1039.3	30.597	39.346	0	0	6.0542	11.386	-19.552	-27.873	-3.2156	0.77448	20.183	35.86	2.8387	12.16	0.6317	7.9871	1520.1
11.51	1152	60	NaN	-2.4786	23.979	-1.8378	-178.52	31.947	4.7244	-92.41	-641.32	1139.8	-72.412	874.92	1039.2	32.416	39.893	0	0	5.9772	11.312	-19.553	-27.875	-3.2342	0.72098	20.184	35.742	2.7429	12.033	0.63088	7.8668	1519.7
11.52	1153	60	NaN	-2.4893	23.991	-1.8271	-178.4	31.769	4.9299	-92.527	-641.28	1139.8	-72.417	874.46	1039	31.383	39.048	0	0	5.9058	11.243	-19.553	-27.875	-3.2494	0.83912	20.187	35.573	2.6564	12.082	0.63401	7.6981	1519.2
11.53	1154	60	NaN	-2.5048	24.004	-1.8306	-178.47	31.762	4.8753	-92.595	-641.25	1139.8	-72.725	874.04	1038.9	32.514	38.813	0	0	5.7749	11.118	-19.55	-27.871	-3.2561	0.77708	20.195	35.572	2.5188	11.895	0.64528	7.7005	1518.8
11.54	1155	60	NaN	-2.5259	24.019	-1.8341	-178.58	31.803	4.7948	-92.661	-641.21	1139.8	-73.105	873.53	1038.8	31.101	38.353	0	0	5.644	10.992	-19.546	-27.868	-3.2656	0.67578	20.203	35.619	2.3784	11.668	0.65695	7.751	1518.2
11.55	1156	60	NaN	-2.5441	24.02	-1.838	-178.69	31.836	4.7175	-92.708	-641.23	1139.9	-73.452	873.09	1038.7	31.72	38.934	0	0	5.5131	10.866	-19.542	-27.864	-3.2726	0.58041	20.198	35.657	2.2405	11.447	0.65632	7.7931	1517.8
11.56	1157	60	NaN	-2.5646	24.015	-1.8404	-178.79	31.85	4.7002	-92.76	-641.25	1139.9	-73.603	872.73	1038.6	30.739	37.709	0	0	5.3822	10.74	-19.538	-27.86	-3.2895	0.48163	20.189	35.676	2.0927	11.222	0.65093	7.8156	1517.5
11.57	1158	60	NaN	-2.5906	24.008	-1.8457	-178.92	31.837	4.7545	-92.803	-641.27	1139.9	-73.531	872.42	1038.5	30.545	39.269	0	0	5.2513	10.615	-19.535	-27.856	-3.3201	0.35224	20.177	35.668	1.9312	10.967	0.64207	7.8117	1517.2
11.58	1159	60	NaN	-2.619	23.988	-1.8658	-179.11	31.792	4.8232	-92.78	-641.33	1139.9	-73.413	872.08	1038.4	31.376	39.798	0	0	5.1204	10.489	-19.531	-27.853	-3.3522	0.16121	20.151	35.628	1.7682	10.65	0.62063	7.7755	1516.9
11.59	1160	60	NaN	-2.639	23.976	-1.8834	-179.27	31.765	4.7337	-92.755	-641.36	1139.9	-73.665	871.86	1038.4	31.71	39.173	0	0	5.0217	10.394	-19.526	-27.848	-3.3618	0.0053214	20.137	35.604	1.6599	10.4	0.6112	7.7563	1516.7
11.6	1161	60	NaN	-2.6608	23.961	-1.8884	-179.43	31.783	4.4564	-92.746	-641.42	1139.9	-74.466	871.51	1038.4	31.473	38.748	0	0	4.9936	10.367	-19.52	-27.842	-3.3531	-0.11875	20.122	35.622	1.6406	10.249	0.60211	7.7807	1516.4
11.61	1162	60	NaN	-2.6743	23.943	-1.8831	-179.54	31.667	4.4505	-92.739	-641.49	1139.9	-74.488	871.53	1038.3	30.012	39.441	0	0	4.8896	10.267	-19.517	-27.839	-3.3654	-0.23056	20.102	35.508	1.5242	10.037	0.5846	7.669	1516.5
11.62	1163	60	NaN	-2.6867	23.926	-1.8729	-179.62	31.493	4.5826	-92.734	-641.56	1139.9	-74.11	871.73	1038.2	32.845	41.032	0	0	4.7526	10.136	-19.517	-27.838	-3.3918	-0.32736	20.082	35.337	1.3608	9.8084	0.56536	7.4986	1516.8
11.63	1164	60	NaN	-2.7051	23.914	-1.8593	-179.69	31.388	4.5605	-92.744	-641.63	1139.9	-74.177	871.78	1038.2	32.686	39.675	0	0	4.7094	10.094	-19.516	-27.838	-3.408	-0.39618	20.069	35.233	1.3015	9.6982	0.5528	7.395	1516.9
11.64	1165	60	NaN	-2.7192	23.911	-1.8297	-179.74	31.347	4.2785	-92.789	-641.68	1140	-75.017	871.65	1038.3	32.679	37.937	0	0	4.7203	10.105	-19.515	-27.837	-3.3921	-0.41753	20.066	35.192	1.3282	9.6872	0.55153	7.3549	1516.8
11.65	1166	60	NaN	-2.7302	23.89	-1.83	-179.75	31.215	4.3766	-92.701	-641.81	1140	-74.718	871.88	1038.2	32.718	39.203	0	0	4.8928	10.27	-19.514	-27.836	-3.4108	-0.42634	20.044	35.061	1.4819	9.8441	0.53022	7.2246	1517.2
11.66	1167	60	NaN	-2.7469	23.879	-1.8194	-179.71	31.128	4.374	-92.651	-641.95	1140	-74.723	872.01	1038.2	30.346	38.198	0	0	5.0315	10.404	-19.512	-27.834	-3.4253	-0.38543	20.032	34.974	1.6062	10.018	0.52007	7.1397	1517.5
11.67	1168	60	NaN	-2.7639	23.877	-1.8147	-179.65	31.09	4.3394	-92.598	-642.06	1140	-74.832	872.1	1038.2	31.166	36.932	0	0	5.1259	10.494	-19.509	-27.831	-3.4361	-0.32509	20.032	34.935	1.6898	10.169	0.52283	7.1044	1517.7
11.68	1169	60	NaN	-2.7778	23.883	-1.8205	-179.59	31.09	4.3073	-92.524	-642.15	1140	-74.956	872.15	1038.3	31.972	38.522	0	0	5.1723	10.539	-19.507	-27.829	-3.4425	-0.25632	20.038	34.935	1.7298	10.283	0.53088	7.1059	1517.8
11.69	1170	60	NaN	-2.7883	23.889	-1.8295	-179.52	31.11	4.2677	-92.438	-642.25	1140.1	-75.14	872.16	1038.3	32.124	38.67	0	0	5.177	10.543	-19.504	-27.826	-3.4427	-0.1741	20.044	34.955	1.7344	10.369	0.54034	7.1293	1517.9
11.7	1171	60	NaN	-2.7961	23.899	-1.834	-179.45	31.115	4.2509	-92.332	-642.36	1140.1	-75.276	872.29	1038.3	32.396	37.461	0	0	5.0508	10.422	-19.492	-27.814	-3.4413	-0.093224	20.054	34.96	1.6095	10.329	0.5615	7.146	1518.2
11.71	1172	60	NaN	-2.7918	23.974	-1.8885	-179.33	31.123	4.2619	-92.078	-642.29	1140.2	-75.501	872.53	1038.3	29.548	37.903	0	0	4.9737	10.348	-19.482	-27.804	-3.4188	0.041284	20.127	34.971	1.555	10.389	0.64444	7.1669	1518.3
11.72	1173	60	NaN	-2.803	24.005	-1.8966	-179.22	31.161	4.2704	-91.969	-642.4	1140.2	-75.771	872.67	1038.2	34.912	36.438	0	0	5.1452	10.513	-19.479	-27.801	-3.4156	0.17032	20.155	35.012	1.7296	10.683	0.67595	7.2111	1518.6
11.73	1174	60	NaN	-2.8243	24.016	-1.8824	-179.09	31.22	4.3082	-91.918	-642.57	1140.3	-76.022	872.75	1038.2	33.668	38.779	0	0	5.1987	10.564	-19.475	-27.797	-3.4253	0.30443	20.163	35.073	1.7734	10.869	0.68773	7.2753	1518.8
11.74	1175	60	NaN	-2.8415	24.032	-1.8601	-178.96	31.283	4.3977	-91.879	-642.72	1140.3	-76.209	872.86	1038.2	32.935	39.994	0	0	5.1532	10.521	-19.472	-27.793	-3.4339	0.45085	20.178	35.137	1.7194	10.971	0.70642	7.3433	1519.1
11.75	1176	60	NaN	-2.8396	24.044	-1.7933	-178.81	31.338	4.5297	-91.978	-642.9	1140.4	-76.319	873.02	1038.2	34.28	37.781	0	0	5.2463	10.61	-19.468	-27.79	-3.4314	0.59407	20.189	35.193	1.8149	11.204	0.72078	7.4037	1519.4
11.76	1177	60	NaN	-2.8431	24.09	-1.7714	-178.53	31.376	4.8676	-91.84	-642.98	1140.4	-76.265	873.35	1038.2	31.847	38.717	0	0	5.3002	10.662	-19.464	-27.786	-3.4316	0.88055	20.233	35.234	1.8686	11.542	0.76835	7.4474	1519.8
11.77	1178	60	NaN	-2.8327	24.118	-1.7377	-178.33	31.436	5.1103	-91.757	-643.07	1140.5	-76.294	873.51	1038.3	31.591	38.297	0	0	5.2341	10.598	-19.461	-27.783	-3.4169	1.0857	20.262	35.292	1.8172	11.684	0.8006	7.5087	1520.1
11.78	1179	60	NaN	-2.816	24.138	-1.7022	-178.18	31.478	5.2842	-91.682	-643.16	1140.6	-76.443	873.67	1038.3	33.08	39.721	0	0	5.2253	10.59	-19.458	-27.78	-3.3916	1.2408	20.282	35.334	1.8337	11.831	0.82404	7.5535	1520.3
11.79	1180	60	NaN	-2.7998	24.147	-1.6674	-178.05	31.5	5.4483	-91.61	-643.26	1140.6	-76.6	873.87	1038.4	33.33	37.996	0	0	5.245	10.609	-19.455	-27.777	-3.3667	1.3796	20.293	35.355	1.8784	11.988	0.83758	7.5776	1520.6
11.8	1181	60	NaN	-2.7888	24.144	-1.6284	-177.9	31.508	5.6546	-91.551	-643.42	1140.6	-76.677	874.12	1038.4	34.961	38.952	0	0	5.1737	10.54	-19.444	-27.765	-3.3503	1.5335	20.291	35.361	1.8234	12.074	0.84733	7.5954	1521
11.81	1182	60	NaN	-2.7816	24.134	-1.5681	-177.73	31.486	5.8831	-91.487	-643.67	1140.7	-76.905	874.45	1038.4	34.024	39.204	0	0	5.0447	10.416	-19.428	-27.749	-3.3319	1.7245	20.28	35.34	1.7128	12.141	0.85254	7.5906	1521.6
11.82	1183	60	NaN	-2.7815	24.157	-1.5888	-177.54	31.479	6.0843	-91.259	-643.71	1140.7	-76.971	874.59	1038.4	32.535	39.278	0	0	4.6171	10.006	-19.408	-27.73	-3.3207	1.922	20.303	35.333	1.2964	11.928	0.89471	7.6036	1521.8
11.83	1184	60	NaN	-2.7781	24.163	-1.5927	-177.38	31.495	6.1962	-91.105	-643.81	1140.7	-77.238	874.68	1038.4	31.797	38.429	0	0	4.3956	9.793	-19.396	-27.718	-3.3014	2.0983	20.308	35.349	1.0942	11.891	0.91241	7.6315	1522
11.84	1185	60	NaN	-2.7659	24.185	-1.5943	-177.26	31.549	6.2798	-90.918	-643.9	1140.8	-77.575	874.69	1038.4	39.664	38.966	0	0	4.4654	9.86	-19.394	-27.716	-3.2693	2.2378	20.329	35.405	1.1961	12.098	0.93475	7.6895	1522.1
11.85	1186	60	NaN	-2.7468	24.216	-1.6002	-177.15	31.621	6.3715	-90.704	-643.97	1140.9	-77.866	874.66	1038.4	34.597	39.005	0	0	4.4608	9.8556	-19.394	-27.715	-3.2311	2.3614	20.358	35.48	1.2297	12.217	0.96409	7.7642	1522.1
11.86	1187	60	NaN	-2.7286	24.214	-1.6013	-177.02	31.66	6.4615	-90.575	-644.11	1140.9	-78.085	874.62	1038.4	30.764	38.99	0	0	4.4524	9.8475	-19.393	-27.715	-3.1998	2.5133	20.355	35.519	1.2526	12.361	0.96146	7.8043	1522.2
11.87	1188	60	NaN	-2.7096	24.222	-1.5928	-176.88	31.669	6.4375	-90.482	-644.24	1140.9	-78.567	874.62	1038.4	32.821	37.586	0	0	4.5226	9.9149	-19.391	-27.713	-3.1591	2.6687	20.36	35.531	1.3635	12.584	0.96859	7.8187	1522.4
11.88	1189	60	NaN	-2.6868	24.237	-1.6108	-176.81	31.696	6.4493	-90.302	-644.33	1140.9	-78.905	874.56	1038.3	29.262	38.68	0	0	4.5864	9.9762	-19.389	-27.71	-3.1167	2.7641	20.372	35.561	1.4697	12.74	0.98336	7.8507	1522.4
11.89	1190	60	NaN	-2.6608	24.257	-1.6368	-176.76	31.72	6.4467	-90.101	-644.42	1141	-79.265	874.5	1038.3	32.577	39.142	0	0	4.6145	10.003	-19.385	-27.706	-3.0695	2.8326	20.389	35.589	1.5449	12.836	1.0043	7.8826	1522.4
11.9	1191	60	NaN	-2.64	24.278	-1.6576	-176.72	31.744	6.4525	-89.936	-644.51	1141	-79.632	874.43	1038.2	31.964	37.226	0	0	4.6442	10.032	-19.381	-27.702	-3.0287	2.895	20.406	35.616	1.6156	12.927	1.0259	7.9132	1522.4
11.91	1192	60	NaN	-2.6287	24.304	-1.6746	-176.66	31.759	6.5139	-89.799	-644.58	1141	-79.914	874.35	1038.2	31.121	39.685	0	0	4.6756	10.062	-19.377	-27.698	-3.0015	2.9686	20.431	35.632	1.674	13.03	1.054	7.9336	1522.4
11.92	1193	60	NaN	-2.6194	24.362	-1.7125	-176.57	31.727	6.6837	-89.57	-644.53	1141	-79.977	874.38	1038.1	31.347	40.836	0	0	4.6378	10.026	-19.369	-27.691	-2.9812	3.0675	20.486	35.603	1.6566	13.093	1.1164	7.9119	1522.4
11.93	1194	60	NaN	-2.6077	24.392	-1.6736	-176.51	31.731	6.9219	-89.578	-644.67	1141	-80.107	874.28	1038.1	32.086	38.203	0	0	4.5796	9.9696	-19.363	-27.684	-2.9649	3.1323	20.516	35.607	1.6146	13.102	1.1532	7.9231	1522.5
11.94	1195	60	NaN	-2.6054	24.427	-1.6748	-176.46	31.773	7.0755	-89.506	-644.71	1141	-80.309	874.08	1038.1	33.075	37.802	0	0	4.4882	9.8819	-19.359	-27.681	-2.9524	3.1898	20.551	35.649	1.5358	13.072	1.1917	7.9683	1522.3
11.95	1196	60	NaN	-2.6082	24.46	-1.6718	-176.43	31.793	7.2568	-89.467	-644.75	1141	-80.393	873.93	1038.1	31.842	38.626	0	0	4.4389	9.8345	-19.356	-27.678	-2.9506	3.2324	20.584	35.669	1.4883	13.067	1.228	7.9911	1522.2
11.96	1197	60	NaN	-2.6098	24.485	-1.6562	-176.38	31.78	7.4925	-89.467	-644.81	1141	-80.356	873.85	1038.1	33.68	38.995	0	0	4.4108	9.8076	-19.354	-27.675	-2.9535	3.2737	20.609	35.656	1.4573	13.081	1.255	7.9808	1522.2
11.97	1198	60	NaN	-2.6074	24.501	-1.6468	-176.32	31.751	7.7635	-89.439	-644.9	1141	-80.277	873.8	1038.1	32.828	38.931	0	0	4.3695	9.7679	-19.353	-27.674	-2.9531	3.3376	20.625	35.627	1.4164	13.106	1.2718	7.9524	1522.2
11.98	1199	60	NaN	-2.6163	24.542	-1.6845	-176.21	31.71	8.0896	-89.288	-644.85	1141	-80.074	873.74	1038.1	31.752	37.446	0	0	4.3204	9.7208	-19.353	-27.675	-2.9639	3.4442	20.667	35.585	1.3565	13.165	1.3142	7.9103	1522.1
11.99	1200	60	NaN	-2.6554	24.516	-1.5257	-176.12	31.663	8.3287	-89.726	-645.17	1141	-80.341	873.6	1038.1	31.385	38.909	0	0	4.2539	9.6569	-19.355	-27.677	-3.0095	3.5241	20.641	35.538	1.2445	13.181	1.2857	7.861	1522.3
12	1201	60	NaN	-2.6364	24.569	-1.5719	-176.08	31.651	8.4333	-89.573	-645.09	1141	-80.71	873.42	1038.2	29.619	37.435	0	0	4.2273	9.6313	-19.357	-27.679	-2.9708	3.5854	20.694	35.525	1.2565	13.217	1.337	7.8457	1522
12.01	1202	60	NaN	-2.6112	24.614	-1.605	-176.04	31.617	8.5045	-89.494	-645	1141	-81.043	873.26	1038.2	32.321	37.417	0	0	4.2624	9.6651	-19.358	-27.68	-2.9301	3.6377	20.739	35.492	1.3324	13.303	1.3807	7.8115	1521.8
12.02	1203	60	NaN	-2.6093	24.612	-1.5527	-176	31.529	8.6083	-89.71	-645.09	1141	-81.28	873.16	1038.2	31.641	39.626	0	0	4.3683	9.7667	-19.361	-27.683	-2.9274	3.6796	20.737	35.404	1.4409	13.446	1.3757	7.7205	1521.8
12.03	1204	60	NaN	-2.6164	24.606	-1.5726	-175.99	31.396	8.745	-89.74	-645.14	1141	-81.408	873.1	1038.3	31.184	38.034	0	0	4.4806	9.8746	-19.365	-27.687	-2.9309	3.6986	20.736	35.266	1.5498	13.573	1.371	7.5794	1521.7
12.04	1205	60	NaN	-2.6693	24.548	-1.4856	-175.96	31.259	8.9415	-90.092	-645.41	1141	-81.109	873.12	1038.3	31.005	39.025	0	0	4.5199	9.9123	-19.368	-27.69	-3.0083	3.7008	20.681	35.126	1.5116	13.613	1.3128	7.4368	1522
12.05	1206	60	NaN	-2.688	24.537	-1.4868	-176	31.153	8.9379	-90.212	-645.47	1141	-81.214	873.08	1038.4	31.422	39.176	0	0	4.5774	9.9676	-19.371	-27.692	-3.0275	3.6599	20.672	35.018	1.5499	13.627	1.3009	7.3253	1522
12.06	1207	60	NaN	-2.6848	24.569	-1.5427	-176.07	31.05	8.898	-90.213	-645.35	1141	-81.336	873.04	1038.4	31.505	39.195	0	0	4.7548	10.138	-19.374	-27.695	-3.0197	3.599	20.705	34.915	1.7351	13.737	1.3315	7.2193	1521.9
12.07	1208	60	NaN	-2.6947	24.603	-1.6055	-176.15	30.953	8.8558	-90.225	-645.22	1140.9	-81.406	872.97	1038.4	34.504	37.71	0	0	4.8925	10.27	-19.377	-27.699	-3.0275	3.5221	20.74	34.815	1.865	13.792	1.3628	7.1164	1521.7
12.08	1209	60	NaN	-2.7429	24.594	-1.6228	-176.24	30.851	8.8069	-90.417	-645.24	1140.9	-81.422	872.9	1038.5	33.577	39.251	0	0	4.9908	10.365	-19.381	-27.703	-3.0823	3.4175	20.734	34.711	1.9085	13.782	1.3531	7.0078	1521.6
12.09	1210	60	NaN	-2.8146	24.532	-1.5452	-176.38	30.702	8.7529	-91.008	-645.49	1140.9	-81.309	872.86	1038.5	31.133	38.762	0	0	5.135	10.503	-19.386	-27.707	-3.1806	3.25	20.676	34.559	1.9544	13.753	1.2899	6.8512	1521.8
12.1	1211	60	NaN	-2.8341	24.51	-1.512	-176.46	30.622	8.6963	-91.332	-645.59	1140.9	-81.331	872.72	1038.6	32.055	37.355	0	0	5.247	10.611	-19.389	-27.711	-3.2115	3.1628	20.655	34.477	2.0356	13.773	1.2656	6.7659	1521.8
12.11	1212	60	NaN	-2.8922	24.503	-1.6029	-176.61	30.511	8.5471	-91.516	-645.57	1140.8	-81.488	872.59	1038.7	30.345	37.287	0	0	5.2506	10.614	-19.391	-27.713	-3.2707	3.0163	20.653	34.361	1.9799	13.63	1.2617	6.6485	1521.6
12.12	1213	60	NaN	-2.9427	24.506	-1.6988	-176.74	30.394	8.4381	-91.624	-645.52	1140.8	-81.551	872.56	1038.7	31.953	38.744	0	0	5.2862	10.648	-19.392	-27.714	-3.3229	2.8792	20.66	34.24	1.9633	13.527	1.2682	6.526	1521.5
12.13	1214	60	NaN	-2.968	24.514	-1.7458	-176.83	30.302	8.3936	-91.719	-645.5	1140.7	-81.519	872.59	1038.7	31.198	37.894	0	0	5.3394	10.699	-19.393	-27.714	-3.353	2.785	20.67	34.146	1.9864	13.484	1.2773	6.4316	1521.6
12.14	1215	60	NaN	-2.9781	24.519	-1.7553	-176.89	30.248	8.345	-91.863	-645.48	1140.7	-81.549	872.61	1038.8	30.819	37.492	0	0	5.3378	10.698	-19.394	-27.716	-3.3674	2.7184	20.678	34.089	1.9704	13.416	1.2842	6.3735	1521.6
12.15	1216	60	NaN	-2.9999	24.533	-1.8018	-177.05	30.118	8.1616	-92.13	-645.44	1140.6	-81.804	872.66	1038.8	31.635	40.376	0	0	5.303	10.664	-19.396	-27.717	-3.3896	2.5641	20.697	33.955	1.9134	13.228	1.3013	6.2373	1521.6
12.16	1217	60	NaN	-3.0113	24.546	-1.8288	-177.13	30.02	8.146	-92.345	-645.42	1140.6	-81.726	872.72	1038.9	30.27	37.424	0	0	5.3521	10.712	-19.397	-27.719	-3.4121	2.4693	20.714	33.853	1.94	13.181	1.3169	6.134	1521.6
12.17	1218	60	NaN	-3.027	24.566	-1.8941	-177.2	29.961	8.0946	-92.426	-645.37	1140.6	-81.763	872.76	1039	33.657	37.137	0	0	5.3998	10.757	-19.398	-27.72	-3.4294	2.395	20.738	33.789	1.9704	13.152	1.3406	6.0697	1521.6
12.18	1219	60	NaN	-3.0562	24.587	-1.9707	-177.27	29.907	8.0402	-92.555	-645.32	1140.5	-81.814	872.8	1039.1	32.44	36.777	0	0	5.4453	10.801	-19.398	-27.72	-3.4615	2.3204	20.764	33.73	1.9837	13.121	1.366	6.01	1521.5
12.19	1220	60	NaN	-3.0902	24.597	-2.0079	-177.33	29.831	8.0591	-92.868	-645.31	1140.5	-81.675	872.93	1039.2	33.314	38.665	0	0	5.4162	10.773	-19.399	-27.721	-3.5126	2.2452	20.778	33.65	1.9037	13.018	1.3789	5.9291	1521.7
12.2	1221	60	NaN	-3.1011	24.583	-1.9545	-177.35	29.734	8.2113	-93.355	-645.42	1140.5	-81.188	873.17	1039.2	33.252	38.655	0	0	5.3575	10.717	-19.4	-27.721	-3.5601	2.1898	20.764	33.553	1.7973	12.907	1.3643	5.8312	1522
12.21	1222	60	NaN	-3.1342	24.581	-1.9649	-177.46	29.768	8.1128	-93.635	-645.41	1140.5	-81.289	873.16	1039.3	31.226	39.074	0	0	5.2562	10.619	-19.4	-27.722	-3.6	2.0782	20.766	33.582	1.6561	12.698	1.366	5.86	1522
12.22	1223	60	NaN	-3.1639	24.586	-2.0628	-177.49	29.796	8.055	-93.655	-645.32	1140.4	-81.339	873.2	1039.3	31.225	38.763	0	0	5.161	10.528	-19.401	-27.723	-3.6286	2.0438	20.776	33.606	1.5323	12.572	1.3744	5.8826	1521.9
12.23	1224	60	NaN	-3.1852	24.587	-2.1204	-177.52	29.82	8.0528	-93.727	-645.25	1140.4	-81.216	873.28	1039.4	31.553	39.456	0	0	5.1119	10.481	-19.405	-27.726	-3.6573	2.0035	20.781	33.626	1.4547	12.484	1.3765	5.8998	1521.9
12.24	1225	60	NaN	-3.2019	24.58	-2.1492	-177.57	29.863	8.0933	-93.86	-645.21	1140.3	-80.878	873.42	1039.4	31.446	38.601	0	0	5.0577	10.429	-19.407	-27.728	-3.6917	1.9414	20.777	33.666	1.366	12.37	1.3704	5.938	1522
12.25	1226	60	NaN	-3.2174	24.563	-2.1934	-177.63	29.943	8.1318	-93.962	-645.18	1140.3	-80.421	873.6	1039.4	29.512	39.432	0	0	4.9982	10.372	-19.408	-27.729	-3.7282	1.8608	20.763	33.743	1.27	12.232	1.3555	6.0135	1522.2
12.26	1227	60	NaN	-3.2234	24.544	-2.2289	-177.74	30.031	8.0678	-94.019	-645.18	1140.3	-80.217	873.74	1039.4	31.658	39.802	0	0	4.9358	10.312	-19.411	-27.732	-3.744	1.7386	20.744	33.831	1.1918	12.05	1.3329	6.0989	1522.3
12.27	1228	60	NaN	-3.219	24.52	-2.2378	-177.93	30.215	7.9738	-94.169	-645.15	1140.2	-79.893	873.78	1039.4	32.052	41.897	0	0	4.8571	10.236	-19.413	-27.735	-3.7575	1.5333	20.723	34.012	1.0996	11.77	1.3096	6.2768	1522.3
12.28	1229	60	NaN	-3.2214	24.504	-2.2496	-178.09	30.346	7.8589	-94.28	-645.13	1140.2	-79.727	873.83	1039.4	29.651	38.574	0	0	4.7311	10.115	-19.415	-27.737	-3.7703	1.3573	20.709	34.142	0.96082	11.473	1.2937	6.4048	1522.4
12.29	1230	60	NaN	-3.2221	24.491	-2.2581	-178.31	30.469	7.625	-94.372	-645.12	1140.2	-79.834	873.91	1039.4	29.781	40.814	0	0	4.7038	10.089	-19.417	-27.739	-3.7704	1.144	20.696	34.264	0.93343	11.233	1.2783	6.525	1522.4
12.3	1231	60	NaN	-3.2222	24.481	-2.2632	-178.58	30.582	7.3528	-94.457	-645.12	1140.2	-79.95	874.07	1039.4	31.271	34.54	0	0	4.7347	10.119	-19.42	-27.742	-3.7693	0.87029	20.687	34.377	0.96542	10.989	1.2667	6.6348	1522.6
12.31	1232	60	NaN	-3.2287	24.484	-2.2698	-178.88	30.652	7.2189	-94.54	-645.08	1140.1	-79.666	874.34	1039.4	29.576	42.727	0	0	4.7213	10.106	-19.424	-27.746	-3.7896	0.55858	20.69	34.445	0.9317	10.664	1.2661	6.6997	1522.8
12.32	1233	60	NaN	-3.2276	24.478	-2.2682	-179.22	30.773	7.0029	-94.644	-645.06	1140.1	-79.695	874.46	1039.4	31.768	27.737	0	0	4.6792	10.065	-19.428	-27.75	-3.7912	0.21404	20.686	34.565	0.88795	10.279	1.2583	6.8149	1522.9
12.33	1234	60	NaN	-3.226	24.476	-2.263	-179.52	30.838	6.8752	-94.758	-645.05	1140.1	-79.532	874.68	1039.5	31.985	57.425	0	0	4.6718	10.058	-19.432	-27.754	-3.8	-0.093558	20.688	34.626	0.87184	9.9647	1.2555	6.8724	1523.1
12.34	1235	60	NaN	-3.2295	24.472	-2.2751	-179.8	30.882	6.8165	-94.814	-645.04	1140.1	-79.193	874.94	1039.5	40.579	72.315	0	1	4.6726	10.059	-19.436	-27.758	-3.8183	-0.38739	20.688	34.666	0.85431	9.6716	1.2512	6.9079	1523.4
12.35	1236	60	NaN	-3.2304	24.466	-2.2784	-180.15	30.92	6.776	-94.901	-645.05	1140.1	-78.692	875.3	1039.6	42.05	65.622	0	1	4.6866	10.072	-19.441	-27.763	-3.8412	-0.75872	20.687	34.699	0.84538	9.3137	1.2463	6.9364	1523.8
12.36	1237	60	NaN	-3.2275	24.463	-2.2639	-180.57	30.967	6.6961	-95.046	-645.07	1140	-78.215	875.71	1039.7	36.184	60.128	0	1	4.6979	10.083	-19.444	-27.766	-3.8616	-1.205	20.691	34.739	0.83634	8.8783	1.2471	6.9729	1524.2
12.37	1238	60	NaN	-3.2345	24.472	-2.267	-180.92	31.033	6.529	-95.119	-645.05	1140	-78.185	875.9	1039.9	35.541	59.018	0	1	4.7226	10.107	-19.446	-27.768	-3.8724	-1.5553	20.706	34.8	0.85019	8.5517	1.2597	7.0317	1524.3
12.38	1239	60	NaN	-3.2437	24.485	-2.2656	-181.26	31.128	6.3365	-95.208	-645.03	1140	-78.215	876.04	1040	32.457	59.015	0	1	4.8459	10.225	-19.449	-27.771	-3.8838	-1.9	20.723	34.89	0.96207	8.3254	1.2738	7.119	1524.5
12.39	1240	60	NaN	-3.2588	24.497	-2.2967	-181.71	31.143	6.1385	-95.224	-645	1140	-78.082	876.47	1040	35.79	64.247	0	1	4.9663	10.341	-19.453	-27.774	-3.9043	-2.3594	20.739	34.901	1.062	7.9817	1.2863	7.1272	1524.9
12.4	1241	60	NaN	-3.2714	24.497	-2.3001	-182.12	31.135	5.9798	-95.295	-645.02	1140	-77.933	876.88	1040.1	36.644	63.14	0	1	5.0609	10.432	-19.456	-27.778	-3.925	-2.7723	20.742	34.89	1.1359	7.6596	1.286	7.1122	1525.3
12.41	1242	60	NaN	-3.28	24.496	-2.2936	-182.46	31.132	5.8396	-95.372	-645.04	1140	-77.828	877.19	1040.1	37.314	64.592	0	1	5.1975	10.563	-19.461	-27.783	-3.9403	-3.124	20.742	34.886	1.2571	7.4391	1.2813	7.103	1525.6
12.42	1243	60	NaN	-3.2859	24.502	-2.3152	-182.8	31.145	5.6804	-95.361	-645.02	1140	-77.761	877.45	1040.1	39.202	66.442	0	1	5.3794	10.738	-19.466	-27.787	-3.9482	-3.4613	20.749	34.898	1.4312	7.2765	1.2831	7.1109	1525.8
12.43	1244	60	NaN	-3.286	24.5	-2.3367	-183.11	31.184	5.5222	-95.31	-645.01	1139.9	-77.648	877.65	1040.1	39.388	63.676	0	1	5.405	10.762	-19.468	-27.79	-3.9506	-3.7774	20.749	34.935	1.4544	6.9849	1.2815	7.1452	1526
12.44	1245	60	NaN	-3.2933	24.499	-2.3451	-183.72	31.243	5.2359	-95.307	-645.01	1139.9	-77.575	877.99	1040	41.599	65.423	0	1	5.41	10.767	-19.469	-27.791	-3.9603	-4.3904	20.747	34.996	1.4497	6.3768	1.2778	7.2048	1526.4
12.45	1246	60	NaN	-3.3541	24.479	-2.2932	-184.14	31.287	5.0567	-95.619	-645.1	1140	-77.409	878.26	1040.1	41.817	64.821	0	1	5.431	10.787	-19.469	-27.791	-4.0389	-4.8269	20.727	35.039	1.3921	5.9605	1.258	7.2481	1526.7
12.46	1247	60	NaN	-3.3531	24.469	-2.2784	-184.48	31.312	4.9672	-95.657	-645.11	1139.9	-77.085	878.52	1040.1	38.727	60.485	0	1	5.4946	10.848	-19.47	-27.792	-4.0515	-5.177	20.72	35.061	1.4431	5.6714	1.2497	7.2687	1527
12.47	1248	60	NaN	-3.2939	24.473	-2.3186	-184.87	31.323	4.9111	-95.365	-645.04	1139.9	-76.586	878.83	1040.1	33.855	54.81	0	1	5.5842	10.935	-19.472	-27.794	-3.9999	-5.5721	20.727	35.068	1.5843	5.3625	1.2553	7.2746	1527.2
12.48	1249	60	NaN	-3.2943	24.464	-2.3418	-185.36	31.335	4.822	-95.249	-645.02	1139.9	-75.989	879.16	1040.2	32.545	52.355	0	1	5.6518	10.999	-19.474	-27.796	-4.0183	-6.0857	20.722	35.078	1.6335	4.9137	1.2478	7.2818	1527.6
12.49	1250	60	NaN	-3.2723	24.442	-2.3304	-185.69	31.366	4.6336	-95.2	-645.07	1139.8	-75.974	879.27	1040.2	33.913	53.086	0	1	5.7043	11.05	-19.476	-27.798	-3.9949	-6.4104	20.701	35.107	1.7094	4.6394	1.2245	7.3087	1527.7
12.5	1251	60	NaN	-3.2672	24.438	-2.335	-185.98	31.401	4.4781	-95.11	-645.07	1139.8	-75.949	879.33	1040.2	31.444	52.333	0	1	5.6784	11.025	-19.475	-27.797	-3.9874	-6.6977	20.699	35.141	1.6911	4.3273	1.2234	7.3437	1527.8
12.51	1252	60	NaN	-3.2621	24.432	-2.3316	-186.26	31.418	4.2928	-95.045	-645.08	1139.8	-76.054	879.39	1040.2	30.767	52.683	0	1	5.6579	11.005	-19.474	-27.796	-3.9758	-6.9692	20.694	35.157	1.682	4.036	1.2198	7.361	1527.8
12.52	1253	60	NaN	-3.2457	24.422	-2.3075	-186.61	31.421	4.0743	-95.005	-645.11	1139.8	-76.209	879.52	1040.3	31.644	51.071	0	1	5.6509	10.999	-19.473	-27.795	-3.952	-7.315	20.686	35.158	1.6988	3.6835	1.2122	7.3624	1528
12.53	1254	60	NaN	-3.2189	24.415	-2.2734	-187.02	31.41	3.8761	-94.955	-645.13	1139.8	-76.274	879.7	1040.3	32.586	51.881	0	1	5.6618	11.009	-19.473	-27.795	-3.9208	-7.7239	20.681	35.144	1.741	3.2851	1.208	7.3484	1528.2
12.54	1255	60	NaN	-3.2022	24.427	-2.2777	-187.25	31.367	3.8251	-94.833	-645.09	1139.9	-76.121	879.87	1040.4	32.14	53.436	0	1	5.6754	11.022	-19.473	-27.795	-3.9052	-7.9533	20.695	35.099	1.7702	3.0688	1.2217	7.3039	1528.3
12.55	1256	60	NaN	-3.1773	24.424	-2.237	-187.51	31.378	3.6474	-94.836	-645.14	1139.9	-76.261	879.84	1040.5	33.853	53.137	0	1	5.6587	11.006	-19.473	-27.794	-3.8752	-8.2099	20.696	35.107	1.7835	2.7961	1.2236	7.3123	1528.3
12.56	1257	60	NaN	-3.1535	24.443	-2.2383	-187.68	31.341	3.6311	-94.718	-645.11	1139.9	-76.118	879.94	1040.5	31.28	53.04	0	1	5.6391	10.987	-19.472	-27.793	-3.8522	-8.3751	20.716	35.068	1.7869	2.6122	1.2442	7.2743	1528.4
12.57	1258	60	NaN	-3.1331	24.467	-2.2338	-187.87	31.326	3.4607	-94.625	-645.06	1139.9	-76.358	879.91	1040.7	32.348	52.08	0	1	5.59	10.94	-19.47	-27.792	-3.8193	-8.5551	20.743	35.05	1.7707	2.385	1.2726	7.2582	1528.3
12.58	1259	60	NaN	-3.1174	24.489	-2.2129	-188.05	31.306	3.257	-94.59	-645.03	1139.9	-76.693	879.85	1040.8	31.754	51.407	0	1	5.5411	10.893	-19.469	-27.791	-3.7899	-8.7237	20.769	35.026	1.7512	2.1694	1.2996	7.2355	1528.2
12.59	1260	60	NaN	-3.1057	24.515	-2.1925	-188.14	31.218	3.2814	-94.559	-645	1140	-76.519	879.98	1040.8	32.213	51.576	0	1	5.4922	10.846	-19.469	-27.791	-3.7835	-8.8175	20.794	34.939	1.7087	2.0287	1.3256	7.1483	1528.3
12.6	1261	60	NaN	-3.0914	24.567	-2.1981	-188.31	31.142	3.2029	-94.415	-644.9	1140	-76.488	880.02	1040.9	33.557	49.652	0	1	5.4608	10.816	-19.467	-27.789	-3.7649	-8.9842	20.847	34.861	1.6959	1.8318	1.3797	7.0723	1528.2
12.61	1262	60	NaN	-3.0755	24.586	-2.2163	-188.38	31.102	3.1653	-94.264	-644.84	1140	-76.499	880	1041	32.306	47.928	0	1	5.4492	10.805	-19.466	-27.787	-3.743	-9.0448	20.871	34.817	1.7062	1.76	1.4051	7.03	1528.2
12.62	1263	60	NaN	-3.0504	24.587	-2.2067	-188.41	31.079	3.2569	-94.199	-644.84	1140	-76.173	880	1041.1	33.726	47.454	0	1	5.4948	10.849	-19.465	-27.787	-3.7277	-9.0907	20.876	34.79	1.767	1.7579	1.4107	7.0035	1528.2
12.63	1264	60	NaN	-3.0225	24.594	-2.2118	-188.45	31.066	3.3315	-94.085	-644.8	1140	-75.907	879.97	1041.2	33.001	47.1	0	1	5.5229	10.876	-19.467	-27.788	-3.7056	-9.1349	20.888	34.772	1.8174	1.7407	1.421	6.9833	1528.1
12.64	1265	60	NaN	-2.9875	24.603	-2.2307	-188.51	31.038	3.3091	-93.915	-644.73	1140	-75.933	879.92	1041.5	32.115	47.924	0	1	5.5397	10.892	-19.47	-27.792	-3.6632	-9.1823	20.905	34.736	1.8766	1.7095	1.4352	6.9442	1527.9
12.65	1266	60	NaN	-2.9302	24.58	-2.2062	-188.58	30.954	3.2272	-93.842	-644.74	1140	-76.154	879.91	1041.8	33.612	46.516	0	1	5.6055	10.955	-19.473	-27.795	-3.5949	-9.2398	20.895	34.64	2.0106	1.7151	1.4215	6.8446	1527.9
12.66	1267	60	NaN	-2.8969	24.565	-2.2076	-188.7	30.817	2.9871	-93.728	-644.73	1140	-76.77	880.08	1042.1	31.151	48.735	0	1	5.7071	11.052	-19.476	-27.798	-3.5341	-9.3414	20.89	34.492	2.173	1.7111	1.414	6.6937	1528
12.67	1268	60	NaN	-2.8574	24.537	-2.2179	-188.84	30.662	2.8435	-93.582	-644.74	1140	-77.054	880.25	1042.4	32.415	48.029	0	1	5.7315	11.076	-19.479	-27.801	-3.4784	-9.4567	20.872	34.327	2.2531	1.6192	1.3929	6.5255	1528.2
12.68	1269	60	NaN	-2.8132	24.504	-2.231	-189.13	30.403	2.6132	-93.401	-644.75	1140	-77.432	880.6	1042.7	32.807	46.953	0	1	5.7689	11.112	-19.481	-27.802	-3.413	-9.727	20.853	34.054	2.3559	1.3849	1.3719	6.252	1528.5
12.69	1270	60	NaN	-2.7654	24.485	-2.2656	-189.5	30.066	2.3701	-93.153	-644.72	1140.1	-77.794	881.19	1043	31.944	47.436	0	1	5.8389	11.179	-19.479	-27.801	-3.3421	-10.081	20.847	33.704	2.4968	1.0982	1.3681	5.9031	1529.1
12.7	1271	60	NaN	-2.7215	24.486	-2.3195	-189.87	29.724	2.1943	-92.865	-644.63	1140	-78.007	881.92	1043.3	32.63	47.197	0	1	5.8664	11.206	-19.477	-27.799	-3.2791	-10.428	20.859	33.351	2.5873	0.77785	1.3821	5.552	1529.7
12.71	1272	60	NaN	-2.7043	24.477	-2.3215	-190.28	29.464	1.9604	-92.732	-644.62	1140	-78.347	882.46	1043.5	32.256	47.325	0	1	5.8826	11.221	-19.475	-27.797	-3.244	-10.82	20.861	33.08	2.6386	0.40075	1.3859	5.2837	1530.2
12.72	1273	60	NaN	-2.679	24.481	-2.3383	-190.71	29.253	1.9163	-92.539	-644.58	1140.1	-78.287	883.02	1043.8	33.154	45.651	0	1	5.9527	11.288	-19.473	-27.795	-3.2136	-11.249	20.877	32.857	2.7391	0.039585	1.4038	5.0628	1530.7
12.73	1274	60	NaN	-2.6644	24.469	-2.2982	-191.21	29.086	1.7327	-92.535	-644.61	1140.1	-78.534	883.52	1044.1	32.584	46.253	0	1	6.0118	11.345	-19.471	-27.793	-3.1894	-11.737	20.878	32.678	2.8224	-0.39171	1.4068	4.8848	1531.2
12.74	1275	60	NaN	-2.6603	24.474	-2.287	-191.84	29.067	1.5789	-92.438	-644.6	1140.1	-78.535	883.75	1044.5	34.247	47.223	0	1	5.9278	11.265	-19.47	-27.792	-3.1815	-12.361	20.897	32.645	2.7463	-1.0966	1.4269	4.8532	1531.4
12.75	1276	60	NaN	-2.656	24.489	-2.299	-192.7	29.111	1.3911	-92.23	-644.55	1140.1	-78.5	883.89	1044.9	32.389	47.83	0	1	5.8973	11.235	-19.469	-27.791	-3.1707	-13.218	20.927	32.673	2.7267	-1.9831	1.4579	4.8825	1531.5
12.76	1277	60	NaN	-2.6429	24.477	-2.2646	-193.83	29.058	0.98156	-92.104	-644.61	1140.1	-79.08	884.31	1045.4	33.326	47.312	0	1	5.9324	11.269	-19.469	-27.79	-3.1309	-14.321	20.934	32.6	2.8014	-3.0519	1.4658	4.8101	1531.9
12.77	1278	60	NaN	-2.6648	24.432	-2.1619	-194.67	29.113	0.51018	-92.248	-644.81	1140.1	-80.055	884.21	1045.9	34.419	47.522	0	1	5.8252	11.166	-19.467	-27.788	-3.1217	-15.13	20.906	32.64	2.7035	-3.9637	1.4392	4.8515	1532
12.78	1279	60	NaN	-2.6511	24.43	-2.1139	-195.85	28.952	0.57996	-92.172	-644.82	1140.1	-79.532	885.39	1046.2	34.046	47.282	0	1	5.6968	11.043	-19.464	-27.786	-3.1244	-16.324	20.919	32.463	2.5724	-5.281	1.455	4.6766	1533.1
12.79	1280	60	NaN	-2.6359	24.431	-2.0906	-196.85	28.905	0.4505	-92.064	-644.81	1140.1	-79.496	886.06	1046.5	34.145	46.582	0	1	5.5986	10.948	-19.463	-27.785	-3.1063	-17.316	20.932	32.404	2.4922	-6.3679	1.4692	4.6191	1533.8
12.8	1281	60	NaN	-2.6224	24.428	-2.065	-197.71	28.899	0.23459	-91.995	-644.82	1140.1	-79.684	886.48	1046.7	34.278	47.026	0	1	5.5202	10.873	-19.461	-27.783	-3.083	-18.172	20.936	32.391	2.4372	-7.2985	1.4753	4.6077	1534.2
12.81	1282	60	NaN	-2.6101	24.42	-2.0276	-198.53	28.879	0.068361	-91.966	-644.84	1140.2	-79.756	886.95	1046.8	32.265	46.872	0	1	5.4557	10.811	-19.459	-27.781	-3.0668	-18.989	20.933	32.366	2.3889	-8.1777	1.4742	4.5856	1534.7
12.82	1283	60	NaN	-2.6007	24.41	-1.9955	-199.31	28.922	-0.10892	-91.905	-644.87	1140.2	-79.85	887.31	1046.9	32.829	46.589	0	1	5.3467	10.706	-19.458	-27.78	-3.0515	-19.762	20.927	32.405	2.2952	-9.0556	1.4695	4.6251	1535.1
12.83	1284	60	NaN	-2.5666	24.381	-1.9864	-200.67	29.157	-0.53298	-91.613	-644.97	1140.2	-80.036	887.84	1047.2	33.219	46.309	0	1	5.2034	10.569	-19.458	-27.779	-2.9993	-21.105	20.911	32.628	2.2041	-10.536	1.4531	4.8481	1535.7
12.84	1285	60	NaN	-2.5481	24.375	-1.9594	-201.39	29.282	-0.81686	-91.537	-644.99	1140.2	-80.197	888.17	1047.3	33.658	45.794	0	1	5.0072	10.38	-19.456	-27.778	-2.9719	-21.818	20.909	32.748	2.0352	-11.438	1.453	4.9699	1536
12.85	1286	60	NaN	-2.5333	24.366	-1.9365	-201.94	29.377	-1.0847	-91.493	-645.02	1140.2	-80.353	888.48	1047.4	34.73	45.515	0	1	4.8425	10.222	-19.455	-27.777	-2.9496	-22.357	20.904	32.84	1.8929	-12.134	1.4485	5.0627	1536.3
12.86	1287	60	NaN	-2.5205	24.359	-1.9242	-202.43	29.441	-1.2659	-91.429	-645.05	1140.2	-80.274	888.95	1047.4	34.517	45.961	0	1	4.7516	10.135	-19.455	-27.777	-2.9372	-22.847	20.897	32.903	1.8144	-12.712	1.4414	5.1258	1536.9
12.87	1288	60	NaN	-2.5107	24.358	-1.9167	-202.85	29.477	-1.3067	-91.366	-645.07	1140.2	-79.858	889.61	1047.3	35.285	45.476	0	1	4.6727	10.059	-19.455	-27.777	-2.9404	-23.28	20.894	32.941	1.7324	-13.221	1.4386	5.1642	1537.5
12.88	1289	60	NaN	-2.4994	24.344	-1.89	-203.22	29.606	-1.4559	-91.376	-645.15	1140.1	-79.715	889.98	1047.3	34.483	46.485	0	1	4.5913	9.9809	-19.455	-27.777	-2.9346	-23.652	20.881	33.068	1.6567	-13.671	1.4261	5.291	1538
12.89	1290	60	NaN	-2.4987	24.347	-1.9092	-203.57	29.771	-1.5698	-91.271	-645.19	1140.2	-79.394	890.44	1047.3	34.006	46.55	0	1	4.4201	9.8165	-19.454	-27.776	-2.9418	-24.012	20.886	33.232	1.4783	-14.196	1.4317	5.4559	1538.5
12.9	1291	60	NaN	-2.4956	24.361	-1.9091	-203.98	29.926	-1.8191	-91.251	-645.22	1140.2	-79.323	891.17	1047.3	33.696	47.865	0	1	4.2521	9.6552	-19.454	-27.775	-2.9404	-24.424	20.902	33.385	1.3117	-14.769	1.4479	5.6099	1539.2
12.91	1292	60	NaN	-2.4974	24.376	-1.8935	-204.35	30.095	-2.1286	-91.301	-645.25	1140.2	-79.405	891.69	1047.2	34.974	48.72	0	1	4.1369	9.5445	-19.453	-27.775	-2.9409	-24.793	20.917	33.554	1.196	-15.248	1.4639	5.7791	1539.8
12.92	1293	60	NaN	-2.5025	24.391	-1.8895	-204.63	30.278	-2.3684	-91.325	-645.28	1140.2	-79.375	892.02	1047.2	34.579	48.369	0	1	3.7163	9.1405	-19.451	-27.772	-2.9479	-25.076	20.931	33.738	0.76841	-15.935	1.4808	5.9655	1540.2
12.93	1294	60	NaN	-2.5023	24.413	-1.9247	-204.85	30.482	-2.4353	-91.225	-645.29	1140.2	-78.927	892.5	1047.2	32.444	47.098	0	1	2.8968	8.3535	-19.447	-27.769	-2.9605	-25.313	20.954	33.941	-0.063749	-16.959	1.5071	6.1726	1540.7
12.94	1295	60	NaN	-2.5039	24.442	-1.9064	-205.23	30.97	-2.6353	-91.319	-645.33	1140.2	-78.234	892.7	1047.3	31.183	48.27	0	1	2.7924	8.2532	-19.449	-27.771	-2.9913	-25.715	20.986	34.426	-0.19889	-17.461	1.5367	6.6556	1540.9
12.95	1296	60	NaN	-2.5105	24.465	-1.9032	-205.41	31.215	-2.7213	-91.375	-645.35	1140.2	-77.738	893.13	1047.3	34.41	48.833	0	1	2.8215	8.2812	-19.452	-27.774	-3.0183	-25.92	21.01	34.67	-0.19684	-17.639	1.5579	6.8969	1541.3
12.96	1297	60	NaN	-2.5119	24.484	-1.8992	-205.62	31.436	-2.9295	-91.439	-645.38	1140.2	-77.555	893.44	1047.3	35.476	47.801	0	1	2.7235	8.187	-19.452	-27.774	-3.0289	-26.137	21.031	34.89	-0.30541	-17.95	1.5791	7.1159	1541.7
12.97	1298	60	NaN	-2.5158	24.504	-1.9072	-205.81	31.616	-3.1717	-91.465	-645.4	1140.2	-77.514	893.75	1047.3	32.064	49.261	0	1	2.6767	8.1422	-19.453	-27.775	-3.0352	-26.326	21.052	35.068	-0.35841	-18.184	1.5984	7.2927	1542
12.98	1299	60	NaN	-2.5272	24.529	-1.9261	-205.97	31.778	-3.3985	-91.462	-645.41	1140.2	-77.413	894.16	1047.3	33.405	47.774	0	1	2.6683	8.1341	-19.455	-27.777	-3.0501	-26.489	21.077	35.23	-0.38172	-18.355	1.621	7.4524	1542.4
12.99	1300	60	NaN	-2.5394	24.56	-1.9194	-206.25	32.104	-3.7555	-91.563	-645.45	1140.2	-77.146	894.57	1047.5	33.485	47.68	0	1	2.6415	8.1083	-19.459	-27.781	-3.0758	-26.791	21.115	35.55	-0.43431	-18.683	1.6563	7.769	1542.9
13	1301	60	NaN	-2.5408	24.568	-1.9198	-206.32	32.164	-3.7603	-91.583	-645.46	1140.2	-76.843	894.89	1047.5	34.251	46.628	0	1	2.5995	8.068	-19.463	-27.785	-3.089	-26.864	21.124	35.608	-0.48952	-18.796	1.661	7.8235	1543.2
13.01	1302	60	NaN	-2.5438	24.579	-1.9306	-206.5	32.402	-3.9907	-91.61	-645.52	1140.2	-76.43	895.27	1047.6	33.762	46.777	0	1	2.5997	8.0682	-19.464	-27.786	-3.1083	-27.065	21.141	35.841	-0.50858	-18.997	1.6767	8.0549	1543.6
13.02	1303	60	NaN	-2.5491	24.586	-1.9341	-206.66	32.561	-4.1368	-91.668	-645.58	1140.2	-75.904	895.86	1047.7	34.646	46.285	0	1	2.5946	8.0633	-19.465	-27.787	-3.1351	-27.249	21.152	35.995	-0.54046	-19.186	1.6861	8.2081	1544.3
13.03	1304	60	NaN	-2.552	24.586	-1.9362	-206.8	32.626	-4.2271	-91.72	-645.66	1140.2	-75.425	896.5	1047.8	35.242	46.453	0	1	2.5701	8.0398	-19.469	-27.79	-3.1574	-27.403	21.154	36.058	-0.58728	-19.363	1.6851	8.2675	1545
13.04	1305	60	NaN	-2.5483	24.582	-1.9497	-206.98	32.704	-4.4443	-91.729	-645.75	1140.2	-75.149	897	1047.8	34.093	47.663	0	1	2.5169	7.9886	-19.472	-27.794	-3.164	-27.593	21.155	36.132	-0.64708	-19.605	1.6826	8.3378	1545.6
13.05	1306	60	NaN	-2.5473	24.599	-1.9643	-207.27	32.846	-4.8621	-91.753	-645.8	1140.3	-74.934	897.55	1048.1	33.239	46.07	0	1	2.456	7.9302	-19.475	-27.797	-3.1717	-27.895	21.18	36.265	-0.71569	-19.965	1.7043	8.4677	1546.2
13.06	1307	60	NaN	-2.5391	24.612	-1.9502	-207.35	32.857	-4.9052	-91.842	-645.83	1140.3	-74.361	898.32	1048.1	33.042	46.803	0	1	2.4785	7.9517	-19.478	-27.8	-3.1878	-27.995	21.196	36.273	-0.7093	-20.043	1.718	8.4728	1547
13.07	1308	60	NaN	-2.5373	24.627	-1.9583	-207.45	32.947	-5.102	-91.874	-645.85	1140.3	-74.037	898.77	1048.3	34.271	46.581	0	1	2.4918	7.9645	-19.48	-27.802	-3.1989	-28.114	21.218	36.356	-0.70718	-20.15	1.7373	8.5541	1547.5
13.08	1309	60	NaN	-2.5326	24.63	-1.9756	-207.55	33.029	-5.2348	-91.875	-645.9	1140.3	-73.548	899.32	1048.4	33.897	47.208	0	1	2.2958	7.7763	-19.48	-27.802	-3.2121	-28.232	21.228	36.431	-0.91626	-20.456	1.7485	8.6294	1548.1
13.09	1310	60	NaN	-2.5176	24.622	-1.9896	-207.64	33.087	-5.3182	-91.878	-646	1140.3	-72.861	900.07	1048.6	33.379	45.061	0	1	2.1294	7.6165	-19.473	-27.795	-3.2223	-28.347	21.227	36.482	-1.0929	-20.73	1.7539	8.687	1548.9
13.1	1311	60	NaN	-2.4925	24.614	-1.998	-207.77	33.197	-5.6314	-91.895	-646.12	1140.3	-72.396	900.76	1048.8	31.504	46.882	0	1	2.0036	7.4957	-19.457	-27.779	-3.2147	-28.49	21.23	36.581	-1.2111	-20.994	1.7728	8.8017	1549.7
13.11	1312	60	NaN	-2.4824	24.617	-2.0184	-207.85	33.193	-5.7436	-91.872	-646.18	1140.3	-71.845	901.55	1048.9	34.611	51.689	0	1	1.9473	7.4416	-19.451	-27.773	-3.2237	-28.591	21.237	36.573	-1.2764	-21.149	1.7857	8.7997	1550.6
13.12	1313	60	NaN	-2.461	24.617	-2.0121	-207.92	33.213	-5.8828	-91.899	-646.23	1140.3	-71.258	902.28	1049	36.463	71.4	0	1	1.9225	7.4177	-19.449	-27.77	-3.2247	-28.681	21.244	36.587	-1.3023	-21.263	1.795	8.8161	1551.3
13.13	1314	60	NaN	-2.4397	24.629	-2.0011	-208.02	33.236	-6.1023	-91.947	-646.27	1140.3	-70.792	902.96	1049.1	45.432	78.134	0	1	1.961	7.4547	-19.449	-27.77	-3.222	-28.804	21.26	36.604	-1.261	-21.349	1.8118	8.8337	1552.1
13.14	1315	60	NaN	-2.4172	24.638	-1.9939	-208.07	33.249	-6.248	-91.983	-646.32	1140.3	-70.173	903.74	1049.2	48.793	80.379	0	1	2.0312	7.5221	-19.45	-27.771	-3.2233	-28.873	21.274	36.613	-1.1921	-21.351	1.8248	8.8417	1552.9
13.15	1316	60	NaN	-2.3865	24.647	-2.0135	-208.05	33.269	-6.31	-91.936	-646.36	1140.3	-69.364	904.63	1049.3	47.951	75.559	0	1	2.1264	7.6136	-19.451	-27.773	-3.2203	-28.88	21.287	36.629	-1.0939	-21.267	1.8362	8.8565	1553.8
13.16	1317	60	NaN	-2.3359	24.703	-2.1198	-208.22	33.372	-6.7081	-91.664	-646.19	1140.3	-69.083	905.11	1049.4	44.799	53.379	0	1	2.2437	7.7262	-19.451	-27.773	-3.1699	-29.056	21.348	36.726	-0.9262	-21.33	1.8971	8.9529	1554.1
13.17	1318	60	NaN	-2.3179	24.709	-2.16	-208.24	33.469	-6.9377	-91.594	-646.31	1140.4	-67.999	906.27	1049.4	31.104	50.037	0	1	2.3802	7.8574	-19.451	-27.772	-3.1886	-29.11	21.358	36.82	-0.80831	-21.253	1.9071	9.0474	1555.4
13.18	1319	60	NaN	-2.3052	24.721	-2.2078	-208.23	33.631	-7.0909	-91.478	-646.36	1140.4	-67.038	907.01	1049.5	34.456	32.846	0	1	2.4433	7.9179	-19.449	-27.771	-3.2065	-29.127	21.375	36.978	-0.76328	-21.209	1.9251	9.2069	1556.2
13.19	1320	60	NaN	-2.2891	24.723	-2.1893	-208.27	33.799	-7.2985	-91.578	-646.47	1140.4	-66.212	907.63	1049.6	30.744	44.205	0	1	2.5104	7.9824	-19.448	-27.77	-3.2242	-29.203	21.381	37.141	-0.71377	-21.221	1.9331	9.3709	1557
13.2	1321	60	NaN	-2.2782	24.72	-2.1485	-208.35	33.971	-7.6807	-91.762	-646.6	1140.4	-65.741	908.06	1049.8	32.784	31.246	0	1	2.6049	8.0731	-19.446	-27.767	-3.2371	-29.311	21.386	37.305	-0.63221	-21.238	1.9407	9.5378	1557.5
13.21	1322	60	NaN	-2.2877	24.73	-2.1583	-208.41	34.169	-8.2258	-91.796	-646.69	1140.4	-65.679	908.2	1050	31.311	42.491	0	1	2.7182	8.1819	-19.442	-27.764	-3.25	-29.368	21.405	37.494	-0.53179	-21.186	1.9627	9.7297	1557.7
13.22	1323	60	NaN	-2.3139	24.71	-2.047	-208.39	34.324	-8.3383	-92.218	-646.92	1140.4	-64.538	908.96	1050.1	31.857	37.747	0	1	2.8387	8.2977	-19.439	-27.761	-3.3332	-29.414	21.388	37.645	-0.49443	-21.116	1.9493	9.8848	1558.7
13.23	1324	60	NaN	-2.3003	24.759	-2.1664	-208.41	34.358	-8.6208	-91.94	-646.88	1140.4	-63.279	910.27	1049.9	30.955	45.437	0	1	2.9197	8.3755	-19.435	-27.757	-3.3548	-29.468	21.434	37.684	-0.43502	-21.092	1.9986	9.9264	1560
13.24	1325	60	NaN	-2.3137	24.752	-2.1474	-208.41	34.425	-8.8085	-92.071	-647.08	1140.4	-62.142	911.28	1049.9	34.074	56.94	0	1	3.0001	8.4527	-19.432	-27.754	-3.414	-29.51	21.427	37.749	-0.4139	-21.057	1.9953	9.9953	1561.3
13.25	1326	60	NaN	-2.3355	24.738	-2.1175	-208.42	34.487	-8.9958	-92.239	-647.27	1140.4	-61.197	912.08	1049.9	36.044	56.64	0	1	3.0419	8.4929	-19.428	-27.75	-3.4759	-29.56	21.416	37.81	-0.43398	-21.067	1.9874	10.06	1562.3
13.26	1327	60	NaN	-2.3529	24.76	-2.153	-208.5	34.494	-9.3596	-92.226	-647.33	1140.4	-60.511	912.91	1049.7	34.036	49.525	0	1	3.1115	8.5597	-19.424	-27.746	-3.5174	-29.664	21.436	37.819	-0.40593	-21.105	2.0117	10.073	1563.2
13.27	1328	60	NaN	-2.3756	24.807	-2.1721	-208.7	34.42	-10.048	-92.287	-647.38	1140.4	-60.15	913.9	1049.5	31.282	45.077	0	1	3.2237	8.6675	-19.418	-27.74	-3.5548	-29.875	21.474	37.754	-0.33107	-21.208	2.0552	10.013	1564.3
13.28	1329	60	NaN	-2.3845	24.826	-2.1586	-208.77	34.473	-10.186	-92.375	-647.4	1140.4	-59.727	914.17	1049.5	30.931	39.686	0	1	3.3031	8.7437	-19.413	-27.734	-3.5823	-29.965	21.494	37.805	-0.27919	-21.221	2.0813	10.071	1564.6
13.29	1330	60	NaN	-2.4028	24.865	-2.1386	-208.85	34.731	-10.907	-92.518	-647.48	1140.4	-59.719	914.12	1050	31.891	40.162	0	1	3.3865	8.8238	-19.407	-27.728	-3.6061	-30.056	21.551	38.045	-0.21956	-21.232	2.1441	10.317	1564.6
13.3	1331	60	NaN	-2.4177	24.894	-2.1439	-208.88	34.795	-11.072	-92.583	-647.55	1140.5	-58.685	914.9	1050	33.211	42.179	0	1	3.5475	8.9784	-19.401	-27.723	-3.6606	-30.127	21.579	38.109	-0.1131	-21.149	2.1781	10.386	1565.4
13.31	1332	60	NaN	-2.4324	24.916	-2.1803	-208.9	34.763	-10.901	-92.542	-647.6	1140.5	-57.158	916.04	1049.7	31.6	38.781	0	1	3.6729	9.0988	-19.394	-27.716	-3.7287	-30.196	21.593	38.085	-0.055859	-21.097	2.1994	10.37	1566.7
13.32	1333	60	NaN	-2.453	24.943	-2.2326	-208.94	34.82	-10.943	-92.455	-647.64	1140.5	-56.034	916.81	1049.7	31.188	40.204	0	1	3.7664	9.1887	-19.384	-27.706	-3.7867	-30.277	21.62	38.143	-0.020246	-21.088	2.236	10.437	1567.5
13.33	1334	60	NaN	-2.4786	24.974	-2.2591	-208.98	34.894	-11.232	-92.505	-647.72	1140.6	-55.184	917.51	1049.7	32.457	40.02	0	1	3.86	9.2785	-19.375	-27.697	-3.8445	-30.347	21.653	38.215	0.015528	-21.069	2.2777	10.518	1568.3
13.34	1335	60	NaN	-2.4861	24.995	-2.2362	-209.04	34.95	-11.405	-92.65	-647.78	1140.6	-54.526	917.94	1049.8	31.653	38.711	0	1	3.9535	9.3684	-19.366	-27.687	-3.8809	-30.432	21.674	38.271	0.072606	-21.063	2.3088	10.584	1568.8
13.35	1336	60	NaN	-2.4987	25.025	-2.2389	-208.92	35.102	-11.222	-92.694	-647.79	1140.7	-52.981	918.42	1049.6	32.947	38.276	0	1	3.9669	9.3813	-19.363	-27.684	-3.9512	-30.372	21.7	38.427	0.01574	-20.991	2.3368	10.743	1569.4
13.36	1337	60	NaN	-2.5057	25.06	-2.2345	-208.83	35.217	-11.148	-92.737	-647.78	1140.7	-51.816	918.85	1049.6	32.976	39.54	0	1	4.0127	9.4252	-19.358	-27.68	-4.002	-30.33	21.733	38.544	0.01072	-20.905	2.3751	10.864	1569.8
13.37	1338	60	NaN	-2.5082	25.089	-2.2249	-208.83	35.255	-11.287	-92.787	-647.79	1140.8	-51.32	919.23	1049.7	35.516	38.352	0	1	4.1774	9.5834	-19.346	-27.668	-4.024	-30.341	21.765	38.579	0.15338	-20.757	2.4188	10.911	1570.2
13.38	1339	60	NaN	-2.5139	25.102	-2.2346	-208.8	35.255	-11.439	-92.785	-647.83	1140.8	-50.957	919.64	1049.8	34.812	38.743	0	1	4.2047	9.6096	-19.338	-27.66	-4.0425	-30.327	21.78	38.577	0.16224	-20.718	2.442	10.917	1570.7
13.39	1340	60	NaN	-2.5044	25.132	-2.2269	-208.71	35.222	-11.527	-92.817	-647.8	1140.8	-50.577	920.06	1049.7	34.33	40.545	0	1	4.1521	9.5591	-19.332	-27.654	-4.0476	-30.25	21.806	38.548	0.10447	-20.69	2.4739	10.894	1571.1
13.4	1341	60	NaN	-2.5083	25.163	-2.2281	-208.59	35.239	-11.428	-92.828	-647.78	1140.9	-49.709	920.59	1049.6	33.719	40.958	0	1	3.9264	9.3423	-19.322	-27.643	-4.0831	-30.162	21.833	38.569	-0.15675	-20.819	2.5113	10.926	1571.6
13.41	1342	60	NaN	-2.5109	25.185	-2.2108	-208.49	35.268	-11.378	-92.901	-647.78	1140.9	-48.714	921.25	1049.5	32.084	40.107	0	1	3.7027	9.1275	-19.311	-27.633	-4.124	-30.104	21.853	38.6	-0.42132	-20.976	2.5417	10.968	1572.3
13.42	1343	60	NaN	-2.5117	25.21	-2.1856	-208.37	35.317	-11.416	-93.006	-647.75	1140.9	-47.909	921.8	1049.5	37.668	39.556	0	1	3.6888	9.1141	-19.31	-27.632	-4.1575	-30.015	21.877	38.65	-0.46876	-20.9	2.5672	11.018	1572.9
13.43	1344	60	NaN	-2.5115	25.24	-2.1726	-208.2	35.385	-11.5	-93.08	-647.7	1141	-47.407	922.13	1049.5	38.115	40.276	0	1	3.6294	9.0571	-19.308	-27.63	-4.178	-29.871	21.906	38.719	-0.54855	-20.814	2.5978	11.09	1573.2
13.44	1345	60	NaN	-2.5085	25.251	-2.1909	-208.06	35.448	-11.527	-93.043	-647.68	1141	-47.013	922.32	1049.4	39.069	39.711	0	1	3.4966	8.9296	-19.303	-27.625	-4.1879	-29.736	21.915	38.785	-0.69126	-20.806	2.6112	11.16	1573.3
13.45	1346	60	NaN	-2.51	25.263	-2.2012	-207.87	35.474	-11.525	-93.03	-647.64	1141	-46.671	922.59	1049.3	41.288	38.056	0	1	3.4566	8.8911	-19.301	-27.622	-4.2011	-29.566	21.923	38.814	-0.74448	-20.675	2.6221	11.192	1573.6
13.46	1347	60	NaN	-2.5049	25.283	-2.2084	-207.61	35.488	-11.426	-93.041	-647.56	1141	-46.067	923.09	1049.2	39.097	39.295	0	1	3.4266	8.8623	-19.298	-27.62	-4.218	-29.321	21.938	38.833	-0.79135	-20.459	2.6395	11.213	1574
13.47	1348	60	NaN	-2.4974	25.294	-2.2078	-207.38	35.519	-11.389	-93.059	-647.5	1141	-45.69	923.44	1049.1	40.754	39.581	0	1	3.2755	8.7172	-19.294	-27.616	-4.2245	-29.109	21.946	38.867	-0.949	-20.392	2.6517	11.251	1574.3
13.48	1349	60	NaN	-2.4882	25.298	-2.1947	-207.19	35.587	-11.385	-93.105	-647.45	1141	-45.457	923.59	1049.1	41.908	38.278	0	1	3.186	8.6313	-19.291	-27.613	-4.2254	-28.927	21.95	38.935	-1.0394	-20.295	2.6582	11.322	1574.5
13.49	1350	60	NaN	-2.4771	25.3	-2.1726	-206.95	35.705	-11.327	-93.184	-647.38	1141	-45.113	923.67	1049.1	48.826	38.659	0	1	3.1525	8.5991	-19.29	-27.612	-4.2297	-28.704	21.953	39.052	-1.0772	-20.105	2.6631	11.44	1574.5
13.5	1351	60	NaN	-2.4658	25.283	-2.1685	-206.54	35.875	-11.233	-93.205	-647.32	1141	-44.726	923.72	1049.1	40.968	36.653	0	1	3.1078	8.5561	-19.288	-27.609	-4.2333	-28.312	21.938	39.22	-1.1255	-19.756	2.6503	11.611	1574.5
13.51	1352	60	NaN	-2.4569	25.284	-2.1696	-206.37	35.936	-11.199	-93.207	-647.26	1141	-44.638	923.74	1049.1	46.564	41.66	0	1	3.0514	8.502	-19.285	-27.606	-4.2277	-28.145	21.939	39.281	-1.1763	-19.643	2.6548	11.675	1574.4
13.52	1353	60	NaN	-2.4496	25.257	-2.1993	-205.85	36.093	-10.999	-93.131	-647.19	1141	-44.388	923.79	1049.2	42.067	44.967	0	1	2.9774	8.4309	-19.285	-27.606	-4.2268	-27.629	21.916	39.434	-1.2494	-19.198	2.631	11.828	1574.4
13.53	1354	60	NaN	-2.4424	25.231	-2.203	-205.33	36.216	-10.736	-93.149	-647.12	1140.9	-44.084	923.87	1049.2	42.569	41.285	0	1	2.9094	8.3656	-19.285	-27.607	-4.2312	-27.115	21.891	39.556	-1.3218	-18.75	2.6062	11.949	1574.4
13.54	1355	60	NaN	-2.4353	25.213	-2.1818	-204.92	36.269	-10.448	-93.241	-647.07	1140.9	-43.757	923.97	1049.2	47.501	50.691	0	1	2.867	8.3249	-19.286	-27.607	-4.2394	-26.723	21.873	39.608	-1.3724	-18.398	2.5878	12	1574.5
13.55	1356	60	NaN	-2.4294	25.189	-2.1871	-204.46	36.317	-10.102	-93.228	-647.04	1140.9	-43.381	924.06	1049.2	42.229	61.763	0	1	2.9274	8.3829	-19.287	-27.609	-4.2466	-26.274	21.85	39.655	-1.3192	-17.891	2.5634	12.046	1574.6
13.56	1357	60	NaN	-2.4179	25.177	-2.2097	-203.8	36.362	-9.82	-93.198	-646.93	1140.9	-43.487	924.08	1049.2	48.259	60.634	0	1	3.0454	8.4962	-19.288	-27.61	-4.2303	-25.61	21.84	39.699	-1.1849	-17.114	2.5514	12.089	1574.5
13.57	1358	60	NaN	-2.4165	25.147	-2.2084	-203.2	36.444	-9.5523	-93.24	-646.91	1140.8	-43.487	923.97	1049.3	45.854	50.555	0	1	3.1328	8.5801	-19.291	-27.613	-4.2306	-25.018	21.812	39.779	-1.0978	-16.438	2.521	12.166	1574.3
13.58	1359	60	NaN	-2.4491	25.195	-2.2621	-202.55	36.559	-9.2831	-93.177	-646.7	1141	-43.515	923.75	1049.4	45.476	50.296	0	1	3.2201	8.664	-19.294	-27.616	-4.2603	-24.357	21.859	39.895	-1.0402	-15.693	2.5646	12.279	1573.9
13.59	1360	60	NaN	-2.4423	25.194	-2.2614	-201.88	36.59	-9.0187	-93.18	-646.67	1141	-43.665	923.68	1049.4	45.576	49.289	0	1	3.2415	8.6845	-19.299	-27.62	-4.2483	-23.689	21.858	39.926	-1.0069	-15.004	2.559	12.306	1573.8
13.6	1361	60	NaN	-2.3758	25.088	-2.1856	-201.11	36.581	-8.7303	-93.282	-646.93	1140.9	-43.932	923.61	1049.5	51.125	52.569	0	1	3.2625	8.7047	-19.303	-27.625	-4.1756	-22.911	21.761	39.908	-0.91307	-14.206	2.4574	12.283	1574
13.61	1362	60	NaN	-2.3694	25.061	-2.2586	-199.76	36.897	-8.3196	-93.109	-646.89	1140.8	-44.158	922.62	1049.9	46.04	55.441	0	1	3.2835	8.7249	-19.308	-27.63	-4.1558	-21.545	21.749	40.209	-0.8723	-12.82	2.4416	12.58	1572.9
13.62	1363	60	NaN	-2.3646	25.071	-2.192	-198.76	37.034	-8.1886	-93.276	-646.89	1140.9	-45.017	921.84	1050.3	51.855	61.329	0	1	3.3045	8.7451	-19.312	-27.634	-4.1266	-20.518	21.767	40.339	-0.82209	-11.773	2.4548	12.705	1572.1
13.63	1364	60	NaN	-2.3619	25.074	-2.2278	-197.68	36.973	-7.8339	-93.17	-646.87	1140.9	-45.355	921.62	1050.3	51.268	63.073	0	1	3.3255	8.7652	-19.317	-27.639	-4.108	-19.428	21.772	40.275	-0.78247	-10.663	2.455	12.637	1571.8
13.64	1365	60	NaN	-2.3593	25.078	-2.2577	-196.42	36.921	-6.9694	-93.075	-646.86	1140.8	-44.555	921.66	1050.3	47.467	60.796	0	1	3.3465	8.7854	-19.321	-27.643	-4.1311	-18.194	21.776	40.223	-0.78459	-9.4088	2.4548	12.58	1571.9
13.65	1366	60	NaN	-2.3579	25.087	-2.2643	-194.81	36.873	-6.0425	-93.028	-646.86	1140.9	-43.952	921.54	1050.3	51.114	57.754	0	1	3.3675	8.8056	-19.326	-27.648	-4.1501	-16.605	21.784	40.176	-0.78262	-7.7992	2.4582	12.528	1571.8
13.66	1367	60	NaN	-2.3599	25.101	-2.274	-192.87	36.748	-5.587	-92.95	-646.85	1140.9	-44.896	920.99	1050.3	52.104	54.281	0	1	3.3885	8.8258	-19.33	-27.652	-4.1155	-14.629	21.793	40.056	-0.72695	-5.8031	2.4625	12.404	1571.2
13.67	1368	60	NaN	-2.3647	25.11	-2.2695	-191.47	36.667	-4.8142	-92.926	-646.86	1140.9	-44.35	920.83	1050	48.838	53.664	0	1	3.4095	8.8459	-19.335	-27.657	-4.1395	-13.241	21.793	39.984	-0.72997	-4.3955	2.458	12.327	1571.1
13.68	1369	60	NaN	-2.3715	25.124	-2.2587	-190.18	36.206	-4.935	-92.939	-646.88	1141	-46.166	921.38	1049.6	50.404	51.668	0	1	3.4305	8.8661	-19.339	-27.661	-4.0799	-11.887	21.789	39.541	-0.64932	-3.0213	2.4493	11.88	1571.6
13.69	1370	60	NaN	-2.3848	25.159	-2.2631	-188.05	36.61	-4.3059	-92.89	-646.87	1141.1	-46.634	919.34	1049.7	45.041	47.791	0	1	3.4515	8.8863	-19.344	-27.666	-4.0765	-9.7419	21.823	39.947	-0.62494	-0.85563	2.4791	12.281	1569.6
13.7	1371	60	NaN	-2.3933	25.185	-2.2732	-186.39	36.932	-3.484	-92.823	-646.87	1141.1	-46.117	917.77	1049.8	44.043	42.236	0	1	3.4725	8.9065	-19.348	-27.67	-4.1031	-8.0978	21.846	40.271	-0.63056	0.80865	2.498	12.601	1568
13.71	1372	60	NaN	-2.401	25.203	-2.2822	-185.3	36.633	-2.9858	-92.772	-646.87	1141.1	-46.241	918.09	1049.5	42.682	39.046	0	1	3.4936	8.9266	-19.353	-27.675	-4.1041	-6.9999	21.853	39.983	-0.6105	1.9267	2.4997	12.309	1568.3
13.72	1373	60	NaN	-2.4272	25.251	-2.2926	-183.42	36.009	-2.843	-92.73	-646.84	1141.2	-48.782	918.91	1049.2	40.49	39.31	0	1	3.5146	8.9468	-19.357	-27.679	-4.0349	-5.0288	21.89	39.37	-0.52038	3.918	2.5324	11.691	1569.1
13.73	1374	60	NaN	-2.4395	25.276	-2.328	-181.94	35.988	-1.5476	-92.597	-646.85	1141.2	-47.363	918.25	1049.3	40.844	39.533	0	1	3.5356	8.967	-19.362	-27.684	-4.095	-3.5905	21.916	39.348	-0.5594	5.3765	2.5541	11.664	1568.5
13.74	1375	60	NaN	-2.4548	25.304	-2.3258	-180.75	36.035	-0.93016	-92.584	-646.84	1141.3	-47.349	917.4	1049.5	38.991	40.027	0	1	3.5566	8.9872	-19.366	-27.688	-4.1112	-2.4071	21.947	39.393	-0.55463	6.5801	2.5805	11.704	1567.6
13.75	1376	60	NaN	-2.4691	25.334	-2.3181	-179.77	36.007	-0.85429	-92.579	-646.8	1141.3	-48.691	916.71	1049.4	37.979	37.045	0	1	3.5776	9.0073	-19.371	-27.693	-4.077	-1.382	21.972	39.37	-0.49938	7.6253	2.6008	11.677	1566.8
13.76	1377	60	NaN	-2.5025	25.402	-2.3106	-178.71	35.918	-0.59388	-92.551	-646.66	1141.4	-49.971	915.92	1049.4	39.331	37.397	0	1	3.5986	9.0275	-19.375	-27.697	-4.0634	-0.26678	22.034	39.287	-0.46477	8.7607	2.6586	11.589	1565.9
13.77	1378	60	NaN	-2.5487	25.487	-2.2977	-177.53	35.798	0.17906	-92.532	-646.48	1141.5	-50.326	914.91	1049.7	37.184	41.011	0	1	3.6196	9.0477	-19.38	-27.702	-4.0971	0.92131	22.121	39.164	-0.4775	9.969	2.7409	11.462	1564.7
13.78	1379	60	NaN	-2.5267	25.411	-2.2664	-177.02	35.591	0.46222	-92.644	-646.66	1141.3	-51.174	914.31	1049.8	37.512	46.566	0	1	3.6406	9.0678	-19.385	-27.706	-4.0485	1.461	22.057	38.946	-0.40795	10.529	2.6722	11.24	1564.2
13.79	1380	60	NaN	-2.5724	25.501	-2.2795	-176.57	35.544	1.1118	-92.522	-646.4	1141.5	-51.351	913.31	1050.5	38.68	47.405	0	1	3.6616	9.088	-19.389	-27.711	-4.0845	1.9179	22.164	38.881	-0.42285	11.006	2.7748	11.171	1562.9
13.8	1381	60	NaN	-2.5942	25.509	-2.261	-176.66	35.052	1.6731	-92.524	-646.32	1141.6	-51.711	913	1050.8	37.439	55.237	0	1	3.6781	9.1039	-19.393	-27.715	-4.0936	1.8449	22.178	38.383	-0.41546	10.949	2.7849	10.668	1562.5
13.81	1382	60	NaN	-2.6063	25.497	-2.2399	-177.07	34.408	2.0932	-92.546	-646.27	1141.6	-52.021	913.33	1050.8	40.965	54.321	0	1	3.6606	9.0871	-19.394	-27.716	-4.0948	1.4441	22.166	37.738	-0.43417	10.531	2.772	10.021	1562.8
13.82	1383	60	NaN	-2.6181	25.487	-2.2236	-177.67	33.885	2.2675	-92.556	-646.2	1141.5	-52.652	913.69	1050.8	37.219	46.275	0	1	3.6366	9.064	-19.397	-27.719	-4.0835	0.86177	22.16	37.212	-0.44693	9.9258	2.7634	9.4929	1563
13.83	1384	60	NaN	-2.6321	25.474	-2.2071	-178.4	33.623	2.2063	-92.576	-646.14	1141.5	-53.914	913.39	1051.1	36.461	45.534	0	1	3.6058	9.0345	-19.401	-27.723	-4.0522	0.17923	22.158	36.939	-0.44639	9.2137	2.7567	9.2162	1562.6
13.84	1385	60	NaN	-2.645	25.464	-2.2142	-179.11	33.312	2.7587	-92.524	-646.05	1141.5	-53.446	913.28	1051.3	38.619	42.317	0	1	3.5665	8.9967	-19.406	-27.727	-4.0806	-0.54182	22.155	36.622	-0.51407	8.4549	2.7489	8.8947	1562.4
13.85	1386	60	NaN	-2.6167	25.335	-2.2024	-180.38	32.886	2.6253	-92.521	-646.19	1141.3	-55.617	913.08	1051.8	35.457	43.65	0	1	3.5174	8.9495	-19.411	-27.733	-3.9725	-1.7393	22.052	36.17	-0.45513	7.2102	2.641	8.4369	1562.3
13.86	1387	60	NaN	-2.607	25.279	-2.1887	-181.42	32.59	2.6537	-92.522	-646.18	1141.2	-57.02	912.92	1052.1	37.366	53.83	0	1	3.4891	8.9224	-19.415	-27.737	-3.9115	-2.7281	22.01	35.858	-0.42234	6.1943	2.5954	8.1217	1562.1
13.87	1388	60	NaN	-2.6309	25.304	-2.1911	-182.35	32.26	2.8494	-92.523	-646	1141.2	-57.746	913.09	1052.3	36.422	51.227	0	1	3.4264	8.8622	-19.421	-27.743	-3.9087	-3.6294	22.04	35.524	-0.48223	5.2327	2.6191	7.7806	1562
13.88	1389	60	NaN	-2.6519	25.329	-2.188	-183.31	31.869	3.1056	-92.543	-645.81	1141.3	-58.331	913.49	1052.5	38.996	69.308	0	1	3.2335	8.6769	-19.435	-27.757	-3.9088	-4.5619	22.068	35.13	-0.67529	4.115	2.6325	7.3725	1562.2
13.89	1390	60	NaN	-2.5894	25.208	-2.1154	-184.22	31.652	3.3703	-92.617	-646.02	1141.1	-59.054	913.51	1052.6	43.478	75.163	0	1	3.1326	8.5799	-19.444	-27.766	-3.8222	-5.4537	21.962	34.898	-0.68966	3.1263	2.5175	7.1321	1562.4
13.9	1391	60	NaN	-2.5994	25.192	-2.1098	-184.77	31.572	4.0736	-92.617	-645.96	1141	-58.653	913.15	1052.8	45.019	76.671	0	1	3.0906	8.5396	-19.45	-27.772	-3.8473	-6.0168	21.954	34.81	-0.75671	2.5228	2.5041	7.0383	1562
13.91	1392	60	NaN	-2.5905	25.184	-2.0955	-185.49	30.892	4.0107	-92.636	-645.85	1141	-61.164	914.55	1053	47.466	78.248	0	1	3.1261	8.5737	-19.454	-27.775	-3.7459	-6.6442	21.955	34.121	-0.61987	1.9295	2.501	6.3458	1563.2
13.92	1393	60	NaN	-2.582	25.169	-2.087	-185.85	30.446	4.1802	-92.655	-645.77	1141	-62.733	915.48	1053.2	47.71	80.087	0	1	3.1625	8.6087	-19.457	-27.779	-3.6799	-6.9494	21.949	33.666	-0.51747	1.6593	2.4919	5.8871	1564
13.93	1394	60	NaN	-2.5785	25.156	-2.0845	-185.88	30.304	4.4607	-92.673	-645.73	1141	-63.677	915.71	1053.4	50.066	80.318	0	1	3.2043	8.6488	-19.462	-27.784	-3.6424	-6.9482	21.945	33.515	-0.43814	1.7006	2.4834	5.7317	1564.2
13.94	1395	60	NaN	-2.5773	25.152	-2.0819	-185.79	30.252	4.5179	-92.699	-645.67	1141	-65.25	915.75	1053.6	50.401	80.709	0	1	3.2463	8.6891	-19.466	-27.788	-3.5845	-6.7935	21.95	33.454	-0.3382	1.8956	2.4836	5.6664	1564.1
13.95	1396	60	NaN	-2.5716	25.135	-2.071	-185.58	30.168	4.6865	-92.753	-645.64	1141	-66.597	915.95	1053.9	52.453	80.818	0	1	3.2883	8.7295	-19.47	-27.791	-3.5312	-6.5399	21.945	33.357	-0.24289	2.1896	2.4756	5.566	1564.2
13.96	1397	60	NaN	-2.5698	25.13	-2.0624	-184.96	29.898	5.3486	-92.813	-645.58	1141	-67.884	916.81	1054.2	53.753	81.358	0	1	3.2874	8.7286	-19.478	-27.799	-3.4839	-5.8728	21.95	33.078	-0.19657	2.8558	2.4722	5.2786	1565
13.97	1398	60	NaN	-2.5771	25.12	-2.0738	-184.43	29.711	5.8621	-92.827	-645.56	1141	-68.921	917.54	1054.3	55.961	82.933	0	1	3.2798	8.7213	-19.487	-27.808	-3.4533	-5.3023	21.946	32.884	-0.17351	3.419	2.4598	5.0754	1565.7
13.98	1399	60	NaN	-2.5866	25.119	-2.0845	-183.91	29.57	6.3594	-92.851	-645.52	1141	-69.858	918.25	1054.4	57.32	81.87	0	1	3.3603	8.7987	-19.49	-27.811	-3.429	-4.7539	21.951	32.737	-0.06868	4.0447	2.4611	4.9262	1566.3
13.99	1400	60	NaN	-2.5941	25.124	-2.0815	-183.25	29.476	7.1119	-92.925	-645.48	1141	-70.653	919.01	1054.6	53.515	76.313	0	1	3.3672	8.8052	-19.493	-27.815	-3.4097	-4.0652	21.963	32.637	-0.042546	4.74	2.4698	4.8227	1567
14	1401	60	NaN	-2.5995	25.121	-2.0673	-182.35	29.469	8.2871	-93.045	-645.48	1141	-71.201	919.78	1054.9	46.914	72.435	0	1	3.2943	8.7353	-19.496	-27.818	-3.3991	-3.1505	21.97	32.619	-0.10473	5.5848	2.4739	4.8012	1567.8
14.01	1402	60	NaN	-2.6071	25.131	-2.0829	-181.98	29.538	8.86	-93.03	-645.46	1141.1	-72.148	920.3	1054.9	43.523	70.479	0	1	3.28	8.7216	-19.499	-27.821	-3.3712	-2.7449	21.983	32.686	-0.091124	5.9767	2.4837	4.8656	1568.3
14.02	1403	60	NaN	-2.6158	25.163	-2.0844	-181.73	29.751	9.4664	-93.077	-645.38	1141.1	-73.033	920.71	1055.2	42.061	69.215	0	1	3.336	8.7753	-19.5	-27.822	-3.3491	-2.4635	22.021	32.893	-0.013054	6.3118	2.5212	5.0709	1568.6
14.03	1404	60	NaN	-2.6259	25.186	-2.0919	-181.72	29.933	9.6858	-93.12	-645.35	1141.2	-74.622	921.25	1054.9	40.793	68.476	0	1	3.2521	8.6947	-19.501	-27.823	-3.3024	-2.398	22.034	33.085	-0.050318	6.2968	2.5328	5.2617	1569.1
14.04	1405	60	NaN	-2.6395	25.213	-2.0963	-181.86	30.117	9.8267	-93.193	-645.33	1141.3	-76.243	921.88	1054.6	40.015	68.924	0	1	3.1646	8.6107	-19.502	-27.824	-3.2591	-2.4789	22.048	33.282	-0.094537	6.1318	2.546	5.4576	1569.7
14.05	1406	60	NaN	-2.6588	25.25	-2.0993	-182.04	30.341	10.201	-93.296	-645.31	1141.4	-77.252	922.56	1054.6	39.464	67.641	0	1	3.1681	8.614	-19.501	-27.823	-3.245	-2.6269	22.082	33.51	-0.076957	5.9872	2.581	5.6866	1570.3
14.06	1407	60	NaN	-2.6862	25.281	-2.1275	-182.24	30.581	10.842	-93.341	-645.33	1141.5	-77.613	923.37	1054.7	38.175	65.352	0	1	3.184	8.6294	-19.499	-27.82	-3.2606	-2.8164	22.114	33.749	-0.076588	5.813	2.615	5.9282	1571.2
14.07	1408	60	NaN	-2.7194	25.319	-2.0811	-182.55	30.831	11.542	-93.611	-645.4	1141.7	-77.445	924.23	1054.6	38.251	67.289	0	1	3.2086	8.6529	-19.495	-27.817	-3.3095	-3.1352	22.145	34.006	-0.10092	5.5177	2.6495	6.1889	1572.1
14.08	1409	60	NaN	-2.7697	25.39	-2.1781	-183.13	31.25	11.952	-93.565	-645.33	1141.8	-78.405	925.21	1054.5	41.103	72.121	0	1	3.1821	8.6275	-19.491	-27.813	-3.3227	-3.6869	22.211	34.43	-0.14063	4.9406	2.7197	6.6171	1573
14.09	1410	60	NaN	-2.8249	25.45	-2.2551	-183.61	31.815	12.513	-93.554	-645.32	1141.9	-78.51	925.46	1054.5	44.758	75.366	0	1	3.1542	8.6007	-19.487	-27.808	-3.3736	-4.1578	22.269	34.996	-0.21938	4.4429	2.782	7.188	1573.3
14.1	1411	60	NaN	-2.9354	25.491	-2.3059	-183.98	32.304	13.028	-93.654	-645.39	1142	-78.26	925.56	1054.6	44.961	73.816	0	1	3.1195	8.5674	-19.481	-27.803	-3.4968	-4.5413	22.308	35.488	-0.37726	4.0261	2.8265	7.6844	1573.4
14.11	1412	60	NaN	-3.0883	25.528	-2.3647	-184.4	32.528	13.178	-93.789	-645.49	1142	-78.813	926.36	1054.5	40.607	65.941	0	1	3.1025	8.5511	-19.476	-27.798	-3.6342	-4.9485	22.339	35.718	-0.53166	3.6026	2.8628	7.9199	1574.4
14.12	1413	60	NaN	-2.9382	25.579	-2.324	-184.82	32.725	13.309	-93.852	-645.51	1142.2	-79.276	927.25	1054.3	35.739	51.257	0	1	3.1236	8.5713	-19.469	-27.791	-3.4692	-5.3525	22.383	35.921	-0.34562	3.2188	2.9137	8.1298	1575.3
14.13	1414	60	NaN	-3.1229	25.616	-2.4339	-185.21	32.959	13.3	-93.932	-645.74	1142.3	-80.183	928.35	1054.1	33.445	45.123	0	1	3.0977	8.5464	-19.464	-27.786	-3.6233	-5.7125	22.409	36.165	-0.52565	2.8339	2.9454	8.3796	1576.6
14.14	1415	60	NaN	-3.1937	25.642	-2.4677	-185.4	32.874	13.028	-94.054	-645.91	1142.4	-81.524	929.6	1053.8	33.559	35.681	0	1	3.043	8.4939	-19.459	-27.781	-3.6494	-5.8551	22.425	36.091	-0.60639	2.6387	2.966	8.3107	1578.1
14.15	1416	60	NaN	-3.2079	25.666	-2.4901	-185.27	32.774	13.057	-94.169	-646.11	1142.4	-82.083	930.86	1053.6	31.85	41.857	0	1	2.8889	8.3459	-19.453	-27.775	-3.647	-5.7119	22.443	35.997	-0.75817	2.634	2.9893	8.2223	1579.5
14.16	1417	60	NaN	-3.2218	25.688	-2.5381	-184.91	32.787	13.419	-94.229	-646.34	1142.5	-81.804	931.89	1053.6	34.298	39.639	0	1	2.77	8.2318	-19.449	-27.77	-3.6729	-5.3626	22.465	36.01	-0.90283	2.8692	3.0164	8.2395	1580.8
14.17	1418	60	NaN	-3.2397	25.704	-2.5915	-184.54	32.803	13.629	-94.213	-646.49	1142.5	-81.746	932.48	1053.6	34.109	39.779	0	1	2.6919	8.1567	-19.444	-27.766	-3.6921	-4.9926	22.484	36.023	-1.0002	3.1641	3.0391	8.2573	1581.5
14.18	1419	60	NaN	-3.244	25.726	-2.6154	-184.08	32.82	13.954	-94.274	-646.64	1142.5	-81.43	933.02	1053.8	33.722	39.65	0	1	2.5777	8.0471	-19.439	-27.761	-3.7099	-4.5453	22.511	36.035	-1.1321	3.5018	3.0722	8.2748	1582.2
14.19	1420	60	NaN	-3.2527	25.749	-2.6485	-183.61	32.849	14.286	-94.288	-646.79	1142.5	-81.079	933.45	1053.9	35.12	40.757	0	1	2.4165	7.8922	-19.431	-27.753	-3.7316	-4.0868	22.54	36.057	-1.315	3.8054	3.1089	8.3042	1582.8
14.2	1421	60	NaN	-3.2526	25.769	-2.6826	-183.17	32.834	14.55	-94.287	-646.96	1142.5	-80.883	933.9	1054	33.709	39.227	0	1	2.0464	7.5367	-19.421	-27.742	-3.7384	-3.6564	22.564	36.039	-1.6921	3.8803	3.143	8.2966	1583.4
14.21	1422	60	NaN	-3.2003	25.852	-2.7368	-182.68	32.785	14.874	-94.104	-646.99	1142.6	-80.573	934.42	1054	33.494	37.636	0	1	1.6829	7.1877	-19.41	-27.732	-3.6905	-3.1669	22.645	35.991	-2.0076	4.0208	3.2349	8.2592	1583.9
14.22	1423	60	NaN	-3.1082	25.993	-2.8017	-182.14	32.723	15.295	-93.784	-646.88	1142.9	-80.025	934.95	1054.1	36.486	38.906	0	1	1.5599	7.0696	-19.403	-27.725	-3.6065	-2.6406	22.783	35.933	-2.0466	4.429	3.3796	8.208	1584.4
14.23	1424	60	NaN	-3.1095	26.02	-2.7992	-181.86	32.663	15.559	-93.863	-647.02	1142.9	-79.626	935.37	1054.2	33.819	38.475	0	1	1.4154	6.9307	-19.394	-27.716	-3.625	-2.3728	22.814	35.868	-2.2097	4.558	3.42	8.1519	1584.9
14.24	1425	60	NaN	-3.1068	26.036	-2.82	-181.67	32.622	15.784	-93.844	-647.15	1142.9	-79.173	935.75	1054.4	35.294	40.152	0	1	1.2546	6.7763	-19.384	-27.706	-3.6378	-2.2008	22.838	35.82	-2.3832	4.5755	3.4543	8.1145	1585.4
14.25	1426	60	NaN	-3.1101	26.058	-2.8686	-181.6	32.578	15.958	-93.739	-647.32	1142.9	-78.692	936.23	1054.6	35.098	38.585	0	1	0.99161	6.5238	-19.377	-27.699	-3.6545	-2.1468	22.868	35.768	-2.6629	4.377	3.4907	8.0694	1586.1
14.26	1427	60	NaN	-3.1154	26.068	-2.8943	-181.67	32.544	16.012	-93.688	-647.49	1142.9	-78.387	936.63	1054.8	33.277	37.637	0	1	0.72291	6.2657	-19.37	-27.692	-3.6688	-2.2189	22.885	35.728	-2.9459	4.0467	3.5142	8.0356	1586.6
14.27	1428	60	NaN	-3.1199	26.072	-2.9007	-181.83	32.517	15.975	-93.675	-647.63	1142.9	-78.213	936.93	1054.9	35.727	39.724	0	1	0.50497	6.0564	-19.36	-27.682	-3.679	-2.3938	22.892	35.697	-3.1741	3.6625	3.5323	8.0156	1587.1
14.28	1429	60	NaN	-3.1223	26.079	-2.9117	-182.07	32.492	15.928	-93.632	-647.74	1143	-77.99	937.22	1055	35.979	37.322	0	1	0.29144	5.8513	-19.349	-27.671	-3.6877	-2.6332	22.903	35.667	-3.3963	3.2181	3.5545	7.9966	1587.5
14.29	1430	60	NaN	-3.1231	26.081	-2.8858	-182.34	32.475	15.912	-93.711	-647.87	1143	-77.631	937.49	1055.2	34.466	39.421	0	1	0.077915	5.6462	-19.338	-27.66	-3.7043	-2.9207	22.912	35.644	-3.6264	2.7255	3.5737	7.9841	1587.9
14.3	1431	60	NaN	-3.1427	26.092	-2.9478	-182.8	32.412	15.833	-93.585	-647.98	1143	-77.251	937.99	1055.5	33.86	38.088	0	1	0.070952	5.6395	-19.332	-27.653	-3.7327	-3.3879	22.934	35.57	-3.6618	2.2516	3.6024	7.9165	1588.5
14.31	1432	60	NaN	-3.109	26.021	-2.9187	-183.11	32.648	16.058	-93.591	-648.32	1142.9	-76.202	937.64	1056	34.952	39.883	0	1	0.1403	5.7062	-19.326	-27.648	-3.7372	-3.7372	22.883	35.786	-3.5969	1.9689	3.5568	8.1375	1588.4
14.32	1433	60	NaN	-3.0721	25.969	-2.8868	-183.47	32.799	16.117	-93.577	-648.66	1142.9	-75.518	937.55	1056.3	34.215	39.469	0	1	-0.14108	5.4359	-19.309	-27.631	-3.7244	-4.1272	22.845	35.923	-3.8655	1.3087	3.5355	8.292	1588.7
14.33	1434	60	NaN	-3.0603	25.979	-2.9084	-183.92	32.699	15.872	-93.444	-648.88	1143	-75.539	938.17	1056.5	34.876	41.385	0	1	-0.35386	5.2316	-19.296	-27.618	-3.7067	-4.5714	22.858	35.82	-4.0606	0.6602	3.5621	8.2023	1589.5
14.34	1435	60	NaN	-3.0549	25.999	-2.9542	-184.24	32.54	15.657	-93.247	-649.05	1143.2	-75.625	938.91	1056.6	33.325	42.201	0	1	-0.44703	5.1421	-19.29	-27.612	-3.6907	-4.8725	22.88	35.66	-4.1378	0.26956	3.5898	8.048	1590.4
14.35	1436	60	NaN	-3.0354	26.031	-2.9665	-184.73	32.123	14.825	-93.13	-649.21	1143.3	-77.393	940.36	1056.3	34.893	40.556	0	1	-0.53795	5.0548	-19.284	-27.606	-3.6026	-5.3012	22.899	35.255	-4.1405	-0.24648	3.6148	7.6491	1592
14.36	1437	60	NaN	-3.0489	26.146	-2.9404	-184.93	32.053	14.611	-93.106	-649.22	1143.6	-77.646	940.91	1056.4	33.91	44.576	0	1	-0.6257	4.9705	-19.278	-27.6	-3.606	-5.4865	23.006	35.192	-4.2317	-0.51604	3.7281	7.5922	1592.6
14.37	1438	60	NaN	-3.0347	26.174	-2.9201	-185.03	32.044	14.52	-93.168	-649.45	1143.7	-77.667	941.31	1056.5	35.071	42.702	0	1	-0.79727	4.8057	-19.273	-27.594	-3.593	-5.59	23.038	35.18	-4.3902	-0.78434	3.7655	7.5861	1593.2
14.38	1439	60	NaN	-3.0186	26.216	-2.9021	-185.1	32.039	14.458	-93.249	-649.75	1143.8	-77.714	941.9	1056.6	34.766	40.661	0	1	-0.96038	4.6491	-19.266	-27.588	-3.5778	-5.6562	23.081	35.174	-4.5382	-1.0071	3.815	7.5864	1594.1
14.39	1440	60	NaN	-3.0311	26.354	-2.8824	-185.09	32.093	14.459	-93.294	-649.94	1144.1	-77.728	942.56	1056.6	32.955	40.786	0	1	-0.9884	4.6221	-19.257	-27.579	-3.5911	-5.6546	23.21	35.237	-4.5795	-1.0325	3.9531	7.6582	1595
14.4	1441	60	NaN	-3.0405	26.403	-2.894	-184.91	32.345	14.544	-93.335	-650.19	1144.2	-77.715	942.49	1056.7	35.254	40.224	0	1	-1.0184	4.5933	-19.25	-27.572	-3.6024	-5.4675	23.258	35.49	-4.6208	-0.87416	4.0072	7.9177	1595.2
14.41	1442	60	NaN	-3.0427	26.468	-2.9348	-184.87	32.463	14.522	-93.26	-650.4	1144.3	-78.06	942.87	1056.5	33.448	41.119	0	1	-1.0499	4.5631	-19.246	-27.568	-3.5892	-5.4214	23.313	35.618	-4.6392	-0.8583	4.067	8.0499	1595.8
14.42	1443	60	NaN	-3.047	26.528	-2.9472	-184.79	32.608	14.647	-93.289	-650.62	1144.4	-78.199	943.28	1056.4	32.429	41.907	0	1	-1.2073	4.4119	-19.24	-27.561	-3.5894	-5.3324	23.367	35.769	-4.7967	-0.92045	4.1278	8.208	1596.4
14.43	1444	60	NaN	-3.0612	26.593	-2.9414	-184.68	32.764	14.827	-93.393	-650.84	1144.4	-78.296	943.7	1056.2	32.414	39.978	0	1	-1.3727	4.253	-19.233	-27.555	-3.6036	-5.2213	23.427	35.93	-4.9764	-0.96829	4.1939	8.3752	1597
14.44	1445	60	NaN	-3.0891	26.671	-2.9507	-184.55	32.943	15.077	-93.464	-651.07	1144.5	-78.53	944.24	1056.1	32.643	41.052	0	1	-1.4793	4.1507	-19.23	-27.552	-3.6255	-5.0834	23.501	36.114	-5.1047	-0.93268	4.271	8.5622	1597.8
14.45	1446	60	NaN	-3.1283	26.767	-3.0036	-184.4	33.163	15.421	-93.4	-651.37	1144.5	-79.034	944.97	1055.9	31.937	35.777	0	1	-1.5745	4.0593	-19.226	-27.548	-3.6439	-4.9156	23.59	36.339	-5.2184	-0.85631	4.3642	8.791	1598.9
14.46	1447	60	NaN	-3.1541	26.817	-3.0222	-184.38	33.318	15.427	-93.395	-651.61	1144.5	-79.825	945.45	1055.7	33.807	40.608	0	1	-1.6552	3.9817	-19.22	-27.542	-3.641	-4.8708	23.634	36.501	-5.2962	-0.88905	4.4144	8.9591	1599.6
14.47	1448	60	NaN	-3.1862	26.871	-3.0199	-184.2	33.623	15.904	-93.463	-651.82	1144.5	-79.61	945.6	1055.7	32.656	26.946	0	1	-1.7028	3.936	-19.215	-27.537	-3.6831	-4.7002	23.689	36.805	-5.3859	-0.76426	4.4734	9.2682	1599.9
14.48	1449	60	NaN	-3.2104	26.918	-3.0142	-184.1	33.831	16.165	-93.515	-652.02	1144.5	-80.069	945.92	1055.5	33.469	51.288	0	1	-1.7329	3.9072	-19.211	-27.533	-3.6925	-4.5866	23.73	37.019	-5.4254	-0.67944	4.5184	9.4857	1600.5
14.49	1450	60	NaN	-3.2414	26.975	-2.9808	-184	33.973	16.337	-93.659	-652.23	1144.5	-80.995	946.52	1055.1	33.287	47.617	0	1	-1.7363	3.9038	-19.209	-27.531	-3.6953	-4.4516	23.775	37.173	-5.4316	-0.54781	4.5654	9.6421	1601.3
14.5	1451	60	NaN	-3.2804	27.042	-2.9304	-183.81	34.088	16.549	-93.862	-652.44	1144.5	-81.931	947.25	1054.7	31.047	43.773	0	1	-1.7192	3.9203	-19.208	-27.529	-3.7078	-4.2414	23.828	37.302	-5.427	-0.32112	4.6205	9.7724	1602.3
14.51	1452	60	NaN	-3.304	27.09	-2.9268	-183.6	34.152	16.725	-93.877	-652.55	1144.5	-82.606	947.79	1054.3	34.299	62.465	0	1	-1.6745	3.9632	-19.206	-27.528	-3.7075	-4.0013	23.866	37.376	-5.382	-0.038117	4.6594	9.8483	1602.9
14.52	1453	60	NaN	-3.3256	27.136	-2.8954	-183.31	34.257	16.83	-93.994	-652.63	1144.5	-83.423	948.11	1054	36.852	69.372	0	1	-1.6224	4.0133	-19.205	-27.527	-3.704	-3.6871	23.9	37.492	-5.3263	0.32623	4.6947	9.9655	1603.3
14.53	1454	60	NaN	-3.3232	27.101	-2.9114	-182.96	34.463	16.701	-93.981	-652.81	1144.3	-84.897	947.99	1053.6	42.567	73.371	0	1	-1.5589	4.0742	-19.205	-27.527	-3.6483	-3.2856	23.86	37.705	-5.2072	0.78863	4.6553	10.178	1603.4
14.54	1455	60	NaN	-3.3353	27.096	-2.9264	-182.44	34.592	16.642	-93.97	-652.94	1144.2	-86.65	948.23	1053.2	45.484	71.429	0	1	-1.5372	4.0951	-19.205	-27.526	-3.5973	-2.6978	23.843	37.845	-5.1345	1.3973	4.6384	10.318	1603.8
14.55	1456	60	NaN	-3.3689	27.149	-2.9349	-181.71	34.727	17.053	-93.974	-652.91	1144.2	-87.298	948.45	1052.9	40.067	65.862	0	1	-1.4964	4.1343	-19.205	-27.526	-3.6078	-1.9475	23.885	37.992	-5.1042	2.1868	4.6802	10.466	1604
14.56	1457	60	NaN	-3.4086	27.23	-2.9491	-180.87	34.956	17.97	-93.958	-652.75	1144.4	-86.306	948.15	1053	39.285	67.724	0	1	-1.2999	4.323	-19.205	-27.527	-3.6824	-1.1466	23.962	38.224	-4.9823	3.1764	4.7564	10.697	1603.5
14.57	1458	60	NaN	-3.4144	27.224	-2.9769	-180.25	35.029	18.246	-93.906	-652.77	1144.4	-86.866	948.14	1052.8	39.33	62.029	0	1	-1.0921	4.5226	-19.206	-27.528	-3.6664	-0.50206	23.949	38.304	-4.7585	4.0205	4.7437	10.776	1603.5
14.58	1459	60	NaN	-3.4257	27.221	-2.9737	-179.61	35.061	18.562	-93.958	-652.75	1144.4	-87.304	948.14	1052.6	33.944	51.128	0	1	-0.87495	4.7311	-19.206	-27.528	-3.6638	0.15329	23.942	38.341	-4.5387	4.8844	4.7357	10.812	1603.5
14.59	1460	60	NaN	-3.4289	27.217	-2.959	-178.67	35.053	18.991	-94.057	-652.71	1144.3	-87.936	948.07	1052.5	31.858	24.005	0	1	-0.56088	5.0327	-19.209	-27.531	-3.648	1.1134	23.934	38.337	-4.2089	6.1461	4.7251	10.806	1603.4
14.6	1461	60	NaN	-3.4292	27.223	-2.9517	-177.78	35.053	19.379	-94.124	-652.64	1144.3	-88.52	947.88	1052.4	30.624	50.648	0	1	-0.23907	5.3418	-19.211	-27.533	-3.6298	2.0166	23.937	38.339	-3.8689	7.3584	4.7261	10.806	1603.2
14.61	1462	60	NaN	-3.4256	27.234	-2.9518	-177.05	35.074	19.698	-94.161	-652.55	1144.2	-88.959	947.58	1052.4	37.222	60.407	0	1	0.16134	5.7264	-19.225	-27.547	-3.6119	2.7599	23.949	38.359	-3.4505	8.4863	4.7234	10.812	1602.8
14.62	1463	60	NaN	-3.4135	27.233	-2.9485	-176.28	35.079	20.069	-94.226	-652.48	1144.2	-89.316	947.2	1052.5	37.464	62.91	0	1	0.4674	6.0203	-19.238	-27.559	-3.5893	3.5419	23.951	38.361	-3.1219	9.5622	4.7137	10.801	1602.3
14.63	1464	60	NaN	-3.4047	27.225	-2.9786	-175.03	34.943	20.803	-94.227	-652.37	1144.1	-89.589	946.75	1052.6	43.185	69.955	0	1	0.50345	6.0549	-19.243	-27.564	-3.5709	4.803	23.951	38.217	-3.0674	10.858	4.7082	10.652	1601.7
14.64	1465	60	NaN	-3.4087	27.223	-3.0141	-174.24	34.77	21.289	-94.196	-652.27	1144.1	-89.815	946.56	1052.8	48.444	71.22	0	1	0.5395	6.0895	-19.247	-27.569	-3.5657	5.6049	23.954	38.039	-3.0262	11.694	4.7063	10.47	1601.4
14.65	1466	60	NaN	-3.4058	27.225	-3.0352	-173.49	34.531	21.67	-94.191	-652.16	1144	-90.114	946.45	1052.8	48.88	74.123	0	1	0.57556	6.1242	-19.252	-27.574	-3.5519	6.3623	23.957	37.799	-2.9764	12.486	4.7051	10.225	1601.2
14.66	1467	60	NaN	-3.3959	27.232	-3.0458	-172.7	34.223	22.079	-94.223	-651.99	1144	-90.411	946.34	1052.7	47.145	75.343	0	1	0.61161	6.1588	-19.257	-27.579	-3.5325	7.1659	23.964	37.491	-2.9209	13.325	4.7065	9.9117	1600.9
14.67	1468	60	NaN	-3.3858	27.239	-3.0472	-171.94	33.89	22.563	-94.295	-651.79	1144	-90.536	946.25	1052.8	47.545	74.137	0	1	0.64767	6.1934	-19.262	-27.584	-3.5205	7.925	23.972	37.157	-2.8729	14.118	4.71	9.5731	1600.6
14.68	1469	60	NaN	-3.3856	27.239	-3.0272	-171.47	33.644	23.013	-94.418	-651.64	1143.9	-90.247	946.28	1052.8	47.454	73.329	0	1	0.68372	6.2281	-19.267	-27.589	-3.5352	8.3759	23.976	36.907	-2.8515	14.604	4.7093	9.3179	1600.5
14.69	1470	60	NaN	-3.3867	27.242	-3.0387	-171.27	33.547	23.295	-94.416	-651.55	1143.9	-89.939	946.29	1052.9	45.047	70.531	0	1	0.71978	6.2627	-19.272	-27.594	-3.5472	8.5721	23.984	36.805	-2.8274	14.835	4.7125	9.2119	1600.4
14.7	1471	60	NaN	-3.3873	27.229	-3.0462	-170.83	33.518	23.879	-94.451	-651.28	1143.8	-89.663	945.91	1053	42.22	68.008	0	1	0.75583	6.2973	-19.277	-27.598	-3.5591	8.9974	23.976	36.771	-2.8033	15.295	4.6995	9.1722	1599.8
14.71	1472	60	NaN	-3.3824	27.212	-3.0507	-170.61	33.612	24.291	-94.463	-651.04	1143.7	-89.464	945.52	1053.1	40.963	66.795	0	1	0.79188	6.3319	-19.282	-27.603	-3.5618	9.2144	23.964	36.86	-2.7699	15.546	4.6821	9.2571	1599.1
14.72	1473	60	NaN	-3.3792	27.198	-3.0481	-170.61	33.807	24.5	-94.476	-650.88	1143.7	-89.317	945.2	1053.1	38.94	65.801	0	1	0.82794	6.3666	-19.286	-27.608	-3.5643	9.2091	23.951	37.053	-2.7364	15.576	4.6649	9.4451	1598.6
14.73	1474	60	NaN	-3.386	27.185	-3.0358	-170.66	34.049	24.68	-94.535	-650.72	1143.6	-89.141	944.89	1053.2	38.988	63.734	0	1	0.86399	6.4012	-19.291	-27.613	-3.5797	9.1512	23.941	37.293	-2.7157	15.552	4.6493	9.6796	1598.2
14.74	1475	60	NaN	-3.3918	27.177	-3.0243	-170.77	34.316	24.86	-94.583	-650.55	1143.6	-88.803	944.65	1053.2	38.572	61.661	0	1	0.90005	6.4358	-19.296	-27.618	-3.5995	9.0192	23.935	37.557	-2.6994	15.455	4.639	9.9393	1597.8
14.75	1476	60	NaN	-3.4067	27.167	-3.0153	-171.09	34.854	24.964	-94.624	-650.29	1143.5	-88.591	944.16	1053.1	35.099	59.368	0	1	0.9361	6.4704	-19.301	-27.623	-3.6235	8.6914	23.922	38.098	-2.6873	15.162	4.6213	10.476	1597
14.76	1477	60	NaN	-3.426	27.152	-3.026	-171.38	35.301	25.101	-94.594	-650.11	1143.5	-88.223	943.84	1053.1	34.342	58.325	0	1	0.97216	6.5051	-19.306	-27.628	-3.655	8.3905	23.909	38.545	-2.6828	14.896	4.6026	10.917	1596.5
14.77	1478	60	NaN	-3.45	27.134	-3.0328	-171.77	35.857	25.335	-94.571	-649.94	1143.4	-87.487	943.49	1053.3	34.548	60.209	0	1	1.0082	6.5397	-19.311	-27.633	-3.7047	7.9761	23.898	39.094	-2.6965	14.516	4.5869	11.461	1596
14.78	1479	60	NaN	-3.484	27.119	-3.039	-172.35	36.588	25.559	-94.551	-649.7	1143.3	-86.534	943.07	1053.5	34.64	63.397	0	1	1.0443	6.5743	-19.316	-27.637	-3.7724	7.3569	23.891	39.816	-2.7282	13.931	4.575	12.179	1595.3
14.79	1480	60	NaN	-3.5337	27.109	-3.0731	-173.13	37.345	25.535	-94.448	-649.44	1143.3	-85.823	942.71	1053.5	37.805	66.762	0	1	1.0803	6.6089	-19.321	-27.642	-3.844	6.5646	23.884	40.569	-2.7637	13.174	4.5639	12.927	1594.7
14.8	1481	60	NaN	-3.5532	27.095	-3.0857	-173.73	37.827	25.463	-94.354	-649.31	1143.2	-85.228	942.59	1053.6	42.464	72.029	0	1	1.1164	6.6436	-19.325	-27.647	-3.8816	5.9391	23.872	41.05	-2.7652	12.583	4.5466	13.403	1594.4
14.81	1482	60	NaN	-3.5907	27.096	-3.0925	-174.61	38.381	25.268	-94.273	-649.04	1143.2	-84.287	942.61	1053.5	44.009	73.211	0	1	1.1524	6.6782	-19.33	-27.652	-3.9502	5.0292	23.872	41.605	-2.7978	11.707	4.5414	13.953	1594.2
14.82	1483	60	NaN	-3.6152	27.095	-3.0926	-175.27	38.956	25.384	-94.198	-648.81	1143.2	-82.712	942.31	1053.8	46.04	73.937	0	1	1.1885	6.7128	-19.335	-27.657	-4.0288	4.319	23.88	42.171	-2.8404	11.032	4.5452	14.514	1593.7
14.83	1484	60	NaN	-3.6253	27.091	-3.082	-175.95	39.436	25.39	-94.103	-648.57	1143.2	-81.063	942.19	1054	46.997	74.058	0	1	1.2245	6.7475	-19.34	-27.662	-4.0949	3.5816	23.884	42.642	-2.8704	10.329	4.5442	14.98	1593.3
14.84	1485	60	NaN	-3.6272	27.091	-3.0653	-176.82	39.749	24.935	-93.973	-648.29	1143.2	-80.015	942.57	1053.9	46.376	73.866	0	1	1.393	6.9093	-19.34	-27.662	-4.1299	2.6796	23.878	42.962	-2.7369	9.5889	4.5378	15.3	1593.4
14.85	1486	60	NaN	-3.6248	27.103	-3.0651	-177.41	39.969	24.347	-93.823	-648.06	1143.2	-79.912	942.71	1053.6	46.992	75.068	0	1	1.7583	7.26	-19.333	-27.655	-4.1259	2.093	23.879	43.193	-2.3676	9.353	4.5462	15.538	1593.4
14.86	1487	60	NaN	-3.57	26.99	-3.0312	-177.81	40.199	24.408	-93.753	-648.13	1142.9	-78.154	943.18	1053.8	50.248	78.419	0	1	2.1235	7.6108	-19.326	-27.648	-4.1317	1.626	23.785	43.403	-2.0082	9.2368	4.4593	15.755	1593.9
14.87	1488	60	NaN	-3.5764	27.027	-2.9696	-178.15	40.502	24.253	-93.778	-647.88	1143	-77.213	943.23	1053.8	51.015	76.382	0	1	2.4887	7.9616	-19.319	-27.641	-4.1729	1.2514	23.82	43.709	-1.6842	9.213	4.5015	16.068	1593.7
14.88	1489	60	NaN	-3.581	27.056	-2.9107	-178.56	40.939	23.976	-93.75	-647.6	1143.1	-76.398	943.11	1054	43.503	66.781	0	1	2.8539	8.3123	-19.312	-27.633	-4.206	0.81413	23.851	44.144	-1.3521	9.1265	4.5395	16.511	1593.3
14.89	1490	60	NaN	-3.5695	27.04	-2.8686	-179	41.367	23.719	-93.663	-647.39	1143.1	-75.491	943.07	1054.3	40.254	63.024	0	1	3.1814	8.6268	-19.306	-27.628	-4.2242	0.34595	23.843	44.564	-1.0428	8.9728	4.5373	16.936	1593
14.9	1491	60	NaN	-3.5579	27.022	-2.8422	-179.38	41.599	23.514	-93.581	-647.25	1143.1	-74.757	943.23	1054.3	36.631	57.774	0	1	3.2689	8.7109	-19.309	-27.631	-4.236	-0.062123	23.825	44.797	-0.96713	8.6487	4.5157	17.166	1593.1
14.91	1492	60	NaN	-3.5381	27.002	-2.8178	-179.97	41.855	22.761	-93.449	-647.01	1143.1	-75.086	943.16	1053.7	35.224	57.042	0	1	3.3258	8.7655	-19.313	-27.635	-4.1997	-0.63469	23.783	45.074	-0.87396	8.1308	4.4698	17.44	1592.8
14.92	1493	60	NaN	-3.5164	26.951	-2.7827	-180.2	42.024	22.947	-93.388	-646.86	1143.1	-73.66	943.44	1053.9	35.717	53.508	0	1	3.3538	8.7924	-19.317	-27.639	-4.2272	-0.90582	23.742	45.232	-0.87334	7.8866	4.4253	17.594	1592.9
14.93	1494	60	NaN	-3.5033	26.905	-2.7574	-180.28	42.106	23.034	-93.36	-646.73	1143.1	-72.86	943.52	1054	35.177	47.187	0	1	3.3319	8.7713	-19.321	-27.642	-4.2418	-1.0146	23.7	45.311	-0.90996	7.7567	4.3793	17.669	1592.9
14.94	1495	60	NaN	-3.4903	26.842	-2.7437	-180.19	42.173	23.095	-93.316	-646.63	1143	-72.325	943.3	1054	32.457	41.61	0	1	3.3041	8.7446	-19.324	-27.646	-4.2467	-0.95068	23.636	45.379	-0.94261	7.794	4.3122	17.733	1592.6
14.95	1496	60	NaN	-3.4737	26.763	-2.7478	-179.92	42.252	23.22	-93.222	-646.53	1143	-71.773	942.73	1054	34.647	39.358	0	1	3.3151	8.7552	-19.329	-27.651	-4.2469	-0.69025	23.558	45.456	-0.9318	8.065	4.2289	17.805	1591.9
14.96	1497	60	NaN	-3.4594	26.707	-2.7802	-179.46	42.297	23.327	-93.075	-646.39	1142.9	-71.503	941.87	1054.1	34.096	38.119	0	1	3.3181	8.7581	-19.335	-27.657	-4.2376	-0.24025	23.505	45.499	-0.91947	8.5179	4.1703	17.842	1590.9
14.97	1498	60	NaN	-3.4597	26.7	-2.7931	-179.29	42.265	23.39	-93.04	-646.32	1142.9	-71.396	941.6	1054.1	33.522	38.099	0	1	3.2763	8.7179	-19.34	-27.661	-4.2406	-0.0682	23.499	45.467	-0.96438	8.6497	4.1591	17.805	1590.6
14.98	1499	60	NaN	-3.4481	26.709	-2.7856	-178.75	42.094	23.52	-93.054	-646.11	1142.9	-71.362	940.79	1054.2	33.233	39.677	0	1	3.195	8.6399	-19.345	-27.667	-4.2312	0.46439	23.508	45.294	-1.0363	9.1043	4.1634	17.627	1589.5
14.99	1500	60	NaN	-3.4346	26.719	-2.7513	-178.14	41.779	23.682	-93.178	-645.89	1142.9	-71.449	939.96	1054.2	33.922	36.577	0	1	3.0892	8.5382	-19.35	-27.672	-4.2196	1.0785	23.519	44.978	-1.1304	9.6168	4.169	17.306	1588.5
15	1501	60	NaN	-3.4304	26.723	-2.7428	-177.48	41.281	23.925	-93.262	-645.7	1142.8	-71.594	939.29	1054.2	33.582	39.258	0	1	2.9456	8.4004	-19.355	-27.677	-4.2136	1.7365	23.523	44.48	-1.268	10.137	4.168	16.803	1587.6
15.01	1502	60	NaN	-3.4383	26.721	-2.7942	-176.86	40.698	24.228	-93.178	-645.56	1142.8	-71.73	938.82	1054.2	34.775	36.862	0	1	2.8146	8.2745	-19.359	-27.681	-4.2139	2.3673	23.519	43.901	-1.3993	10.642	4.1594	16.22	1587
15.02	1503	60	NaN	-3.4383	26.721	-2.8361	-176.64	40.522	24.315	-93.062	-645.51	1142.8	-71.88	938.57	1054.2	33.47	40.531	0	1	2.7034	8.1678	-19.362	-27.683	-4.2044	2.5902	23.518	43.724	-1.501	10.758	4.1564	16.041	1586.7
15.03	1504	60	NaN	-3.4432	26.708	-2.8447	-175.95	40.033	24.685	-93.15	-645.37	1142.8	-72.246	937.57	1054.2	31.599	47.218	0	1	2.5991	8.0676	-19.364	-27.686	-4.1998	3.298	23.505	43.236	-1.6007	11.366	4.1408	15.55	1585.6
15.04	1505	60	NaN	-3.4518	26.661	-2.7962	-175.19	39.705	24.976	-93.379	-645.24	1142.8	-73.075	936.18	1054.3	39	68.899	0	1	2.508	7.9801	-19.366	-27.688	-4.1874	4.0782	23.461	42.905	-1.6794	12.058	4.0942	15.216	1584
15.05	1506	60	NaN	-3.4567	26.612	-2.7499	-174.7	39.544	25.092	-93.566	-645.18	1142.7	-73.847	935.16	1054.4	43.21	72.062	0	1	2.1477	7.634	-19.376	-27.698	-4.1716	4.5883	23.413	42.743	-2.0239	12.222	4.0369	15.046	1582.9
15.06	1507	60	NaN	-3.4528	26.541	-2.7257	-174.32	39.429	25.128	-93.683	-645.18	1142.6	-74.685	934.27	1054.3	45.425	74.96	0	1	1.7329	7.2357	-19.388	-27.709	-4.1419	4.9894	23.34	42.63	-2.409	12.225	3.952	14.921	1582
15.07	1508	60	NaN	-3.4415	26.402	-2.7252	-173.66	39.197	25.276	-93.769	-645.19	1142.6	-76.057	932.8	1054.2	46.246	73.452	0	1	1.7224	7.2256	-19.393	-27.715	-4.0846	5.7018	23.198	42.401	-2.3622	12.927	3.8051	14.686	1580.6
15.08	1509	60	NaN	-3.4505	26.273	-2.8737	-173.04	38.952	25.52	-93.46	-645.2	1142.5	-77.258	931.55	1054.1	39.253	65.192	0	1	1.662	7.1676	-19.398	-27.719	-4.0392	6.374	23.065	42.161	-2.3773	13.542	3.6676	14.441	1579.3
15.09	1510	60	NaN	-3.5458	26.099	-2.9248	-172.69	38.889	25.567	-93.628	-645.51	1142.2	-78.366	930.58	1054	40.391	63.718	0	1	1.5496	7.0596	-19.402	-27.723	-4.1006	6.7598	22.895	42.093	-2.551	13.819	3.4932	14.37	1578.6
15.1	1511	60	NaN	-3.5779	26.034	-2.9209	-172.43	38.864	25.736	-93.795	-645.6	1142.1	-78.785	929.98	1054	38.026	58.518	0	1	1.3839	6.9005	-19.405	-27.727	-4.1237	7.0237	22.833	42.065	-2.7399	13.924	3.4275	14.337	1578.1
15.11	1512	60	NaN	-3.5772	26.037	-2.8606	-172.01	38.972	25.792	-94.107	-645.46	1142.1	-80.075	928.74	1053.9	32.964	52.972	0	1	1.2105	6.734	-19.409	-27.731	-4.0879	7.4782	22.83	42.18	-2.8774	14.212	3.4206	14.449	1576.7
15.12	1513	60	NaN	-3.5836	26.047	-2.7838	-171.39	39.243	25.705	-94.538	-645.27	1142.1	-82.475	926.74	1053.5	34.867	47.57	0	1	1.0561	6.5857	-19.414	-27.736	-4.0232	8.1683	22.824	42.466	-2.9672	14.754	3.4099	14.731	1574.5
15.13	1514	60	NaN	-3.5959	26.031	-2.794	-170.9	39.544	25.873	-94.657	-645.23	1142	-83.726	925.34	1053.4	34.349	45.304	0	1	0.92124	6.4562	-19.42	-27.742	-3.9947	8.7052	22.8	42.775	-3.0735	15.161	3.3802	15.034	1573.1
15.14	1515	60	NaN	-3.5989	25.993	-2.8881	-170.6	39.788	25.913	-94.461	-645.28	1142	-84.762	924.43	1053.3	34.92	53.424	0	1	0.84074	6.3789	-19.428	-27.75	-3.9529	9.0505	22.757	43.024	-3.1122	15.429	3.3288	15.274	1572.2
15.15	1516	60	NaN	-3.6101	25.958	-2.9625	-170.33	40.042	25.985	-94.337	-645.35	1142	-85.677	923.58	1053.2	36.057	60.793	0	1	0.72238	6.2652	-19.435	-27.757	-3.9264	9.3543	22.716	43.284	-3.204	15.619	3.281	15.528	1571.5
15.16	1517	60	NaN	-3.6293	25.929	-3.0159	-170.13	40.421	26.032	-94.319	-645.43	1142	-86.706	922.57	1053	38.552	63.639	0	1	0.57962	6.1281	-19.441	-27.762	-3.9075	9.5876	22.678	43.671	-3.3278	15.716	3.2378	15.909	1570.6
15.17	1518	60	NaN	-3.6526	25.917	-3.0137	-170.05	40.923	25.991	-94.48	-645.5	1142	-87.909	921.41	1052.8	37.698	63.924	0	1	0.43584	5.99	-19.451	-27.773	-3.8929	9.7073	22.658	44.182	-3.4571	15.697	3.2066	16.409	1569.5
15.18	1519	60	NaN	-3.6739	25.926	-2.9467	-170.09	41.463	25.858	-94.803	-645.53	1142	-89.136	920.23	1052.7	38.329	63.305	0	1	0.31552	5.8744	-19.458	-27.78	-3.8813	9.6991	22.662	44.727	-3.5658	15.574	3.204	16.947	1568.3
15.19	1520	60	NaN	-3.6825	25.931	-2.9317	-170.16	41.851	25.814	-94.933	-645.56	1142	-89.834	919.39	1052.8	39.11	63.248	0	1	0.23675	5.7988	-19.458	-27.78	-3.8692	9.6485	22.67	45.112	-3.6324	15.447	3.2114	17.332	1567.5
15.2	1521	60	NaN	-3.7011	25.916	-2.972	-170.32	42.46	25.558	-94.929	-645.69	1142	-91.309	917.86	1053.1	37.586	62.985	0	1	0.17664	5.7411	-19.464	-27.785	-3.8338	9.5501	22.663	45.713	-3.6571	15.291	3.1992	17.928	1566.1
15.21	1522	60	NaN	-3.7194	25.907	-3.0316	-170.47	42.905	25.314	-94.837	-645.78	1141.9	-92.563	916.6	1053.3	39.283	62.972	0	1	0.15211	5.7175	-19.478	-27.8	-3.8028	9.4443	22.661	46.15	-3.6507	15.162	3.183	18.351	1564.9
15.22	1523	60	NaN	-3.7327	25.899	-3.0596	-170.6	43.223	25.186	-94.833	-645.86	1141.9	-93.455	915.53	1053.7	39.783	63.545	0	1	0.19059	5.7545	-19.486	-27.808	-3.7832	9.3457	22.665	46.457	-3.5926	15.1	3.1791	18.649	1563.9
15.23	1524	60	NaN	-3.7431	25.898	-3.0473	-170.76	43.487	25.153	-94.954	-645.93	1141.9	-94.167	914.4	1054.3	39.485	64.217	0	1	0.24874	5.8103	-19.492	-27.813	-3.772	9.2148	22.683	46.702	-3.5233	15.025	3.1913	18.889	1562.8
15.24	1525	60	NaN	-3.7563	25.912	-3.0235	-171.01	43.747	25.099	-95.108	-645.98	1141.9	-95.033	913.01	1055	40.666	64.733	0	1	0.26286	5.8239	-19.495	-27.816	-3.7591	8.9847	22.723	46.936	-3.4962	14.809	3.2283	19.119	1561.4
15.25	1526	60	NaN	-3.7558	25.915	-2.9792	-171.27	43.885	24.989	-95.299	-646.02	1141.9	-95.694	911.97	1055.6	38.28	61.407	0	1	0.29548	5.8552	-19.498	-27.82	-3.7413	8.7451	22.745	47.055	-3.4458	14.6	3.2465	19.235	1560.4
15.26	1527	60	NaN	-3.767	25.9	-2.9996	-171.79	44.069	24.699	-95.308	-646.1	1141.8	-96.684	910.45	1056.3	36.235	50.827	0	1	0.34804	5.9057	-19.502	-27.824	-3.7164	8.2603	22.754	47.215	-3.3683	14.166	3.2514	19.391	1558.9
15.27	1528	60	NaN	-3.779	25.878	-3.0276	-172.24	44.216	24.472	-95.289	-646.18	1141.8	-97.44	909.16	1056.9	34.292	49.78	0	1	0.31427	5.8732	-19.507	-27.829	-3.6998	7.8413	22.754	47.339	-3.3855	13.715	3.2475	19.511	1557.7
15.28	1529	60	NaN	-3.7857	25.843	-3.044	-172.78	44.315	24.191	-95.298	-646.28	1141.8	-98.184	907.79	1057.7	32.861	53.102	0	1	0.26668	5.8275	-19.511	-27.833	-3.6793	7.3308	22.743	47.414	-3.4126	13.158	3.2322	19.582	1556.3
15.29	1530	60	NaN	-3.7875	25.801	-3.0493	-173.47	44.38	23.802	-95.33	-646.39	1141.8	-99.034	906.21	1058.4	34.074	57.378	0	1	0.25299	5.8144	-19.516	-27.837	-3.6508	6.6695	22.728	47.453	-3.3978	12.484	3.2119	19.616	1554.8
15.3	1531	60	NaN	-3.7943	25.783	-3.063	-173.98	44.432	23.528	-95.319	-646.43	1141.8	-99.569	905.04	1059.1	38.431	62.875	0	1	0.25724	5.8185	-19.52	-27.842	-3.6374	6.1759	22.732	47.484	-3.3801	11.994	3.2116	19.642	1553.7
15.31	1532	60	NaN	-3.7939	25.759	-3.0481	-174.81	44.336	22.997	-95.405	-646.46	1141.8	-100.54	903.45	1059.8	39.327	68.31	0	1	0.30274	5.8622	-19.523	-27.845	-3.604	5.3769	22.732	47.363	-3.3013	11.239	3.2093	19.518	1552.1
15.32	1533	60	NaN	-3.7899	25.745	-3.0566	-175.23	44.277	22.68	-95.378	-646.49	1141.8	-101.07	902.71	1060.1	42.706	72.559	0	1	0.31917	5.8779	-19.527	-27.848	-3.5794	4.9826	22.729	47.293	-3.2603	10.861	3.2021	19.444	1551.4
15.33	1534	60	NaN	-3.7792	25.726	-3.0452	-175.72	44.088	22.438	-95.409	-646.54	1141.7	-101.22	901.72	1060.8	46.355	75.344	0	1	0.31567	5.8746	-19.53	-27.852	-3.5643	4.4942	22.732	47.082	-3.2487	10.369	3.2019	19.23	1550.4
15.34	1535	60	NaN	-3.7699	25.706	-3.0266	-176.24	43.836	22.178	-95.477	-646.57	1141.7	-101.29	900.42	1061.7	46.367	74.977	0	1	0.23017	5.7925	-19.534	-27.856	-3.5544	3.9754	22.744	46.798	-3.3243	9.7679	3.2094	18.942	1549.1
15.35	1536	60	NaN	-3.7685	25.695	-3.0332	-176.5	43.597	21.822	-95.479	-646.6	1141.7	-101.69	899.08	1062.4	45.106	72.523	0	1	0.20462	5.7679	-19.538	-27.86	-3.5385	3.7264	22.759	46.533	-3.3338	9.4943	3.2204	18.673	1547.7
15.36	1537	60	NaN	-3.7504	25.674	-3.046	-176.56	42.956	21.208	-95.438	-646.65	1141.7	-102.57	896.61	1063.6	42.948	73.108	0	1	0.29133	5.8512	-19.543	-27.865	-3.4857	3.7056	22.777	45.852	-3.1944	9.5567	3.2338	17.988	1545.3
15.37	1538	60	NaN	-3.7468	25.67	-3.0385	-176.35	42.439	21.035	-95.487	-646.67	1141.7	-102.84	895.42	1064.1	46.898	76.676	0	1	0.42934	5.9837	-19.552	-27.873	-3.4737	3.9199	22.792	45.316	-3.0444	9.9037	3.2407	17.443	1544.1
15.38	1539	60	NaN	-3.7444	25.674	-3.0182	-176	41.709	20.822	-95.589	-646.68	1141.7	-103.22	893.95	1064.8	47.693	72.949	0	1	0.67262	6.2174	-19.568	-27.89	-3.4605	4.2874	22.819	44.564	-2.7879	10.505	3.251	16.675	1542.6
15.39	1540	60	NaN	-3.7459	25.675	-3.0215	-175.66	40.961	20.672	-95.612	-646.7	1141.6	-103.49	892.71	1065.3	41.322	64.025	0	1	0.9159	6.451	-19.584	-27.906	-3.4528	4.6362	22.837	43.799	-2.5369	11.087	3.2525	15.893	1541.3
15.4	1541	60	NaN	-3.7506	25.666	-3.0494	-175.39	40.296	20.668	-95.55	-646.75	1141.6	-103.47	891.9	1065.6	35.695	62.665	0	1	1.1476	6.6736	-19.599	-27.921	-3.4557	4.9058	22.838	43.124	-2.3081	11.579	3.2394	15.203	1540.5
15.41	1542	60	NaN	-3.753	25.653	-3.0649	-175.12	39.648	20.782	-95.538	-646.81	1141.6	-103.23	891.12	1066	33.466	55.88	0	1	1.2562	6.7778	-19.599	-27.921	-3.4665	5.1675	22.836	42.464	-2.2104	11.945	3.2374	14.543	1539.8
15.42	1543	60	NaN	-3.7624	25.651	-3.086	-174.94	39.124	20.872	-95.522	-646.85	1141.6	-103.16	890.12	1066.3	33.888	55.035	0	1	1.3027	6.8226	-19.6	-27.922	-3.4776	5.3459	22.845	41.931	-2.1749	12.168	3.2441	14.008	1538.8
15.43	1544	60	NaN	-3.7737	25.652	-3.0893	-174.85	38.563	20.99	-95.574	-646.9	1141.6	-103.28	888.56	1066.7	33.392	51.88	0	1	1.2782	6.799	-19.604	-27.925	-3.486	5.4383	22.859	41.357	-2.2078	12.237	3.2548	13.431	1537.3
15.44	1545	60	NaN	-3.78	25.655	-3.0873	-174.84	38.229	21.151	-95.623	-646.94	1141.6	-103.36	887.14	1067.2	35.517	48.983	0	1	1.2721	6.7931	-19.604	-27.925	-3.4911	5.4494	22.876	41.008	-2.219	12.243	3.2722	13.083	1535.9
15.45	1546	60	NaN	-3.7854	25.662	-3.0903	-174.96	38.018	21.382	-95.65	-646.98	1141.6	-103.37	885.76	1067.6	33.806	42.726	0	1	1.2693	6.7905	-19.603	-27.925	-3.497	5.3314	22.898	40.782	-2.2276	12.122	3.2949	12.858	1534.5
15.46	1547	60	NaN	-3.7949	25.672	-3.1018	-175.24	37.835	21.654	-95.661	-647.02	1141.6	-103.41	884.18	1068.1	34.354	42.81	0	1	1.2716	6.7927	-19.602	-27.923	-3.5051	5.0517	22.923	40.584	-2.2335	11.844	3.3209	12.66	1533
15.47	1548	60	NaN	-3.808	25.677	-3.1137	-175.66	37.87	21.816	-95.683	-647.07	1141.7	-103.68	882.5	1068.5	34.191	36.319	0	1	1.2772	6.798	-19.6	-27.922	-3.5084	4.6414	22.939	40.608	-2.2312	11.439	3.3389	12.686	1531.3
15.48	1549	60	NaN	-3.8029	25.683	-3.1288	-175.8	37.937	21.93	-95.644	-647.07	1141.7	-103.64	881.91	1068.7	32.917	40.277	0	1	1.2912	6.8115	-19.597	-27.918	-3.5034	4.5012	22.952	40.667	-2.2121	11.313	3.3553	12.749	1530.7
15.49	1550	60	NaN	-3.8116	25.689	-3.1496	-176.13	38.341	21.786	-95.602	-647.1	1141.7	-104.68	879.87	1069.2	32.314	37.02	0	1	1.3012	6.8211	-19.593	-27.915	-3.4709	4.2077	22.973	41.057	-2.1697	11.029	3.3799	13.142	1528.7
15.5	1551	60	NaN	-3.8245	25.696	-3.1633	-176.41	38.64	21.894	-95.58	-647.12	1141.7	-105.05	878.24	1069.7	34.264	37.755	0	1	1.3082	6.8278	-19.59	-27.912	-3.4689	3.9459	22.995	41.341	-2.1607	10.774	3.4053	13.429	1527.1
15.51	1552	60	NaN	-3.834	25.703	-3.1614	-176.59	38.799	22.179	-95.601	-647.12	1141.7	-104.77	877.24	1070.1	35.41	37.339	0	1	1.1943	6.7184	-19.586	-27.908	-3.4892	3.7541	23.014	41.487	-2.2949	10.473	3.4277	13.579	1526.1
15.52	1553	60	NaN	-3.8381	25.706	-3.146	-176.8	39.024	22.28	-95.659	-647.13	1141.7	-104.9	876.04	1070.5	33.419	43.894	0	1	1.1108	6.6383	-19.583	-27.905	-3.4907	3.5504	23.029	41.701	-2.3798	10.189	3.4456	13.797	1524.9
15.53	1554	60	NaN	-3.8512	25.697	-3.154	-177.12	39.209	22.487	-95.611	-647.18	1141.7	-104.72	874.8	1071	34.107	46.519	0	1	1.0969	6.6249	-19.58	-27.902	-3.5083	3.2183	23.037	41.87	-2.4114	9.8431	3.4563	13.968	1523.7
15.54	1555	60	NaN	-3.8663	25.692	-3.1696	-177.54	39.321	22.579	-95.541	-647.19	1141.7	-104.53	873.95	1071.4	34.332	53.467	0	1	1.0656	6.5948	-19.577	-27.899	-3.5275	2.796	23.046	41.968	-2.4619	9.3908	3.4686	14.069	1522.8
15.55	1556	60	NaN	-3.878	25.683	-3.159	-177.99	39.455	22.425	-95.497	-647.2	1141.7	-104.63	872.81	1071.8	33.53	53.699	0	1	0.99534	6.5273	-19.573	-27.895	-3.5338	2.3589	23.048	42.089	-2.5385	8.8863	3.4755	14.194	1521.7
15.56	1557	60	NaN	-3.8808	25.674	-3.1297	-178.28	39.588	22.166	-95.502	-647.21	1141.7	-104.93	871.72	1072.2	33.736	51.465	0	1	0.91083	6.4462	-19.569	-27.891	-3.5252	2.0789	23.051	42.212	-2.6144	8.5251	3.4823	14.321	1520.6
15.57	1558	60	NaN	-3.8773	25.67	-3.1026	-178.36	39.682	21.968	-95.532	-647.21	1141.7	-105.2	870.98	1072.4	35.027	46.63	0	1	0.81617	6.3553	-19.565	-27.887	-3.5124	2.0083	23.056	42.296	-2.6962	8.3635	3.4906	14.409	1519.8
15.58	1559	60	NaN	-3.8794	25.663	-3.1025	-178.33	39.697	21.949	-95.507	-647.23	1141.7	-105.08	870.62	1072.6	34.34	52.877	0	1	0.66935	6.2143	-19.561	-27.883	-3.5179	2.0341	23.056	42.303	-2.8485	8.2484	3.4949	14.42	1519.4
15.59	1560	60	NaN	-3.8638	25.664	-3.0942	-177.88	39.6	22.238	-95.438	-647.21	1141.8	-103.89	869.88	1073.3	33.86	65.518	0	1	0.55364	6.1031	-19.558	-27.879	-3.5447	2.4407	23.081	42.183	-2.991	8.5439	3.5231	14.304	1518.7
15.6	1561	60	NaN	-3.8477	25.662	-3.0964	-176.33	39.251	22.662	-95.314	-647.21	1141.8	-102.6	868.74	1074.2	36.985	74.791	0	1	0.47666	6.0292	-19.555	-27.876	-3.5724	3.9459	23.109	41.804	-3.0957	9.9751	3.5544	13.928	1517.5
15.61	1562	60	NaN	-3.8332	25.666	-3.0853	-174.82	38.972	22.98	-95.266	-647.2	1141.8	-101.7	867.7	1074.8	44.307	76.323	0	1	0.3665	5.9234	-19.55	-27.872	-3.5899	5.4198	23.135	41.503	-3.2234	11.343	3.5845	13.63	1516.4
15.62	1563	60	NaN	-3.8182	25.672	-3.0771	-173.13	38.78	23.229	-95.229	-647.21	1141.8	-101.03	866.41	1075.3	43.538	69.034	0	1	0.24924	5.8108	-19.546	-27.868	-3.5985	7.0945	23.158	41.294	-3.3492	12.905	3.6118	13.426	1515.1
15.63	1564	60	NaN	-3.8019	25.677	-3.0848	-170.96	38.608	23.506	-95.134	-647.21	1141.8	-100.34	864.65	1075.9	40.709	68.517	0	1	0.22757	5.79	-19.543	-27.865	-3.6048	9.2365	23.18	41.105	-3.3772	15.027	3.6373	13.24	1513.3
15.64	1565	60	NaN	-3.7902	25.691	-3.0685	-169.44	38.494	23.764	-95.136	-647.18	1141.8	-99.706	863.47	1076.3	41.978	71.031	0	1	0.21229	5.7753	-19.54	-27.862	-3.6169	10.737	23.208	40.977	-3.4046	16.512	3.6673	13.115	1512.1
15.65	1566	60	NaN	-3.7934	25.701	-3.0707	-168.06	38.296	24.097	-95.086	-647.2	1141.8	-98.67	862.58	1076.6	42.842	74.06	0	1	0.10659	5.6738	-19.539	-27.86	-3.6574	12.074	23.229	40.768	-3.5508	17.748	3.6907	12.908	1511.2
15.66	1567	60	NaN	-3.7809	25.707	-3.0634	-167	38.195	24.127	-95.028	-647.22	1141.8	-98.243	861.67	1076.7	45.968	76.498	0	1	0.018961	5.5896	-19.535	-27.857	-3.6589	13.12	23.237	40.665	-3.6399	18.71	3.7011	12.808	1510.3
15.67	1568	60	NaN	-3.7722	25.718	-3.0668	-166.16	38.043	24.041	-94.931	-647.22	1141.8	-97.748	861.01	1076.7	47.159	77.245	0	1	-0.054559	5.519	-19.531	-27.853	-3.6652	13.95	23.243	40.518	-3.7198	19.469	3.7117	12.665	1509.6
15.68	1569	60	NaN	-3.7688	25.734	-3.068	-165.57	37.922	23.993	-94.838	-647.22	1141.9	-96.9	860.47	1076.6	47.169	76.229	0	1	-0.16775	5.4103	-19.528	-27.85	-3.6904	14.503	23.256	40.401	-3.8582	19.914	3.7275	12.551	1509.1
15.69	1570	60	NaN	-3.7586	25.751	-3.0409	-165.42	38.048	24.019	-94.81	-647.22	1141.9	-95.901	859.69	1076.7	45.678	73.765	0	1	-0.27391	5.3083	-19.525	-27.847	-3.7171	14.62	23.274	40.526	-3.991	19.928	3.7484	12.679	1508.3
15.7	1571	60	NaN	-3.7551	25.767	-3.0687	-165.86	38.263	23.8	-94.589	-647.22	1141.9	-95.423	859.32	1076.7	42.328	72.724	0	1	-0.36005	5.2256	-19.523	-27.845	-3.7233	14.17	23.288	40.743	-4.0834	19.396	3.7647	12.898	1507.9
15.71	1572	60	NaN	-3.7559	25.786	-3.0407	-166.65	38.482	23.671	-94.581	-647.23	1142	-94.52	859.04	1076.7	44.045	72.662	0	1	-0.45945	5.1302	-19.52	-27.842	-3.7582	13.348	23.305	40.963	-4.2176	18.478	3.7846	13.121	1507.7
15.72	1573	60	NaN	-3.7538	25.792	-3.0377	-167.38	38.672	23.551	-94.516	-647.26	1142	-93.862	858.89	1076.7	43.074	72.485	0	1	-0.59285	5.002	-19.517	-27.838	-3.7786	12.596	23.309	41.155	-4.3715	17.598	3.792	13.317	1507.6
15.73	1574	60	NaN	-3.7522	25.796	-3.033	-168.07	38.831	23.436	-94.471	-647.29	1142	-93.307	858.86	1076.6	41.7	70.427	0	1	-0.68653	4.9121	-19.514	-27.836	-3.7964	11.888	23.309	41.318	-4.483	16.8	3.7949	13.482	1507.6
15.74	1575	60	NaN	-3.7547	25.808	-3.0173	-168.85	38.996	23.276	-94.453	-647.29	1142	-92.753	858.9	1076.4	38.042	63.519	0	1	-0.76191	4.8397	-19.512	-27.833	-3.8194	11.087	23.313	41.491	-4.5813	15.926	3.8018	13.657	1507.6
15.75	1576	60	NaN	-3.7609	25.824	-3.0405	-169.88	39.252	22.941	-94.27	-647.28	1142.1	-92.424	858.85	1076.1	37.068	59.836	0	1	-0.87436	4.7317	-19.509	-27.83	-3.8312	10.052	23.316	41.76	-4.7055	14.783	3.8075	13.929	1507.6
15.76	1577	60	NaN	-3.7479	25.837	-2.9749	-170.67	39.5	22.811	-94.354	-647.28	1142.1	-91.707	858.74	1075.9	35.811	58.787	0	1	-0.89901	4.708	-19.506	-27.828	-3.8486	9.2321	23.323	42.014	-4.7476	13.94	3.8176	14.187	1507.5
15.77	1578	60	NaN	-3.7375	25.852	-2.9729	-171.27	39.747	22.591	-94.247	-647.25	1142.1	-91.22	858.5	1075.8	36.774	57.206	0	1	-0.80777	4.7956	-19.503	-27.825	-3.8527	8.6186	23.333	42.266	-4.6605	13.414	3.8292	14.441	1507.2
15.78	1579	60	NaN	-3.7262	25.858	-2.9812	-171.66	39.92	22.435	-94.124	-647.22	1142.1	-90.773	858.29	1075.8	35.071	54.429	0	1	-0.88644	4.7201	-19.501	-27.823	-3.8537	8.2143	23.337	42.441	-4.7401	12.934	3.8359	14.618	1507
15.79	1580	60	NaN	-3.7095	25.857	-2.9829	-171.97	39.996	22.306	-94.023	-647.22	1142.1	-90.21	858.28	1075.8	33.749	54.875	0	1	-1.0039	4.6073	-19.499	-27.821	-3.8546	7.8847	23.333	42.519	-4.8585	12.492	3.8338	14.698	1507
15.8	1581	60	NaN	-3.6883	25.851	-2.9781	-172.32	39.981	22.136	-93.933	-647.22	1142.1	-89.469	858.53	1075.6	35.678	56.027	0	1	-1.1143	4.5012	-19.496	-27.818	-3.8581	7.512	23.321	42.511	-4.9724	12.013	3.8248	14.693	1507.2
15.81	1582	60	NaN	-3.6832	25.845	-2.9617	-172.54	39.879	22.079	-93.915	-647.22	1142.1	-88.736	858.95	1075.5	36.32	58.216	0	1	-1.1965	4.4223	-19.492	-27.814	-3.8802	7.2647	23.311	42.413	-5.0767	11.687	3.8191	14.599	1507.6
15.82	1583	60	NaN	-3.6613	25.831	-2.9843	-172.87	39.706	21.896	-93.712	-647.24	1142.1	-87.798	859.67	1075.1	37.672	66.528	0	1	-1.1446	4.4722	-19.489	-27.81	-3.8861	6.9098	23.286	42.252	-5.0307	11.382	3.7973	14.441	1508.4
15.83	1584	60	NaN	-3.6433	25.821	-2.9872	-173.08	39.617	21.695	-93.589	-647.25	1142.1	-87.262	860.1	1074.9	40.549	70.745	0	1	-1.1584	4.4589	-19.487	-27.808	-3.8838	6.6746	23.268	42.169	-5.0422	11.133	3.7811	14.361	1508.9
15.84	1585	60	NaN	-3.6276	25.811	-2.9742	-173.25	39.572	21.487	-93.529	-647.27	1142.1	-86.893	860.41	1074.8	40.474	70.605	0	1	-1.2317	4.3884	-19.485	-27.807	-3.8797	6.4956	23.253	42.131	-5.1115	10.884	3.7672	14.323	1509.2
15.85	1586	60	NaN	-3.6118	25.804	-2.9636	-173.43	39.521	21.279	-93.432	-647.3	1142.2	-86.421	860.81	1074.6	39.937	72.362	0	1	-1.1802	4.438	-19.482	-27.803	-3.8781	6.2991	23.239	42.086	-5.0582	10.737	3.7576	14.283	1509.6
15.86	1587	60	NaN	-3.5952	25.803	-2.9729	-173.68	39.42	21.078	-93.189	-647.34	1142.2	-85.658	861.46	1074.4	41.333	74.397	0	1	-1.1213	4.4945	-19.478	-27.8	-3.8812	6.0374	23.229	41.994	-5.0025	10.532	3.751	14.194	1510.3
15.87	1588	60	NaN	-3.5793	25.802	-2.9439	-173.98	39.216	20.931	-93.021	-647.39	1142.2	-84.643	862.52	1074.1	44.087	75.925	0	1	-1.1075	4.5078	-19.476	-27.798	-3.8973	5.6976	23.218	41.799	-5.0047	10.205	3.7421	14.001	1511.5
15.88	1589	60	NaN	-3.5668	25.8	-2.9184	-174.12	39.104	20.872	-92.993	-647.4	1142.2	-84.202	863.04	1073.9	45.789	76.665	0	1	-1.0825	4.5317	-19.475	-27.797	-3.9002	5.5418	23.211	41.693	-4.9828	10.073	3.7363	13.896	1512
15.89	1590	60	NaN	-3.5626	25.811	-2.8825	-174.44	38.922	20.62	-92.911	-647.41	1142.3	-83.8	863.95	1073.5	47.233	76.968	0	1	-1.0263	4.5858	-19.474	-27.796	-3.908	5.219	23.207	41.526	-4.9343	9.8048	3.7329	13.73	1513
15.9	1591	60	NaN	-3.5589	25.827	-2.8419	-174.88	38.69	20.222	-92.775	-647.44	1142.3	-83.455	865.13	1072.9	46.706	74.726	0	1	-0.99736	4.6135	-19.473	-27.795	-3.9119	4.7653	23.2	41.316	-4.9092	9.3788	3.7272	13.522	1514.2
15.91	1592	60	NaN	-3.5488	25.837	-2.8087	-175.33	38.467	19.84	-92.626	-647.48	1142.4	-83.178	866.29	1072.4	44.629	69.8	0	1	-0.98063	4.6296	-19.472	-27.793	-3.9064	4.3143	23.189	41.115	-4.8871	8.9439	3.7172	13.322	1515.4
15.92	1593	60	NaN	-3.5356	25.845	-2.7954	-175.66	38.286	19.665	-92.478	-647.51	1142.4	-82.694	867.24	1072	40.561	70.447	0	1	-0.86501	4.7407	-19.471	-27.793	-3.9057	3.9749	23.183	40.949	-4.7707	8.7156	3.7116	13.156	1516.4
15.93	1594	60	NaN	-3.489	25.868	-2.7349	-176.35	37.86	19.23	-92.267	-647.53	1142.5	-82.05	869.23	1071	44.303	73.575	0	1	-0.82207	4.7819	-19.471	-27.793	-3.8749	3.2667	23.171	40.556	-4.697	8.0486	3.6998	12.763	1518.5
15.94	1595	60	NaN	-3.4694	25.874	-2.7084	-176.65	37.678	19.001	-92.199	-647.55	1142.5	-81.89	870.09	1070.6	44.35	72.762	0	1	-0.88486	4.7216	-19.472	-27.794	-3.8586	2.9595	23.162	40.39	-4.7435	7.6811	3.6902	12.596	1519.4
15.95	1596	60	NaN	-3.4676	25.893	-2.6881	-177.17	37.353	18.631	-92.141	-647.57	1142.5	-81.721	871.58	1069.8	41.802	67.733	0	1	-0.81085	4.7927	-19.474	-27.796	-3.8606	2.4354	23.153	40.093	-4.6714	7.2281	3.6788	12.297	1520.9
15.96	1597	60	NaN	-3.4647	25.919	-2.6634	-177.79	36.956	18.24	-92.079	-647.58	1142.6	-81.387	873.43	1068.9	38.522	64.542	0	1	-0.69846	4.9006	-19.477	-27.799	-3.8674	1.8098	23.145	39.729	-4.5659	6.7104	3.6681	11.93	1522.8
15.97	1598	60	NaN	-3.4314	25.95	-2.6473	-178.12	36.723	18.088	-91.985	-647.55	1142.7	-80.965	874.55	1068.4	37.648	61.954	0	1	-0.56428	5.0295	-19.48	-27.802	-3.8462	1.4677	23.155	39.518	-4.4105	6.4971	3.6747	11.716	1524
15.98	1599	60	NaN	-3.3085	26.096	-2.7103	-178.6	36.391	17.794	-91.387	-647.2	1143	-80.569	876.19	1067.5	38.197	59.776	0	1	-0.42716	5.1612	-19.484	-27.806	-3.7154	0.99646	23.259	39.229	-4.1425	6.1576	3.7744	11.423	1525.3
15.99	1600	60	NaN	-3.2917	26.104	-2.7142	-178.8	36.267	17.683	-91.312	-647.2	1143	-80.399	876.83	1067.1	35.026	57.096	0	1	-0.31165	5.2721	-19.49	-27.812	-3.7019	0.78826	23.253	39.117	-4.0136	6.0604	3.763	11.305	1526
16	1601	60	NaN	-3.2741	26.112	-2.6896	-179.2	36.029	17.424	-91.289	-647.24	1143	-80.139	878.08	1066.4	36.763	58.263	0	1	-0.24086	5.3401	-19.497	-27.819	-3.6929	0.37977	23.237	38.905	-3.9338	5.7199	3.7401	11.086	1527.3
16.01	1602	60	NaN	-3.2596	26.135	-2.6664	-179.59	35.792	17.25	-91.26	-647.23	1143	-79.597	879.43	1065.7	36.203	57.405	0	1	-0.20956	5.3701	-19.504	-27.826	-3.6973	-0.03237	23.235	38.691	-3.9068	5.3378	3.7316	10.866	1528.7
16.02	1603	60	NaN	-3.2529	26.159	-2.6524	-179.89	35.609	17.165	-91.233	-647.19	1143.1	-78.973	880.52	1065.2	39.773	66.62	0	1	0.02916	5.5994	-19.515	-27.837	-3.7127	-0.35142	23.241	38.527	-3.6836	5.248	3.7263	10.69	1529.7
16.03	1604	60	NaN	-3.2447	26.166	-2.631	-180.24	35.386	16.858	-91.237	-647.21	1143	-78.792	881.64	1064.4	42.312	70.195	0	1	0.29106	5.8509	-19.526	-27.848	-3.7111	-0.70757	23.222	38.33	-3.42	5.1434	3.696	10.481	1530.9
16.04	1605	60	NaN	-3.2333	26.173	-2.6212	-180.86	34.817	16.397	-91.153	-647.25	1143.1	-78.174	884.12	1063.2	42.487	73.133	0	1	0.55296	6.1025	-19.538	-27.86	-3.7189	-1.3413	23.186	37.803	-3.1659	4.7612	3.6486	9.9434	1533.5
16.05	1606	60	NaN	-3.2351	26.169	-2.627	-181.15	34.423	16.204	-91.089	-647.26	1143	-77.76	885.73	1062.6	45.714	75.587	0	1	0.75592	6.2974	-19.548	-27.87	-3.7332	-1.6458	23.164	37.428	-2.9773	4.6516	3.6155	9.5583	1535.2
16.06	1607	60	NaN	-3.2354	26.17	-2.6136	-181.46	34.054	16.03	-91.093	-647.26	1143	-77.452	887.26	1062	46.121	74.121	0	1	0.79103	6.3311	-19.555	-27.876	-3.7447	-1.968	23.149	37.075	-2.9537	4.3631	3.5943	9.1991	1536.7
16.07	1608	60	NaN	-3.2359	26.176	-2.6005	-181.83	33.614	15.779	-91.107	-647.24	1143.1	-77.079	889.15	1061.4	44.231	74.07	0	1	0.58255	6.1309	-19.562	-27.884	-3.759	-2.3545	23.134	36.656	-3.1765	3.7764	3.5721	8.7717	1538.6
16.08	1609	60	NaN	-3.2383	26.179	-2.6048	-182.18	33.146	15.46	-91.084	-647.2	1143.1	-76.607	891.27	1060.7	43.019	74.367	0	1	0.25178	5.8132	-19.571	-27.892	-3.7775	-2.7199	23.115	36.21	-3.5257	3.0934	3.5439	8.3177	1540.7
16.09	1610	60	NaN	-3.232	26.172	-2.594	-182.36	32.976	15.206	-91.104	-647.2	1143	-76.385	892.37	1060.2	42.509	71.492	0	1	0.43617	5.9903	-19.579	-27.901	-3.7798	-2.9096	23.093	36.055	-3.3436	3.0808	3.5138	8.1543	1541.9
16.1	1611	60	NaN	-3.242	26.169	-2.6148	-182.5	32.855	15.096	-91.066	-647.19	1143	-75.79	893.43	1059.9	41.088	67.79	0	1	0.62055	6.1674	-19.587	-27.909	-3.8101	-3.0652	23.079	35.945	-3.1896	3.1022	3.4916	8.0358	1542.9
16.11	1612	60	NaN	-3.2384	26.162	-2.6344	-182.73	32.761	14.899	-91.014	-647.17	1143	-74.976	894.84	1059.4	39.851	63.61	0	1	0.80494	6.3445	-19.596	-27.918	-3.8343	-3.3261	23.058	35.865	-3.0293	3.0184	3.4622	7.9472	1544.4
16.12	1613	60	NaN	-3.2331	26.155	-2.6477	-183.07	32.689	14.535	-90.99	-647.14	1143	-74.456	896.29	1058.9	34.99	53.586	0	1	0.98932	6.5216	-19.604	-27.926	-3.8469	-3.6852	23.035	35.81	-2.8576	2.8364	3.4305	7.8838	1545.8
16.13	1614	60	NaN	-3.2277	26.147	-2.6513	-183.43	32.601	14.218	-91.006	-647.12	1143	-73.968	897.68	1058.5	34.45	56.128	0	1	1.1737	6.6986	-19.613	-27.934	-3.8596	-4.0652	23.013	35.735	-2.6859	2.6334	3.4006	7.8003	1547.2
16.14	1615	60	NaN	-3.2174	26.134	-2.6481	-183.74	32.46	14.174	-91.031	-647.11	1143	-73.01	899.06	1058.2	35.672	55.351	0	1	1.3581	6.8757	-19.621	-27.943	-3.8851	-4.4073	22.995	35.599	-2.5271	2.4684	3.3738	7.6561	1548.6
16.15	1616	60	NaN	-3.2132	26.13	-2.6764	-184.35	32.389	13.55	-90.956	-647.07	1143	-72.967	900.53	1057.7	33.137	56.749	0	1	1.5836	7.0923	-19.627	-27.949	-3.8792	-5.0174	22.973	35.545	-2.2956	2.0749	3.3461	7.5964	1550.1
16.16	1617	60	NaN	-3.204	26.129	-2.6733	-184.62	32.367	13.143	-90.967	-647.07	1143	-73.401	900.94	1057.4	35.371	55.492	0	1	2.0832	7.5721	-19.619	-27.941	-3.8541	-5.2709	22.964	35.531	-1.7709	2.3013	3.3455	7.591	1550.5
16.17	1618	60	NaN	-3.196	26.121	-2.6835	-185.26	32.232	12.671	-90.938	-647.09	1143	-73.394	902.36	1057.1	35.737	57.632	0	1	2.3747	7.8521	-19.616	-27.938	-3.8447	-5.9069	22.947	35.406	-1.47	1.9452	3.3303	7.4679	1551.9
16.18	1619	60	NaN	-3.1853	26.108	-2.6809	-185.88	32.2	12.234	-90.942	-647.13	1143	-72.928	903.82	1056.8	35.864	62.368	0	1	2.4725	7.946	-19.619	-27.941	-3.8507	-6.5458	22.928	35.381	-1.3782	1.4003	3.3086	7.4395	1553.4
16.19	1620	60	NaN	-3.1734	26.101	-2.6585	-186.34	32.352	11.847	-91.006	-647.18	1143	-72.316	904.74	1056.7	39.088	63.456	0	1	2.4924	7.9651	-19.621	-27.943	-3.8634	-7.0276	22.919	35.534	-1.371	0.93749	3.2987	7.5915	1554.4
16.2	1621	60	NaN	-3.1705	26.111	-2.6511	-187.04	32.495	11.344	-91.05	-647.18	1143	-72.034	905.77	1056.7	39.701	64.359	0	1	2.51	7.982	-19.621	-27.943	-3.8721	-7.7391	22.93	35.677	-1.3621	0.24289	3.3088	7.7345	1555.5
16.21	1622	60	NaN	-3.155	26.117	-2.64	-187.23	32.748	11.355	-91.084	-647.21	1143	-71.192	906.01	1057.4	41.232	65.1	0	1	2.5463	8.0169	-19.617	-27.939	-3.8888	-7.9627	22.961	35.904	-1.3425	0.054198	3.3439	7.9654	1555.7
16.22	1623	60	NaN	-3.153	26.128	-2.644	-187.56	32.962	11.085	-91.082	-647.22	1143	-70.843	906.31	1057.5	42.06	66.387	0	1	2.5746	8.0441	-19.613	-27.935	-3.8994	-8.3047	22.978	36.111	-1.3248	-0.26059	3.3648	8.1766	1556
16.23	1624	60	NaN	-3.1524	26.137	-2.6426	-187.99	33.263	10.54	-91.12	-647.25	1143	-70.904	906.4	1057.6	42.61	67.964	0	1	2.5781	8.0474	-19.607	-27.929	-3.8979	-8.7307	22.99	36.411	-1.3198	-0.68328	3.3824	8.4818	1556.1
16.24	1625	60	NaN	-3.1513	26.143	-2.6413	-188.34	33.534	10.03	-91.16	-647.3	1143	-71.098	906.34	1057.6	41.442	68.372	0	1	2.5354	8.0064	-19.601	-27.922	-3.8912	-9.0795	22.997	36.68	-1.3558	-1.0731	3.3967	8.7573	1556.1
16.25	1626	60	NaN	-3.1523	26.147	-2.647	-188.53	33.671	9.7848	-91.167	-647.32	1143	-71.163	906.27	1057.7	41.364	67.128	0	1	2.4678	7.9414	-19.593	-27.915	-3.89	-9.2629	23.003	36.815	-1.4222	-1.3215	3.4097	8.8998	1556.1
16.26	1627	60	NaN	-3.1587	26.16	-2.637	-188.82	33.927	9.4154	-91.244	-647.33	1143	-71.136	906.13	1057.9	40.382	67.586	0	1	2.6524	8.1188	-19.577	-27.899	-3.9002	-9.5604	23.024	37.063	-1.2479	-1.4416	3.4471	9.1643	1555.9
16.27	1628	60	NaN	-3.1754	26.163	-2.6427	-189.3	34.137	9.0299	-91.325	-647.4	1143	-70.704	906.16	1058	41.516	68.425	0	1	2.6027	8.071	-19.564	-27.885	-3.9359	-10.06	23.034	37.266	-1.3332	-1.9892	3.4702	9.3802	1556
16.28	1629	60	NaN	-3.1981	26.171	-2.6631	-189.85	34.277	8.4455	-91.368	-647.42	1143	-70.612	906.03	1058	41.054	68.759	0	1	2.1723	7.6577	-19.556	-27.878	-3.9636	-10.619	23.041	37.408	-1.7913	-2.9613	3.485	9.5301	1555.9
16.29	1630	60	NaN	-3.1946	26.111	-2.6812	-190.26	34.346	7.9758	-91.396	-647.6	1142.8	-70.666	905.84	1057.8	40.096	66.944	0	1	2.0475	7.5379	-19.547	-27.869	-3.9591	-11.027	22.98	37.477	-1.9116	-3.4892	3.4333	9.6083	1555.9
16.3	1631	60	NaN	-3.1906	26.057	-2.6888	-190.54	34.36	7.6551	-91.437	-647.75	1142.6	-70.758	905.61	1057.5	38.144	61.645	0	1	2.0195	7.511	-19.538	-27.86	-3.9533	-11.303	22.92	37.497	-1.9337	-3.7917	3.3821	9.6368	1555.8
16.31	1632	60	NaN	-3.2399	26.15	-2.6882	-190.85	34.343	7.3002	-91.507	-647.56	1142.9	-70.902	905.31	1057.1	35.963	58.525	0	1	1.7388	7.2414	-19.521	-27.843	-4.0001	-11.609	22.986	37.507	-2.2613	-4.3678	3.4645	9.664	1555.4
16.32	1633	60	NaN	-3.2221	26.025	-2.6917	-190.89	34.302	7.1851	-91.573	-647.81	1142.6	-71.014	905.05	1056.7	38.627	59.558	0	1	1.3658	6.8831	-19.501	-27.823	-3.9806	-11.645	22.86	37.468	-2.6148	-4.7616	3.3583	9.6451	1555.4
16.33	1634	60	NaN	-3.2221	25.995	-2.6857	-190.98	34.242	7.0964	-91.618	-647.86	1142.5	-71.048	904.85	1056.4	37.205	58.327	0	1	0.99281	6.5249	-19.481	-27.803	-3.9811	-11.738	22.819	37.419	-2.9883	-5.2133	3.3377	9.6158	1555.2
16.34	1635	60	NaN	-3.2268	25.987	-2.6832	-191.06	34.187	7.0795	-91.643	-647.87	1142.5	-70.96	904.77	1056.1	36.213	60.48	0	1	0.89724	6.4331	-19.467	-27.789	-3.99	-11.821	22.803	37.371	-3.0928	-5.3874	3.3357	9.5822	1555.2
16.35	1636	60	NaN	-3.236	25.978	-2.6938	-191.13	34.086	7.0184	-91.64	-647.89	1142.5	-71.114	904.64	1055.8	35.858	63.782	0	1	1.0875	6.6158	-19.459	-27.78	-3.9935	-11.891	22.781	37.283	-2.906	-5.2748	3.3229	9.5022	1555.1
16.36	1637	60	NaN	-3.2477	25.963	-2.7061	-191.21	33.884	6.886	-91.653	-647.92	1142.5	-71.69	904.41	1055.2	38.144	65.081	0	1	0.80896	6.3483	-19.438	-27.76	-3.9845	-11.948	22.745	37.102	-3.1755	-5.5996	3.3064	9.3417	1554.9
16.37	1638	60	NaN	-3.2532	25.947	-2.6783	-191.25	33.543	6.8621	-91.808	-647.97	1142.5	-72.4	904.34	1054.6	37.741	60.402	0	1	0.55672	6.1061	-19.418	-27.739	-3.9695	-11.97	22.703	36.787	-3.4128	-5.8635	3.2852	9.0475	1554.9
16.38	1639	60	NaN	-3.2536	25.945	-2.6869	-191.33	33.334	6.8233	-91.805	-647.98	1142.5	-72.908	904.38	1054.2	33.324	58.141	0	1	0.56797	6.1169	-19.4	-27.722	-3.951	-12.026	22.687	36.591	-3.383	-5.9087	3.2874	8.8694	1555
16.39	1640	60	NaN	-3.2608	25.947	-2.6911	-191.32	33.132	6.889	-91.855	-647.98	1142.5	-73.233	904.49	1053.9	35.411	60.146	0	1	0.55207	6.1016	-19.382	-27.704	-3.948	-12.007	22.679	36.4	-3.3959	-5.9049	3.2965	8.6962	1555.1
16.4	1641	60	NaN	-3.2601	25.951	-2.6931	-191.33	32.974	6.8394	-91.891	-648	1142.5	-73.84	904.48	1053.6	34.712	59.853	0	1	0.44785	6.0015	-19.363	-27.685	-3.9263	-11.993	22.673	36.251	-3.4784	-5.9919	3.3098	8.566	1555.1
16.41	1642	60	NaN	-3.2528	25.955	-2.698	-191.33	32.845	6.7057	-91.899	-648.03	1142.5	-74.72	904.34	1053.4	37.378	60.289	0	1	0.21591	5.7788	-19.342	-27.664	-3.8868	-11.967	22.668	36.132	-3.6709	-6.1885	3.3264	8.468	1555
16.42	1643	60	NaN	-3.2655	25.955	-2.7037	-191.26	32.686	6.663	-91.938	-648.08	1142.5	-75.595	904.24	1053.1	37.727	60.05	0	1	-0.10048	5.4749	-19.319	-27.64	-3.8688	-11.866	22.659	35.982	-3.9692	-6.3912	3.3406	8.3412	1555
16.43	1644	60	NaN	-3.392	25.941	-2.6739	-191.06	32.348	6.9346	-92.247	-648.25	1142.5	-76.105	904.58	1052.7	36.504	65.563	0	1	-0.10083	5.4746	-19.302	-27.624	-3.9875	-11.658	22.631	35.658	-4.0883	-6.1833	3.3283	8.0334	1555.5
16.44	1645	60	NaN	-3.4032	25.952	-2.6701	-190.94	32.137	6.949	-92.306	-648.28	1142.5	-77.108	904.71	1052.5	39.572	68.621	0	1	-0.13208	5.4446	-19.286	-27.607	-3.9638	-11.502	22.633	35.456	-4.0959	-6.057	3.3475	7.8482	1555.7
16.45	1646	60	NaN	-3.4131	25.97	-2.6735	-190.78	31.698	7.1735	-92.346	-648.33	1142.6	-78.335	905.27	1052.1	39.819	68.887	0	1	-0.2233	5.357	-19.268	-27.59	-3.9298	-11.294	22.637	35.031	-4.1531	-5.9372	3.3693	7.4414	1556.3
16.46	1647	60	NaN	-3.3641	26	-2.6913	-190.61	31.3	7.4041	-92.268	-648.29	1142.6	-79.474	905.84	1051.7	40.674	68.966	0	1	-0.29226	5.2907	-19.26	-27.581	-3.8357	-11.078	22.653	34.647	-4.128	-5.7876	3.3932	7.0651	1556.8
16.47	1648	60	NaN	-3.3166	26.022	-2.7046	-190.46	31.077	7.5298	-92.179	-648.24	1142.6	-80.46	906.16	1051.5	41.972	69.01	0	1	-0.35378	5.2316	-19.254	-27.576	-3.7486	-10.892	22.666	34.433	-4.1023	-5.6605	3.411	6.8572	1557.1
16.48	1649	60	NaN	-3.4195	26.006	-2.6773	-190.34	30.952	7.6158	-92.346	-648.36	1142.6	-81.478	906.32	1051.3	42.056	68.248	0	1	-0.41654	5.1714	-19.25	-27.572	-3.82	-10.744	22.644	34.315	-4.2366	-5.5726	3.3936	6.7427	1557.4
16.49	1650	60	NaN	-3.3021	26.052	-2.6809	-190.22	30.848	7.7464	-92.178	-648.21	1142.7	-82.519	906.53	1051.1	41.035	66.23	0	1	-0.47123	5.1188	-19.246	-27.568	-3.6581	-10.571	22.679	34.22	-4.1293	-5.4523	3.4331	6.652	1557.5
16.5	1651	60	NaN	-3.2758	26.055	-2.657	-189.9	30.815	8.3096	-92.184	-648.22	1142.7	-82.791	906.78	1051	39.248	65.677	0	1	-0.45372	5.1357	-19.245	-27.567	-3.6219	-10.243	22.681	34.189	-4.0756	-5.1069	3.4363	6.6223	1557.7
16.51	1652	60	NaN	-3.2966	26.126	-2.6424	-189.58	30.942	8.8353	-92.134	-648.08	1142.9	-83.556	906.79	1050.9	40.812	65.407	0	1	-0.42943	5.159	-19.244	-27.566	-3.6126	-9.8994	22.742	34.326	-4.0421	-4.7404	3.4976	6.7602	1557.6
16.52	1653	60	NaN	-3.3194	26.196	-2.6318	-189.3	31.081	9.182	-92.086	-647.93	1143	-84.69	906.8	1050.8	39.194	64.357	0	1	-0.39798	5.1892	-19.245	-27.567	-3.592	-9.5747	22.8	34.477	-3.99	-4.3855	3.5548	6.9098	1557.5
16.53	1654	60	NaN	-3.3211	26.2	-2.619	-189	31.07	9.2699	-92.104	-647.92	1143	-86.411	907.2	1050.5	39.55	63.201	0	1	-0.25189	5.3295	-19.245	-27.567	-3.5309	-9.2094	22.795	34.475	-3.7828	-3.8799	3.5502	6.9084	1557.9
16.54	1655	60	NaN	-3.3257	26.198	-2.6208	-188.56	30.877	8.956	-92.1	-647.91	1143	-90.444	908.2	1049.7	38.273	63.058	0	1	-0.10146	5.474	-19.245	-27.567	-3.3866	-8.6243	22.768	34.307	-3.4881	-3.1503	3.5228	6.7402	1558.9
16.55	1656	60	NaN	-3.2928	26.081	-2.5914	-188.09	30.932	9.6487	-92.291	-648.17	1142.7	-90.118	908.69	1049.8	37.071	62.45	0	1	0.0048582	5.5761	-19.247	-27.569	-3.3727	-8.1702	22.667	34.346	-3.3678	-2.5942	3.42	6.7776	1559.6
16.56	1657	60	NaN	-3.3826	26.021	-2.5681	-187.81	30.981	9.7698	-92.525	-648.35	1142.6	-91.089	909.03	1049.9	37.915	62.81	0	1	0.11311	5.68	-19.248	-27.57	-3.4354	-7.8594	22.616	34.387	-3.3223	-2.1794	3.3675	6.8168	1560.1
16.57	1658	60	NaN	-3.4357	25.992	-2.559	-187.57	31	9.6547	-92.651	-648.44	1142.6	-92.6	909.31	1050	36.944	62.923	0	1	0.22856	5.7909	-19.25	-27.572	-3.4376	-7.5768	22.594	34.399	-3.209	-1.7859	3.3434	6.827	1560.5
16.58	1659	60	NaN	-3.4375	25.973	-2.5682	-187.27	30.959	9.6554	-92.685	-648.46	1142.5	-93.898	909.86	1050.2	38.776	62.932	0	1	0.31093	5.87	-19.253	-27.574	-3.3929	-7.2255	22.582	34.35	-3.082	-1.3555	3.3299	6.7753	1561
16.59	1660	60	NaN	-3.4534	25.955	-2.5931	-186.85	30.849	9.9553	-92.721	-648.44	1142.5	-94.558	910.89	1050.4	37.518	62.036	0	1	0.37035	5.9271	-19.255	-27.577	-3.3859	-6.7804	22.573	34.231	-3.0156	-0.85332	3.3176	6.6539	1562.1
16.6	1661	60	NaN	-3.4589	25.95	-2.6133	-186.56	30.774	10.086	-92.719	-648.41	1142.5	-95.165	911.54	1050.4	37.356	59.279	0	1	0.45374	6.0072	-19.259	-27.58	-3.369	-6.4714	22.57	34.154	-2.9153	-0.4642	3.3118	6.5735	1562.7
16.61	1662	60	NaN	-3.4609	25.937	-2.648	-186.24	30.683	10.3	-92.66	-648.4	1142.5	-95.581	912.26	1050.4	31.261	55.791	0	1	0.52078	6.0716	-19.262	-27.584	-3.3537	-6.1307	22.559	34.061	-2.8329	-0.059129	3.2966	6.4769	1563.4
16.62	1663	60	NaN	-3.3835	25.943	-2.6987	-185.87	30.678	10.621	-92.506	-648.32	1142.5	-96.036	912.99	1050.3	31.115	50.295	0	1	0.55589	6.1053	-19.266	-27.588	-3.254	-5.7355	22.563	34.058	-2.6981	0.36977	3.297	6.4704	1564
16.63	1664	60	NaN	-3.3786	25.937	-2.7233	-185.36	30.849	11.065	-92.498	-648.32	1142.5	-96.258	913.37	1050.3	32.113	40.781	0	1	0.62206	6.1688	-19.269	-27.591	-3.2406	-5.2233	22.556	34.229	-2.6186	0.94554	3.2875	6.6388	1564.4
16.64	1665	60	NaN	-3.4619	25.915	-2.7084	-184.83	31.133	11.502	-92.673	-648.4	1142.5	-96.312	913.36	1050.3	30.619	38.941	0	1	0.69949	6.2432	-19.271	-27.593	-3.3284	-4.6933	22.537	34.511	-2.6289	1.5499	3.2655	6.9181	1564.5
16.65	1666	60	NaN	-3.4566	25.917	-2.6852	-184.56	31.307	11.657	-92.778	-648.42	1142.5	-96.701	913.35	1050.3	31.193	40.79	0	1	0.71653	6.2596	-19.274	-27.596	-3.3127	-4.416	22.538	34.685	-2.5962	1.8436	3.2643	7.0897	1564.5
16.66	1667	60	NaN	-3.4548	25.924	-2.6939	-184.42	31.383	11.711	-92.752	-648.41	1142.5	-96.957	913.33	1050.3	31.172	39.559	0	1	0.68469	6.229	-19.277	-27.599	-3.3005	-4.2694	22.544	34.763	-2.6158	1.9596	3.267	7.1646	1564.5
16.67	1668	60	NaN	-3.4543	25.934	-2.6997	-184.04	31.506	11.897	-92.78	-648.42	1142.5	-97.609	913.31	1050.3	38.202	40.259	0	1	0.68819	6.2323	-19.279	-27.601	-3.2771	-3.8593	22.554	34.886	-2.5889	2.3731	3.2747	7.2849	1564.5
16.68	1669	60	NaN	-3.3852	25.968	-2.7164	-183.57	31.504	12.197	-92.735	-648.35	1142.5	-98.222	913.49	1050.3	38.971	40.23	0	1	0.68514	6.2294	-19.282	-27.604	-3.1839	-3.3659	22.59	34.883	-2.4988	2.8635	3.3076	7.2787	1564.6
16.69	1670	60	NaN	-3.3362	26.049	-2.743	-183.07	31.353	12.548	-92.636	-648.21	1142.6	-98.819	913.81	1050.4	40.852	39.538	0	1	0.67465	6.2193	-19.285	-27.607	-3.1094	-2.8413	22.669	34.734	-2.4348	3.378	3.3838	7.1273	1564.8
16.7	1671	60	NaN	-3.3961	26.135	-2.753	-182.56	31.089	12.851	-92.658	-648.11	1142.8	-99.602	914.18	1050.4	47.415	37.611	0	1	0.65822	6.2036	-19.288	-27.61	-3.1414	-2.3011	22.75	34.473	-2.4832	3.9024	3.4627	6.8638	1565
16.71	1672	60	NaN	-3.5085	26.027	-2.6698	-182.06	30.738	12.955	-93.235	-648.54	1142.5	-100.82	914.58	1050.3	59.644	41.039	1	1	0.64212	6.1881	-19.291	-27.612	-3.2307	-1.7826	22.652	34.113	-2.5885	4.4055	3.3613	6.5007	1565.9
16.72	1673	60	NaN	-3.4331	26.17	-2.7151	-181.53	30.53	13.523	-92.949	-648.2	1142.8	-100.64	914.81	1050.4	61.393	47.748	1	1	0.63094	6.1774	-19.293	-27.615	-3.1512	-1.2489	22.787	33.913	-2.5202	4.9285	3.4933	6.2978	1565.8
16.73	1674	60	NaN	-3.5043	26.111	-2.7171	-180.98	30.323	14.111	-93.142	-648.41	1142.6	-100.36	915.03	1050.5	64.57	46.916	1	1	0.61919	6.1661	-19.296	-27.618	-3.2397	-0.71987	22.738	33.696	-2.6205	5.4462	3.4426	6.0783	1566.2
16.74	1675	60	NaN	-3.5089	26.123	-2.7419	-180.57	30.172	14.498	-93.097	-648.41	1142.7	-100.27	915.16	1050.6	67.718	49.557	1	1	0.60519	6.1526	-19.298	-27.62	-3.2459	-0.3082	22.752	33.543	-2.6408	5.8444	3.4539	5.9231	1566.3
16.75	1676	60	NaN	-3.4802	26.175	-2.7779	-180.1	30.011	14.844	-92.944	-648.31	1142.8	-100.36	915.26	1050.6	66.336	52.204	1	1	0.56088	6.1101	-19.301	-27.623	-3.2084	0.17027	22.8	33.387	-2.6475	6.2804	3.4981	5.7632	1566.3
16.76	1677	60	NaN	-3.5939	26.061	-2.7659	-179.24	29.725	15.458	-93.3	-648.71	1142.5	-100.49	915.42	1050.5	64.313	46.807	1	1	0.49443	6.0463	-19.305	-27.627	-3.3306	1.0215	22.694	33.092	-2.8362	7.0678	3.3887	5.4647	1566.9
16.77	1678	60	NaN	-3.6199	26.077	-2.7707	-178.31	29.475	15.882	-93.371	-648.75	1142.6	-100.83	915.5	1050.4	58.867	45.106	1	1	1.6134	7.1209	-19.291	-27.612	-3.3467	1.9623	22.705	32.847	-1.7333	9.0832	3.4141	5.2349	1567
16.78	1679	60	NaN	-3.6349	26.085	-2.7569	-177.58	29.279	16.267	-93.469	-648.77	1142.6	-100.76	915.54	1050.3	59.806	45.358	1	1	2.3686	7.8462	-19.281	-27.603	-3.3678	2.6854	22.709	32.655	-0.99921	10.532	3.428	5.0523	1567.1
16.79	1680	60	NaN	-3.6543	26.092	-2.7682	-176.64	29.049	16.665	-93.499	-648.78	1142.6	-100.57	915.49	1050.2	56.65	41.572	1	1	2.316	7.7957	-19.283	-27.604	-3.3952	3.6164	22.711	32.43	-1.0792	11.412	3.4283	4.8259	1567
16.8	1681	60	NaN	-3.6719	26.091	-2.7925	-175.62	28.792	17.002	-93.493	-648.82	1142.6	-100.22	915.41	1050	47.393	40.154	1	1	2.2832	7.7642	-19.284	-27.606	-3.4254	4.6242	22.704	32.179	-1.1421	12.388	3.4205	4.5736	1567
16.81	1682	60	NaN	-3.6824	26.084	-2.8073	-174.74	28.548	17.174	-93.51	-648.88	1142.6	-99.812	915.38	1049.9	49.07	41.681	1	1	2.2581	7.7401	-19.285	-27.607	-3.4515	5.4865	22.691	31.941	-1.1934	13.227	3.4061	4.334	1567
16.82	1683	60	NaN	-3.6882	26.087	-2.7948	-174.19	28.371	17.094	-93.598	-648.91	1142.6	-99.686	915.38	1049.7	47.541	39.204	1	1	2.2431	7.7257	-19.288	-27.609	-3.4652	6.0289	22.686	31.771	-1.2221	13.755	3.3989	4.1621	1567.1
16.83	1684	60	NaN	-3.6897	26.093	-2.8125	-173.93	28.29	17.079	-93.558	-648.91	1142.6	-99.422	915.39	1049.6	49.803	40.775	1	1	2.2266	7.7098	-19.29	-27.612	-3.4749	6.2885	22.691	31.692	-1.2483	13.998	3.401	4.0802	1567.1
16.84	1685	60	NaN	-3.6924	26.101	-2.8311	-173.04	28.189	16.692	-93.597	-648.93	1142.6	-98.664	915.09	1049.6	51.142	39.002	1	1	2.1209	7.6084	-19.29	-27.612	-3.5068	7.1476	22.696	31.594	-1.3858	14.756	3.4052	3.9824	1566.8
16.85	1686	60	NaN	-3.6924	26.108	-2.8326	-172.47	28.147	16.391	-93.658	-648.95	1142.7	-98.158	914.82	1049.5	51.84	41.477	1	1	2.0315	7.5224	-19.292	-27.613	-3.5275	7.6983	22.7	31.555	-1.496	15.221	3.4087	3.9414	1566.5
16.86	1687	60	NaN	-3.6946	26.116	-2.8472	-172.04	28.18	15.877	-93.694	-648.96	1142.7	-97.653	914.48	1049.6	50.53	40.807	1	1	1.9615	7.4553	-19.294	-27.616	-3.5495	8.1001	22.708	31.588	-1.588	15.555	3.4136	3.9723	1566.2
16.87	1688	60	NaN	-3.7023	26.124	-2.8952	-171.42	28.252	14.892	-93.701	-648.98	1142.7	-96.727	913.94	1049.7	48.206	40.459	1	1	1.8047	7.3047	-19.296	-27.618	-3.5914	8.6938	22.718	31.658	-1.7867	15.998	3.4219	4.0398	1565.7
16.88	1689	60	NaN	-3.7006	26.117	-2.8965	-171.23	28.252	14.361	-93.771	-649.02	1142.7	-95.829	913.78	1049.9	47.377	41.016	1	1	1.6463	7.1525	-19.298	-27.62	-3.6251	8.8411	22.72	31.649	-1.9788	15.994	3.4219	4.0293	1565.5
16.89	1690	60	NaN	-3.7161	26.119	-2.9044	-171.13	28.168	14.355	-93.858	-649	1142.7	-93.265	913.73	1050.4	46.072	41.841	1	1	1.5507	7.0607	-19.301	-27.623	-3.7379	8.8503	22.743	31.545	-2.1871	15.911	3.4414	3.9222	1565.4
16.9	1691	60	NaN	-3.724	26.111	-2.9221	-171.34	28.094	13.596	-93.912	-649	1142.7	-91.336	913.9	1050.6	46.347	40.067	1	1	1.4593	6.973	-19.304	-27.626	-3.8184	8.5638	22.741	31.464	-2.359	15.537	3.4365	3.8382	1565.6
16.91	1692	60	NaN	-3.726	26.095	-2.9458	-171.69	28.034	12.756	-93.919	-649.02	1142.6	-89.819	914.17	1050.7	45.202	39.404	1	1	1.386	6.9025	-19.307	-27.629	-3.8762	8.1645	22.727	31.402	-2.4903	15.067	3.4205	3.7733	1565.9
16.92	1693	60	NaN	-3.7296	26.08	-2.9667	-172.03	28.035	12.128	-93.911	-649.04	1142.6	-88.465	914.35	1050.7	45.873	38.22	1	1	1.2057	6.7294	-19.309	-27.631	-3.9292	7.7685	22.716	31.398	-2.7235	14.498	3.4071	3.7677	1566.1
16.93	1694	60	NaN	-3.7422	26.07	-2.9794	-172.38	28.18	11.469	-93.937	-649.04	1142.6	-87.115	914.26	1050.9	45.166	37.873	1	1	0.94237	6.4765	-19.311	-27.633	-3.9922	7.3709	22.713	31.537	-3.0499	13.847	3.4026	3.9043	1566
16.94	1695	60	NaN	-3.7495	26.042	-3.0282	-172.95	28.568	10.241	-93.874	-649.04	1142.6	-84.957	913.85	1051.4	44.624	41.676	1	1	0.70376	6.2473	-19.313	-27.634	-4.0764	6.7265	22.703	31.907	-3.3726	12.974	3.3902	4.2724	1565.6
16.95	1696	60	NaN	-3.7588	26.026	-3.0261	-173.22	28.851	9.4259	-93.914	-649.05	1142.6	-84.288	913.49	1051.6	45.802	40.236	1	1	0.47284	6.0255	-19.314	-27.636	-4.1118	6.428	22.694	32.183	-3.6389	12.454	3.3804	4.5475	1565.2
16.96	1697	60	NaN	-3.7628	26.016	-3.0243	-173.3	28.921	9.1045	-93.933	-649.06	1142.6	-82.907	913.49	1051.8	46.882	39.05	1	1	0.25527	5.8166	-19.314	-27.636	-4.1671	6.294	22.692	32.246	-3.9118	12.111	3.3778	4.6105	1565.2
16.97	1698	60	NaN	-3.7649	26.017	-3.0249	-173.31	28.893	8.8837	-93.941	-649.06	1142.6	-81.484	913.68	1051.9	45.658	41.219	1	1	0.088324	5.6562	-19.314	-27.635	-4.2216	6.2378	22.696	32.214	-4.1333	11.894	3.3821	4.5782	1565.4
16.98	1699	60	NaN	-3.7682	26.022	-3.0267	-173.24	28.798	8.5165	-93.945	-649.03	1142.6	-80.366	914.05	1051.9	47.362	38.288	1	1	-0.057285	5.5164	-19.313	-27.635	-4.2659	6.2584	22.699	32.122	-4.3232	11.775	3.3853	4.4863	1565.8
16.99	1700	60	NaN	-3.7703	26.011	-3.0438	-172.95	28.422	8.2464	-93.883	-649.01	1142.6	-78.107	915.18	1051.6	49.615	43.168	1	1	-0.29417	5.2889	-19.313	-27.635	-4.3482	6.4717	22.679	31.754	-4.6423	11.761	3.366	4.1189	1566.9
17	1701	60	NaN	-3.7666	26.015	-3.041	-172.74	28.288	8.2198	-93.859	-649.02	1142.7	-77.003	915.58	1051.4	43.867	41.157	1	1	-0.56719	5.0267	-19.313	-27.635	-4.3838	6.6392	22.677	31.626	-4.951	11.666	3.364	3.9908	1567.3
17.01	1702	60	NaN	-3.7559	26.013	-3.0414	-172.48	28.239	8.2276	-93.829	-649.03	1142.7	-76.006	915.83	1051.3	38.144	38.941	1	1	-0.72136	4.8786	-19.312	-27.634	-4.4084	6.8675	22.67	31.581	-5.1298	11.746	3.3582	3.9467	1567.6
17.02	1703	60	NaN	-3.7448	26.015	-3.0242	-172.16	28.279	8.2638	-93.846	-649.04	1142.7	-75.109	915.92	1051.2	39.778	37.968	1	1	-0.87084	4.7351	-19.311	-27.633	-4.4308	7.1523	22.669	31.624	-5.3016	11.887	3.3586	3.9919	1567.7
17.03	1704	60	NaN	-3.7375	26.024	-3.0056	-171.8	28.394	8.2992	-93.859	-649.03	1142.7	-74.353	915.88	1051.1	38.917	38.778	1	1	-1.0143	4.5972	-19.309	-27.63	-4.4516	7.485	22.675	31.743	-5.466	12.082	3.3665	4.1123	1567.7
17.04	1705	60	NaN	-3.7323	26.035	-3.0086	-171.36	28.546	8.3627	-93.795	-649.01	1142.7	-73.534	915.83	1051	38.114	39.385	1	1	-1.4187	4.2089	-19.305	-27.627	-4.4741	7.9003	22.68	31.901	-5.8928	12.109	3.3742	4.2739	1567.7
17.05	1706	60	NaN	-3.7087	26.027	-3.0018	-170.55	28.663	8.7763	-93.739	-649.08	1142.8	-71.311	916	1050.7	38.792	36.576	1	1	-1.8183	3.8251	-19.302	-27.624	-4.5297	8.6311	22.66	32.03	-6.348	12.456	3.3574	4.4058	1567.9
17.06	1707	60	NaN	-3.7023	26.037	-2.9912	-170.22	28.77	8.855	-93.754	-649.07	1142.8	-70.421	916.11	1050.4	37.707	36.656	1	1	-1.964	3.6852	-19.3	-27.622	-4.5564	8.9289	22.661	32.147	-6.5204	12.614	3.3606	4.5251	1568.1
17.07	1708	60	NaN	-3.7029	26.044	-3.0137	-169.92	28.953	8.9042	-93.686	-649.09	1142.8	-69.66	916.09	1050.3	38.562	40.289	1	1	-2.1103	3.5446	-19.297	-27.619	-4.5824	9.2011	22.661	32.336	-6.6927	12.746	3.364	4.7164	1568.1
17.08	1709	60	NaN	-3.6433	26.081	-3.0652	-169.52	29.238	9.0544	-93.436	-649	1142.9	-68.52	915.84	1050.2	38.665	38.63	1	1	-2.2597	3.4012	-19.292	-27.614	-4.5555	9.5674	22.692	32.627	-6.8152	12.969	3.4004	5.0129	1567.8
17.09	1710	60	NaN	-3.5523	26.134	-3.1198	-169.1	29.583	9.2536	-93.129	-648.86	1142.9	-67.18	915.44	1050.2	37.466	37.535	1	1	-2.4138	3.2532	-19.287	-27.609	-4.5026	9.9486	22.741	32.976	-6.9164	13.202	3.4531	5.3666	1567.3
17.1	1711	60	NaN	-3.5522	26.145	-3.1399	-168.9	29.888	9.3	-93.075	-648.88	1142.9	-66.354	915.06	1050.1	37.429	38.884	1	1	-2.572	3.1012	-19.283	-27.605	-4.531	10.119	22.749	33.284	-7.103	13.22	3.4658	5.6793	1566.9
17.11	1712	60	NaN	-3.568	26.19	-3.143	-168.75	30.288	9.3046	-93.127	-648.86	1143	-65.1	914.6	1050	37.67	40.58	1	1	-2.5546	3.118	-19.28	-27.602	-4.595	10.221	22.787	33.692	-7.1496	13.339	3.5063	6.0897	1566.5
17.12	1713	60	NaN	-3.5732	26.23	-3.1892	-168.77	30.597	9.5068	-93.018	-648.9	1143.1	-63.233	914.2	1049.9	38.265	37.795	1	1	-2.5241	3.1472	-19.278	-27.6	-4.6648	10.142	22.82	34.007	-7.1889	13.29	3.5426	6.4072	1566.2
17.13	1714	60	NaN	-3.5729	26.26	-3.2191	-168.94	30.879	9.5901	-92.936	-648.92	1143.1	-61.9	913.82	1049.8	36.847	40.195	1	1	-2.496	3.1743	-19.275	-27.597	-4.7106	9.9232	22.847	34.293	-7.2066	13.097	3.5717	6.6966	1565.8
17.14	1715	60	NaN	-3.5888	26.327	-3.2114	-169.23	31.2	9.6007	-92.966	-648.86	1143.2	-60.901	913.35	1049.9	38.515	39.487	1	1	-2.4143	3.2527	-19.273	-27.595	-4.7646	9.5922	22.906	34.62	-7.1789	12.845	3.6334	7.0255	1565.3
17.15	1716	60	NaN	-3.6227	26.438	-3.1752	-169.67	31.624	9.6408	-93.094	-648.72	1143.5	-59.69	912.63	1050	38.436	42.22	1	1	-2.3088	3.3541	-19.271	-27.593	-4.8483	9.1046	23.01	35.052	-7.1571	12.459	3.7384	7.4591	1564.5
17.16	1717	60	NaN	-3.6233	26.5	-3.1588	-170.45	32.215	9.6815	-93.173	-648.7	1143.6	-57.914	911.56	1050.1	36.239	50.111	1	1	-2.2055	3.4532	-19.27	-27.592	-4.9179	8.2557	23.073	35.642	-7.1234	11.709	3.8024	8.0502	1563.5
17.17	1718	60	NaN	-3.6223	26.552	-3.1575	-171	32.607	9.6901	-93.204	-648.65	1143.7	-56.681	910.77	1050.3	36.576	53.825	1	1	-2.0979	3.5566	-19.27	-27.592	-4.964	7.6626	23.126	36.033	-7.0619	11.219	3.8565	8.4413	1562.6
17.18	1719	60	NaN	-3.6235	26.589	-3.166	-171.47	32.948	9.7038	-93.197	-648.64	1143.7	-55.424	909.96	1050.4	38.214	63.131	1	1	-1.8427	3.8017	-19.269	-27.591	-5.0118	7.1458	23.164	36.374	-6.8545	10.947	3.8945	8.7836	1561.9
17.19	1720	60	NaN	-3.6234	26.652	-3.1854	-172.2	33.246	9.6059	-93.188	-648.6	1143.9	-53.628	909.16	1050.5	40.283	66.857	1	1	-1.6348	4.0014	-19.268	-27.59	-5.0781	6.3434	23.222	36.676	-6.7129	10.345	3.9542	9.0859	1561.1
17.2	1721	60	NaN	-3.6214	26.713	-3.2005	-172.98	33.441	9.4646	-93.21	-648.56	1144.1	-51.686	908.5	1050.6	40.275	66.301	1	1	-1.494	4.1366	-19.267	-27.589	-5.149	5.4962	23.277	36.877	-6.643	9.6328	4.01	9.2875	1560.4
17.21	1722	60	NaN	-3.6185	26.718	-3.1998	-173.33	33.47	9.4324	-93.259	-648.62	1144.2	-50.313	908.11	1050.6	40.588	63.395	1	1	-1.3396	4.2848	-19.267	-27.589	-5.1988	5.0895	23.279	36.91	-6.5384	9.3743	4.0121	9.3211	1560.1
17.22	1723	60	NaN	-3.6139	26.715	-3.2426	-173.55	33.433	9.4585	-93.157	-648.7	1144.4	-48.839	907.8	1050.7	39.874	57.516	1	1	-1.1888	4.4297	-19.266	-27.588	-5.2449	4.8224	23.271	36.877	-6.4336	9.2521	4.0046	9.2887	1559.9
17.23	1724	60	NaN	-3.5977	26.709	-3.27	-173.68	33.365	9.4168	-93.076	-648.83	1144.5	-47.508	907.43	1050.7	38.046	48.467	1	1	-1.0688	4.5449	-19.266	-27.587	-5.2749	4.647	23.258	36.816	-6.3437	9.1919	3.9926	9.2285	1559.8
17.24	1725	60	NaN	-3.5561	26.72	-3.3301	-173.74	33.267	9.3816	-92.858	-649.04	1144.8	-45.734	906.86	1050.7	37.197	42.423	1	1	-0.94898	4.66	-19.265	-27.587	-5.2909	4.5247	23.262	36.725	-6.2399	9.1848	3.9967	9.138	1559.5
17.25	1726	60	NaN	-3.5115	26.756	-3.3633	-173.76	33.169	9.3615	-92.719	-649.23	1145	-44.083	906.31	1050.8	36.254	51.005	1	1	-0.82972	4.7745	-19.264	-27.586	-5.3023	4.4541	23.292	36.634	-6.1321	9.2286	4.0281	9.0477	1559.1
17.26	1727	60	NaN	-3.4722	26.832	-3.3261	-173.72	33.07	9.3698	-92.791	-649.35	1145.2	-42.622	905.85	1050.9	37.064	49.93	1	1	-0.59514	4.9998	-19.263	-27.585	-5.3198	4.4289	23.361	36.54	-5.915	9.4288	4.0984	8.9552	1558.9
17.27	1728	60	NaN	-3.4223	26.956	-3.2233	-173.64	32.922	9.4259	-93.007	-649.47	1145.6	-40.66	905.32	1051	35.955	42.485	1	1	-0.25869	5.323	-19.262	-27.583	-5.3507	4.4314	23.475	36.402	-5.6094	9.7543	4.2139	8.8187	1558.6
17.28	1729	60	NaN	-3.4001	26.987	-3.113	-173.63	32.922	9.305	-93.332	-649.56	1145.7	-40.41	905.02	1051	38.064	41.031	1	1	-0.050993	5.5224	-19.26	-27.582	-5.3498	4.4168	23.504	36.405	-5.4008	9.9393	4.2439	8.8236	1558.4
17.29	1730	60	NaN	-3.3248	27.054	-3.1133	-173.49	32.799	9.4478	-93.23	-650	1146.1	-38.279	904.31	1051.2	35.789	37.68	1	1	0.12261	5.6892	-19.259	-27.581	-5.3496	4.4821	23.563	36.29	-5.227	10.171	4.3038	8.7097	1558.2
17.3	1731	60	NaN	-3.2795	27.092	-3.1346	-173.41	32.746	9.4965	-93.099	-650.31	1146.3	-37.096	903.82	1051.2	35.783	36.824	1	1	0.24182	5.8036	-19.259	-27.581	-5.3432	4.5227	23.596	36.242	-5.1014	10.326	4.3368	8.6617	1558
17.31	1732	60	NaN	-3.2321	27.102	-3.1476	-173.44	32.812	9.4431	-93.06	-650.78	1146.2	-36.331	903.19	1051.3	37.529	41.062	1	1	0.34881	5.9064	-19.259	-27.581	-5.3228	4.4719	23.607	36.307	-4.974	10.378	4.3471	8.7254	1557.9
17.32	1733	60	NaN	-3.1551	27.121	-3.1406	-173.53	32.957	9.4107	-93.142	-651.6	1146.1	-34.961	902.1	1051.3	36.587	38.3	1	1	0.4497	6.0033	-19.26	-27.582	-5.2996	4.3237	23.633	36.445	-4.8499	10.327	4.3725	8.8631	1557.7
17.33	1734	60	NaN	-3.1549	27.228	-3.0861	-173.63	33.063	9.5022	-93.433	-651.89	1146.1	-34.211	901.47	1051.4	39.426	67.188	1	1	0.58449	6.1328	-19.262	-27.584	-5.3383	4.1879	23.74	36.552	-4.7538	10.321	4.4776	8.968	1557.4
17.34	1735	60	NaN	-3.1403	27.447	-3.0894	-173.88	33.21	9.7101	-93.692	-652.14	1146.2	-33.138	900.65	1051.4	44.167	76.951	1	1	0.73941	6.2815	-19.265	-27.586	-5.3735	3.8819	23.953	36.704	-4.6341	10.163	4.6889	9.1174	1556.9
17.35	1736	60	NaN	-3.1527	27.625	-3.1748	-174.15	33.293	9.7923	-93.708	-652.32	1146.3	-32.629	900.14	1051.2	48.393	83.671	1	1	0.96409	6.4973	-19.268	-27.59	-5.4057	3.6013	24.123	36.795	-4.4416	10.099	4.8555	9.2051	1556.6
17.36	1737	60	NaN	-3.1962	27.755	-3.3024	-174.49	33.344	9.9529	-93.766	-652.71	1146.4	-32.051	899.74	1051.1	54.603	83.518	1	1	1.1858	6.7102	-19.271	-27.593	-5.4728	3.2308	24.245	36.853	-4.287	9.941	4.9745	9.2608	1556.6
17.37	1738	60	NaN	-3.2567	27.843	-3.4407	-174.89	33.402	10.155	-93.899	-653.24	1146.4	-31.44	899.33	1051	54.785	81.932	1	1	1.4029	6.9188	-19.273	-27.595	-5.5605	2.807	24.329	36.916	-4.1575	9.7258	5.0553	9.3211	1556.8
17.38	1739	60	NaN	-3.3158	27.911	-3.5788	-175.24	33.5	10.209	-93.945	-653.62	1146.4	-31.274	898.88	1050.9	53.621	82.385	1	1	1.6028	7.1107	-19.277	-27.599	-5.6275	2.4442	24.393	37.019	-4.0247	9.5549	5.1159	9.4198	1556.7
17.39	1740	60	NaN	-3.4137	28.026	-3.7648	-175.82	33.69	10.326	-94.009	-654.09	1146.5	-30.852	898.09	1050.9	51.712	80.078	1	1	1.7926	7.293	-19.281	-27.603	-5.7437	1.8539	24.504	37.211	-3.9512	9.1468	5.223	9.6082	1556.4
17.4	1741	60	NaN	-3.4705	28.123	-3.8318	-176.33	33.804	10.244	-94.215	-654.36	1146.5	-30.768	897.51	1050.8	48.582	70.781	1	1	1.9532	7.4472	-19.285	-27.607	-5.8117	1.3294	24.597	37.331	-3.8585	8.7767	5.3117	9.724	1556.1
17.41	1742	60	NaN	-3.5541	28.283	-3.8652	-176.79	33.918	10.138	-94.513	-654.47	1146.8	-30.473	896.8	1050.7	43.924	64.859	1	1	2.1538	7.64	-19.29	-27.612	-5.9181	0.84458	24.742	37.46	-3.7643	8.4846	5.4512	9.8478	1555.6
17.42	1743	60	NaN	-3.6563	28.399	-4.0368	-177.49	34.001	9.7706	-94.368	-654.68	1146.9	-30.331	895.93	1050.6	39.582	64.166	1	1	2.6025	8.0708	-19.304	-27.626	-6.0211	0.14712	24.847	37.552	-3.4186	8.218	5.543	9.9263	1554.9
17.43	1744	60	NaN	-3.7377	28.418	-4.3144	-178.38	33.995	9.1034	-93.81	-655.04	1146.7	-30.639	895.22	1050.5	38.763	65.112	1	1	2.9269	8.3824	-19.315	-27.637	-6.0712	-0.71598	24.866	37.546	-3.1443	7.6665	5.5515	9.9096	1554.5
17.44	1745	60	NaN	-3.7424	28.429	-4.3398	-178.89	33.845	8.5219	-93.862	-655.22	1146.8	-31.277	895.27	1050.3	39.567	66.51	1	1	3.1368	8.584	-19.322	-27.644	-6.0539	-1.1975	24.872	37.403	-2.9171	7.3865	5.5498	9.7589	1554.8
17.45	1746	60	NaN	-3.7462	28.472	-4.3924	-179.82	33.781	7.5201	-94.065	-655.81	1147.1	-31.68	893.92	1050.4	42.231	69.393	1	1	3.2773	8.719	-19.328	-27.65	-6.0514	-2.1211	24.903	37.35	-2.7741	6.5979	5.5753	9.7002	1554
17.46	1747	60	NaN	-3.7652	28.51	-4.4833	-180.73	33.608	6.7018	-94.13	-656.36	1147.5	-31.219	892.55	1050.7	43.838	71.561	1	1	3.4176	8.8537	-19.335	-27.657	-6.091	-3.0565	24.938	37.18	-2.6735	5.7972	5.6029	9.5227	1553.2
17.47	1748	60	NaN	-3.7712	28.568	-4.577	-182.18	33.38	5.3501	-94.129	-656.83	1147.9	-31.846	891.02	1050.7	44.316	73.18	1	1	3.5781	9.0078	-19.346	-27.668	-6.0755	-4.4826	24.98	36.968	-2.4974	4.5252	5.6339	9.3005	1552.1
17.48	1749	60	NaN	-3.7599	28.642	-4.6488	-183.9	33.063	4.144	-94.139	-657.28	1148.3	-32.1	889.73	1050.9	43.648	69.835	1	1	3.7386	9.162	-19.357	-27.678	-6.0564	-6.197	25.04	36.664	-2.3177	2.965	5.6839	8.9861	1551.3
17.49	1750	60	NaN	-3.732	28.714	-4.6927	-185.55	32.639	3.668	-94.189	-657.8	1148.7	-30.738	888.96	1051.6	39.662	65.068	1	1	3.8992	9.3162	-19.367	-27.689	-6.0811	-7.8995	25.123	36.23	-2.182	1.4167	5.7558	8.5409	1551.1
17.5	1751	60	NaN	-3.6649	28.781	-4.7421	-187.84	32.277	1.9034	-94.164	-658.38	1149	-32.866	887.75	1051.8	41.949	66.222	1	1	3.9935	9.4067	-19.374	-27.696	-5.9353	-10.106	25.187	35.87	-1.9418	-0.69973	5.8131	8.1746	1550.4
17.51	1752	60	NaN	-3.6505	28.818	-4.7988	-188.91	31.858	1.2923	-94.044	-658.57	1149.2	-33.669	888.16	1052	41.157	65.107	1	1	4.0491	9.4602	-19.379	-27.7	-5.8858	-11.149	25.226	35.451	-1.8367	-1.6891	5.8471	7.7507	1551
17.52	1753	60	NaN	-3.6	28.916	-4.8048	-190.62	31.377	0.75276	-94.139	-659.01	1149.4	-33.931	888.07	1052.4	36.734	63.336	1	1	4.0737	9.4838	-19.386	-27.708	-5.8286	-12.845	25.332	34.961	-1.755	-3.3616	5.9458	7.2532	1551.3
17.53	1754	60	NaN	-3.5571	29.066	-4.7685	-192.42	30.878	0.32429	-94.451	-659.47	1149.7	-34.068	887.84	1052.9	37.791	61.722	1	1	4.0982	9.5073	-19.394	-27.716	-5.7919	-14.65	25.489	34.455	-1.6937	-5.1429	6.0945	6.7386	1551.5
17.54	1755	60	NaN	-3.5371	29.226	-4.7238	-193.74	30.393	0.076683	-94.85	-659.89	1149.9	-34.481	887.83	1053.3	38.566	60.194	1	1	4.1228	9.5309	-19.402	-27.724	-5.7708	-15.975	25.654	33.964	-1.6481	-6.4442	6.2522	6.24	1551.9
17.55	1756	60	NaN	-3.5182	29.345	-4.7187	-194.23	29.944	0.037748	-95.132	-660.42	1150	-35.475	888.08	1053.7	36.597	58.203	1	1	4.3767	9.7748	-19.412	-27.734	-5.7245	-16.433	25.788	33.501	-1.3478	-6.6582	6.376	5.7672	1552.6
17.56	1757	60	NaN	-3.5065	29.479	-4.7865	-193.33	29.615	0.49044	-95.299	-661.04	1150.1	-36.717	888.35	1054.1	36.633	58.302	1	1	4.6988	10.084	-19.423	-27.744	-5.6719	-15.498	25.939	33.156	-0.97308	-5.4135	6.516	5.4112	1553.5
17.57	1758	60	NaN	-3.5175	29.525	-4.8072	-192.92	29.609	0.54256	-95.39	-661.26	1150.1	-37.496	888.2	1054.3	40.63	60.485	1	1	5.0209	10.393	-19.433	-27.755	-5.6572	-15.057	25.992	33.143	-0.63636	-4.6639	6.5585	5.3876	1553.5
17.58	1759	60	NaN	-3.4864	29.547	-4.6936	-192.09	29.817	0.85775	-95.97	-661.63	1150.1	-37.954	887.73	1054.6	41.818	62.783	1	1	5.3059	10.667	-19.444	-27.766	-5.6308	-14.233	26.022	33.342	-0.32491	-3.566	6.5786	5.5761	1553.4
17.59	1760	60	NaN	-3.518	29.617	-4.6996	-190.94	29.93	1.1666	-96.278	-661.89	1150	-39.244	887.68	1054.9	39.015	66.059	1	1	5.3304	10.691	-19.454	-27.776	-5.6259	-13.049	26.105	33.442	-0.29551	-2.3587	6.6511	5.6663	1553.5
17.6	1761	60	NaN	-3.6476	29.739	-4.9103	-189.77	29.824	1.3372	-95.977	-661.89	1149.9	-41.37	888.34	1055.1	43.847	70.753	1	1	5.2862	10.648	-19.46	-27.781	-5.665	-11.788	26.241	33.322	-0.37878	-1.14	6.7809	5.5408	1554.1
17.61	1762	60	NaN	-3.6968	29.787	-4.9244	-188.73	29.83	1.9586	-96.191	-662.01	1149.9	-41.712	888.87	1055.1	48.031	70.581	1	1	5.1741	10.541	-19.461	-27.783	-5.7086	-10.738	26.294	33.323	-0.53451	-0.19698	6.8325	5.5395	1554.7
17.62	1763	60	NaN	-3.8215	29.825	-5.0224	-186.84	29.989	2.8033	-96.488	-662.26	1149.7	-43.897	889.81	1055.3	44.202	66.325	1	1	5.6081	10.957	-19.473	-27.794	-5.7622	-8.7831	26.344	33.47	-0.15414	2.1743	6.871	5.6755	1555.8
17.63	1764	60	NaN	-3.9007	29.847	-5.0858	-185.6	30.235	3.44	-96.645	-662.35	1149.7	-44.931	890.08	1055.4	37.807	62.529	1	1	6.0054	11.339	-19.483	-27.805	-5.8086	-7.5102	26.373	33.71	0.19682	3.8289	6.8899	5.9049	1556.1
17.64	1765	60	NaN	-3.9646	29.851	-5.1305	-184.62	30.47	4.0045	-96.788	-662.41	1149.7	-45.724	890.32	1055.5	38.22	62.013	1	1	6.0895	11.42	-19.486	-27.808	-5.8483	-6.4998	26.382	33.938	0.24126	4.92	6.8963	6.1303	1556.4
17.65	1766	60	NaN	-4.0234	29.841	-5.1654	-183.72	30.657	4.4509	-96.942	-662.48	1149.7	-46.838	890.74	1055.7	36.469	59.384	1	1	6.1288	11.458	-19.49	-27.811	-5.871	-5.5635	26.379	34.119	0.25788	5.8941	6.8896	6.3079	1556.9
17.66	1767	60	NaN	-4.0783	29.828	-5.1952	-182.83	30.832	4.7483	-97.087	-662.55	1149.7	-48.432	891.27	1055.9	36.994	59.524	1	1	6.1429	11.471	-19.493	-27.815	-5.8718	-4.6216	26.374	34.286	0.27106	6.8494	6.8809	6.4706	1557.4
17.67	1768	60	NaN	-4.1536	29.84	-5.2315	-181.62	31.137	5.4169	-97.297	-662.5	1149.8	-50.055	891.92	1056	36.121	58.8	1	1	6.2129	11.538	-19.498	-27.82	-5.8944	-3.3619	26.387	34.59	0.3185	8.1764	6.8885	6.7698	1558
17.68	1769	60	NaN	-4.2171	29.837	-5.2726	-180.59	31.426	5.995	-97.432	-662.47	1150	-51.908	892.72	1056.1	36.227	55.544	1	1	6.318	11.639	-19.505	-27.826	-5.8938	-2.2712	26.387	34.876	0.42424	9.368	6.882	7.0496	1558.7
17.69	1770	60	NaN	-4.2477	29.832	-5.2954	-180.08	31.588	6.2695	-97.492	-662.45	1150	-52.96	893.12	1056.2	35.877	52.767	1	1	6.4441	11.76	-19.506	-27.828	-5.8875	-1.7225	26.383	35.037	0.55664	10.038	6.8773	7.2091	1559
17.7	1771	60	NaN	-4.2814	29.813	-5.3197	-179.71	31.9	6.5029	-97.572	-662.43	1150.1	-54.677	893.72	1056.2	35.345	52.837	1	1	6.5398	11.852	-19.508	-27.829	-5.8603	-1.2907	26.361	35.352	0.67949	10.562	6.8535	7.5227	1559.6
17.71	1772	60	NaN	-4.321	29.783	-5.3311	-179.43	32.299	6.6543	-97.735	-662.41	1150.3	-57.43	894.85	1056.1	35.639	54.453	1	1	6.5852	11.896	-19.51	-27.832	-5.8036	-0.91581	26.325	35.757	0.78155	10.98	6.8152	7.9256	1560.6
17.72	1773	60	NaN	-4.3281	29.77	-5.2795	-179.62	32.359	6.3442	-97.981	-662.39	1150.3	-59.985	896.28	1055.9	37.453	54.251	1	1	6.9921	12.287	-19.514	-27.836	-5.7245	-1.0191	26.303	35.826	1.2676	11.267	6.7894	7.9905	1562
17.73	1774	60	NaN	-4.3396	29.757	-5.2507	-179.79	32.896	6.3463	-98.18	-662.38	1150.4	-61.537	896.4	1055.8	35.557	54.959	1	1	7.4762	12.752	-19.518	-27.84	-5.6863	-1.1373	26.285	36.368	1.79	11.614	6.7672	8.5277	1562.1
17.74	1775	60	NaN	-4.3444	29.751	-5.2262	-180.21	33.665	6.5018	-98.407	-662.35	1150.5	-63.335	896.68	1055.7	37	58.495	1	1	7.6879	12.955	-19.522	-27.844	-5.6331	-1.4985	26.273	37.144	2.0548	11.456	6.7501	9.2997	1562.3
17.75	1776	60	NaN	-4.3472	29.747	-5.2449	-180.66	34.538	6.6038	-98.489	-662.31	1150.5	-64.784	896.35	1055.6	38.513	63.831	1	1	7.8995	13.158	-19.527	-27.849	-5.586	-1.901	26.265	38.021	2.3135	11.257	6.7381	10.172	1561.9
17.76	1777	60	NaN	-4.3473	29.739	-5.2721	-181.17	35.353	6.5778	-98.546	-662.3	1150.5	-66.153	895.91	1055.6	41.002	69.84	1	1	8.1111	13.361	-19.531	-27.853	-5.5382	-2.3634	26.253	38.84	2.5729	10.998	6.7219	10.987	1561.4
17.77	1778	60	NaN	-4.3444	29.728	-5.2821	-181.87	36.102	6.4211	-98.698	-662.3	1150.5	-67.84	895.95	1055.4	44.842	73.777	1	1	8.2569	13.501	-19.533	-27.855	-5.4789	-3.0025	26.235	39.594	2.7779	10.499	6.702	11.739	1561.5
17.78	1779	60	NaN	-4.3434	29.728	-5.3287	-182.93	37.154	6.1896	-98.833	-662.24	1150.6	-69.836	896.07	1055.4	46.999	74.29	1	1	8.3338	13.575	-19.533	-27.855	-5.4094	-3.9973	26.234	40.648	2.9244	9.5779	6.7012	12.793	1561.5
17.79	1780	60	NaN	-4.3606	29.742	-5.3851	-184.18	38.191	5.7136	-99.001	-662.16	1150.6	-72.092	895.98	1055.5	43.149	70.625	1	1	8.3592	13.6	-19.533	-27.855	-5.35	-5.1653	26.251	41.682	3.0092	8.4343	6.7181	13.827	1561.3
17.8	1781	60	NaN	-4.3726	29.721	-5.368	-185	38.909	5.5168	-99.323	-662.2	1150.6	-73.341	895.94	1055.6	40.661	64.59	1	1	8.3819	13.621	-19.533	-27.855	-5.3279	-5.952	26.234	42.395	3.054	7.6695	6.7012	14.54	1561.2
17.81	1782	60	NaN	-4.3854	29.723	-5.4032	-185.84	39.472	5.3347	-99.509	-662.13	1150.5	-74.601	896.43	1055.5	44.128	57.927	1	1	8.4205	13.658	-19.533	-27.855	-5.301	-6.7566	26.236	42.958	3.1195	6.9019	6.7033	15.104	1561.6
17.82	1783	60	NaN	-4.4001	29.746	-5.4787	-186.77	39.921	5.0234	-99.565	-661.97	1150.5	-76.165	897.22	1055.3	43.96	57.812	1	1	8.4752	13.711	-19.533	-27.855	-5.2599	-7.6336	26.254	43.414	3.2153	6.0775	6.7203	15.559	1562.3
17.83	1784	60	NaN	-4.4124	29.751	-5.5012	-187.57	40.229	4.6172	-99.68	-661.88	1150.5	-77.67	897.77	1055.1	41.553	59.396	1	1	8.5396	13.773	-19.534	-27.856	-5.221	-8.376	26.25	43.731	3.3187	5.3969	6.7158	15.874	1562.7
17.84	1785	60	NaN	-4.4087	29.745	-5.4976	-188.06	40.531	4.5188	-99.845	-661.82	1150.5	-78.416	898.31	1054.9	52.777	58.945	1	1	8.5189	13.753	-19.535	-27.856	-5.1956	-8.8429	26.239	44.037	3.3233	4.9102	6.7045	16.18	1563.2
17.85	1786	60	NaN	-4.4047	29.72	-5.5104	-188.55	40.931	4.5058	-99.923	-661.76	1150.5	-78.863	898.66	1054.8	48.532	57.467	1	1	8.4418	13.679	-19.534	-27.856	-5.1779	-9.3202	26.211	44.44	3.2639	4.3588	6.6768	16.584	1563.5
17.86	1787	60	NaN	-4.3936	29.667	-5.5345	-189	41.443	4.3125	-99.982	-661.71	1150.5	-79.998	898.86	1054.7	59.238	56.835	1	1	8.4611	13.697	-19.532	-27.854	-5.1273	-9.7311	26.154	44.956	3.3339	3.9664	6.6226	17.102	1563.6
17.87	1788	60	NaN	-4.3869	29.601	-5.5571	-189.34	41.909	4.1469	-100.05	-661.66	1150.5	-81.271	899.07	1054.5	59.876	56.372	1	1	8.4455	13.683	-19.53	-27.851	-5.0762	-10.03	26.082	45.428	3.3693	3.652	6.5518	17.577	1563.8
17.88	1789	60	NaN	-4.3892	29.546	-5.5736	-189.58	42.245	3.8883	-100.11	-661.62	1150.5	-82.735	899.11	1054.4	54.873	54.291	1	1	8.3652	13.605	-19.528	-27.85	-5.0269	-10.218	26.021	45.769	3.3384	3.3877	6.4934	17.919	1563.8
17.89	1790	60	NaN	-4.3922	29.531	-5.5921	-189.81	42.504	2.953	-100.09	-661.56	1150.5	-85.478	898.44	1054.6	44.072	53.307	0	1	8.2666	13.511	-19.525	-27.847	-4.929	-10.346	26.012	46.024	3.3376	3.1649	6.4868	18.177	1563
17.9	1791	60	NaN	-4.4213	29.468	-5.597	-190	42.459	3.0293	-100.25	-661.48	1150.6	-86.839	899.4	1053.9	32.728	49.375	0	1	8.1738	13.422	-19.521	-27.843	-4.9136	-10.495	25.924	46.002	3.2603	2.9262	6.4034	18.159	1563.9
17.91	1792	60	NaN	-4.4387	29.438	-5.6098	-190.35	42.47	2.9062	-100.31	-661.42	1150.6	-87.847	899.76	1053.6	37.71	46.733	0	1	8.1738	13.422	-19.518	-27.84	-4.8961	-10.807	25.882	46.026	3.2777	2.6142	6.3638	18.186	1564.2
17.92	1793	60	NaN	-4.4564	29.425	-5.6238	-190.81	42.506	2.8533	-100.37	-661.3	1150.7	-88.73	900.08	1053.3	35.289	46.126	0	1	8.1735	13.421	-19.515	-27.837	-4.8834	-11.235	25.855	46.076	3.2901	2.1864	6.3404	18.239	1564.5
17.93	1794	60	NaN	-4.4764	29.414	-5.6285	-191.26	42.617	2.9102	-100.46	-661.19	1150.7	-89.412	900.25	1053	35.878	43.405	0	1	8.17	13.418	-19.511	-27.833	-4.8816	-11.669	25.834	46.197	3.2884	1.7494	6.3225	18.364	1564.5
17.94	1795	60	NaN	-4.4941	29.396	-5.6253	-191.68	42.862	3.0053	-100.56	-661.15	1150.7	-89.874	900.02	1053	35.298	41.198	0	1	8.1311	13.381	-19.506	-27.828	-4.8861	-12.071	25.815	46.443	3.245	1.3099	6.3093	18.615	1564.3
17.95	1796	60	NaN	-4.4977	29.386	-5.6538	-192.33	43.227	3.0321	-100.55	-661.04	1150.7	-90.621	899.6	1053.1	34.352	39.969	0	1	8.0509	13.304	-19.499	-27.821	-4.8622	-12.69	25.807	46.807	3.1888	0.61319	6.3079	18.985	1563.7
17.96	1797	60	NaN	-4.4974	29.372	-5.6405	-192.73	43.491	3.1053	-100.64	-661	1150.7	-91	899.24	1053.2	34.173	39.128	0	1	7.9758	13.231	-19.494	-27.816	-4.8514	-13.087	25.796	47.067	3.1244	0.14452	6.3018	19.251	1563.3
17.97	1798	60	NaN	-4.5071	29.355	-5.647	-193.03	43.604	3.879	-100.7	-660.9	1150.6	-89.911	899.5	1053	34.285	40.162	0	1	7.8782	13.138	-19.489	-27.811	-4.9033	-13.425	25.775	47.185	2.9749	-0.28708	6.2852	19.374	1563.5
17.98	1799	60	NaN	-4.5182	29.34	-5.6743	-193.2	43.681	4.452	-100.69	-660.8	1150.6	-89.338	899.59	1052.9	33.237	41.291	0	1	7.7003	12.967	-19.484	-27.806	-4.935	-13.615	25.757	47.265	2.7653	-0.64787	6.2728	19.459	1563.5
17.99	1800	60	NaN	-4.5255	29.323	-5.7079	-193.21	43.756	4.6244	-100.62	-660.73	1150.5	-89.696	899.29	1052.9	33.909	43.248	0	1	7.5836	12.855	-19.479	-27.801	-4.9269	-13.614	25.742	47.337	2.6567	-0.75928	6.263	19.536	1563.1
18	1801	60	NaN	-4.5301	29.298	-5.7297	-193.03	43.785	4.8509	-100.57	-660.68	1150.5	-89.973	898.97	1053	33.839	40.941	0	1	7.5077	12.782	-19.475	-27.797	-4.9194	-13.424	25.721	47.362	2.5883	-0.64254	6.2457	19.565	1562.7
18.01	1802	60	NaN	-4.5428	29.282	-5.7596	-192.54	43.702	5.2136	-100.5	-660.57	1150.4	-90.146	898.75	1053	31.675	40.63	0	1	7.3828	12.662	-19.469	-27.791	-4.9231	-12.925	25.706	47.279	2.4597	-0.2628	6.2365	19.488	1562.4
18.02	1803	60	NaN	-4.554	29.239	-5.748	-191.74	43.484	5.7131	-100.53	-660.53	1150.4	-90.179	898.68	1052.9	31.951	41.831	0	1	7.2227	12.508	-19.462	-27.784	-4.9344	-12.118	25.663	47.06	2.2882	0.39021	6.2009	19.277	1562.3
[truncated: 64,032 more rows]
