# Supplementary material for: Speech, movement, and gaze behaviours during dyadic conversation in noise
Source: Sci Rep. 2019 Jul 18;9:10451. doi: 10.1038/s41598-019-46416-0 (PMC6639257; doi:10.1038/s41598-019-46416-0)
Supplement: Supplementary file 1 — All data [file 41598_2019_46416_MOESM1_ESM.zip › dyad4conv1.txt]

timestamps	sample	levels (dB)	level change	talker 1	talker 1	talker 1	talker 2	talker 2	talker 2	talker 1	talker 1	talker 1	talker 2	talker 2	talker 2	talker 1	talker 2	talker 1	talker 2	talker 1	talker 2	talker 1	talker 2	talker 1	talker 2	talker 1	talker 2	talker 1	talker 2	talker 1	talker 2	talker 1 and 2
timestamps	sample	levels (dB)	(dB)	yaw	pitch	roll	yaw	pitch	roll	x (mm)	y (mm)	z (mm)	x (mm)	y (mm)	z (mm)	rms (volts)	rms (volts)	talking	talking	eye phi (deg)	eye phi (deg)	eye theta (deg)	eye theta (deg)	yaw re t2	yaw re t1	pitch re t2	pitch re t1	gaze yaw re t2	gaze yaw re t1	gaze pitch re t2	gaze pitch re t1	distance
0	1	60	NaN	-8.1676	11.812	1.5761	-182.6	11.327	7.1783	154.03	-855.82	1121.9	13.978	881.43	1065.1	23.649	24.005	0	0	10.437	8.8411	-11.343	-12.745	-3.5584	2.0057	9.9443	13.194	6.8784	10.847	-1.3989	0.44882	1743.8
0.01	2	60	NaN	-8.1447	12.411	1.7472	-182.86	11.524	6.948	153.82	-855.91	1122.3	14.215	880.46	1065.3	23.649	24.005	0	0	10.351	8.7547	-11.342	-12.744	-3.5481	1.7356	10.537	13.398	6.8025	10.49	-0.80465	0.65436	1742.9
0.02	3	60	NaN	-8.0937	12.725	1.8199	-182.95	11.588	6.8685	153.78	-856.12	1122.5	14.356	880.17	1065.3	23.649	24.586	0	0	10.314	8.7177	-11.341	-12.743	-3.5028	1.6457	10.846	13.467	6.8109	10.363	-0.49579	0.72414	1742.8
0.03	4	60	NaN	-8.0802	12.953	1.874	-182.99	11.612	6.8379	153.71	-856.39	1122.6	14.513	880.07	1065.3	23.649	24.005	0	0	10.329	8.7327	-11.341	-12.743	-3.4971	1.5908	11.067	13.497	6.8316	10.324	-0.27425	0.75378	1743
0.04	5	60	NaN	-8.0746	13.198	2.0131	-183.03	11.65	6.7571	153.46	-856.96	1122.9	14.565	879.95	1065.3	23.649	24.005	0	0	10.314	8.7184	-11.34	-12.742	-3.5025	1.5395	11.306	13.542	6.8119	10.258	-0.034695	0.79949	1743.4
0.05	6	60	NaN	-8.0722	13.478	2.1171	-183.07	11.694	6.647	153.44	-857.55	1123	14.546	879.81	1065.3	23.649	24.005	0	0	10.302	8.7059	-11.339	-12.741	-3.5014	1.497	11.581	13.591	6.8005	10.203	0.24151	0.84932	1743.9
0.06	7	60	NaN	-8.082	13.737	2.0989	-183.12	11.721	6.5802	153.8	-857.9	1123	14.587	879.74	1065.3	23.649	24.005	0	0	10.317	8.721	-11.34	-12.742	-3.5014	1.4642	11.839	13.619	6.8156	10.185	0.49851	0.87677	1744.2
0.07	8	60	NaN	-8.0873	13.898	2.1228	-183.15	11.737	6.5648	153.95	-858.28	1123.1	14.705	879.7	1065.3	23.649	24.005	0	0	10.334	8.7381	-11.341	-12.743	-3.5066	1.4333	11.998	13.637	6.8274	10.171	0.65706	0.89428	1744.5
0.08	9	60	NaN	-8.0952	13.984	2.1725	-183.16	11.751	6.5254	153.9	-858.53	1123.2	14.681	879.66	1065.3	23.649	24.005	0	0	10.354	8.7581	-11.341	-12.743	-3.5158	1.4238	12.083	13.652	6.8382	10.182	0.74133	0.90904	1744.7
0.09	10	60	NaN	-8.0669	14.139	2.4669	-183.19	11.755	6.4627	153.12	-859.19	1123.4	14.676	879.67	1065.2	23.649	24.005	0	0	10.395	8.7995	-11.341	-12.743	-3.5145	1.3585	12.231	13.663	6.8808	10.158	0.88976	0.91949	1745.3
0.1	11	60	NaN	-8.0296	14.432	2.4695	-183.24	11.778	6.4409	153.37	-859.74	1123.5	14.843	879.64	1065.2	23.649	24.005	0	0	10.441	8.845	-11.342	-12.744	-3.476	1.3157	12.519	13.692	6.9647	10.161	1.1771	0.94807	1745.9
0.11	12	60	NaN	-7.9653	14.777	2.5503	-183.29	11.796	6.373	153.46	-860.58	1123.7	14.942	879.61	1065.2	23.649	24.005	0	0	10.49	8.8943	-11.342	-12.744	-3.4143	1.263	12.859	13.714	7.0756	10.157	1.5174	0.97072	1746.7
0.12	13	60	NaN	-7.8623	15.07	2.5434	-183.33	11.796	6.3223	153.74	-861.09	1123.8	15.019	879.63	1065.2	23.649	24.005	0	0	10.547	8.9514	-11.344	-12.745	-3.306	1.2231	13.149	13.716	7.2408	10.174	1.8057	0.97095	1747.2
0.13	14	60	NaN	-7.7862	15.274	2.5281	-183.37	11.787	6.3091	153.95	-861.46	1123.8	15.131	879.67	1065.2	28.994	24.005	0	0	10.6	9.0046	-11.345	-12.747	-3.2276	1.1848	13.352	13.709	7.3724	10.189	2.0071	0.96235	1747.6
0.14	15	60	NaN	-7.7641	15.454	2.6655	-183.43	11.791	6.3176	153.72	-862.28	1123.9	15.337	879.7	1065.2	23.649	24.005	0	0	10.63	9.0347	-11.346	-12.748	-3.222	1.1157	13.53	13.715	7.408	10.15	2.1841	0.96752	1748.5
0.15	16	60	NaN	-7.7128	15.714	2.7928	-183.5	11.811	6.3487	153.57	-863.41	1124.1	15.677	879.72	1065.2	49.599	24.005	0	0	10.655	9.0601	-11.346	-12.748	-3.1897	1.0233	13.786	13.739	7.4656	10.083	2.4399	0.99036	1749.6
0.16	17	60	NaN	-7.7659	16.003	2.8142	-183.52	11.828	6.2797	153.46	-863.73	1124.5	15.608	879.72	1065.2	52.483	24.005	0	0	10.673	9.0782	-11.346	-12.748	-3.2449	0.99659	14.063	13.768	7.4285	10.075	2.7176	1.0208	1749.9
0.17	18	60	NaN	-7.6328	16.031	2.9423	-183.56	11.834	6.252	153.24	-864.48	1124.4	15.669	879.72	1065.2	52.839	24.005	0	0	10.658	9.0632	-11.332	-12.734	-3.123	0.95272	14.095	13.769	7.5354	10.016	2.763	1.0349	1750.6
0.18	19	60	NaN	-7.5352	16.221	3.066	-183.6	11.84	6.2415	153.01	-865.21	1124.5	15.833	879.76	1065.2	54.238	24.113	0	0	10.637	9.0413	-11.324	-12.726	-3.0403	0.89321	14.283	13.777	7.5962	9.9345	2.9593	1.0512	1751.4
0.19	20	60	NaN	-7.4939	16.512	3.0483	-183.63	11.856	6.1868	153.08	-865.38	1124.7	15.834	879.75	1065.2	54.149	24.969	0	0	10.614	9.0185	-11.32	-12.722	-2.9972	0.86437	14.566	13.802	7.6166	9.8829	3.2461	1.0805	1751.5
0.2	21	60	NaN	-7.4437	16.723	3.0487	-183.66	11.87	6.1317	153.12	-865.57	1124.9	15.814	879.74	1065.3	58.619	27.725	0	0	10.626	9.0306	-11.321	-12.723	-2.9456	0.83943	14.772	13.821	7.6803	9.87	3.4513	1.0983	1751.7
0.21	22	60	NaN	-7.3494	16.749	3.1636	-183.68	11.872	6.0979	152.91	-866.23	1124.8	15.846	879.75	1065.3	59.977	31.525	1	0	10.641	9.0462	-11.322	-12.724	-2.8607	0.80392	14.8	13.82	7.7808	9.8502	3.4784	1.0962	1752.4
0.22	23	60	NaN	-7.2326	16.684	3.3035	-183.7	11.87	6.059	152.68	-867.04	1124.7	15.857	879.76	1065.3	59.783	32.394	1	0	10.671	9.0763	-11.325	-12.726	-2.7539	0.77419	14.742	13.812	7.9176	9.8505	3.4178	1.0851	1753.2
0.23	24	60	NaN	-7.1252	16.773	3.3129	-183.72	11.875	5.9956	152.83	-867.36	1124.7	15.824	879.74	1065.3	60.378	32.561	1	0	10.683	9.0883	-11.326	-12.728	-2.6413	0.76318	14.83	13.818	8.0421	9.8514	3.5046	1.0905	1753.5
0.24	25	60	NaN	-6.9679	16.901	3.3294	-183.76	11.877	5.9926	153	-867.7	1124.8	15.986	879.74	1065.3	60.824	33.362	1	0	10.706	9.1111	-11.327	-12.729	-2.4844	0.72364	14.956	13.822	8.2218	9.8347	3.6289	1.0937	1753.8
0.25	26	60	NaN	-6.8598	16.953	3.3578	-183.78	11.879	5.9376	153.07	-867.92	1124.9	15.966	879.76	1065.3	60.833	33.59	1	0	10.823	9.2277	-11.328	-12.73	-2.3743	0.70082	15.008	13.824	8.4483	9.9285	3.6799	1.0941	1754.1
0.26	27	60	NaN	-6.7692	16.982	3.4052	-183.81	11.876	5.8782	153.04	-868.13	1124.9	15.92	879.74	1065.3	60.733	33.374	1	0	10.885	9.29	-11.33	-12.732	-2.2835	0.67832	15.037	13.821	8.6012	9.9683	3.7068	1.0886	1754.2
0.27	28	60	NaN	-6.6851	17.003	3.4346	-183.84	11.838	5.8915	153.06	-868.29	1124.9	16.045	879.79	1065.3	60.228	32.581	1	0	10.911	9.3161	-11.333	-12.735	-2.2035	0.64592	15.057	13.784	8.7073	9.962	3.724	1.0494	1754.5
0.28	29	60	NaN	-6.605	17.11	3.3856	-183.87	11.805	5.9223	153.28	-868.13	1125	16.214	879.84	1065.3	59.88	32.53	1	0	10.893	9.2981	-11.334	-12.736	-2.1214	0.61628	15.159	13.756	8.7714	9.9144	3.8244	1.0197	1754.4
0.29	30	60	NaN	-6.5159	17.214	3.3315	-183.91	11.805	5.8802	153.52	-867.9	1125.1	16.218	879.81	1065.3	58.961	31.669	0	0	10.875	9.2799	-11.336	-12.738	-2.0238	0.58437	15.259	13.761	8.8508	9.8643	3.9231	1.023	1754.1
0.3	31	60	NaN	-6.4096	17.188	3.3699	-183.96	11.811	5.7928	153.54	-867.96	1125.1	16.12	879.77	1065.3	58.919	29.911	0	0	10.856	9.2611	-11.337	-12.739	-1.9137	0.53746	15.234	13.765	8.9421	9.7986	3.8974	1.026	1754.1
0.31	32	60	NaN	-6.2931	17.116	3.4466	-184	11.756	5.8296	153.48	-868.05	1125.1	16.299	879.83	1065.3	58.152	30.351	0	0	10.857	9.2618	-11.338	-12.74	-1.8055	0.4866	15.163	13.709	9.0511	9.7484	3.825	0.96903	1754.3
0.32	33	60	NaN	-6.0877	16.879	3.6091	-184.04	11.727	5.7651	153.36	-868.33	1124.7	16.228	879.8	1065.3	57.416	29.309	0	0	10.84	9.2456	-11.339	-12.741	-1.6025	0.44451	14.937	13.669	9.2379	9.6901	3.5975	0.92822	1754.5
0.33	34	60	NaN	-5.9679	16.804	3.6462	-184.09	11.694	5.7166	153.38	-868.21	1124.7	16.196	879.81	1065.3	56.616	28.745	0	0	10.743	9.1479	-11.342	-12.744	-1.4804	0.40078	14.863	13.635	9.2625	9.5487	3.5204	0.89099	1754.4
0.34	35	60	NaN	-5.8581	16.724	3.6999	-184.13	11.619	5.7532	153.35	-868.05	1124.7	16.363	879.9	1065.2	55.356	26.78	0	0	10.642	9.047	-11.344	-12.746	-1.3771	0.34897	14.783	13.56	9.2652	9.396	3.4388	0.81463	1754.3
0.35	36	60	NaN	-5.7239	16.626	3.7143	-184.18	11.572	5.7301	153.45	-867.83	1124.6	16.374	879.91	1065.2	54.521	25.957	0	0	10.547	8.9512	-11.345	-12.747	-1.2393	0.30891	14.687	13.511	9.3073	9.2601	3.342	0.76437	1754.1
0.36	37	60	NaN	-5.5461	16.619	3.6328	-184.23	11.528	5.72	153.84	-867.26	1124.7	16.43	879.91	1065.2	53.303	25.346	0	0	10.475	8.8789	-11.347	-12.749	-1.0492	0.27185	14.677	13.47	9.4253	9.1508	3.3291	0.72097	1753.6
0.37	38	60	NaN	-5.3699	16.521	3.6016	-184.29	11.466	5.7354	154.16	-866.78	1124.7	16.578	879.94	1065.2	52.565	24.753	0	0	10.437	8.8418	-11.35	-12.751	-0.86614	0.21181	14.578	13.41	9.5714	9.0536	3.2281	0.65834	1753.1
0.38	39	60	NaN	-5.2364	16.2	3.7086	-184.37	11.4	5.7282	154.2	-866.77	1124.4	16.68	879.93	1065.2	51.278	24.005	0	0	10.475	8.8794	-11.351	-12.753	-0.73485	0.13177	14.265	13.335	9.7401	9.0111	2.9139	0.58207	1753.1
0.39	40	60	NaN	-5.0793	16.08	3.6579	-184.42	11.34	5.7513	154.59	-866.29	1124.3	16.818	879.94	1065.2	50.393	24.005	0	0	10.104	8.5076	-11.34	-12.742	-0.56814	0.088515	14.145	13.274	9.536	8.5962	2.8053	0.5322	1752.7
0.4	41	60	NaN	-4.8406	15.949	3.6314	-184.48	11.3	5.7263	154.88	-865.77	1124.2	16.827	879.9	1065.2	50.765	24.005	0	0	9.7675	8.1703	-11.331	-12.733	-0.31891	0.03726	14.016	13.233	9.4486	8.2075	2.6853	0.4995	1752.1
0.41	42	60	NaN	-4.814	15.787	3.6119	-184.55	11.243	5.7209	155.18	-865.41	1124.1	16.901	879.92	1065.2	47.617	24.005	0	0	9.7488	8.1515	-11.334	-12.736	-0.28413	-0.022633	13.861	13.169	9.4647	8.1289	2.5272	0.43375	1751.8
0.42	43	60	NaN	-4.6389	15.581	3.6894	-184.64	11.201	5.6533	155.21	-865.12	1124	16.835	879.86	1065.2	43.4	24.005	0	0	9.7096	8.1122	-11.335	-12.737	-0.10504	-0.10171	13.656	13.126	9.6046	8.0105	2.321	0.38853	1751.4
0.43	44	60	NaN	-4.4419	15.314	3.7733	-184.79	11.13	5.6449	155.4	-864.63	1123.9	16.986	879.85	1065.1	40.609	24.63	0	0	9.6686	8.0711	-11.337	-12.739	0.094625	-0.25246	13.392	13.053	9.7632	7.8186	2.0549	0.31391	1750.9
0.44	45	60	NaN	-4.2295	15.139	3.7526	-184.89	11.084	5.4214	156.01	-863.8	1123.8	16.478	879.77	1065.1	31.783	24.005	0	0	9.6385	8.041	-11.338	-12.74	0.34597	-0.31208	13.218	13.004	9.9845	7.7289	1.8801	0.26397	1750.1
0.45	46	60	NaN	-4.0299	15.011	3.713	-184.95	11.073	5.2472	156.65	-863.02	1123.6	16.036	879.65	1065.1	33.066	26.258	0	0	9.6227	8.0251	-11.34	-12.741	0.58309	-0.33234	13.094	12.99	10.206	7.6927	1.7545	0.24847	1749.3
0.46	47	60	NaN	-3.887	14.786	3.8066	-185.07	11.053	5.4776	156.8	-862.65	1123.6	16.734	879.68	1065.2	34.603	26.421	0	0	9.6302	8.0326	-11.341	-12.743	0.70921	-0.47038	12.872	12.966	10.339	7.5622	1.5314	0.22284	1748.9
0.47	48	60	NaN	-3.7359	14.57	3.9478	-185.16	11.028	5.4524	156.82	-862.24	1123.5	16.72	879.66	1065.2	36.651	27.831	0	0	9.6214	8.0238	-11.342	-12.744	0.86252	-0.56307	12.659	12.939	10.484	7.4608	1.3165	0.19524	1748.5
0.48	49	60	NaN	-3.5809	14.345	4.0698	-185.25	11.033	5.4719	156.95	-861.81	1123.4	16.826	879.58	1065.2	37.203	28.465	0	0	9.5786	7.9809	-11.344	-12.746	1.0195	-0.65454	12.437	12.941	10.598	7.3263	1.093	0.19562	1748
0.49	50	60	NaN	-3.376	14.027	4.1892	-185.39	11.023	5.3861	157.35	-861.19	1123.2	16.6	879.54	1065.2	34.892	29.779	0	0	9.4773	7.8794	-11.347	-12.749	1.2466	-0.7633	12.125	12.924	10.724	7.1161	0.77802	0.17543	1747.4
0.5	51	60	NaN	-3.2877	13.876	4.2638	-185.46	11.009	5.4207	157.48	-860.9	1123.1	16.716	879.57	1065.2	37.1	31.627	0	0	9.4735	7.8755	-11.349	-12.751	1.336	-0.84016	11.976	12.909	10.809	7.0354	0.62735	0.15836	1747.1
0.51	52	60	NaN	-3.1089	13.646	4.3812	-185.54	11.061	5.4201	157.77	-860.32	1122.9	16.722	879.44	1065.2	37.099	34.382	0	0	9.4407	7.8427	-11.349	-12.751	1.5261	-0.90849	11.751	12.956	10.967	6.9342	0.40179	0.20493	1746.4
0.52	53	60	NaN	-2.9245	13.388	4.5151	-185.63	11.111	5.4447	158.07	-859.75	1122.8	16.801	879.35	1065.2	36.534	33.566	0	0	9.3048	7.7065	-11.349	-12.751	1.7195	-0.98294	11.498	13.001	11.024	6.7236	0.14874	0.24982	1745.8
0.53	54	60	NaN	-2.7782	13.166	4.6475	-185.7	11.134	5.4972	158.26	-859.38	1122.6	16.963	879.37	1065.2	36.612	32.795	0	0	9.2201	7.6216	-11.35	-12.751	1.8676	-1.0512	11.28	13.02	11.088	6.5705	-0.069785	0.269	1745.4
0.54	55	60	NaN	-2.6007	12.952	4.7917	-185.75	11.178	5.4973	158.46	-858.97	1122.5	16.969	879.35	1065.2	37.67	31.841	0	0	9.2014	7.6029	-11.35	-12.752	2.0527	-1.0956	11.069	13.061	11.254	6.5072	-0.28113	0.30929	1745
0.55	56	60	NaN	-2.4302	12.754	4.9242	-185.8	11.243	5.4915	158.71	-858.48	1122.4	16.953	879.29	1065.1	36.59	33.024	0	0	9.0925	7.4937	-11.351	-12.753	2.2333	-1.1325	10.874	13.123	11.326	6.3612	-0.47701	0.37036	1744.5
0.56	57	60	NaN	-2.1999	12.468	5.1916	-185.87	11.358	5.2496	158.84	-857.9	1122.3	16.345	879.11	1065	35.557	33.527	0	0	9.0287	7.4298	-11.352	-12.754	2.4899	-1.1778	10.588	13.239	11.519	6.252	-0.76401	0.48531	1743.8
0.57	58	60	NaN	-2.0348	12.232	5.3629	-185.91	11.448	5.264	159.03	-857.59	1122.1	16.406	879.05	1065.1	36.564	31.423	0	0	9.0399	7.441	-11.351	-12.753	2.6603	-1.214	10.356	13.323	11.7	6.227	-0.99498	0.57016	1743.4
0.58	59	60	NaN	-1.8714	12.012	5.5341	-185.94	11.511	5.3286	159.22	-857.31	1122	16.585	879.04	1065.1	37.425	32.867	0	0	9.0076	7.4086	-11.352	-12.754	2.8248	-1.2454	10.141	13.382	11.832	6.1632	-1.2108	0.62833	1743.1
0.59	60	60	NaN	-1.6517	11.754	5.7361	-185.96	11.636	5.5034	159.58	-856.86	1121.9	17.045	879.01	1065.2	36.785	32.8	0	0	8.9718	7.3727	-11.351	-12.753	3.0423	-1.2645	9.8908	13.499	12.014	6.1082	-1.4606	0.74526	1742.6
0.6	61	60	NaN	-1.4422	11.518	5.9368	-185.96	11.745	5.6437	159.9	-856.43	1121.7	17.426	878.99	1065.3	36.691	33.533	0	0	8.9386	7.3395	-11.349	-12.751	3.251	-1.2654	9.6618	13.601	12.19	6.074	-1.687	0.8505	1742.2
0.61	62	60	NaN	-1.2722	11.337	6.111	-185.94	11.801	5.6677	160.13	-856.08	1121.6	17.505	879	1065.3	36.082	34.221	0	0	8.8716	7.2723	-11.346	-12.748	3.4269	-1.2393	9.4848	13.654	12.299	6.033	-1.8615	0.90571	1741.8
0.62	63	60	NaN	-1.0972	11.168	6.2676	-185.89	11.864	5.6266	160.44	-855.73	1121.5	17.391	878.98	1065.4	35.543	32.877	0	0	8.7705	7.1709	-11.344	-12.746	3.617	-1.1768	9.3194	13.713	12.387	5.9941	-2.0244	0.96694	1741.5
0.63	64	60	NaN	-0.92163	10.978	6.4326	-185.82	11.949	5.5137	160.76	-855.46	1121.4	17.083	878.9	1065.4	35.608	33.639	0	0	8.6913	7.0915	-11.344	-12.746	3.8141	-1.0842	9.1362	13.791	12.505	6.0073	-2.2078	1.045	1741.2
0.64	65	60	NaN	-0.79196	10.777	6.8018	-185.76	11.988	5.5731	160.33	-855.44	1121.5	17.222	878.94	1065.4	33.482	34.12	0	0	8.7539	7.1543	-11.351	-12.753	3.9251	-1.0424	8.9325	13.833	12.679	6.1118	-2.4182	1.0799	1741.2
0.65	66	60	NaN	-0.59667	10.643	6.8533	-185.67	12.067	5.5458	161.07	-855.02	1121.2	17.128	878.92	1065.4	35.703	30.698	0	0	8.9751	7.376	-11.364	-12.766	4.1488	-0.91972	8.8071	13.902	13.124	6.4563	-2.5573	1.1361	1740.8
0.66	67	60	NaN	-0.36708	10.393	7.2728	-185.52	12.2	5.5371	160.96	-854.9	1121.2	17.088	878.9	1065.5	36.158	33.516	0	0	8.8805	7.2812	-11.364	-12.766	4.3764	-0.77576	8.5568	14.036	13.257	6.5054	-2.8071	1.2701	1740.7
0.67	68	60	NaN	-0.1731	10.217	7.5888	-185.38	12.317	5.4953	160.94	-854.73	1121.2	16.962	878.86	1065.5	36.374	32.004	0	0	8.8331	7.2337	-11.363	-12.765	4.5744	-0.63622	8.3808	14.154	13.407	6.5974	-2.982	1.3891	1740.5
0.68	69	60	NaN	-0.057827	10.128	7.7416	-185.29	12.392	5.4582	161.04	-854.57	1121.2	16.849	878.83	1065.5	36.921	35.242	0	0	8.8631	7.2638	-11.362	-12.764	4.6975	-0.53486	8.2932	14.227	13.561	6.7289	-3.0686	1.4632	1740.3
0.69	70	60	NaN	0.055569	10.057	7.787	-185.19	12.463	5.4464	161.52	-854.34	1121	16.793	878.85	1065.5	34.205	33.628	0	0	8.8038	7.2043	-11.36	-12.761	4.8289	-0.41417	8.2288	14.291	13.633	6.7901	-3.1308	1.5299	1740.1
0.7	71	60	NaN	0.25421	9.9734	7.7496	-185.02	12.588	5.4303	162.65	-853.87	1120.5	16.713	878.87	1065.5	35.105	32.319	0	0	8.678	7.0782	-11.356	-12.758	5.0686	-0.2046	8.1608	14.401	13.747	6.8736	-3.1955	1.6423	1739.7
0.71	72	60	NaN	0.37921	9.8925	7.9132	-184.88	12.735	5.4369	162.86	-853.74	1120.4	16.717	878.79	1065.6	34.278	33.526	0	0	8.678	7.0782	-11.354	-12.756	5.2009	-0.057286	8.0847	14.543	13.879	7.0209	-3.2698	1.7866	1739.5
0.72	73	60	NaN	0.51591	9.8317	8.032	-184.74	12.794	5.5067	163.22	-853.61	1120.3	16.873	878.84	1065.5	35.264	32.155	0	0	8.6462	7.0464	-11.352	-12.754	5.3445	0.08406	8.026	14.599	13.991	7.1304	-3.3262	1.8451	1739.5
0.73	74	60	NaN	0.70114	9.8057	8.1714	-184.56	12.921	5.4893	163.77	-853.38	1120.2	16.745	878.82	1065.6	36.419	36.245	0	0	8.5864	6.9864	-11.35	-12.751	5.5526	0.29418	8.0052	14.722	14.139	7.2806	-3.3444	1.9704	1739.3
0.74	75	60	NaN	0.81814	9.7666	8.3072	-184.43	12.999	5.4374	164.06	-853.36	1120.2	16.52	878.83	1065.6	34.969	34.592	0	0	8.5338	6.9338	-11.349	-12.75	5.6867	0.44311	7.969	14.796	14.221	7.3769	-3.3795	2.0456	1739.3
0.75	76	60	NaN	0.88099	9.7478	8.4017	-184.35	13.03	5.4464	164.19	-853.36	1120.2	16.484	878.86	1065.6	35.724	32.506	0	0	8.5153	6.9152	-11.346	-12.748	5.7546	0.52077	7.9512	14.827	14.27	7.436	-3.3951	2.0785	1739.4
0.76	77	60	NaN	0.96071	9.7422	8.528	-184.27	13.061	5.4584	164.35	-853.35	1120.1	16.414	878.93	1065.6	35.13	34.512	0	0	8.5303	6.9302	-11.343	-12.745	5.8418	0.60997	7.9468	14.857	14.372	7.5402	-3.3963	2.1115	1739.4
0.77	78	60	NaN	1.0642	9.7406	8.6911	-184.17	13.098	5.4322	164.56	-853.36	1120.1	16.19	879.03	1065.7	36.034	33.49	0	0	8.5499	6.9499	-11.34	-12.742	5.9593	0.72643	7.9469	14.892	14.509	7.6763	-3.3931	2.15	1739.6
0.78	79	60	NaN	1.1421	9.7544	8.8166	-184.1	13.11	5.4288	164.69	-853.4	1120.1	16.043	879.11	1065.7	35.757	33.724	0	0	8.566	6.9659	-11.337	-12.739	6.046	0.80009	7.961	14.903	14.612	7.766	-3.3762	2.164	1739.7
0.79	80	60	NaN	1.248	9.7776	8.986	-184.06	13.11	5.4714	164.81	-853.49	1120.1	15.961	879.24	1065.6	36.729	33.64	0	0	8.5248	6.9247	-11.334	-12.736	6.1581	0.85489	7.9838	14.903	14.683	7.7796	-3.3506	2.1672	1740
0.8	81	60	NaN	1.3347	9.811	9.0509	-184.02	13.092	5.2243	165.09	-853.53	1120.1	15.131	879.29	1065.5	35.719	33.051	0	0	8.4748	6.8746	-11.332	-12.734	6.2807	0.92211	8.0143	14.889	14.755	7.7967	-3.3177	2.1549	1740.2
0.81	82	60	NaN	1.4116	9.8569	9.1165	-184.02	13.089	5.2047	165.32	-853.61	1120.1	14.951	879.35	1065.5	36.542	31.771	0	0	8.4171	6.8167	-11.33	-12.732	6.3706	0.93693	8.0597	14.886	14.788	7.7536	-3.2703	2.1542	1740.3
0.82	83	60	NaN	1.4723	9.9133	9.1885	-184.04	13.083	5.2275	165.48	-853.7	1120.1	14.906	879.42	1065.5	36.741	32.688	0	0	8.3421	6.7416	-11.328	-12.73	6.4377	0.92523	8.1151	14.882	14.78	7.6668	-3.2127	2.1518	1740.5
0.83	84	60	NaN	1.5143	9.9292	9.4067	-184.08	13.076	5.2636	165.16	-854.02	1120.3	14.899	879.49	1065.5	35.513	33.751	0	0	8.3008	6.7001	-11.326	-12.728	6.4683	0.87843	8.1247	14.88	14.769	7.5786	-3.2015	2.1523	1740.9
0.84	85	60	NaN	1.5517	9.9551	9.5943	-184.12	13.068	5.3084	164.92	-854.33	1120.4	14.923	879.57	1065.5	35.299	34.731	0	0	8.2858	6.6851	-11.325	-12.727	6.4961	0.82559	8.1456	14.877	14.782	7.5107	-3.1793	2.1505	1741.2
0.85	86	60	NaN	1.593	10.036	9.6655	-184.16	13.063	5.3495	165.1	-854.52	1120.4	14.935	879.64	1065.5	35.105	34.347	0	0	7.8156	6.2138	-11.374	-12.776	6.542	0.78436	8.226	14.873	14.358	6.9982	-3.1478	2.0972	1741.5
0.86	87	60	NaN	1.631	10.128	9.764	-184.21	13.07	5.359	165.24	-854.78	1120.5	14.856	879.68	1065.4	34.672	32.566	0	0	7.1209	5.5176	-11.448	-12.85	6.5862	0.7465	8.3175	14.881	13.707	6.2641	-3.1301	2.0314	1741.8
0.87	88	60	NaN	1.6644	10.165	9.7627	-184.22	13.099	5.3028	165.42	-854.88	1120.4	14.659	879.65	1065.5	34.105	35.494	0	0	6.4263	4.8214	-11.521	-12.923	6.6319	0.7439	8.3561	14.907	13.058	5.5653	-3.1653	1.9838	1741.9
0.88	89	60	NaN	1.7487	10.281	9.8068	-184.27	13.096	5.3001	165.78	-855.16	1120.4	14.534	879.7	1065.5	36.386	34.456	0	0	6.0575	4.4517	-11.545	-12.947	6.7313	0.7168	8.4733	14.904	12.789	5.1685	-3.0721	1.9572	1742.3
0.89	90	60	NaN	1.8019	10.38	9.7682	-184.29	13.119	5.3064	166.17	-855.27	1120.3	14.476	879.67	1065.5	34.561	31.483	0	0	5.939	4.333	-11.542	-12.944	6.7988	0.70737	8.577	14.922	12.738	5.0403	-2.9651	1.9781	1742.4
0.9	91	60	NaN	1.8243	10.46	9.8552	-184.33	13.096	5.3718	166.14	-855.44	1120.3	14.598	879.78	1065.5	34.895	33.518	0	0	6.2833	4.6781	-11.539	-12.941	6.8155	0.66535	8.6567	14.899	13.099	5.3434	-2.882	1.9583	1742.7
0.91	92	60	NaN	1.846	10.529	9.9404	-184.34	13.099	5.3648	166.13	-855.65	1120.3	14.514	879.81	1065.5	37.047	34.429	0	0	6.4271	4.8222	-11.542	-12.944	6.8388	0.65412	8.7251	14.902	13.266	5.4763	-2.8173	1.9581	1742.9
0.92	93	60	NaN	1.8717	10.59	10.011	-184.34	13.112	5.3274	166.16	-855.87	1120.3	14.344	879.79	1065.5	37.802	34.165	0	0	6.4482	4.8433	-11.55	-12.952	6.8706	0.66038	8.7862	14.916	13.319	5.5037	-2.7642	1.9635	1743.2
0.93	94	60	NaN	1.8946	10.65	10.079	-184.35	13.105	5.3537	166.18	-856.06	1120.3	14.355	879.84	1065.5	38.88	34.63	0	0	6.5826	4.978	-11.549	-12.95	6.893	0.65168	8.8462	14.909	13.476	5.6297	-2.7024	1.9588	1743.4
0.94	95	60	NaN	1.9166	10.717	10.083	-184.36	13.102	5.4309	166.36	-856.24	1120.3	14.509	879.91	1065.5	37.482	32.437	0	0	6.7221	5.1179	-11.545	-12.947	6.9151	0.64227	8.9135	14.905	13.637	5.7601	-2.6314	1.958	1743.6
0.95	96	60	NaN	1.9465	10.768	10.027	-184.35	13.096	5.4641	166.67	-856.44	1120.3	14.536	879.96	1065.4	36.276	32.257	0	0	6.7296	5.1254	-11.548	-12.95	6.9536	0.65276	8.9661	14.898	13.683	5.7782	-2.582	1.9477	1743.9
0.96	97	60	NaN	1.9451	10.817	10.014	-184.35	13.099	5.4664	166.83	-856.64	1120.3	14.466	879.98	1065.5	36.016	33.706	0	0	6.9598	5.3561	-11.551	-12.953	6.959	0.66748	9.016	14.9	13.919	6.0236	-2.5353	1.9464	1744.2
0.97	98	60	NaN	1.9305	10.886	9.9981	-184.34	13.099	5.4737	166.98	-856.88	1120.3	14.421	880.05	1065.4	36.196	34.663	0	0	7.2845	5.6816	-11.555	-12.957	6.9501	0.67527	9.0849	14.9	14.235	6.3568	-2.4698	1.9435	1744.5
0.98	99	60	NaN	1.91	10.931	9.993	-184.33	13.124	5.4261	167.05	-857.1	1120.3	14.24	880.04	1065.5	33.395	34.635	0	0	7.6179	6.0157	-11.559	-12.96	6.9372	0.69884	9.13	14.925	14.555	6.7145	-2.4286	1.9648	1744.7
0.99	100	60	NaN	1.8864	10.971	9.9868	-184.32	13.125	5.4334	167.08	-857.26	1120.3	14.22	880.1	1065.4	35.047	33.788	0	0	7.9513	6.3499	-11.562	-12.964	6.9146	0.70973	9.1699	14.926	14.866	7.0596	-2.3925	1.962	1744.9
1	101	60	NaN	1.859	11.014	9.9893	-184.32	13.122	5.4812	167.05	-857.4	1120.3	14.322	880.15	1065.4	34.966	32.3	0	0	8.2847	6.684	-11.566	-12.968	6.8824	0.70475	9.211	14.926	15.167	7.3888	-2.3552	1.9576	1745.1
1.01	102	60	NaN	1.8219	11.063	10.003	-184.32	13.14	5.4961	166.96	-857.53	1120.4	14.335	880.17	1065.4	35.828	35.653	0	0	8.396	6.7956	-11.57	-12.972	6.8413	0.70418	9.2572	14.945	15.237	7.4998	-2.3125	1.9737	1745.3
1.02	103	60	NaN	1.7716	11.118	10.023	-184.3	13.147	5.4729	166.8	-857.68	1120.5	14.228	880.23	1065.4	35.194	34.84	0	0	8.4283	6.828	-11.572	-12.974	6.7889	0.71911	9.3099	14.955	15.217	7.5471	-2.2617	1.9816	1745.5
1.03	104	60	NaN	1.7255	11.124	10.122	-184.29	13.173	5.4771	166.45	-857.88	1120.6	14.228	880.23	1065.4	36.484	31.193	0	0	8.4077	6.8073	-11.57	-12.972	6.7306	0.71743	9.3119	14.986	15.138	7.5247	-2.2583	2.0135	1745.6
1.04	105	60	NaN	1.6759	11.155	10.101	-184.29	13.187	5.4402	166.4	-857.97	1120.7	14.108	880.24	1065.4	38.364	32.833	0	0	8.387	6.7866	-11.569	-12.971	6.683	0.72109	9.3419	15	15.07	7.5077	-2.2268	2.029	1745.7
1.05	106	60	NaN	1.6439	11.183	10.08	-184.3	13.187	5.4766	166.34	-858.01	1120.7	14.21	880.31	1065.4	36.604	32.398	0	0	8.4281	6.8278	-11.568	-12.97	6.6454	0.70414	9.369	15.001	15.074	7.5319	-2.1994	2.0303	1745.8
1.06	107	60	NaN	1.6168	11.218	10.003	-184.3	13.185	5.4774	166.41	-857.98	1120.6	14.219	880.39	1065.4	36.808	34.11	0	0	8.6529	7.0531	-11.571	-12.973	6.6203	0.70136	9.4058	14.997	15.273	7.7545	-2.1654	2.0242	1745.9
1.07	108	60	NaN	1.5946	11.246	9.9474	-184.31	13.2	5.4584	166.43	-857.96	1120.6	14.169	880.41	1065.4	35.015	33.497	0	0	8.5303	6.9302	-11.568	-12.97	6.6002	0.69957	9.4351	15.011	15.13	7.6298	-2.1331	2.0406	1745.9
1.08	109	60	NaN	1.5555	11.262	9.926	-184.32	13.244	5.5511	166.31	-857.95	1120.6	14.435	880.42	1065.5	35.417	34.108	0	0	8.2838	6.6831	-11.563	-12.965	6.5485	0.67518	9.4525	15.053	14.832	7.3583	-2.1107	2.0877	1745.9
1.09	110	60	NaN	1.5005	11.267	9.9094	-184.34	13.297	5.7273	166.13	-857.96	1120.6	14.937	880.46	1065.6	35.774	33.533	0	0	8.4124	6.812	-11.569	-12.971	6.471	0.63371	9.4613	15.103	14.883	7.4457	-2.1076	2.1321	1745.8
1.1	111	60	NaN	1.4698	11.268	9.8914	-184.36	13.311	5.7557	166.02	-857.95	1120.7	15.013	880.48	1065.6	36.604	32.56	0	0	8.635	7.0352	-11.574	-12.976	6.4343	0.60944	9.4607	15.118	15.069	7.6446	-2.113	2.1427	1745.8
1.11	112	60	NaN	1.4482	11.266	9.8451	-184.37	13.296	5.8	166.02	-857.91	1120.7	15.141	880.58	1065.6	34.904	32.599	0	0	8.9126	7.3134	-11.573	-12.975	6.4081	0.58823	9.4578	15.104	15.321	7.9016	-2.1149	2.1297	1745.9
1.12	113	60	NaN	1.3999	11.235	9.9211	-184.39	13.308	5.8234	165.68	-858	1120.8	15.205	880.6	1065.6	36.059	32.624	0	0	9.1901	7.5916	-11.572	-12.974	6.3465	0.55903	9.423	15.12	15.537	8.1506	-2.1488	2.1462	1746
1.13	114	60	NaN	1.3603	11.226	9.9189	-184.41	13.355	5.7293	165.5	-857.91	1120.8	14.977	880.55	1065.6	35.258	35.275	0	0	9.4183	7.8202	-11.573	-12.974	6.3089	0.5424	9.4145	15.167	15.727	8.3626	-2.1581	2.1924	1745.8
1.14	115	60	NaN	1.3284	11.216	9.9081	-184.43	13.361	5.7395	165.4	-857.84	1120.8	15.028	880.6	1065.6	34.054	33.457	0	0	9.5367	7.9389	-11.577	-12.979	6.272	0.51128	9.4035	15.173	15.809	8.4502	-2.1737	2.1938	1745.8
1.15	116	60	NaN	1.3066	11.205	9.9044	-184.46	13.354	5.7587	165.32	-857.77	1120.8	15.098	880.66	1065.6	36.601	32.724	0	0	9.6551	8.0576	-11.582	-12.984	6.2454	0.48219	9.3923	15.167	15.9	8.5398	-2.1897	2.1832	1745.8
1.16	117	60	NaN	1.2852	11.19	9.8993	-184.48	13.355	5.7641	165.25	-857.7	1120.8	15.131	880.7	1065.6	34.695	32.084	0	0	9.7736	8.1763	-11.587	-12.989	6.2209	0.45986	9.3764	15.169	15.994	8.6362	-2.2102	2.1804	1745.7
1.17	118	60	NaN	1.2584	11.165	9.8888	-184.49	13.36	5.7822	165.21	-857.66	1120.8	15.2	880.73	1065.6	35.446	34.535	0	0	9.861	8.264	-11.595	-12.997	6.1902	0.43856	9.3515	15.174	16.051	8.7025	-2.2439	2.1766	1745.7
1.18	119	60	NaN	1.2344	11.139	9.885	-184.51	13.364	5.774	165.17	-857.62	1120.8	15.193	880.75	1065.6	34.856	34.742	0	0	9.9453	8.3485	-11.604	-13.006	6.1653	0.42013	9.3248	15.178	16.111	8.7686	-2.2797	2.172	1745.7
1.19	120	60	NaN	1.207	11.112	9.8909	-184.52	13.382	5.7492	165.1	-857.58	1120.8	15.14	880.75	1065.6	37.142	32.687	0	0	10.03	8.433	-11.614	-13.016	6.1376	0.40977	9.2981	15.196	16.167	8.8428	-2.3155	2.1805	1745.7
1.2	121	60	NaN	1.1821	11.09	9.8807	-184.56	13.376	5.7948	165.11	-857.56	1120.8	15.291	880.8	1065.5	34.819	31.644	0	0	10.122	8.5259	-11.614	-13.016	6.108	0.36775	9.274	15.191	16.23	8.8937	-2.3403	2.1748	1745.7
1.21	122	60	NaN	1.1497	11.056	9.8798	-184.57	13.373	5.7875	165.07	-857.52	1120.8	15.287	880.85	1065.5	36.66	32.925	0	0	10.18	8.5838	-11.618	-13.02	6.0743	0.35254	9.2403	15.189	16.254	8.9364	-2.3779	2.1688	1745.7
1.22	123	60	NaN	1.1182	11.035	9.8923	-184.58	13.384	5.7921	165	-857.51	1120.8	15.303	880.85	1065.5	36.384	33.655	0	0	10.176	8.5801	-11.629	-13.031	6.04	0.34	9.2188	15.2	16.216	8.9201	-2.4102	2.1693	1745.7
1.23	124	60	NaN	1.0966	11.027	9.8984	-184.59	13.388	5.7895	164.96	-857.49	1120.8	15.304	880.86	1065.5	34.456	33.115	0	0	10.05	8.4531	-11.63	-13.032	6.0172	0.32733	9.2104	15.205	16.067	8.7805	-2.4194	2.1736	1745.7
1.24	125	60	NaN	1.0792	11.026	9.892	-184.6	13.39	5.7843	164.98	-857.46	1120.8	15.304	880.89	1065.5	36.883	32.637	0	0	9.9028	8.3059	-11.629	-13.031	6.0002	0.31782	9.209	15.207	15.903	8.6237	-2.4199	2.1762	1745.7
1.25	126	60	NaN	1.058	11.028	9.8831	-184.61	13.396	5.787	165.01	-857.46	1120.8	15.319	880.91	1065.5	34.167	31.984	0	0	9.6895	8.0921	-11.634	-13.036	5.9795	0.31414	9.2101	15.213	15.669	8.4062	-2.4239	2.1774	1745.7
1.26	127	60	NaN	1.0369	11.032	9.8792	-184.61	13.39	5.7887	165.02	-857.47	1120.8	15.328	880.94	1065.5	35.649	32.953	0	0	9.4738	7.8759	-11.639	-13.041	5.9584	0.31344	9.2134	15.208	15.432	8.1893	-2.426	2.167	1745.7
1.27	128	60	NaN	1.0083	11.04	9.858	-184.62	13.377	5.8926	165.11	-857.49	1120.8	15.616	881.02	1065.4	36.116	34.677	0	0	9.2581	7.6597	-11.645	-13.047	5.9232	0.29283	9.2211	15.196	15.181	7.9525	-2.4236	2.1489	1745.8
1.28	129	60	NaN	0.97374	11.066	9.8409	-184.62	13.414	5.8557	165.22	-857.49	1120.8	15.516	880.95	1065.4	35.975	33.487	0	0	8.8375	7.2381	-11.648	-13.05	5.8955	0.30645	9.2484	15.232	14.733	7.5445	-2.3997	2.1814	1745.8
1.29	130	60	NaN	0.9448	11.075	9.8372	-184.6	13.426	5.8196	165.3	-857.53	1120.8	15.408	880.94	1065.4	36.001	32.691	0	0	8.404	6.8037	-11.651	-13.053	5.8727	0.32669	9.2578	15.243	14.277	7.1303	-2.3937	2.1893	1745.8
1.3	131	60	NaN	0.91886	11.091	9.8333	-184.59	13.441	5.8304	165.38	-857.57	1120.8	15.437	880.92	1065.4	36.121	33.142	0	0	7.9706	6.3692	-11.655	-13.057	5.8485	0.33472	9.2745	15.257	13.819	6.7039	-2.3802	2.2008	1745.8
1.31	132	60	NaN	0.87536	11.156	9.6987	-184.59	13.456	5.8242	165.87	-857.42	1120.6	15.423	880.89	1065.4	36.476	34.986	0	0	8.0019	6.4006	-11.662	-13.064	5.8219	0.35712	9.3443	15.267	13.824	6.7578	-2.3177	2.2033	1745.7
1.32	133	60	NaN	0.82538	11.213	9.568	-184.59	13.465	5.8295	166.35	-857.3	1120.5	15.442	880.88	1065.5	33.924	33.565	0	0	8.0753	6.4741	-11.67	-13.072	5.7875	0.37512	9.4074	15.271	13.863	6.8492	-2.2622	2.1992	1745.6
1.33	134	60	NaN	0.78728	11.218	9.5918	-184.59	13.467	5.875	166.38	-857.41	1120.5	15.571	880.88	1065.5	34.986	33.018	0	0	8.1486	6.5476	-11.677	-13.079	5.7458	0.36983	9.4122	15.273	13.894	6.9174	-2.2651	2.1943	1745.7
1.34	135	60	NaN	0.74965	11.247	9.6012	-184.58	13.468	5.86	166.5	-857.46	1120.5	15.532	880.86	1065.5	34.818	32.756	0	0	8.1286	6.5276	-11.683	-13.085	5.7133	0.38382	9.4415	15.274	13.842	6.9114	-2.2418	2.1886	1745.7
1.35	136	60	NaN	0.72603	11.272	9.6101	-184.58	13.485	5.8288	166.6	-857.47	1120.5	15.457	880.79	1065.5	35.989	32.606	0	0	8.0198	6.4185	-11.688	-13.09	5.6955	0.39224	9.4674	15.29	13.715	6.8108	-2.2202	2.2005	1745.7
1.36	137	60	NaN	0.70176	11.28	9.6247	-184.57	13.493	5.8061	166.67	-857.55	1120.5	15.394	880.75	1065.5	33.539	32.803	0	0	7.911	6.3095	-11.692	-13.094	5.6754	0.40742	9.4763	15.296	13.586	6.7169	-2.2157	2.2024	1745.7
1.37	138	60	NaN	0.67042	11.292	9.6315	-184.59	13.482	5.8401	166.8	-857.63	1120.4	15.51	880.73	1065.5	35.455	33.716	0	0	7.8022	6.2005	-11.696	-13.098	5.6442	0.38469	9.4896	15.285	13.446	6.5851	-2.2067	2.1865	1745.8
1.38	139	60	NaN	0.65377	11.298	9.6491	-184.59	13.476	5.8164	166.82	-857.68	1120.4	15.449	880.71	1065.5	36.275	34.122	0	0	7.6934	6.0914	-11.701	-13.103	5.6302	0.38253	9.4954	15.279	13.324	6.4739	-2.2052	2.176	1745.8
1.39	140	60	NaN	0.63893	11.313	9.6472	-184.6	13.476	5.7635	166.92	-857.71	1120.4	15.299	880.65	1065.5	37.292	32.801	0	0	7.7606	6.1588	-11.71	-13.112	5.6239	0.38949	9.5123	15.277	13.384	6.5482	-2.1977	2.165	1745.8
1.4	141	60	NaN	0.62293	11.328	9.6395	-184.61	13.468	5.7637	167.06	-857.74	1120.4	15.308	880.61	1065.5	35.672	34.461	0	0	7.8323	6.2306	-11.719	-13.121	5.6119	0.37884	9.5291	15.267	13.444	6.6094	-2.1904	2.1459	1745.8
1.41	142	60	NaN	0.61399	11.333	9.6526	-184.63	13.453	5.8039	167.09	-857.77	1120.4	15.438	880.62	1065.5	35.804	33.768	0	0	7.904	6.3025	-11.729	-13.131	5.5998	0.35625	9.5328	15.252	13.504	6.6587	-2.1962	2.1215	1745.8
1.42	143	60	NaN	0.60868	11.353	9.6624	-184.64	13.46	5.7471	167.23	-857.78	1120.3	15.275	880.53	1065.5	36.668	32.17	0	0	7.8639	6.2623	-11.732	-13.134	5.6044	0.35897	9.5543	15.259	13.468	6.6213	-2.1778	2.1247	1745.8
1.43	144	60	NaN	0.59494	11.366	9.72	-184.66	13.456	5.802	167.15	-857.8	1120.4	15.439	880.52	1065.5	36.35	35.629	0	0	7.751	6.1491	-11.73	-13.132	5.5827	0.33087	9.5664	15.256	13.334	6.48	-2.164	2.1233	1745.8
1.44	145	60	NaN	0.59833	11.367	9.7227	-184.63	13.474	5.4369	167.22	-857.8	1120.3	14.431	880.33	1065.5	34.677	33.632	0	0	7.811	6.2092	-11.726	-13.128	5.6219	0.38951	9.5665	15.274	13.433	6.5987	-2.1591	2.1469	1745.7
1.45	146	60	NaN	0.59164	11.36	9.7649	-184.65	13.487	5.3506	167.2	-857.86	1120.4	14.223	880.22	1065.5	36.657	31.619	0	0	8.1986	6.5977	-11.723	-13.125	5.6215	0.38101	9.558	15.289	13.82	6.9787	-2.1649	2.164	1745.7
1.46	147	60	NaN	0.59956	11.358	9.7528	-184.66	13.49	5.3416	167.33	-857.88	1120.3	14.233	880.18	1065.5	35.674	30.824	0	0	8.8178	7.2184	-11.722	-13.124	5.6333	0.36953	9.5578	15.291	14.451	7.5879	-2.1641	2.167	1745.6
1.47	148	60	NaN	0.60033	11.359	9.7534	-184.68	13.495	5.3368	167.39	-857.88	1120.3	14.24	880.15	1065.5	35.846	32.731	0	0	8.25	6.6492	-11.724	-13.126	5.6361	0.35844	9.5601	15.294	13.886	7.0077	-2.1637	2.1687	1745.6
1.48	149	60	NaN	0.59659	11.363	9.7735	-184.69	13.497	5.3289	167.39	-857.89	1120.3	14.235	880.13	1065.5	37.266	35.402	0	0	7.6821	6.0801	-11.726	-13.128	5.6324	0.34216	9.5643	15.296	13.315	6.4222	-2.1614	2.1685	1745.6
1.49	150	60	NaN	0.60093	11.369	9.772	-184.72	13.517	5.2718	167.44	-857.87	1120.3	14.116	880.06	1065.6	34.839	32.385	0	0	7.1143	5.5109	-11.728	-13.13	5.6427	0.32654	9.5721	15.314	12.757	5.8374	-2.1555	2.1844	1745.5
1.5	151	60	NaN	0.58832	11.365	9.7924	-184.74	13.612	5.1101	167.43	-857.92	1120.3	13.727	879.78	1065.7	36.287	34.45	0	0	6.5464	4.9417	-11.73	-13.131	5.6431	0.31501	9.5724	15.404	12.19	5.2568	-2.1571	2.2729	1745.3
1.51	152	60	NaN	0.59831	11.373	9.7924	-184.73	13.536	5.3272	167.51	-857.93	1120.3	14.212	880.04	1065.6	34.569	32.56	0	0	5.9798	4.3738	-11.732	-13.134	5.639	0.3119	9.5785	15.33	11.619	4.6857	-2.1534	2.196	1745.6
1.52	153	60	NaN	0.59855	11.378	9.7759	-184.75	13.578	5.6209	167.6	-857.95	1120.2	14.978	880.06	1065.8	36.493	32.959	0	0	5.4226	3.8153	-11.738	-13.14	5.6172	0.27264	9.5904	15.366	11.04	4.0879	-2.1474	2.2267	1745.5
1.53	154	60	NaN	0.59772	11.388	9.7847	-184.76	13.639	5.31	167.63	-857.95	1120.2	14.151	879.84	1065.8	37.79	33.51	0	0	4.8653	3.2568	-11.744	-13.146	5.645	0.28422	9.6018	15.425	10.51	3.541	-2.1419	2.2798	1745.4
1.54	155	60	NaN	0.59704	11.405	9.7853	-184.74	13.675	5.0861	167.68	-857.94	1120.2	13.621	879.73	1066	35.225	34.262	0	0	4.3081	2.6983	-11.75	-13.152	5.6634	0.32429	9.6232	15.457	9.9715	3.0226	-2.1264	2.3059	1745.3
1.55	156	60	NaN	0.60033	11.423	9.7918	-184.72	13.69	5.037	167.7	-857.92	1120.2	13.517	879.72	1066.1	35.554	33.464	0	0	3.7509	2.1398	-11.756	-13.157	5.6709	0.3494	9.644	15.468	9.4217	2.4892	-2.1115	2.311	1745.3
1.56	157	60	NaN	0.59764	11.439	9.8053	-184.72	13.689	5.0228	167.71	-857.94	1120.2	13.439	879.76	1066.1	36.499	34.526	0	0	3.1936	1.5812	-11.761	-13.163	5.6709	0.35659	9.6615	15.466	8.8645	1.9378	-2.1	2.3027	1745.4
1.57	158	60	NaN	0.58397	11.457	9.8116	-184.72	13.671	5.016	167.74	-857.96	1120.2	13.356	879.85	1066.1	35.066	34.369	0	0	2.6364	1.0227	-11.767	-13.169	5.6608	0.35603	9.6808	15.447	8.2972	1.3788	-2.0865	2.2782	1745.5
1.58	159	60	NaN	0.58543	11.474	9.823	-184.76	13.643	5.1269	167.74	-857.97	1120.3	13.513	879.96	1066.1	35.133	33.316	0	0	2.0792	0.46422	-11.773	-13.175	5.6568	0.31554	9.6949	15.421	7.736	0.77976	-2.0783	2.2462	1745.6
1.59	160	60	NaN	0.58149	11.488	9.8384	-184.76	13.618	5.112	167.71	-857.96	1120.3	13.488	880.01	1066.1	37.691	31.883	0	0	1.5782	-0.037867	-11.779	-13.181	5.6525	0.30981	9.7101	15.396	7.2308	0.27194	-2.0689	2.2152	1745.6
1.6	161	60	NaN	0.56863	11.508	9.8628	-184.78	13.468	5.5569	167.65	-857.98	1120.3	14.673	880.45	1066.1	36.594	33.588	0	0	1.3417	-0.27491	-11.784	-13.186	5.5977	0.25086	9.73	15.245	6.9394	-0.024054	-2.0543	2.0592	1746
1.61	162	60	NaN	0.55362	11.522	9.8696	-184.78	13.354	5.3891	167.61	-857.99	1120.3	14.231	880.59	1066	34.513	32.862	0	0	1.1519	-0.46519	-11.786	-13.188	5.5954	0.25985	9.741	15.135	6.7473	-0.20534	-2.045	1.9468	1746.2
1.62	163	60	NaN	0.55576	11.534	9.8538	-184.8	13.24	5.2099	167.65	-857.99	1120.3	13.791	880.72	1066	36.872	33.489	0	0	0.98563	-0.63182	-11.786	-13.188	5.6126	0.26174	9.7512	15.022	6.5982	-0.37008	-2.0348	1.8341	1746.3
1.63	164	60	NaN	0.55754	11.54	9.8388	-184.82	13.149	5.1508	167.68	-857.99	1120.3	13.68	880.83	1065.9	36.943	33.643	0	0	0.81939	-0.79844	-11.786	-13.188	5.6187	0.24619	9.7575	14.932	6.4381	-0.55225	-2.0285	1.7437	1746.5
1.64	165	60	NaN	0.54733	11.549	9.8316	-184.85	13.012	5.124	167.65	-857.99	1120.3	13.664	880.98	1065.9	37.763	34.193	0	0	0.65315	-0.96507	-11.786	-13.188	5.6079	0.21039	9.764	14.797	6.261	-0.75468	-2.022	1.6088	1746.6
1.65	166	60	NaN	0.52951	11.562	9.8233	-184.91	12.755	5.1022	167.58	-858	1120.3	13.681	881.26	1065.8	36.298	27.721	0	0	0.4869	-1.1317	-11.786	-13.188	5.5863	0.14706	9.773	14.544	6.0732	-0.98463	-2.013	1.356	1746.9
1.66	167	60	NaN	0.50303	11.556	9.8209	-184.96	12.53	5.141	167.51	-858.04	1120.3	13.842	881.53	1065.7	35.344	43.185	0	0	0.32066	-1.2983	-11.786	-13.188	5.5514	0.088124	9.7644	14.321	5.872	-1.2102	-2.0216	1.1335	1747.2
1.67	168	60	NaN	0.48667	11.565	9.7818	-184.98	12.326	5.1448	167.55	-858.05	1120.3	13.885	881.7	1065.6	36.554	53	0	0	0.15441	-1.465	-11.786	-13.188	5.5343	0.069274	9.7708	14.12	5.6887	-1.3957	-2.0152	0.9323	1747.4
1.68	169	60	NaN	0.46672	11.572	9.7755	-185	12.105	5.2468	167.47	-858.04	1120.3	14.186	881.93	1065.5	38.395	54.475	0	0	-0.011834	-1.6316	-11.786	-13.188	5.5014	0.033876	9.7747	13.902	5.4895	-1.5977	-2.0113	0.71442	1747.6
1.69	170	60	NaN	0.45112	11.577	9.7275	-185.04	11.857	5.5273	167.5	-858.05	1120.3	14.938	882.19	1065.5	39.079	54.014	0	0	-0.17808	-1.7982	-11.786	-13.188	5.4613	-0.02544	9.7793	13.655	5.2832	-1.8236	-2.0067	0.46713	1747.8
1.7	171	60	NaN	0.43324	11.57	9.7135	-185.06	11.686	5.6272	167.44	-858.09	1120.3	15.186	882.32	1065.5	38.276	54.369	0	0	-0.37564	-1.9962	-11.784	-13.186	5.4328	-0.059354	9.7719	13.484	5.0571	-2.0556	-2.0118	0.29829	1747.9
1.71	172	60	NaN	0.41431	11.567	9.7072	-185.07	11.572	5.5707	167.38	-858.13	1120.4	14.993	882.35	1065.5	38.729	56.599	0	0	-0.69078	-2.3121	-11.773	-13.175	5.418	-0.067761	9.7693	13.37	4.7272	-2.3799	-2.0035	0.19568	1748
1.72	173	60	NaN	0.39872	11.577	9.6781	-185.08	11.482	5.5161	167.4	-858.12	1120.4	14.8	882.36	1065.5	40.528	57.471	0	1	-1.0059	-2.628	-11.762	-13.164	5.4094	-0.072633	9.7799	13.279	4.4035	-2.7006	-1.982	0.11531	1748
1.73	174	60	NaN	0.38506	11.589	9.6496	-185.1	11.409	5.5217	167.41	-858.1	1120.4	14.771	882.35	1065.5	40.811	57.89	0	1	-1.3211	-2.9438	-11.751	-13.153	5.3972	-0.084854	9.7916	13.206	4.0761	-3.0287	-1.9595	0.053151	1748
1.74	175	60	NaN	0.36229	11.594	9.6583	-185.11	11.33	5.5272	167.33	-858.13	1120.4	14.707	882.34	1065.5	39.586	57.553	0	1	-1.7097	-3.3333	-11.727	-13.129	5.3738	-0.094643	9.7961	13.129	3.6641	-3.428	-1.9313	-0.00068208	1748
1.75	176	60	NaN	0.3425	11.596	9.6506	-185.13	11.241	5.576	167.27	-858.17	1120.4	14.743	882.32	1065.5	40.393	57.356	0	1	-2.1157	-3.7403	-11.701	-13.103	5.3508	-0.12332	9.7966	13.04	3.235	-3.8637	-1.9041	-0.062206	1748
1.76	177	60	NaN	0.33604	11.609	9.6672	-185.14	11.198	5.6966	167.18	-858.17	1120.4	14.992	882.29	1065.5	40.746	58.027	0	1	-2.5218	-4.1474	-11.674	-13.076	5.3332	-0.14308	9.8077	12.999	2.8114	-4.2904	-1.8663	-0.076694	1748
1.77	178	60	NaN	0.33845	11.622	9.6439	-185.14	11.205	5.6793	167.22	-858.14	1120.4	14.88	882.16	1065.5	40.011	58.581	0	1	-2.9279	-4.5544	-11.647	-13.049	5.3413	-0.1396	9.8227	13.005	2.4134	-4.694	-1.8246	-0.044274	1747.8
1.78	179	60	NaN	0.33799	11.629	9.6369	-185.16	11.193	5.7168	167.22	-858.15	1120.4	14.927	882.11	1065.5	40.121	59.087	0	1	-3.3366	-4.9639	-11.619	-13.021	5.3394	-0.1545	9.829	12.992	2.0028	-5.1184	-1.7898	-0.028349	1747.8
1.79	180	60	NaN	0.33862	11.639	9.63	-185.16	11.195	5.7558	167.22	-858.15	1120.4	14.973	882.04	1065.5	38.826	57.716	0	1	-3.7522	-5.3805	-11.585	-12.987	5.3385	-0.16216	9.839	12.995	1.5863	-5.5427	-1.7462	0.0081639	1747.7
1.8	181	60	NaN	0.33985	11.652	9.624	-185.16	11.218	5.7803	167.21	-858.16	1120.4	14.98	881.94	1065.5	38.883	56.132	0	1	-4.1678	-5.7971	-11.552	-12.954	5.3395	-0.16304	9.8513	13.019	1.1717	-5.9601	-1.7003	0.065018	1747.6
1.81	182	60	NaN	0.33805	11.652	9.6392	-185.18	11.217	5.873	167.15	-858.2	1120.4	15.193	881.92	1065.5	34.533	55.012	0	1	-4.5834	-6.2137	-11.518	-12.92	5.3286	-0.18593	9.8501	13.019	0.7452	-6.3996	-1.668	0.098909	1747.6
1.82	183	60	NaN	0.3497	11.65	9.609	-185.17	11.233	5.9231	167.21	-858.21	1120.4	15.287	881.83	1065.5	38.346	54.587	0	1	-4.999	-6.6303	-11.485	-12.886	5.3397	-0.17961	9.8489	13.035	0.34064	-6.8099	-1.6357	0.14829	1747.5
1.83	184	60	NaN	0.34719	11.652	9.621	-185.15	11.287	5.8623	167.16	-858.27	1120.4	15.064	881.67	1065.5	38.643	54.353	0	1	-5.3343	-6.9662	-11.451	-12.853	5.3431	-0.15279	9.8498	13.089	0.0088882	-7.119	-1.6015	0.23632	1747.4
1.84	185	60	NaN	0.35106	11.666	9.6162	-185.14	11.314	5.93	167.18	-858.26	1120.4	15.221	881.64	1065.5	36.31	53.98	0	1	-5.5216	-7.154	-11.418	-12.82	5.3424	-0.14499	9.863	13.116	-0.17917	-7.299	-1.5553	0.29616	1747.4
1.85	186	60	NaN	0.35538	11.681	9.616	-185.11	11.369	5.8991	167.18	-858.28	1120.5	15.12	881.55	1065.5	37.194	54.204	0	1	-5.4666	-7.0989	-11.414	-12.816	5.3504	-0.11215	9.8775	13.172	-0.11621	-7.2111	-1.5367	0.35603	1747.3
1.86	187	60	NaN	0.35296	11.698	9.6193	-185.08	11.444	5.8346	167.18	-858.28	1120.5	14.929	881.43	1065.5	38.044	53.907	0	1	-5.3648	-6.9968	-11.416	-12.818	5.3545	-0.074111	9.8949	13.247	-0.010256	-7.071	-1.5208	0.42959	1747.2
1.87	188	60	NaN	0.34992	11.718	9.6196	-185.05	11.513	5.8037	167.2	-858.27	1120.5	14.825	881.34	1065.5	37.704	53.508	0	1	-5.2629	-6.8947	-11.417	-12.819	5.3557	-0.044572	9.9162	13.315	0.092774	-6.9393	-1.501	0.49572	1747.1
1.88	189	60	NaN	0.35533	11.724	9.6513	-185.03	11.568	5.82	167.12	-858.31	1120.5	14.846	881.29	1065.5	35.704	52.859	0	1	-5.1611	-6.7927	-11.419	-12.821	5.358	-0.027589	9.9207	13.371	0.19692	-6.8202	-1.4979	0.55034	1747.1
1.89	190	60	NaN	0.36665	11.703	9.7434	-185.01	11.635	5.8435	166.86	-858.45	1120.6	14.882	881.25	1065.5	35.25	52.495	0	1	-5.0592	-6.6906	-11.42	-12.822	5.3594	-0.016773	9.8981	13.44	0.30014	-6.7073	-1.522	0.61763	1747.2
1.9	191	60	NaN	0.36331	11.721	9.7905	-184.98	11.733	5.8125	166.78	-858.43	1120.6	14.77	881.14	1065.6	37.415	52.545	0	1	-4.9574	-6.5885	-11.422	-12.823	5.3572	0.011736	9.9169	13.537	0.39989	-6.5767	-1.5046	0.71375	1747.1
1.91	192	60	NaN	0.36111	11.725	9.785	-184.95	11.822	5.8163	166.88	-858.44	1120.6	14.784	881.11	1065.6	36.627	52.505	0	1	-4.8555	-6.4864	-11.423	-12.825	5.358	0.049678	9.9227	13.625	0.50247	-6.4367	-1.5004	0.80017	1747
1.92	193	60	NaN	0.35042	11.728	9.8326	-184.92	11.872	5.8406	166.79	-858.44	1120.6	14.8	881.09	1065.6	36.366	52.423	0	1	-4.7536	-6.3843	-11.425	-12.826	5.3438	0.075451	9.9241	13.676	0.59019	-6.3088	-1.5004	0.84967	1747
1.93	194	60	NaN	0.32834	11.767	9.777	-184.89	11.943	5.8685	167.07	-858.3	1120.5	14.854	881.1	1065.6	36.604	52.434	0	1	-4.6518	-6.2822	-11.426	-12.828	5.3296	0.10695	9.9659	13.744	0.67785	-6.1753	-1.4601	0.91635	1746.9
1.94	195	60	NaN	0.32081	11.783	9.7492	-184.89	12.007	5.8279	167.22	-858.22	1120.5	14.761	881.09	1065.6	36.536	52.759	0	1	-4.5499	-6.1801	-11.427	-12.829	5.3304	0.11912	9.9838	13.806	0.78047	-6.061	-1.4437	0.97664	1746.8
1.95	196	60	NaN	0.3226	11.778	9.7758	-184.87	12.052	5.6991	167.17	-858.23	1120.5	14.404	881.09	1065.6	36.552	51.873	0	1	-4.4481	-6.078	-11.429	-12.831	5.3422	0.1482	9.978	13.852	0.89409	-5.9298	-1.4509	1.0212	1746.9
1.96	197	60	NaN	0.32798	11.778	9.7993	-184.83	12.09	5.5694	167.13	-858.23	1120.5	14.017	881.11	1065.6	38.292	51.907	0	1	-4.3462	-5.9759	-11.43	-12.832	5.3586	0.19699	9.9766	13.891	1.0124	-5.7789	-1.4538	1.0591	1746.9
1.97	198	60	NaN	0.34161	11.783	9.7831	-184.82	12.132	5.5487	167.18	-858.2	1120.5	13.967	881.14	1065.6	37.767	51.944	0	1	-4.2444	-5.8738	-11.432	-12.834	5.3758	0.21247	9.9825	13.932	1.1314	-5.6614	-1.4494	1.0983	1746.9
1.98	199	60	NaN	0.34027	11.775	9.7763	-184.82	12.161	5.5736	167.2	-858.21	1120.5	14.043	881.22	1065.6	35.869	52.474	0	1	-4.2191	-5.8485	-11.434	-12.836	5.3721	0.20856	9.9758	13.96	1.153	-5.64	-1.4583	1.1241	1747
1.99	200	60	NaN	0.35447	11.779	9.758	-184.87	12.175	5.9608	167.23	-858.18	1120.5	15.169	881.47	1065.7	39.108	54.071	0	1	-4.1962	-5.8256	-11.436	-12.838	5.3498	0.12298	9.9834	13.97	1.1536	-5.7026	-1.453	1.1319	1747.1
2	201	60	NaN	0.3678	11.772	9.7345	-184.87	12.192	5.7198	167.27	-858.18	1120.5	14.542	881.49	1065.7	38.23	54.353	0	1	-4.1734	-5.8027	-11.439	-12.841	5.3849	0.14821	9.9752	13.989	1.2115	-5.6545	-1.4634	1.1485	1747.2
2.01	202	60	NaN	0.36953	11.768	9.7038	-184.87	12.197	5.6652	167.33	-858.17	1120.4	14.409	881.57	1065.7	36.714	53.71	0	1	-4.1505	-5.7798	-11.441	-12.843	5.3928	0.15179	9.9719	13.993	1.2423	-5.628	-1.469	1.1506	1747.3
2.02	203	60	NaN	0.37701	11.729	9.7416	-184.87	12.213	5.6543	167.12	-858.29	1120.5	14.408	881.67	1065.7	35.763	54.361	0	1	-4.1276	-5.7568	-11.443	-12.845	5.3929	0.14774	9.9308	14.011	1.2653	-5.6091	-1.5123	1.166	1747.5
2.03	204	60	NaN	0.36531	11.722	9.7427	-184.87	12.238	5.6091	167.04	-858.29	1120.5	14.325	881.77	1065.7	39.129	56.505	0	1	-4.1047	-5.7339	-11.445	-12.847	5.381	0.14504	9.9244	14.036	1.2763	-5.5889	-1.521	1.1883	1747.6
2.04	205	60	NaN	0.33455	11.759	9.6801	-184.88	12.261	5.5675	167.22	-858.15	1120.5	14.242	881.86	1065.7	38.47	57.565	0	1	-4.0819	-5.711	-11.448	-12.85	5.3588	0.14258	9.9639	14.056	1.277	-5.5684	-1.4837	1.2066	1747.6
2.05	206	60	NaN	0.32948	11.737	9.6995	-184.88	12.285	5.5541	167.13	-858.2	1120.5	14.218	881.94	1065.8	39.277	58.249	0	1	-4.059	-5.688	-11.45	-12.852	5.3512	0.13956	9.9423	14.08	1.2922	-5.5485	-1.5077	1.2279	1747.7
2.06	207	60	NaN	0.33577	11.688	9.7612	-184.89	12.301	5.579	166.85	-858.36	1120.6	14.322	882.09	1065.8	36.953	57.811	0	1	-4.0361	-5.6651	-11.452	-12.854	5.3443	0.11556	9.8911	14.098	1.3082	-5.5495	-1.5611	1.2439	1748
2.07	208	60	NaN	0.29795	11.74	9.6514	-184.91	12.361	5.8606	167.18	-858.15	1120.5	15.09	882.2	1065.9	39.674	57.808	0	1	-4.0132	-5.6422	-11.454	-12.856	5.2925	0.081507	9.9517	14.149	1.2792	-5.5607	-1.5028	1.2925	1747.8
2.08	209	60	NaN	0.27773	11.742	9.6135	-184.91	12.412	5.8493	167.25	-858.1	1120.5	15.065	882.33	1066	40.433	57.085	0	1	-3.9903	-5.6192	-11.457	-12.859	5.2751	0.089632	9.9556	14.198	1.2847	-5.5296	-1.5011	1.3397	1747.9
2.09	210	60	NaN	0.2654	11.731	9.6222	-184.9	12.473	5.8146	167.2	-858.11	1120.5	14.962	882.37	1066	41.399	57.117	0	0	-3.9675	-5.5963	-11.459	-12.861	5.2643	0.098458	9.9456	14.259	1.2968	-5.4978	-1.5133	1.3978	1748
2.1	211	60	NaN	0.25524	11.722	9.6282	-184.91	12.507	5.8167	167.16	-858.12	1120.5	14.985	882.45	1066	40.32	56.484	0	0	-3.9446	-5.5734	-11.461	-12.863	5.2519	0.082773	9.9366	14.292	1.3073	-5.4906	-1.5247	1.4291	1748.1
2.11	212	60	NaN	0.24883	11.72	9.6212	-184.92	12.541	5.8101	167.16	-858.12	1120.5	14.968	882.54	1066	37.573	56.925	0	0	-3.9217	-5.5504	-11.463	-12.865	5.2457	0.077051	9.9355	14.326	1.324	-5.4734	-1.528	1.4602	1748.1
2.12	213	60	NaN	0.24198	11.72	9.6153	-184.9	12.595	5.7763	167.16	-858.1	1120.5	14.839	882.57	1066.1	37.337	54.184	0	0	-3.8988	-5.5275	-11.466	-12.868	5.2429	0.099649	9.9371	14.378	1.3441	-5.4279	-1.5287	1.5108	1748.2
2.13	214	60	NaN	0.22857	11.713	9.6156	-184.88	12.639	5.7125	167.13	-858.13	1120.5	14.641	882.63	1066.1	37.122	47.778	0	0	-3.8848	-5.5135	-11.468	-12.869	5.2349	0.12219	9.9297	14.421	1.3501	-5.3913	-1.5379	1.552	1748.3
2.14	215	60	NaN	0.23763	11.712	9.6023	-184.86	12.695	5.3894	167.15	-858.11	1120.5	13.722	882.62	1066	36.236	45.284	0	0	-3.9524	-5.5812	-11.465	-12.867	5.2748	0.17537	9.9267	14.481	1.3224	-5.4058	-1.538	1.6139	1748.3
2.15	216	60	NaN	0.24746	11.719	9.6032	-184.84	12.748	5.3843	167.15	-858.1	1120.5	13.672	882.62	1066	36.485	37.521	0	0	-4.0199	-5.6489	-11.462	-12.864	5.2862	0.1959	9.9338	14.533	1.2662	-5.453	-1.528	1.6695	1748.3
2.16	217	60	NaN	0.25393	11.729	9.6067	-184.85	12.776	5.4003	167.14	-858.06	1120.5	13.703	882.67	1066	36.632	31.298	0	0	-4.083	-5.7121	-11.459	-12.861	5.2913	0.18879	9.9437	14.561	1.2083	-5.5233	-1.5156	1.6999	1748.3
2.17	218	60	NaN	0.25571	11.726	9.628	-184.85	12.797	5.407	167.09	-858.07	1120.5	13.696	882.72	1066	35.21	33.97	0	0	-4.0905	-5.7196	-11.46	-12.862	5.2915	0.19055	9.9407	14.582	1.201	-5.5291	-1.5197	1.7195	1748.4
2.18	219	60	NaN	0.25743	11.714	9.6631	-184.84	12.818	5.4142	167.02	-858.1	1120.5	13.685	882.76	1066	37.045	33.09	0	0	-4.0534	-5.6824	-11.46	-12.862	5.291	0.19795	9.928	14.604	1.2376	-5.4844	-1.532	1.742	1748.5
2.19	220	60	NaN	0.26463	11.703	9.6707	-184.83	12.838	5.4178	167.03	-858.1	1120.5	13.662	882.79	1066	36.083	32.724	0	0	-3.9814	-5.6103	-11.458	-12.86	5.2993	0.20587	9.9178	14.623	1.3178	-5.4044	-1.5405	1.7632	1748.5
2.2	221	60	NaN	0.27808	11.701	9.6494	-184.83	12.848	5.4191	167.12	-858.06	1120.5	13.638	882.8	1066	34.152	33.247	0	0	-4.3039	-5.9335	-11.456	-12.858	5.3166	0.21267	9.9167	14.633	1.0127	-5.7208	-1.5389	1.7751	1748.5
2.21	222	60	NaN	0.2901	11.702	9.6572	-184.82	12.848	5.4387	167.12	-858.03	1120.5	13.682	882.83	1066	35.455	33.855	0	0	-4.6873	-6.3178	-11.451	-12.853	5.3269	0.21553	9.917	14.633	0.63964	-6.1023	-1.5342	1.78	1748.5
2.22	223	60	NaN	0.28608	11.688	9.6599	-184.83	12.857	5.4694	167.13	-858.05	1120.4	13.754	882.83	1066	34.412	32.644	0	0	-4.3459	-5.9756	-11.439	-12.841	5.3211	0.2092	9.9035	14.641	0.97522	-5.7664	-1.5353	1.8008	1748.5
2.23	224	60	NaN	0.2922	11.684	9.6528	-184.83	12.853	5.4433	167.18	-858.04	1120.4	13.674	882.82	1066	36.265	32.866	0	0	-3.961	-5.5899	-11.431	-12.833	5.3313	0.21335	9.8985	14.638	1.3703	-5.3765	-1.533	1.8045	1748.5
2.24	225	60	NaN	0.2933	11.672	9.687	-184.82	12.88	5.429	167.08	-858.04	1120.4	13.608	882.73	1066	35.4	41.823	0	0	-3.5048	-5.1326	-11.427	-12.829	5.3317	0.22236	9.8866	14.665	1.8269	-4.9103	-1.5401	1.8365	1748.4
2.25	226	60	NaN	0.29373	11.674	9.6675	-184.83	12.863	5.4725	167.15	-858	1120.4	13.727	882.76	1065.9	35.007	46.409	0	0	-2.7345	-4.3605	-11.42	-12.822	5.3306	0.20467	9.8867	14.65	2.5961	-4.1558	-1.5334	1.8276	1748.4
2.26	227	60	NaN	0.29289	11.67	9.6704	-184.82	12.875	5.4464	167.14	-857.99	1120.4	13.622	882.69	1065.9	37.269	47.367	0	0	-2.1531	-3.7777	-11.409	-12.811	5.3331	0.22203	9.8824	14.662	3.18	-3.5557	-1.527	1.8507	1748.3
2.27	228	60	NaN	0.28867	11.657	9.6867	-184.81	12.901	5.4126	167.09	-858.02	1120.4	13.521	882.59	1065.9	36.323	47.031	0	0	-1.6869	-3.3105	-11.396	-12.798	5.3307	0.23582	9.8691	14.688	3.6438	-3.0747	-1.5271	1.8903	1748.2
2.28	229	60	NaN	0.27857	11.648	9.6803	-184.83	12.908	5.4371	167.1	-858.04	1120.4	13.64	882.57	1065.9	36.752	45.952	0	0	-0.92872	-2.5506	-11.385	-12.787	5.3171	0.21098	9.8596	14.697	4.3884	-2.3396	-1.5257	1.91	1748.2
2.29	230	60	NaN	0.26257	11.654	9.6849	-184.83	12.94	5.4148	167.06	-858.01	1120.4	13.592	882.45	1065.9	35.101	44.701	0	0	-0.080663	-1.7006	-11.373	-12.775	5.3016	0.21235	9.8654	14.729	5.221	-1.4882	-1.5079	1.9536	1748.1
2.3	231	60	NaN	0.25181	11.659	9.6825	-184.83	12.974	5.4206	167.06	-857.97	1120.4	13.607	882.34	1065.9	36.254	43.188	0	0	0.68732	-0.93082	-11.355	-12.757	5.2907	0.2105	9.8706	14.762	5.9781	-0.72031	-1.4843	2.0055	1747.9
2.31	232	60	NaN	0.23475	11.649	9.6713	-184.85	12.987	5.4372	167.07	-858.01	1120.4	13.669	882.29	1065.9	34.93	42.814	0	0	0.99783	-0.61959	-11.351	-12.753	5.2721	0.19215	9.8601	14.775	6.2699	-0.42744	-1.4905	2.023	1747.9
2.32	233	60	NaN	0.2211	11.653	9.6718	-184.85	12.996	5.4322	167.04	-858.02	1120.4	13.689	882.23	1065.8	37.703	41.668	0	0	1.1861	-0.43084	-11.353	-12.755	5.2571	0.18171	9.8629	14.786	6.4433	-0.24914	-1.4898	2.0318	1747.8
2.33	234	60	NaN	0.20928	11.658	9.6679	-184.86	13.004	5.4276	167.02	-858	1120.4	13.701	882.17	1065.8	35.442	40.704	0	0	1.6818	0.06595	-11.356	-12.758	5.2444	0.17161	9.8678	14.794	6.9262	0.23756	-1.4885	2.0356	1747.8
2.34	235	60	NaN	0.19719	11.659	9.6636	-184.87	13.019	5.4142	167	-858	1120.4	13.672	882.08	1065.8	33.915	39.812	0	0	2.364	0.74975	-11.356	-12.758	5.2328	0.16703	9.869	14.809	7.5969	0.91678	-1.4871	2.0512	1747.7
2.35	236	60	NaN	0.18831	11.66	9.6481	-184.87	13.044	5.3966	167	-858	1120.4	13.632	881.94	1065.8	35.729	37.856	0	0	3.1346	1.5221	-11.354	-12.756	5.2258	0.16947	9.8703	14.834	8.3603	1.6915	-1.4838	2.078	1747.5
2.36	237	60	NaN	0.18065	11.667	9.6276	-184.87	13.057	5.4062	167	-857.98	1120.4	13.684	881.83	1065.8	36.015	36.834	0	0	3.7967	2.1857	-11.355	-12.757	5.2168	0.16416	9.8766	14.848	9.0135	2.3499	-1.4788	2.0902	1747.4
2.37	238	60	NaN	0.16467	11.677	9.6357	-184.9	13.038	5.502	166.93	-857.98	1120.4	13.982	881.82	1065.8	35.468	36.102	0	0	4.5992	2.9901	-11.359	-12.761	5.1886	0.12847	9.8854	14.83	9.7878	3.1185	-1.474	2.0689	1747.4
2.38	239	60	NaN	0.16378	11.676	9.608	-184.91	13.066	5.7853	166.95	-857.97	1120.4	14.772	881.75	1065.9	37.384	34.526	0	0	5.8585	4.2523	-11.368	-12.77	5.1628	0.084606	9.8885	14.853	11.021	4.3369	-1.4796	2.0831	1747.2
2.39	240	60	NaN	0.15192	11.678	9.5933	-184.93	13.037	5.8448	166.95	-857.98	1120.4	14.989	881.73	1065.9	34.809	34.236	0	0	6.7597	5.1556	-11.362	-12.764	5.1438	0.060182	9.8892	14.826	11.903	5.2157	-1.4729	2.0622	1747.2
2.4	241	60	NaN	0.11538	11.686	9.5623	-184.94	13.008	5.8649	166.92	-857.98	1120.4	15.076	881.68	1065.8	35.787	32.8	0	0	7.4276	5.8249	-11.356	-12.758	5.1036	0.047988	9.8958	14.798	12.531	5.8729	-1.4601	2.04	1747.1
2.41	242	60	NaN	0.058454	11.703	9.5316	-184.96	12.965	5.8596	166.81	-857.94	1120.4	15.136	881.56	1065.8	36.495	32.262	0	0	7.7348	6.1329	-11.363	-12.765	5.0417	0.019712	9.9121	14.756	12.776	6.1526	-1.451	1.9908	1747
2.42	243	60	NaN	0.007641	11.714	9.5125	-184.96	12.927	5.8323	166.71	-857.92	1120.4	15.09	881.47	1065.8	36.966	32.89	0	0	8.2751	6.6744	-11.365	-12.767	4.9894	0.023491	9.9226	14.718	13.264	6.6979	-1.4421	1.9516	1746.8
2.43	244	60	NaN	-0.045739	11.72	9.4979	-184.94	12.896	5.8058	166.61	-857.9	1120.4	15.002	881.42	1065.7	37.257	34.108	0	0	8.8984	7.2992	-11.365	-12.766	4.9359	0.044603	9.927	14.689	13.834	7.3438	-1.4376	1.9228	1746.8
2.44	245	60	NaN	-0.11178	11.722	9.469	-184.95	12.86	5.8245	166.52	-857.88	1120.4	15.068	881.38	1065.7	36.214	34.233	0	0	9.2613	7.6629	-11.362	-12.764	4.865	0.029538	9.9282	14.654	14.126	7.6924	-1.4341	1.8898	1746.7
2.45	246	60	NaN	-0.16166	11.708	9.4187	-184.98	12.811	5.8667	166.55	-857.89	1120.4	15.233	881.41	1065.7	35.906	33.349	0	0	9.5008	7.9029	-11.36	-12.762	4.8105	-0.0093588	9.9141	14.605	14.311	7.8936	-1.4463	1.8428	1746.7
2.46	247	60	NaN	-0.21155	11.687	9.3971	-184.92	12.788	5.531	166.47	-857.9	1120.4	14.249	881.31	1065.6	34.786	31.941	0	0	9.5873	7.9896	-11.36	-12.762	4.7903	0.079999	9.889	14.586	14.378	8.0696	-1.4712	1.8237	1746.7
2.47	248	60	NaN	-0.25903	11.67	9.3734	-184.94	12.791	5.8264	166.39	-857.89	1120.4	15.073	881.36	1065.7	36.339	33.153	0	0	9.387	7.7888	-11.366	-12.767	4.7133	0.033167	9.8761	14.585	14.1	7.822	-1.4894	1.818	1746.7
2.48	249	60	NaN	-0.32251	11.665	9.3345	-184.92	12.774	5.6217	166.32	-857.83	1120.3	14.527	881.26	1065.6	36.282	34.681	0	0	9.2056	7.6071	-11.37	-12.772	4.6659	0.064135	9.8677	14.572	13.872	7.6712	-1.5025	1.7996	1746.6
2.49	250	60	NaN	-0.37547	11.651	9.2823	-184.92	12.761	5.5119	166.31	-857.8	1120.3	14.23	881.21	1065.5	33.988	33.14	0	0	9.2056	7.6071	-11.371	-12.773	4.6226	0.079361	9.8522	14.559	13.828	7.6864	-1.5185	1.7865	1746.5
2.5	251	60	NaN	-0.40725	11.64	9.2344	-184.92	12.77	5.496	166.33	-857.76	1120.3	14.188	881.17	1065.5	35.902	31.963	0	0	9.3057	7.7074	-11.371	-12.773	4.5931	0.083257	9.8419	14.568	13.899	7.7906	-1.5288	1.7952	1746.4
2.51	252	60	NaN	-0.44177	11.606	9.2894	-184.92	12.796	5.6189	166.02	-857.83	1120.4	14.524	881.13	1065.6	36.275	32.894	0	0	9.4316	7.8336	-11.37	-12.772	4.5371	0.058594	9.806	14.596	13.969	7.8921	-1.5644	1.8239	1746.4
2.52	253	60	NaN	-0.48638	11.554	9.3883	-184.93	12.82	5.7763	165.48	-857.98	1120.6	14.956	881.11	1065.6	37.361	35.569	0	0	9.6095	8.0119	-11.37	-12.772	4.4605	0.021393	9.7501	14.624	14.07	8.0333	-1.6203	1.8518	1746.5
2.53	254	60	NaN	-0.50263	11.586	9.2024	-184.91	12.837	5.4795	165.79	-857.77	1120.4	14.165	881.01	1065.5	36.475	32.86	0	0	9.7554	8.1581	-11.372	-12.774	4.4812	0.078282	9.7854	14.638	14.237	8.2364	-1.5869	1.8635	1746.2
2.54	255	60	NaN	-0.58592	11.667	9.0243	-184.9	12.877	5.4268	166.1	-857.44	1120.3	14.048	880.92	1065.5	36.017	33.377	0	0	9.8416	8.2446	-11.377	-12.779	4.413	0.10134	9.8701	14.674	14.255	8.3459	-1.5068	1.8951	1745.9
2.55	256	60	NaN	-0.62474	11.675	8.9617	-184.89	12.908	5.4408	166.11	-857.39	1120.3	14.123	880.87	1065.5	34.935	34.726	0	0	9.5991	8.0015	-11.384	-12.786	4.3724	0.1073	9.8788	14.704	13.972	8.1088	-1.5053	1.9184	1745.8
2.56	257	60	NaN	-0.65582	11.605	9.1244	-184.89	12.934	5.4538	165.48	-857.68	1120.5	14.196	880.83	1065.5	34.82	31.347	0	0	9.237	7.6385	-11.39	-12.792	4.3174	0.086603	9.8001	14.738	13.554	7.7251	-1.5903	1.9458	1745.9
2.57	258	60	NaN	-0.7218	11.594	9.1568	-184.89	12.991	5.4182	165.12	-857.75	1120.6	14.192	880.75	1065.5	36.276	32.13	0	0	8.7493	7.1497	-11.395	-12.797	4.2398	0.072404	9.7864	14.799	12.989	7.2221	-1.6085	2.002	1745.9
2.58	259	60	NaN	-0.7825	11.615	9.1067	-184.89	13.055	5.3542	165.01	-857.68	1120.6	14.113	880.66	1065.5	37.153	31.077	0	0	8.8878	7.2885	-11.405	-12.807	4.1787	0.07463	9.8068	14.863	13.067	7.3632	-1.5984	2.0562	1745.7
2.59	260	60	NaN	-0.8378	11.629	9.0615	-184.88	13.104	5.2935	164.86	-857.66	1120.6	14.032	880.59	1065.5	35.668	34.393	0	0	9.1336	7.5349	-11.416	-12.818	4.1213	0.075744	9.8206	14.912	13.255	7.6107	-1.5958	2.094	1745.7
2.6	261	60	NaN	-0.9122	11.645	9.0148	-184.89	13.15	5.2409	164.62	-857.67	1120.7	13.992	880.52	1065.5	35.861	33.528	0	0	9.2873	7.689	-11.427	-12.829	4.0405	0.063335	9.835	14.96	13.328	7.7523	-1.5923	2.1306	1745.6
2.61	262	60	NaN	-0.9784	11.668	8.9497	-184.9	13.226	5.1785	164.61	-857.61	1120.7	13.945	880.4	1065.6	35.529	33.772	0	0	9.2121	7.6136	-11.435	-12.837	3.9762	0.058385	9.8593	15.035	13.188	7.672	-1.5757	2.1977	1745.4
2.62	263	60	NaN	-1.0476	11.673	8.9147	-184.9	13.259	5.1708	164.5	-857.61	1120.7	14.04	880.37	1065.6	35.44	34.802	0	0	8.8591	7.2598	-11.439	-12.841	3.9002	0.045459	9.8634	15.068	12.759	7.3052	-1.5755	2.2271	1745.4
2.63	264	60	NaN	-1.1389	11.693	8.8545	-184.92	13.375	4.9657	164.38	-857.56	1120.7	13.693	880.06	1065.7	35.502	32.375	0	0	8.872	7.2727	-11.451	-12.853	3.8175	0.032374	9.8872	15.181	12.689	7.3051	-1.5639	2.3275	1745
2.64	265	60	NaN	-1.207	11.701	8.8101	-184.97	13.396	4.8851	164.3	-857.54	1120.7	13.654	880.06	1065.7	35.438	31.401	0	0	8.5728	6.9728	-11.464	-12.866	3.748	-0.012919	9.8947	15.202	12.321	6.9599	-1.5697	2.3358	1745
2.65	266	60	NaN	-1.2587	11.782	8.5617	-184.99	13.336	5.0071	164.97	-857.17	1120.4	14.093	880.27	1065.5	37.324	33.232	0	0	7.8197	6.2179	-11.478	-12.88	3.7043	-0.028765	9.9791	15.139	11.524	6.1892	-1.4992	2.2588	1744.8
2.66	267	60	NaN	-1.3166	11.839	8.3904	-185.01	13.349	4.9771	165.38	-856.91	1120.3	14.142	880.26	1065.5	33.322	33.876	0	0	7.8927	6.2911	-11.486	-12.888	3.6589	-0.035321	10.041	15.146	11.552	6.2558	-1.4453	2.2583	1744.6
2.67	268	60	NaN	-1.3796	11.842	8.3725	-185.03	13.414	4.83	165.25	-856.89	1120.3	13.896	880.09	1065.6	36.402	33.103	0	0	8.0451	6.4439	-11.494	-12.896	3.6004	-0.054567	10.046	15.21	11.646	6.3893	-1.4475	2.3145	1744.4
2.68	269	60	NaN	-1.4344	11.843	8.3437	-185.06	13.416	4.838	165.17	-856.88	1120.3	14.033	880.09	1065.6	36.678	31.702	0	0	8.1689	6.568	-11.501	-12.903	3.5386	-0.08405	10.046	15.213	11.707	6.4839	-1.4555	2.31	1744.4
2.69	270	60	NaN	-1.4924	11.825	8.3251	-185.09	13.41	4.834	165.05	-856.93	1120.3	14.162	880.13	1065.5	35.231	33.774	0	0	8.8185	7.219	-11.517	-12.919	3.472	-0.1214	10.027	15.208	12.29	7.0976	-1.4907	2.2891	1744.5
2.7	271	60	NaN	-1.5665	11.812	8.2895	-185.11	13.421	4.8124	164.94	-856.93	1120.3	14.26	880.13	1065.5	36.022	34.273	0	0	9.9759	8.3791	-11.542	-12.944	3.391	-0.15054	10.013	15.22	13.367	8.2286	-1.5291	2.276	1744.4
2.71	272	60	NaN	-1.6029	11.802	8.2674	-185.11	13.438	4.7489	164.88	-856.94	1120.3	14.196	880.07	1065.5	35.899	32.82	0	0	12.313	10.722	-11.613	-13.015	3.3551	-0.15496	10.003	15.237	15.669	10.567	-1.6101	2.2223	1744.4
2.72	273	60	NaN	-1.6353	11.791	8.2673	-185.12	13.453	4.7593	164.76	-856.95	1120.3	14.329	880.05	1065.5	36.877	33.435	0	0	13.5	11.911	-11.654	-13.055	3.3146	-0.17247	9.9922	15.252	16.814	11.739	-1.6613	2.1966	1744.4
2.73	274	60	NaN	-1.6776	11.783	8.3229	-185.13	13.461	4.7434	164.49	-857	1120.3	14.398	880.04	1065.5	37.009	33.73	0	0	13.451	11.863	-11.662	-13.064	3.2608	-0.19602	9.982	15.263	16.712	11.667	-1.68	2.1986	1744.4
2.74	275	60	NaN	-1.7163	11.78	8.3531	-185.14	13.476	4.7103	164.29	-857.03	1120.4	14.418	879.99	1065.5	36.378	33.081	0	0	12.872	11.281	-11.675	-13.077	3.2151	-0.21117	9.9774	15.279	16.087	11.07	-1.6973	2.202	1744.3
2.75	276	60	NaN	-1.7421	11.774	8.3371	-185.15	13.492	4.676	164.24	-857.04	1120.4	14.438	879.95	1065.5	36.849	33.265	0	0	12.289	10.698	-11.687	-13.089	3.1869	-0.21973	9.9712	15.295	15.476	10.478	-1.7163	2.2056	1744.3
2.76	277	60	NaN	-1.7624	11.761	8.3214	-185.16	13.51	4.6105	164.19	-857.08	1120.4	14.404	879.9	1065.5	36.754	32.444	0	0	11.927	10.335	-11.699	-13.1	3.1661	-0.22976	9.9576	15.314	15.093	10.105	-1.741	2.2133	1744.3
2.77	278	60	NaN	-1.7889	11.761	8.296	-185.16	13.574	4.4896	164.13	-857.09	1120.4	14.248	879.72	1065.5	37.219	32.37	0	0	11.7	10.107	-11.714	-13.116	3.1433	-0.23103	9.9579	15.377	14.843	9.8762	-1.7566	2.2605	1744.1
2.78	279	60	NaN	-1.8083	11.755	8.2894	-185.17	13.581	4.4889	164.06	-857.12	1120.4	14.357	879.72	1065.5	35.13	32.825	0	0	11.574	9.981	-11.734	-13.136	3.118	-0.24273	9.9518	15.384	14.692	9.7383	-1.7823	2.2484	1744.1
2.79	280	60	NaN	-1.8384	11.754	8.2752	-185.18	13.579	4.4722	164.01	-857.16	1120.4	14.438	879.71	1065.5	38.305	34.549	0	0	11.413	9.8193	-11.754	-13.155	3.0834	-0.25633	9.95	15.383	14.496	9.5629	-1.8036	2.2272	1744.2
2.8	281	60	NaN	-1.861	11.757	8.2596	-185.18	13.588	4.4234	163.97	-857.17	1120.4	14.434	879.67	1065.4	37.101	32.026	0	0	11.294	9.7006	-11.763	-13.165	3.0599	-0.25988	9.952	15.393	14.354	9.4407	-1.8106	2.2286	1744.1
2.81	282	60	NaN	-1.8857	11.76	8.2385	-185.18	13.571	4.6535	163.95	-857.19	1120.4	15.138	879.78	1065.4	35.259	34.144	0	0	11.231	9.6375	-11.764	-13.165	3.011	-0.27923	9.954	15.377	14.242	9.3583	-1.8096	2.2115	1744.2
2.82	283	60	NaN	-1.9208	11.762	8.2096	-185.18	13.592	4.5937	163.91	-857.21	1120.4	15.114	879.69	1065.4	37.056	34.783	0	0	11.946	10.354	-11.795	-13.197	2.9756	-0.2866	9.9559	15.398	14.921	10.067	-1.8388	2.2014	1744.1
2.83	284	60	NaN	-1.9597	11.767	8.1759	-185.17	13.63	4.2423	163.87	-857.23	1120.4	14.333	879.48	1065.4	36.505	31.147	0	0	12.404	10.813	-11.82	-13.222	2.9616	-0.24498	9.9613	15.435	15.366	10.568	-1.8584	2.2133	1744
2.84	285	60	NaN	-1.9903	11.776	8.1439	-185.12	13.621	4.1731	163.85	-857.25	1120.4	14.237	879.47	1065.5	37.874	32.779	0	0	11.206	9.6123	-11.806	-13.208	2.9335	-0.1945	9.9714	15.426	14.14	9.4178	-1.8346	2.2178	1744
2.85	286	60	NaN	-2.021	11.779	8.1388	-185.2	13.671	4.1985	163.74	-857.31	1120.4	14.406	879.3	1065.4	36.079	34.148	0	0	11.26	9.6665	-11.812	-13.214	2.8939	-0.28396	9.9712	15.479	14.154	9.3825	-1.841	2.2645	1743.9
2.86	287	60	NaN	-2.0787	11.694	8.4083	-185.19	13.67	4.2358	162.64	-857.84	1120.8	14.56	879.26	1065.4	37.86	33.693	0	0	11.838	10.246	-11.825	-13.227	2.7937	-0.32094	9.874	15.49	14.632	9.9251	-1.9514	2.2625	1744.3
2.87	288	60	NaN	-2.1215	11.703	8.4148	-185.19	13.665	4.2082	162.47	-857.9	1120.9	14.541	879.22	1065.4	37.903	34.44	0	0	10.588	8.9926	-11.801	-13.203	2.7459	-0.32723	9.881	15.487	13.334	8.6654	-1.9198	2.2845	1744.3
2.88	289	60	NaN	-2.1556	11.711	8.371	-185.2	13.663	4.1996	162.46	-857.94	1120.9	14.579	879.19	1065.4	37.098	33.853	0	0	10.209	8.6123	-11.791	-13.193	2.7103	-0.33448	9.8883	15.485	12.919	8.2778	-1.9028	2.2924	1744.3
2.89	290	60	NaN	-2.204	11.736	8.3037	-185.21	13.615	4.5057	162.46	-857.93	1120.9	15.431	879.33	1065.3	34.022	33.489	0	0	10.404	8.8081	-11.791	-13.193	2.6336	-0.37217	9.9118	15.439	13.038	8.4359	-1.8792	2.246	1744.4
2.9	291	60	NaN	-2.2452	11.811	8.1023	-185.22	13.601	4.5208	162.93	-857.67	1120.7	15.499	879.32	1065.3	36.335	34.293	0	0	10.482	8.8865	-11.783	-13.185	2.6062	-0.36533	9.9912	15.42	13.088	8.5212	-1.7922	2.235	1744.1
2.91	292	60	NaN	-2.2799	11.851	7.998	-185.22	13.633	4.2136	163.14	-857.54	1120.6	14.699	879.13	1065.3	36.177	34.317	0	0	10.606	9.0107	-11.781	-13.183	2.6057	-0.33158	10.035	15.449	13.212	8.6791	-1.7462	2.2665	1743.9
2.92	293	60	NaN	-2.3318	11.796	8.1708	-185.22	13.634	4.1997	162.44	-857.87	1120.8	14.659	879.08	1065.3	35.254	32.918	0	0	10.913	9.3186	-11.798	-13.2	2.5311	-0.35331	9.9715	15.458	13.444	8.9653	-1.8261	2.2581	1744.1
2.93	294	60	NaN	-2.3779	11.895	7.8235	-185.23	13.625	4.2605	163.38	-857.44	1120.5	14.825	879.08	1065.3	36.93	34.166	0	0	10.311	8.7151	-11.774	-13.176	2.5117	-0.33884	10.08	15.44	12.823	8.3762	-1.6939	2.2636	1743.7
2.94	295	60	NaN	-2.4163	11.885	7.7354	-185.23	13.575	4.7531	163.5	-857.49	1120.5	16.105	879.31	1065.3	36.921	37.188	0	0	9.3976	7.7995	-11.737	-13.139	2.4345	-0.3783	10.071	15.389	11.832	7.4212	-1.6661	2.2496	1743.9
2.95	296	60	NaN	-2.4598	11.887	7.678	-185.23	13.526	4.8247	163.53	-857.51	1120.5	16.273	879.41	1065.2	37.23	32.476	0	0	9.0172	7.4182	-11.724	-13.126	2.386	-0.38563	10.072	15.341	11.403	7.0326	-1.6523	2.215	1744
2.96	297	60	NaN	-2.5068	11.891	7.6493	-185.23	13.576	4.4678	163.46	-857.53	1120.5	15.308	879.18	1065.2	34.508	35.779	0	0	8.3741	6.7736	-11.72	-13.122	2.3689	-0.35783	10.076	15.391	10.743	6.4158	-1.6441	2.2688	1743.9
2.97	298	60	NaN	-2.5517	11.894	7.6039	-185.24	13.552	4.6119	163.44	-857.56	1120.5	15.676	879.27	1065.2	36.937	33.085	0	0	7.674	6.072	-11.718	-13.12	2.3113	-0.37647	10.078	15.368	9.9853	5.6955	-1.6398	2.2475	1744
2.98	299	60	NaN	-2.5997	11.907	7.5439	-185.23	13.513	4.8765	163.45	-857.57	1120.5	16.342	879.42	1065.2	33.851	34.406	0	0	7.4139	5.8112	-11.708	-13.11	2.2414	-0.3938	10.091	15.329	9.6553	5.4174	-1.6166	2.2194	1744.1
2.99	300	60	NaN	-2.6574	11.89	7.6147	-185.22	13.509	4.8773	163.03	-857.77	1120.6	16.298	879.43	1065.2	36.28	32.954	0	0	7.1941	5.591	-11.698	-13.1	2.1705	-0.392	10.07	15.329	9.3647	5.199	-1.628	2.2289	1744.3
3	301	60	NaN	-2.7167	11.815	7.8697	-185.21	13.487	4.8602	162.03	-858.25	1120.9	16.228	879.49	1065.2	37.031	33.945	0	0	7.093	5.4896	-11.692	-13.094	2.0795	-0.41482	9.984	15.318	9.1725	5.0748	-1.7076	2.2241	1744.7
3.01	302	60	NaN	-2.7473	11.823	7.8399	-185.2	13.494	4.8244	162.01	-858.26	1120.9	16.109	879.47	1065.2	35.312	33.937	0	0	6.936	5.3322	-11.693	-13.095	2.0518	-0.40268	9.9931	15.323	8.9878	4.9295	-1.6997	2.2286	1744.7
3.02	303	60	NaN	-2.7815	11.84	7.8231	-185.2	13.513	4.8366	161.94	-858.26	1120.9	16.119	879.44	1065.2	35.498	31.833	0	0	6.8811	5.2772	-11.696	-13.098	2.0153	-0.40077	10.01	15.343	8.8964	4.8765	-1.6854	2.2451	1744.7
3.03	304	60	NaN	-2.805	11.839	7.8021	-185.18	13.504	4.8559	161.92	-858.32	1120.9	16.142	879.46	1065.2	37.55	34.937	0	0	7.2339	5.6309	-11.696	-13.098	1.99	-0.38742	10.01	15.333	9.224	5.2435	-1.6859	2.2359	1744.8
3.04	305	60	NaN	-2.8439	11.841	7.7902	-185.18	13.493	4.8934	161.83	-858.37	1120.9	16.23	879.51	1065.2	37.319	33.255	0	0	6.9832	5.3796	-11.7	-13.101	1.9451	-0.39136	10.011	15.323	8.9284	4.9882	-1.6882	2.2214	1744.9
3.05	306	60	NaN	-2.8676	11.841	7.7829	-185.18	13.526	4.624	161.79	-858.4	1121	15.509	879.36	1065.2	34.327	33.671	0	0	6.6735	5.0691	-11.704	-13.106	1.944	-0.3689	10.012	15.355	8.6176	4.7002	-1.6919	2.2499	1744.8
3.06	307	60	NaN	-2.8852	11.839	7.7669	-185.14	13.503	4.5338	161.76	-858.45	1121	15.255	879.41	1065.3	35.974	33.94	0	0	7.0539	5.4504	-11.702	-13.104	1.9337	-0.31855	10.01	15.332	8.9876	5.1319	-1.6918	2.2281	1744.9
3.07	308	60	NaN	-2.8986	11.874	7.635	-185.1	13.439	4.7769	162.1	-858.33	1120.9	15.875	879.66	1065.3	35.08	30.528	0	0	7.4735	5.871	-11.702	-13.104	1.9107	-0.29414	10.049	15.265	9.3841	5.5768	-1.6532	2.1606	1745
3.08	309	60	NaN	-2.8919	11.952	7.3737	-185.17	13.466	4.8482	162.92	-857.97	1120.6	16.037	879.59	1065.2	35.737	32.706	0	0	7.9799	6.3786	-11.705	-13.107	1.9399	-0.33485	10.133	15.284	9.9199	6.0437	-1.5715	2.1775	1744.6
3.09	310	60	NaN	-2.9009	11.889	7.4743	-185.17	13.456	4.8542	162.5	-858.31	1120.7	16.029	879.62	1065.2	34.462	34.088	0	0	8.4035	6.8031	-11.715	-13.117	1.9166	-0.35146	10.067	15.278	10.32	6.4517	-1.6482	2.1611	1745
3.1	311	60	NaN	-2.9174	11.904	7.4886	-185.19	13.457	4.8868	162.39	-858.35	1120.7	16.098	879.64	1065.2	35.238	33.543	0	0	8.6719	7.0721	-11.725	-13.127	1.8941	-0.37736	10.081	15.279	10.566	6.6948	-1.6436	2.1529	1745
3.11	312	60	NaN	-2.9406	11.98	7.3578	-185.2	13.458	4.8761	162.77	-858.12	1120.7	16.053	879.62	1065.2	34.431	32.821	0	0	8.6119	7.012	-11.73	-13.132	1.8853	-0.37126	10.16	15.278	10.497	6.6407	-1.5697	2.146	1744.8
3.12	313	60	NaN	-2.95	11.951	7.4046	-185.21	13.447	4.8689	162.55	-858.32	1120.7	16.008	879.64	1065.2	36.04	33.238	0	0	8.6423	7.0424	-11.738	-13.14	1.8696	-0.38607	10.129	15.269	10.512	6.6564	-1.6092	2.1297	1745
3.13	314	60	NaN	-2.971	11.981	7.3577	-185.22	13.44	4.8569	162.65	-858.3	1120.7	15.957	879.67	1065.2	35.756	34.772	0	0	8.6939	7.0942	-11.745	-13.147	1.8535	-0.39755	10.159	15.262	10.547	6.6967	-1.5863	2.1152	1745
3.14	315	60	NaN	-2.9966	12.04	7.2843	-185.24	13.437	4.8641	162.83	-858.18	1120.7	15.955	879.68	1065.2	33.878	32.542	0	0	8.733	7.1333	-11.747	-13.149	1.8343	-0.40708	10.218	15.258	10.567	6.7263	-1.5287	2.109	1744.9
3.15	316	60	NaN	-3.0154	12.06	7.2818	-185.25	13.433	4.889	162.78	-858.22	1120.7	15.979	879.68	1065.2	37.32	31.852	0	0	8.6552	7.0553	-11.748	-13.15	1.8128	-0.42138	10.238	15.255	10.468	6.634	-1.5098	2.1049	1745
3.16	317	60	NaN	-3.0339	12.078	7.2538	-185.26	13.428	4.8926	162.8	-858.27	1120.7	15.928	879.69	1065.2	37.81	34.743	0	0	8.3819	6.7815	-11.747	-13.149	1.7966	-0.43334	10.256	15.25	10.179	6.3481	-1.4909	2.1008	1745
3.17	318	60	NaN	-3.054	12.092	7.2535	-185.28	13.422	4.8955	162.75	-858.3	1120.7	15.898	879.72	1065.2	35.752	34.505	0	0	8.2207	6.6199	-11.746	-13.148	1.7756	-0.44812	10.27	15.244	9.9964	6.1718	-1.4758	2.0963	1745.1
3.18	319	60	NaN	-3.0669	12.102	7.2366	-185.29	13.412	4.9178	162.75	-858.33	1120.7	15.911	879.74	1065.2	37.15	33.725	0	0	8.3298	6.7292	-11.741	-13.143	1.7621	-0.46356	10.279	15.234	10.092	6.2657	-1.4621	2.0912	1745.1
3.19	320	60	NaN	-3.0804	12.111	7.2185	-185.29	13.434	4.9066	162.75	-858.36	1120.7	15.811	879.69	1065.2	36.469	35.36	0	0	8.9122	7.313	-11.731	-13.133	1.7522	-0.45889	10.289	15.256	10.664	6.8541	-1.4423	2.1222	1745.1
3.2	321	60	NaN	-3.0984	12.12	7.1915	-185.3	13.454	4.9333	162.77	-858.41	1120.7	15.816	879.65	1065.3	36.665	33.682	0	0	9.1733	7.5747	-11.733	-13.135	1.7347	-0.46365	10.299	15.274	10.908	7.1111	-1.434	2.1385	1745.1
3.21	322	60	NaN	-3.1199	12.131	7.1796	-185.29	13.468	4.9414	162.75	-858.44	1120.7	15.757	879.61	1065.3	36.533	33.846	0	0	9.1805	7.5819	-11.737	-13.139	1.7144	-0.45443	10.311	15.289	10.895	7.1275	-1.4265	2.1497	1745.1
3.22	323	60	NaN	-3.1403	12.141	7.1783	-185.28	13.474	4.9536	162.7	-858.48	1120.7	15.719	879.6	1065.3	35.465	35.432	0	0	8.7869	7.1874	-11.739	-13.141	1.6933	-0.44675	10.32	15.295	10.48	6.7406	-1.4192	2.1535	1745.2
3.23	324	60	NaN	-3.1631	12.152	7.1679	-185.27	13.488	4.9788	162.64	-858.52	1120.8	15.714	879.57	1065.3	35.713	32.568	0	0	8.4671	6.8669	-11.735	-13.137	1.6689	-0.44289	10.331	15.308	10.136	6.424	-1.4034	2.1714	1745.2
3.24	325	60	NaN	-3.1938	12.168	7.141	-185.25	13.537	4.9719	162.6	-858.54	1120.8	15.578	879.46	1065.4	35.663	36.17	0	0	8.249	6.6483	-11.721	-13.123	1.6415	-0.41557	10.349	15.356	9.8905	6.2327	-1.3718	2.2328	1745.1
3.25	326	60	NaN	-3.2068	12.17	7.1127	-185.25	13.563	5.0115	162.63	-858.59	1120.8	15.632	879.42	1065.4	35.147	35.024	0	0	7.581	5.9787	-11.712	-13.114	1.6277	-0.41063	10.351	15.381	9.2086	5.5681	-1.3612	2.2672	1745.1
3.26	327	60	NaN	-3.2263	12.175	7.0896	-185.24	13.595	5.0802	162.61	-858.62	1120.8	15.768	879.39	1065.4	37.408	32.193	0	0	7.3841	5.7813	-11.701	-13.103	1.603	-0.41467	10.356	15.413	8.9871	5.3667	-1.3448	2.3107	1745.1
3.27	328	60	NaN	-3.2754	12.16	7.1989	-185.25	13.696	4.6988	162.09	-858.84	1121	14.713	879.06	1065.4	35.105	33.617	0	0	7.944	6.3425	-11.686	-13.087	1.572	-0.39887	10.337	15.519	9.516	5.9437	-1.3484	2.4314	1745
3.28	329	60	NaN	-3.284	12.176	7.1039	-185.26	13.763	4.605	162.31	-858.76	1120.9	14.413	878.9	1065.5	36.275	33.599	0	0	7.7502	6.1484	-11.681	-13.083	1.5807	-0.39739	10.357	15.582	9.331	5.751	-1.3243	2.4992	1744.8
3.29	330	60	NaN	-3.3054	12.193	7.0049	-185.28	13.833	4.6117	162.48	-858.73	1120.8	14.348	878.79	1065.5	36.87	33.9	0	0	7.4695	5.867	-11.676	-13.078	1.5677	-0.41038	10.377	15.648	9.0372	5.4566	-1.2994	2.5702	1744.7
3.3	331	60	NaN	-3.3422	12.203	6.9707	-185.31	13.895	4.6248	162.42	-858.77	1120.8	14.292	878.69	1065.6	37.9	33.582	0	0	7.1911	5.5879	-11.669	-13.071	1.5309	-0.44095	10.389	15.71	8.722	5.147	-1.2801	2.6393	1744.6
3.31	332	60	NaN	-3.3703	12.215	6.9459	-185.36	13.929	4.6607	162.37	-858.8	1120.9	14.31	878.64	1065.6	36.368	33.077	0	0	6.784	5.1799	-11.655	-13.057	1.5005	-0.4919	10.401	15.743	8.2845	4.688	-1.2537	2.6868	1744.6
3.32	333	60	NaN	-3.3928	12.221	6.9114	-185.43	13.952	4.6811	162.34	-858.84	1120.9	14.271	878.59	1065.7	37.153	33.789	0	0	6.244	4.6386	-11.634	-13.035	1.4783	-0.55645	10.408	15.766	7.7222	4.0822	-1.2254	2.7301	1744.6
3.33	334	60	NaN	-3.4223	12.228	6.8812	-185.49	13.961	4.7254	162.27	-858.89	1120.9	14.255	878.55	1065.7	37.153	34.105	0	0	6.064	4.4582	-11.633	-13.035	1.447	-0.62364	10.416	15.773	7.511	3.8346	-1.2168	2.7381	1744.6
3.34	335	60	NaN	-3.4524	12.243	6.8487	-185.56	13.944	4.8192	162.2	-858.92	1120.9	14.369	878.58	1065.8	37.922	35.518	0	0	5.8636	4.2574	-11.632	-13.034	1.4109	-0.69944	10.432	15.756	7.2745	3.558	-1.2001	2.7222	1744.6
3.35	336	60	NaN	-3.4877	12.269	6.8207	-185.62	13.938	4.8435	162.11	-858.94	1120.9	14.276	878.52	1065.8	36.193	32.736	0	0	5.6306	4.0238	-11.629	-13.031	1.3759	-0.75843	10.457	15.749	7.0064	3.2654	-1.1717	2.7178	1744.6
3.36	337	60	NaN	-3.524	12.285	6.7958	-185.65	13.946	4.8088	162.01	-858.98	1121	13.953	878.36	1065.9	36.917	36.003	0	0	5.0113	3.4031	-11.626	-13.028	1.347	-0.78175	10.476	15.755	6.3583	2.6213	-1.1502	2.7269	1744.5
3.37	338	60	NaN	-3.5588	12.306	6.7661	-185.71	13.917	4.8297	161.92	-859.01	1121	13.775	878.29	1066	35.057	30.075	0	0	4.523	2.9137	-11.623	-13.025	1.3151	-0.83782	10.498	15.725	5.8381	2.0759	-1.125	2.7006	1744.5
3.38	339	60	NaN	-3.6039	12.337	6.718	-185.82	13.834	4.8981	161.83	-859.04	1121.1	13.706	878.33	1066	35.135	36.313	0	0	4.2309	2.6209	-11.619	-13.021	1.2691	-0.95144	10.528	15.643	5.4999	1.6694	-1.0912	2.6226	1744.5
3.39	340	60	NaN	-3.6586	12.368	6.6637	-185.93	13.71	4.9353	161.71	-859.07	1121.1	13.52	878.43	1066	36.476	26.225	0	0	4.1672	2.557	-11.615	-13.017	1.2163	-1.0517	10.558	15.52	5.3834	1.5054	-1.0567	2.503	1744.7
3.4	341	60	NaN	-3.7012	12.391	6.6351	-185.94	13.564	4.951	161.57	-859.12	1121.2	13.295	878.52	1066	35.696	46.142	0	0	4.2938	2.684	-11.611	-13.013	1.1762	-1.0668	10.579	15.376	5.47	1.6172	-1.0318	2.3628	1744.8
3.41	342	60	NaN	-3.7479	12.409	6.5793	-186.1	13.466	5.1671	161.43	-859.18	1121.2	13.541	878.35	1065.9	38.242	61.057	0	1	4.4965	2.8872	-11.61	-13.012	1.1171	-1.2301	10.593	15.282	5.6136	1.6571	-1.0173	2.2704	1744.7
3.42	343	60	NaN	-3.7891	12.41	6.5557	-186.07	13.215	5.4136	161.26	-859.27	1121.3	13.923	878.72	1065.8	41.263	61.136	0	1	5.0746	3.4665	-11.613	-13.015	1.0565	-1.224	10.588	15.036	6.1311	2.2425	-1.0247	2.0213	1745.1
3.43	344	60	NaN	-3.817	12.43	6.4967	-186.06	13.07	5.4828	161.22	-859.3	1121.3	13.842	878.71	1065.7	42.288	60.303	0	1	5.9781	4.3722	-11.619	-13.021	1.03	-1.2082	10.605	14.895	7.0082	3.164	-1.014	1.8736	1745.1
3.44	345	60	NaN	-3.854	12.437	6.4579	-186.09	12.996	5.5511	161.1	-859.37	1121.3	13.785	878.51	1065.7	40.918	59.209	0	1	5.5024	3.8953	-11.643	-13.045	0.99128	-1.2481	10.61	14.823	6.4937	2.6472	-1.0328	1.778	1745
3.45	346	60	NaN	-3.8882	12.436	6.4227	-186.09	12.905	5.604	160.96	-859.45	1121.4	13.708	878.35	1065.7	40.401	54.253	0	1	5.0266	3.4185	-11.666	-13.068	0.95514	-1.251	10.608	14.733	5.9818	2.1674	-1.058	1.6646	1744.9
3.46	347	60	NaN	-3.9232	12.442	6.3647	-186.07	12.717	5.6962	160.84	-859.52	1121.4	13.706	878.33	1065.7	39.984	51.138	0	1	4.5509	2.9416	-11.689	-13.091	0.91625	-1.2308	10.613	14.546	5.4671	1.7108	-1.0765	1.455	1745
3.47	348	60	NaN	-3.9651	12.454	6.2975	-186.07	12.474	5.943	160.73	-859.59	1121.5	14.096	878.44	1065.7	39.466	50.973	0	1	4.0751	2.4648	-11.713	-13.115	0.85746	-1.2429	10.623	14.306	4.9326	1.2219	-1.0901	1.191	1745.1
3.48	349	60	NaN	-4.0018	12.452	6.2716	-186.04	12.332	6.3269	160.59	-859.66	1121.5	14.938	878.53	1065.8	37.084	52.561	0	1	3.5994	1.9879	-11.736	-13.138	0.78809	-1.2498	10.622	14.162	4.3875	0.73809	-1.1139	1.0237	1745.2
3.49	350	60	NaN	-4.0338	12.453	6.2654	-185.97	12.212	6.3817	160.39	-859.72	1121.5	14.891	878.39	1065.7	40.119	55.584	0	1	3.1236	1.5111	-11.76	-13.162	0.75124	-1.188	10.621	14.044	3.8748	0.32309	-1.1386	0.8828	1745.1
3.5	351	60	NaN	-4.0639	12.445	6.2386	-185.87	12.149	6.3511	160.25	-859.79	1121.6	14.631	878.18	1065.8	40.001	59.809	0	1	2.6479	1.0342	-11.783	-13.185	0.72565	-1.0793	10.613	13.982	3.3735	-0.045088	-1.1701	0.79666	1744.9
3.51	352	60	NaN	-4.0852	12.456	6.1763	-185.79	12.095	6.3183	160.27	-859.8	1121.6	14.408	877.97	1065.7	43.391	62.436	0	1	2.1721	0.55737	-11.806	-13.208	0.71269	-0.99252	10.622	13.929	2.8848	-0.43514	-1.1843	0.72089	1744.8
3.52	353	60	NaN	-4.1168	12.469	6.1283	-185.71	12.064	6.289	160.2	-859.81	1121.6	14.208	877.75	1065.7	42.892	62.185	0	1	1.6963	0.080524	-11.83	-13.232	0.68614	-0.90875	10.633	13.9	2.3825	-0.82822	-1.1966	0.66859	1744.6
3.53	354	60	NaN	-4.1654	12.478	6.089	-185.6	12.02	6.1257	160.08	-859.88	1121.6	13.628	877.42	1065.6	42.533	59.72	0	1	1.2206	-0.39633	-11.853	-13.255	0.65317	-0.78233	10.637	13.862	1.8738	-1.1787	-1.2164	0.60659	1744.4
3.54	355	60	NaN	-4.2161	12.49	6.0537	-185.5	11.975	5.967	159.97	-859.95	1121.7	13.061	877.1	1065.5	39.477	56.157	0	1	0.74483	-0.87318	-11.876	-13.278	0.6181	-0.66408	10.643	13.822	1.3629	-1.5373	-1.2337	0.54399	1744.2
3.55	356	60	NaN	-4.2579	12.511	6.0269	-185.43	11.925	6.0761	159.88	-859.97	1121.7	13.238	877.01	1065.5	38.062	52.177	0	1	0.26907	-1.35	-11.9	-13.302	0.56765	-0.60762	10.663	13.773	0.83672	-1.9576	-1.2367	0.47104	1744.1
3.56	357	60	NaN	-4.3017	12.536	6.0044	-185.36	11.823	6.4358	159.78	-859.99	1121.8	14.082	877.13	1065.6	38.485	51.34	0	1	-0.20668	-1.8269	-11.923	-13.325	0.49256	-0.56496	10.689	13.67	0.28588	-2.3918	-1.2341	0.34465	1744.1
3.57	358	60	NaN	-4.325	12.553	5.9574	-185.35	11.918	6.4644	159.78	-860	1121.8	14.016	876.69	1065.5	35.385	49.527	0	1	-0.68244	-2.3037	-11.947	-13.349	0.47256	-0.55615	10.705	13.766	-0.20988	-2.8599	-1.2416	0.4175	1743.7
3.58	359	60	NaN	-4.3754	12.568	5.9304	-185.3	11.891	6.2794	159.69	-860.07	1121.8	13.356	876.43	1065.4	37.796	47.609	0	1	-1.1582	-2.7806	-11.97	-13.372	0.44145	-0.47825	10.713	13.745	-0.71674	-3.2588	-1.2566	0.37334	1743.6
3.59	360	60	NaN	-4.4479	12.592	5.8999	-185.26	11.931	6.5024	159.57	-860.15	1121.8	13.752	876.18	1065.5	36.451	48.201	0	1	-1.634	-3.2574	-11.993	-13.395	0.35265	-0.45715	10.74	13.783	-1.2813	-3.7146	-1.2531	0.3874	1743.4
3.6	361	60	NaN	-4.4997	12.614	5.8808	-185.24	11.921	6.6335	159.48	-860.23	1121.8	13.956	876.03	1065.5	35.612	50.497	0	1	-2.1097	-3.7343	-12.017	-13.419	0.29118	-0.4513	10.761	13.774	-1.8185	-4.1856	-1.2553	0.35549	1743.3
3.61	362	60	NaN	-4.5392	12.638	5.866	-185.23	11.899	6.6478	159.39	-860.28	1121.9	13.858	875.88	1065.4	37.888	53.737	0	1	-2.5855	-4.2111	-12.04	-13.442	0.25222	-0.43832	10.783	13.754	-2.3332	-4.6494	-1.257	0.31227	1743.2
3.62	363	60	NaN	-4.5792	12.661	5.8286	-185.22	11.891	6.6328	159.37	-860.31	1121.9	13.67	875.73	1065.4	37.645	51.787	0	1	-3.0612	-4.688	-12.063	-13.465	0.21824	-0.41932	10.805	13.747	-2.843	-5.1073	-1.258	0.28119	1743.1
3.63	364	60	NaN	-4.6222	12.683	5.7681	-185.21	11.899	6.6227	159.42	-860.35	1121.9	13.482	875.56	1065.4	36.087	48.401	0	1	-3.472	-5.0997	-12.014	-13.416	0.18345	-0.40347	10.828	13.754	-3.2885	-5.5032	-1.1856	0.33796	1742.9
3.64	365	60	NaN	-4.6667	12.716	5.7362	-185.2	11.94	6.5829	159.36	-860.39	1121.9	13.178	875.28	1065.4	36.356	46.15	0	1	-3.8582	-5.4868	-11.937	-13.339	0.14742	-0.38739	10.86	13.796	-3.7108	-5.8742	-1.0766	0.45767	1742.7
3.65	366	60	NaN	-4.7044	12.719	5.7208	-185.18	11.942	6.3439	159.31	-860.48	1121.9	12.384	875.08	1065.3	37.183	59.553	0	1	-4.2445	-5.874	-11.859	-13.261	0.1344	-0.34272	10.858	13.803	-4.1101	-6.2167	-1.0012	0.54199	1742.7
3.66	367	60	NaN	-4.7358	12.752	5.6871	-185.16	11.991	6.3457	159.32	-860.48	1121.9	12.206	874.87	1065.3	41.917	57.83	0	1	-2.2946	-3.9196	-11.794	-13.196	0.10978	-0.31837	10.891	13.852	-2.1849	-4.238	-0.90332	0.65641	1742.5
3.67	368	60	NaN	-4.7636	12.765	5.6884	-185.17	12.023	6.7235	159.23	-860.53	1121.9	13.04	874.81	1065.4	38.959	47.03	0	1	-0.78654	-2.4081	-11.729	-13.131	0.051882	-0.35265	10.907	13.882	-0.73466	-2.7607	-0.82211	0.75105	1742.4
3.68	369	60	NaN	-4.7952	12.783	5.6846	-185.16	12.049	6.9136	159.16	-860.57	1122	13.347	874.69	1065.4	35.416	46.363	0	1	-5.5453	-7.1777	-11.642	-13.044	0.0081473	-0.35529	10.925	13.907	-5.5371	-7.533	-0.71752	0.86301	1742.3
3.69	370	60	NaN	-4.8252	12.798	5.6657	-185.16	12.064	7.0248	159.15	-860.63	1122	13.451	874.56	1065.4	38.245	40.261	0	1	-7.0555	-8.6914	-11.6	-13.002	-0.025586	-0.35727	10.938	13.923	-7.0811	-9.0487	-0.66231	0.92068	1742.2
3.7	371	60	NaN	-4.8547	12.811	5.639	-185.15	12.055	7.2171	159.15	-860.7	1122	13.69	874.46	1065.4	36.725	35.911	0	1	-7.0135	-8.6494	-11.58	-12.982	-0.062778	-0.36148	10.95	13.916	-7.0763	-9.0109	-0.62995	0.93425	1742.2
3.71	372	60	NaN	-4.8863	12.831	5.6177	-185.14	12.028	7.4477	159.13	-860.77	1122	13.927	874.39	1065.4	35.221	34.071	0	1	0.091964	-1.5275	-11.547	-12.949	-0.10279	-0.35177	10.967	13.892	-0.010824	-1.8793	-0.57999	0.94274	1742.1
3.72	373	60	NaN	-4.9126	12.837	5.6204	-185.14	12.018	7.5815	159.07	-860.86	1122	14.043	874.3	1065.3	33.92	34.083	0	1	7.7304	6.1284	-11.498	-12.9	-0.13495	-0.3667	10.972	13.883	7.5954	5.7617	-0.52597	0.98314	1742.1
3.73	374	60	NaN	-4.9444	12.79	5.6915	-185.15	12.018	7.6217	158.78	-861.17	1122.1	13.906	874.18	1065.3	37.397	39.251	0	1	11.603	10.01	-11.413	-12.814	-0.1723	-0.37941	10.923	13.885	11.431	9.6304	-0.48957	1.0704	1742.3
3.74	375	60	NaN	-4.9675	12.806	5.6871	-185.17	12.003	7.7259	158.72	-861.21	1122.1	13.922	874.08	1065.3	37.905	43.861	0	1	12.428	10.837	-11.402	-12.804	-0.19766	-0.3965	10.938	13.871	12.23	10.44	-0.46405	1.0668	1742.3
3.75	376	60	NaN	-5.0119	12.856	5.6027	-185.2	11.938	7.8647	158.92	-861.16	1122.1	13.866	874.01	1065.3	35.244	40.515	0	1	12.198	10.607	-11.412	-12.814	-0.23334	-0.41721	10.989	13.805	11.965	10.189	-0.42343	0.99146	1742.1
3.76	377	60	NaN	-5.0413	12.885	5.5497	-185.22	11.899	7.9302	159.03	-861.17	1122	13.682	873.92	1065.3	38.021	50.789	0	1	11.683	10.09	-11.412	-12.814	-0.25278	-0.42665	11.018	13.766	11.43	9.6634	-0.39414	0.95277	1742.1
3.77	378	60	NaN	-5.0642	12.9	5.517	-185.22	11.888	7.9496	159.09	-861.22	1122	13.422	873.79	1065.3	39.499	57.38	0	1	11.165	9.5709	-11.414	-12.816	-0.26506	-0.41912	11.033	13.755	10.9	9.1518	-0.3804	0.9394	1742
3.78	379	60	NaN	-5.0932	12.916	5.5002	-185.22	11.874	7.988	159.1	-861.28	1122	13.209	873.67	1065.3	39.109	60.135	0	1	10.646	9.0507	-11.416	-12.818	-0.28671	-0.41697	11.049	13.741	10.359	8.6338	-0.36768	0.92323	1742
3.79	380	60	NaN	-5.1279	12.934	5.5083	-185.25	11.839	8.1015	159.03	-861.36	1122.1	13.153	873.63	1065.2	40.758	62.044	0	1	10.29	8.6942	-11.425	-12.827	-0.32169	-0.43987	11.065	13.708	9.9686	8.2544	-0.35955	0.88127	1742
3.8	381	60	NaN	-5.1619	12.961	5.5013	-185.27	11.798	8.3116	159.05	-861.44	1122.1	13.237	873.56	1065.2	38.632	61.671	0	1	9.9929	8.3962	-11.435	-12.837	-0.3581	-0.46169	11.09	13.669	9.6348	7.9345	-0.3454	0.83221	1742
3.81	382	60	NaN	-5.1868	12.982	5.493	-185.26	11.815	8.4025	159.07	-861.49	1122.1	13.112	873.46	1065.2	39.263	59.443	0	1	9.7493	8.152	-11.447	-12.848	-0.37794	-0.45504	11.11	13.687	9.3714	7.697	-0.33642	0.83808	1742
3.82	383	60	NaN	-5.1969	13.008	5.4887	-185.23	11.816	8.5955	159.08	-861.51	1122.1	13.321	873.37	1065.2	40.53	56.441	0	1	9.662	8.0645	-11.449	-12.851	-0.39424	-0.42692	11.135	13.688	9.2677	7.6376	-0.31417	0.83705	1741.9
3.83	384	60	NaN	-5.2111	13.028	5.478	-185.18	11.795	8.7751	159.12	-861.55	1122.1	13.428	873.3	1065.2	37.754	52.63	0	1	9.5271	7.9293	-11.453	-12.855	-0.41051	-0.37452	11.155	13.669	9.1165	7.5547	-0.29803	0.81376	1741.9
3.84	385	60	NaN	-5.2257	13.036	5.4809	-185.12	11.743	8.9787	159.13	-861.62	1122.1	13.602	873.3	1065.1	36.405	47.646	0	1	9.2053	7.6068	-11.463	-12.865	-0.4309	-0.32299	11.162	13.617	8.7744	7.2838	-0.30101	0.75268	1741.9
3.85	386	60	NaN	-5.2317	13.057	5.4806	-185.07	11.729	9.1042	159.15	-861.66	1122.1	13.565	873.17	1065.2	35.836	51.533	0	1	8.8264	7.227	-11.469	-12.871	-0.43474	-0.2765	11.183	13.603	8.3917	6.9505	-0.28578	0.7325	1741.9
3.86	387	60	NaN	-5.2296	13.086	5.4775	-185.02	11.742	9.1741	159.19	-861.68	1122.1	13.388	872.99	1065.2	36.752	49.529	0	1	8.4323	6.832	-11.474	-12.876	-0.42502	-0.21822	11.212	13.615	8.0073	6.6138	-0.26195	0.73888	1741.7
3.87	388	60	NaN	-5.2259	13.095	5.4904	-184.94	11.727	9.2781	159.18	-861.73	1122.1	13.323	872.94	1065.2	36.065	50.614	0	1	7.2016	5.5985	-11.474	-12.876	-0.41951	-0.13129	11.221	13.601	6.7821	5.4672	-0.25246	0.72495	1741.7
3.88	389	60	NaN	-5.2204	13.101	5.5117	-184.83	11.741	9.339	159.13	-861.78	1122.2	13.1	872.82	1065.2	36.846	52.669	0	1	6.3034	4.6982	-11.474	-12.876	-0.40831	-0.02096	11.227	13.616	5.8951	4.6772	-0.24698	0.74017	1741.7
3.89	390	60	NaN	-5.2194	13.115	5.4841	-184.7	11.725	9.5132	159.2	-861.8	1122.2	13.116	872.82	1065.1	38.16	51.345	0	1	6.0636	4.4578	-11.475	-12.877	-0.40564	0.11745	11.238	13.601	5.6579	4.5753	-0.23675	0.72458	1741.7
3.9	391	60	NaN	-5.1896	13.136	5.4684	-184.56	11.682	9.5362	159.24	-861.75	1122.2	12.827	872.88	1065.1	36.675	52.88	0	1	5.8076	4.2012	-11.482	-12.884	-0.36507	0.26585	11.259	13.559	5.4425	4.4671	-0.22286	0.67506	1741.7
3.91	392	60	NaN	-5.187	13.132	5.4661	-184.51	11.759	9.6449	159.24	-861.79	1122.2	12.77	872.64	1065.1	36.277	52.293	0	1	5.2493	3.6417	-11.489	-12.89	-0.35984	0.31363	11.254	13.636	4.8895	3.9553	-0.23448	0.74592	1741.5
3.92	393	60	NaN	-5.1903	13.126	5.4822	-184.45	11.793	9.7622	159.17	-861.84	1122.2	12.632	872.47	1065	36.664	49.801	0	1	4.1596	2.5494	-11.494	-12.896	-0.36058	0.38074	11.246	13.673	3.799	2.9302	-0.24782	0.77691	1741.4
3.93	394	60	NaN	-5.1889	13.129	5.486	-184.38	11.782	9.8838	159.13	-861.84	1122.2	12.54	872.41	1065	37.787	49.887	0	1	3.7108	2.0996	-11.507	-12.909	-0.35735	0.4515	11.247	13.664	3.3534	2.5511	-0.2597	0.75531	1741.4
3.94	395	60	NaN	-5.1851	13.13	5.4798	-184.33	11.767	10.028	159.12	-861.83	1122.2	12.584	872.37	1065	38.918	49.486	0	1	3.3744	1.7624	-11.521	-12.923	-0.35509	0.50217	11.247	13.649	3.0193	2.2646	-0.27398	0.7266	1741.3
3.95	396	60	NaN	-5.1865	13.115	5.4862	-184.26	11.731	10.175	159.09	-861.86	1122.2	12.618	872.39	1065	36.55	48.75	0	1	3.4338	1.8219	-11.527	-12.929	-0.35884	0.5632	11.232	13.614	3.0749	2.3851	-0.2951	0.68487	1741.4
3.96	397	60	NaN	-5.1957	13.101	5.4759	-184.17	11.624	10.276	159.1	-861.88	1122.2	12.531	872.58	1064.9	36.164	39.796	0	1	3.3842	1.7723	-11.534	-12.936	-0.36553	0.65617	11.218	13.507	3.0187	2.4284	-0.3159	0.57164	1741.6
3.97	398	60	NaN	-5.1968	13.103	5.4492	-184.18	11.569	10.476	159.16	-861.84	1122.2	12.75	872.67	1064.9	35.241	50.452	0	1	3.1819	1.5695	-11.54	-12.942	-0.37192	0.64847	11.218	13.454	2.8099	2.2179	-0.32209	0.51206	1741.6
3.98	399	60	NaN	-5.1962	13.105	5.4428	-184.24	11.608	10.665	159.18	-861.83	1122.2	12.908	872.56	1064.9	38.29	56.447	0	1	3.1932	1.5809	-11.543	-12.945	-0.37535	0.5799	11.219	13.494	2.8179	2.1608	-0.32359	0.54906	1741.5
3.99	400	60	NaN	-5.2058	13.099	5.4582	-184.22	11.635	10.815	159.12	-861.84	1122.2	12.955	872.46	1064.9	40.068	54.655	0	1	3.2353	1.623	-11.545	-12.947	-0.38829	0.60248	11.213	13.521	2.847	2.2255	-0.33199	0.57351	1741.4
4	401	60	NaN	-5.2207	13.094	5.4768	-184.17	11.641	10.979	159.05	-861.86	1122.2	12.9	872.4	1064.8	36.73	50.621	0	1	3.2989	1.6868	-11.548	-12.95	-0.40371	0.64886	11.207	13.527	2.8952	2.3357	-0.34111	0.57761	1741.4
4.01	402	60	NaN	-5.2333	13.097	5.4796	-184.13	11.646	11.128	159.02	-861.86	1122.2	12.819	872.35	1064.8	37.569	47.403	0	1	3.5855	1.9741	-11.547	-12.949	-0.41441	0.69081	11.209	13.534	3.1711	2.6649	-0.3374	0.58518	1741.3
4.02	403	60	NaN	-5.2565	13.151	5.4385	-184.08	11.664	11.221	159.08	-861.72	1122.3	12.651	872.27	1064.8	36.191	50.279	0	1	3.8976	2.2869	-11.545	-12.947	-0.4296	0.74317	11.26	13.555	3.468	3.0301	-0.2854	0.60773	1741.1
4.03	404	60	NaN	-5.299	13.252	5.3636	-184.03	11.687	11.267	159.19	-861.47	1122.4	12.339	872.18	1064.8	37.551	49.933	0	1	4.3558	2.7462	-11.539	-12.941	-0.45712	0.80876	11.356	13.583	3.8987	3.5549	-0.18309	0.64242	1740.8
4.04	405	60	NaN	-5.3156	13.251	5.3621	-184.02	11.697	11.337	159.2	-861.48	1122.4	12.145	872.13	1064.7	35.575	44.965	0	1	4.606	2.9969	-11.535	-12.937	-0.46722	0.83163	11.353	13.595	4.1388	3.8285	-0.18155	0.65842	1740.8
4.05	406	60	NaN	-5.3189	13.26	5.3585	-183.98	11.724	11.382	159.2	-861.44	1122.4	11.824	872.04	1064.7	36.735	41.28	0	1	4.6545	3.0454	-11.534	-12.935	-0.45959	0.87551	11.361	13.623	4.1949	3.921	-0.17264	0.68765	1740.7
4.06	407	60	NaN	-5.3202	13.249	5.3596	-183.95	11.738	11.524	159.19	-861.46	1122.4	11.783	871.98	1064.7	36.098	36.61	0	1	4.8598	3.2512	-11.524	-12.926	-0.45959	0.90722	11.35	13.638	4.4002	4.1584	-0.174	0.71209	1740.7
4.07	408	60	NaN	-5.3218	13.245	5.3742	-183.92	11.775	11.612	159.15	-861.45	1122.4	11.622	871.92	1064.7	35.13	32.693	0	1	5.0288	3.4206	-11.516	-12.918	-0.45711	0.94555	11.345	13.675	4.5717	4.3662	-0.17117	0.75689	1740.6
4.08	409	60	NaN	-5.3321	13.248	5.3787	-183.89	11.844	11.798	159.12	-861.43	1122.4	11.603	871.82	1064.7	36.125	34.185	0	1	5.1562	3.5484	-11.511	-12.913	-0.46744	0.97805	11.347	13.745	4.6888	4.5264	-0.16336	0.83271	1740.5
4.09	410	60	NaN	-5.3202	13.187	5.4037	-183.87	11.936	11.988	159.09	-861.56	1122.3	11.617	871.66	1064.7	36.54	34.136	0	1	5.6098	4.003	-11.517	-12.919	-0.45688	0.99424	11.289	13.833	5.153	4.9973	-0.22758	0.91442	1740.4
4.1	411	60	NaN	-5.3062	13.143	5.4131	-183.85	12.036	12.064	159.1	-861.65	1122.2	11.408	871.44	1064.7	36.506	41.22	0	1	5.9944	4.3884	-11.524	-12.926	-0.4353	1.0216	11.249	13.93	5.5591	5.41	-0.27448	1.0043	1740.3
4.11	412	60	NaN	-5.3287	13.22	5.3624	-183.82	12.112	12.097	159.18	-861.46	1122.3	11.082	871.22	1064.7	37.882	44.953	0	1	5.3814	3.774	-11.534	-12.936	-0.44348	1.0669	11.323	14.009	4.9379	4.8409	-0.21078	1.0735	1739.9
4.12	413	60	NaN	-5.3003	13.109	5.4135	-183.86	12.079	12.331	159.13	-861.71	1122.1	11.37	871.31	1064.7	36.264	43.203	0	1	4.7684	3.1596	-11.543	-12.945	-0.42698	1.0106	11.218	13.97	4.3414	4.1702	-0.32548	1.0245	1740.3
4.13	414	60	NaN	-5.3114	13.115	5.4329	-183.87	12.073	12.448	159.08	-861.72	1122.2	11.288	871.26	1064.7	36.089	54.324	0	1	4.1554	2.5452	-11.553	-12.955	-0.43698	1.0086	11.224	13.965	3.7184	3.5538	-0.32955	1.0094	1740.2
4.14	415	60	NaN	-5.3123	13.136	5.4217	-183.87	12.062	12.603	159.13	-861.67	1122.2	11.332	871.2	1064.7	38.194	55.216	0	1	3.5424	1.9308	-11.563	-12.965	-0.43732	1.0006	11.243	13.955	3.1051	2.9314	-0.31969	0.99003	1740.1
4.15	416	60	NaN	-5.3526	13.237	5.3851	-183.86	12.049	12.693	159.16	-861.46	1122.3	11.183	871.13	1064.7	39.552	54.966	0	1	2.9294	1.3164	-11.573	-12.975	-0.47088	1.0209	11.339	13.947	2.4585	2.3373	-0.2337	0.97284	1739.9
4.16	417	60	NaN	-5.3506	13.216	5.413	-183.86	12.042	12.786	159.13	-861.51	1122.3	11.072	871.07	1064.7	37.844	53.416	0	1	2.3164	0.70205	-11.582	-12.984	-0.46635	1.0229	11.319	13.94	1.8501	1.7249	-0.26397	0.95527	1739.9
4.17	418	60	NaN	-5.3333	13.162	5.4509	-183.86	12.026	12.918	159.11	-861.63	1122.2	11.082	871.02	1064.7	37.511	53.875	0	1	1.7034	0.087647	-11.592	-12.994	-0.45031	1.0199	11.267	13.921	1.2531	1.1075	-0.32562	0.92681	1739.9
4.18	419	60	NaN	-5.3499	13.208	5.4243	-183.85	12.009	13.03	159.18	-861.53	1122.3	11.041	870.95	1064.7	36.978	53.886	0	1	1.0905	-0.52675	-11.602	-13.004	-0.46258	1.0413	11.31	13.907	0.62788	0.51453	-0.29181	0.90263	1739.8
4.19	420	60	NaN	-5.3806	13.287	5.3716	-183.82	12.016	13.051	159.29	-861.36	1122.4	10.781	870.81	1064.6	38.271	53.731	0	1	0.47747	-1.1411	-11.612	-13.014	-0.48025	1.0819	11.385	13.917	-0.0027772	-0.059268	-0.22631	0.90374	1739.5
4.2	421	60	NaN	-5.3492	13.171	5.4464	-183.8	12.01	13.076	159.2	-861.63	1122.2	10.569	870.72	1064.7	38.068	53.334	0	1	-0.13552	-1.7555	-11.622	-13.023	-0.44558	1.1012	11.275	13.906	-0.5811	-0.65434	-0.34618	0.88226	1739.7
4.21	422	60	NaN	-5.3255	13.137	5.5056	-183.79	11.997	13.131	159.04	-861.76	1122.2	10.469	870.63	1064.6	38.825	53.233	0	1	-0.74851	-2.3699	-11.631	-13.033	-0.4239	1.1079	11.24	13.894	-1.1724	-1.262	-0.39116	0.8606	1739.7
4.22	423	60	NaN	-5.318	13.144	5.514	-183.79	11.931	13.187	159.01	-861.74	1122.2	10.379	870.64	1064.6	36.405	53.71	0	1	-1.3615	-2.9843	-11.641	-13.043	-0.41438	1.1172	11.246	13.83	-1.7759	-1.8671	-0.39519	0.78683	1739.7
4.23	424	60	NaN	-5.3216	13.157	5.482	-183.76	11.851	13.255	159.11	-861.7	1122.2	10.223	870.61	1064.6	37.042	53.124	0	1	-1.9745	-3.5987	-11.651	-13.053	-0.40932	1.1561	11.259	13.75	-2.3838	-2.4427	-0.39229	0.69683	1739.6
4.24	425	60	NaN	-5.3232	13.156	5.4601	-183.72	11.776	13.318	159.17	-861.7	1122.2	10.107	870.59	1064.6	38.3	53.24	0	1	-2.5875	-4.2131	-11.661	-13.063	-0.40495	1.1994	11.257	13.675	-2.9924	-3.0138	-0.40362	0.61265	1739.6
4.25	426	60	NaN	-5.3166	13.148	5.4465	-183.69	11.713	13.369	159.2	-861.72	1122.2	10.026	870.59	1064.5	36.208	51.205	0	1	-3.2005	-4.8275	-11.67	-13.072	-0.39479	1.2363	11.249	13.612	-3.5952	-3.5913	-0.42169	0.53991	1739.7
4.26	427	60	NaN	-5.3048	13.144	5.4423	-183.65	11.647	13.431	159.2	-861.73	1122.2	9.9554	870.59	1064.5	37.293	47.623	0	1	-3.8134	-5.4419	-11.68	-13.082	-0.38093	1.2743	11.244	13.547	-4.1944	-4.1676	-0.43599	0.46515	1739.7
4.27	428	60	NaN	-5.2958	13.142	5.4632	-183.6	11.57	13.522	159.12	-861.75	1122.2	9.9138	870.59	1064.5	36.505	44.496	0	1	-4.4264	-6.0563	-11.69	-13.092	-0.37297	1.321	11.24	13.471	-4.7994	-4.7353	-0.44964	0.3796	1739.7
4.28	429	60	NaN	-5.2939	13.136	5.4506	-183.57	11.524	13.561	159.17	-861.76	1122.2	9.84	870.59	1064.4	38.82	38.002	0	1	-5.0394	-6.6707	-11.7	-13.102	-0.36703	1.3598	11.233	13.426	-5.4064	-5.311	-0.46629	0.32477	1739.7
4.29	430	60	NaN	-5.2892	13.14	5.4191	-183.56	11.487	13.644	159.25	-861.75	1122.2	9.903	870.64	1064.5	36.205	29.227	0	1	-5.6524	-7.2851	-11.709	-13.111	-0.36199	1.3703	11.239	13.388	-6.0144	-5.9148	-0.47086	0.27715	1739.8
4.3	431	60	NaN	-5.2905	13.131	5.4429	-183.53	11.455	13.724	159.17	-861.79	1122.2	9.9236	870.68	1064.5	35.404	40.917	0	1	-6.2654	-7.8995	-11.719	-13.121	-0.36696	1.3938	11.229	13.357	-6.6324	-6.5058	-0.48986	0.23578	1739.8
4.31	432	60	NaN	-5.2934	13.136	5.4457	-183.5	11.456	13.741	159.14	-861.79	1122.2	9.7836	870.65	1064.5	36.674	40.331	0	1	-6.8784	-8.5139	-11.729	-13.131	-0.36598	1.4243	11.235	13.358	-7.2444	-7.0896	-0.49418	0.22698	1739.8
4.32	433	60	NaN	-5.2985	13.138	5.4458	-183.5	11.457	13.801	159.15	-861.79	1122.2	9.7863	870.66	1064.5	35.533	46.522	0	1	-7.4914	-9.1283	-11.739	-13.141	-0.37104	1.4301	11.238	13.358	-7.8624	-7.6982	-0.50085	0.21722	1739.8
4.33	434	60	NaN	-5.3099	13.143	5.4462	-183.5	11.456	13.872	159.16	-861.8	1122.2	9.8086	870.7	1064.5	37.393	51.465	0	1	-8.1044	-9.7427	-11.748	-13.15	-0.3829	1.4305	11.243	13.356	-8.4873	-8.3122	-0.50498	0.20554	1739.9
4.34	435	60	NaN	-5.3247	13.152	5.4456	-183.49	11.456	13.904	159.16	-861.78	1122.2	9.7231	870.74	1064.6	38.411	53.684	0	1	-8.7174	-10.357	-11.758	-13.16	-0.39486	1.4363	11.253	13.355	-9.1122	-8.9208	-0.50531	0.19527	1739.9
4.35	436	60	NaN	-5.333	13.15	5.4512	-183.51	11.451	13.922	159.15	-861.79	1122.2	9.6656	870.8	1064.6	36.852	53.317	0	1	-9.3303	-10.972	-11.768	-13.17	-0.40186	1.4246	11.25	13.35	-9.7322	-9.5469	-0.51759	0.18035	1740
4.36	437	60	NaN	-5.3352	13.145	5.4466	-183.51	11.481	13.908	159.15	-861.8	1122.2	9.5296	870.81	1064.6	36.915	47.217	0	1	-9.9433	-11.586	-11.778	-13.18	-0.39948	1.4223	11.247	13.379	-10.343	-10.164	-0.5311	0.19975	1740
4.37	438	60	NaN	-5.3514	13.155	5.4326	-183.53	11.5	13.935	159.19	-861.79	1122.2	9.5411	870.85	1064.6	38.108	28.409	0	1	-10.556	-12.2	-11.788	-13.189	-0.41511	1.4063	11.257	13.399	-10.971	-10.794	-0.53073	0.20943	1740
4.38	439	60	NaN	-5.3585	13.153	5.4454	-183.54	11.513	13.935	159.16	-861.81	1122.2	9.4899	870.92	1064.6	36.456	38.277	0	1	-11.169	-12.815	-11.797	-13.199	-0.42169	1.3959	11.254	13.412	-11.591	-11.419	-0.54317	0.21281	1740.1
4.39	440	60	NaN	-5.3622	13.157	5.4427	-183.56	11.539	13.955	159.16	-861.8	1122.2	9.4846	870.99	1064.6	36.241	25.055	0	1	-11.782	-13.429	-11.807	-13.209	-0.42542	1.3773	11.258	13.437	-12.208	-12.052	-0.54881	0.22837	1740.2
4.4	441	60	NaN	-5.3698	13.166	5.435	-183.58	11.558	13.943	159.15	-861.78	1122.2	9.4221	871.06	1064.6	35.242	43.179	0	1	-12.395	-14.044	-11.817	-13.219	-0.43121	1.3602	11.268	13.456	-12.826	-12.683	-0.54881	0.23749	1740.3
4.41	442	60	NaN	-5.3926	13.228	5.3978	-183.59	11.572	13.925	159.19	-861.65	1122.3	9.3575	871.1	1064.6	36.757	47.422	0	1	-13.008	-14.658	-11.827	-13.228	-0.45039	1.3512	11.326	13.473	-13.459	-13.307	-0.50038	0.24501	1740.2
4.42	443	60	NaN	-5.4183	13.312	5.3422	-183.6	11.591	13.926	159.28	-861.45	1122.4	9.3473	871.13	1064.6	38.527	40.865	0	1	-13.621	-15.272	-11.836	-13.238	-0.47238	1.3426	11.406	13.497	-14.094	-13.93	-0.43009	0.25839	1740
4.43	444	60	NaN	-5.4111	13.29	5.3446	-183.62	11.609	13.911	159.29	-861.49	1122.4	9.321	871.17	1064.6	36.139	39.832	0	1	-14.234	-15.887	-11.846	-13.248	-0.46414	1.323	11.386	13.513	-14.698	-14.564	-0.46028	0.26457	1740.1
4.44	445	60	NaN	-5.3779	13.162	5.4191	-183.63	11.611	13.896	159.2	-861.79	1122.2	9.3013	871.21	1064.6	35.092	38.297	0	1	-14.847	-16.501	-11.856	-13.258	-0.4342	1.3113	11.263	13.509	-15.281	-15.19	-0.5928	0.25131	1740.4
4.45	446	60	NaN	-5.3552	13.105	5.5047	-183.65	11.619	13.888	158.94	-861.96	1122.2	9.2929	871.24	1064.5	34.884	37.563	0	1	-15.46	-17.116	-11.866	-13.268	-0.42059	1.2857	11.205	13.518	-15.881	-15.83	-0.66042	0.25096	1740.6
4.46	447	60	NaN	-5.3851	13.244	5.341	-183.68	11.619	13.909	159.36	-861.53	1122.4	9.3854	871.32	1064.5	35.291	51.575	0	1	-16.073	-17.73	-11.875	-13.277	-0.43847	1.2683	11.339	13.524	-16.512	-16.462	-0.53615	0.24704	1740.3
4.47	448	60	NaN	-5.3645	13.192	5.386	-183.7	11.613	13.938	159.32	-861.63	1122.3	9.4868	871.39	1064.5	36.248	56.278	0	1	-16.686	-18.344	-11.885	-13.287	-0.42312	1.2458	11.289	13.516	-17.109	-17.098	-0.59591	0.22853	1740.4
4.48	449	60	NaN	-5.3379	13.13	5.44	-183.72	11.619	13.961	159.24	-861.77	1122.2	9.5754	871.41	1064.5	39.83	56.893	0	1	-17.299	-18.959	-11.895	-13.297	-0.40238	1.2195	11.23	13.519	-17.702	-17.739	-0.665	0.22197	1740.6
4.49	450	60	NaN	-5.3389	13.18	5.4125	-183.73	11.634	13.947	159.3	-861.63	1122.3	9.5601	871.4	1064.5	40.227	57.38	0	1	-17.912	-19.573	-11.905	-13.307	-0.40044	1.2102	11.277	13.537	-18.313	-18.363	-0.62732	0.23005	1740.5
4.5	451	60	NaN	-5.3372	13.232	5.3984	-183.73	11.638	13.913	159.32	-861.49	1122.4	9.4844	871.41	1064.5	41.304	56.98	0	1	-18.525	-20.187	-11.914	-13.316	-0.39527	1.2122	11.326	13.545	-18.92	-18.975	-0.58869	0.22853	1740.3
4.51	452	60	NaN	-5.2856	13.122	5.4735	-183.75	11.625	13.933	159.22	-861.71	1122.2	9.5685	871.47	1064.5	40.866	56.989	0	1	-19.138	-20.802	-11.924	-13.326	-0.35055	1.19	11.22	13.526	-19.489	-19.612	-0.70406	0.20025	1740.6
4.52	453	60	NaN	-5.272	13.111	5.4883	-183.74	11.626	13.978	159.18	-861.73	1122.2	9.7031	871.47	1064.5	40.372	56.241	0	1	-19.751	-21.416	-11.934	-13.336	-0.34278	1.1897	11.211	13.527	-20.094	-20.227	-0.72314	0.19126	1740.6
4.53	454	60	NaN	-5.2675	13.105	5.4781	-183.72	11.641	13.906	159.22	-861.74	1122.2	9.5183	871.41	1064.5	40.536	56.006	0	1	-20.364	-22.031	-11.944	-13.346	-0.33084	1.2198	11.205	13.541	-20.695	-20.811	-0.73885	0.19506	1740.6
4.54	455	60	NaN	-5.2642	13.102	5.4819	-183.7	11.627	13.914	159.2	-861.74	1122.2	9.5555	871.39	1064.5	37.121	54.918	0	1	-20.977	-22.645	-11.953	-13.355	-0.32925	1.234	11.202	13.526	-21.306	-21.411	-0.75114	0.17078	1740.5
4.55	456	60	NaN	-5.2641	13.101	5.4795	-183.7	11.587	13.961	159.22	-861.75	1122.2	9.7113	871.45	1064.5	38.555	55.019	0	1	-21.59	-23.259	-11.963	-13.365	-0.33397	1.2335	11.202	13.486	-21.924	-22.026	-0.76133	0.12087	1740.6
4.56	457	60	NaN	-5.2635	13.104	5.4775	-183.68	11.549	13.979	159.21	-861.73	1122.2	9.804	871.44	1064.5	39.07	54.612	0	1	-22.203	-23.874	-11.973	-13.375	-0.33655	1.2421	11.205	13.448	-22.54	-22.632	-0.76818	0.072734	1740.6
4.57	458	60	NaN	-5.2664	13.106	5.4701	-183.67	11.51	13.968	159.2	-861.72	1122.2	9.8132	871.4	1064.6	40.376	51.924	0	1	-22.816	-24.488	-11.983	-13.385	-0.33977	1.2615	11.208	13.408	-23.156	-23.227	-0.77472	0.023228	1740.5
4.58	459	60	NaN	-5.2768	13.106	5.4575	-183.65	11.457	13.959	159.22	-861.72	1122.2	9.8106	871.4	1064.6	37.687	48.734	0	1	-23.429	-25.103	-11.993	-13.394	-0.34961	1.2781	11.209	13.355	-23.779	-23.825	-0.78378	-0.039731	1740.5
4.59	460	60	NaN	-5.2884	13.106	5.4523	-183.64	11.4	13.958	159.21	-861.72	1122.2	9.8208	871.4	1064.6	34.595	41.743	0	1	-24.042	-25.717	-12.002	-13.404	-0.36193	1.2886	11.209	13.297	-24.404	-24.429	-0.79335	-0.10723	1740.5
4.6	461	60	NaN	-5.2918	13.106	5.4082	-183.62	11.34	13.958	159.35	-861.7	1122.2	9.8351	871.41	1064.6	35.481	41.149	0	1	-24.655	-26.331	-12.012	-13.414	-0.36105	1.3113	11.209	13.236	-25.016	-25.02	-0.80268	-0.17755	1740.5
4.61	462	60	NaN	-5.314	13.108	5.4498	-183.62	11.265	14.003	159.2	-861.74	1122.2	9.9676	871.42	1064.6	36.923	35.584	0	1	-25.268	-26.946	-12.022	-13.424	-0.39272	1.3045	11.211	13.163	-25.661	-25.641	-0.81114	-0.26095	1740.5
4.62	463	60	NaN	-5.3578	13.215	5.3824	-183.6	11.163	14.074	159.27	-861.5	1122.4	10.159	871.44	1064.6	36.67	30.131	0	1	-25.881	-27.56	-12.032	-13.433	-0.44007	1.319	11.312	13.066	-26.321	-26.241	-0.71932	-0.3672	1740.3
4.63	464	60	NaN	-5.3515	13.163	5.3971	-183.57	11.108	14.055	159.25	-861.61	1122.3	10.106	871.38	1064.6	36.467	32.925	0	1	-26.494	-28.175	-12.041	-13.443	-0.43248	1.3473	11.262	13.008	-26.926	-26.827	-0.77953	-0.43493	1740.4
4.64	465	60	NaN	-5.3645	13.182	5.3917	-183.52	11.031	13.994	159.25	-861.57	1122.3	9.9459	871.4	1064.6	36.107	33.559	0	1	-26.722	-28.403	-12.017	-13.419	-0.44046	1.4042	11.28	12.933	-27.163	-26.999	-0.73694	-0.48601	1740.3
4.65	466	60	NaN	-5.3942	13.255	5.3607	-183.48	10.948	13.952	159.26	-861.4	1122.4	9.8472	871.46	1064.6	35.199	30.037	0	1	-26.297	-27.977	-11.934	-13.336	-0.46621	1.4477	11.349	12.854	-26.763	-26.529	-0.58461	-0.48176	1740.3
4.66	467	60	NaN	-5.3994	13.25	5.3559	-183.48	10.91	13.93	159.26	-861.41	1122.4	9.8007	871.44	1064.5	33.146	43.662	0	1	-20.312	-21.978	-11.8	-13.202	-0.46975	1.4487	11.343	12.816	-20.782	-20.53	-0.45698	-0.38574	1740.2
4.67	468	60	NaN	-5.3924	13.236	5.3488	-183.49	10.907	13.896	159.29	-861.43	1122.4	9.7143	871.32	1064.5	35.785	52.49	0	1	-8.5336	-10.173	-11.614	-13.016	-0.45861	1.4466	11.329	12.814	-8.9922	-8.7264	-0.28513	-0.20242	1740.2
4.68	469	60	NaN	-5.3525	13.112	5.4153	-183.54	11.009	13.982	159.22	-861.71	1122.2	9.9312	871.02	1064.5	37.497	53.47	0	1	-9.3644	-11.006	-11.637	-13.039	-0.42825	1.3838	11.211	12.91	-9.7926	-9.6218	-0.42594	-0.12955	1740.1
4.69	470	60	NaN	-5.3613	13.115	5.4319	-183.51	10.912	13.916	159.16	-861.72	1122.2	9.748	871.26	1064.5	36.869	54.129	0	1	-10.611	-12.255	-11.661	-13.063	-0.43361	1.4191	11.214	12.813	-11.044	-10.836	-0.44728	-0.25025	1740.4
4.7	471	60	NaN	-5.3889	13.226	5.3407	-183.52	10.909	13.895	159.34	-861.44	1122.4	9.6838	871.27	1064.5	38.001	54.531	0	1	-11.995	-13.642	-11.68	-13.082	-0.4525	1.4136	11.319	12.816	-12.447	-12.229	-0.3611	-0.26626	1740.1
4.71	472	60	NaN	-5.3981	13.267	5.3299	-183.54	10.958	13.886	159.35	-861.35	1122.4	9.6297	871.19	1064.5	39.972	54.779	0	1	-13.396	-15.047	-11.741	-13.143	-0.4592	1.4024	11.358	12.867	-13.855	-13.644	-0.38324	-0.27565	1740
4.72	473	60	NaN	-5.4002	13.267	5.3186	-183.58	11.046	13.936	159.38	-861.34	1122.4	9.7217	871.05	1064.5	39.381	54.854	0	1	-14.83	-16.484	-11.785	-13.187	-0.46264	1.36	11.359	12.955	-15.293	-15.124	-0.42659	-0.23239	1739.8
4.73	474	60	NaN	-5.3854	13.215	5.3349	-183.62	11.117	13.984	159.39	-861.46	1122.3	9.823	870.95	1064.5	37.27	54.727	0	1	-16.307	-17.964	-11.806	-13.207	-0.45105	1.317	11.31	13.023	-16.758	-16.647	-0.49554	-0.18497	1739.8
4.74	475	60	NaN	-5.3554	13.122	5.409	-183.64	11.145	13.937	159.27	-861.69	1122.2	9.7112	870.9	1064.5	36.249	54.941	0	1	-19.457	-21.121	-11.835	-13.237	-0.42187	1.294	11.222	13.045	-19.879	-19.827	-0.61331	-0.19185	1740
4.75	476	60	NaN	-5.3623	13.14	5.381	-183.7	11.187	13.835	159.34	-861.65	1122.2	9.5152	870.82	1064.5	39.009	54.853	0	1	-23.852	-25.527	-11.873	-13.274	-0.41972	1.2428	11.24	13.087	-24.272	-24.284	-0.63276	-0.18735	1739.9
4.76	477	60	NaN	-5.4008	13.274	5.292	-183.62	11.109	13.968	159.51	-861.33	1122.4	9.6954	870.98	1064.5	39.675	55.235	0	1	-24.707	-26.384	-11.903	-13.305	-0.45809	1.3191	11.366	13.016	-25.165	-25.064	-0.53706	-0.28908	1739.7
4.77	478	60	NaN	-5.3558	13.158	5.4154	-183.68	11.16	13.85	159.27	-861.63	1122.2	9.4547	870.89	1064.5	38.701	54.384	0	1	-25.563	-27.241	-11.927	-13.329	-0.41373	1.2628	11.257	13.061	-25.977	-25.979	-0.67037	-0.26888	1739.9
4.78	479	60	NaN	-5.3394	13.136	5.4057	-183.68	11.166	13.84	159.33	-861.67	1122.2	9.3941	870.91	1064.5	36.982	53.491	0	1	-26.419	-28.1	-11.946	-13.348	-0.39335	1.2707	11.237	13.064	-26.813	-26.829	-0.70827	-0.28338	1740
4.79	480	60	NaN	-5.335	13.134	5.427	-183.67	11.153	13.88	159.27	-861.68	1122.2	9.4676	870.98	1064.5	36.462	52.944	0	1	-5.8639	-7.4971	-11.593	-12.995	-0.39351	1.2747	11.235	13.051	-6.2574	-6.2225	-0.3574	0.056437	1740.1
4.8	481	60	NaN	-5.3314	13.128	5.4585	-183.65	11.154	13.882	159.18	-861.73	1122.2	9.4364	870.99	1064.5	37.819	52.833	0	1	4.6301	3.021	-11.414	-12.816	-0.39219	1.29	11.229	13.053	4.2379	4.311	-0.18486	0.23732	1740.1
4.81	482	60	NaN	-5.3421	13.175	5.4317	-183.63	11.166	13.863	159.2	-861.63	1122.3	9.3456	870.97	1064.6	36.418	53.614	0	1	4.6481	3.0391	-11.416	-12.818	-0.39868	1.3164	11.273	13.067	4.2495	4.3556	-0.14308	0.24883	1740
4.82	483	60	NaN	-5.3566	13.24	5.3829	-183.61	11.169	13.87	159.28	-861.47	1122.4	9.3459	870.98	1064.6	38.046	54.049	0	1	4.6347	3.0256	-11.419	-12.821	-0.41032	1.3343	11.336	13.073	4.2244	4.3599	-0.08302	0.25117	1739.9
4.83	484	60	NaN	-5.3176	13.13	5.456	-183.59	11.167	13.872	159.14	-861.75	1122.2	9.3398	870.99	1064.6	36.934	54.51	0	1	4.6006	2.9915	-11.423	-12.825	-0.37657	1.3499	11.232	13.066	4.224	4.3414	-0.19092	0.24133	1740.2
4.84	485	60	NaN	-5.321	13.131	5.4543	-183.57	11.126	13.907	159.06	-861.77	1122.2	9.4409	871.07	1064.6	38.92	55.252	0	1	4.5631	2.9539	-11.423	-12.824	-0.38593	1.3653	11.231	13.025	4.1772	4.3192	-0.1912	0.20071	1740.2
4.85	486	60	NaN	-5.3672	13.254	5.3547	-183.55	11.117	13.892	159.21	-861.5	1122.4	9.4019	871.06	1064.6	38.657	54.893	0	1	4.5518	2.9425	-11.423	-12.825	-0.42522	1.3872	11.348	13.022	4.1266	4.3297	-0.074657	0.19761	1740
4.86	487	60	NaN	-5.364	13.179	5.4094	-183.54	11.096	13.891	159.04	-861.73	1122.3	9.4109	871.06	1064.6	37.753	55.037	0	1	4.63	3.0209	-11.423	-12.825	-0.42857	1.3992	11.276	12.998	4.2014	4.4201	-0.14656	0.17387	1740.2
4.87	488	60	NaN	-5.3667	13.15	5.4195	-183.48	11.024	13.824	159	-861.84	1122.3	9.2637	871.16	1064.5	38.642	56.226	0	1	5.6599	4.0532	-11.408	-12.81	-0.42851	1.4539	11.249	12.925	5.2314	5.5071	-0.15901	0.11533	1740.4
4.88	489	60	NaN	-5.387	13.163	5.4104	-183.46	10.966	13.785	158.97	-861.84	1122.3	9.1964	871.24	1064.5	39.351	57.333	0	1	6.0911	4.4854	-11.402	-12.803	-0.44764	1.483	11.262	12.868	5.6434	5.9683	-0.1399	0.064446	1740.5
4.89	490	60	NaN	-5.3982	13.159	5.4301	-183.46	10.94	13.78	158.87	-861.89	1122.3	9.22	871.25	1064.5	41.153	57.128	0	1	6.0187	4.4128	-11.402	-12.804	-0.46326	1.4742	11.256	12.843	5.5554	5.887	-0.14581	0.038749	1740.6
4.9	491	60	NaN	-5.3989	13.148	5.4459	-183.46	10.91	13.76	158.8	-861.97	1122.3	9.2042	871.26	1064.5	42.31	56.032	0	1	5.9419	4.3358	-11.401	-12.803	-0.46593	1.4684	11.244	12.814	5.4759	5.8042	-0.1571	0.010796	1740.6
4.91	492	60	NaN	-5.447	13.191	5.3996	-183.48	10.871	13.786	158.89	-861.87	1122.3	9.2881	871.27	1064.5	40.247	57.314	0	1	5.8734	4.2672	-11.4	-12.802	-0.51358	1.4564	11.286	12.775	5.3598	5.7235	-0.11349	-0.026827	1740.5
4.92	493	60	NaN	-5.4507	13.176	5.4548	-183.48	10.818	13.751	158.69	-861.98	1122.4	9.212	871.31	1064.5	42.081	58.574	0	1	5.8621	4.2559	-11.397	-12.799	-0.52162	1.4477	11.269	12.725	5.3405	5.7036	-0.12766	-0.074424	1740.7
4.93	494	60	NaN	-5.4766	13.208	5.4152	-183.43	10.739	13.871	158.82	-861.87	1122.3	9.437	871.45	1064.4	42.238	59.414	0	1	5.9395	4.3334	-11.395	-12.797	-0.55093	1.4922	11.302	12.646	5.3885	5.8256	-0.09322	-0.15038	1740.7
4.94	495	60	NaN	-5.4687	13.189	5.4557	-183.43	10.701	13.882	158.67	-861.96	1122.4	9.4594	871.49	1064.4	41.734	57.405	0	1	6.0601	4.4543	-11.393	-12.795	-0.54903	1.4888	11.281	12.61	5.511	5.9431	-0.11215	-0.18504	1740.8
4.95	496	60	NaN	-5.4576	13.182	5.4624	-183.44	10.678	13.859	158.64	-861.98	1122.4	9.413	871.49	1064.4	41.907	55.836	0	1	6.1351	4.5295	-11.392	-12.794	-0.5375	1.4841	11.272	12.588	5.5976	6.0136	-0.12021	-0.20542	1740.8
4.96	497	60	NaN	-5.4448	13.18	5.4689	-183.44	10.668	13.839	158.59	-861.97	1122.4	9.391	871.47	1064.3	41.284	55.394	0	0	6.2158	4.6104	-11.392	-12.793	-0.52535	1.476	11.269	12.579	5.6904	6.0864	-0.12259	-0.21407	1740.8
4.97	498	60	NaN	-5.4766	13.291	5.3944	-183.45	10.655	13.819	158.66	-861.71	1122.5	9.3799	871.46	1064.3	39.003	55.266	0	0	6.3002	4.6949	-11.392	-12.793	-0.55369	1.4691	11.373	12.573	5.7465	6.1641	-0.018121	-0.22072	1740.6
4.98	499	60	NaN	-5.5291	13.458	5.2519	-183.46	10.627	13.779	158.91	-861.28	1122.7	9.307	871.48	1064.2	38.749	54.902	0	0	6.3614	4.7563	-11.391	-12.793	-0.59463	1.4777	11.532	12.553	5.7668	6.2341	0.14152	-0.23992	1740.2
4.99	500	60	NaN	-5.4011	13.205	5.434	-183.44	10.609	13.714	158.63	-861.84	1122.4	9.1544	871.43	1064.2	37.406	55.736	0	0	6.445	4.8401	-11.39	-12.792	-0.47233	1.4873	11.289	12.525	5.9727	6.3274	-0.10066	-0.26662	1740.7
5	501	60	NaN	-5.3794	13.201	5.4466	-183.44	10.59	13.708	158.54	-861.83	1122.4	9.1662	871.44	1064.1	39.822	54.766	0	0	6.6437	5.0393	-11.389	-12.791	-0.45377	1.4857	11.284	12.507	6.1899	6.5249	-0.10485	-0.28309	1740.7
5.01	502	60	NaN	-5.3449	13.193	5.4205	-183.44	10.565	13.734	158.55	-861.78	1122.4	9.262	871.41	1064.1	40.762	53.711	0	0	6.7455	5.1413	-11.389	-12.791	-0.4219	1.481	11.275	12.483	6.3236	6.6223	-0.11365	-0.30718	1740.6
5.02	503	60	NaN	-5.3218	13.179	5.403	-183.44	10.545	13.748	158.57	-861.76	1122.4	9.3279	871.41	1064.1	39.27	51.783	0	0	6.8119	5.2078	-11.389	-12.791	-0.40027	1.4832	11.26	12.464	6.4116	6.691	-0.12852	-0.32703	1740.6
5.03	504	60	NaN	-5.3171	13.167	5.4116	-183.43	10.517	13.786	158.52	-861.75	1122.4	9.4389	871.39	1064.1	35.988	49.985	0	0	6.9052	5.3014	-11.387	-12.789	-0.40084	1.4911	11.248	12.437	6.5044	6.7926	-0.13906	-0.35227	1740.5
5.04	505	60	NaN	-5.3104	13.153	5.4099	-183.41	10.496	13.785	158.51	-861.73	1122.4	9.4453	871.35	1064.1	36.362	49.853	0	0	6.9905	5.3869	-11.386	-12.788	-0.39447	1.5041	11.233	12.416	6.596	6.8909	-0.15242	-0.37153	1740.5
5.05	506	60	NaN	-5.3027	13.14	5.4036	-183.42	10.539	13.795	158.53	-861.71	1122.4	9.4912	871.18	1064.1	35.349	48.581	0	0	7.0718	5.4683	-11.385	-12.787	-0.38716	1.4997	11.22	12.459	6.6846	6.968	-0.16497	-0.32797	1740.3
5.06	507	60	NaN	-5.3104	13.132	5.4252	-183.42	10.61	13.863	158.46	-861.7	1122.4	9.6781	870.93	1064.1	35.847	47.95	0	0	7.0481	5.4446	-11.382	-12.784	-0.40224	1.4841	11.211	12.531	6.6459	6.9287	-0.17097	-0.25336	1740
5.07	508	60	NaN	-5.3196	13.11	5.4425	-183.38	10.494	13.77	158.43	-861.72	1122.4	9.4324	871.14	1064.1	35.957	46.336	0	0	7.0302	5.4267	-11.378	-12.78	-0.40517	1.5384	11.19	12.414	6.6251	6.9651	-0.1883	-0.36643	1740.2
5.08	509	60	NaN	-5.3216	13.104	5.442	-183.42	10.626	13.922	158.47	-861.65	1122.4	9.8644	870.72	1064.1	35.686	45.256	0	0	7.1051	5.5018	-11.374	-12.776	-0.41879	1.4805	11.184	12.546	6.6863	6.9823	-0.19068	-0.23012	1739.7
5.09	510	60	NaN	-5.3309	13.095	5.4172	-183.41	10.62	13.892	158.58	-861.64	1122.4	9.7784	870.65	1064.1	35.014	44.198	0	0	7.1347	5.5314	-11.37	-12.772	-0.4212	1.4949	11.175	12.54	6.7135	7.0263	-0.19522	-0.23179	1739.6
5.1	511	60	NaN	-5.3454	13.089	5.4201	-183.42	10.608	13.905	158.61	-861.62	1122.3	9.8054	870.62	1064.1	35.909	42.288	0	0	7.1716	5.5684	-11.365	-12.767	-0.43574	1.4946	11.169	12.528	6.7359	7.063	-0.19566	-0.23881	1739.6
5.11	512	60	NaN	-5.3591	13.08	5.4285	-183.42	10.586	13.935	158.62	-861.62	1122.3	9.8721	870.61	1064.1	35.599	39.256	0	0	7.2763	5.6733	-11.361	-12.762	-0.451	1.4882	11.16	12.506	6.8253	7.1615	-0.20102	-0.2564	1739.6
5.12	513	60	NaN	-5.3673	13.073	5.4378	-183.42	10.568	13.956	158.63	-861.61	1122.3	9.9039	870.57	1064	37.72	36.744	0	0	7.3575	5.7547	-11.357	-12.759	-0.45981	1.4848	11.152	12.488	6.8976	7.2395	-0.20509	-0.27074	1739.5
5.13	514	60	NaN	-5.3709	13.069	5.446	-183.43	10.555	13.977	158.65	-861.61	1122.3	9.9216	870.53	1064	34.713	34.55	0	0	7.4298	5.8272	-11.354	-12.756	-0.46335	1.4808	11.148	12.476	6.9664	7.308	-0.20603	-0.28037	1739.5
5.14	515	60	NaN	-5.3732	13.063	5.4469	-183.42	10.513	13.973	158.72	-861.59	1122.3	9.8538	870.56	1064	36.324	34.033	0	0	7.5297	5.9273	-11.349	-12.751	-0.46108	1.4886	11.143	12.433	7.0686	7.416	-0.20673	-0.31771	1739.5
5.15	516	60	NaN	-5.3714	13.062	5.4445	-183.37	10.41	13.832	158.81	-861.57	1122.3	9.4049	870.7	1064	35.832	31.759	0	0	7.6049	6.0027	-11.342	-12.743	-0.44197	1.5562	11.141	12.331	7.1629	7.5589	-0.20018	-0.41251	1739.7
5.16	517	60	NaN	-5.3689	13.054	5.4535	-183.43	10.507	14.011	158.82	-861.57	1122.3	9.8356	870.41	1064	36.037	31.269	0	0	7.6199	6.0177	-11.33	-12.731	-0.45228	1.4882	11.133	12.428	7.1676	7.5059	-0.19678	-0.30388	1739.4
5.17	518	60	NaN	-5.3588	13.045	5.4263	-183.43	10.501	14.053	158.95	-861.55	1122.3	9.8932	870.39	1064	36.543	34.604	0	0	7.6328	6.0306	-11.327	-12.729	-0.43976	1.487	11.124	12.421	7.193	7.5176	-0.20267	-0.30745	1739.3
5.18	519	60	NaN	-5.3438	13.032	5.4538	-183.42	10.481	14.022	158.93	-861.55	1122.3	9.7224	870.31	1063.9	35.562	33.913	0	0	7.6453	6.0431	-11.326	-12.728	-0.41979	1.5025	11.109	12.403	7.2255	7.5457	-0.21697	-0.32494	1739.3
5.19	520	60	NaN	-5.3287	13.025	5.4595	-183.41	10.46	14.034	158.96	-861.55	1122.3	9.6887	870.27	1063.9	34.362	33.369	0	0	7.6577	6.0556	-11.326	-12.728	-0.40238	1.5126	11.102	12.383	7.2553	7.5682	-0.22409	-0.34512	1739.2
5.2	521	60	NaN	-5.311	13.02	5.4598	-183.4	10.444	14.061	159	-861.57	1122.2	9.7051	870.24	1063.9	37.087	32.986	0	0	7.6702	6.0681	-11.326	-12.727	-0.38386	1.5227	11.097	12.367	7.2863	7.5907	-0.22833	-0.36039	1739.2
5.21	522	60	NaN	-5.2947	13.018	5.4764	-183.37	10.382	14.021	158.98	-861.59	1122.2	9.5325	870.29	1063.9	36.141	33.125	0	0	7.6826	6.0806	-11.325	-12.727	-0.36289	1.5621	11.095	12.305	7.3197	7.6427	-0.22987	-0.42181	1739.3
5.22	523	60	NaN	-5.2871	13.029	5.4881	-183.32	10.275	13.951	158.94	-861.58	1122.3	9.2879	870.45	1063.8	36.269	34.725	0	0	7.6951	6.093	-11.325	-12.726	-0.3488	1.6174	11.105	12.199	7.3463	7.7104	-0.21975	-0.52753	1739.5
5.23	524	60	NaN	-5.2797	13.049	5.4855	-183.36	10.366	14.101	158.94	-861.58	1122.3	9.6738	870.16	1063.8	36.335	33.937	0	0	7.7075	6.1055	-11.324	-12.726	-0.3532	1.562	11.123	12.292	7.3543	7.6675	-0.20095	-0.4341	1739.1
5.24	525	60	NaN	-5.2755	13.06	5.4892	-183.36	10.334	14.138	158.91	-861.58	1122.3	9.7494	870.15	1063.8	36.307	30.666	0	0	7.72	6.118	-11.324	-12.726	-0.35247	1.5679	11.134	12.261	7.3675	7.6859	-0.18993	-0.46488	1739.1
5.25	526	60	NaN	-5.3138	13.206	5.379	-183.31	10.347	14.05	159.11	-861.3	1122.5	9.4752	869.96	1063.8	37.163	32.604	0	0	7.7324	6.1305	-11.323	-12.725	-0.37394	1.6297	11.273	12.279	7.3585	7.7602	-0.050092	-0.44594	1738.7
5.26	527	60	NaN	-5.3188	13.264	5.3336	-183.29	10.332	14.044	159.19	-861.2	1122.5	9.4582	869.89	1063.8	36.972	34.722	0	0	7.7449	6.143	-11.323	-12.725	-0.37531	1.6487	11.33	12.266	7.3695	7.7916	0.0069207	-0.45837	1738.5
5.27	528	60	NaN	-5.3025	13.205	5.3932	-183.28	10.319	14.043	159.04	-861.39	1122.4	9.4607	869.83	1063.8	36.086	34.684	0	0	7.7573	6.1554	-11.322	-12.724	-0.36431	1.654	11.274	12.251	7.393	7.8094	-0.048454	-0.47342	1738.7
5.28	529	60	NaN	-5.3161	13.217	5.4077	-183.27	10.307	14.018	158.97	-861.42	1122.4	9.3996	869.77	1063.8	36.356	32.672	0	0	7.7698	6.1679	-11.322	-12.724	-0.37817	1.665	11.285	12.239	7.3916	7.8329	-0.037059	-0.48423	1738.6
5.29	530	60	NaN	-5.3422	13.277	5.3735	-183.27	10.294	13.994	159.02	-861.33	1122.5	9.3552	869.71	1063.8	32.864	31.726	0	0	7.7822	6.1804	-11.321	-12.723	-0.4008	1.6741	11.343	12.229	7.3814	7.8545	0.021385	-0.49426	1738.5
5.3	531	60	NaN	-5.3263	13.201	5.4269	-183.27	10.288	13.987	158.94	-861.56	1122.3	9.3713	869.64	1063.8	36.246	32.135	0	0	7.7947	6.1929	-11.321	-12.723	-0.38856	1.6695	11.272	12.218	7.4061	7.8624	-0.048818	-0.50525	1738.6
5.31	532	60	NaN	-5.3459	13.228	5.4238	-183.27	10.262	13.939	158.95	-861.57	1122.4	9.3042	869.59	1063.8	39.779	29.999	0	0	7.8071	6.2054	-11.32	-12.722	-0.40542	1.6708	11.299	12.192	7.4017	7.8761	-0.02188	-0.53044	1738.6
5.32	533	60	NaN	-5.3413	13.224	5.4865	-183.28	10.25	13.984	158.75	-861.69	1122.4	9.4673	869.56	1063.8	60.292	34.545	1	0	7.8196	6.2178	-11.32	-12.722	-0.41295	1.6485	11.293	12.182	7.4066	7.8664	-0.027136	-0.54024	1738.7
5.33	534	60	NaN	-5.3664	13.275	5.4426	-183.3	10.247	13.948	158.9	-861.59	1122.4	9.4189	869.5	1063.8	56.799	36.688	1	0	7.832	6.2303	-11.319	-12.721	-0.43106	1.6362	11.343	12.179	7.401	7.8665	0.023685	-0.54273	1738.5
5.34	535	60	NaN	-5.3637	13.301	5.4505	-183.32	10.227	13.923	158.9	-861.62	1122.4	9.409	869.48	1063.8	53.802	35.128	1	0	7.8445	6.2428	-11.319	-12.721	-0.42811	1.6127	11.368	12.16	7.4164	7.8555	0.049337	-0.5609	1738.5
5.35	536	60	NaN	-5.3595	13.328	5.4773	-183.34	10.216	13.916	158.85	-861.66	1122.5	9.4403	869.44	1063.8	61.91	37.287	1	0	7.8569	6.2553	-11.319	-12.72	-0.42661	1.5883	11.394	12.151	7.4303	7.8435	0.0751	-0.56966	1738.5
5.36	537	60	NaN	-5.353	13.388	5.473	-183.37	10.213	13.908	158.9	-861.63	1122.5	9.463	869.39	1063.8	61.519	37.619	1	0	7.8694	6.2678	-11.318	-12.72	-0.41885	1.5674	11.452	12.149	7.4505	7.8351	0.13359	-0.57056	1738.4
5.37	538	60	NaN	-5.3498	13.479	5.4403	-183.39	10.203	13.9	159.02	-861.55	1122.5	9.4782	869.36	1063.7	63.514	38.301	1	0	7.8818	6.2802	-11.318	-12.72	-0.41211	1.5491	11.541	12.141	7.4697	7.8293	0.22384	-0.57855	1738.3
5.38	539	60	NaN	-5.3653	13.576	5.425	-183.4	10.184	13.908	159.03	-861.48	1122.6	9.5145	869.36	1063.7	63.699	36.878	1	0	7.8943	6.2927	-11.317	-12.719	-0.42836	1.5343	11.635	12.125	7.4659	7.827	0.31772	-0.59416	1738.3
5.39	540	60	NaN	-5.3596	13.668	5.4374	-183.41	10.179	13.894	159.02	-861.42	1122.6	9.4732	869.33	1063.7	63.988	37.58	1	0	7.9067	6.3052	-11.317	-12.719	-0.42111	1.5299	11.726	12.121	7.4856	7.8351	0.40951	-0.59736	1738.2
5.4	541	60	NaN	-5.3521	13.78	5.4812	-183.37	10.024	13.767	158.92	-861.37	1122.7	9.1384	869.67	1063.7	63.411	38.774	1	0	7.9192	6.3177	-11.316	-12.718	-0.4069	1.5723	11.836	11.968	7.5123	7.89	0.51959	-0.75034	1738.5
5.41	542	60	NaN	-5.351	13.909	5.4987	-183.42	10.119	13.859	158.92	-861.3	1122.7	9.4019	869.41	1063.7	64.85	40.065	1	0	7.9316	6.3301	-11.316	-12.718	-0.41354	1.5136	11.964	12.064	7.5181	7.8438	0.64783	-0.65317	1738.2
5.42	543	60	NaN	-5.3519	14.052	5.5388	-183.41	10.045	13.816	158.84	-861.22	1122.7	9.2968	869.56	1063.6	65.252	40.929	1	0	7.9441	6.3426	-11.315	-12.717	-0.41365	1.5326	12.104	11.992	7.5304	7.8753	0.78877	-0.72505	1738.2
5.43	544	60	NaN	-5.3657	14.252	5.5843	-183.4	9.956	13.803	158.74	-861.11	1122.8	9.2736	869.75	1063.6	66.379	40.806	1	0	7.9565	6.3551	-11.315	-12.717	-0.43007	1.5363	12.301	11.906	7.5265	7.8914	0.98645	-0.81024	1738.3
5.44	545	60	NaN	-5.3823	14.487	5.6182	-183.4	9.9357	13.811	158.69	-861.01	1122.9	9.3	869.77	1063.6	67.8	41.601	1	0	7.969	6.3676	-11.314	-12.716	-0.44914	1.5362	12.533	11.889	7.5198	7.9038	1.219	-0.82712	1738.2
5.45	546	60	NaN	-5.3878	14.691	5.6557	-183.39	9.9843	13.837	158.65	-860.96	1122.9	9.3618	869.6	1063.6	67.6	40.287	1	0	7.9814	6.3801	-11.314	-12.716	-0.45752	1.5401	12.735	11.94	7.5239	7.9202	1.421	-0.7759	1738
5.46	547	60	NaN	-5.3855	14.826	5.7188	-183.41	10.053	13.927	158.54	-860.98	1123	9.611	869.4	1063.6	66.913	41.064	1	0	7.9939	6.3925	-11.313	-12.715	-0.46636	1.5118	12.868	12.011	7.5275	7.9043	1.5549	-0.70442	1737.8
5.47	548	60	NaN	-5.3994	14.953	5.758	-183.34	9.9421	13.794	158.49	-861.02	1123	9.2726	869.66	1063.6	67.039	41.002	1	0	8.0063	6.405	-11.313	-12.715	-0.47148	1.5829	12.994	11.901	7.5348	7.9879	1.6806	-0.81357	1738.1
5.48	549	60	NaN	-5.4197	15.064	5.8435	-183.38	10.066	13.941	158.29	-861.08	1123.1	9.6758	869.33	1063.6	67.526	41.906	1	0	8.0188	6.4175	-11.312	-12.714	-0.51083	1.5328	13.102	12.028	7.5079	7.9503	1.7898	-0.68684	1737.8
5.49	550	60	NaN	-5.4467	15.162	5.8954	-183.37	10.067	13.948	158.18	-861.15	1123.1	9.7019	869.33	1063.6	68.154	41.641	1	0	8.0312	6.43	-11.312	-12.714	-0.54281	1.5363	13.199	12.03	7.4884	7.9663	1.8871	-0.68368	1737.9
5.5	551	60	NaN	-5.4896	15.287	5.9343	-183.34	10.065	13.928	158.15	-861.32	1123.2	9.6767	869.3	1063.6	68.924	42.998	1	0	8.0437	6.4425	-11.312	-12.713	-0.58602	1.5606	13.322	12.03	7.4577	8.003	2.0106	-0.68349	1738
5.51	552	60	NaN	-5.571	15.398	5.9072	-183.33	10.071	13.913	158.33	-861.38	1123.2	9.6647	869.26	1063.6	69.214	42.724	1	0	8.0561	6.4549	-11.311	-12.713	-0.66132	1.5831	13.434	12.035	7.3948	8.038	2.1233	-0.67812	1738
5.52	553	60	NaN	-5.6367	15.465	5.8769	-183.32	10.077	13.888	158.48	-861.4	1123.1	9.6225	869.25	1063.6	68.731	43.688	1	0	8.0686	6.4674	-11.311	-12.713	-0.72053	1.5918	13.502	12.04	7.348	8.0592	2.1915	-0.67258	1738.1
5.53	554	60	NaN	-5.6529	15.488	5.8734	-183.33	10.074	13.869	158.53	-861.49	1123.1	9.6034	869.27	1063.6	67.926	41.161	1	0	8.081	6.4799	-11.31	-12.712	-0.7347	1.5869	13.526	12.036	7.3463	8.0668	2.216	-0.67577	1738.2
5.54	555	60	NaN	-5.664	15.495	5.8325	-183.34	10.06	13.895	158.7	-861.57	1123.1	9.702	869.29	1063.6	68.856	40.642	1	0	8.0935	6.4924	-11.31	-12.712	-0.74409	1.5794	13.535	12.021	7.3494	8.0717	2.2248	-0.69081	1738.3
5.55	556	60	NaN	-5.6875	15.501	5.8355	-183.34	10.08	13.843	158.74	-861.64	1123.1	9.5909	869.22	1063.6	68.36	41.279	1	0	8.1059	6.5049	-11.309	-12.711	-0.76238	1.5858	13.541	12.04	7.3435	8.0907	2.2321	-0.6715	1738.3
5.56	557	60	NaN	-5.7116	15.468	5.8273	-183.36	10.061	13.814	158.91	-861.76	1123	9.5747	869.24	1063.6	67.85	40.818	1	0	8.1184	6.5173	-11.309	-12.711	-0.78101	1.5736	13.511	12.017	7.3374	8.0909	2.2022	-0.69327	1738.4
5.57	558	60	NaN	-5.7296	15.437	5.8541	-183.39	10.022	13.853	158.92	-861.84	1123	9.7501	869.33	1063.6	68.612	41.724	1	0	8.1308	6.5298	-11.308	-12.71	-0.80476	1.5305	13.48	11.979	7.3261	8.0604	2.1715	-0.73124	1738.6
5.58	559	60	NaN	-5.7437	15.386	5.8521	-183.43	10.013	13.8	159.06	-861.87	1122.9	9.6609	869.3	1063.6	68.621	40.332	1	0	8.1433	6.5423	-11.308	-12.71	-0.8113	1.505	13.431	11.968	7.332	8.0473	2.1235	-0.74216	1738.6
5.59	560	60	NaN	-5.7461	15.337	5.8528	-183.44	9.9181	13.703	159.19	-861.88	1122.9	9.4466	869.51	1063.6	68.593	40.724	1	0	8.1557	6.5548	-11.307	-12.709	-0.80294	1.5025	13.384	11.871	7.3528	8.0572	2.0762	-0.83797	1738.9
5.6	561	60	NaN	-5.7469	15.283	5.871	-183.46	9.7989	13.645	159.25	-861.9	1122.9	9.3413	869.78	1063.6	68.195	40.54	1	0	8.1682	6.5673	-11.307	-12.709	-0.79916	1.4916	13.331	11.751	7.369	8.0589	2.0239	-0.95759	1739.2
5.61	562	60	NaN	-5.7322	15.202	5.9269	-183.49	9.7369	13.662	159.18	-861.99	1122.9	9.4286	869.9	1063.6	68.818	40.285	1	0	8.1806	6.5797	-11.306	-12.708	-0.79039	1.4519	13.249	11.689	7.3902	8.0317	1.9428	-1.019	1739.4
5.62	563	60	NaN	-5.6737	15.091	6.0376	-183.52	9.6813	13.702	158.92	-862.17	1122.9	9.5642	869.98	1063.6	69.278	41.003	1	0	8.1931	6.5922	-11.306	-12.708	-0.74545	1.406	13.136	11.636	7.4476	7.9982	1.8301	-1.072	1739.6
5.63	564	60	NaN	-5.6679	15.012	6.0763	-183.54	9.6269	13.652	158.96	-862.14	1122.9	9.457	870.02	1063.6	69.344	40.044	1	0	8.2055	6.6047	-11.305	-12.707	-0.73506	1.3924	13.056	11.582	7.4705	7.9971	1.751	-1.1253	1739.6
5.64	565	60	NaN	-5.6681	14.947	6.0978	-183.56	9.5965	13.662	158.99	-862.13	1122.9	9.5163	870.04	1063.6	69.923	40.871	1	0	8.218	6.6172	-11.305	-12.707	-0.73608	1.3713	12.993	11.551	7.4819	7.9885	1.6877	-1.1561	1739.6
5.65	566	60	NaN	-5.6615	14.891	6.1408	-183.66	9.5977	13.589	158.95	-862.09	1122.9	9.4667	870	1063.6	69.894	40.888	1	0	8.2304	6.6297	-11.305	-12.706	-0.72903	1.2756	12.938	11.551	7.5014	7.9053	1.6332	-1.1555	1739.5
5.66	567	60	NaN	-5.6619	14.84	6.1725	-183.66	9.5985	13.465	158.95	-862.04	1122.9	9.1612	869.9	1063.6	69.815	40.816	1	0	8.2429	6.6421	-11.304	-12.706	-0.7188	1.2816	12.887	11.551	7.5241	7.9238	1.5827	-1.1547	1739.4
5.67	568	60	NaN	-5.6659	14.789	6.2151	-183.65	9.573	13.395	158.94	-862	1122.9	8.985	869.86	1063.6	70.185	40.424	1	0	8.2553	6.6546	-11.304	-12.706	-0.71726	1.2962	12.836	11.526	7.5381	7.9508	1.5322	-1.1799	1739.4
5.68	569	60	NaN	-5.6651	14.737	6.2671	-183.66	9.4552	13.521	158.91	-861.9	1122.9	9.3389	870.08	1063.6	70.091	40.547	1	0	8.2678	6.6671	-11.303	-12.705	-0.72926	1.2784	12.784	11.409	7.5385	7.9455	1.4807	-1.2963	1739.4
5.69	570	60	NaN	-5.6595	14.685	6.3196	-183.67	9.3143	13.755	158.9	-861.76	1122.9	9.9563	870.36	1063.5	70.064	41.796	1	0	8.2802	6.6796	-11.303	-12.705	-0.74477	1.2458	12.73	11.269	7.5355	7.9254	1.4274	-1.4353	1739.5
5.7	571	60	NaN	-5.6577	14.629	6.3788	-183.7	9.3437	13.782	158.83	-861.71	1122.9	10.033	870.22	1063.5	69.892	41.213	1	0	8.2927	6.6921	-11.302	-12.704	-0.74741	1.2063	12.674	11.299	7.5453	7.8984	1.3722	-1.4054	1739.3
5.71	572	60	NaN	-5.6559	14.582	6.4224	-183.69	9.2996	13.797	158.79	-861.63	1122.8	10.097	870.27	1063.5	69.906	40.515	1	0	8.3051	6.7045	-11.302	-12.704	-0.74892	1.2145	12.628	11.254	7.5562	7.919	1.3258	-1.4499	1739.3
5.72	573	2.5	NaN	-5.6499	14.497	6.485	-183.69	9.2713	13.796	158.72	-861.51	1122.8	10.171	870.29	1063.5	70.115	41.277	1	0	8.3189	6.7184	-11.3	-12.702	-0.74723	1.2086	12.544	11.224	7.5717	7.9269	1.2442	-1.4772	1739.2
5.73	574	2.5	NaN	-5.6445	14.435	6.5449	-183.69	9.2205	13.794	158.61	-861.39	1122.8	10.201	870.37	1063.5	70.403	41.493	1	0	8.3375	6.737	-11.292	-12.694	-0.74625	1.2123	12.48	11.175	7.5913	7.9492	1.1882	-1.5188	1739.1
5.74	575	2.5	NaN	-5.645	14.396	6.5603	-183.68	9.2278	13.793	158.59	-861.26	1122.8	10.241	870.36	1063.5	69.93	42.327	1	0	8.3561	6.7556	-11.285	-12.686	-0.74839	1.2174	12.442	11.182	7.6077	7.973	1.1572	-1.5043	1739
5.75	576	2.5	NaN	-5.669	14.343	6.6109	-183.67	9.2451	13.774	158.39	-861.17	1122.9	10.231	870.34	1063.5	69.67	41.531	1	0	8.3746	6.7742	-11.277	-12.679	-0.77846	1.2177	12.388	11.2	7.5962	7.9919	1.111	-1.4793	1738.8
5.76	577	2.5	NaN	-5.7065	14.3	6.6616	-183.67	9.2611	13.738	158.15	-861.12	1122.9	10.194	870.33	1063.5	70.245	41.564	1	0	8.3932	6.7928	-11.269	-12.671	-0.82242	1.2117	12.344	11.217	7.5708	8.0044	1.0745	-1.4546	1738.8
5.77	578	2.5	NaN	-5.7421	14.265	6.6915	-183.67	9.2892	13.684	157.95	-861.08	1122.9	10.1	870.28	1063.5	69.71	42.831	1	0	8.4117	6.8114	-11.262	-12.664	-0.86096	1.214	12.308	11.246	7.5508	8.0254	1.0462	-1.4177	1738.7
5.78	579	2.5	NaN	-5.7826	14.226	6.6875	-183.68	9.3161	13.66	157.8	-861.02	1122.9	10.107	870.27	1063.6	69.628	41.288	1	0	8.4303	6.83	-11.254	-12.656	-0.90649	1.1927	12.269	11.273	7.5238	8.0226	1.0144	-1.3829	1738.6
5.79	580	2.5	NaN	-5.8403	14.185	6.6522	-183.75	9.3333	13.666	157.66	-860.93	1122.9	10.278	870.37	1063.6	69.43	42.361	1	0	8.3739	6.7734	-11.253	-12.655	-0.97463	1.1147	12.228	11.29	7.3993	7.8881	0.97577	-1.3646	1738.6
5.8	581	2.5	NaN	-5.8875	14.15	6.647	-183.79	9.4173	13.515	157.47	-860.92	1122.9	9.9936	870.21	1063.6	68.989	41.131	1	0	8.313	6.7124	-11.253	-12.655	-1.0182	1.0783	12.194	11.373	7.2948	7.7907	0.94066	-1.2814	1738.4
5.81	582	2.5	NaN	-5.9506	14.129	6.599	-183.82	9.4435	13.47	157.36	-860.86	1123	9.9613	870.23	1063.6	69.155	41.081	1	0	8.2868	6.6861	-11.253	-12.655	-1.0837	1.0496	12.174	11.399	7.2031	7.7357	0.92018	-1.2564	1738.4
5.82	583	2.5	NaN	-6.0121	14.102	6.5478	-183.84	9.4735	13.458	157.24	-860.8	1122.9	10.001	870.22	1063.6	68.498	40.559	1	0	8.119	6.518	-11.255	-12.657	-1.1502	1.0194	12.147	11.428	6.9688	7.5374	0.89164	-1.2288	1738.3
5.83	584	2.5	NaN	-6.0687	14.071	6.4417	-183.84	9.521	13.357	157.31	-860.75	1122.9	9.787	870.12	1063.7	68.186	39.764	1	0	7.9275	6.326	-11.257	-12.659	-1.197	1.0275	12.116	11.475	6.7305	7.3535	0.85901	-1.1835	1738.2
5.84	585	2.5	NaN	-6.139	14.04	6.3755	-183.89	9.5164	13.366	157.24	-860.71	1122.9	9.9181	870.22	1063.6	67.672	39.783	1	0	7.789	6.1872	-11.258	-12.66	-1.2741	0.97091	12.085	11.471	6.5149	7.1581	0.82699	-1.1882	1738.2
5.85	586	2.5	NaN	-6.2378	13.982	6.2931	-183.95	9.5346	13.318	157.13	-860.71	1122.9	9.9267	870.3	1063.6	67.307	39.012	1	0	7.656	6.0539	-11.258	-12.66	-1.3771	0.91072	12.027	11.49	6.2789	6.9646	0.76865	-1.1701	1738.3
5.86	587	2.5	NaN	-6.3391	13.91	6.1971	-184	9.5685	13.254	157.07	-860.76	1122.9	9.9024	870.33	1063.6	66.347	39.221	1	0	7.5323	5.9299	-11.258	-12.66	-1.4797	0.86195	11.955	11.523	6.0526	6.7918	0.69705	-1.1368	1738.3
5.87	588	2.5	NaN	-6.419	13.851	6.1196	-184.04	9.5724	13.254	157.05	-860.8	1122.9	10.02	870.4	1063.6	65.159	38.722	1	0	7.1988	5.5957	-11.256	-12.658	-1.5647	0.81615	11.897	11.526	5.6341	6.4118	0.64127	-1.1315	1738.4
5.88	589	2.5	NaN	-6.4951	13.803	6.0389	-184.05	9.5692	13.198	157.04	-860.84	1122.9	9.924	870.45	1063.6	63.973	37.801	1	0	6.9132	5.3094	-11.255	-12.656	-1.6382	0.80276	11.849	11.524	5.275	6.1122	0.59416	-1.1327	1738.5
5.89	590	2.5	NaN	-6.574	13.75	5.9788	-184.09	9.553	13.244	156.97	-860.91	1122.9	10.139	870.55	1063.6	62.946	35.421	1	0	6.782	5.1779	-11.255	-12.656	-1.7268	0.75711	11.795	11.508	5.0552	5.935	0.54005	-1.1486	1738.7
5.9	591	2.5	NaN	-6.6393	13.724	5.8727	-184.07	9.5059	13.306	157.07	-860.87	1122.9	10.351	870.71	1063.5	63.19	35.458	1	0	6.5977	4.9932	-11.257	-12.659	-1.7962	0.77008	11.768	11.462	4.8015	5.7633	0.5112	-1.1971	1738.8
5.91	592	2.5	NaN	-6.7426	13.673	5.8293	-184.1	9.5015	13.311	156.9	-860.95	1122.9	10.47	870.8	1063.6	62.67	35.525	1	0	6.4056	4.8006	-11.26	-12.662	-1.9094	0.73321	11.717	11.457	4.4962	5.5338	0.45684	-1.2043	1738.9
5.92	593	2.5	NaN	-6.7852	13.651	5.7821	-184.12	9.5011	13.346	156.91	-860.95	1122.9	10.621	870.85	1063.6	60.798	34.955	1	0	6.2193	4.6139	-11.262	-12.664	-1.9567	0.70654	11.696	11.456	4.2626	5.3204	0.43409	-1.2082	1739
5.93	594	2.5	NaN	-6.8396	13.614	5.7389	-184.13	9.5048	13.302	156.9	-860.99	1122.9	10.58	870.87	1063.5	57.038	30.318	1	0	6.0375	4.4316	-11.265	-12.667	-2.0102	0.69546	11.66	11.459	4.0273	5.1271	0.39489	-1.2075	1739
5.94	595	2.5	NaN	-6.8936	13.576	5.709	-184.14	9.4998	13.264	156.89	-861.06	1122.8	10.555	870.92	1063.5	60.215	30.913	1	0	5.8615	4.2553	-11.268	-12.669	-2.0641	0.6878	11.622	11.454	3.7974	4.9431	0.35491	-1.2159	1739.2
5.95	596	2.5	NaN	-6.925	13.546	5.6847	-184.15	9.4953	13.274	156.93	-861.11	1122.8	10.638	870.98	1063.5	62.722	30.778	1	0	5.7228	4.1162	-11.271	-12.673	-2.0972	0.68186	11.594	11.447	3.6255	4.7981	0.32312	-1.2255	1739.3
5.96	597	2.5	NaN	-6.9433	13.518	5.6703	-184.14	9.511	13.271	156.97	-861.17	1122.7	10.681	871	1063.6	60.249	28.556	1	0	5.6028	3.996	-11.274	-12.676	-2.1159	0.68447	11.568	11.461	3.487	4.6805	0.29447	-1.2149	1739.3
5.97	598	2.5	NaN	-6.9537	13.52	5.7	-184.14	9.5315	13.243	156.93	-861.19	1122.7	10.644	870.98	1063.6	62.507	24.763	1	0	5.5053	3.8983	-11.276	-12.678	-2.1264	0.69125	11.571	11.481	3.3789	4.5895	0.29433	-1.1972	1739.3
5.98	599	2.5	NaN	-6.9494	13.541	5.7291	-184.14	9.5311	13.218	156.92	-861.18	1122.7	10.609	871.06	1063.5	61.905	24.005	1	0	5.4983	3.8912	-11.279	-12.681	-2.1213	0.69041	11.592	11.48	3.377	4.5816	0.31307	-1.2005	1739.4
5.99	600	2.5	NaN	-6.9443	13.568	5.8226	-184.13	9.5689	13.205	156.72	-861.18	1122.7	10.611	871.03	1063.5	62.197	24.005	1	0	5.4732	3.8661	-11.28	-12.682	-2.1231	0.68984	11.618	11.519	3.3501	4.5559	0.33807	-1.1636	1739.4
6	601	2.5	NaN	-6.908	13.605	5.89	-184.13	9.5915	13.233	156.69	-861.17	1122.7	10.74	871.12	1063.6	58.422	24.005	1	0	5.4012	3.7939	-11.281	-12.683	-2.0919	0.69029	11.656	11.541	3.3093	4.4842	0.37514	-1.1423	1739.4
6.01	602	2.5	NaN	-6.8791	13.638	5.9236	-184.12	9.6237	13.226	156.72	-861.16	1122.7	10.755	871.16	1063.6	58.776	24.005	1	0	5.3589	3.7516	-11.283	-12.685	-2.0627	0.69727	11.69	11.572	3.2963	4.4488	0.40741	-1.1128	1739.5
6.02	603	2.5	NaN	-6.8473	13.666	5.9484	-184.11	9.6587	13.22	156.75	-861.13	1122.7	10.773	871.18	1063.6	59.422	24.005	1	0	5.3477	3.7403	-11.285	-12.687	-2.0305	0.70192	11.719	11.606	3.3172	4.4422	0.43404	-1.0815	1739.5
6.03	604	2.5	NaN	-6.8086	13.698	5.9988	-184.11	9.7	13.214	156.72	-861.11	1122.7	10.803	871.24	1063.6	63.454	24.005	1	0	5.45	3.8428	-11.286	-12.688	-1.9941	0.70239	11.752	11.646	3.4559	4.5452	0.46573	-1.0419	1739.5
6.04	605	2.5	NaN	-6.7769	13.728	6.06	-184.11	9.7525	13.178	156.63	-861.1	1122.7	10.753	871.29	1063.6	63.059	24.005	1	0	5.5585	3.9516	-11.287	-12.689	-1.9635	0.70791	11.784	11.697	3.595	4.6595	0.4963	-0.99186	1739.5
6.05	606	2.5	NaN	-6.7591	13.745	6.0793	-184.1	9.8024	13.121	156.63	-861.07	1122.6	10.633	871.29	1063.7	54.232	24.769	1	0	5.6711	4.0645	-11.289	-12.691	-1.9419	0.72112	11.801	11.746	3.7293	4.7856	0.5117	-0.94513	1739.5
6.06	607	2.5	NaN	-6.7274	13.745	6.0598	-184.1	9.8223	13.118	156.75	-861.03	1122.6	10.662	871.4	1063.7	53.454	26.981	1	0	5.8443	4.2381	-11.292	-12.694	-1.9073	0.71769	11.803	11.764	3.9371	4.9558	0.51062	-0.93024	1739.6
6.07	608	2.5	NaN	-6.7066	13.705	6.0379	-184.11	9.8441	13.111	156.86	-861.05	1122.6	10.697	871.54	1063.7	58.626	27.128	1	0	5.9611	4.3551	-11.297	-12.699	-1.8844	0.71582	11.766	11.784	4.0767	5.071	0.46886	-0.91509	1739.7
6.08	609	2.5	NaN	-6.6886	13.674	6.0072	-184.1	9.8722	13.059	156.99	-861.04	1122.5	10.595	871.58	1063.7	53.55	25.849	1	0	6.002	4.3961	-11.302	-12.704	-1.8588	0.72497	11.736	11.81	4.1432	5.1211	0.4339	-0.8942	1739.8
6.09	610	2.5	NaN	-6.6837	13.64	5.9946	-184.12	9.8643	13.054	157.08	-861.03	1122.5	10.632	871.7	1063.7	56.176	26.781	1	0	6.0429	4.4371	-11.308	-12.71	-1.8528	0.71423	11.703	11.801	4.1901	5.1514	0.39519	-0.90862	1739.9
6.1	611	2.5	NaN	-6.6919	13.594	5.9875	-184.12	9.8662	13.021	157.14	-861.06	1122.5	10.6	871.79	1063.7	55.635	27.338	1	0	6.0838	4.4781	-11.314	-12.716	-1.858	0.71057	11.658	11.802	4.2258	5.1887	0.3444	-0.91385	1740
6.11	612	2.5	NaN	-6.707	13.541	5.9841	-184.13	9.8634	12.962	157.21	-861.08	1122.5	10.498	871.89	1063.7	55.046	27.377	1	0	6.1247	4.5191	-11.319	-12.721	-1.8681	0.709	11.606	11.798	4.2566	5.2281	0.2871	-0.9232	1740.2
6.12	613	2.5	NaN	-6.7188	13.495	5.9644	-184.14	9.8531	12.91	157.31	-861.07	1122.4	10.409	872	1063.7	54.331	25.907	1	0	6.1656	4.5601	-11.325	-12.727	-1.8737	0.7098	11.561	11.787	4.2919	5.2699	0.23609	-0.93971	1740.3
6.13	614	2.5	NaN	-6.725	13.462	5.9197	-184.14	9.8409	12.89	157.49	-861.05	1122.4	10.402	872.09	1063.7	54.067	25.033	1	0	6.2065	4.6011	-11.331	-12.733	-1.8739	0.71034	11.529	11.774	4.3326	5.3114	0.19874	-0.95867	1740.4
6.14	615	2.5	NaN	-6.7377	13.439	5.8845	-184.16	9.8145	12.896	157.65	-861.03	1122.4	10.475	872.23	1063.7	52.215	24.005	1	0	6.2474	4.6421	-11.336	-12.738	-1.884	0.69676	11.507	11.747	4.3634	5.3388	0.17036	-0.9916	1740.5
6.15	616	2.5	NaN	-6.7671	13.419	5.8979	-184.16	9.7826	12.868	157.68	-861.02	1122.4	10.481	872.36	1063.7	50.613	24.005	1	0	6.2883	4.6831	-11.342	-12.744	-1.913	0.69406	11.486	11.715	4.3753	5.3771	0.14405	-1.0285	1740.6
6.16	617	2.5	NaN	-6.7826	13.415	5.8919	-184.15	9.7824	12.789	157.73	-860.99	1122.4	10.306	872.4	1063.7	50.142	24.005	1	0	6.3292	4.7241	-11.348	-12.75	-1.9212	0.71076	11.483	11.715	4.408	5.4348	0.13482	-1.0342	1740.6
6.17	618	2.5	NaN	-6.7935	13.404	5.8764	-184.15	9.756	12.835	157.83	-860.99	1122.4	10.473	872.52	1063.7	46.43	24.005	1	0	6.3701	4.765	-11.353	-12.755	-1.9347	0.7041	11.472	11.688	4.4355	5.4691	0.119	-1.0672	1740.8
6.18	619	2.5	NaN	-6.8037	13.405	5.8605	-184.15	9.7546	12.796	157.93	-860.97	1122.3	10.41	872.59	1063.7	45.391	24.005	1	0	6.411	4.806	-11.359	-12.761	-1.9396	0.71596	11.474	11.685	4.4714	5.522	0.11467	-1.0755	1740.8
6.19	620	2.5	NaN	-6.82	13.414	5.8886	-184.15	9.748	12.768	157.89	-860.97	1122.3	10.376	872.67	1063.7	46.896	24.005	1	0	6.4519	4.847	-11.365	-12.767	-1.9565	0.71855	11.483	11.679	4.4954	5.5656	0.11827	-1.0878	1740.9
6.2	621	2.5	NaN	-6.8314	13.425	5.9043	-184.16	9.7283	12.813	157.89	-860.97	1122.3	10.546	872.81	1063.7	45.289	24.005	1	0	6.4928	4.888	-11.37	-12.772	-1.9739	0.70135	11.495	11.659	4.5189	5.5894	0.12448	-1.1137	1741
6.21	622	2.5	NaN	-6.8336	13.44	5.8957	-184.16	9.7258	12.85	157.97	-860.94	1122.3	10.695	872.91	1063.7	47.327	24.005	1	0	6.5337	4.929	-11.376	-12.778	-1.9786	0.69416	11.511	11.655	4.5551	5.6232	0.1353	-1.1233	1741.1
6.22	623	2.5	NaN	-6.8333	13.462	5.9018	-184.14	9.762	12.79	158.01	-860.91	1122.3	10.573	872.87	1063.7	45.505	24.005	1	0	6.5746	4.97	-11.382	-12.784	-1.9729	0.71799	11.534	11.689	4.6017	5.688	0.15259	-1.0941	1741
6.23	624	2.5	NaN	-6.829	13.481	5.9088	-184.13	9.8015	12.724	158.03	-860.91	1122.2	10.432	872.84	1063.7	45.616	24.005	1	0	6.6155	5.011	-11.387	-12.789	-1.9629	0.73352	11.556	11.727	4.6526	5.7445	0.16834	-1.0626	1741
6.24	625	2.5	NaN	-6.8087	13.505	5.9751	-184.12	9.8175	12.697	157.9	-860.92	1122.2	10.415	872.91	1063.7	44.095	24.005	1	0	6.6564	5.052	-11.393	-12.795	-1.9466	0.74333	11.581	11.742	4.7098	5.7953	0.18766	-1.0528	1741.1
6.25	626	2.5	NaN	-6.7823	13.53	6.0114	-184.13	9.8152	12.776	157.84	-860.91	1122.2	10.698	873.01	1063.8	39.285	24.005	1	0	6.6973	5.093	-11.399	-12.801	-1.9317	0.7184	11.606	11.739	4.7655	5.8114	0.20759	-1.0617	1741.1
6.26	627	2.5	NaN	-6.7383	13.56	5.9828	-184.12	9.8415	12.752	157.98	-860.86	1122.2	10.687	873.01	1063.8	42.509	24.005	1	0	6.7208	5.1166	-11.401	-12.803	-1.8828	0.73204	11.638	11.764	4.838	5.8486	0.23729	-1.039	1741.1
6.27	628	2.5	NaN	-6.6836	13.608	6.0052	-184.12	9.8706	12.723	157.94	-860.81	1122.2	10.68	873.03	1063.8	38.069	24.005	1	0	6.6496	5.0452	-11.383	-12.785	-1.829	0.73462	11.686	11.793	4.8206	5.7798	0.30307	-0.99201	1741.1
6.28	629	2.5	NaN	-6.6262	13.655	5.9882	-184.12	9.8825	12.7	158	-860.75	1122.2	10.687	873.07	1063.8	33.556	24.005	1	0	6.5784	4.9738	-11.365	-12.767	-1.7697	0.73461	11.733	11.804	4.8087	5.7084	0.36735	-0.96283	1741
6.29	630	2.5	NaN	-6.5729	13.699	5.9777	-184.12	9.8875	12.68	158.04	-860.69	1122.2	10.7	873.11	1063.8	29.141	24.005	1	0	6.4084	4.8034	-11.353	-12.755	-1.7157	0.73444	11.778	11.809	4.6927	5.5379	0.42454	-0.94588	1741
6.3	631	2.5	NaN	-6.5323	13.749	6.0249	-184.13	9.8902	12.683	157.87	-860.67	1122.2	10.777	873.15	1063.8	23.649	24.005	1	0	5.5602	3.9532	-11.378	-12.78	-1.683	0.7226	11.826	11.813	3.8772	4.6758	0.44804	-0.96694	1741
6.31	632	2.5	NaN	-6.5016	13.805	6.0627	-184.14	9.8835	12.712	157.71	-860.65	1122.2	10.933	873.22	1063.8	23.649	24.005	1	0	5.5348	3.9278	-11.382	-12.784	-1.663	0.69718	11.881	11.808	3.8718	4.625	0.49909	-0.97593	1741.1
6.32	633	2.5	NaN	-6.4487	13.882	6.0452	-184.15	9.8906	12.696	157.68	-860.57	1122.3	10.974	873.23	1063.8	23.649	24.005	1	0	6.0237	4.4178	-11.372	-12.774	-1.6122	0.68387	11.957	11.815	4.4115	5.1017	0.58521	-0.95855	1741
6.33	634	2.5	NaN	-6.4294	13.924	6.0261	-184.17	9.8765	12.68	157.65	-860.53	1122.3	10.982	873.27	1063.8	23.649	24.005	1	0	6.5126	4.9078	-11.362	-12.764	-1.5942	0.66645	11.998	11.803	4.9184	5.5743	0.63531	-0.96149	1741
6.34	635	2.5	NaN	-6.4125	13.977	6.0188	-184.16	9.862	12.712	157.55	-860.49	1122.3	11.025	873.31	1063.8	23.649	24.005	1	0	7.1278	5.5245	-11.35	-12.752	-1.5818	0.67079	12.049	11.79	5.546	6.1953	0.69886	-0.96196	1741
6.35	636	2.5	NaN	-6.4139	14.021	6.051	-184.18	9.8677	12.666	157.29	-860.47	1122.4	11.003	873.29	1063.8	23.649	24.005	1	0	8.205	6.6042	-11.329	-12.731	-1.5909	0.64099	12.091	11.797	6.6141	7.2452	0.76223	-0.93394	1740.9
6.36	637	2.5	NaN	-6.4192	14.078	5.9988	-184.2	9.8566	12.665	157.24	-860.44	1122.4	11.011	873.31	1063.8	32.494	24.005	1	0	8.554	6.954	-11.322	-12.724	-1.5982	0.62523	12.148	11.787	6.9559	7.5792	0.82567	-0.93639	1740.9
6.37	638	2.5	NaN	-6.4391	14.128	5.9597	-184.21	9.8368	12.677	157.14	-860.44	1122.5	11.046	873.35	1063.8	35.904	24.005	1	0	8.5639	6.9639	-11.32	-12.722	-1.6227	0.60965	12.195	11.77	6.9412	7.5735	0.87426	-0.95202	1740.9
6.38	639	2.5	NaN	-6.4676	14.166	5.936	-184.22	9.8286	12.68	156.99	-860.44	1122.6	11.084	873.36	1063.7	43.039	24.005	1	0	8.4703	6.87	-11.317	-12.719	-1.6574	0.58851	12.231	11.764	6.8128	7.4585	0.91358	-0.95446	1740.9
6.39	640	2.5	NaN	-6.487	14.206	5.8734	-184.24	9.833	12.674	156.94	-860.42	1122.6	11.079	873.35	1063.7	43.598	24.005	1	0	8.4255	6.8252	-11.315	-12.716	-1.6781	0.57326	12.269	11.771	6.7474	7.3984	0.95415	-0.94594	1740.9
6.4	641	2.5	NaN	-6.5008	14.241	5.8234	-184.25	9.835	12.639	156.86	-860.42	1122.7	10.985	873.34	1063.7	46.936	24.005	1	0	8.4045	6.8041	-11.313	-12.714	-1.6914	0.56344	12.301	11.775	6.7131	7.3675	0.98857	-0.93945	1740.9
6.41	642	2.5	NaN	-6.5429	14.265	5.8088	-184.25	9.8465	12.616	156.65	-860.46	1122.8	10.936	873.31	1063.8	52.27	24.005	1	0	8.2971	6.6964	-11.311	-12.713	-1.7389	0.5515	12.322	11.79	6.5582	7.2479	1.0105	-0.92388	1740.9
6.42	643	2.5	NaN	-6.6092	14.296	5.761	-184.28	9.8452	12.678	156.42	-860.53	1122.9	11.101	873.34	1063.8	56.175	24.307	1	0	8.167	6.566	-11.311	-12.713	-1.8183	0.51098	12.348	11.793	6.3486	7.077	1.0371	-0.92021	1741
6.43	644	2.5	NaN	-6.6374	14.303	5.6904	-184.28	9.8538	12.636	156.47	-860.53	1122.9	10.981	873.32	1063.8	60.284	29.973	1	0	8.0394	6.4382	-11.311	-12.713	-1.8409	0.518	12.354	11.802	6.1985	6.9562	1.0431	-0.91108	1740.9
6.44	645	2.5	NaN	-6.7251	14.294	5.6106	-184.29	9.842	12.665	156.35	-860.65	1123	11.028	873.38	1063.8	62.412	32.977	1	0	7.8806	6.279	-11.31	-12.712	-1.9346	0.50026	12.342	11.793	5.946	6.7792	1.0319	-0.91902	1741.1
6.45	646	2.5	NaN	-6.8094	14.264	5.5417	-184.3	9.8534	12.665	156.2	-860.8	1123.1	11.012	873.38	1063.8	63.339	34.351	1	0	7.7338	6.1319	-11.309	-12.711	-2.0236	0.49023	12.31	11.808	5.7102	6.6221	1.0007	-0.90366	1741.3
6.46	647	2.5	NaN	-6.8695	14.215	5.4417	-184.29	9.8642	12.662	156.22	-860.94	1123.2	10.98	873.37	1063.8	63.855	35.971	1	0	7.655	6.0529	-11.308	-12.71	-2.0823	0.49395	12.259	11.82	5.5726	6.5468	0.95095	-0.89055	1741.4
6.47	648	2.5	NaN	-6.9408	14.133	5.3205	-184.29	9.8627	12.672	156.3	-861.13	1123.3	10.967	873.38	1063.8	65.107	38.168	1	0	7.5855	5.9833	-11.308	-12.71	-2.1511	0.50387	12.176	11.82	5.4344	6.4871	0.86857	-0.89001	1741.6
6.48	649	2.5	NaN	-7.0364	14.026	5.2229	-184.27	9.8683	12.663	156.29	-861.38	1123.3	10.91	873.39	1063.8	63.793	38.576	1	0	7.5195	5.9171	-11.307	-12.709	-2.2461	0.51592	12.067	11.827	5.2734	6.433	0.75945	-0.88177	1741.9
6.49	650	2.5	NaN	-7.0934	13.953	5.1242	-184.27	9.8731	12.663	156.39	-861.53	1123.4	10.902	873.41	1063.8	60.767	36.167	1	0	7.4522	5.8496	-11.307	-12.709	-2.2999	0.52109	11.993	11.833	5.1523	6.3707	0.68609	-0.87587	1742.1
6.5	651	2.5	NaN	-7.148	13.886	5.0792	-184.29	9.8872	12.665	156.35	-861.71	1123.4	10.945	873.4	1063.8	58.209	32.833	1	0	7.3599	5.7571	-11.306	-12.708	-2.3576	0.50463	11.926	11.847	5.0022	6.2617	0.6203	-0.86088	1742.2
6.51	652	2.5	NaN	-7.1942	13.825	5.0674	-184.26	9.8888	12.654	156.26	-861.92	1123.4	10.798	873.4	1063.8	57.925	30.897	1	0	7.2174	5.6143	-11.304	-12.706	-2.4027	0.52847	11.864	11.85	4.8146	6.1427	0.56006	-0.85563	1742.4
6.52	653	2.5	NaN	-7.2651	13.757	5.099	-184.26	9.9047	12.64	156.02	-862.21	1123.5	10.729	873.4	1063.8	58.503	29.757	1	0	7.1608	5.5575	-11.303	-12.705	-2.4799	0.52935	11.794	11.867	4.6809	6.0869	0.49065	-0.83776	1742.7
6.53	654	2.5	NaN	-7.3112	13.707	5.132	-184.27	9.9117	12.641	155.85	-862.45	1123.5	10.772	873.42	1063.8	58.665	29.82	1	0	7.113	5.5096	-11.302	-12.704	-2.5337	0.5032	11.745	11.874	4.5793	6.0128	0.44208	-0.82995	1742.9
6.54	655	2.5	NaN	-7.3433	13.681	5.1308	-184.29	9.9157	12.644	155.81	-862.63	1123.5	10.786	873.43	1063.8	58.651	28.16	1	0	7.0419	5.4383	-11.301	-12.703	-2.5681	0.48731	11.718	11.879	4.4737	5.9256	0.41756	-0.82415	1743.1
6.55	656	2.5	NaN	-7.3686	13.677	5.1184	-184.3	9.9218	12.663	155.79	-862.79	1123.6	10.802	873.44	1063.8	59.526	28.081	1	0	6.9652	5.3615	-11.3	-12.702	-2.5952	0.47757	11.714	11.885	4.37	5.8391	0.41383	-0.81661	1743.3
6.56	657	2.5	NaN	-7.3795	13.688	5.1169	-184.31	9.9333	12.685	155.73	-862.94	1123.6	10.827	873.44	1063.9	60.605	30.721	1	0	6.887	5.2832	-11.299	-12.701	-2.6094	0.4647	11.725	11.897	4.2777	5.7479	0.42572	-0.80406	1743.4
6.57	658	2.5	NaN	-7.3781	13.71	5.1145	-184.31	9.9508	12.671	155.68	-863.07	1123.6	10.766	873.42	1063.9	67.071	36.025	1	0	6.8184	5.2144	-11.298	-12.7	-2.6077	0.46064	11.746	11.914	4.2108	5.6751	0.44831	-0.78547	1743.6
6.58	659	2.5	NaN	-7.3976	13.759	5.1207	-184.32	9.9598	12.671	155.59	-863.22	1123.6	10.73	873.43	1063.9	71.533	41.924	1	0	6.7363	5.1321	-11.297	-12.699	-2.6295	0.45124	11.795	11.924	4.1068	5.5833	0.49737	-0.77525	1743.7
6.59	660	2.5	NaN	-7.4073	13.88	5.1419	-184.33	9.9579	12.689	155.38	-863.36	1123.7	10.737	873.49	1063.9	73.558	42.545	1	0	6.6314	5.0269	-11.297	-12.699	-2.6467	0.42729	11.914	11.924	3.9847	5.4542	0.61682	-0.77512	1743.9
6.6	661	2.5	NaN	-7.4096	13.979	5.1509	-184.34	9.9442	12.726	155.24	-863.45	1123.8	10.799	873.56	1063.9	76.086	48.385	1	0	6.5921	4.9876	-11.299	-12.701	-2.6561	0.41131	12.011	11.913	3.936	5.3989	0.71186	-0.78866	1744
6.61	662	2.5	NaN	-7.4205	14.089	5.1093	-184.35	9.9579	12.725	155.24	-863.48	1123.8	10.787	873.57	1063.9	75.304	48.494	1	0	6.5172	4.9125	-11.301	-12.703	-2.6666	0.40268	12.12	11.927	3.8506	5.3152	0.81899	-0.77584	1744.1
6.62	663	2.5	NaN	-7.4308	14.195	5.119	-184.36	9.974	12.708	155.06	-863.55	1123.9	10.738	873.56	1063.9	75.002	46.75	1	0	6.3634	4.7583	-11.302	-12.704	-2.6813	0.39021	12.223	11.946	3.682	5.1485	0.92115	-0.75836	1744.1
6.63	664	2.5	NaN	-7.4524	14.296	5.1439	-184.36	9.9898	12.705	154.79	-863.68	1124	10.72	873.57	1063.9	75.172	48.325	1	0	6.325	4.7199	-11.303	-12.705	-2.7117	0.37605	12.323	11.963	3.6133	5.0959	1.02	-0.74178	1744.2
6.64	665	2.5	NaN	-7.4877	14.375	5.1427	-184.37	10.005	12.704	154.57	-863.84	1124	10.714	873.59	1063.9	76.074	48.494	1	0	6.307	4.7018	-11.304	-12.706	-2.7545	0.36157	12.401	11.979	3.5525	5.0634	1.0972	-0.72712	1744.4
6.65	666	2.5	NaN	-7.5217	14.426	5.1068	-184.39	10.012	12.708	154.48	-863.96	1124	10.743	873.64	1063.9	77.472	47.948	1	0	6.2236	4.6182	-11.307	-12.709	-2.7929	0.34171	12.452	11.986	3.4308	4.9599	1.1451	-0.72306	1744.6
6.66	667	2.5	NaN	-7.5326	14.512	5.0008	-184.41	10.011	12.757	154.59	-863.94	1124	10.899	873.71	1063.9	77.854	46.409	1	0	6.2113	4.6059	-11.312	-12.714	-2.8054	0.31947	12.538	11.985	3.4059	4.9253	1.2259	-0.72904	1744.6
6.67	668	2.5	NaN	-7.5028	14.725	4.7224	-184.41	10.039	12.755	155.11	-863.5	1124	10.91	873.72	1063.9	76.685	45.998	1	0	6.291	4.6858	-11.319	-12.721	-2.7577	0.33753	12.753	12.011	3.5333	5.0233	1.4344	-0.70936	1744.2
6.68	669	2.5	NaN	-7.5371	14.792	4.7082	-184.4	10.077	12.669	154.96	-863.56	1124	10.691	873.68	1064	76.262	45.521	1	0	6.3708	4.7657	-11.325	-12.727	-2.79	0.34899	12.819	12.05	3.5808	5.1147	1.4935	-0.677	1744.3
6.69	670	2.5	NaN	-7.5762	14.851	4.7397	-184.41	10.084	12.715	154.7	-863.66	1124.1	10.837	873.74	1064	73.799	43.81	1	0	6.4505	4.8457	-11.332	-12.734	-2.8429	0.32043	12.876	12.059	3.6076	5.1661	1.5439	-0.67486	1744.4
6.7	671	2.5	NaN	-7.5996	14.893	4.7564	-184.41	10.112	12.672	154.51	-863.74	1124.1	10.741	873.72	1064	71.432	43.317	1	0	6.5303	4.9256	-11.339	-12.741	-2.8695	0.32467	12.917	12.088	3.6607	5.2503	1.5781	-0.65249	1744.4
6.71	672	2.5	NaN	-7.6232	14.918	4.7446	-184.4	10.134	12.644	154.38	-863.81	1124.2	10.693	873.72	1064	62.93	41.362	1	0	6.61	5.0055	-11.346	-12.748	-2.8958	0.32692	12.941	12.111	3.7143	5.3324	1.595	-0.63672	1744.5
6.72	673	2.5	NaN	-7.6459	14.911	4.7147	-184.4	10.135	12.665	154.35	-863.92	1124.2	10.779	873.79	1064	72.788	33.264	1	0	6.6898	5.0854	-11.353	-12.754	-2.9227	0.32084	12.933	12.113	3.767	5.4063	1.5807	-0.64154	1744.7
6.73	674	2.5	NaN	-7.6587	14.881	4.6796	-184.4	10.136	12.69	154.39	-864.04	1124.2	10.874	873.84	1064	67.362	28.175	1	0	6.7695	5.1654	-11.359	-12.761	-2.9378	0.32305	12.903	12.114	3.8317	5.4884	1.5435	-0.6469	1744.8
6.74	675	2.5	NaN	-7.6634	14.861	4.6458	-184.39	10.149	12.695	154.43	-864.12	1124.3	10.912	873.84	1064	23.649	24.005	1	0	6.8493	5.2453	-11.366	-12.768	-2.9426	0.33459	12.883	12.127	3.9066	5.5799	1.5165	-0.64125	1744.9
6.75	676	2.5	NaN	-7.6739	14.873	4.626	-184.39	10.138	12.709	154.42	-864.18	1124.3	10.996	873.92	1064	53.822	24.005	1	0	6.929	5.3252	-11.373	-12.775	-2.9566	0.33087	12.894	12.117	3.9724	5.6561	1.5215	-0.65769	1745.1
6.76	677	2.5	NaN	-7.6806	14.924	4.6736	-184.37	10.178	12.647	154.21	-864.14	1124.3	10.861	873.85	1064	23.649	24.005	1	0	7.0088	5.4052	-11.38	-12.781	-2.9657	0.3422	12.943	12.158	4.0431	5.7474	1.5637	-0.6235	1744.9
6.77	678	2.5	NaN	-7.7033	14.963	4.7312	-184.35	10.179	12.627	153.96	-864.1	1124.4	10.825	873.88	1064.1	43.944	24.005	1	0	7.0885	5.4851	-11.386	-12.788	-2.9953	0.35447	12.982	12.16	4.0933	5.8396	1.5952	-0.6278	1744.9
6.78	679	2.5	NaN	-7.7277	14.971	4.7833	-184.34	10.188	12.607	153.72	-864.11	1124.4	10.795	873.87	1064.1	23.649	24.005	1	0	7.1683	5.565	-11.393	-12.795	-3.0264	0.35749	12.988	12.17	4.1419	5.9225	1.5952	-0.62477	1744.9
6.79	680	2.5	NaN	-7.7397	14.958	4.7518	-184.35	10.195	12.637	153.75	-864.1	1124.4	10.912	873.89	1064.1	48.72	24.005	1	0	7.248	5.645	-11.4	-12.802	-3.0414	0.35295	12.976	12.177	4.2066	5.9979	1.5759	-0.62466	1744.9
6.8	681	2.5	NaN	-7.7353	14.942	4.6748	-184.35	10.194	12.635	153.89	-864.04	1124.4	10.944	873.93	1064.1	58.581	24.005	1	0	7.3277	5.7249	-11.407	-12.809	-3.0332	0.35191	12.96	12.176	4.2945	6.0768	1.5536	-0.6325	1744.9
6.81	682	2.5	NaN	-7.7294	14.923	4.6061	-184.35	10.193	12.617	154	-863.95	1124.4	10.922	873.96	1064.1	64.117	25.49	1	0	7.4075	5.8048	-11.413	-12.815	-3.0231	0.35673	12.942	12.174	4.3844	6.1615	1.5285	-0.64113	1744.8
6.82	683	2.5	NaN	-7.7329	14.909	4.5913	-184.35	10.204	12.614	153.95	-863.84	1124.4	10.932	873.96	1064.1	64.066	24.005	1	0	7.4872	5.8847	-11.42	-12.822	-3.0283	0.35664	12.928	12.185	4.459	6.2414	1.5078	-0.63753	1744.7
6.83	684	2.5	NaN	-7.7373	14.919	4.6499	-184.35	10.224	12.597	153.7	-863.74	1124.4	10.906	873.96	1064.1	70.928	31.924	1	0	7.567	5.9647	-11.427	-12.829	-3.0397	0.34393	12.937	12.205	4.5273	6.3086	1.5104	-0.62346	1744.6
6.84	685	2.5	NaN	-7.7337	14.938	4.7256	-184.35	10.22	12.594	153.41	-863.56	1124.5	10.902	873.97	1064.1	74.392	46.292	1	0	7.6467	6.0446	-11.434	-12.836	-3.0449	0.3389	12.954	12.204	4.6018	6.3835	1.5205	-0.63193	1744.4
6.85	686	2.5	NaN	-7.7344	14.909	4.7895	-184.36	10.241	12.547	153.18	-863.42	1124.5	10.789	873.95	1064.1	75.235	46.784	1	0	7.7265	6.1245	-11.441	-12.842	-3.049	0.32997	12.924	12.226	4.6775	6.4545	1.4834	-0.61647	1744.2
6.86	687	2.5	NaN	-7.7364	14.811	4.7769	-184.35	10.264	12.526	153.2	-863.32	1124.5	10.732	873.92	1064.1	74.133	44.768	1	0	7.8045	6.2027	-11.447	-12.849	-3.0481	0.33343	12.828	12.246	4.7564	6.5362	1.3814	-0.60267	1744.1
6.87	688	2.5	NaN	-7.7633	14.527	4.878	-184.39	10.266	12.598	152.93	-863.68	1124.4	10.924	873.96	1064.1	73.319	44.052	1	0	7.8165	6.2148	-11.446	-12.848	-3.0914	0.28295	12.545	12.248	4.7251	6.4977	1.0994	-0.59976	1744.5
6.88	689	2.5	NaN	-7.7469	14.321	4.9031	-184.4	10.267	12.592	152.9	-863.79	1124.4	10.892	873.95	1064.1	73.779	44.996	1	0	7.873	6.2714	-11.444	-12.846	-3.0751	0.27505	12.341	12.248	4.7979	6.5464	0.8963	-0.59787	1744.6
6.89	690	2.5	NaN	-7.7274	14.17	4.9515	-184.4	10.267	12.588	152.82	-863.66	1124.4	10.837	873.95	1064.1	73.882	45.585	1	0	8.2103	6.6095	-11.438	-12.84	-3.056	0.27487	12.19	12.247	5.1543	6.8843	0.75165	-0.59313	1744.4
6.9	691	2.5	NaN	-7.728	14.036	5.0682	-184.4	10.254	12.61	152.52	-863.53	1124.4	10.84	873.97	1064.1	74.175	46.576	1	0	8.5476	6.9475	-11.433	-12.835	-3.0661	0.26046	12.055	12.236	5.4815	7.208	0.62186	-0.59874	1744.3
6.91	692	2.5	NaN	-7.7334	13.909	5.1695	-184.39	10.231	12.618	152.23	-863.45	1124.5	10.799	873.99	1064.1	73.992	47.388	1	0	8.8849	7.2856	-11.427	-12.829	-3.0797	0.2606	11.926	12.214	5.8052	7.5462	0.49886	-0.61504	1744.2
6.92	693	2.5	NaN	-7.7378	13.732	5.1863	-184.36	10.215	12.639	152.16	-863.34	1124.4	10.764	873.97	1064.1	73.786	47.982	1	0	9.2222	7.6237	-11.421	-12.823	-3.0847	0.28917	11.75	12.197	6.1375	7.9128	0.3287	-0.62568	1744.1
6.93	694	2.5	NaN	-7.7204	13.585	5.0664	-184.36	10.218	12.592	152.52	-863.24	1124.4	10.603	873.94	1064.1	72.092	46.772	1	0	9.5595	7.9618	-11.415	-12.817	-3.05	0.31282	11.605	12.198	6.5095	8.2746	0.18956	-0.61908	1744
6.94	695	2.5	NaN	-7.6998	13.38	4.8975	-184.33	10.21	12.643	153.06	-863.05	1124.3	10.636	873.91	1064.1	70.506	44.962	1	0	9.8968	8.2998	-11.41	-12.811	-3.0122	0.35874	11.401	12.188	6.8846	8.6586	-0.0081036	-0.62314	1743.8
6.95	696	2.5	NaN	-7.775	13.259	4.8117	-184.31	10.2	12.619	153.3	-862.93	1124.3	10.514	873.89	1064.1	70.518	45.189	1	0	10.234	8.6379	-11.404	-12.806	-3.0751	0.39117	11.282	12.177	7.159	9.0291	-0.12183	-0.62837	1743.7
6.96	697	2.5	NaN	-7.8166	13.158	4.8142	-184.29	10.194	12.611	153.28	-862.83	1124.2	10.427	873.87	1064.1	68.643	44.843	1	0	10.571	8.976	-11.398	-12.8	-3.1143	0.41585	11.182	12.17	7.4571	9.3918	-0.21649	-0.62998	1743.6
6.97	698	2.5	NaN	-7.846	13.07	4.8274	-184.27	10.178	12.647	153.22	-862.72	1124.2	10.462	873.87	1064.1	66.345	42.168	1	0	10.909	9.314	-11.392	-12.794	-3.1464	0.43003	11.094	12.154	7.7622	9.7441	-0.29813	-0.64039	1743.5
6.98	699	2.5	NaN	-7.8834	12.929	4.7913	-184.24	10.166	12.672	153.3	-862.63	1124.2	10.451	873.86	1064.1	63.924	39.733	1	0	10.765	9.1697	-11.385	-12.787	-3.1808	0.45866	10.955	12.141	7.5839	9.6284	-0.43057	-0.64654	1743.4
6.99	700	2.5	NaN	-7.9154	12.755	4.7086	-184.21	10.157	12.686	153.51	-862.58	1124.1	10.409	873.84	1064.1	61.208	37.245	1	0	10.45	8.8543	-11.379	-12.781	-3.2044	0.49626	10.783	12.128	7.2456	9.3506	-0.59572	-0.65259	1743.3
7	701	2.5	NaN	-7.9273	12.625	4.6312	-184.2	10.134	12.728	153.72	-862.54	1124	10.475	873.87	1064.1	59.685	33.717	1	0	10.394	8.7979	-11.377	-12.779	-3.2114	0.51494	10.656	12.102	7.1823	9.3129	-0.72063	-0.67652	1743.3
7.01	702	2.5	NaN	-7.9409	12.495	4.6067	-184.19	10.118	12.735	153.77	-862.55	1123.9	10.454	873.87	1064.1	59.266	30.958	1	0	10.278	8.6822	-11.375	-12.777	-3.2227	0.53223	10.528	12.084	7.0556	9.2144	-0.847	-0.69239	1743.4
7.02	703	2.5	NaN	-7.9556	12.368	4.6239	-184.17	10.129	12.704	153.72	-862.62	1123.8	10.349	873.82	1064.1	59.847	30.468	1	0	10.144	8.5481	-11.373	-12.775	-3.2355	0.54752	10.404	12.093	6.9089	9.0956	-0.96886	-0.68239	1743.4
7.03	704	2.5	NaN	-7.9664	12.284	4.6448	-184.17	10.106	12.747	153.67	-862.62	1123.7	10.445	873.86	1064	60.094	28.107	1	0	10.084	8.4879	-11.373	-12.775	-3.2511	0.54294	10.322	12.067	6.8333	9.0309	-1.0502	-0.70723	1743.4
7.04	705	2.5	NaN	-7.953	12.21	4.6946	-184.16	10.108	12.704	153.56	-862.56	1123.7	10.303	873.81	1064	61.463	28.17	1	0	9.9883	8.3916	-11.372	-12.774	-3.2365	0.56109	10.25	12.068	6.7518	8.9526	-1.1222	-0.70586	1743.3
7.05	706	2.5	NaN	-7.9371	12.155	4.7091	-184.14	10.092	12.693	153.57	-862.54	1123.6	10.262	873.79	1064	61.402	29.139	1	0	9.7858	8.1886	-11.37	-12.772	-3.2188	0.57512	10.197	12.051	6.567	8.7637	-1.1736	-0.72154	1743.2
7.06	707	2.5	NaN	-7.9195	12.115	4.7008	-184.15	10.086	12.682	153.65	-862.52	1123.6	10.247	873.78	1064	62.336	28.83	1	0	9.6917	8.0942	-11.371	-12.773	-3.1979	0.57502	10.158	12.043	6.4937	8.6693	-1.2131	-0.72937	1743.2
7.07	708	2.5	NaN	-7.8806	12.083	4.7019	-184.16	10.081	12.676	153.74	-862.49	1123.5	10.263	873.77	1064	63.594	30.859	1	0	9.6047	8.0071	-11.372	-12.773	-3.1567	0.56592	10.128	12.036	6.4481	8.573	-1.2439	-0.73711	1743.2
7.08	709	2.5	NaN	-7.8338	12.07	4.7206	-184.17	10.068	12.692	153.77	-862.46	1123.5	10.331	873.77	1064	63.543	32.074	1	0	9.4133	7.8152	-11.371	-12.773	-3.1109	0.55662	10.114	12.023	6.3023	8.3718	-1.2572	-0.75003	1743.2
7.09	710	2.5	NaN	-7.8148	12.083	4.7489	-184.17	10.072	12.686	153.71	-862.41	1123.5	10.347	873.75	1064	61.054	30.201	1	0	9.3373	7.7391	-11.372	-12.774	-3.0943	0.54862	10.127	12.028	6.2431	8.2877	-1.2452	-0.74563	1743.1
7.1	711	2.5	NaN	-7.775	12.111	4.809	-184.18	10.07	12.629	153.6	-862.33	1123.6	10.259	873.71	1064	60.943	27.002	1	0	9.3061	7.7078	-11.373	-12.775	-3.055	0.53552	10.154	12.027	6.2511	8.2433	-1.2189	-0.74813	1743
7.11	712	2.5	NaN	-7.7453	12.133	4.844	-184.17	10.092	12.554	153.51	-862.29	1123.6	10.081	873.58	1064	61.549	27.033	1	0	9.2701	7.6717	-11.373	-12.775	-3.0218	0.55133	10.176	12.049	6.2483	8.223	-1.1975	-0.72605	1742.8
7.12	713	2.5	NaN	-7.7162	12.167	4.8329	-184.21	10.042	12.622	153.57	-862.21	1123.6	10.337	873.69	1064	54.376	24.005	1	0	9.2171	7.6186	-11.373	-12.775	-2.9994	0.50496	10.208	12.001	6.2178	8.1236	-1.1644	-0.77402	1742.8
7.13	714	2.5	NaN	-7.6935	12.21	4.804	-184.25	10.017	12.635	153.68	-862.16	1123.6	10.482	873.74	1064	46.624	24.005	1	0	9.1273	7.5285	-11.372	-12.774	-2.9778	0.46488	10.251	11.977	6.1494	7.9934	-1.1213	-0.7969	1742.8
7.14	715	2.5	NaN	-7.6826	12.274	4.7749	-184.27	10.002	12.592	153.78	-862.05	1123.6	10.45	873.73	1064	30.029	24.005	1	0	9.0732	7.4743	-11.372	-12.773	-2.9621	0.44841	10.313	11.963	6.1111	7.9228	-1.0583	-0.81083	1742.7
7.15	716	2.5	NaN	-7.6853	12.35	4.7778	-184.29	9.9812	12.586	153.77	-861.94	1123.7	10.494	873.74	1064	35.085	24.005	1	0	8.8473	7.248	-11.374	-12.776	-2.9664	0.43184	10.387	11.944	5.8809	7.6798	-0.98668	-0.83157	1742.6
7.16	717	2.5	NaN	-7.6945	12.433	4.7988	-184.3	9.9603	12.601	153.7	-861.83	1123.7	10.586	873.75	1064	38.583	24.005	1	0	8.1728	6.5719	-11.383	-12.785	-2.9806	0.41061	10.467	11.925	5.1922	6.9825	-0.9152	-0.85914	1742.5
7.17	718	2.5	NaN	-7.7074	12.521	4.8202	-184.32	9.9407	12.6	153.64	-861.7	1123.8	10.633	873.74	1064	39.56	24.005	1	0	8.0459	6.4447	-11.382	-12.784	-2.9966	0.39154	10.553	11.908	5.0494	6.8363	-0.82899	-0.87564	1742.4
7.18	719	2.5	NaN	-7.7305	12.607	4.8587	-184.34	9.9108	12.65	153.54	-861.62	1123.8	10.819	873.77	1064	36.977	24.005	1	0	8.0787	6.4776	-11.379	-12.78	-3.0291	0.36639	10.637	11.881	5.0497	6.844	-0.74148	-0.89984	1742.3
7.19	720	2.5	NaN	-7.7341	12.697	4.8141	-184.34	9.8817	12.643	153.71	-861.52	1123.9	10.773	873.79	1063.9	34.882	24.005	1	0	8.1087	6.5077	-11.374	-12.776	-3.0251	0.36884	10.725	11.853	5.0836	6.8765	-0.64875	-0.9226	1742.2
7.2	721	2.5	NaN	-7.7566	12.789	4.8641	-184.34	9.8745	12.612	153.6	-861.46	1123.9	10.727	873.75	1063.9	43.055	24.005	1	0	8.0859	6.4848	-11.37	-12.772	-3.0495	0.36558	10.816	11.848	5.0364	6.8504	-0.5541	-0.92412	1742.1
7.21	722	2.5	NaN	-7.7791	12.919	4.915	-184.34	9.8498	12.584	153.54	-861.37	1123.9	10.698	873.74	1063.9	54.877	24.005	1	0	7.9732	6.3719	-11.366	-12.768	-3.0728	0.36447	10.944	11.824	4.9005	6.7363	-0.42164	-0.94398	1742
7.22	723	2.5	NaN	-7.7897	13.023	4.9669	-184.36	9.8329	12.581	153.47	-861.29	1123.9	10.732	873.76	1063.9	60.503	26.139	1	0	7.9831	6.3818	-11.362	-12.764	-3.0869	0.34255	11.048	11.808	4.8962	6.7243	-0.31406	-0.95591	1741.9
7.23	724	2.5	NaN	-7.7755	13.082	5.0472	-184.37	9.8214	12.6	153.29	-861.3	1124	10.805	873.75	1063.9	66.254	34.625	1	0	8.0054	6.4041	-11.358	-12.76	-3.0809	0.32423	11.105	11.798	4.9244	6.7283	-0.25301	-0.96194	1741.9
7.24	725	2.5	NaN	-7.7743	13.121	5.1072	-184.37	9.8094	12.595	153.2	-861.34	1124	10.8	873.74	1063.9	70.631	43.157	1	0	8.0129	6.4116	-11.355	-12.757	-3.0825	0.32663	11.143	11.788	4.9304	6.7382	-0.21168	-0.96897	1741.9
7.25	726	2.5	NaN	-7.7866	13.147	5.1149	-184.36	9.8044	12.573	153.27	-861.35	1124	10.743	873.73	1063.9	72.011	44.73	1	0	7.9328	6.3313	-11.352	-12.754	-3.0906	0.33791	11.169	11.783	4.8422	6.6692	-0.18332	-0.97131	1742
7.26	727	2.5	NaN	-7.7634	13.151	5.0839	-184.36	9.8119	12.577	153.46	-861.34	1124	10.768	873.72	1063.9	72.683	45.147	1	0	7.857	6.2553	-11.35	-12.752	-3.062	0.34169	11.173	11.79	4.7949	6.597	-0.1776	-0.96229	1742
7.27	728	2.5	NaN	-7.705	13.165	5.0177	-184.36	9.81	12.592	153.88	-861.33	1124	10.812	873.67	1063.9	71.847	45.171	1	0	7.827	6.2253	-11.349	-12.751	-2.991	0.35392	11.187	11.788	4.836	6.5792	-0.16231	-0.96303	1741.9
7.28	729	2.5	NaN	-7.7198	13.152	5.0598	-184.36	9.8002	12.6	153.82	-861.5	1124	10.821	873.68	1063.9	70.815	43.765	1	0	7.7792	6.1774	-11.348	-12.75	-3.0084	0.35572	11.176	11.777	4.7708	6.5331	-0.1718	-0.9728	1742.1
7.29	730	2.5	NaN	-7.6913	13.171	5.1325	-184.35	9.7958	12.604	153.76	-861.58	1124	10.823	873.67	1063.9	68.781	42.072	1	0	7.7079	6.106	-11.346	-12.748	-2.9823	0.36279	11.193	11.773	4.7256	6.4687	-0.1526	-0.97454	1742.2
7.3	731	2.5	NaN	-7.6314	13.231	5.2527	-184.33	9.8069	12.604	153.65	-861.61	1124	10.808	873.62	1063.9	62.942	36.475	1	0	7.5197	5.9172	-11.343	-12.745	-2.9256	0.37311	11.253	11.785	4.594	6.2903	-0.090541	-0.95996	1742.1
7.31	732	2.5	NaN	-7.577	13.259	5.3131	-184.33	9.8111	12.6	153.68	-861.69	1124	10.794	873.6	1063.9	58.996	30.989	1	0	7.3513	5.7485	-11.341	-12.743	-2.8698	0.3816	11.282	11.789	4.4815	6.1301	-0.059579	-0.95449	1742.2
7.32	733	2.5	NaN	-7.5225	13.27	5.3258	-184.33	9.8089	12.592	153.83	-861.78	1124	10.776	873.59	1063.9	59.641	32.912	1	0	7.2276	5.6245	-11.34	-12.742	-2.8101	0.38575	11.293	11.786	4.4175	6.0103	-0.046855	-0.95648	1742.3
7.33	734	2.5	NaN	-7.4659	13.291	5.3253	-184.33	9.8087	12.583	154.01	-861.83	1124	10.755	873.58	1063.9	59.426	32.713	1	0	7.0669	5.4634	-11.338	-12.739	-2.747	0.38758	11.314	11.785	4.3199	5.851	-0.023335	-0.95435	1742.4
7.34	735	2.5	NaN	-7.4174	13.322	5.3396	-184.33	9.8081	12.569	154.15	-861.87	1124	10.707	873.56	1063.9	62.907	31.968	1	0	6.9542	5.3505	-11.335	-12.737	-2.6922	0.39747	11.345	11.784	4.2619	5.7479	0.010735	-0.95213	1742.4
7.35	736	2.5	NaN	-7.3766	13.353	5.386	-184.31	9.7986	12.547	154.21	-861.94	1124	10.616	873.53	1063.9	65.356	33.586	1	0	6.9272	5.3234	-11.332	-12.734	-2.6466	0.41945	11.376	11.776	4.2806	5.7429	0.044253	-0.9582	1742.4
7.36	737	2.5	NaN	-7.3126	13.402	5.4474	-184.31	9.7967	12.547	154.31	-861.98	1124	10.622	873.5	1063.9	67.524	37.44	1	0	6.8859	5.282	-11.329	-12.731	-2.5796	0.41942	11.424	11.774	4.3063	5.7014	0.095407	-0.95611	1742.5
7.37	738	2.5	NaN	-7.2831	13.417	5.5049	-184.32	9.7694	12.556	154.33	-862.06	1124	10.64	873.52	1063.8	69.528	40.846	1	0	6.8297	5.2257	-11.325	-12.727	-2.5502	0.41093	11.437	11.749	4.2794	5.6366	0.11231	-0.97818	1742.6
7.38	739	2.5	NaN	-7.2529	13.415	5.5259	-184.32	9.7612	12.534	154.44	-862.13	1124	10.567	873.49	1063.8	70.071	41.505	1	0	6.8393	5.2353	-11.323	-12.724	-2.5142	0.41925	11.435	11.74	4.3251	5.6545	0.11283	-0.98416	1742.6
7.39	740	2.5	NaN	-7.2213	13.403	5.5228	-184.33	9.7407	12.514	154.61	-862.19	1124	10.499	873.51	1063.8	70.126	42.108	1	0	6.8227	5.2187	-11.32	-12.722	-2.4752	0.42018	11.424	11.72	4.3475	5.6389	0.10351	-1.0024	1742.7
7.4	741	2.5	NaN	-7.1856	13.395	5.5058	-184.33	9.7412	12.529	154.8	-862.24	1124	10.522	873.48	1063.8	69.312	42.054	1	0	6.7739	5.1697	-11.318	-12.719	-2.4338	0.42623	11.417	11.719	4.3401	5.596	0.099418	-1	1742.7
7.41	742	2.5	NaN	-7.1406	13.383	5.5235	-184.32	9.7312	12.515	154.92	-862.3	1124	10.468	873.45	1063.8	68.043	40.029	1	0	6.7466	5.1424	-11.315	-12.717	-2.3833	0.43622	11.405	11.709	4.3632	5.5786	0.089952	-1.0071	1742.8
7.42	743	2.5	NaN	-7.1017	13.37	5.578	-184.32	9.7029	12.489	154.89	-862.36	1124	10.381	873.46	1063.8	62.965	36.749	1	0	6.6608	5.0565	-11.311	-12.713	-2.3427	0.43713	11.391	11.682	4.3182	5.4936	0.079643	-1.031	1742.9
7.43	744	2.5	NaN	-7.0838	13.363	5.6208	-184.33	9.6799	12.501	154.82	-862.38	1124	10.395	873.49	1063.8	55.845	31.545	1	0	6.4991	4.8944	-11.307	-12.709	-2.3276	0.42979	11.383	11.66	4.1716	5.3242	0.075437	-1.049	1742.9
7.44	745	2.5	NaN	-7.0688	13.342	5.6233	-184.32	9.6658	12.503	154.87	-862.43	1124	10.376	873.5	1063.8	55.911	30.647	1	0	6.0838	4.4781	-11.299	-12.7	-2.3105	0.43655	11.361	11.647	3.7734	4.9147	0.062856	-1.0539	1743
7.45	746	2.5	NaN	-7.037	13.318	5.6369	-184.32	9.6648	12.492	154.87	-862.46	1124	10.314	873.47	1063.8	49.88	25.539	1	0	5.4786	3.8715	-11.286	-12.688	-2.2767	0.43943	11.337	11.646	3.2019	4.3109	0.050731	-1.0419	1743
7.46	747	2.5	NaN	-7.0207	13.273	5.6262	-184.3	9.6397	12.487	154.93	-862.52	1124.1	10.282	873.49	1063.8	48.041	24.005	1	0	5.4973	3.8903	-11.287	-12.689	-2.2576	0.46036	11.291	11.622	3.2397	4.3506	0.0035965	-1.0673	1743.1
7.47	748	2.5	NaN	-7.0151	13.248	5.6081	-184.3	9.6258	12.443	154.99	-862.53	1124.1	10.15	873.49	1063.8	43.995	24.005	1	0	5.4867	3.8796	-11.288	-12.69	-2.2459	0.4727	11.264	11.609	3.2408	4.3523	-0.024363	-1.081	1743.1
7.48	749	2.5	NaN	-7.0244	13.233	5.6285	-184.28	9.6194	12.44	154.92	-862.52	1124.1	10.119	873.49	1063.8	41.816	24.005	1	0	5.4494	3.8423	-11.289	-12.691	-2.2564	0.48447	11.248	11.604	3.1931	4.3267	-0.040967	-1.0863	1743.1
7.49	750	2.5	NaN	-7.0281	13.228	5.6306	-184.28	9.599	12.487	154.92	-862.5	1124.2	10.225	873.54	1063.8	49.87	24.005	1	0	5.4382	3.831	-11.291	-12.693	-2.2636	0.48435	11.242	11.585	3.1746	4.3154	-0.049293	-1.1082	1743.1
7.5	751	2.5	NaN	-7.038	13.221	5.6197	-184.27	9.5952	12.486	154.96	-862.47	1124.2	10.208	873.53	1063.8	59.078	26.433	1	0	5.4281	3.8209	-11.293	-12.695	-2.2717	0.49464	11.234	11.582	3.1564	4.3155	-0.058654	-1.1127	1743.1
7.51	752	2.5	NaN	-7.0642	13.212	5.6149	-184.25	9.6038	12.459	154.96	-862.44	1124.2	10.118	873.48	1063.8	53.302	29.792	1	0	5.4191	3.8118	-11.293	-12.695	-2.2945	0.51687	11.223	11.592	3.1246	4.3287	-0.069626	-1.1031	1743
7.52	753	2.5	NaN	-7.0988	13.217	5.6111	-184.24	9.5961	12.479	154.97	-862.39	1124.3	10.139	873.48	1063.8	61.044	24.005	1	0	5.4382	3.831	-11.295	-12.697	-2.3295	0.53195	11.227	11.586	3.1087	4.363	-0.068101	-1.1104	1742.9
7.53	754	2.5	NaN	-7.1418	13.239	5.6162	-184.22	9.6235	12.375	154.95	-862.28	1124.4	9.8254	873.36	1063.8	70.571	40.614	1	0	5.473	3.8658	-11.297	-12.699	-2.3622	0.56361	11.247	11.615	3.1107	4.4295	-0.05012	-1.084	1742.8
7.54	755	2.5	NaN	-7.1742	13.236	5.6334	-184.2	9.6126	12.388	154.93	-862.22	1124.4	9.827	873.37	1063.8	70.494	45.728	1	0	5.4805	3.8734	-11.299	-12.701	-2.395	0.58321	11.244	11.605	3.0854	4.4566	-0.055419	-1.096	1742.7
7.55	756	2.5	NaN	-7.2215	13.191	5.6708	-184.19	9.5946	12.404	154.85	-862.22	1124.4	9.8424	873.39	1063.8	71.029	44.481	1	0	5.5185	3.9115	-11.302	-12.704	-2.4455	0.58546	11.196	11.589	3.073	4.497	-0.10592	-1.1157	1742.7
7.56	757	2.5	NaN	-7.2869	13.104	5.6877	-184.19	9.5926	12.427	154.82	-862.3	1124.4	9.895	873.38	1063.8	70.437	44.772	1	0	5.5754	3.9685	-11.307	-12.709	-2.5141	0.58304	11.111	11.586	3.0613	4.5516	-0.1963	-1.1234	1742.8
7.57	758	2.5	NaN	-7.307	13.004	5.6533	-184.18	9.5888	12.41	155.02	-862.28	1124.4	9.8329	873.38	1063.8	67.208	42.862	1	0	5.5904	3.9836	-11.311	-12.713	-2.5254	0.59974	11.011	11.582	3.065	4.5833	-0.29999	-1.1309	1742.8
7.58	759	2.5	NaN	-7.3683	12.89	5.6273	-184.18	9.5767	12.402	155.19	-862.35	1124.4	9.8131	873.4	1063.8	60.958	35.72	1	0	5.6338	4.027	-11.314	-12.716	-2.5807	0.60997	10.899	11.567	3.053	4.637	-0.41446	-1.1484	1742.9
7.59	760	2.5	NaN	-7.387	12.818	5.6276	-184.18	9.5654	12.417	155.25	-862.38	1124.3	9.8697	873.42	1063.8	62.704	30.463	1	0	5.6998	4.0932	-11.317	-12.718	-2.5994	0.60507	10.828	11.556	3.1004	4.6982	-0.48848	-1.163	1742.9
7.6	761	2.5	NaN	-7.3176	12.808	5.6476	-184.18	9.5682	12.422	155.27	-862.24	1124.4	9.8831	873.41	1063.8	64.78	32.105	1	0	5.8043	4.1979	-11.319	-12.721	-2.5295	0.60392	10.815	11.562	3.2747	4.8018	-0.50376	-1.1591	1742.8
7.61	762	2.5	NaN	-7.3002	12.799	5.6988	-184.17	9.5818	12.396	155.18	-862.18	1124.4	9.8151	873.37	1063.8	63.08	31.462	1	0	5.9258	4.3197	-11.321	-12.723	-2.5123	0.61307	10.804	11.576	3.4135	4.9328	-0.51675	-1.1468	1742.7
7.62	763	2.5	NaN	-7.283	12.798	5.7582	-184.2	9.5707	12.409	155.07	-862.17	1124.5	9.8894	873.4	1063.8	62.524	29.511	1	0	6.0343	4.4285	-11.324	-12.726	-2.5013	0.58129	10.803	11.565	3.5329	5.0097	-0.52087	-1.1607	1742.7
7.63	764	2.5	NaN	-7.2906	12.778	5.799	-184.21	9.5651	12.389	154.98	-862.17	1124.5	9.8682	873.41	1063.8	63.304	29.454	1	0	6.1119	4.5063	-11.326	-12.728	-2.511	0.57284	10.783	11.56	3.6009	5.0791	-0.54306	-1.168	1742.7
7.64	765	2.5	NaN	-7.3849	12.7	5.8	-184.22	9.5641	12.387	155.02	-862.36	1124.3	9.8713	873.42	1063.8	62.739	29.753	1	0	6.172	4.5665	-11.328	-12.73	-2.605	0.5636	10.71	11.553	3.567	5.1301	-0.6174	-1.1765	1742.9
7.65	766	2.5	NaN	-7.3703	12.639	5.803	-184.24	9.5597	12.387	155.07	-862.49	1124.2	9.9085	873.45	1063.8	62.9	29.023	1	0	6.232	4.6267	-11.329	-12.731	-2.5903	0.54004	10.652	11.547	3.6418	5.1667	-0.67765	-1.1847	1743
7.66	767	2.5	NaN	-7.3586	12.613	5.8001	-184.25	9.5648	12.382	155.12	-862.55	1124.2	9.9177	873.45	1063.8	62.001	29.829	1	0	6.3085	4.7033	-11.331	-12.733	-2.5773	0.5321	10.627	11.551	3.7312	5.2354	-0.70386	-1.1818	1743.1
7.67	768	2.5	NaN	-7.3649	12.614	5.8292	-184.26	9.5484	12.424	155.07	-862.58	1124.2	10.052	873.52	1063.8	61.436	27.962	1	0	6.3954	4.7904	-11.332	-12.734	-2.59	0.51244	10.628	11.535	3.8054	5.3028	-0.7038	-1.199	1743.2
7.68	769	2.5	NaN	-7.3659	12.631	5.8809	-184.27	9.5371	12.437	154.94	-862.6	1124.3	10.107	873.56	1063.8	62.057	27.157	1	0	6.3873	4.7823	-11.332	-12.734	-2.5973	0.49709	10.643	11.525	3.79	5.2794	-0.68856	-1.2089	1743.2
7.69	770	2.5	NaN	-7.3569	12.649	5.9061	-184.27	9.5602	12.374	154.86	-862.63	1124.3	9.9435	873.51	1063.8	62.58	28.445	1	0	6.3557	4.7506	-11.33	-12.732	-2.5854	0.50498	10.662	11.548	3.7703	5.2555	-0.6685	-1.1842	1743.2
7.7	771	2.5	NaN	-7.3435	12.663	5.9005	-184.29	9.5531	12.407	154.87	-862.65	1124.3	10.064	873.54	1063.8	59.275	26.471	1	0	6.3744	4.7694	-11.327	-12.729	-2.5757	0.47865	10.676	11.541	3.7988	5.248	-0.65091	-1.1879	1743.3
7.71	772	2.5	NaN	-7.3253	12.685	5.9138	-184.3	9.5357	12.464	154.8	-862.63	1124.3	10.235	873.61	1063.8	59.931	24.005	1	0	6.3408	4.7357	-11.322	-12.724	-2.5658	0.46211	10.697	11.524	3.775	5.1978	-0.62532	-1.2005	1743.3
7.72	773	2.5	NaN	-7.1993	12.774	5.9002	-184.28	9.5589	12.386	154.76	-862.51	1124.5	10.054	873.54	1063.8	57.719	24.005	1	0	6.3004	4.6952	-11.318	-12.719	-2.4344	0.48042	10.779	11.555	3.8661	5.1756	-0.53883	-1.1649	1743.1
7.73	774	2.5	NaN	-7.1571	12.808	5.916	-184.29	9.5353	12.467	154.65	-862.53	1124.6	10.299	873.63	1063.8	43.07	24.005	1	0	6.3305	4.7254	-11.311	-12.713	-2.4042	0.45898	10.811	11.532	3.9263	5.1843	-0.49994	-1.1807	1743.2
7.74	775	2.5	NaN	-7.1281	12.867	5.9628	-184.29	9.5518	12.451	154.36	-862.58	1124.6	10.282	873.59	1063.8	37.185	24.005	1	0	6.4069	4.8019	-11.306	-12.707	-2.3842	0.45374	10.868	11.551	4.0227	5.2556	-0.43735	-1.1565	1743.2
7.75	776	2.5	NaN	-7.1012	12.928	5.99	-184.28	9.5673	12.399	154.12	-862.62	1124.7	10.16	873.55	1063.8	45.324	24.005	1	0	6.5057	4.901	-11.3	-12.702	-2.3613	0.45987	10.927	11.569	4.1445	5.3608	-0.37368	-1.1333	1743.2
7.76	777	2.5	NaN	-7.0726	12.985	5.9745	-184.28	9.5672	12.38	154	-862.65	1124.8	10.125	873.54	1063.8	36.06	24.005	1	0	6.5056	4.9009	-11.293	-12.695	-2.3354	0.46027	10.982	11.57	4.1703	5.3612	-0.31073	-1.1245	1743.2
7.77	778	2.5	NaN	-7.0528	13.032	5.9433	-184.28	9.5629	12.389	153.89	-862.73	1124.8	10.169	873.55	1063.8	51.718	24.005	1	0	6.4775	4.8727	-11.285	-12.687	-2.3211	0.45538	11.028	11.566	4.1564	5.328	-0.2569	-1.1206	1743.3
7.78	779	2.5	NaN	-7.0483	13.071	5.9252	-184.27	9.5587	12.386	153.68	-862.87	1124.8	10.175	873.54	1063.8	23.649	24.005	1	0	6.4493	4.8444	-11.277	-12.679	-2.3239	0.4582	11.067	11.562	4.1254	5.3026	-0.20989	-1.1171	1743.4
7.79	780	2.5	NaN	-7.0226	13.176	5.8856	-184.26	9.5477	12.362	153.57	-862.82	1124.9	10.118	873.55	1063.8	66.553	27.288	1	0	6.4766	4.8718	-11.271	-12.673	-2.2999	0.4646	11.17	11.554	4.1767	5.3364	-0.10152	-1.1193	1743.4
7.8	781	2.5	NaN	-7.0147	13.298	5.8632	-184.26	9.5366	12.386	153.38	-862.75	1124.9	10.198	873.58	1063.8	72.324	42.908	1	0	6.5216	4.9169	-11.268	-12.67	-2.3005	0.45826	11.289	11.545	4.2212	5.3752	0.021678	-1.1243	1743.3
7.81	782	2.5	NaN	-7.0236	13.404	5.8878	-184.25	9.5413	12.343	153.07	-862.76	1125	10.086	873.53	1063.8	75.673	46.135	1	0	6.5666	4.962	-11.268	-12.67	-2.3157	0.45603	11.393	11.553	4.2509	5.4181	0.12524	-1.117	1743.2
7.82	783	2.5	NaN	-7.0251	13.547	5.9049	-184.25	9.5417	12.344	152.74	-862.71	1125.1	10.113	873.5	1063.8	76.854	50.459	1	0	6.5414	4.9367	-11.27	-12.672	-2.329	0.44572	11.531	11.557	4.2124	5.3824	0.26149	-1.1144	1743.1
7.83	784	2.5	NaN	-7.0125	13.627	5.902	-184.26	9.5385	12.371	152.51	-862.71	1125.2	10.207	873.51	1063.8	73.854	49.32	1	0	6.4905	4.8857	-11.272	-12.674	-2.3269	0.42268	11.609	11.556	4.1636	5.3084	0.33641	-1.118	1743.1
7.84	785	2.5	NaN	-6.9939	13.66	5.8632	-184.27	9.54	12.362	152.42	-862.73	1125.2	10.192	873.49	1063.8	72.775	46.002	1	0	6.4224	4.8175	-11.269	-12.671	-2.3108	0.41653	11.642	11.558	4.1116	5.234	0.37258	-1.113	1743.1
7.85	786	2.5	NaN	-6.9766	13.682	5.796	-184.26	9.5347	12.346	152.41	-862.73	1125.2	10.147	873.47	1063.8	71.817	44.055	1	0	6.4038	4.7988	-11.265	-12.667	-2.2924	0.41961	11.664	11.553	4.1114	5.2185	0.39851	-1.1135	1743.1
7.86	787	2.5	NaN	-6.9548	13.714	5.7067	-184.26	9.5234	12.348	152.42	-862.7	1125.2	10.136	873.47	1063.8	71.503	43.398	1	0	6.4939	4.8891	-11.26	-12.662	-2.2698	0.42273	11.695	11.543	4.2241	5.3118	0.43451	-1.1193	1743.1
7.87	788	2.5	NaN	-6.9223	13.767	5.6079	-184.25	9.5278	12.325	152.43	-862.62	1125.2	10.047	873.43	1063.8	70.846	42.781	1	0	6.3882	4.7832	-11.257	-12.659	-2.2338	0.43577	11.748	11.547	4.1544	5.2189	0.49045	-1.1125	1743
7.88	789	2.5	NaN	-6.9099	13.825	5.6003	-184.28	9.5152	12.335	152.22	-862.55	1125.3	10.097	873.46	1063.8	70.461	41.494	1	0	6.2673	4.662	-11.255	-12.657	-2.2296	0.39622	11.805	11.535	4.0377	5.0582	0.5497	-1.1224	1742.9
7.89	790	2.5	NaN	-6.9396	13.893	5.5622	-184.3	9.4734	12.384	151.97	-862.44	1125.3	10.237	873.56	1063.8	70.164	40.845	1	0	6.2137	4.6083	-11.254	-12.656	-2.2721	0.36718	11.872	11.495	3.9416	4.9755	0.61806	-1.1611	1742.9
7.9	791	2.5	NaN	-6.9572	13.92	5.5094	-184.29	9.4964	12.341	151.89	-862.35	1125.3	10.102	873.47	1063.8	70.504	40.206	1	0	6.1666	4.561	-11.252	-12.654	-2.2875	0.37781	11.9	11.516	3.8791	4.9389	0.64797	-1.1375	1742.7
7.91	792	2.5	NaN	-6.9819	13.917	5.4515	-184.3	9.4753	12.383	151.85	-862.3	1125.2	10.207	873.52	1063.8	70.798	40.224	1	0	6.1236	4.5179	-11.25	-12.652	-2.3171	0.3645	11.898	11.494	3.8065	4.8824	0.64833	-1.1577	1742.7
7.92	793	2.5	NaN	-7.0356	13.867	5.383	-184.29	9.4664	12.391	151.83	-862.26	1125.2	10.198	873.53	1063.8	70.442	40.156	1	0	6.0619	4.4561	-11.248	-12.65	-2.3711	0.37531	11.85	11.484	3.6908	4.8314	0.60202	-1.166	1742.6
7.93	794	2.5	NaN	-7.0962	13.784	5.352	-184.29	9.4678	12.382	151.76	-862.28	1125.1	10.164	873.52	1063.8	70.004	39.604	1	0	5.9704	4.3644	-11.246	-12.648	-2.4326	0.37509	11.769	11.483	3.5379	4.7395	0.52307	-1.1647	1742.6
7.94	795	2.5	NaN	-7.1494	13.686	5.3538	-184.3	9.4765	12.361	151.68	-862.32	1125	10.12	873.48	1063.8	69.489	39.35	1	0	5.8352	4.2289	-11.244	-12.646	-2.4871	0.36554	11.673	11.489	3.3481	4.5944	0.42866	-1.1569	1742.6
7.95	796	2.5	NaN	-7.196	13.58	5.3487	-184.29	9.4925	12.318	151.65	-862.33	1124.9	9.9932	873.41	1063.8	68.706	39.197	1	0	5.756	4.1495	-11.245	-12.647	-2.5303	0.37682	11.569	11.503	3.2257	4.5264	0.3246	-1.1439	1742.6
7.96	797	2.5	NaN	-7.2233	13.472	5.3472	-184.29	9.4788	12.328	151.64	-862.29	1124.9	10.003	873.43	1063.8	66.177	37.761	1	0	5.6956	4.089	-11.245	-12.647	-2.5582	0.37398	11.464	11.487	3.1374	4.463	0.2188	-1.1601	1742.6
7.97	798	2.5	NaN	-7.2322	13.363	5.3216	-184.3	9.4307	12.427	151.75	-862.23	1124.8	10.254	873.58	1063.8	61.616	34.843	1	0	5.6544	4.0477	-11.245	-12.647	-2.5721	0.35589	11.358	11.436	3.0823	4.4036	0.11297	-1.2116	1742.6
7.98	799	60	0	-7.2634	13.135	5.3612	-184.27	9.4892	12.308	151.65	-862.3	1124.5	9.9049	873.38	1063.8	61.402	32.622	1	0	5.6532	4.0465	-11.245	-12.647	-2.5947	0.39757	11.138	11.486	3.0586	4.4441	-0.10715	-1.1607	1742.5
7.99	800	60	NaN	-7.2309	12.97	5.4013	-184.25	9.4941	12.287	151.57	-862.31	1124.4	9.8135	873.35	1063.8	58.36	31.057	1	0	5.6592	4.0525	-11.245	-12.647	-2.5616	0.41816	10.978	11.487	3.0977	4.4707	-0.26702	-1.1599	1742.5
8	801	60	NaN	-7.1815	12.869	5.3406	-184.26	9.4747	12.293	151.79	-862.24	1124.3	9.8281	873.38	1063.8	53.959	27.071	0	0	5.6703	4.0636	-11.244	-12.646	-2.5056	0.41195	10.88	11.463	3.1646	4.4755	-0.36389	-1.1826	1742.5
8.01	802	60	NaN	-7.1383	12.798	5.3124	-184.26	9.464	12.299	151.86	-862.17	1124.2	9.8336	873.4	1063.8	53.432	25.967	0	0	5.7566	4.1501	-11.244	-12.646	-2.4602	0.41585	10.812	11.45	3.2964	4.5659	-0.4313	-1.196	1742.4
8.02	803	60	NaN	-7.0983	12.75	5.3366	-184.26	9.4591	12.303	151.75	-862.11	1124.1	9.8299	873.4	1063.8	48.849	25.926	0	0	5.9361	4.3301	-11.244	-12.646	-2.4235	0.41939	10.766	11.443	3.5127	4.7495	-0.47785	-1.203	1742.3
8.03	804	60	NaN	-7.0434	12.737	5.3646	-184.28	9.4402	12.307	151.65	-861.98	1124.1	9.8595	873.43	1063.8	46.272	24.005	0	0	5.9559	4.3498	-11.244	-12.646	-2.3724	0.39521	10.754	11.423	3.5835	4.7451	-0.49025	-1.2233	1742.2
8.04	805	60	NaN	-6.968	12.816	5.4051	-184.26	9.4361	12.265	151.56	-861.58	1124.1	9.7231	873.39	1063.8	23.649	24.005	0	0	6.014	4.4081	-11.245	-12.647	-2.2945	0.41209	10.831	11.421	3.7195	4.8202	-0.41335	-1.2259	1741.8
8.05	806	60	NaN	-6.9886	12.886	5.4789	-184.26	9.4378	12.281	151.17	-861.35	1124.2	9.7632	873.37	1063.8	32.023	24.005	0	0	6.1414	4.5359	-11.245	-12.647	-2.3284	0.39718	10.899	11.424	3.813	4.933	-0.34565	-1.2229	1741.5
8.06	807	60	NaN	-6.953	12.895	5.5306	-184.27	9.4323	12.305	151.01	-861.25	1124.1	9.8278	873.38	1063.8	43.13	24.005	0	0	6.2348	4.6295	-11.245	-12.646	-2.2998	0.38724	10.909	11.418	3.935	5.0167	-0.33516	-1.2288	1741.4
8.07	808	60	NaN	-6.905	12.883	5.5307	-184.27	9.4209	12.325	151.06	-861.19	1124.1	9.8777	873.4	1063.8	34.54	24.005	0	0	6.3242	4.719	-11.244	-12.646	-2.2516	0.38598	10.9	11.404	4.0725	5.105	-0.34358	-1.2418	1741.4
8.08	809	60	NaN	-6.9015	12.893	5.4977	-184.27	9.411	12.334	151.14	-861.11	1124	9.896	873.42	1063.8	29.082	24.005	0	0	6.3766	4.7715	-11.244	-12.645	-2.2461	0.38771	10.912	11.392	4.1305	5.1592	-0.33192	-1.2531	1741.3
8.09	810	60	NaN	-6.9266	12.916	5.5419	-184.27	9.4164	12.317	150.98	-861.05	1124	9.8608	873.41	1063.8	31.144	24.005	0	0	6.4947	4.8899	-11.244	-12.646	-2.2752	0.38274	10.935	11.397	4.2195	5.2726	-0.3085	-1.2483	1741.2
8.1	811	60	NaN	-6.9502	12.954	5.568	-184.27	9.4215	12.276	150.87	-860.94	1124	9.7602	873.38	1063.8	31.226	24.005	0	0	6.6785	5.0741	-11.245	-12.647	-2.2987	0.37948	10.972	11.404	4.3797	5.4536	-0.27238	-1.2431	1741.1
8.11	812	60	NaN	-6.9973	12.997	5.6168	-184.28	9.4129	12.307	150.65	-860.86	1124	9.8478	873.4	1063.8	23.649	24.005	0	0	6.7443	5.1401	-11.245	-12.647	-2.3557	0.36122	11.014	11.396	4.3886	5.5014	-0.23073	-1.2508	1741
8.12	813	60	NaN	-7.0423	13.031	5.6345	-184.29	9.4098	12.336	150.51	-860.81	1124.1	9.9243	873.41	1063.8	23.649	24.005	0	0	6.8013	5.1972	-11.245	-12.647	-2.4076	0.34832	11.047	11.393	4.3936	5.5455	-0.19813	-1.2538	1741
8.13	814	60	NaN	-7.0796	13.052	5.6001	-184.29	9.4109	12.338	150.53	-860.78	1124.1	9.9274	873.42	1063.8	23.649	24.005	0	0	6.811	5.2069	-11.248	-12.649	-2.4445	0.34518	11.068	11.394	4.3665	5.5521	-0.17934	-1.2551	1740.9
8.14	815	60	NaN	-7.1239	13.067	5.5311	-184.3	9.3992	12.332	150.63	-860.77	1124	9.9267	873.44	1063.8	23.649	24.005	0	0	6.8635	5.2595	-11.25	-12.652	-2.4855	0.34191	11.084	11.382	4.378	5.6015	-0.16586	-1.2692	1741
8.15	816	60	NaN	-7.1876	13.087	5.479	-184.29	9.4162	12.281	150.58	-860.78	1124.1	9.8049	873.4	1063.8	23.649	24.005	0	0	6.9148	5.311	-11.252	-12.654	-2.5466	0.35536	11.102	11.4	4.3682	5.6663	-0.14975	-1.2538	1740.9
8.16	817	60	NaN	-7.2169	13.107	5.4123	-184.28	9.4324	12.253	150.65	-860.77	1124	9.7231	873.36	1063.8	23.649	24.005	0	0	6.9335	5.3297	-11.257	-12.659	-2.5711	0.36804	11.124	11.416	4.3625	5.6978	-0.13342	-1.243	1740.9
8.17	818	60	NaN	-7.2484	13.13	5.3819	-184.29	9.4293	12.271	150.61	-860.78	1124.1	9.7945	873.39	1063.8	23.649	24.005	0	0	6.967	5.3633	-11.262	-12.663	-2.6062	0.35331	11.147	11.413	4.3607	5.7166	-0.11479	-1.2506	1740.9
8.18	819	60	NaN	-7.2755	13.16	5.358	-184.3	9.417	12.314	150.56	-860.79	1124.1	9.9315	873.43	1063.8	23.649	24.005	0	0	7.0039	5.4003	-11.266	-12.668	-2.6396	0.33412	11.177	11.401	4.3643	5.7344	-0.089051	-1.2667	1741
8.19	820	60	NaN	-7.2855	13.195	5.3083	-184.3	9.4144	12.341	150.61	-860.76	1124.1	9.9943	873.45	1063.8	38.059	24.005	0	0	6.8796	5.2757	-11.27	-12.672	-2.65	0.33681	11.211	11.398	4.2297	5.6126	-0.058815	-1.274	1740.9
8.2	821	60	NaN	-7.292	13.205	5.2842	-184.3	9.4353	12.302	150.6	-860.82	1124.1	9.9022	873.4	1063.8	28.308	24.005	0	0	6.7554	5.1512	-11.275	-12.677	-2.6539	0.34209	11.221	11.419	4.1015	5.4933	-0.053649	-1.2578	1741
8.21	822	60	NaN	-7.2837	13.213	5.2295	-184.29	9.446	12.263	150.71	-860.85	1124	9.8126	873.38	1063.8	23.649	24.005	0	0	6.6311	5.0267	-11.279	-12.681	-2.6388	0.35152	11.231	11.429	3.9923	5.3782	-0.048962	-1.2526	1741
8.22	823	60	NaN	-7.2724	13.222	5.1864	-184.3	9.4397	12.278	150.82	-860.87	1124	9.8623	873.41	1063.8	24.472	24.005	0	0	6.5069	4.9021	-11.284	-12.686	-2.6259	0.34855	11.24	11.421	3.8809	5.2507	-0.044192	-1.2646	1741
8.23	824	60	NaN	-7.2573	13.228	5.1645	-184.3	9.4366	12.288	150.87	-860.89	1124	9.897	873.43	1063.8	23.649	24.005	0	0	6.3826	4.7776	-11.289	-12.691	-2.6105	0.34689	11.247	11.418	3.7721	5.1245	-0.041341	-1.273	1741.1
8.24	825	60	NaN	-7.2385	13.233	5.1571	-184.3	9.4412	12.28	150.87	-860.91	1124	9.8881	873.42	1063.8	23.649	24.005	0	0	6.2584	4.653	-11.293	-12.695	-2.591	0.3478	11.252	11.422	3.6673	5.0008	-0.040973	-1.2732	1741.1
8.25	826	60	NaN	-7.2181	13.236	5.1424	-184.31	9.4361	12.311	150.93	-860.94	1124	9.9879	873.47	1063.8	23.649	24.005	0	0	6.1341	4.5285	-11.298	-12.7	-2.5725	0.33513	11.256	11.416	3.5616	4.8636	-0.04186	-1.2838	1741.2
8.26	827	60	NaN	-7.176	13.225	5.1172	-184.3	9.4428	12.283	151.08	-860.94	1123.9	9.9101	873.44	1063.8	23.649	24.005	0	0	6.0218	4.416	-11.302	-12.704	-2.5228	0.35557	11.247	11.421	3.499	4.7715	-0.055044	-1.2834	1741.2
8.27	828	60	NaN	-7.1573	13.216	5.1027	-184.31	9.443	12.314	151.18	-860.95	1123.8	10.012	873.46	1063.8	23.649	24.005	0	0	6.0143	4.4084	-11.305	-12.707	-2.504	0.34569	11.239	11.419	3.5103	4.7541	-0.065635	-1.2874	1741.2
8.28	829	60	NaN	-7.1432	13.206	5.0986	-184.3	9.4433	12.299	151.27	-860.95	1123.8	9.959	873.47	1063.8	23.649	24.005	0	0	6.0247	4.4188	-11.308	-12.71	-2.4853	0.35813	11.231	11.418	3.5393	4.7769	-0.077037	-1.2914	1741.2
8.29	830	60	NaN	-7.1248	13.198	5.0852	-184.28	9.4411	12.266	151.41	-860.92	1123.8	9.8531	873.47	1063.8	23.649	24.005	0	0	6.0511	4.4453	-11.311	-12.713	-2.4589	0.38104	11.224	11.415	3.5922	4.8264	-0.087207	-1.2977	1741.2
8.3	831	60	NaN	-7.1011	13.195	5.0525	-184.29	9.4327	12.286	151.63	-860.87	1123.7	9.9302	873.49	1063.8	23.649	24.005	0	0	6.1201	4.5145	-11.314	-12.716	-2.4304	0.37928	11.221	11.406	3.6897	4.8938	-0.092649	-1.3098	1741.2
8.31	832	60	NaN	-7.0859	13.193	5.0903	-184.31	9.4322	12.31	151.72	-860.83	1123.7	10.016	873.49	1063.8	23.649	24.005	0	0	6.1967	4.5913	-11.317	-12.719	-2.4148	0.36382	11.222	11.403	3.782	4.9551	-0.094816	-1.3155	1741.1
8.32	833	60	NaN	-7.0786	13.199	5.0681	-184.32	9.4231	12.333	151.96	-860.78	1123.6	10.1	873.52	1063.8	23.649	24.005	0	0	6.3054	4.7002	-11.321	-12.723	-2.4025	0.35858	11.23	11.392	3.9029	5.0588	-0.090125	-1.3306	1741.1
8.33	834	60	NaN	-7.0766	13.201	5.0824	-184.3	9.4276	12.297	152.07	-860.74	1123.6	9.9987	873.5	1063.8	23.649	24.005	0	0	6.3811	4.7761	-11.325	-12.727	-2.3933	0.37916	11.233	11.395	3.9878	5.1552	-0.091765	-1.332	1741.1
8.34	835	60	NaN	-7.0762	13.204	5.1047	-184.3	9.4285	12.261	152.19	-860.71	1123.5	9.903	873.48	1063.8	23.649	24.005	0	0	6.4286	4.8237	-11.33	-12.732	-2.3858	0.39284	11.238	11.394	4.0428	5.2165	-0.091791	-1.3378	1741
8.35	836	60	NaN	-7.0783	13.212	5.1015	-184.31	9.4198	12.265	152.4	-860.67	1123.4	9.9371	873.5	1063.8	23.649	24.005	0	0	6.4136	4.8087	-11.334	-12.736	-2.382	0.38483	11.249	11.382	4.0316	5.1935	-0.08517	-1.3541	1741
8.36	837	60	NaN	-7.0914	13.22	5.0692	-184.31	9.4266	12.283	152.61	-860.65	1123.3	9.9875	873.47	1063.8	23.649	24.005	0	0	6.4133	4.8084	-11.339	-12.741	-2.3897	0.38668	11.26	11.386	4.0236	5.1951	-0.078815	-1.3545	1741
8.37	838	60	NaN	-7.1013	13.234	5.0354	-184.31	9.4155	12.271	152.81	-860.61	1123.3	9.9707	873.49	1063.8	23.649	24.005	0	0	6.4116	4.8067	-11.343	-12.745	-2.3924	0.39576	11.276	11.374	4.0193	5.2024	-0.067589	-1.3714	1741
8.38	839	60	NaN	-7.1321	13.257	4.9687	-184.32	9.4166	12.262	153.11	-860.55	1123.2	9.9525	873.49	1063.8	23.649	24.005	0	0	6.3547	4.7496	-11.346	-12.748	-2.4126	0.40011	11.302	11.372	3.9421	5.1497	-0.043885	-1.3765	1741
8.39	840	60	NaN	-7.1602	13.274	4.9153	-184.33	9.418	12.275	153.35	-860.51	1123.1	9.9887	873.5	1063.8	23.649	24.005	0	0	6.2772	4.672	-11.35	-12.752	-2.434	0.40089	11.322	11.37	3.8433	5.0729	-0.027276	-1.3816	1740.9
8.4	841	60	NaN	-7.1832	13.285	4.8769	-184.33	9.4134	12.29	153.52	-860.48	1123	10.028	873.51	1063.8	25.386	24.005	0	0	6.1387	4.5331	-11.355	-12.757	-2.4526	0.40011	11.335	11.364	3.6862	4.9333	-0.019987	-1.3929	1740.9
8.41	842	60	NaN	-7.2119	13.298	4.8257	-184.34	9.4061	12.27	153.72	-860.44	1123	9.9674	873.52	1063.8	25.096	24.005	0	0	6.0772	4.4714	-11.36	-12.761	-2.4727	0.40129	11.349	11.355	3.6045	4.8727	-0.011012	-1.4061	1740.9
8.42	843	60	NaN	-7.235	13.304	4.7666	-184.33	9.433	12.244	153.94	-860.4	1122.9	9.8839	873.46	1063.8	24.318	24.005	0	0	6.0222	4.4164	-11.364	-12.766	-2.4854	0.41787	11.357	11.38	3.5368	4.8342	-0.0078254	-1.3861	1740.8
8.43	844	60	NaN	-7.2611	13.308	4.7063	-184.35	9.4281	12.264	154.21	-860.37	1122.9	9.9339	873.5	1063.8	27.765	26.605	0	0	5.8947	4.2886	-11.369	-12.771	-2.5046	0.4089	11.363	11.373	3.3901	4.6975	-0.0062999	-1.3977	1740.9
8.44	845	60	NaN	-7.2761	13.314	4.6546	-184.35	9.4278	12.272	154.45	-860.32	1122.8	9.9538	873.52	1063.8	28.125	26.342	0	0	5.8179	4.2116	-11.379	-12.781	-2.5123	0.40951	11.369	11.372	3.3056	4.6211	-0.009425	-1.4087	1740.9
8.45	846	60	NaN	-7.2843	13.316	4.6113	-184.35	9.426	12.291	154.68	-860.29	1122.8	9.9889	873.56	1063.8	28.206	26.241	0	0	5.776	4.1696	-11.389	-12.791	-2.5139	0.42091	11.373	11.369	3.2621	4.5905	-0.01555	-1.4221	1740.9
8.46	847	60	NaN	-7.2907	13.314	4.5795	-184.35	9.4206	12.325	154.93	-860.29	1122.8	10.05	873.61	1063.8	31.307	29.703	0	0	5.791	4.1846	-11.393	-12.795	-2.5144	0.43086	11.373	11.361	3.2766	4.6155	-0.020004	-1.434	1740.9
8.47	848	60	NaN	-7.2885	13.313	4.5798	-184.37	9.4497	12.267	155.16	-860.29	1122.7	9.9228	873.55	1063.8	32.997	30.083	0	0	5.7816	4.1752	-11.398	-12.8	-2.5003	0.4158	11.374	11.389	3.2813	4.5909	-0.02358	-1.4107	1740.9
8.48	849	60	NaN	-7.2713	13.309	4.6602	-184.36	9.4824	12.274	155.11	-860.32	1122.7	9.9218	873.49	1063.8	34.125	30.526	0	0	5.7178	4.1112	-11.401	-12.803	-2.4846	0.42968	11.371	11.42	3.2332	4.5409	-0.030032	-1.3824	1740.9
8.49	850	60	NaN	-7.2456	13.309	4.7208	-184.36	9.4799	12.26	155.15	-860.34	1122.7	9.8774	873.51	1063.8	35.848	31.798	0	0	5.6301	4.0233	-11.404	-12.806	-2.4561	0.42523	11.371	11.418	3.174	4.4485	-0.033327	-1.3881	1740.9
8.5	851	60	NaN	-7.2156	13.312	4.7702	-184.39	9.4695	12.278	155.25	-860.35	1122.7	9.9442	873.56	1063.8	34.726	32.168	0	0	5.533	3.9261	-11.408	-12.81	-2.4252	0.40335	11.374	11.407	3.1079	4.3294	-0.033619	-1.4026	1741
8.51	852	60	NaN	-7.1818	13.32	4.8217	-184.4	9.4693	12.306	155.35	-860.35	1122.7	10.023	873.59	1063.8	36.316	35.008	0	0	5.428	3.8208	-11.413	-12.815	-2.391	0.39223	11.383	11.406	3.0371	4.213	-0.030069	-1.4084	1741
8.52	853	60	NaN	-7.1416	13.336	4.885	-184.37	9.4814	12.248	155.41	-860.35	1122.7	9.8067	873.56	1063.8	36.585	34.16	0	0	5.21	3.6023	-11.42	-12.822	-2.3417	0.43247	11.399	11.419	2.8684	4.0348	-0.020675	-1.4029	1741
8.53	854	60	NaN	-7.0949	13.358	4.94	-184.4	9.4748	12.296	155.49	-860.34	1122.7	9.9493	873.61	1063.8	36.13	32.331	0	0	5.0201	3.412	-11.425	-12.827	-2.297	0.40219	11.421	11.412	2.7232	3.8142	-0.0045063	-1.4152	1741
8.54	855	60	NaN	-7.023	13.391	5.0616	-184.4	9.4661	12.372	155.53	-860.35	1122.7	10.12	873.68	1063.8	36.458	34.247	0	0	5.0052	3.397	-11.426	-12.828	-2.2298	0.3963	11.454	11.403	2.7754	3.7933	0.02763	-1.4252	1741.1
8.55	856	60	NaN	-6.957	13.433	5.149	-184.37	9.4772	12.357	155.58	-860.32	1122.7	10.041	873.68	1063.8	36.569	32.602	0	0	4.9613	3.353	-11.427	-12.829	-2.1591	0.4241	11.496	11.414	2.8022	3.7771	0.069162	-1.4147	1741.1
8.56	857	60	NaN	-6.9092	13.473	5.1845	-184.35	9.4947	12.319	155.67	-860.26	1122.7	9.9119	873.66	1063.8	35.529	32.845	0	0	4.8674	3.2589	-11.427	-12.829	-2.104	0.45368	11.536	11.432	2.7634	3.7125	0.10924	-1.3971	1741
8.57	858	60	NaN	-6.8807	13.5	5.1873	-184.35	9.4995	12.349	155.77	-860.21	1122.7	9.9842	873.68	1063.8	36.199	32.781	0	0	4.7352	3.1264	-11.427	-12.829	-2.0744	0.45129	11.563	11.436	2.6608	3.5777	0.13588	-1.393	1741
8.58	859	60	NaN	-6.8576	13.514	5.1883	-184.37	9.5021	12.334	155.86	-860.2	1122.7	9.9876	873.69	1063.8	36.066	33.549	0	0	4.6119	3.0028	-11.427	-12.829	-2.0487	0.43662	11.578	11.439	2.5632	3.4394	0.15061	-1.39	1741
8.59	860	60	NaN	-6.8494	13.53	5.1915	-184.37	9.5059	12.354	155.9	-860.18	1122.7	10.052	873.72	1063.8	34.994	33.196	0	0	4.5183	2.9089	-11.425	-12.827	-2.0412	0.43495	11.593	11.443	2.4771	3.3439	0.16754	-1.3841	1741
8.6	861	60	NaN	-6.8231	13.543	5.0833	-184.37	9.5128	12.355	156.28	-860.11	1122.7	10.068	873.74	1063.9	36.468	32.55	0	0	4.5113	2.902	-11.422	-12.824	-2.0029	0.44872	11.607	11.448	2.5084	3.3507	0.185	-1.3761	1741
8.61	862	60	NaN	-6.8199	13.555	5.0583	-184.37	9.519	12.352	156.38	-860.08	1122.6	10.074	873.76	1063.9	35.798	31.53	0	0	4.5002	2.8908	-11.42	-12.821	-1.9966	0.44962	11.62	11.454	2.5036	3.3404	0.20056	-1.3674	1741
8.62	863	60	NaN	-6.839	13.566	5.1208	-184.38	9.5231	12.354	156.19	-860.11	1122.7	10.089	873.78	1063.8	36.997	32.541	0	0	4.44	2.8305	-11.417	-12.819	-2.0224	0.43549	11.63	11.459	2.4177	3.266	0.21343	-1.3593	1741
8.63	864	60	NaN	-6.8133	13.572	4.9756	-184.39	9.5286	12.345	156.66	-860.01	1122.6	10.08	873.79	1063.8	35.875	32.267	0	0	4.444	2.8345	-11.413	-12.815	-1.9807	0.4438	11.639	11.462	2.4633	3.2783	0.2256	-1.3534	1741
8.64	865	60	NaN	-6.8605	13.605	5.0681	-184.4	9.5209	12.39	156.39	-860.01	1122.6	10.223	873.85	1063.8	36.584	31.924	0	0	4.5338	2.9245	-11.409	-12.811	-2.0419	0.41728	11.671	11.455	2.4919	3.3418	0.26148	-1.3558	1741
8.65	866	60	NaN	-6.8587	13.609	4.9851	-184.41	9.5282	12.419	156.68	-859.96	1122.5	10.313	873.88	1063.9	36.075	33.915	0	0	4.5315	2.9222	-11.404	-12.806	-2.0333	0.41066	11.677	11.46	2.4982	3.3328	0.27317	-1.3458	1741
8.66	867	60	NaN	-6.8641	13.61	4.9482	-184.43	9.5315	12.437	156.84	-859.93	1122.5	10.379	873.89	1063.9	37.357	35.833	0	0	4.57	2.9608	-11.398	-12.8	-2.0355	0.39916	11.68	11.462	2.5345	3.36	0.2813	-1.3386	1741
8.67	868	60	NaN	-6.8822	13.614	4.9677	-184.44	9.533	12.431	156.85	-859.92	1122.5	10.372	873.9	1063.9	37.509	34.145	0	0	4.6822	3.0732	-11.393	-12.795	-2.0533	0.39259	11.684	11.463	2.6289	3.4658	0.29043	-1.3322	1741
8.68	869	60	NaN	-6.8938	13.614	4.9572	-184.43	9.5417	12.393	156.96	-859.9	1122.5	10.256	873.9	1063.9	35.557	32.767	0	0	4.6983	3.0894	-11.387	-12.789	-2.0573	0.40832	11.685	11.471	2.641	3.4977	0.29763	-1.3185	1741
8.69	870	60	NaN	-6.9115	13.612	4.9871	-184.44	9.5334	12.396	156.95	-859.9	1122.4	10.28	873.94	1063.9	36.937	32.719	0	0	4.6972	3.0883	-11.38	-12.782	-2.0762	0.39358	11.683	11.462	2.621	3.4819	0.3038	-1.3194	1741
8.7	871	60	NaN	-6.9192	13.602	4.9931	-184.47	9.5235	12.474	157.04	-859.9	1122.4	10.521	874	1063.9	35.819	31.553	0	0	4.6882	3.0793	-11.37	-12.772	-2.0891	0.3576	11.674	11.451	2.5991	3.4369	0.30337	-1.321	1741.1
8.71	872	60	NaN	-6.9325	13.58	4.9903	-184.47	9.5337	12.477	157.17	-859.92	1122.4	10.538	874	1063.9	33.946	34.152	0	0	4.6581	3.0491	-11.365	-12.767	-2.0986	0.36109	11.654	11.459	2.5595	3.4102	0.28973	-1.3072	1741.1
8.72	873	60	NaN	-6.9478	13.558	5.0031	-184.46	9.5473	12.447	157.24	-859.95	1122.4	10.451	873.96	1063.9	37.044	33.649	0	0	4.6055	2.9964	-11.363	-12.765	-2.1088	0.37418	11.634	11.471	2.4967	3.3706	0.27099	-1.2932	1741.1
8.73	874	60	NaN	-6.9587	13.543	5.0367	-184.47	9.5509	12.433	157.21	-859.99	1122.3	10.41	873.95	1063.9	35.259	32.734	0	0	4.6882	3.0792	-11.36	-12.762	-2.1194	0.37097	11.619	11.475	2.5687	3.4502	0.25832	-1.2874	1741.1
8.74	875	60	NaN	-6.961	13.533	5.0552	-184.47	9.5542	12.428	157.22	-860.02	1122.3	10.396	873.95	1063.9	35.452	33.719	0	0	4.6846	3.0757	-11.359	-12.761	-2.1209	0.37008	11.61	11.478	2.5637	3.4458	0.2512	-1.283	1741.2
8.75	876	60	NaN	-6.9558	13.518	4.9923	-184.47	9.5566	12.408	157.47	-860.02	1122.3	10.356	873.95	1063.9	37.259	32.362	0	0	4.5761	2.9669	-11.358	-12.76	-2.1064	0.38343	11.597	11.478	2.4697	3.3504	0.23958	-1.2819	1741.2
8.76	877	60	NaN	-6.9562	13.501	5.0272	-184.46	9.562	12.398	157.4	-860.1	1122.2	10.333	873.92	1063.9	38.103	33.813	0	0	4.5666	2.9574	-11.357	-12.759	-2.1086	0.38802	11.581	11.482	2.458	3.3454	0.22401	-1.2769	1741.2
8.77	878	60	NaN	-6.9511	13.488	5.0491	-184.46	9.5612	12.397	157.35	-860.18	1122.2	10.337	873.92	1063.9	36.54	33.335	0	0	4.5347	2.9254	-11.357	-12.759	-2.1051	0.3871	11.569	11.48	2.4296	3.3125	0.2112	-1.2791	1741.3
8.78	879	60	NaN	-6.9389	13.481	5.0398	-184.46	9.5554	12.404	157.39	-860.22	1122.2	10.358	873.94	1063.9	35.497	34.172	0	0	4.4654	2.856	-11.358	-12.76	-2.0927	0.3835	11.563	11.473	2.3727	3.2394	0.20469	-1.2872	1741.4
8.79	880	60	NaN	-6.9256	13.482	5.0552	-184.46	9.5524	12.414	157.31	-860.28	1122.2	10.385	873.95	1063.9	34.491	31.379	0	0	4.4013	2.7917	-11.359	-12.761	-2.0831	0.37823	11.564	11.47	2.3182	3.1699	0.20548	-1.2907	1741.4
8.8	881	60	NaN	-6.9061	13.478	5.06	-184.47	9.5411	12.448	157.24	-860.35	1122.1	10.478	874	1063.9	36.184	33.687	0	0	4.3414	2.7317	-11.359	-12.761	-2.0692	0.36442	11.561	11.458	2.2722	3.0961	0.20238	-1.303	1741.5
8.81	882	60	NaN	-6.9031	13.487	5.0749	-184.46	9.5595	12.425	157.14	-860.37	1122.2	10.42	873.94	1063.9	35.317	33.717	0	0	4.2775	2.6676	-11.358	-12.76	-2.0676	0.37197	11.57	11.477	2.2099	3.0396	0.21168	-1.2835	1741.5
8.82	883	60	NaN	-6.9006	13.472	5.05	-184.46	9.5653	12.42	157.14	-860.44	1122.2	10.412	873.92	1063.9	34.783	34.437	0	0	4.2487	2.6387	-11.358	-12.76	-2.065	0.37451	11.555	11.482	2.1837	3.0132	0.19714	-1.2778	1741.5
8.83	884	60	NaN	-6.8994	13.444	5.0192	-184.47	9.5629	12.426	157.14	-860.54	1122.1	10.436	873.93	1063.9	36.685	34.855	0	0	4.2522	2.6422	-11.358	-12.76	-2.0649	0.36792	11.527	11.48	2.1873	3.0101	0.16903	-1.2808	1741.6
8.84	885	60	NaN	-6.9064	13.421	5.0154	-184.47	9.5629	12.424	157.04	-860.65	1122.2	10.434	873.93	1063.9	34.64	30.785	0	0	4.2148	2.6047	-11.36	-12.761	-2.0754	0.35659	11.503	11.48	2.1394	2.9613	0.14358	-1.2811	1741.7
8.85	886	60	NaN	-6.9332	13.393	4.9942	-184.48	9.553	12.421	156.96	-860.77	1122.2	10.433	873.94	1063.9	35.382	34.07	0	0	4.1633	2.5531	-11.36	-12.762	-2.1051	0.34984	11.476	11.471	2.0582	2.903	0.11551	-1.2915	1741.9
8.86	887	60	NaN	-6.9555	13.391	4.9649	-184.48	9.5542	12.439	156.9	-860.83	1122.2	10.483	873.93	1063.9	33.623	33.084	0	0	4.097	2.4867	-11.361	-12.762	-2.1312	0.34049	11.472	11.472	1.9658	2.8272	0.11183	-1.2902	1741.9
8.87	888	60	NaN	-6.99	13.39	4.9441	-184.49	9.5474	12.442	156.71	-860.94	1122.2	10.492	873.94	1063.9	35.361	32.685	0	0	4.0822	2.4718	-11.362	-12.764	-2.1725	0.32844	11.471	11.467	1.9097	2.8003	0.10867	-1.2969	1742
8.88	889	60	NaN	-7.0226	13.401	4.91	-184.49	9.544	12.418	156.57	-861.02	1122.3	10.425	873.94	1063.9	35.393	33.144	0	0	4.0903	2.48	-11.364	-12.766	-2.2078	0.32537	11.48	11.465	1.8825	2.8054	0.11634	-1.3007	1742.1
8.89	890	60	NaN	-7.0468	13.425	4.8623	-184.49	9.5452	12.395	156.51	-861.07	1122.3	10.361	873.91	1063.9	34.644	34.604	0	0	3.9931	2.3826	-11.365	-12.767	-2.2318	0.32417	11.503	11.468	1.7613	2.7068	0.1383	-1.299	1742.1
8.9	891	60	NaN	-7.0679	13.454	4.8281	-184.51	9.5403	12.433	156.38	-861.12	1122.4	10.464	873.92	1063.9	35.251	34.385	0	0	3.9431	2.3324	-11.365	-12.767	-2.2606	0.30043	11.531	11.464	1.6825	2.6328	0.16592	-1.3027	1742.1
8.91	892	60	NaN	-7.1103	13.49	4.8477	-184.48	9.5416	12.39	156.07	-861.2	1122.4	10.316	873.89	1063.9	34.873	33.329	0	0	3.925	2.3143	-11.364	-12.766	-2.3085	0.32281	11.564	11.468	1.6164	2.6371	0.19964	-1.2982	1742.2
8.92	893	60	NaN	-7.1341	13.536	4.7892	-184.49	9.5418	12.385	155.99	-861.21	1122.5	10.322	873.88	1063.9	35.862	34.302	0	0	3.8613	2.2504	-11.365	-12.767	-2.335	0.30414	11.609	11.469	1.5262	2.5546	0.24409	-1.298	1742.2
8.93	894	60	NaN	-7.163	13.59	4.735	-184.5	9.5365	12.381	155.85	-861.27	1122.5	10.333	873.88	1063.9	35.132	33.883	0	0	3.8589	2.2481	-11.367	-12.769	-2.369	0.28971	11.661	11.465	1.49	2.5378	0.29487	-1.3034	1742.2
8.94	895	60	NaN	-7.1938	13.641	4.6943	-184.51	9.5343	12.387	155.67	-861.35	1122.5	10.363	873.88	1063.9	34.765	35.338	0	0	3.9071	2.2963	-11.368	-12.77	-2.407	0.27912	11.711	11.464	1.5	2.5754	0.34203	-1.3061	1742.3
8.95	896	60	NaN	-7.2165	13.678	4.6489	-184.52	9.5423	12.417	155.56	-861.39	1122.6	10.451	873.87	1063.9	35.564	34.193	0	0	3.9407	2.33	-11.369	-12.771	-2.4361	0.2613	11.747	11.473	1.5046	2.5913	0.3778	-1.2987	1742.3
8.96	897	60	NaN	-7.2407	13.704	4.6057	-184.51	9.5363	12.407	155.45	-861.46	1122.6	10.416	873.89	1063.9	38.171	31.371	0	0	3.972	2.3614	-11.37	-12.772	-2.4631	0.26777	11.774	11.467	1.5089	2.6292	0.40414	-1.3053	1742.4
8.97	898	60	NaN	-7.2766	13.732	4.5444	-184.53	9.5272	12.431	155.31	-861.59	1122.6	10.503	873.92	1063.9	36.401	32.119	0	0	4.0321	2.4216	-11.371	-12.773	-2.5071	0.24287	11.802	11.458	1.525	2.6645	0.43073	-1.3151	1742.5
8.98	899	60	NaN	-7.2943	13.758	4.4859	-184.52	9.5335	12.416	155.25	-861.65	1122.6	10.476	873.9	1063.9	36.553	33.878	0	0	4.0991	2.4888	-11.373	-12.775	-2.5259	0.24389	11.827	11.464	1.5731	2.7327	0.4539	-1.3107	1742.6
8.99	900	60	NaN	-7.3047	13.779	4.4482	-184.52	9.5371	12.398	155.17	-861.69	1122.6	10.431	873.89	1063.9	35.344	32.881	0	0	4.1536	2.5434	-11.376	-12.778	-2.5376	0.24861	11.848	11.468	1.616	2.7921	0.47262	-1.3095	1742.6
9	901	60	NaN	-7.317	13.796	4.433	-184.52	9.5333	12.404	155.02	-861.74	1122.6	10.447	873.91	1063.9	36.064	32.75	0	0	4.0858	2.4755	-11.379	-12.781	-2.5555	0.242	11.864	11.465	1.5304	2.7175	0.48572	-1.3158	1742.7
9.01	902	60	NaN	-7.3274	13.804	4.4184	-184.52	9.5464	12.423	154.89	-861.78	1122.6	10.507	873.89	1063.9	36.021	30.848	0	0	4.1274	2.5171	-11.38	-12.782	-2.572	0.23837	11.873	11.477	1.5553	2.7555	0.49275	-1.3048	1742.7
9.02	903	60	NaN	-7.33	13.809	4.3554	-184.54	9.5348	12.466	154.85	-861.8	1122.6	10.649	873.96	1063.9	36.971	33.589	0	0	4.2385	2.6285	-11.381	-12.783	-2.5811	0.21184	11.878	11.466	1.6574	2.8404	0.49657	-1.3175	1742.7
9.03	904	60	NaN	-7.3274	13.795	4.3128	-184.53	9.5446	12.457	154.83	-861.85	1122.6	10.624	873.96	1063.9	35.307	33.405	0	0	4.3476	2.7378	-11.383	-12.785	-2.5784	0.21555	11.865	11.474	1.7691	2.9534	0.48173	-1.311	1742.8
9.04	905	60	NaN	-7.3179	13.781	4.255	-184.52	9.56	12.437	154.89	-861.88	1122.5	10.569	873.93	1063.9	37.29	34.708	0	0	4.421	2.8114	-11.386	-12.788	-2.565	0.2283	11.852	11.489	1.8559	3.0397	0.4657	-1.2992	1742.8
9.05	906	60	NaN	-7.2979	13.771	4.1908	-184.52	9.5749	12.428	154.98	-861.88	1122.5	10.55	873.91	1063.9	37.842	33.556	0	0	4.357	2.7473	-11.39	-12.792	-2.5416	0.23584	11.842	11.504	1.8154	2.9831	0.4522	-1.2886	1742.8
9.06	907	60	NaN	-7.267	13.761	4.1512	-184.52	9.5881	12.439	154.98	-861.87	1122.5	10.589	873.93	1063.9	34.057	34.404	0	0	4.3662	2.7565	-11.392	-12.794	-2.5118	0.23052	11.832	11.516	1.8544	2.987	0.4402	-1.278	1742.8
9.07	908	60	NaN	-7.2534	13.747	4.1191	-184.54	9.5842	12.504	155.01	-861.87	1122.5	10.769	873.99	1063.9	35.977	33.978	0	0	4.4068	2.7972	-11.394	-12.795	-2.5033	0.21069	11.819	11.512	1.9034	3.0079	0.42562	-1.2837	1742.8
9.08	909	60	NaN	-7.2466	13.732	4.1427	-184.54	9.6028	12.491	154.88	-861.92	1122.5	10.744	873.99	1063.9	36.117	33.456	0	0	4.4443	2.8348	-11.395	-12.797	-2.5	0.20239	11.804	11.531	1.9443	3.0372	0.40815	-1.2663	1742.9
9.09	910	60	NaN	-7.2212	13.717	4.1165	-184.55	9.6057	12.489	154.92	-861.94	1122.6	10.747	874.02	1063.9	37.005	33.676	0	0	4.4406	2.8311	-11.398	-12.799	-2.4735	0.19881	11.789	11.534	1.9671	3.0299	0.39115	-1.2651	1742.9
9.1	911	60	NaN	-7.182	13.704	4.058	-184.55	9.6122	12.499	155.06	-861.93	1122.5	10.784	874.06	1063.9	35.735	32.4	0	0	4.4166	2.807	-11.4	-12.802	-2.4313	0.19854	11.776	11.54	1.9853	3.0056	0.37627	-1.2615	1743
9.11	912	60	NaN	-7.143	13.693	4.0055	-184.55	9.6366	12.499	155.15	-861.92	1122.5	10.803	874.07	1063.9	35.554	31.841	0	0	4.3412	2.7315	-11.4	-12.802	-2.3897	0.20081	11.766	11.563	1.9515	2.9323	0.36578	-1.2392	1743
9.12	913	60	NaN	-7.1229	13.685	3.9781	-184.55	9.6541	12.471	155.2	-861.94	1122.5	10.732	874.07	1063.9	35.7	30.585	0	0	4.301	2.6912	-11.401	-12.803	-2.3659	0.20409	11.759	11.58	1.9352	2.8953	0.35754	-1.2227	1743
9.13	914	60	NaN	-7.1195	13.683	3.9908	-184.55	9.6522	12.501	155.12	-861.99	1122.5	10.811	874.12	1063.9	36.537	33.85	0	0	4.3985	2.7889	-11.403	-12.805	-2.3679	0.19698	11.757	11.579	2.0307	2.9859	0.35362	-1.2261	1743.1
9.14	915	60	NaN	-7.1027	13.687	3.9904	-184.56	9.6626	12.527	155.1	-861.99	1122.5	10.878	874.14	1063.9	35.8	34.489	0	0	4.4029	2.7933	-11.405	-12.807	-2.354	0.19272	11.761	11.589	2.0488	2.986	0.35587	-1.218	1743.1
9.15	916	60	NaN	-7.0873	13.688	3.9778	-184.55	9.6876	12.518	155.13	-862.02	1122.5	10.853	874.14	1063.9	38.572	34.496	0	0	4.3847	2.775	-11.407	-12.809	-2.3368	0.19634	11.763	11.613	2.0479	2.9714	0.35659	-1.1957	1743.1
9.16	917	60	NaN	-7.0784	13.686	3.9655	-184.55	9.7051	12.511	155.18	-862.08	1122.5	10.837	874.17	1063.9	38.207	33.927	0	0	4.3922	2.7826	-11.407	-12.809	-2.3262	0.19834	11.762	11.629	2.066	2.9809	0.3552	-1.1797	1743.2
9.17	918	60	NaN	-7.0707	13.687	3.9708	-184.56	9.6834	12.58	155.17	-862.13	1122.5	11.038	874.29	1063.9	34.292	33.654	0	0	4.4182	2.8086	-11.408	-12.81	-2.3257	0.18111	11.763	11.607	2.0925	2.9897	0.35508	-1.2022	1743.4
9.18	919	60	NaN	-7.0669	13.687	3.981	-184.57	9.7086	12.585	155.17	-862.23	1122.4	11.07	874.32	1063.9	35.158	32.058	0	0	4.4512	2.8417	-11.408	-12.81	-2.3234	0.17565	11.764	11.632	2.1278	3.0174	0.35549	-1.1784	1743.5
9.19	920	60	NaN	-7.0624	13.697	3.9659	-184.56	9.7255	12.578	155.25	-862.28	1122.4	11.03	874.3	1063.9	36.15	30.89	0	0	4.4755	2.8661	-11.41	-12.812	-2.3151	0.19166	11.775	11.647	2.1605	3.0577	0.36515	-1.1646	1743.5
9.2	921	60	NaN	-7.0587	13.714	3.9533	-184.55	9.7396	12.558	155.31	-862.31	1122.4	10.975	874.31	1064	34.849	33.652	0	0	4.514	2.9047	-11.412	-12.814	-2.3076	0.20026	11.793	11.661	2.2064	3.1049	0.38093	-1.1535	1743.6
9.21	922	60	NaN	-7.0587	13.734	3.9595	-184.55	9.7571	12.546	155.31	-862.36	1122.4	10.948	874.33	1064	35.791	34.959	0	0	4.5853	2.9761	-11.414	-12.816	-2.3069	0.20163	11.814	11.677	2.2783	3.1777	0.39945	-1.1386	1743.7
9.22	923	60	NaN	-7.0604	13.754	3.9802	-184.55	9.7759	12.559	155.26	-862.42	1122.4	10.98	874.33	1064	35.761	32.256	0	0	4.5985	2.9893	-11.416	-12.818	-2.3113	0.20189	11.834	11.695	2.2872	3.1912	0.41845	-1.1223	1743.7
9.23	924	60	NaN	-7.0426	13.776	3.9584	-184.56	9.7644	12.598	155.35	-862.45	1122.4	11.079	874.4	1064	35.23	34.413	0	0	4.6142	3.0051	-11.418	-12.82	-2.2943	0.1933	11.857	11.683	2.32	3.1984	0.43921	-1.1365	1743.8
9.24	925	60	NaN	-7.0282	13.799	3.9656	-184.53	9.8091	12.546	155.33	-862.51	1122.4	10.925	874.33	1064	35.322	32.053	0	0	4.6666	3.0577	-11.421	-12.823	-2.2753	0.21974	11.881	11.727	2.3914	3.2774	0.46013	-1.0962	1743.8
9.25	926	60	NaN	-7.0115	13.83	3.9687	-184.54	9.8215	12.547	155.32	-862.54	1122.4	10.929	874.34	1064	35.775	33.533	0	0	4.7062	3.0973	-11.422	-12.824	-2.2593	0.21611	11.913	11.739	2.4469	3.3134	0.49025	-1.0849	1743.8
9.26	927	60	NaN	-6.9898	13.87	3.9631	-184.54	9.8281	12.548	155.32	-862.56	1122.4	10.928	874.36	1064	37.688	34.992	0	0	4.7422	3.1334	-11.423	-12.825	-2.2377	0.21501	11.952	11.746	2.5045	3.3484	0.52871	-1.0785	1743.9
9.27	928	60	NaN	-6.967	13.913	3.9559	-184.53	9.8442	12.524	155.3	-862.61	1122.4	10.851	874.35	1064	36.224	32.969	0	0	4.7931	3.1844	-11.425	-12.827	-2.213	0.22666	11.994	11.763	2.58	3.411	0.5692	-1.0638	1743.9
9.28	929	60	NaN	-6.9546	13.949	3.9641	-184.53	9.8579	12.508	155.21	-862.65	1122.4	10.816	874.38	1064	33.514	33.702	0	0	4.8455	3.237	-11.427	-12.829	-2.2028	0.22246	12.029	11.777	2.6428	3.4594	0.60228	-1.0515	1744
9.29	930	60	NaN	-6.946	13.955	3.9422	-184.54	9.8596	12.564	155.2	-862.71	1122.4	10.976	874.42	1064	34.812	31.634	0	0	4.8977	3.2892	-11.43	-12.832	-2.2	0.20629	12.036	11.779	2.6977	3.4955	0.60613	-1.0526	1744.1
9.3	931	60	NaN	-6.9467	13.958	3.9165	-184.54	9.8668	12.527	155.2	-862.75	1122.4	10.878	874.41	1064	35.344	32.768	0	0	5.0021	3.3939	-11.431	-12.833	-2.1976	0.21409	12.038	11.787	2.8044	3.6079	0.60758	-1.0459	1744.1
9.31	932	60	NaN	-6.9585	13.961	3.9076	-184.54	9.8647	12.531	155.13	-862.81	1122.5	10.889	874.43	1064	36.538	33.084	0	0	5.0949	3.487	-11.432	-12.833	-2.2123	0.20811	12.041	11.785	2.8827	3.6951	0.60903	-1.0486	1744.2
9.32	933	60	NaN	-6.9799	13.962	3.8883	-184.55	9.863	12.569	155.04	-862.88	1122.5	10.997	874.46	1064	34.74	33.81	0	0	5.1513	3.5435	-11.433	-12.835	-2.2405	0.19279	12.042	11.783	2.9108	3.7362	0.60937	-1.0522	1744.3
9.33	934	60	NaN	-7.011	13.957	3.8283	-184.55	9.8771	12.575	155	-862.96	1122.4	11.019	874.45	1064	36.628	33.705	0	0	5.1805	3.5727	-11.434	-12.836	-2.2736	0.1891	12.039	11.795	2.9069	3.7618	0.60545	-1.0404	1744.3
9.34	935	60	NaN	-7.0681	13.936	3.7968	-184.54	9.8925	12.524	154.86	-863.09	1122.4	10.884	874.42	1064	35.992	33.272	0	0	5.2046	3.5968	-11.434	-12.836	-2.331	0.19458	12.02	11.809	2.8736	3.7914	0.58514	-1.0268	1744.4
9.35	936	60	NaN	-7.1535	13.922	3.7144	-184.55	9.8838	12.522	154.7	-863.25	1122.4	10.9	874.48	1064	36.792	34.476	0	0	5.159	3.5511	-11.434	-12.836	-2.4229	0.17757	12.006	11.8	2.7361	3.7287	0.57142	-1.0365	1744.6
9.36	937	60	NaN	-7.2137	13.913	3.5972	-184.56	9.8849	12.533	154.72	-863.34	1122.3	10.942	874.5	1064	34.88	34.372	0	0	5.1783	3.5705	-11.435	-12.836	-2.4842	0.17288	11.999	11.799	2.6941	3.7434	0.56413	-1.0373	1744.7
9.37	938	60	NaN	-7.2652	13.911	3.4813	-184.56	9.892	12.544	154.77	-863.39	1122.3	10.981	874.49	1064	34.943	33.697	0	0	5.2832	3.6756	-11.435	-12.837	-2.5354	0.1727	11.998	11.805	2.7478	3.8483	0.56349	-1.0319	1744.8
9.38	939	60	NaN	-7.3219	13.914	3.3805	-184.56	9.9009	12.541	154.76	-863.44	1122.3	10.992	874.47	1064	36.003	35.309	0	0	5.3952	3.7879	-11.436	-12.838	-2.5929	0.17035	12.002	11.813	2.8022	3.9582	0.5656	-1.0254	1744.8
9.39	940	60	NaN	-7.3715	13.913	3.2629	-184.56	9.9171	12.513	154.79	-863.52	1122.2	10.928	874.45	1064	35.723	34.334	0	0	5.4906	3.8836	-11.438	-12.84	-2.6395	0.17378	12.002	11.828	2.8512	4.0573	0.56353	-1.012	1744.9
9.4	941	60	NaN	-7.4711	13.909	3.1295	-184.56	9.9238	12.5	154.64	-863.68	1122.2	10.901	874.43	1064.1	36.257	33.234	0	0	5.5622	3.9553	-11.441	-12.843	-2.7435	0.1725	11.999	11.834	2.8187	4.1278	0.55785	-1.0093	1745
9.41	942	60	NaN	-7.5497	13.914	3.0233	-184.56	9.9265	12.491	154.52	-863.79	1122.2	10.884	874.42	1064	36.395	34.346	0	0	5.5877	3.9809	-11.443	-12.845	-2.8259	0.16366	12.004	11.836	2.7619	4.1445	0.56105	-1.0088	1745.1
9.42	943	60	NaN	-7.6416	13.929	2.8733	-184.56	9.9272	12.475	154.45	-863.9	1122.2	10.851	874.43	1064	34.799	32.083	0	0	5.6101	4.0033	-11.446	-12.848	-2.9192	0.16229	12.018	11.837	2.6909	4.1656	0.57258	-1.0103	1745.2
9.43	944	60	NaN	-7.7487	13.946	2.7176	-184.56	9.9227	12.484	154.34	-864.02	1122.2	10.884	874.45	1064	36.519	32.541	0	0	5.7416	4.1351	-11.449	-12.851	-3.0314	0.15692	12.036	11.833	2.7102	4.292	0.58719	-1.0177	1745.4
9.44	945	60	NaN	-7.855	13.965	2.6451	-184.57	9.9097	12.548	154.04	-864.15	1122.3	11.076	874.49	1064	37.626	33.014	0	0	5.8447	4.2384	-11.452	-12.854	-3.1545	0.12564	12.053	11.821	2.6902	4.364	0.60159	-1.0328	1745.5
9.45	946	60	NaN	-8.0033	14.014	2.5187	-184.58	9.9162	12.511	153.64	-864.28	1122.3	10.977	874.48	1064	36.745	32.801	0	0	5.9197	4.3136	-11.455	-12.857	-3.3126	0.11513	12.101	11.83	2.6071	4.4287	0.64576	-1.0272	1745.6
9.46	947	60	NaN	-8.0955	14.067	2.4024	-184.57	9.9327	12.481	153.47	-864.3	1122.4	10.9	874.44	1064	37.181	33.838	0	0	6.0616	4.4559	-11.457	-12.859	-3.408	0.11747	12.152	11.848	2.6537	4.5733	0.69431	-1.0113	1745.5
9.47	948	60	NaN	-8.1917	14.112	2.298	-184.58	9.9202	12.501	153.25	-864.34	1122.4	10.958	874.47	1064	33.811	31.664	0	0	6.1701	4.5645	-11.455	-12.856	-3.5135	0.10196	12.195	11.837	2.6566	4.6665	0.74005	-1.0194	1745.6
9.48	949	60	NaN	-8.3076	14.162	2.1469	-184.58	9.902	12.518	153.15	-864.35	1122.4	11.008	874.51	1064	37.409	34.707	0	0	6.2411	4.6358	-11.446	-12.848	-3.6342	0.090583	12.245	11.819	2.6069	4.7263	0.79874	-1.0297	1745.6
9.49	950	60	NaN	-8.4429	14.225	1.9418	-184.58	9.9044	12.49	153.22	-864.31	1122.3	10.936	874.5	1064	37.386	33.909	0	0	6.2095	4.604	-11.447	-12.849	-3.7649	0.098869	12.311	11.818	2.4446	4.7029	0.86426	-1.03	1745.6
9.5	951	60	NaN	-8.5868	14.278	1.8435	-184.58	9.9202	12.469	152.9	-864.4	1122.4	10.887	874.47	1064	35.937	31.936	0	0	6.1774	4.5719	-11.447	-12.849	-3.9179	0.091231	12.363	11.835	2.2595	4.6631	0.91571	-1.014	1745.6
9.51	952	60	NaN	-8.7069	14.321	1.6994	-184.58	9.8992	12.506	152.71	-864.49	1122.4	10.978	874.52	1064	34.045	31.618	0	0	6.2038	4.5983	-11.449	-12.851	-4.0476	0.08253	12.404	11.816	2.1562	4.6809	0.95458	-1.0346	1745.8
9.52	953	60	NaN	-8.8507	14.378	1.4348	-184.58	9.8878	12.531	152.59	-864.6	1122.4	11.051	874.56	1064	34.396	32.814	0	0	6.2467	4.6414	-11.45	-12.851	-4.1981	0.068512	12.462	11.804	2.0486	4.7099	1.0123	-1.0478	1745.9
9.53	954	60	NaN	-8.9489	14.447	1.167	-184.59	9.8908	12.519	152.58	-864.62	1122.4	11.018	874.55	1064	35.736	32.07	0	0	6.3014	4.6962	-11.449	-12.851	-4.2954	0.066246	12.533	11.805	2.006	4.7625	1.0832	-1.046	1745.9
9.54	955	60	NaN	-9.0257	14.509	0.97265	-184.59	9.902	12.491	152.52	-864.66	1122.3	10.935	874.51	1064	36.201	34.151	0	0	6.3202	4.7151	-11.448	-12.85	-4.3715	0.068531	12.596	11.816	1.9488	4.7836	1.1471	-1.0345	1745.9
9.55	956	60	NaN	-9.188	14.54	0.86124	-184.59	9.9077	12.503	152.09	-864.92	1122.3	10.978	874.52	1064.1	35.003	34.205	0	0	6.361	4.7559	-11.447	-12.848	-4.5501	0.047317	12.627	11.821	1.8109	4.8032	1.1803	-1.0275	1746.1
9.56	957	60	NaN	-9.2909	14.617	0.70525	-184.59	9.9052	12.502	151.88	-865.02	1122.4	10.968	874.52	1064	35.966	32.453	0	0	6.4196	4.8147	-11.444	-12.845	-4.6598	0.039317	12.702	11.82	1.7598	4.854	1.2585	-1.0251	1746.2
9.57	958	60	NaN	-9.4055	14.699	0.60888	-184.59	9.8933	12.499	151.23	-865.3	1122.6	10.943	874.53	1064	36.487	32.577	0	0	6.4106	4.8057	-11.441	-12.843	-4.7955	0.024028	12.778	11.815	1.6151	4.8297	1.3367	-1.0282	1746.5
9.58	959	60	NaN	-9.4821	14.817	0.34059	-184.58	9.8973	12.486	151.28	-865.21	1122.6	10.899	874.52	1064	35.88	31.657	0	0	6.4004	4.7954	-11.438	-12.84	-4.869	0.031908	12.894	11.82	1.5314	4.8274	1.4561	-1.0197	1746.4
9.59	960	60	NaN	-9.5459	14.931	0.022109	-184.58	9.91	12.474	151.6	-865.01	1122.6	10.868	874.5	1064.1	35.129	33.981	0	0	6.3817	4.7766	-11.435	-12.837	-4.9205	0.043763	13.009	11.832	1.4611	4.8204	1.5733	-1.0047	1746.2
9.6	961	60	NaN	-9.6332	14.993	-0.16398	-184.59	9.9153	12.474	151.48	-865.07	1122.7	10.877	874.49	1064.1	35.567	33.534	0	0	6.3333	4.7281	-11.431	-12.833	-5.0121	0.035235	13.07	11.839	1.3212	4.7633	1.6385	-0.99426	1746.2
9.61	962	60	NaN	-9.7139	15.046	-0.32442	-184.58	9.9126	12.477	151.34	-865.14	1122.7	10.883	874.51	1064.1	34.936	34.03	0	0	6.2698	4.6645	-11.426	-12.828	-5.0979	0.035356	13.122	11.837	1.1719	4.6998	1.6956	-0.99148	1746.3
9.62	963	60	NaN	-9.784	15.217	-0.55563	-184.59	9.8985	12.5	151.41	-864.84	1122.9	10.939	874.55	1064	34.64	32.772	0	0	6.2433	4.638	-11.422	-12.824	-5.1667	0.027843	13.285	11.831	1.0767	4.6658	1.8622	-0.99293	1746
9.63	964	60	NaN	-9.862	15.174	-0.4557	-184.59	9.9008	12.508	150.63	-865.3	1123	10.959	874.55	1064	34.499	31.366	0	0	6.1792	4.5737	-11.42	-12.821	-5.2723	0.0040945	13.24	11.835	0.90685	4.5777	1.8204	-0.98673	1746.4
9.64	965	60	NaN	-9.9493	15.177	-0.36175	-184.58	9.8988	12.52	149.83	-865.61	1123.1	10.994	874.56	1064	35.882	32.46	0	0	6.089	4.4832	-11.418	-12.82	-5.3876	-0.020098	13.239	11.837	0.70139	4.4631	1.8218	-0.98303	1746.7
9.65	966	60	NaN	-10.032	15.317	-0.43877	-184.58	9.8889	12.541	149.51	-865.42	1123.4	11.047	874.59	1064	36.214	34.846	0	0	5.9994	4.3934	-11.416	-12.818	-5.4823	-0.034935	13.371	11.835	0.51707	4.3585	1.954	-0.98294	1746.5
9.66	967	60	NaN	-10.081	15.351	-0.48649	-184.59	9.8978	12.536	149.28	-865.45	1123.4	11.045	874.59	1064	36.863	34.835	0	0	5.9069	4.3008	-11.415	-12.817	-5.5388	-0.04352	13.403	11.846	0.36811	4.2573	1.9878	-0.97175	1746.5
9.67	968	60	NaN	-10.124	15.391	-0.58641	-184.58	9.8852	12.512	149.33	-865.35	1123.4	10.995	874.63	1064	35.292	32.126	0	0	5.8019	4.1956	-11.414	-12.816	-5.5782	-0.03599	13.443	11.833	0.22376	4.1596	2.029	-0.98331	1746.5
9.68	969	60	NaN	-10.163	15.398	-0.61043	-184.59	9.8965	12.508	149.16	-865.35	1123.4	10.998	874.63	1064	35.607	34.44	0	0	5.6941	4.0875	-11.414	-12.816	-5.6234	-0.052922	13.45	11.845	0.070726	4.0346	2.0355	-0.97131	1746.5
9.69	970	60	NaN	-10.213	15.304	-0.44124	-184.59	9.9113	12.492	148.33	-865.71	1123.4	10.952	874.62	1064.1	35.729	33.335	0	0	5.5721	3.9652	-11.414	-12.815	-5.6996	-0.072733	13.358	11.857	-0.12753	3.8925	1.9444	-0.958	1746.8
9.7	971	60	NaN	-10.258	15.234	-0.29859	-184.57	9.9216	12.474	147.62	-865.96	1123.4	10.895	874.61	1064.1	37.394	32.845	0	0	5.3844	3.777	-11.412	-12.814	-5.7669	-0.081077	13.287	11.868	-0.38255	3.696	1.8753	-0.94636	1746.9
9.71	972	60	NaN	-10.276	15.334	-0.46326	-184.58	9.9278	12.479	147.99	-865.5	1123.6	10.91	874.62	1064.1	37.044	33.189	0	0	5.2995	3.692	-11.412	-12.814	-5.7713	-0.073852	13.382	11.88	-0.47177	3.6181	1.9695	-0.9339	1746.5
9.72	973	60	NaN	-10.286	15.3	-0.49831	-184.58	9.9336	12.47	147.93	-865.49	1123.6	10.886	874.62	1064.1	34.886	33.332	0	0	5.2699	3.6623	-11.413	-12.814	-5.783	-0.077995	13.348	11.886	-0.51304	3.5843	1.9351	-0.92839	1746.5
9.73	974	60	NaN	-10.286	15.26	-0.49337	-184.57	9.9331	12.472	147.76	-865.51	1123.6	10.875	874.64	1064.1	35.779	32.782	0	0	5.2429	3.6353	-11.412	-12.814	-5.7879	-0.074107	13.307	11.886	-0.54493	3.5612	1.8951	-0.92766	1746.5
9.74	975	60	NaN	-10.263	15.212	-0.52123	-184.57	9.9357	12.482	147.62	-865.45	1123.6	10.899	874.65	1064.1	34.717	34.159	0	0	5.2235	3.6158	-11.412	-12.814	-5.7699	-0.079236	13.258	11.89	-0.54639	3.5366	1.8459	-0.92383	1746.5
9.75	976	60	NaN	-10.23	15.167	-0.561	-184.58	9.9431	12.487	147.52	-865.36	1123.6	10.915	874.65	1064.1	38.971	34.099	0	0	5.2273	3.6196	-11.413	-12.815	-5.7405	-0.08673	13.212	11.898	-0.51316	3.5329	1.7987	-0.91671	1746.4
9.76	977	60	NaN	-10.198	15.128	-0.59045	-184.58	9.9533	12.475	147.43	-865.3	1123.7	10.884	874.65	1064.1	38.959	30.975	0	0	5.1371	3.5292	-11.413	-12.815	-5.7103	-0.089333	13.173	11.909	-0.5732	3.4399	1.7597	-0.90614	1746.3
9.77	978	60	NaN	-10.165	15.077	-0.62189	-184.58	9.96	12.444	147.35	-865.26	1123.7	10.804	874.64	1064.1	33.945	33.432	0	0	5.0427	3.4346	-11.413	-12.815	-5.6775	-0.088083	13.121	11.916	-0.63475	3.3465	1.7083	-0.89896	1746.3
9.78	979	60	NaN	-10.145	14.979	-0.56182	-184.57	9.9585	12.477	146.7	-865.39	1123.8	10.87	874.65	1064.1	35.323	35.22	0	0	5.0502	3.4421	-11.413	-12.815	-5.6811	-0.11124	13.02	11.917	-0.63088	3.3308	1.6074	-0.89731	1746.4
9.79	980	60	NaN	-10.114	14.928	-0.60916	-184.57	9.9688	12.461	146.6	-865.32	1123.8	10.808	874.64	1064.1	36.929	33.015	0	0	5.0445	3.4363	-11.412	-12.814	-5.6512	-0.11004	12.968	11.929	-0.60675	3.3263	1.5561	-0.88437	1746.3
9.8	981	60	NaN	-10.107	14.788	-0.58536	-184.57	9.9675	12.461	146.36	-865.54	1123.7	10.777	874.66	1064.1	35.285	35.097	0	0	5.0024	3.3942	-11.411	-12.813	-5.6519	-0.11448	12.833	11.923	-0.64942	3.2798	1.422	-0.88945	1746.5
9.81	982	60	NaN	-10.113	14.611	-0.51255	-184.56	9.9599	12.48	145.98	-865.89	1123.5	10.784	874.68	1064.1	35.595	34.539	0	0	4.8342	3.2256	-11.411	-12.813	-5.6717	-0.11767	12.662	11.908	-0.83743	3.108	1.2515	-0.90432	1746.8
9.82	983	60	NaN	-10.09	14.569	-0.55355	-184.53	9.971	12.473	145.96	-865.78	1123.5	10.722	874.65	1064.1	34.837	33.453	0	0	4.697	3.088	-11.411	-12.813	-5.6474	-0.090271	12.62	11.919	-0.9504	2.9978	1.2093	-0.89343	1746.7
9.83	984	60	NaN	-10.071	14.524	-0.59331	-184.53	9.9849	12.464	145.96	-865.71	1123.5	10.675	874.62	1064.1	34.912	35.304	0	0	4.6295	3.0205	-11.411	-12.813	-5.6258	-0.087681	12.576	11.933	-0.99629	2.9328	1.1642	-0.88028	1746.6
9.84	985	60	NaN	-10.066	14.464	-0.63269	-184.52	9.973	12.494	145.94	-865.62	1123.5	10.729	874.67	1064.1	36.009	33.142	0	0	4.5055	2.8961	-11.411	-12.813	-5.6231	-0.080528	12.514	11.922	-1.1177	2.8156	1.1028	-0.89098	1746.6
9.85	986	60	NaN	-10.055	14.417	-0.6815	-184.52	9.9557	12.529	146	-865.52	1123.6	10.813	874.73	1064.1	35.191	32.185	0	0	4.394	2.7844	-11.411	-12.813	-5.6128	-0.07513	12.467	11.906	-1.2188	2.7092	1.0551	-0.90723	1746.5
9.86	987	60	NaN	-10.05	14.37	-0.73877	-184.51	9.9475	12.534	146.17	-865.42	1123.6	10.819	874.75	1064.1	36.06	33.237	0	0	4.3527	2.743	-11.412	-12.814	-5.6022	-0.062409	12.419	11.899	-1.2495	2.6806	1.0071	-0.91489	1746.4
9.87	988	60	NaN	-10.062	14.313	-0.78838	-184.5	9.9536	12.497	146.37	-865.34	1123.6	10.704	874.74	1064.1	37.36	33.238	0	0	4.2451	2.6352	-11.412	-12.814	-5.6043	-0.038012	12.361	11.906	-1.3592	2.5971	0.94948	-0.90812	1746.4
9.88	989	60	NaN	-10.081	14.289	-0.77962	-184.49	9.957	12.476	146.41	-865.28	1123.6	10.629	874.74	1064.1	35.696	33.569	0	0	4.151	2.5409	-11.412	-12.814	-5.6193	-0.023781	12.336	11.91	-1.4683	2.5171	0.92365	-0.90374	1746.3
9.89	990	60	NaN	-10.11	14.25	-0.75854	-184.48	9.9693	12.488	146.46	-865.27	1123.6	10.677	874.73	1064.1	33.634	33.123	0	0	4.154	2.5439	-11.412	-12.814	-5.6473	-0.015301	12.298	11.922	-1.4933	2.5286	0.88604	-0.89241	1746.3
9.9	991	60	NaN	-10.126	14.223	-0.75435	-184.47	9.983	12.471	146.61	-865.21	1123.6	10.635	874.71	1064.1	35.571	33.214	0	0	4.1897	2.5796	-11.412	-12.814	-5.657	-0.0031382	12.271	11.935	-1.4674	2.5764	0.8591	-0.879	1746.2
9.91	992	60	NaN	-10.152	14.188	-0.75172	-184.47	9.9838	12.466	146.83	-865.18	1123.5	10.619	874.72	1064.1	35.055	34.128	0	0	4.2832	2.6733	-11.411	-12.813	-5.6752	0.0092925	12.237	11.934	-1.392	2.6826	0.82636	-0.87807	1746.2
9.92	993	60	NaN	-10.185	14.151	-0.74407	-184.46	9.9789	12.476	147.07	-865.16	1123.5	10.64	874.76	1064.1	36.339	33.517	0	0	4.2914	2.6816	-11.411	-12.813	-5.7012	0.021961	12.201	11.928	-1.4098	2.7035	0.79026	-0.88477	1746.3
9.93	994	60	NaN	-10.193	14.143	-0.73735	-184.45	9.9964	12.457	147.26	-865.1	1123.5	10.583	874.73	1064.1	36.512	34.167	0	0	4.3004	2.6906	-11.411	-12.813	-5.7017	0.039484	12.194	11.945	-1.4013	2.73	0.78305	-0.86742	1746.2
9.94	995	60	NaN	-10.2	14.143	-0.70422	-184.44	9.9954	12.454	147.53	-865.03	1123.5	10.578	874.75	1064.1	36.284	33.754	0	0	4.3417	2.732	-11.409	-12.811	-5.6994	0.063513	12.194	11.944	-1.3577	2.7955	0.78553	-0.86708	1746.2
9.95	996	60	NaN	-10.14	14.159	-0.68654	-184.42	10.015	12.446	147.89	-864.9	1123.5	10.564	874.72	1064.1	34.398	31.047	0	0	4.4482	2.8387	-11.413	-12.815	-5.6265	0.093254	12.21	11.964	-1.1783	2.932	0.79655	-0.85162	1746
9.96	997	60	NaN	-10.113	14.17	-0.6596	-184.4	10.02	12.434	148.14	-864.84	1123.5	10.526	874.74	1064.1	34.254	32.622	0	0	4.5883	2.9791	-11.419	-12.821	-5.5898	0.11939	12.221	11.968	-1.0016	3.0985	0.80228	-0.85312	1746
9.97	998	60	NaN	-10.114	14.177	-0.61938	-184.39	10.007	12.453	148.27	-864.82	1123.5	10.566	874.8	1064.1	33.996	33.493	0	0	4.7717	3.1629	-11.425	-12.827	-5.5883	0.1351	12.229	11.955	-0.81658	3.298	0.804	-0.87224	1746.1
9.98	999	60	NaN	-10.106	14.189	-0.56035	-184.38	9.9944	12.519	148.36	-864.81	1123.5	10.736	874.85	1064.1	35.333	31.585	0	0	4.9551	3.3468	-11.431	-12.833	-5.5824	0.14063	12.24	11.943	-0.62733	3.4874	0.80944	-0.89024	1746.1
9.99	1000	60	NaN	-10.097	14.209	-0.42613	-184.36	10.022	12.479	148.18	-864.81	1123.5	10.645	874.81	1064.2	36.036	33.488	0	0	5.1385	3.5306	-11.437	-12.839	-5.5761	0.16068	12.26	11.971	-0.43759	3.6913	0.82306	-0.86743	1746.1
10	1001	60	NaN	-10.102	14.34	-0.52863	-184.35	10.02	12.483	148.66	-864.45	1123.7	10.666	874.84	1064.2	37.56	33.246	0	0	5.322	3.7145	-11.443	-12.845	-5.5662	0.18667	12.384	11.976	-0.24422	3.9012	0.94127	-0.86904	1745.8
10.01	1002	60	NaN	-10.106	14.286	-0.46218	-184.34	10.04	12.417	148.77	-864.64	1123.6	10.561	874.81	1064.2	36.084	32.236	0	0	5.4281	3.8208	-11.447	-12.849	-5.5632	0.20339	12.334	11.991	-0.13518	4.0242	0.88716	-0.85767	1745.9
10.02	1003	60	NaN	-10.084	14.283	-0.4101	-184.33	10.063	12.353	148.93	-864.67	1123.6	10.438	874.76	1064.2	37.341	32.41	0	0	5.4168	3.8095	-11.449	-12.851	-5.5315	0.22648	12.333	12.014	-0.11467	4.036	0.88412	-0.83738	1745.9
10.03	1004	60	NaN	-10.046	14.383	-0.43896	-184.31	10.073	12.344	149.25	-864.37	1123.7	10.404	874.75	1064.2	36.285	31.383	0	0	5.4821	3.875	-11.448	-12.85	-5.4813	0.25072	12.427	12.028	0.00077186	4.1257	0.97919	-0.82177	1745.7
10.04	1005	60	NaN	-10.057	14.235	-0.30921	-184.32	10.074	12.371	149.1	-864.82	1123.5	10.481	874.78	1064.2	34.913	33.645	0	0	5.5628	3.9559	-11.447	-12.849	-5.5015	0.23358	12.29	12.019	0.061267	4.1894	0.84264	-0.82986	1746.1
10.05	1006	60	NaN	-10.046	14.248	-0.29424	-184.33	10.078	12.373	149.23	-864.78	1123.4	10.502	874.79	1064.2	37.365	33.632	0	0	5.6527	4.046	-11.446	-12.848	-5.4863	0.22913	12.303	12.023	0.1664	4.2752	0.85734	-0.825	1746.1
10.06	1007	60	NaN	-10.04	14.251	-0.28187	-184.35	10.09	12.378	149.35	-864.77	1123.4	10.518	874.78	1064.2	36.491	33.599	0	0	5.7101	4.1035	-11.444	-12.846	-5.4768	0.20859	12.307	12.034	0.23332	4.3121	0.86252	-0.81178	1746.1
10.07	1008	60	NaN	-10.036	14.254	-0.27281	-184.4	10.103	12.4	149.5	-864.74	1123.4	10.584	874.78	1064.2	36.211	33.179	0	0	5.7326	4.1261	-11.442	-12.844	-5.4698	0.1703	12.311	12.047	0.2628	4.2964	0.86865	-0.79725	1746.1
10.08	1009	60	NaN	-10.033	14.259	-0.26793	-184.45	10.116	12.42	149.65	-864.69	1123.4	10.65	874.79	1064.2	35.202	30.437	0	0	5.7697	4.1632	-11.44	-12.842	-5.4643	0.11935	12.317	12.058	0.30539	4.2826	0.8768	-0.78382	1746
10.09	1010	60	NaN	-10.032	14.263	-0.26646	-184.51	10.131	12.409	149.74	-864.64	1123.4	10.628	874.8	1064.2	35.037	33.564	0	0	5.7711	4.1646	-11.438	-12.84	-5.4596	0.060736	12.322	12.072	0.31146	4.2254	0.88374	-0.76801	1746
10.1	1011	60	NaN	-10.026	14.259	-0.25648	-184.61	10.154	12.401	149.82	-864.56	1123.4	10.62	874.78	1064.2	35.061	32.014	0	0	5.7298	4.1233	-11.436	-12.838	-5.4507	-0.03256	12.319	12.095	0.27915	4.0907	0.88288	-0.74294	1745.9
10.11	1012	60	NaN	-10.032	14.244	-0.24413	-184.69	10.172	12.379	149.85	-864.54	1123.3	10.581	874.77	1064.3	35.7	38.139	0	0	5.7948	4.1884	-11.433	-12.835	-5.4545	-0.10828	12.305	12.112	0.3403	4.0802	0.87178	-0.7234	1745.9
10.12	1013	60	NaN	-10.034	14.227	-0.22994	-184.76	10.194	12.369	149.85	-864.51	1123.3	10.57	874.76	1064.3	34.443	50.995	0	0	5.8625	4.2563	-11.431	-12.833	-5.4557	-0.18533	12.288	12.133	0.40684	4.0709	0.85749	-0.69987	1745.8
10.13	1014	60	NaN	-10.029	14.202	-0.21271	-184.86	10.24	12.304	149.85	-864.49	1123.3	10.439	874.69	1064.3	37.72	51.989	0	0	5.9256	4.3195	-11.429	-12.831	-5.446	-0.27639	12.263	12.178	0.47959	4.0431	0.83424	-0.65252	1745.8
10.14	1015	60	NaN	-10.019	14.165	-0.19781	-184.97	10.308	12.18	149.86	-864.48	1123.3	10.178	874.58	1064.3	35.68	51.045	0	0	5.9078	4.3017	-11.426	-12.828	-5.4266	-0.37511	12.228	12.245	0.48124	3.9266	0.80228	-0.58335	1745.7
10.15	1016	60	NaN	-10.009	14.136	-0.20583	-185.03	10.337	12.173	149.92	-864.43	1123.3	10.164	874.55	1064.3	36.72	50.952	0	0	5.8273	4.221	-11.423	-12.825	-5.4139	-0.43665	12.2	12.274	0.41335	3.7843	0.77688	-0.55079	1745.6
10.16	1017	60	NaN	-9.9869	14.087	-0.17585	-185.09	10.373	12.189	149.86	-864.43	1123.3	10.228	874.54	1064.4	38.303	50.56	0	0	5.9398	4.3337	-11.42	-12.822	-5.3961	-0.49879	12.152	12.308	0.54371	3.835	0.73189	-0.51329	1745.6
10.17	1018	60	NaN	-9.9693	14.068	-0.16254	-185.11	10.399	12.202	149.81	-864.37	1123.4	10.293	874.54	1064.4	37.224	49.966	0	0	5.9497	4.3437	-11.418	-12.82	-5.3821	-0.5277	12.133	12.335	0.56769	3.816	0.71461	-0.48486	1745.5
10.18	1019	60	NaN	-9.9543	14.056	-0.15577	-185.1	10.42	12.216	149.77	-864.32	1123.4	10.373	874.54	1064.4	36.993	49.506	0	0	5.8639	4.2577	-11.417	-12.819	-5.371	-0.52011	12.121	12.356	0.49295	3.7376	0.70382	-0.4626	1745.4
10.19	1020	60	NaN	-9.9403	14.044	-0.14757	-185.06	10.443	12.223	149.71	-864.29	1123.4	10.444	874.54	1064.4	35.215	48.256	0	0	5.9202	4.3141	-11.415	-12.817	-5.361	-0.47636	12.108	12.379	0.55918	3.8377	0.69313	-0.4387	1745.4
10.2	1021	60	NaN	-9.9273	14.037	-0.1363	-184.98	10.472	12.207	149.63	-864.24	1123.4	10.468	874.5	1064.5	34.819	43.899	0	0	5.9723	4.3664	-11.414	-12.816	-5.3513	-0.39997	12.102	12.407	0.62109	3.9664	0.68735	-0.40915	1745.3
10.21	1022	60	NaN	-9.922	14.018	-0.13856	-184.87	10.466	12.233	149.56	-864.24	1123.4	10.647	874.56	1064.5	35.693	31.766	0	0	6.0202	4.4143	-11.414	-12.816	-5.3544	-0.305	12.084	12.4	0.6658	4.1093	0.67033	-0.4154	1745.3
10.22	1023	60	NaN	-9.9066	14.015	-0.14818	-184.68	10.416	12.179	149.5	-864.17	1123.4	10.635	874.7	1064.5	36.749	34.426	0	0	5.9862	4.3803	-11.413	-12.815	-5.3407	-0.11142	12.082	12.349	0.64557	4.2689	0.6685	-0.46609	1745.4
10.23	1024	60	NaN	-9.89	14.013	-0.15444	-184.49	10.406	12.2	149.44	-864.11	1123.4	10.793	874.74	1064.5	36.064	32.661	0	0	5.905	4.2988	-11.412	-12.814	-5.3311	0.071765	12.078	12.34	0.57385	4.3706	0.66587	-0.47428	1745.4
10.24	1025	60	NaN	-9.8755	14.014	-0.15986	-184.23	10.408	12.227	149.34	-864.03	1123.4	11.029	874.74	1064.5	36.586	33.261	0	0	5.9237	4.3176	-11.411	-12.813	-5.3273	0.31408	12.078	12.344	0.59639	4.6317	0.66699	-0.46934	1745.3
10.25	1026	60	NaN	-9.8648	14.023	-0.1652	-183.87	10.385	12.158	149.19	-863.91	1123.4	11.14	874.79	1064.5	36.457	32.265	0	0	5.904	4.2978	-11.41	-12.812	-5.3252	0.66978	12.088	12.321	0.57877	4.9676	0.67788	-0.49098	1745.2
10.26	1027	60	NaN	-9.8603	14.029	-0.15017	-183.58	10.391	12.037	148.99	-863.83	1123.4	11.048	874.77	1064.5	35.997	32.944	0	0	5.8538	4.2475	-11.408	-12.81	-5.3238	0.95171	12.094	12.327	0.52994	5.1992	0.68563	-0.48338	1745.1
10.27	1028	60	NaN	-9.8804	14.026	-0.16872	-183.22	10.367	11.926	148.76	-863.75	1123.4	11.076	874.81	1064.5	36.229	32.731	0	0	5.7863	4.1799	-11.408	-12.81	-5.3525	1.3095	12.09	12.304	0.43372	5.4894	0.68223	-0.50569	1745
10.28	1029	60	NaN	-9.8818	14.022	-0.18676	-183.03	10.353	11.841	148.65	-863.69	1123.4	11.018	874.86	1064.5	36.971	34.359	0	0	5.746	4.1395	-11.408	-12.81	-5.3553	1.4969	12.086	12.289	0.39072	5.6364	0.67737	-0.52102	1745
10.29	1030	60	NaN	-9.8716	14.082	-0.27085	-182.87	10.369	11.702	148.69	-863.42	1123.5	10.856	874.9	1064.5	36.683	34.463	0	0	5.7281	4.1215	-11.41	-12.812	-5.338	1.662	12.141	12.309	0.39	5.7835	0.7316	-0.5023	1744.8
10.3	1031	60	NaN	-9.8588	14.145	-0.37452	-182.71	10.413	11.523	148.7	-863.1	1123.7	10.668	874.95	1064.5	35.504	32.794	0	0	5.6874	4.0808	-11.41	-12.812	-5.3181	1.8292	12.2	12.358	0.36931	5.91	0.78973	-0.45361	1744.5
10.31	1032	60	NaN	-9.848	14.013	-0.3192	-182.7	10.457	11.436	148.36	-863.36	1123.5	10.614	875.02	1064.5	36.686	33.326	0	0	5.6419	4.0352	-11.41	-12.812	-5.3175	1.8294	12.075	12.395	0.32446	5.8646	0.66472	-0.41658	1744.8
10.32	1033	60	NaN	-9.8658	14.003	-0.37344	-182.8	10.539	11.377	148.22	-863.27	1123.5	10.582	875.07	1064.5	37.219	34.04	0	0	5.6382	4.0314	-11.41	-12.812	-5.3387	1.7258	12.065	12.477	0.29949	5.7572	0.65546	-0.33471	1744.8
10.33	1034	60	NaN	-9.8741	13.99	-0.39731	-182.98	10.632	11.33	147.98	-863.19	1123.5	10.557	875.11	1064.5	36.929	33.046	0	0	5.6129	4.0061	-11.41	-12.812	-5.3538	1.5411	12.051	12.571	0.25911	5.5473	0.64161	-0.24068	1744.7
10.34	1035	60	NaN	-9.9241	13.955	-0.43244	-183.2	10.722	11.295	147.67	-863.18	1123.5	10.534	875.18	1064.5	36.441	32.839	0	0	5.573	3.9661	-11.41	-12.812	-5.4134	1.3107	12.017	12.66	0.15962	5.2768	0.60731	-0.15205	1744.8
10.35	1036	60	NaN	-9.9594	13.919	-0.48761	-183.47	10.796	11.298	147.44	-863.15	1123.6	10.6	875.31	1064.6	35.807	34.982	0	0	5.5168	3.9098	-11.411	-12.813	-5.4587	1.032	11.982	12.733	0.058099	4.9418	0.57091	-0.079957	1744.8
10.36	1037	60	NaN	-9.9228	13.904	-0.55747	-183.8	10.847	11.357	147.4	-863	1123.6	10.842	875.48	1064.6	35.147	34.081	0	0	5.4895	3.8824	-11.411	-12.813	-5.4313	0.69545	11.965	12.786	0.058169	4.5778	0.55391	-0.027408	1744.8
10.37	1038	60	NaN	-10.019	13.852	-0.65333	-184.13	10.892	11.425	147.21	-863.03	1123.6	11.138	875.64	1064.6	33.345	32.892	0	0	5.4805	3.8734	-11.412	-12.814	-5.5438	0.34067	11.914	12.83	-0.063242	4.2141	0.5024	0.016857	1745
10.38	1039	60	NaN	-10.055	13.815	-0.70451	-184.45	10.964	11.42	147	-863	1123.7	11.219	875.7	1064.7	35.945	32.585	0	0	5.4458	3.8386	-11.412	-12.814	-5.5898	0.01275	11.877	12.902	-0.14404	3.8514	0.46509	0.088343	1745
10.39	1040	60	NaN	-10.106	13.767	-0.78964	-184.85	11.01	11.434	146.78	-862.93	1123.7	11.459	875.93	1064.7	37.27	34.979	0	0	5.4007	3.7934	-11.412	-12.814	-5.6564	-0.40322	11.829	12.949	-0.2557	3.3902	0.41714	0.13458	1745.1
10.4	1041	60	NaN	-10.16	13.722	-0.88312	-185.18	11.031	11.444	146.61	-862.85	1123.7	11.702	876.19	1064.7	36.428	33.711	0	0	5.3556	3.7482	-11.413	-12.815	-5.7242	-0.74397	11.783	12.969	-0.36864	3.0042	0.37079	0.15437	1745.3
10.41	1042	60	NaN	-10.206	13.685	-0.96262	-185.34	11.027	11.421	146.49	-862.8	1123.7	11.799	876.38	1064.7	36.714	33.38	0	0	5.3002	3.6927	-11.414	-12.816	-5.7771	-0.91604	11.747	12.965	-0.47684	2.7767	0.33283	0.14887	1745.4
10.42	1043	60	NaN	-10.259	13.645	-1.0426	-185.45	10.989	11.352	146.37	-862.77	1123.7	11.787	876.61	1064.7	37.356	33.902	0	0	5.2389	3.6313	-11.416	-12.818	-5.8344	-1.0295	11.707	12.927	-0.59543	2.6018	0.29041	0.10844	1745.6
10.43	1044	60	NaN	-10.301	13.617	-1.1398	-185.47	11.008	11.26	146.34	-862.68	1123.8	11.759	876.7	1064.7	36.661	33.034	0	0	5.1715	3.5636	-11.42	-12.822	-5.8762	-1.0464	11.679	12.945	-0.70469	2.5172	0.25916	0.12348	1745.6
10.44	1045	60	NaN	-10.341	13.584	-1.2129	-185.43	11.015	11.191	146.26	-862.63	1123.8	11.778	876.79	1064.7	34.053	31.44	0	0	5.1628	3.555	-11.423	-12.825	-5.92	-1.0133	11.646	12.953	-0.75712	2.5417	0.22344	0.12844	1745.6
10.45	1046	60	NaN	-10.384	13.557	-1.271	-185.33	11.044	11.121	146.15	-862.56	1123.8	11.819	876.82	1064.8	36.134	31.644	0	0	5.1839	3.5761	-11.426	-12.828	-5.9677	-0.9176	11.619	12.982	-0.78385	2.6585	0.1927	0.15408	1745.6
10.46	1047	60	NaN	-10.434	13.529	-1.3093	-185.19	11.07	11.069	145.97	-862.51	1123.8	11.913	876.85	1064.8	35.239	34.42	0	0	5.2747	3.6671	-11.431	-12.833	-6.0263	-0.78351	11.591	13.008	-0.7516	2.8836	0.15979	0.1754	1745.5
10.47	1048	60	NaN	-10.497	13.489	-1.3217	-185.04	11.048	11.065	145.71	-862.54	1123.8	12.092	876.99	1064.8	35.849	32.131	0	0	5.3855	3.7782	-11.437	-12.839	-6.1051	-0.64896	11.551	12.986	-0.71962	3.1292	0.1143	0.14701	1745.7
10.48	1049	60	NaN	-10.596	13.45	-1.3718	-184.83	11.04	10.976	145.47	-862.5	1123.8	12.088	877.19	1064.8	37.936	34.214	0	0	5.4962	3.8892	-11.443	-12.845	-6.2115	-0.4485	11.512	12.978	-0.71529	3.4407	0.069756	0.13323	1745.8
10.49	1050	60	NaN	-10.658	13.423	-1.3818	-184.68	11.038	10.919	145.25	-862.5	1123.8	12.07	877.27	1064.7	35.828	34.048	0	0	5.607	4.0002	-11.448	-12.85	-6.2807	-0.30379	11.484	12.977	-0.67376	3.6964	0.035491	0.12654	1745.9
10.5	1051	60	NaN	-10.711	13.398	-1.3957	-184.55	11.053	10.901	145.09	-862.5	1123.8	12.124	877.32	1064.7	36.934	31.952	0	0	5.7177	4.1112	-11.454	-12.856	-6.3404	-0.18087	11.459	12.993	-0.62263	3.9303	0.0042944	0.13656	1745.9
10.51	1052	60	NaN	-10.757	13.372	-1.4146	-184.44	11.07	10.904	144.97	-862.5	1123.8	12.216	877.37	1064.8	37.601	33.039	0	0	5.8285	4.2222	-11.46	-12.862	-6.3935	-0.073022	11.432	13.01	-0.56506	4.1492	-0.027582	0.14766	1745.9
10.52	1053	60	NaN	-10.797	13.34	-1.43	-184.33	11.079	10.918	144.86	-862.5	1123.9	12.308	877.44	1064.8	37.303	34.564	0	0	5.9392	4.3332	-11.466	-12.868	-6.4409	0.024037	11.4	13.019	-0.50161	4.3572	-0.065722	0.15113	1746
10.53	1054	60	NaN	-10.837	13.288	-1.4369	-184.22	11.108	10.958	144.71	-862.54	1123.9	12.453	877.55	1064.8	35.775	34.671	0	0	6.05	4.4442	-11.472	-12.874	-6.4908	0.12363	11.349	13.047	-0.44083	4.5678	-0.12259	0.17314	1746.1
10.54	1055	60	NaN	-10.865	13.262	-1.4434	-184.16	11.14	10.952	144.67	-862.56	1123.9	12.433	877.57	1064.8	34.564	32.283	0	0	5.9968	4.3909	-11.475	-12.877	-6.5188	0.18099	11.324	13.078	-0.52198	4.5719	-0.15128	0.20139	1746.1
10.55	1056	60	NaN	-10.877	13.242	-1.4461	-184.13	11.177	10.952	144.65	-862.56	1123.9	12.425	877.58	1064.8	35.951	33.764	0	0	5.9118	4.3057	-11.478	-12.88	-6.5317	0.21302	11.304	13.115	-0.61994	4.5187	-0.17414	0.2349	1746.2
10.56	1057	60	NaN	-10.879	13.229	-1.4539	-184.11	11.206	10.943	144.68	-862.54	1123.9	12.374	877.62	1064.8	35.674	31.581	0	0	5.8268	4.2205	-11.481	-12.883	-6.531	0.23797	11.291	13.144	-0.70426	4.4584	-0.18944	0.26085	1746.2
10.57	1058	60	NaN	-10.872	13.221	-1.4669	-184.1	11.231	10.932	144.77	-862.53	1123.9	12.289	877.68	1064.8	36.23	31.033	0	0	5.7417	4.1352	-11.484	-12.886	-6.5184	0.25338	11.285	13.168	-0.77668	4.3886	-0.19881	0.28199	1746.2
10.58	1059	60	NaN	-10.856	13.214	-1.4748	-184.12	11.268	10.942	144.91	-862.53	1123.8	12.237	877.75	1064.9	36.064	33.591	0	0	5.6373	4.0306	-11.487	-12.889	-6.4963	0.23941	11.279	13.203	-0.85896	4.27	-0.20818	0.3141	1746.3
10.59	1060	60	NaN	-10.833	13.22	-1.4522	-184.14	11.299	10.922	144.95	-862.52	1123.8	12.114	877.78	1064.9	33.738	33.45	0	0	5.4877	3.8806	-11.492	-12.894	-6.4686	0.22849	11.285	13.234	-0.9809	4.1091	-0.20684	0.34054	1746.4
10.6	1061	60	NaN	-10.81	13.24	-1.4646	-184.16	11.31	10.955	145.11	-862.46	1123.8	12.11	877.85	1064.9	35.247	33.58	0	0	5.4388	3.8316	-11.494	-12.896	-6.4396	0.21396	11.305	13.245	-1.0008	4.0456	-0.18958	0.3488	1746.4
10.61	1062	60	NaN	-10.788	13.259	-1.4591	-184.17	11.319	10.989	145.24	-862.43	1123.8	12.096	877.91	1064.9	33.744	33.107	0	0	5.4179	3.8106	-11.496	-12.898	-6.4129	0.20033	11.324	13.254	-0.99501	4.011	-0.17218	0.35563	1746.4
10.62	1063	60	NaN	-10.763	13.28	-1.4465	-184.19	11.329	11.016	145.37	-862.42	1123.8	12.065	877.95	1064.9	34.683	32.248	0	0	5.3722	3.7649	-11.501	-12.903	-6.383	0.18538	11.345	13.264	-1.0108	3.9502	-0.15561	0.36157	1746.5
10.63	1064	60	NaN	-10.733	13.308	-1.4467	-184.22	11.344	11.033	145.55	-862.38	1123.8	12.016	877.97	1064.9	37.633	34.76	0	0	5.3036	3.6961	-11.505	-12.907	-6.345	0.16831	11.373	13.279	-1.0414	3.8644	-0.13135	0.37215	1746.5
10.64	1065	60	NaN	-10.706	13.341	-1.4212	-184.24	11.385	10.985	145.66	-862.34	1123.9	11.791	877.94	1064.9	35.826	33.901	0	0	5.202	3.5942	-11.507	-12.909	-6.3077	0.16357	11.406	13.32	-1.1057	3.7578	-0.10147	0.41076	1746.4
10.65	1066	60	NaN	-10.672	13.366	-1.4352	-184.26	11.381	11.052	145.91	-862.3	1123.8	11.861	878.01	1064.9	36.776	35.649	0	0	5.1365	3.5286	-11.511	-12.913	-6.2676	0.14381	11.432	13.315	-1.1311	3.6724	-0.078597	0.40295	1746.5
10.66	1067	60	NaN	-10.632	13.403	-1.4269	-184.29	11.414	11.03	146.2	-862.25	1123.8	11.684	877.99	1064.9	34.561	35.091	0	0	5.0565	3.4484	-11.514	-12.916	-6.2118	0.12646	11.47	13.348	-1.1553	3.5749	-0.044966	0.43114	1746.4
10.67	1068	60	NaN	-10.596	13.441	-1.4069	-184.33	11.44	11.008	146.45	-862.2	1123.8	11.524	877.97	1064.9	36.652	32.683	0	0	4.94	3.3316	-11.519	-12.921	-6.162	0.10612	11.508	13.373	-1.222	3.4377	-0.011174	0.45187	1746.4
10.68	1069	60	NaN	-10.573	13.473	-1.3396	-184.36	11.438	11.038	146.49	-862.19	1123.8	11.531	878.01	1064.9	35.43	33.709	0	0	4.8307	3.2221	-11.52	-12.922	-6.1386	0.077337	11.54	13.371	-1.3079	3.2994	0.020458	0.44977	1746.4
10.69	1070	60	NaN	-10.57	13.504	-1.1272	-184.38	11.441	11.074	146.05	-862.26	1123.9	11.566	878.03	1064.9	33.922	32.957	0	0	4.7227	3.1138	-11.52	-12.922	-6.1513	0.039185	11.57	13.376	-1.4286	3.153	0.04992	0.45444	1746.5
10.7	1071	60	NaN	-10.533	13.51	-1.2058	-184.4	11.423	11.116	146.57	-862.24	1123.8	11.636	878.09	1064.9	34.86	32.926	0	0	4.5716	2.9624	-11.522	-12.924	-6.0999	0.034696	11.578	13.355	-1.5282	2.9971	0.055771	0.43077	1746.5
10.71	1072	60	NaN	-10.511	13.532	-1.1824	-184.42	11.417	11.13	146.75	-862.22	1123.8	11.635	878.12	1064.9	36.313	31.735	0	0	4.4573	2.8479	-11.524	-12.926	-6.0718	0.02152	11.6	13.348	-1.6144	2.8694	0.075893	0.42197	1746.6
10.72	1073	60	NaN	-10.495	13.545	-1.1191	-184.43	11.416	11.129	146.78	-862.23	1123.8	11.607	878.13	1064.9	37.557	34.501	0	0	4.3937	2.7841	-11.526	-12.928	-6.0532	0.0077172	11.614	13.347	-1.6595	2.7918	0.087986	0.41876	1746.6
10.73	1074	60	NaN	-10.47	13.55	-1.0584	-184.45	11.406	11.135	146.86	-862.27	1123.8	11.613	878.16	1064.9	36.629	34.568	0	0	4.2151	2.605	-11.528	-12.93	-6.0267	-0.0037254	11.62	13.336	-1.8117	2.6013	0.092007	0.40646	1746.7
10.74	1075	60	NaN	-10.429	13.559	-1.0223	-184.46	11.381	11.17	147.07	-862.27	1123.8	11.699	878.22	1064.9	35.244	32.686	0	0	4.0799	2.4695	-11.529	-12.931	-5.9818	-0.011383	11.629	13.31	-1.902	2.4582	0.099838	0.3791	1746.7
10.75	1076	60	NaN	-10.404	13.564	-0.99292	-184.45	11.387	11.199	147.18	-862.28	1123.8	11.778	878.22	1065	37.336	33.711	0	0	4.0198	2.4094	-11.531	-12.933	-5.9556	-0.0043904	11.635	13.315	-1.9357	2.405	0.10426	0.38247	1746.7
10.76	1077	60	NaN	-10.375	13.571	-0.99384	-184.44	11.361	11.158	147.36	-862.26	1123.7	11.668	878.24	1065	36.164	34.174	0	0	3.8873	2.2765	-11.528	-12.929	-5.9165	0.022457	11.642	13.29	-2.0292	2.299	0.11442	0.3607	1746.8
10.77	1078	60	NaN	-10.351	13.577	-0.9553	-184.42	11.355	11.138	147.42	-862.27	1123.7	11.623	878.25	1065	35.622	34.333	0	0	3.7471	2.136	-11.524	-12.925	-5.8896	0.041419	11.648	13.283	-2.1425	2.1774	0.12454	0.35802	1746.8
10.78	1079	60	NaN	-10.327	13.586	-0.92082	-184.4	11.356	11.129	147.47	-862.28	1123.7	11.607	878.25	1065	34.228	35.734	0	0	3.6068	1.9954	-11.519	-12.921	-5.8634	0.063405	11.657	13.284	-2.2566	2.0588	0.13792	0.3629	1746.8
10.79	1080	60	NaN	-10.3	13.598	-0.90825	-184.37	11.348	11.118	147.6	-862.27	1123.7	11.581	878.25	1065	35.091	33.687	0	0	3.4666	1.8548	-11.515	-12.917	-5.8317	0.095062	11.67	13.276	-2.3651	1.9499	0.1546	0.359	1746.8
10.8	1081	60	NaN	-10.279	13.605	-0.84183	-184.35	11.328	11.132	147.62	-862.31	1123.7	11.62	878.27	1064.9	37.626	32.075	0	0	3.3264	1.7143	-11.511	-12.913	-5.8116	0.12016	11.677	13.256	-2.4853	1.8344	0.16542	0.34294	1746.9
10.81	1082	60	NaN	-10.269	13.617	-0.83762	-184.34	11.321	11.084	147.73	-862.31	1123.7	11.505	878.3	1064.9	35.913	32.421	0	0	3.1861	1.5737	-11.507	-12.909	-5.7936	0.13657	11.688	13.25	-2.6075	1.7103	0.1807	0.34044	1746.9
10.82	1083	60	NaN	-10.259	13.619	-0.80896	-184.32	11.333	11.045	147.77	-862.33	1123.7	11.384	878.28	1064.9	35.526	33.19	0	0	3.0978	1.4852	-11.502	-12.904	-5.7791	0.15956	11.692	13.26	-2.6814	1.6447	0.18968	0.3565	1746.9
10.83	1084	60	NaN	-10.246	13.625	-0.78862	-184.32	11.332	11.052	147.83	-862.33	1123.7	11.393	878.29	1064.9	35.833	34.437	0	0	3.0677	1.455	-11.495	-12.897	-5.7644	0.16106	11.697	13.26	-2.6967	1.6161	0.20219	0.3627	1747
10.84	1085	60	NaN	-10.231	13.672	-0.78753	-184.34	11.323	11.093	147.94	-862.23	1123.8	11.49	878.34	1064.9	36.44	33.978	0	0	2.9252	1.3122	-11.494	-12.896	-5.7489	0.14269	11.742	13.252	-2.8237	1.4549	0.24768	0.3565	1746.9
10.85	1086	60	NaN	-10.221	13.785	-0.78761	-184.36	11.33	11.12	148.02	-861.97	1124	11.513	878.34	1064.9	35.723	33.333	0	0	2.7888	1.1755	-11.493	-12.895	-5.7358	0.1261	11.849	13.266	-2.947	1.3016	0.35596	0.37096	1746.7
10.86	1087	60	NaN	-10.218	13.647	-0.68376	-184.4	11.353	11.11	147.87	-862.38	1123.7	11.488	878.32	1065	34.517	34.001	0	0	2.7925	1.1792	-11.492	-12.894	-5.738	0.084135	11.72	13.28	-2.9454	1.2634	0.22772	0.38602	1747
10.87	1088	60	NaN	-10.202	13.754	-0.70547	-184.43	11.362	11.126	147.97	-862.13	1123.9	11.518	878.33	1065	36.359	32.09	0	0	2.8963	1.2832	-11.491	-12.893	-5.7196	0.057784	11.821	13.295	-2.8234	1.341	0.32952	0.40168	1746.8
10.88	1089	60	NaN	-10.164	13.741	-0.66562	-184.45	11.365	11.117	147.97	-862.18	1123.9	11.478	878.34	1064.9	35.598	32.034	0	0	3.0771	1.4644	-11.491	-12.892	-5.6802	0.035566	11.808	13.298	-2.6032	1.5	0.31769	0.40536	1746.9
10.89	1090	60	NaN	-10.121	13.674	-0.6074	-184.48	11.36	11.131	147.9	-862.39	1123.7	11.5	878.36	1064.9	34.977	33.155	0	0	3.1781	1.5657	-11.487	-12.889	-5.6409	0.0035673	11.746	13.289	-2.4628	1.5693	0.25855	0.39984	1747.1
10.9	1091	60	NaN	-10.096	13.682	-0.5979	-184.51	11.347	11.193	147.87	-862.43	1123.7	11.658	878.42	1065	36.763	31.389	0	0	3.2454	1.6331	-11.485	-12.887	-5.6217	-0.039757	11.753	13.275	-2.3763	1.5934	0.26881	0.38863	1747.2
10.91	1092	60	NaN	-10.091	13.694	-0.57642	-184.53	11.342	11.189	147.76	-862.46	1123.8	11.637	878.43	1065	34.597	33.629	0	0	3.2795	1.6673	-11.483	-12.885	-5.6198	-0.058609	11.765	13.271	-2.3403	1.6087	0.28195	0.38608	1747.2
10.92	1093	60	NaN	-10.071	13.705	-0.59925	-184.55	11.329	11.199	147.77	-862.47	1123.8	11.679	878.45	1064.9	35.724	32.656	0	0	3.1442	1.5317	-11.47	-12.872	-5.6014	-0.07917	11.776	13.258	-2.4572	1.4526	0.30506	0.38605	1747.2
10.93	1094	60	NaN	-10.098	13.701	-0.63541	-184.55	11.332	11.184	147.71	-862.55	1123.7	11.646	878.44	1064.9	36.633	32.332	0	0	3.0511	1.4384	-11.459	-12.861	-5.6287	-0.083059	11.773	13.26	-2.5777	1.3553	0.31362	0.39919	1747.3
10.94	1095	60	NaN	-10.116	13.767	-0.68954	-184.55	11.338	11.172	147.67	-862.44	1123.9	11.63	878.41	1065	36.803	32.762	0	0	3.2347	1.6225	-11.456	-12.858	-5.6478	-0.080493	11.835	13.27	-2.413	1.542	0.37898	0.41215	1747.2
10.95	1096	60	NaN	-10.112	13.874	-0.73978	-184.54	11.341	11.163	147.63	-862.21	1124.1	11.626	878.37	1065	36.401	35.808	0	0	3.2747	1.6625	-11.452	-12.854	-5.6437	-0.075114	11.936	13.279	-2.369	1.5874	0.48366	0.42553	1746.9
10.96	1097	60	NaN	-10.121	13.875	-0.73652	-184.53	11.344	11.122	147.48	-862.27	1124.1	11.518	878.31	1065	38.638	32.296	0	0	3.2429	1.6306	-11.448	-12.85	-5.6544	-0.061167	11.937	13.283	-2.4115	1.5694	0.48869	0.43307	1746.9
10.97	1098	60	NaN	-10.136	13.744	-0.67066	-184.5	11.321	11.124	147.22	-862.69	1123.9	11.5	878.3	1065	34.913	31.918	0	0	3.3551	1.7431	-11.444	-12.846	-5.679	-0.04558	11.813	13.252	-2.3239	1.6975	0.36877	0.40657	1747.3
10.98	1099	60	NaN	-10.149	13.721	-0.69524	-184.49	11.28	11.187	147.18	-862.78	1123.9	11.663	878.35	1065	36.167	32.55	0	0	3.3596	1.7476	-11.44	-12.842	-5.6984	-0.039479	11.79	13.211	-2.3387	1.7082	0.35001	0.36911	1747.4
10.99	1100	60	NaN	-10.166	13.722	-0.71848	-184.47	11.273	11.188	147.12	-862.81	1123.9	11.662	878.32	1065	35.395	32.374	0	0	3.2949	1.6828	-11.437	-12.839	-5.7173	-0.020941	11.791	13.205	-2.4224	1.6618	0.35366	0.36565	1747.4
11	1101	60	NaN	-10.188	13.723	-0.73924	-184.44	11.273	11.159	147.06	-862.85	1123.9	11.582	878.25	1065	35.765	33.853	0	0	3.3161	1.704	-11.434	-12.836	-5.7389	0.0060481	11.791	13.205	-2.4228	1.7101	0.35713	0.36924	1747.4
11.01	1102	60	NaN	-10.211	13.724	-0.78287	-184.42	11.238	11.175	147.05	-862.89	1123.9	11.627	878.25	1065	37.547	33.27	0	0	3.309	1.6969	-11.428	-12.83	-5.764	0.027609	11.791	13.171	-2.4551	1.7245	0.3635	0.34171	1747.4
11.02	1103	60	NaN	-10.235	13.725	-0.81847	-184.41	11.211	11.201	147.05	-862.92	1123.9	11.703	878.24	1064.9	35.145	33.108	0	0	3.1817	1.5693	-11.411	-12.813	-5.7901	0.036556	11.791	13.145	-2.6083	1.6059	0.38058	0.33209	1747.4
11.03	1104	60	NaN	-10.259	13.743	-0.83237	-184.41	11.213	11.182	147	-862.91	1123.9	11.662	878.2	1065	36.162	35.154	0	0	2.8313	1.2181	-11.391	-12.793	-5.8143	0.036591	11.809	13.147	-2.983	1.2547	0.41765	0.35392	1747.4
11.04	1105	60	NaN	-10.292	13.751	-0.80865	-184.4	11.209	11.176	146.84	-862.96	1124	11.663	878.18	1065	36.301	33.863	0	0	2.4603	0.84629	-11.373	-12.775	-5.8522	0.035605	11.816	13.144	-3.3919	0.88189	0.44247	0.36857	1747.4
11.05	1106	60	NaN	-10.32	13.754	-0.79337	-184.4	11.189	11.187	146.72	-863.03	1124	11.713	878.19	1064.9	34.724	31.034	0	0	2.5351	0.92122	-11.371	-12.773	-5.8868	0.029552	11.818	13.124	-3.3517	0.95078	0.4471	0.35117	1747.4
11.06	1107	60	NaN	-10.342	13.761	-0.82149	-184.42	11.16	11.211	146.73	-863.07	1124	11.799	878.22	1064.9	35.969	31.715	0	0	2.5446	0.93074	-11.371	-12.772	-5.9115	0.014536	11.826	13.095	-3.3669	0.94527	0.455	0.32258	1747.5
11.07	1108	60	NaN	-10.373	13.777	-0.89426	-184.44	11.147	11.241	146.81	-863.09	1123.9	11.909	878.2	1064.9	35.912	32.334	0	0	2.5321	0.91818	-11.37	-12.772	-5.9426	-0.010343	11.842	13.082	-3.4105	0.90783	0.47209	0.3102	1747.5
11.08	1109	60	NaN	-10.393	13.795	-0.90108	-184.44	11.17	11.177	146.78	-863.1	1123.9	11.743	878.1	1065	35.732	34.909	0	0	2.6072	0.99351	-11.368	-12.77	-5.958	-0.0022403	11.861	13.104	-3.3508	0.99127	0.49334	0.33396	1747.4
11.09	1110	60	NaN	-10.416	13.809	-0.89836	-184.46	11.157	11.177	146.74	-863.17	1123.9	11.779	878.08	1065	36.368	35.506	0	0	2.6712	1.0576	-11.365	-12.767	-5.9836	-0.031663	11.875	13.092	-3.3125	1.0259	0.51008	0.32466	1747.5
11.1	1111	60	NaN	-10.435	13.823	-0.90792	-184.48	11.145	11.188	146.73	-863.21	1123.9	11.832	878.08	1065	36.049	32.868	0	0	2.7012	1.0877	-11.361	-12.763	-6.0055	-0.052463	11.889	13.079	-3.3043	1.0352	0.52834	0.3166	1747.5
11.11	1112	60	NaN	-10.448	13.833	-0.90506	-184.49	11.14	11.186	146.71	-863.26	1123.9	11.837	878.07	1065	36.925	34.463	0	0	2.7338	1.1204	-11.356	-12.758	-6.0189	-0.06367	11.899	13.074	-3.285	1.0567	0.54293	0.31521	1747.5
11.12	1113	60	NaN	-10.45	13.835	-0.85709	-184.51	11.132	11.17	146.58	-863.34	1123.9	11.817	878.06	1065	35.164	34.88	0	0	2.7497	1.1363	-11.351	-12.753	-6.0251	-0.086369	11.9	13.066	-3.2754	1.0499	0.54884	0.31315	1747.6
11.13	1114	60	NaN	-10.449	13.842	-0.87382	-184.52	11.133	11.17	146.67	-863.37	1123.9	11.819	878.05	1065	35.224	32.427	0	0	2.7009	1.0874	-11.343	-12.745	-6.0213	-0.09022	11.908	13.067	-3.3203	0.99719	0.56464	0.32177	1747.6
11.14	1115	60	NaN	-10.44	13.85	-0.89351	-184.53	11.122	11.213	146.78	-863.39	1123.9	11.949	878.06	1065	35.767	34.307	0	0	2.6176	1.0039	-11.338	-12.74	-6.0127	-0.10501	11.917	13.056	-3.3951	0.89894	0.57852	0.31613	1747.7
11.15	1116	60	NaN	-10.429	13.854	-0.8978	-184.54	11.12	11.204	146.86	-863.44	1123.9	11.935	878.05	1065	35.367	32.992	0	0	2.533	0.91913	-11.334	-12.736	-5.9984	-0.10749	11.921	13.054	-3.4654	0.81164	0.58628	0.3173	1747.7
11.16	1117	60	NaN	-10.417	13.86	-0.89175	-184.54	11.124	11.174	146.92	-863.5	1123.9	11.855	878.02	1065	36.64	31.736	0	0	2.503	0.88904	-11.332	-12.734	-5.9821	-0.10053	11.927	13.057	-3.4791	0.78851	0.59511	0.32363	1747.7
11.17	1118	60	NaN	-10.404	13.87	-0.88781	-184.53	11.124	11.165	146.98	-863.53	1123.9	11.827	878.01	1065	37.242	31.165	0	0	2.4661	0.85211	-11.33	-12.732	-5.9658	-0.094475	11.937	13.057	-3.4997	0.75763	0.6077	0.32571	1747.8
11.18	1119	60	NaN	-10.387	13.874	-0.90207	-184.54	11.108	11.175	147.13	-863.57	1123.9	11.865	878.04	1065	35.947	33.33	0	0	2.4138	0.79966	-11.33	-12.732	-5.9456	-0.1025	11.941	13.041	-3.5318	0.69715	0.61177	0.30933	1747.9
11.19	1120	60	NaN	-10.373	13.884	-0.89668	-184.51	11.147	11.088	147.2	-863.61	1123.9	11.578	877.88	1065	36.37	35.889	0	0	2.3466	0.73227	-11.332	-12.734	-5.9197	-0.053342	11.952	13.078	-3.5731	0.67892	0.62024	0.34438	1747.8
11.2	1121	60	NaN	-10.35	13.901	-0.865	-184.51	11.138	11.133	147.23	-863.67	1123.9	11.697	877.92	1065	35.899	34.94	0	0	2.3053	0.69086	-11.334	-12.736	-5.9004	-0.064825	11.97	13.07	-3.5951	0.62603	0.63549	0.33357	1747.8
11.21	1122	60	NaN	-10.327	13.922	-0.85495	-184.52	11.134	11.153	147.33	-863.7	1123.9	11.739	877.93	1065	35.2	32.523	0	0	2.3429	0.72862	-11.335	-12.737	-5.8752	-0.067074	11.991	13.066	-3.5323	0.66154	0.65532	0.3284	1747.9
11.22	1123	60	NaN	-10.307	13.938	-0.86281	-184.51	11.139	11.125	147.46	-863.7	1123.9	11.634	877.9	1065	36.491	33.748	0	0	2.4554	0.8413	-11.339	-12.741	-5.8474	-0.046959	12.008	13.07	-3.3921	0.79434	0.66893	0.32929	1747.9
11.23	1124	60	NaN	-10.291	13.945	-0.84423	-184.5	11.117	11.149	147.52	-863.75	1123.9	11.68	877.96	1065	34.985	36.594	0	0	2.5666	0.95281	-11.342	-12.744	-5.8318	-0.043704	12.014	13.048	-3.2652	0.9091	0.67168	0.30349	1748
11.24	1125	60	NaN	-10.274	13.968	-0.84472	-184.49	11.131	11.1	147.68	-863.73	1123.9	11.507	877.9	1065	36.629	33.318	0	0	2.6087	0.99495	-11.345	-12.747	-5.8028	-0.019548	12.038	13.061	-3.1942	0.97541	0.69226	0.31352	1747.9
11.25	1126	60	NaN	-10.262	13.983	-0.79851	-184.48	11.12	11.111	147.75	-863.8	1123.8	11.49	877.91	1065	36.383	32.096	0	0	2.7048	1.0913	-11.348	-12.75	-5.7883	-0.0075505	12.052	13.051	-3.0835	1.0838	0.70393	0.30029	1748
11.26	1127	60	NaN	-10.238	14.09	-0.83045	-184.48	11.112	11.169	147.99	-863.56	1124	11.611	877.95	1065	35.844	32.575	0	0	2.8949	1.2818	-11.352	-12.754	-5.76	0.00098175	12.155	13.047	-2.8651	1.2828	0.80336	0.2939	1747.8
11.27	1128	60	NaN	-10.191	14.144	-0.8441	-184.47	11.107	11.189	148.22	-863.42	1124.1	11.628	877.96	1065	35.553	33.034	0	0	3.0134	1.4007	-11.356	-12.758	-5.706	0.015882	12.206	13.045	-2.6926	1.4165	0.8505	0.28717	1747.7
11.28	1129	60	NaN	-10.132	14.034	-0.74748	-184.45	11.103	11.129	148.23	-863.72	1123.8	11.414	877.95	1064.9	36.708	32.466	0	0	3.1373	1.5248	-11.36	-12.762	-5.6403	0.038765	12.103	13.034	-2.503	1.5635	0.7425	0.27159	1748
11.29	1130	60	NaN	-10.13	14.044	-0.7054	-184.45	11.105	11.161	148.24	-863.74	1123.8	11.467	877.96	1064.9	35.084	33.688	0	0	3.2983	1.6861	-11.365	-12.767	-5.6403	0.043277	12.113	13.036	-2.342	1.7294	0.7483	0.26867	1748.1
11.3	1131	60	NaN	-10.122	14.049	-0.69901	-184.44	11.114	11.166	148.36	-863.74	1123.8	11.438	877.94	1064.9	37.662	32.932	0	0	3.3306	1.7186	-11.367	-12.769	-5.6271	0.054818	12.119	13.044	-2.2964	1.7734	0.75117	0.27488	1748.1
11.31	1132	60	NaN	-10.104	14.048	-0.666	-184.44	11.1	11.217	148.46	-863.76	1123.8	11.533	878	1064.9	35.606	32.936	0	0	3.351	1.739	-11.369	-12.771	-5.6086	0.056031	12.118	13.031	-2.2576	1.795	0.7492	0.26002	1748.1
11.32	1133	60	NaN	-10.084	14.049	-0.63784	-184.42	11.108	11.196	148.55	-863.76	1123.8	11.422	877.97	1064.9	35.904	32.828	0	0	3.408	1.7961	-11.369	-12.771	-5.5821	0.078408	12.119	13.039	-2.1741	1.8745	0.74929	0.26744	1748.1
11.33	1134	60	NaN	-10.071	14.052	-0.62488	-184.4	11.137	11.123	148.61	-863.74	1123.8	11.173	877.88	1064.9	36.433	32.137	0	0	3.4252	1.8134	-11.37	-12.772	-5.5593	0.11103	12.121	13.067	-2.1341	1.9244	0.75051	0.29496	1748
11.34	1135	60	NaN	-10.073	14.047	-0.60123	-184.41	11.127	11.196	148.6	-863.75	1123.8	11.356	877.94	1064.9	34.464	32.423	0	0	3.3877	1.7758	-11.372	-12.774	-5.5673	0.091131	12.117	13.057	-2.1796	1.8669	0.74436	0.28245	1748.1
11.35	1136	60	NaN	-10.056	14.039	-0.57663	-184.41	11.121	11.205	148.67	-863.73	1123.8	11.337	877.97	1064.9	33.936	33.324	0	0	3.4321	1.8203	-11.374	-12.776	-5.5477	0.10158	12.109	13.051	-2.1156	1.9219	0.73485	0.27568	1748.1
11.36	1137	60	NaN	-10.036	14.022	-0.57325	-184.38	11.159	11.154	148.79	-863.71	1123.7	11.147	877.87	1064.9	35.348	33.099	0	0	3.4832	1.8715	-11.375	-12.777	-5.5166	0.13911	12.092	13.089	-2.0334	2.0106	0.71741	0.31235	1748
11.37	1138	60	NaN	-10.044	14.082	-0.63207	-184.37	11.17	11.171	148.97	-863.49	1123.9	11.171	877.85	1064.9	34.553	30.704	0	0	3.5319	1.9203	-11.375	-12.777	-5.5194	0.15119	12.149	13.104	-1.9875	2.0715	0.77345	0.32649	1747.8
11.38	1139	60	NaN	-10.064	14.153	-0.69297	-184.38	11.16	11.228	149.12	-863.23	1124	11.318	877.89	1064.9	34.717	33.161	0	0	3.4879	1.8762	-11.376	-12.778	-5.5388	0.1468	12.214	13.099	-2.0509	2.023	0.83803	0.32146	1747.6
11.39	1140	60	NaN	-10.065	14.13	-0.68078	-184.37	11.167	11.24	149.14	-863.18	1124	11.333	877.87	1064.9	36.573	32.15	0	0	3.4128	1.8009	-11.377	-12.779	-5.5396	0.15715	12.191	13.106	-2.1268	1.9581	0.81455	0.32713	1747.5
11.4	1141	60	NaN	-10.08	14.114	-0.6896	-184.36	11.165	11.23	149.22	-863.16	1124	11.311	877.89	1064.9	37.05	32.391	0	0	3.3042	1.6921	-11.378	-12.779	-5.5508	0.17061	12.175	13.104	-2.2465	1.8627	0.79781	0.32404	1747.5
11.41	1142	60	NaN	-10.101	14.08	-0.66852	-184.35	11.167	11.232	149.21	-863.17	1124	11.33	877.87	1064.9	36.01	35.357	0	0	3.2228	1.6105	-11.38	-12.782	-5.5725	0.17742	12.142	13.105	-2.3498	1.7879	0.76193	0.32373	1747.5
11.42	1143	60	NaN	-10.126	14.048	-0.62852	-184.35	11.167	11.226	149.13	-863.2	1124	11.33	877.86	1064.9	34.668	32.63	0	0	3.1702	1.5578	-11.383	-12.785	-5.6008	0.17707	12.11	13.105	-2.4306	1.7349	0.72714	0.3198	1747.5
11.43	1144	60	NaN	-10.146	14.024	-0.61009	-184.35	11.162	11.222	149.12	-863.21	1124	11.343	877.87	1064.9	35.37	48.937	0	0	3.1068	1.4942	-11.384	-12.786	-5.6213	0.17615	12.086	13.1	-2.5145	1.6704	0.70172	0.31357	1747.5
11.44	1145	60	NaN	-10.164	13.973	-0.61393	-184.35	11.153	11.224	149.21	-863.26	1123.9	11.383	877.88	1064.8	37.292	55.052	0	0	3.0414	1.4287	-11.386	-12.788	-5.6382	0.17719	12.037	13.089	-2.5968	1.6059	0.65015	0.3004	1747.6
11.45	1146	60	NaN	-10.212	13.8	-0.56465	-184.35	11.143	11.221	149.16	-863.65	1123.6	11.41	877.88	1064.8	36.298	56.623	0	0	2.9741	1.3612	-11.39	-12.792	-5.6891	0.17345	11.873	13.07	-2.715	1.5347	0.48309	0.27848	1748
11.46	1147	60	NaN	-10.232	13.788	-0.57142	-184.35	11.156	11.21	149.24	-863.65	1123.6	11.414	877.82	1064.9	36.492	58.055	0	1	2.8431	1.23	-11.392	-12.794	-5.7072	0.17282	11.863	13.081	-2.8641	1.4028	0.47117	0.28754	1747.9
11.47	1148	60	NaN	-10.254	13.793	-0.55837	-184.36	11.142	11.187	149.28	-863.6	1123.6	11.394	877.83	1064.9	37.816	58.682	0	1	2.78	1.1667	-11.394	-12.796	-5.7266	0.16599	11.867	13.068	-2.9466	1.3326	0.47285	0.27204	1747.9
11.48	1149	60	NaN	-10.279	13.797	-0.53407	-184.38	11.122	11.19	149.28	-863.57	1123.6	11.447	877.87	1064.9	37.722	58.812	0	1	2.813	1.1998	-11.397	-12.799	-5.7539	0.1493	11.872	13.047	-2.9409	1.3491	0.47449	0.24855	1747.9
11.49	1150	60	NaN	-10.308	13.806	-0.48304	-184.39	11.107	11.21	149.19	-863.56	1123.6	11.54	877.89	1064.9	38.543	57.439	0	1	2.8039	1.1906	-11.401	-12.803	-5.7883	0.12736	11.88	13.032	-2.9844	1.318	0.47946	0.2298	1747.9
11.5	1151	60	NaN	-10.332	13.829	-0.39676	-184.4	11.102	11.211	149.03	-863.52	1123.6	11.561	877.85	1064.9	37.913	54.826	0	1	2.7599	1.1466	-11.405	-12.807	-5.8187	0.11121	11.903	13.028	-3.0588	1.2578	0.49802	0.22125	1747.8
11.51	1152	60	NaN	-10.318	13.844	-0.46767	-184.41	11.091	11.184	149.42	-863.44	1123.6	11.515	877.85	1064.8	36.521	52.498	0	1	2.7524	1.1391	-11.41	-12.812	-5.7901	0.11984	11.918	13.017	-3.0376	1.2589	0.50806	0.20563	1747.7
11.52	1153	60	NaN	-10.316	13.865	-0.38117	-184.43	11.075	11.204	149.32	-863.39	1123.6	11.592	877.87	1064.8	36.877	51.507	0	1	2.7566	1.1432	-11.414	-12.816	-5.7938	0.089669	11.938	13.002	-3.0372	1.2329	0.52408	0.18567	1747.7
11.53	1154	60	NaN	-10.308	13.871	-0.32318	-184.45	11.066	11.212	149.31	-863.37	1123.6	11.632	877.87	1064.8	37.957	49.479	0	1	2.7716	1.1582	-11.419	-12.821	-5.7867	0.071725	11.945	12.993	-3.0152	1.2299	0.52561	0.17204	1747.7
11.54	1155	60	NaN	-10.294	13.873	-0.2956	-184.45	11.066	11.18	149.4	-863.35	1123.6	11.554	877.84	1064.8	38.555	49.599	0	1	2.7828	1.1695	-11.422	-12.823	-5.7675	0.07502	11.947	12.993	-2.9847	1.2445	0.52513	0.16907	1747.6
11.55	1156	60	NaN	-10.277	13.876	-0.26446	-184.45	11.069	11.124	149.51	-863.31	1123.6	11.388	877.79	1064.9	35.033	48.735	0	1	2.8533	1.2401	-11.424	-12.826	-5.7414	0.090806	11.95	12.994	-2.8881	1.3309	0.52595	0.16789	1747.6
11.56	1157	60	NaN	-10.243	13.857	-0.22517	-184.45	11.053	11.133	149.63	-863.33	1123.6	11.391	877.78	1064.8	37.148	44.709	0	1	2.9854	1.3725	-11.428	-12.83	-5.7038	0.094139	11.932	12.979	-2.7184	1.4667	0.50395	0.14894	1747.6
11.57	1158	60	NaN	-10.217	13.842	-0.22053	-184.47	11.041	11.172	149.77	-863.34	1123.5	11.514	877.84	1064.8	36.003	45.838	0	1	3.099	1.4864	-11.432	-12.834	-5.6776	0.073716	11.918	12.965	-2.5787	1.5601	0.48677	0.13152	1747.6
11.58	1159	60	NaN	-10.195	13.837	-0.21088	-184.46	11.038	11.174	149.85	-863.33	1123.5	11.506	877.83	1064.8	35.788	46.422	0	1	3.2085	1.5962	-11.436	-12.838	-5.6519	0.084005	11.914	12.961	-2.4433	1.6802	0.47806	0.12367	1747.6
11.59	1160	60	NaN	-10.131	13.84	-0.20023	-184.45	11.044	11.146	150.04	-863.26	1123.5	11.403	877.78	1064.8	36.199	49.15	0	1	3.4035	1.7916	-11.441	-12.843	-5.5781	0.10688	11.917	12.967	-2.1746	1.8985	0.47592	0.12383	1747.5
11.6	1161	60	NaN	-10.068	13.839	-0.19494	-184.44	11.048	11.126	150.24	-863.21	1123.5	11.33	877.76	1064.9	36.967	49.105	0	1	3.4864	1.8747	-11.444	-12.846	-5.5064	0.11873	11.918	12.97	-2.0199	1.9935	0.47312	0.12327	1747.5
11.61	1162	60	NaN	-10.119	13.82	-0.1998	-184.46	11.033	11.17	150.23	-863.3	1123.4	11.443	877.81	1064.9	35.334	51.623	0	1	3.4878	1.8761	-11.446	-12.848	-5.5617	0.10033	11.901	12.952	-2.0739	1.9765	0.45453	0.10422	1747.6
11.62	1163	60	NaN	-10.102	13.825	-0.20439	-184.47	11.039	11.173	150.35	-863.27	1123.4	11.453	877.81	1064.9	38.099	51.887	0	1	3.5103	1.8987	-11.446	-12.848	-5.5409	0.091882	11.906	12.957	-2.0306	1.9906	0.45973	0.10906	1747.6
11.63	1164	60	NaN	-10.086	13.816	-0.16922	-184.49	11.048	11.139	150.41	-863.33	1123.4	11.348	877.79	1064.9	37.699	48.186	0	1	3.5733	1.9618	-11.447	-12.849	-5.5199	0.071639	11.898	12.966	-1.9466	2.0335	0.45031	0.11669	1747.6
11.64	1165	60	NaN	-10.074	13.812	-0.16052	-184.53	11.048	11.159	150.5	-863.34	1123.4	11.4	877.8	1064.9	37.278	43.075	0	1	3.6694	2.0581	-11.449	-12.851	-5.5063	0.040949	11.895	12.965	-1.8369	2.0991	0.44563	0.11408	1747.7
11.65	1166	60	NaN	-10.039	13.818	-0.14825	-184.6	11.059	11.195	150.65	-863.31	1123.3	11.511	877.83	1064.9	34.462	44.358	0	1	3.7391	2.128	-11.451	-12.853	-5.4701	-0.035242	11.902	12.975	-1.731	2.0928	0.45049	0.12212	1747.7
11.66	1167	60	NaN	-9.9736	13.831	-0.095248	-184.75	11.097	11.189	150.86	-863.28	1123.4	11.507	877.83	1064.9	36.641	58.5	0	1	3.7827	2.1717	-11.453	-12.855	-5.3977	-0.17628	11.916	13.012	-1.6149	1.9954	0.46283	0.15664	1747.7
11.67	1168	60	NaN	-9.9678	13.842	-0.074797	-184.88	11.103	11.169	150.95	-863.27	1123.3	11.465	877.86	1064.9	42.32	59.459	0	1	3.7527	2.1416	-11.452	-12.854	-5.3874	-0.29747	11.927	13.019	-1.6347	1.8442	0.47482	0.16524	1747.7
11.68	1169	60	NaN	-9.9608	13.844	-0.043122	-185.06	11.091	11.186	151.01	-863.29	1123.3	11.492	877.99	1065	41.737	58.41	0	1	3.737	2.1259	-11.451	-12.853	-5.3798	-0.47874	11.93	13.005	-1.6428	1.6471	0.47908	0.15233	1747.8
11.69	1170	60	NaN	-9.9467	13.858	-0.068258	-185.22	11.114	11.197	151.25	-863.25	1123.3	11.528	878.03	1065	41.411	58.424	0	1	3.7326	2.1215	-11.45	-12.852	-5.3591	-0.63383	11.945	13.027	-1.6265	1.4876	0.49509	0.17509	1747.9
11.7	1171	60	NaN	-9.9359	13.871	-0.064735	-185.43	11.158	11.2	151.42	-863.24	1123.3	11.562	878.03	1065	40.159	58.162	0	1	3.7514	2.1403	-11.45	-12.852	-5.3439	-0.84265	11.96	13.07	-1.5924	1.2977	0.50919	0.21729	1747.9
11.71	1172	60	NaN	-9.9304	13.878	-0.01385	-185.71	11.213	11.178	151.46	-863.29	1123.3	11.557	878.04	1065.1	39.758	57.949	0	1	3.7478	2.1367	-11.45	-12.852	-5.337	-1.1178	11.969	13.122	-1.5892	1.0189	0.51921	0.27031	1747.9
11.72	1173	60	NaN	-9.9186	13.895	-0.010377	-185.96	11.287	11.093	151.6	-863.28	1123.3	11.448	877.97	1065.1	38.205	57.279	0	1	3.7298	2.1187	-11.449	-12.851	-5.3169	-1.3572	11.988	13.194	-1.587	0.7615	0.53923	0.34318	1747.8
11.73	1174	60	NaN	-9.9802	13.898	0.0047097	-186.22	11.322	10.997	151.59	-863.4	1123.2	11.259	877.99	1065.1	39.583	56.715	0	1	3.687	2.0758	-11.448	-12.85	-5.373	-1.6104	11.993	13.227	-1.686	0.46538	0.54562	0.37755	1748
11.74	1175	60	NaN	-9.9715	13.913	0.046765	-186.43	11.309	10.979	151.6	-863.44	1123.2	11.198	878.13	1065.1	40.859	56.307	0	1	3.6345	2.0231	-11.446	-12.848	-5.3626	-1.8231	12.01	13.213	-1.7281	0.19998	0.56338	0.36468	1748.2
11.75	1176	60	NaN	-9.9574	13.931	0.064344	-186.6	11.288	10.963	151.67	-863.44	1123.2	11.17	878.25	1065.2	38.763	55.691	0	1	3.5821	1.9707	-11.446	-12.848	-5.3455	-1.9861	12.027	13.191	-1.7634	-0.015403	0.58133	0.34351	1748.3
11.76	1177	60	NaN	-9.9473	13.944	0.068646	-186.74	11.271	10.938	151.76	-863.45	1123.2	11.163	878.36	1065.2	38.472	55.528	0	1	3.5451	1.9336	-11.444	-12.846	-5.3326	-2.1287	12.041	13.174	-1.7875	-0.19514	0.5965	0.32759	1748.4
11.77	1178	60	NaN	-9.9216	13.951	0.097428	-186.9	11.256	10.921	151.8	-863.45	1123.2	11.194	878.5	1065.2	39.529	56.533	0	1	3.5292	1.9176	-11.443	-12.845	-5.3069	-2.2872	12.05	13.157	-1.7777	-0.36956	0.60714	0.31268	1748.6
11.78	1179	60	NaN	-9.8725	13.959	0.1386	-187.03	11.25	10.874	151.84	-863.43	1123.2	11.177	878.65	1065.2	39.957	55.378	0	1	3.578	1.9665	-11.442	-12.844	-5.2562	-2.4113	12.06	13.15	-1.6782	-0.44481	0.6176	0.30571	1748.7
11.79	1180	60	NaN	-9.8386	13.967	0.1603	-187.05	11.257	10.811	151.86	-863.38	1123.2	11.055	878.7	1065.2	39.288	54.201	0	1	3.6062	1.9948	-11.444	-12.846	-5.2178	-2.4301	12.068	13.156	-1.6116	-0.43524	0.6237	0.31046	1748.7
11.8	1181	60	NaN	-9.8101	13.966	0.18549	-187.04	11.271	10.748	151.84	-863.36	1123.2	10.943	878.78	1065.2	35.802	53.457	0	1	3.6242	2.0129	-11.447	-12.849	-5.1864	-2.4155	12.067	13.17	-1.5621	-0.40265	0.61982	0.32041	1748.8
11.81	1182	60	NaN	-9.7808	13.958	0.21648	-187.01	11.277	10.743	151.79	-863.35	1123.2	10.976	878.89	1065.3	36.586	50.037	0	1	3.7127	2.1016	-11.451	-12.853	-5.1601	-2.3861	12.061	13.174	-1.4474	-0.28452	0.60967	0.3216	1748.9
11.82	1183	60	NaN	-9.7504	13.947	0.24475	-186.95	11.279	10.77	151.71	-863.33	1123.2	11.075	879	1065.3	36.614	45.368	0	1	3.7988	2.1878	-11.454	-12.856	-5.1356	-2.3307	12.051	13.176	-1.3368	-0.14293	0.59617	0.32004	1749
11.83	1184	60	NaN	-9.7288	13.932	0.24885	-186.82	11.328	10.636	151.68	-863.32	1123.2	10.758	879.02	1065.3	36.851	46.446	0	1	3.8212	2.2103	-11.457	-12.859	-5.1048	-2.1988	12.036	13.224	-1.2836	0.011503	0.57884	0.3651	1749
11.84	1185	60	NaN	-9.7143	13.919	0.26738	-186.74	11.322	10.679	151.54	-863.29	1123.2	10.876	879.16	1065.3	35.217	46.274	0	1	3.8831	2.2723	-11.457	-12.859	-5.099	-2.1238	12.023	13.219	-1.2159	0.14854	0.56586	0.36033	1749.1
11.85	1186	60	NaN	-9.694	13.898	0.24508	-186.6	11.343	10.733	151.51	-863.23	1123.2	11.026	879.31	1065.3	37.308	47.621	0	1	3.943	2.3323	-11.455	-12.857	-5.0848	-1.9873	12.001	13.239	-1.1419	0.34504	0.54604	0.38263	1749.2
11.86	1187	60	NaN	-9.6811	13.881	0.21832	-186.5	11.385	10.77	151.5	-863.17	1123.2	11.142	879.41	1065.3	36.654	47.997	0	1	3.9543	2.3436	-11.453	-12.855	-5.0762	-1.8931	11.984	13.282	-1.122	0.45058	0.53135	0.42704	1749.2
11.87	1188	60	NaN	-9.6783	13.868	0.21177	-186.46	11.444	10.766	151.42	-863.13	1123.2	11.141	879.41	1065.3	36.66	48.251	0	1	4.0118	2.4013	-11.451	-12.852	-5.0759	-1.8554	11.971	13.34	-1.064	0.54596	0.5206	0.48802	1749.1
11.88	1189	60	NaN	-9.673	13.847	0.23792	-186.43	11.514	10.716	151.22	-863.12	1123.2	10.975	879.36	1065.3	35.061	45.868	0	1	4.0869	2.4766	-11.448	-12.85	-5.0713	-1.8238	11.951	13.41	-0.9844	0.65282	0.50226	0.5598	1749.1
11.89	1190	60	NaN	-9.5869	13.812	0.32471	-186.47	11.571	10.806	150.95	-863.05	1123.2	11.14	879.5	1065.3	37.671	38.134	0	1	4.0239	2.4135	-11.447	-12.849	-4.9997	-1.8781	11.915	13.468	-0.9758	0.53539	0.46833	0.6186	1749.1
11.9	1191	60	NaN	-9.5784	13.802	0.30788	-186.51	11.629	10.795	150.88	-862.98	1123.3	11.049	879.49	1065.4	37.423	48.798	0	1	3.9751	2.3646	-11.446	-12.848	-4.9903	-1.9209	11.905	13.526	-1.0151	0.44364	0.45893	0.67799	1749
11.91	1192	60	NaN	-9.5894	13.805	0.28253	-186.58	11.66	10.806	150.81	-862.9	1123.3	11.021	879.53	1065.4	36.805	51.443	0	1	4.0127	2.4022	-11.446	-12.847	-5.0025	-1.9889	11.907	13.558	-0.98988	0.41326	0.46118	0.71058	1749
11.92	1193	60	NaN	-9.6144	13.802	0.25684	-186.68	11.676	10.835	150.69	-862.84	1123.3	11.032	879.63	1065.4	39.482	50.112	0	1	3.9013	2.2906	-11.443	-12.845	-5.032	-2.0981	11.903	13.575	-1.1306	0.1925	0.45953	0.72966	1749
11.93	1194	60	NaN	-9.6694	13.781	0.22127	-186.82	11.697	10.85	150.5	-862.81	1123.3	11.003	879.7	1065.3	36.282	51.383	0	1	3.7674	2.1563	-11.441	-12.843	-5.0923	-2.2419	11.882	13.596	-1.3249	-0.085625	0.44116	0.75323	1749
11.94	1195	60	NaN	-9.7901	13.755	0.18694	-186.94	11.735	10.854	150.13	-862.87	1123.3	10.976	879.65	1065.4	35.908	45.798	0	1	3.6621	2.0509	-11.44	-12.842	-5.2241	-2.3713	11.857	13.632	-1.562	-0.3204	0.41723	0.79075	1749
11.95	1196	60	NaN	-9.7178	13.776	0.000192	-187.05	11.69	10.854	150.57	-862.46	1123.2	10.973	879.77	1065.4	34.442	46.978	0	1	3.5853	1.9739	-11.437	-12.839	-5.1368	-2.471	11.881	13.586	-1.5514	-0.49712	0.44309	0.74641	1748.8
11.96	1197	60	NaN	-9.7112	13.777	-0.085026	-187.12	11.67	10.851	150.62	-862.31	1123.2	10.994	879.81	1065.4	34.996	40.023	0	1	3.5162	1.9046	-11.435	-12.837	-5.1288	-2.5373	11.881	13.565	-1.6126	-0.63267	0.44592	0.7283	1748.7
11.97	1198	60	NaN	-9.7909	13.735	-0.043344	-187.16	11.664	10.81	150.1	-862.47	1123.3	10.94	879.8	1065.4	35.916	42.689	0	1	3.3714	1.7595	-11.435	-12.837	-5.2243	-2.5892	11.837	13.563	-1.8528	-0.82974	0.40185	0.726	1748.8
11.98	1199	60	NaN	-9.876	13.677	0.022777	-187.18	11.655	10.77	149.47	-862.71	1123.4	10.906	879.78	1065.4	35.719	43.222	0	1	3.1949	1.5826	-11.434	-12.836	-5.3294	-2.6306	11.775	13.557	-2.1345	-1.0481	0.34128	0.72075	1749
11.99	1200	60	NaN	-9.8207	13.669	-0.081006	-187.19	11.623	10.831	149.7	-862.58	1123.5	11.159	879.88	1065.4	35.574	24.005	0	1	2.9812	1.3684	-11.432	-12.834	-5.2748	-2.6468	11.766	13.526	-2.2936	-1.2785	0.33386	0.69227	1748.9
12	1201	60	NaN	-9.9357	13.642	-0.10476	-187.16	11.629	10.78	149.29	-862.67	1123.5	11.095	879.81	1065.4	36.709	36.297	0	1	2.8685	1.2554	-11.432	-12.834	-5.4012	-2.629	11.739	13.532	-2.5327	-1.3736	0.30643	0.69796	1748.9
12.01	1202	60	NaN	-10.005	13.608	-0.17551	-187.11	11.626	10.716	149.03	-862.7	1123.5	11.04	879.76	1065.4	33.932	30.964	0	1	2.7776	1.1643	-11.432	-12.834	-5.4775	-2.5839	11.705	13.53	-2.6999	-1.4195	0.27244	0.69587	1748.9
12.02	1203	60	NaN	-10.059	13.586	-0.27083	-187.07	11.61	10.695	148.96	-862.68	1123.5	11.091	879.75	1065.4	36.915	40.132	0	1	2.6988	1.0853	-11.432	-12.834	-5.5353	-2.5423	11.682	13.514	-2.8366	-1.4571	0.24933	0.68022	1748.8
12.03	1204	60	NaN	-10.111	13.571	-0.35396	-187.03	11.588	10.699	148.94	-862.66	1123.6	11.191	879.76	1065.4	34.941	34.003	0	1	2.5317	0.91782	-11.432	-12.833	-5.5906	-2.5052	11.666	13.493	-3.0589	-1.5874	0.23477	0.65927	1748.8
12.04	1205	60	NaN	-10.171	13.554	-0.39558	-186.97	11.571	10.681	148.81	-862.69	1123.6	11.235	879.73	1065.4	35.788	47.978	0	1	2.3483	0.73395	-11.431	-12.833	-5.6569	-2.4583	11.648	13.477	-3.3086	-1.7243	0.21735	0.6441	1748.8
12.05	1206	60	NaN	-10.273	13.525	-0.42103	-186.88	11.562	10.61	148.48	-862.73	1123.6	11.18	879.62	1065.5	36.408	49.06	0	1	2.2222	0.6076	-11.43	-12.832	-5.7676	-2.3781	11.619	13.468	-3.5453	-1.7705	0.18945	0.63628	1748.7
12.06	1207	60	NaN	-10.33	13.512	-0.45648	-186.86	11.537	10.618	148.44	-862.74	1123.6	11.275	879.61	1065.4	37.759	51.717	0	1	1.7668	0.15114	-11.427	-12.829	-5.8292	-2.3599	11.605	13.444	-4.0624	-2.2087	0.17793	0.61423	1748.7
12.07	1208	60	NaN	-10.363	13.504	-0.46092	-186.85	11.527	10.613	148.38	-862.76	1123.6	11.307	879.6	1065.4	38.216	51.528	0	1	0.88885	-0.72882	-11.423	-12.825	-5.8644	-2.3534	11.598	13.433	-4.9756	-3.0823	0.17434	0.60801	1748.7
12.08	1209	60	NaN	-10.401	13.489	-0.47853	-186.87	11.531	10.548	148.36	-862.79	1123.6	11.194	879.53	1065.5	36.465	48.325	0	1	0.88456	-0.73312	-11.427	-12.829	-5.8995	-2.3641	11.584	13.437	-5.0149	-3.0972	0.15733	0.60839	1748.7
12.09	1210	60	NaN	-10.456	13.468	-0.52033	-186.9	11.535	10.453	148.4	-862.84	1123.6	11.022	879.42	1065.5	36.266	45.572	0	1	0.87824	-0.73945	-11.429	-12.831	-5.9476	-2.3911	11.564	13.439	-5.0694	-3.1306	0.13474	0.60856	1748.6
12.1	1211	60	NaN	-10.506	13.46	-0.52928	-186.92	11.505	10.452	148.38	-862.88	1123.6	11.099	879.41	1065.5	34.996	43.314	0	1	0.7732	-0.84474	-11.429	-12.831	-6.0004	-2.4141	11.555	13.411	-5.2272	-3.2588	0.1259	0.58024	1748.7
12.11	1212	60	NaN	-10.539	13.466	-0.56848	-186.88	11.429	10.555	148.51	-862.88	1123.6	11.299	879.56	1065.4	35.714	47.298	0	1	0.75485	-0.86313	-11.431	-12.833	-6.0368	-2.3783	11.559	13.336	-5.2819	-3.2414	0.12747	0.5031	1748.8
12.12	1213	60	NaN	-10.592	13.473	-0.54073	-186.9	11.405	10.571	148.45	-862.94	1123.6	11.372	879.59	1065.4	35.036	48.968	0	1	0.74535	-0.87265	-11.434	-12.835	-6.0943	-2.4042	11.565	13.313	-5.3489	-3.2768	0.13153	0.47789	1748.9
12.13	1214	60	NaN	-10.633	13.481	-0.49627	-186.94	11.403	10.581	148.35	-863	1123.6	11.446	879.59	1065.3	36.388	46.721	0	1	0.70036	-0.91774	-11.438	-12.84	-6.1412	-2.4474	11.573	13.311	-5.4408	-3.3652	0.13504	0.47161	1748.9
12.14	1215	60	NaN	-10.659	13.497	-0.48847	-186.98	11.406	10.592	148.38	-863.02	1123.6	11.519	879.58	1065.3	35.055	46.094	0	1	0.67976	-0.9384	-11.441	-12.842	-6.1678	-2.4877	11.588	13.315	-5.488	-3.4261	0.14767	0.47226	1748.9
12.15	1216	60	NaN	-10.681	13.524	-0.54609	-187.02	11.409	10.574	148.68	-863.01	1123.6	11.518	879.55	1065.3	36.703	46.893	0	1	0.68351	-0.93464	-11.441	-12.843	-6.181	-2.5194	11.615	13.318	-5.4975	-3.4541	0.17395	0.47497	1748.9
12.16	1217	60	NaN	-10.705	13.527	-0.54059	-187.03	11.407	10.55	148.78	-863.06	1123.6	11.459	879.55	1065.4	36.094	50.125	0	1	0.65765	-0.96056	-11.445	-12.847	-6.1989	-2.5198	11.619	13.315	-5.5413	-3.4803	0.17398	0.46867	1749
12.17	1218	60	NaN	-10.728	13.552	-0.48792	-187.04	11.371	10.584	148.84	-863.11	1123.6	11.557	879.63	1065.3	36.661	50.404	0	1	0.61012	-1.0082	-11.448	-12.85	-6.2238	-2.537	11.642	13.28	-5.6137	-3.5452	0.19382	0.42963	1749.1
12.18	1219	60	NaN	-10.737	13.57	-0.47083	-187.05	11.343	10.602	149.02	-863.14	1123.6	11.616	879.69	1065.3	37.9	50.351	0	1	0.53893	-1.0795	-11.452	-12.854	-6.2297	-2.5445	11.66	13.253	-5.6908	-3.624	0.20824	0.3988	1749.2
12.19	1220	60	NaN	-10.732	13.581	-0.45313	-187.06	11.332	10.588	149.25	-863.18	1123.6	11.603	879.7	1065.3	38.355	50.657	0	1	0.55912	-1.0593	-11.455	-12.857	-6.2164	-2.5422	11.672	13.241	-5.6572	-3.6015	0.2171	0.38413	1749.3
12.2	1221	60	NaN	-10.719	13.591	-0.39093	-187.06	11.328	10.559	149.4	-863.26	1123.6	11.564	879.69	1065.3	36.231	48.352	0	1	0.56603	-1.0524	-11.457	-12.859	-6.1978	-2.5376	11.683	13.237	-5.6318	-3.59	0.22548	0.37744	1749.4
12.21	1222	60	NaN	-10.721	13.61	-0.28222	-187.06	11.31	10.586	149.27	-863.32	1123.6	11.633	879.74	1065.3	36.659	46.764	0	1	0.35612	-1.2628	-11.457	-12.859	-6.2058	-2.5419	11.702	13.218	-5.8497	-3.8047	0.24522	0.35974	1749.5
12.22	1223	60	NaN	-10.697	13.621	-0.2114	-187.06	11.283	10.594	149.44	-863.43	1123.6	11.698	879.82	1065.3	35.433	43.826	0	1	0.18826	-1.431	-11.447	-12.849	-6.179	-2.5399	11.714	13.19	-5.9908	-3.9709	0.26694	0.34085	1749.6
12.23	1224	60	NaN	-10.663	13.631	-0.15875	-187.05	11.285	10.572	149.6	-863.5	1123.5	11.652	879.81	1065.3	32.313	39.136	0	1	0.057616	-1.562	-11.431	-12.833	-6.1391	-2.5217	11.725	13.19	-6.0815	-4.0837	0.29448	0.3576	1749.7
12.24	1225	60	NaN	-10.621	13.648	-0.10979	-187.04	11.292	10.576	149.8	-863.55	1123.5	11.68	879.82	1065.4	35.076	47.457	0	1	0.016301	-1.6034	-11.427	-12.829	-6.0914	-2.5141	11.745	13.196	-6.0751	-4.1175	0.31729	0.36697	1749.8
12.25	1226	60	NaN	-10.576	13.671	-0.060303	-187.05	11.294	10.593	150.05	-863.62	1123.4	11.75	879.86	1065.3	36.727	53.547	0	1	0.019033	-1.6006	-11.426	-12.828	-6.0407	-2.5179	11.768	13.197	-6.0217	-4.1185	0.34234	0.36956	1749.9
12.26	1227	60	NaN	-10.537	13.684	-0.018565	-187.06	11.296	10.559	150.3	-863.72	1123.4	11.665	879.89	1065.3	41.273	54.604	0	1	0.061582	-1.558	-11.426	-12.828	-5.9908	-2.5129	11.782	13.198	-5.9292	-4.0709	0.35667	0.37011	1750.1
12.27	1228	60	NaN	-10.487	13.692	-0.035282	-187.07	11.293	10.555	150.6	-863.75	1123.3	11.672	879.96	1065.3	42.375	53.737	0	1	0.16363	-1.4557	-11.427	-12.829	-5.9317	-2.5162	11.792	13.194	-5.768	-3.9719	0.36433	0.36497	1750.2
12.28	1229	60	NaN	-10.449	13.71	-0.022409	-187.08	11.304	10.554	150.82	-863.79	1123.3	11.653	879.99	1065.3	39.142	52.532	0	1	0.27147	-1.3476	-11.429	-12.831	-5.8861	-2.5156	11.81	13.203	-5.6146	-3.8632	0.38121	0.37291	1750.3
12.29	1230	60	NaN	-10.411	13.729	-0.005619	-187.09	11.323	10.581	151.03	-863.83	1123.3	11.717	880.01	1065.3	39.933	52.683	0	1	0.41778	-1.201	-11.428	-12.83	-5.8434	-2.5275	11.83	13.222	-5.4256	-3.7285	0.40217	0.39201	1750.4
12.3	1231	60	NaN	-10.375	13.752	0.024432	-187.11	11.339	10.607	151.18	-863.85	1123.3	11.778	880.03	1065.3	40.861	52.234	0	1	0.51069	-1.1079	-11.427	-12.829	-5.8048	-2.5413	11.853	13.237	-5.2941	-3.6491	0.4264	0.4085	1750.4
12.31	1232	60	NaN	-10.333	13.779	0.046531	-187.12	11.345	10.61	151.37	-863.86	1123.3	11.753	880.08	1065.3	38.749	52.183	0	1	0.57493	-1.0435	-11.425	-12.827	-5.7559	-2.5446	11.881	13.244	-5.1809	-3.5881	0.45532	0.41638	1750.5
12.32	1233	60	NaN	-10.222	13.804	-0.10008	-187.15	11.367	10.637	152.22	-863.8	1123.3	11.79	880.12	1065.3	37.221	51.892	0	1	0.67615	-0.94201	-11.423	-12.825	-5.6181	-2.5502	11.907	13.264	-4.9419	-3.4922	0.48464	0.43931	1750.5
12.33	1234	60	NaN	-10.222	13.854	0.077151	-187.18	11.373	10.661	151.95	-863.89	1123.3	11.819	880.2	1065.3	40.55	51.295	0	1	0.79517	-0.82272	-11.419	-12.821	-5.6281	-2.5877	11.956	13.272	-4.8329	-3.4105	0.53623	0.45037	1750.7
12.34	1235	60	NaN	-10.185	13.892	0.18287	-187.21	11.383	10.692	151.92	-863.93	1123.3	11.85	880.29	1065.3	37.413	51.481	0	1	0.92302	-0.69458	-11.416	-12.818	-5.5941	-2.6191	11.992	13.283	-4.6711	-3.3137	0.57604	0.4656	1750.8
12.35	1236	60	NaN	-10.128	13.918	0.24138	-187.23	11.407	10.721	152.04	-863.94	1123.3	11.872	880.35	1065.3	38.669	51.646	0	1	1.0098	-0.60758	-11.412	-12.814	-5.5336	-2.6352	12.018	13.307	-4.5238	-3.2428	0.60598	0.49303	1750.9
12.36	1237	60	NaN	-10.05	13.943	0.29402	-187.24	11.436	10.75	152.19	-863.91	1123.3	11.893	880.4	1065.3	38.602	55.503	0	1	1.0889	-0.52828	-11.408	-12.81	-5.4513	-2.6365	12.044	13.335	-4.3624	-3.1648	0.63573	0.52454	1750.9
12.37	1238	60	NaN	-9.9208	13.982	0.35204	-187.23	11.441	10.785	152.38	-863.76	1123.4	11.955	880.49	1065.3	38.928	57.045	0	1	1.1338	-0.48329	-11.404	-12.806	-5.3181	-2.6322	12.081	13.342	-4.1842	-3.1155	0.67708	0.53557	1750.9
12.38	1239	60	NaN	-9.8723	13.988	0.41541	-187.24	11.482	10.809	152.34	-863.76	1123.4	11.999	880.47	1065.3	40.205	57.28	0	1	1.2289	-0.38799	-11.399	-12.801	-5.2721	-2.6393	12.089	13.382	-4.0432	-3.0273	0.68934	0.58095	1750.8
12.39	1240	60	NaN	-9.8034	14.025	0.28486	-187.21	11.51	10.847	152.9	-863.48	1123.2	12.028	880.49	1065.3	42.251	57.737	0	1	1.3421	-0.27458	-11.393	-12.795	-5.1853	-2.5925	12.129	13.406	-3.8433	-2.8671	0.73614	0.61052	1750.6
12.4	1241	60	NaN	-9.7322	14.043	0.23966	-187.2	11.555	10.819	153.2	-863.28	1123.2	11.959	880.45	1065.4	40.659	57.381	0	1	1.4168	-0.19962	-11.387	-12.789	-5.1013	-2.5641	12.151	13.448	-3.6844	-2.7637	0.76414	0.65905	1750.4
12.41	1242	60	NaN	-9.6583	14.036	0.31048	-187.18	11.615	10.769	153.18	-863.21	1123.1	11.867	880.39	1065.4	41.096	56.413	0	1	1.554	-0.062124	-11.381	-12.783	-5.0249	-2.5511	12.146	13.506	-3.4709	-2.6133	0.76474	0.72354	1750.3
12.42	1243	60	NaN	-9.5792	14.018	0.39735	-187.16	11.672	10.772	153.12	-863.11	1123.1	11.855	880.37	1065.4	42.216	56.227	0	0	1.7174	0.10166	-11.375	-12.777	-4.9468	-2.5234	12.129	13.562	-3.2294	-2.4217	0.75392	0.78534	1750.1
12.43	1244	60	NaN	-9.5231	14	0.37797	-187.14	11.713	10.737	153.27	-863	1123.1	11.767	880.34	1065.4	40.892	55.664	0	0	1.8177	0.20212	-11.364	-12.766	-4.8826	-2.5019	12.112	13.601	-3.0649	-2.2998	0.74707	0.83471	1750
12.44	1245	60	NaN	-9.4754	13.976	0.42919	-187.14	11.712	10.786	153.19	-862.96	1123.1	11.907	880.4	1065.4	42.183	54.485	0	0	1.9179	0.30259	-11.354	-12.756	-4.8422	-2.5056	12.087	13.6	-2.9243	-2.2031	0.73264	0.84421	1750
12.45	1246	60	NaN	-9.4228	13.944	0.42822	-187.13	11.723	10.775	153.24	-862.88	1123.1	11.89	880.43	1065.4	39.925	53.235	0	0	2.0181	0.40306	-11.344	-12.746	-4.7873	-2.4957	12.056	13.611	-2.7692	-2.0926	0.71163	0.86439	1750
12.46	1247	60	NaN	-9.363	13.904	0.42273	-187.13	11.755	10.717	153.28	-862.77	1123.1	11.758	880.42	1065.5	37.871	51.44	0	0	2.048	0.43299	-11.34	-12.742	-4.7216	-2.485	12.017	13.641	-2.6736	-2.052	0.67728	0.89966	1749.9
12.47	1248	60	NaN	-9.304	13.86	0.4485	-187.13	11.796	10.658	153.19	-862.68	1123.1	11.635	880.39	1065.5	38.31	49.136	0	0	2.088	0.47307	-11.336	-12.737	-4.6613	-2.4883	11.974	13.682	-2.5733	-2.0152	0.63841	0.94475	1749.7
12.48	1249	60	NaN	-9.269	13.822	0.4711	-187.15	11.811	10.652	153.07	-862.63	1123.1	11.658	880.4	1065.5	36.609	45.899	0	0	2.2644	0.6499	-11.323	-12.725	-4.6308	-2.5072	11.936	13.698	-2.3664	-1.8573	0.61297	0.97279	1749.7
12.49	1250	60	NaN	-9.2391	13.793	0.48582	-187.15	11.83	10.609	152.95	-862.55	1123.1	11.554	880.39	1065.5	36.46	43.822	0	0	2.281	0.6665	-11.315	-12.716	-4.6011	-2.5078	11.906	13.717	-2.3201	-1.8413	0.59159	1.0006	1749.6
12.5	1251	60	NaN	-9.2004	13.746	0.50355	-187.16	11.826	10.568	152.76	-862.45	1123.2	11.457	880.44	1065.5	35.541	39.874	0	0	2.1936	0.57898	-11.307	-12.709	-4.5654	-2.5273	11.858	13.714	-2.3718	-1.9483	0.55097	1.0047	1749.6
12.51	1252	60	NaN	-9.1757	13.699	0.51601	-187.18	11.833	10.54	152.56	-862.37	1123.2	11.387	880.47	1065.5	35.497	38.067	0	0	1.9518	0.3366	-11.296	-12.698	-4.5449	-2.5494	11.811	13.721	-2.5931	-2.2128	0.51521	1.0232	1749.5
12.52	1253	60	NaN	-9.1662	13.651	0.51213	-187.2	11.842	10.534	152.37	-862.33	1123.2	11.36	880.49	1065.5	35.894	34.989	0	0	1.7797	0.16406	-11.288	-12.69	-4.5406	-2.5737	11.763	13.73	-2.761	-2.4097	0.47515	1.0404	1749.5
12.53	1254	60	NaN	-9.1623	13.592	0.49527	-187.23	11.821	10.553	152.14	-862.28	1123.2	11.385	880.61	1065.5	35.671	33.567	0	0	1.7647	0.14909	-11.287	-12.689	-4.545	-2.6107	11.703	13.711	-2.7802	-2.4616	0.41593	1.0225	1749.5
12.54	1255	60	NaN	-9.1971	13.564	0.59934	-187.26	11.808	10.586	151.59	-862.29	1123.3	11.462	880.71	1065.5	36.003	34.385	0	0	1.6495	0.033561	-11.283	-12.685	-4.6007	-2.6665	11.672	13.7	-2.9512	-2.6329	0.38915	1.0152	1749.6
12.55	1256	60	NaN	-9.2106	13.512	0.5503	-187.28	11.867	10.542	151.38	-862.21	1123.2	11.302	880.65	1065.5	35.465	34.139	0	0	1.5429	-0.073262	-11.279	-12.681	-4.6154	-2.6808	11.621	13.758	-3.0725	-2.754	0.3425	1.0777	1749.4
12.56	1257	60	NaN	-9.2384	13.565	0.40395	-187.28	11.923	10.507	151.45	-861.86	1123.4	11.167	880.61	1065.5	34.219	32.208	0	0	1.5317	-0.084544	-11.277	-12.678	-4.6355	-2.6799	11.67	13.818	-3.1038	-2.7644	0.39302	1.1396	1749.1
12.57	1258	60	NaN	-9.271	13.548	0.3804	-187.28	11.974	10.506	151.18	-861.78	1123.5	11.113	880.6	1065.5	34.961	32.566	0	0	1.4059	-0.21059	-11.273	-12.674	-4.6751	-2.6879	11.649	13.873	-3.2692	-2.8985	0.3768	1.198	1749
12.58	1259	60	NaN	-9.2976	13.373	0.54862	-187.27	12.033	10.524	150.36	-862.23	1123.5	11.096	880.6	1065.6	34.568	35.716	0	0	1.2759	-0.34088	-11.269	-12.671	-4.7289	-2.7058	11.476	13.93	-3.453	-3.0467	0.20703	1.2589	1749.3
12.59	1260	60	NaN	-9.3345	13.35	0.49686	-187.25	12.099	10.491	150.24	-862.17	1123.5	10.951	880.49	1065.6	35.367	34.162	0	0	1.24	-0.37686	-11.267	-12.669	-4.7646	-2.678	11.453	13.995	-3.5246	-3.0549	0.18614	1.3263	1749.2
12.6	1261	60	NaN	-9.3702	13.341	0.24317	-187.26	12.122	10.592	150.6	-861.83	1123.3	11.189	880.62	1065.5	34.059	33.909	0	0	1.1954	-0.42158	-11.265	-12.667	-4.7957	-2.6862	11.449	14.014	-3.6003	-3.1077	0.18398	1.3471	1749
12.61	1262	60	NaN	-9.5156	13.303	0.18623	-187.24	12.168	10.63	150.26	-861.88	1123.4	11.252	880.64	1065.5	37.308	30.952	0	0	1.135	-0.48212	-11.262	-12.664	-4.9545	-2.6819	11.408	14.062	-3.8195	-3.164	0.14637	1.3986	1749
12.62	1263	60	NaN	-9.5855	13.259	0.11778	-187.19	12.235	10.612	150.15	-861.85	1123.4	11.136	880.54	1065.6	36.661	33.44	0	0	1.0563	-0.56098	-11.262	-12.664	-5.024	-2.6277	11.365	14.13	-3.9677	-3.1887	0.1033	1.466	1748.9
12.63	1264	60	NaN	-9.5936	13.221	0.016252	-187.13	12.293	10.58	150.28	-861.72	1123.3	10.993	880.43	1065.6	36.293	35.19	0	0	0.98641	-0.63103	-11.262	-12.664	-5.0226	-2.5632	11.33	14.185	-4.0362	-3.1942	0.067708	1.5206	1748.7
12.64	1265	60	NaN	-9.7386	13.183	0.056396	-187.14	12.294	10.598	149.76	-861.93	1123.4	11.054	880.5	1065.6	37.349	32.563	0	0	0.94102	-0.67653	-11.263	-12.665	-5.187	-2.5858	11.287	14.19	-4.246	-3.2624	0.024558	1.5251	1748.9
12.65	1266	60	NaN	-9.791	13.165	0.053297	-187.12	12.308	10.596	149.6	-861.91	1123.4	11.049	880.49	1065.6	35.533	32.07	0	0	1.0381	-0.57927	-11.264	-12.666	-5.2447	-2.5698	11.269	14.204	-4.2066	-3.1491	0.0051456	1.5377	1748.9
12.66	1267	60	NaN	-9.8368	13.142	-0.0051976	-187.06	12.334	10.595	149.6	-861.86	1123.4	11.023	880.35	1065.6	35.792	32.712	0	0	1.1547	-0.46241	-11.266	-12.668	-5.289	-2.5132	11.247	14.229	-4.1343	-2.9756	-0.019797	1.5611	1748.7
12.67	1268	60	NaN	-9.8859	13.119	-0.058793	-187.04	12.326	10.605	149.62	-861.82	1123.4	11.084	880.31	1065.6	37.433	33.74	0	0	1.2482	-0.3686	-11.269	-12.671	-5.3391	-2.491	11.224	14.222	-4.0909	-2.8596	-0.045864	1.5502	1748.6
12.68	1269	60	NaN	-9.9264	13.101	-0.097081	-187.04	12.296	10.611	149.65	-861.79	1123.4	11.157	880.31	1065.6	35.956	31.408	0	0	1.3116	-0.30512	-11.273	-12.675	-5.381	-2.4902	11.205	14.192	-4.0694	-2.7953	-0.06852	1.517	1748.6
12.69	1270	60	NaN	-9.9476	13.089	-0.12747	-187.02	12.274	10.588	149.71	-861.77	1123.4	11.126	880.25	1065.6	34.709	34.94	0	0	1.3341	-0.28256	-11.278	-12.68	-5.399	-2.4722	11.193	14.17	-4.0649	-2.7548	-0.085224	1.4897	1748.5
12.7	1271	60	NaN	-9.9735	13.082	-0.15114	-186.98	12.268	10.528	149.75	-861.76	1123.4	10.968	880.11	1065.6	36.363	33.357	0	0	1.3566	-0.26001	-11.283	-12.685	-5.4181	-2.4291	11.186	14.164	-4.0615	-2.6891	-0.096461	1.4788	1748.3
12.71	1272	60	NaN	-9.9985	13.07	-0.12502	-187.03	12.19	10.59	149.68	-861.78	1123.4	11.23	880.13	1065.5	35.167	32.661	0	0	1.3791	-0.23745	-11.288	-12.69	-5.4542	-2.4834	11.173	14.087	-4.0751	-2.7208	-0.11429	1.3974	1748.4
12.72	1273	60	NaN	-10.012	13.064	-0.12951	-187.05	12.146	10.594	149.73	-861.78	1123.4	11.297	880.08	1065.5	36.851	35.447	0	0	1.4016	-0.21489	-11.293	-12.695	-5.4684	-2.5054	11.166	14.043	-4.0668	-2.7203	-0.12643	1.3487	1748.3
12.73	1274	60	NaN	-10.016	13.059	-0.13411	-187.07	12.103	10.591	149.8	-861.78	1123.4	11.344	880.03	1065.5	37.466	33.546	0	0	1.4241	-0.19234	-11.297	-12.699	-5.4709	-2.5269	11.16	14.001	-4.0468	-2.7192	-0.137	1.3017	1748.3
12.74	1275	60	NaN	-10.013	13.056	-0.1141	-187.11	12.029	10.622	149.82	-861.8	1123.4	11.494	880.02	1065.4	35.349	33.273	0	0	1.4466	-0.16978	-11.302	-12.704	-5.4724	-2.5708	11.156	13.929	-4.0258	-2.7406	-0.14647	1.2251	1748.3
12.75	1276	60	NaN	-10.009	13.061	-0.073286	-187.16	11.919	10.668	149.82	-861.8	1123.4	11.664	880.02	1065.3	34.172	33.661	0	0	1.4691	-0.14722	-11.307	-12.709	-5.4744	-2.623	11.159	13.821	-4.0053	-2.7702	-0.14822	1.112	1748.3
12.76	1277	60	NaN	-9.9841	13.056	-0.11306	-187.27	11.862	10.646	150.09	-861.81	1123.4	11.774	879.87	1065.3	35.62	32.938	0	0	1.4916	-0.12467	-11.312	-12.714	-5.4434	-2.7314	11.154	13.764	-3.9518	-2.8561	-0.15846	1.0502	1748.1
12.77	1278	60	NaN	-9.9828	13.058	-0.09393	-187.32	11.828	10.638	150.09	-861.82	1123.4	11.817	879.82	1065.3	36.277	33.671	0	0	1.5141	-0.10211	-11.317	-12.719	-5.4434	-2.7778	11.156	13.73	-3.9292	-2.8799	-0.1612	1.0118	1748.1
12.78	1279	60	NaN	-9.974	13.065	-0.0674	-187.36	11.774	10.603	150.12	-861.83	1123.4	11.773	879.73	1065.3	36.39	32.983	0	0	1.5366	-0.079554	-11.322	-12.724	-5.4319	-2.8204	11.162	13.677	-3.8953	-2.8999	-0.15918	0.95304	1748
12.79	1280	60	NaN	-9.9171	13.079	-0.095482	-187.4	11.678	10.606	150.44	-861.75	1123.3	11.777	879.64	1065.3	36.268	33.636	0	0	1.5591	-0.056997	-11.326	-12.728	-5.3642	-2.8457	11.176	13.581	-3.805	-2.9027	-0.15031	0.85271	1747.9
12.8	1281	60	NaN	-9.8113	13.098	-0.18839	-187.39	11.553	10.716	151.04	-861.55	1123.2	11.952	879.62	1065.2	34.644	34.903	0	0	1.5816	-0.03444	-11.331	-12.733	-5.2442	-2.8248	11.196	13.455	-3.6625	-2.8592	-0.13514	0.72226	1747.7
12.81	1282	60	NaN	-9.9099	13.099	-0.034087	-187.42	11.514	10.672	150.51	-861.8	1123.3	11.88	879.47	1065.1	35.585	34.186	0	0	1.6041	-0.011883	-11.336	-12.738	-5.3581	-2.8689	11.191	13.422	-3.7539	-2.8807	-0.14466	0.68381	1747.8
12.82	1283	60	NaN	-9.9053	13.119	0.05163	-187.5	11.497	10.482	150.42	-861.82	1123.4	11.579	879.13	1065.2	33.98	34.913	0	0	1.6266	0.010673	-11.341	-12.743	-5.3454	-2.9374	11.21	13.406	-3.7188	-2.9267	-0.13101	0.66309	1747.4
12.83	1284	60	NaN	-9.8922	13.134	0.12906	-187.53	11.444	10.514	150.34	-861.8	1123.4	11.737	879.01	1065.1	35.198	33.346	0	0	1.6492	0.03323	-11.346	-12.748	-5.34	-2.9796	11.223	13.354	-3.6909	-2.9464	-0.12263	0.60634	1747.3
12.84	1285	60	NaN	-9.8393	13.128	0.21443	-187.53	11.374	10.601	150.34	-861.79	1123.4	11.983	878.95	1065.1	35.243	31.458	0	0	1.6717	0.055787	-11.351	-12.753	-5.2949	-2.9899	11.216	13.286	-3.6232	-2.9342	-0.13489	0.53322	1747.2
12.85	1286	60	NaN	-9.7481	13.105	0.29735	-187.52	11.316	10.597	150.48	-861.81	1123.3	12.01	878.79	1065	34.8	32.346	0	0	1.6942	0.078344	-11.356	-12.757	-5.1997	-2.9757	11.192	13.228	-3.5056	-2.8973	-0.16307	0.47065	1747.1
12.86	1287	60	NaN	-9.7276	13.104	0.33214	-187.5	11.279	10.607	150.54	-861.8	1123.3	12.059	878.7	1065	36.264	35.143	0	0	1.7167	0.1009	-11.36	-12.762	-5.1786	-2.9504	11.191	13.192	-3.4619	-2.8495	-0.1695	0.43016	1747
12.87	1288	60	NaN	-9.6951	13.11	0.36943	-187.44	11.26	10.608	150.63	-861.74	1123.4	12.105	878.5	1065	36.002	35.229	0	0	1.7392	0.12346	-11.365	-12.767	-5.1438	-2.8881	11.196	13.174	-3.4046	-2.7646	-0.1691	0.40697	1746.7
12.88	1289	60	NaN	-9.6707	13.114	0.39682	-187.41	11.22	10.684	150.7	-861.69	1123.4	12.348	878.45	1065	36.374	34.49	0	0	1.7615	0.14583	-11.37	-12.772	-5.1251	-2.8632	11.199	13.135	-3.3636	-2.7174	-0.17133	0.36343	1746.6
12.89	1290	60	NaN	-9.6456	13.113	0.42129	-187.34	11.198	10.679	150.74	-861.66	1123.4	12.303	878.39	1065	36.097	31.265	0	0	1.7428	0.12706	-11.371	-12.773	-5.0967	-2.793	11.197	13.114	-3.3539	-2.6659	-0.17405	0.34063	1746.5
12.9	1291	60	NaN	-9.6228	13.145	0.41372	-187.24	11.218	10.608	150.85	-861.52	1123.4	12.07	878.24	1065	37.239	32.035	0	0	1.7171	0.10132	-11.374	-12.776	-5.062	-2.6835	11.228	13.135	-3.345	-2.5822	-0.14652	0.3592	1746.3
12.91	1292	60	NaN	-9.611	13.253	0.33888	-187.17	11.281	10.606	151.08	-861.16	1123.6	12.138	878.02	1065	35.922	34.252	0	0	1.6841	0.068282	-11.378	-12.78	-5.0433	-2.6042	11.329	13.205	-3.3592	-2.5359	-0.049633	0.42466	1745.7
12.92	1293	60	NaN	-9.5771	13.235	0.36936	-187.09	11.343	10.574	151.07	-861.15	1123.6	12.113	877.88	1065	35.366	34.392	0	0	1.6394	0.023481	-11.384	-12.785	-5.0084	-2.5248	11.312	13.266	-3.369	-2.5013	-0.071866	0.48096	1745.6
12.93	1294	60	NaN	-9.4914	13.133	0.43475	-187.03	11.401	10.539	151.09	-861.34	1123.4	12.061	877.76	1065	37.354	31.458	0	0	1.5891	-0.02699	-11.389	-12.791	-4.9208	-2.4598	11.214	13.32	-3.3317	-2.4868	-0.17495	0.52877	1745.6
12.94	1295	60	NaN	-9.4405	13.067	0.47186	-186.94	11.505	10.496	151.09	-861.44	1123.3	12.012	877.61	1065	35.008	31.89	0	0	1.5628	-0.053279	-11.393	-12.795	-4.8679	-2.3657	11.152	13.42	-3.305	-2.419	-0.24141	0.62539	1745.6
12.95	1296	60	NaN	-9.4228	13.046	0.47918	-186.86	11.602	10.463	151.1	-861.44	1123.3	11.986	877.49	1065	36.782	33.669	0	0	1.4332	-0.18323	-11.404	-12.806	-4.8489	-2.2862	11.132	13.517	-3.4157	-2.4694	-0.27191	0.71116	1745.5
12.96	1297	60	NaN	-9.4131	13.043	0.47388	-186.81	11.666	10.444	151.12	-861.42	1123.3	11.98	877.46	1065	38.121	33.286	0	0	1.2367	-0.38013	-11.418	-12.82	-4.8384	-2.2382	11.128	13.58	-3.6016	-2.6184	-0.28986	0.76026	1745.4
12.97	1298	60	NaN	-9.3939	13.032	0.47195	-186.67	11.83	10.408	151.13	-861.39	1123.3	11.95	877.39	1065	34.717	33.542	0	0	1.1918	-0.42522	-11.424	-12.826	-4.8173	-2.0897	11.118	13.744	-3.6256	-2.5149	-0.30622	0.91797	1745.3
12.98	1299	60	NaN	-9.3906	13.036	0.46011	-186.59	11.963	10.385	151.15	-861.33	1123.3	12.044	877.37	1065	33.414	33.036	0	0	1.193	-0.42402	-11.429	-12.831	-4.8165	-2.0114	11.123	13.877	-3.6235	-2.4354	-0.3066	1.0459	1745.2
12.99	1300	60	NaN	-9.3871	13.017	0.46831	-186.33	12.24	10.421	151.1	-861.36	1123.3	12.23	877.3	1065.1	36.161	35.361	0	0	1.232	-0.38491	-11.433	-12.835	-4.8205	-1.7656	11.105	14.153	-3.5885	-2.1505	-0.32841	1.3179	1745.2
13	1301	60	NaN	-9.3927	13.008	0.47504	-186.02	12.609	10.39	151.05	-861.36	1123.3	12.179	877.14	1065.1	35.452	33.629	0	0	1.2749	-0.34186	-11.438	-12.84	-4.8257	-1.4523	11.097	14.52	-3.5508	-1.7942	-0.34089	1.6805	1745
13.01	1302	60	NaN	-9.4229	13.049	0.44808	-185.74	12.981	10.27	151.04	-861.24	1123.4	11.846	876.95	1065.2	37.049	32.542	0	0	1.3199	-0.29677	-11.442	-12.844	-4.8444	-1.1592	11.137	14.893	-3.5245	-1.456	-0.30594	2.0484	1744.7
13.02	1303	60	NaN	-9.4923	13.165	0.35887	-185.51	13.267	10.174	151.1	-860.95	1123.6	11.52	876.88	1065.2	38.198	34.623	0	0	1.3649	-0.25163	-11.446	-12.848	-4.9002	-0.92259	11.249	15.183	-3.5352	-1.1742	-0.19744	2.3349	1744.4
13.03	1304	60	NaN	-9.5083	13.158	0.36309	-185.32	13.577	10.158	151.06	-860.97	1123.6	11.453	876.86	1065.3	36.208	34.488	0	0	1.3695	-0.24703	-11.454	-12.856	-4.9154	-0.72517	11.243	15.492	-3.5459	-0.9722	-0.2113	2.6354	1744.4
13.04	1305	60	NaN	-9.5149	13.161	0.35842	-185.2	13.772	10.22	151.05	-860.97	1123.6	11.612	876.87	1065.4	34.752	34.181	0	0	1.3636	-0.25299	-11.464	-12.866	-4.9274	-0.61044	11.248	15.685	-3.5638	-0.86343	-0.21595	2.8199	1744.4
13.05	1306	60	NaN	-9.5129	13.092	0.40574	-184.74	14.234	10.177	150.94	-861.17	1123.5	11.386	876.95	1065.5	36.231	32.322	0	0	1.4498	-0.16656	-11.467	-12.869	-4.9225	-0.15083	11.189	16.137	-3.4727	-0.31739	-0.27762	3.2681	1744.7
13.06	1307	60	NaN	-9.5129	13.013	0.46153	-184.16	14.828	10.195	150.8	-861.39	1123.3	11.255	876.96	1065.8	35.803	32.143	0	0	1.4361	-0.18034	-11.47	-12.872	-4.9235	0.4325	11.122	16.719	-3.4874	0.25215	-0.34848	3.8466	1744.9
13.07	1308	60	NaN	-9.526	13.011	0.46195	-183.78	15.294	10.408	150.74	-861.4	1123.3	11.634	876.8	1065.9	35.314	32.295	0	0	1.3581	-0.25854	-11.474	-12.876	-4.9503	0.79889	11.125	17.18	-3.5923	0.54035	-0.34954	4.3042	1744.7
13.08	1309	60	NaN	-9.5504	13.029	0.44783	-183.3	15.787	10.184	150.69	-861.38	1123.3	10.661	877.13	1065.9	35.804	33.613	0	0	1.3791	-0.23747	-11.476	-12.878	-4.9454	1.3094	11.144	17.672	-3.5663	1.0719	-0.33247	4.7941	1745.1
13.09	1310	60	NaN	-9.5586	13.031	0.43939	-182.75	16.256	10.364	150.66	-861.39	1123.3	10.628	877.6	1066.1	34.6	32.105	0	0	1.4024	-0.21411	-11.477	-12.879	-4.9548	1.8493	11.153	18.134	-3.5525	1.6352	-0.3241	5.2543	1745.6
13.1	1311	60	NaN	-9.5627	13.032	0.43729	-182.32	16.627	10.3	150.62	-861.39	1123.3	10.004	877.89	1066.2	32.762	33.008	0	0	1.2822	-0.33453	-11.479	-12.881	-4.9406	2.2975	11.157	18.502	-3.6584	1.963	-0.32173	5.621	1745.9
13.11	1312	60	NaN	-9.5625	13.036	0.42562	-181.9	17.021	10.356	150.6	-861.39	1123.3	9.7487	877.92	1066.3	37.266	32.846	0	0	1.2479	-0.36899	-11.479	-12.881	-4.9327	2.7338	11.163	18.894	-3.6849	2.3648	-0.31574	6.0134	1745.9
13.12	1313	60	NaN	-9.5619	13.036	0.41133	-181.43	17.467	10.633	150.59	-861.38	1123.3	10.084	877.83	1066.4	36.278	35.74	0	0	1.2557	-0.36117	-11.477	-12.879	-4.9433	3.1912	11.169	19.335	-3.6877	2.83	-0.30811	6.4562	1745.8
13.13	1314	60	NaN	-9.5719	13.024	0.43762	-181.04	17.812	10.636	150.44	-861.44	1123.3	9.6155	877.99	1066.5	33.943	32.123	0	0	1.2819	-0.33484	-11.473	-12.875	-4.9432	3.5884	11.16	19.675	-3.6613	3.2536	-0.31277	6.8003	1746
13.14	1315	60	NaN	-9.5585	13.018	0.35346	-180.49	18.222	10.795	150.66	-861.42	1123.3	9.3341	878.49	1066.7	34.447	31.754	0	0	1.2707	-0.34609	-11.469	-12.871	-4.9149	4.1523	11.159	20.081	-3.6442	3.8062	-0.31013	7.2102	1746.6
13.15	1316	60	NaN	-9.5556	13.024	0.37698	-179.96	18.626	10.913	150.48	-861.42	1123.3	8.8614	878.95	1066.8	33.713	33.933	0	0	1.2408	-0.37602	-11.464	-12.866	-4.9035	4.6914	11.168	20.482	-3.6626	4.3154	-0.29609	7.6153	1747
13.16	1317	60	NaN	-9.5477	13.028	0.35191	-179.55	18.943	11.018	150.5	-861.4	1123.3	8.5816	879.28	1066.9	34.696	32.596	0	0	1.205	-0.41194	-11.459	-12.861	-4.8867	5.1127	11.177	20.794	-3.6817	4.7008	-0.28179	7.9328	1747.4
13.17	1318	60	NaN	-9.5421	13.033	0.28222	-179.18	19.21	11.124	150.67	-861.37	1123.3	8.3749	879.58	1067	37.332	33.875	0	0	1.1831	-0.43394	-11.453	-12.855	-4.8694	5.4891	11.185	21.057	-3.6863	5.0552	-0.26765	8.2017	1747.7
13.18	1319	60	NaN	-9.5629	13.046	0.25208	-178.74	19.511	11.228	150.65	-861.36	1123.3	7.9182	880.02	1067	34.354	34.018	0	0	1.2056	-0.41133	-11.446	-12.848	-4.877	5.9434	11.201	21.355	-3.6714	5.532	-0.24504	8.5074	1748.1
13.19	1320	60	NaN	-9.6535	13.084	0.18925	-178.46	19.718	11.309	150.58	-861.3	1123.4	7.6651	880.31	1067.1	36.738	32.842	0	0	1.1746	-0.44244	-11.44	-12.842	-4.9625	6.2318	11.241	21.562	-3.7879	5.7894	-0.19952	8.7194	1748.4
13.2	1321	60	NaN	-9.596	13.064	0.23096	-178.15	19.915	11.413	150.56	-861.32	1123.3	7.4374	880.57	1067.2	36.523	33.008	0	0	1.0981	-0.51909	-11.435	-12.837	-4.8989	6.5437	11.224	21.755	-3.8008	6.0246	-0.21053	8.9182	1748.7
13.21	1322	60	NaN	-9.579	13.063	0.24541	-177.74	20.162	11.495	150.54	-861.31	1123.3	6.9592	880.89	1067.3	35.403	35.959	0	0	0.933	-0.68457	-11.429	-12.831	-4.8677	6.9663	11.227	21.999	-3.9347	6.2818	-0.20241	9.1681	1749
13.22	1323	60	NaN	-9.5949	13.072	0.23933	-177.38	20.42	11.498	150.53	-861.3	1123.3	6.3485	881.14	1067.3	34.588	34.286	0	0	0.82697	-0.79084	-11.424	-12.826	-4.8646	7.3538	11.239	22.253	-4.0376	6.5629	-0.18563	9.4271	1749.3
13.23	1324	60	NaN	-9.6243	13.079	0.22987	-177.12	20.633	11.455	150.52	-861.3	1123.3	5.8161	881.26	1067.4	35.757	33.059	0	0	0.74321	-0.8748	-11.42	-12.822	-4.8773	7.6274	11.249	22.463	-4.1341	6.7526	-0.1711	9.6416	1749.5
13.24	1325	60	NaN	-9.7182	13.114	0.1891	-176.78	20.765	11.588	150.44	-861.27	1123.3	5.5688	881.5	1067.4	36.223	34.646	0	0	0.58565	-1.0327	-11.412	-12.814	-4.9664	7.9719	11.281	22.598	-4.3808	6.9392	-0.1313	9.784	1749.7
13.25	1326	60	NaN	-9.6483	13.101	0.22255	-176.41	21.024	11.751	150.55	-861.26	1123.3	5.3169	881.72	1067.5	36.593	31.964	0	0	0.32533	-1.2936	-11.403	-12.805	-4.8851	8.3577	11.272	22.852	-4.5598	7.064	-0.13111	10.047	1749.9
13.26	1327	60	NaN	-9.6449	13.107	0.30198	-176.07	21.238	11.908	150.37	-861.3	1123.3	5.0591	882.04	1067.5	36.86	33.595	0	0	-0.12241	-1.7424	-11.391	-12.793	-4.88	8.6985	11.281	23.065	-5.0024	6.9561	-0.1098	10.272	1750.3
13.27	1328	60	NaN	-9.6511	13.124	0.30749	-175.78	21.427	12.032	150.4	-861.29	1123.3	4.787	882.25	1067.6	36.506	34.609	0	0	-0.31805	-1.9385	-11.383	-12.784	-4.8772	8.9943	11.301	23.25	-5.1953	7.0558	-0.081825	10.466	1750.5
13.28	1329	60	NaN	-9.6437	13.145	0.25227	-175.53	21.603	12.099	150.62	-861.24	1123.3	4.4407	882.31	1067.7	35.485	33.744	0	0	-0.46161	-2.0824	-11.374	-12.776	-4.8511	9.2603	11.325	23.423	-5.3127	7.1779	-0.048656	10.647	1750.5
13.29	1330	60	NaN	-9.64	13.171	0.26058	-175.3	21.771	12.089	150.64	-861.21	1123.3	3.9433	882.33	1067.8	35.324	34.172	0	0	-0.63386	-2.255	-11.363	-12.765	-4.8306	9.5089	11.353	23.589	-5.4644	7.2538	-0.0097679	10.824	1750.6
13.3	1331	60	NaN	-9.644	13.183	0.35135	-175.23	21.917	11.982	150.36	-861.22	1123.4	3.4987	882.23	1067.9	34.375	35.911	0	0	-0.8958	-2.5176	-11.355	-12.757	-4.8291	9.5895	11.367	23.733	-5.7249	7.0719	0.012201	10.976	1750.5
13.31	1332	60	NaN	-9.6289	13.229	0.37503	-174.77	22.283	12.083	150.39	-861.23	1123.4	2.7878	882.2	1068.1	34.369	33.303	0	0	-1.1837	-2.8061	-11.348	-12.75	-4.7896	10.065	11.418	24.094	-5.9733	7.2587	0.07083	11.344	1750.5
13.32	1333	60	NaN	-9.6206	13.267	0.40046	-174.42	22.478	12.218	150.39	-861.24	1123.4	2.3788	882.27	1068.1	35.331	34.555	0	0	-1.4193	-3.0423	-11.337	-12.738	-4.7683	10.434	11.459	24.286	-6.1876	7.3918	0.12203	11.548	1750.6
13.33	1334	60	NaN	-9.6174	13.292	0.42346	-174.19	22.551	12.318	150.36	-861.24	1123.4	2.1376	882.36	1068.1	37.064	35.54	0	0	-1.6481	-3.2716	-11.325	-12.727	-4.7584	10.673	11.483	24.36	-6.4065	7.4014	0.15815	11.633	1750.8
13.34	1335	60	NaN	-9.6108	13.313	0.42761	-173.96	22.653	12.38	150.4	-861.24	1123.4	1.8063	882.36	1068.2	35.79	32.921	0	0	-1.8768	-3.5009	-11.313	-12.715	-4.7397	10.907	11.506	24.46	-6.6165	7.4061	0.19223	11.745	1750.8
13.35	1336	60	NaN	-9.6015	13.354	0.43427	-173.66	22.771	12.507	150.46	-861.22	1123.4	1.505	882.36	1068.2	35.362	34.449	0	0	-1.8257	-3.4496	-11.308	-12.709	-4.7185	11.221	11.548	24.577	-6.5442	7.7714	0.24065	11.868	1750.8
13.36	1337	60	NaN	-9.5939	13.384	0.45218	-173.46	22.828	12.575	150.47	-861.21	1123.4	1.2601	882.34	1068.2	36.941	34.545	0	0	-1.8661	-3.4901	-11.298	-12.7	-4.7027	11.434	11.577	24.635	-6.5688	7.9439	0.2788	11.935	1750.8
13.37	1338	60	NaN	-9.5914	13.404	0.4635	-173.26	22.897	12.563	150.49	-861.21	1123.4	0.76161	882.3	1068.3	36.268	33.392	0	0	-2.1676	-3.7923	-11.28	-12.682	-4.6831	11.65	11.599	24.702	-6.8507	7.858	0.31872	12.021	1750.8
13.38	1339	60	NaN	-9.5931	13.415	0.48363	-173.06	22.956	12.537	150.47	-861.23	1123.4	0.21995	882.26	1068.3	34.233	33.625	0	0	-2.3148	-3.9398	-11.27	-12.672	-4.6675	11.861	11.611	24.76	-6.9823	7.9212	0.34108	12.088	1750.8
13.39	1340	60	NaN	-9.6055	13.452	0.48824	-172.88	22.995	12.548	150.47	-861.19	1123.5	-0.21097	882.23	1068.4	34.346	34.24	0	0	-2.4146	-4.0399	-11.264	-12.665	-4.6657	12.056	11.648	24.8	-7.0803	8.0157	0.38448	12.134	1750.8
13.4	1341	60	NaN	-9.6415	13.583	0.41045	-172.72	23.024	12.603	150.62	-860.9	1123.7	-0.52865	882.16	1068.4	36.506	33.18	0	0	-2.5089	-4.1344	-11.257	-12.659	-4.6854	12.238	11.773	24.834	-7.1944	8.1037	0.51507	12.175	1750.5
13.41	1342	60	NaN	-9.6365	13.599	0.41303	-172.4	23.023	12.763	150.71	-860.91	1123.7	-1.0589	882.08	1068.4	35.719	34.719	0	0	-2.6521	-4.2779	-11.251	-12.653	-4.6602	12.581	11.789	24.833	-7.3123	8.3031	0.5377	12.179	1750.5
13.42	1343	60	NaN	-9.6329	13.599	0.43339	-172.22	22.997	12.858	150.69	-860.95	1123.7	-1.3947	882.05	1068.4	35.269	33.793	0	0	-2.8584	-4.4847	-11.245	-12.647	-4.6462	12.764	11.789	24.806	-7.5046	8.2795	0.54411	12.159	1750.5
13.43	1344	60	NaN	-9.6275	13.598	0.45475	-172.1	22.954	12.965	150.67	-860.99	1123.7	-1.5799	882.02	1068.4	36.052	34.931	0	0	-2.9017	-4.5281	-11.236	-12.638	-4.6355	12.891	11.789	24.763	-7.5372	8.3632	0.55296	12.126	1750.5
13.44	1345	60	NaN	-9.6191	13.6	0.46715	-171.97	22.882	13.08	150.68	-861	1123.7	-1.7984	881.99	1068.4	35.985	34.696	0	0	-2.9333	-4.5597	-11.228	-12.63	-4.6197	13.028	11.79	24.692	-7.5529	8.468	0.56194	12.062	1750.5
13.45	1346	60	NaN	-9.6097	13.601	0.4682	-171.82	22.768	13.165	150.71	-861	1123.7	-2.2086	881.97	1068.3	38.863	33.669	0	0	-2.967	-4.5936	-11.223	-12.625	-4.5956	13.195	11.789	24.58	-7.5627	8.6014	0.56619	11.955	1750.5
13.46	1347	60	NaN	-9.6118	13.594	0.47416	-171.73	22.654	13.199	150.7	-861.04	1123.7	-2.5236	882.02	1068.3	34.864	33.119	0	0	-3.1301	-4.757	-11.216	-12.618	-4.5882	13.297	11.781	24.467	-7.7182	8.5396	0.5644	11.849	1750.7
13.47	1348	60	NaN	-9.5457	13.476	0.5572	-171.6	22.514	13.191	150.62	-861.33	1123.5	-3.1297	881.98	1068.3	35.704	33.508	0	0	-3.3065	-4.9338	-11.209	-12.611	-4.5056	13.436	11.668	24.322	-7.8121	8.5022	0.45904	11.711	1751
13.48	1349	60	NaN	-9.5567	13.51	0.52068	-171.52	22.381	13.265	150.67	-861.25	1123.6	-3.3595	881.97	1068.3	35.8	32.194	0	0	-3.4149	-5.0424	-11.206	-12.608	-4.5073	13.53	11.699	24.192	-7.9222	8.4876	0.49308	11.583	1750.9
13.49	1350	60	NaN	-9.5811	13.572	0.45601	-171.45	22.234	13.373	150.75	-861.09	1123.7	-3.4652	881.92	1068.3	35.68	33.826	0	0	-3.5124	-5.1402	-11.202	-12.604	-4.525	13.604	11.758	24.048	-8.0374	8.4634	0.55596	11.445	1750.7
13.5	1351	60	NaN	-9.5704	13.57	0.43924	-171.39	22.065	13.466	150.78	-861.1	1123.7	-3.6232	881.84	1068.2	35.515	31.986	0	0	-3.5989	-5.2269	-11.195	-12.597	-4.5079	13.67	11.755	23.881	-8.1068	8.4434	0.55978	11.284	1750.6
13.51	1352	60	NaN	-9.5634	13.576	0.43433	-171.37	21.912	13.546	150.78	-861.08	1123.7	-3.6117	881.83	1068.2	34.986	34.171	0	0	-3.6335	-5.2616	-11.191	-12.593	-4.5013	13.692	11.759	23.728	-8.1348	8.4304	0.56871	11.135	1750.6
13.52	1353	60	NaN	-9.5621	13.582	0.43398	-171.34	21.77	13.525	150.77	-861.08	1123.7	-3.8817	881.8	1068.2	36.042	33.107	0	0	-3.653	-5.2811	-11.187	-12.589	-4.4915	13.727	11.765	23.587	-8.1445	8.446	0.57739	10.998	1750.6
13.53	1354	60	NaN	-9.5619	13.586	0.42495	-171.34	21.535	13.486	150.78	-861.06	1123.7	-4.1884	881.84	1068.1	34.836	34.804	0	0	-3.6568	-5.2849	-11.185	-12.587	-4.4809	13.736	11.766	23.355	-8.1376	8.4513	0.58066	10.768	1750.7
13.54	1355	60	NaN	-9.5641	13.593	0.42385	-171.37	21.267	13.506	150.78	-861.05	1123.7	-4.2891	881.86	1068	35.207	35.739	0	0	-3.6111	-5.2392	-11.184	-12.586	-4.4799	13.717	11.769	23.09	-8.091	8.4778	0.5857	10.505	1750.7
13.55	1356	60	NaN	-9.5679	13.598	0.43349	-171.39	21.034	13.561	150.74	-861.04	1123.7	-4.2414	881.85	1067.9	35.677	32.729	0	0	-3.562	-5.1899	-11.182	-12.584	-4.4862	13.687	11.773	22.859	-8.0483	8.4968	0.59026	10.275	1750.7
13.56	1357	60	NaN	-9.5714	13.594	0.44588	-171.41	20.886	13.579	150.7	-861.06	1123.7	-4.2601	881.83	1067.9	37.538	33.233	0	0	-3.494	-5.1218	-11.182	-12.584	-4.4905	13.668	11.769	22.712	-7.9846	8.5463	0.58653	10.128	1750.6
13.57	1358	60	NaN	-9.5725	13.595	0.44928	-171.45	20.741	13.643	150.7	-861.06	1123.7	-4.1108	881.81	1067.9	36.316	32.357	0	0	-3.4577	-5.0854	-11.182	-12.584	-4.4963	13.625	11.768	22.568	-7.9541	8.5398	0.5866	9.9839	1750.6
13.58	1359	60	NaN	-9.5751	13.586	0.44711	-171.52	20.425	13.618	150.71	-861.05	1123.7	-4.1114	882.15	1067.8	36.174	33.201	0	0	-3.4382	-5.0658	-11.182	-12.583	-4.4997	13.556	11.755	22.256	-7.9379	8.4899	0.57357	9.6728	1751
13.59	1360	60	NaN	-9.5823	13.574	0.44093	-171.61	20.192	13.58	150.71	-861.07	1123.7	-4.1348	882.32	1067.7	36.469	33.253	0	0	-3.2277	-4.8548	-11.182	-12.584	-4.5068	13.461	11.74	22.026	-7.7345	8.6062	0.55796	9.4416	1751.2
13.6	1361	60	NaN	-9.5844	13.566	0.42958	-171.71	20.061	13.561	150.71	-861.08	1123.7	-4.1133	882.34	1067.6	35.346	32.221	0	0	-3.0054	-4.632	-11.183	-12.585	-4.5095	13.361	11.73	21.897	-7.5149	8.7287	0.54761	9.3119	1751.2
13.61	1362	60	NaN	-9.5778	13.563	0.41256	-171.81	19.978	13.569	150.73	-861.09	1123.7	-4	882.32	1067.6	35.866	32	0	0	-2.7705	-4.3966	-11.184	-12.585	-4.506	13.258	11.727	21.815	-7.2765	8.8617	0.54368	9.2292	1751.2
13.62	1363	60	NaN	-9.5828	13.558	0.39212	-171.96	19.851	13.595	150.72	-861.11	1123.7	-3.7597	882.36	1067.5	36.136	34.124	0	0	-2.4257	-4.051	-11.186	-12.588	-4.5192	13.104	11.72	21.689	-6.9449	9.0532	0.5339	9.101	1751.2
13.63	1364	60	NaN	-9.5355	13.437	0.45345	-172.06	19.812	13.652	150.67	-861.42	1123.5	-3.48	882.31	1067.5	33.535	32.599	0	0	-2.069	-3.6935	-11.19	-12.592	-4.4835	12.99	11.605	21.644	-6.5525	9.2965	0.41442	9.0519	1751.4
13.64	1365	60	NaN	-9.5379	13.402	0.4553	-172.23	19.747	13.667	150.64	-861.54	1123.5	-3.2007	882.35	1067.5	35.583	32.621	0	0	-1.6305	-3.254	-11.207	-12.609	-4.4964	12.812	11.571	21.578	-6.1269	9.5579	0.364	8.9694	1751.6
13.65	1366	60	NaN	-9.5461	13.401	0.43856	-172.35	19.718	13.638	150.66	-861.56	1123.5	-3.1161	882.36	1067.5	34.879	32.554	0	0	-1.4374	-3.0605	-11.217	-12.618	-4.507	12.688	11.57	21.55	-5.9445	9.6277	0.3532	8.9313	1751.6
13.66	1367	60	NaN	-9.5436	13.4	0.42768	-172.5	19.748	13.628	150.69	-861.58	1123.5	-3.0088	882.25	1067.5	35.855	31.704	0	0	-1.3988	-3.0218	-11.222	-12.624	-4.5066	12.54	11.568	21.579	-5.9054	9.5187	0.34668	8.9555	1751.5
13.67	1368	60	NaN	-9.5484	13.395	0.42048	-172.88	19.805	13.735	150.72	-861.64	1123.5	-2.3652	882.01	1067.5	38.594	32.697	0	0	-1.3602	-2.983	-11.227	-12.629	-4.531	12.135	11.565	21.635	-5.8912	9.1523	0.33803	9.0066	1751.3
13.68	1369	60	NaN	-9.5512	13.385	0.43878	-173.09	19.794	13.706	150.7	-861.69	1123.5	-2.2248	882.05	1067.5	35.898	31.95	0	0	-1.3216	-2.9443	-11.232	-12.634	-4.5392	11.925	11.555	21.624	-5.8608	8.9811	0.3226	8.9899	1751.3
13.69	1370	60	NaN	-9.5601	13.388	0.43534	-173.29	19.784	13.661	150.73	-861.7	1123.5	-2.1459	882.1	1067.5	35.502	32.289	0	0	-1.2829	-2.9056	-11.237	-12.639	-4.5498	11.719	11.558	21.614	-5.8327	8.8131	0.32076	8.9744	1751.4
13.7	1371	60	NaN	-9.5855	13.459	0.40084	-173.58	19.764	13.592	150.81	-861.55	1123.6	-2.0597	882.17	1067.5	33.833	33.691	0	0	-1.2443	-2.8669	-11.243	-12.645	-4.5752	11.431	11.625	21.599	-5.8195	8.5637	0.38209	8.954	1751.3
13.71	1372	60	NaN	-9.6065	13.521	0.36406	-173.93	19.724	13.511	150.93	-861.41	1123.7	-1.9496	882.3	1067.5	35.508	32.864	0	0	-1.2057	-2.8282	-11.248	-12.65	-4.5959	11.077	11.682	21.562	-5.8016	8.2487	0.43449	8.9126	1751.3
13.72	1373	60	NaN	-9.6039	13.497	0.35802	-174.29	19.661	13.448	151.05	-861.46	1123.7	-1.8035	882.46	1067.5	35.47	33.342	0	0	-1.1671	-2.7895	-11.253	-12.655	-4.5946	10.723	11.658	21.5	-5.7617	7.9333	0.40513	8.8446	1751.5
13.73	1374	60	NaN	-9.6057	13.484	0.37831	-174.53	19.616	13.463	151.04	-861.48	1123.7	-1.5474	882.56	1067.5	34.479	34.315	0	0	-1.1284	-2.7507	-11.258	-12.66	-4.6055	10.469	11.646	21.454	-5.7339	7.7178	0.38758	8.7938	1751.6
13.74	1375	60	NaN	-9.5986	13.47	0.38609	-174.82	19.618	13.346	151.11	-861.51	1123.7	-1.5636	882.56	1067.6	36.499	34.289	0	0	-1.0898	-2.712	-11.264	-12.665	-4.5959	10.185	11.634	21.454	-5.6857	7.4731	0.37017	8.7888	1751.6
13.75	1376	60	NaN	-9.5868	13.459	0.38602	-175.09	19.595	13.259	151.19	-861.53	1123.7	-1.5511	882.62	1067.6	37.733	37.553	0	0	-1.0512	-2.6733	-11.269	-12.671	-4.582	9.9117	11.624	21.43	-5.6331	7.2384	0.35482	8.7589	1751.7
13.76	1377	60	NaN	-9.5514	13.385	0.44192	-175.43	19.519	13.225	151.19	-861.69	1123.6	-1.3306	882.78	1067.6	36.458	37.901	0	0	-1.0125	-2.6346	-11.274	-12.676	-4.5545	9.568	11.554	21.351	-5.5671	6.9334	0.27962	8.6751	1752
13.77	1378	60	NaN	-9.4975	13.274	0.50556	-175.84	19.412	13.207	151.25	-861.9	1123.4	-0.95749	883	1067.5	36.491	52.899	0	0	-0.97392	-2.5959	-11.279	-12.681	-4.5121	9.1465	11.448	21.238	-5.486	6.5506	0.16834	8.5567	1752.4
13.78	1379	60	NaN	-9.4645	13.268	0.38272	-176.24	19.342	13.118	151.78	-861.71	1123.2	-0.76419	883.13	1067.5	36.021	49.877	0	0	-0.9353	-2.5572	-11.284	-12.686	-4.4679	8.753	11.446	21.163	-5.4032	6.1958	0.16201	8.477	1752.4
13.79	1380	60	NaN	-9.45	13.251	0.38202	-176.6	19.261	13.164	151.87	-861.7	1123.2	-0.22491	883.27	1067.5	36.338	40.084	0	0	-0.89667	-2.5185	-11.29	-12.692	-4.4685	8.3809	11.43	21.083	-5.3652	5.8625	0.13997	8.3913	1752.5
13.8	1381	60	NaN	-9.5405	13.238	0.47998	-176.88	19.234	13.144	151.41	-861.9	1123.3	0.092419	883.3	1067.5	35.698	44.534	0	0	-0.85804	-2.4797	-11.295	-12.697	-4.5851	8.0781	11.413	21.059	-5.4432	5.5984	0.11785	8.362	1752.6
13.81	1382	60	NaN	-9.5135	13.23	0.47533	-177.15	19.251	13.037	151.52	-861.86	1123.3	0.23449	883.26	1067.5	36.5	47.147	0	0	-0.81942	-2.441	-11.3	-12.702	-4.5588	7.8031	11.407	21.073	-5.3782	5.3621	0.10703	8.3711	1752.5
13.82	1383	60	NaN	-9.4602	13.227	0.4559	-177.42	19.277	12.885	151.74	-861.76	1123.2	0.28634	883.2	1067.6	36.418	48.589	0	0	-0.78079	-2.4023	-11.305	-12.707	-4.4997	7.5393	11.409	21.096	-5.2805	5.137	0.10317	8.3888	1752.4
13.83	1384	60	NaN	-9.5648	13.229	0.59129	-177.65	19.274	12.766	151.1	-861.96	1123.4	0.38427	883.2	1067.6	35.535	45.721	0	0	-0.74216	-2.3636	-11.311	-12.712	-4.6287	7.2827	11.406	21.097	-5.3709	4.9191	0.095398	8.3842	1752.5
13.84	1385	60	NaN	-9.5533	13.224	0.60426	-177.9	19.247	12.77	151.12	-861.97	1123.4	0.85809	883.25	1067.6	36.181	45.54	0	0	-0.70354	-2.3249	-11.316	-12.718	-4.6325	7.0214	11.401	21.07	-5.336	4.6966	0.085652	8.3522	1752.6
13.85	1386	60	NaN	-9.4163	13.237	0.51893	-178.27	19.16	12.716	151.73	-861.7	1123.2	1.476	883.42	1067.6	35.294	47.089	0	0	-0.59573	-2.2168	-11.319	-12.72	-4.4953	6.6516	11.417	20.98	-5.0911	4.4348	0.098525	8.2593	1752.5
13.86	1387	60	NaN	-9.3574	13.252	0.47604	-178.51	19.108	12.624	152.01	-861.57	1123.2	1.7826	883.51	1067.5	35.561	48.471	0	0	-0.20445	-1.8246	-11.311	-12.713	-4.4372	6.4066	11.433	20.928	-4.6416	4.582	0.1225	8.2148	1752.4
13.87	1388	60	NaN	-9.3501	13.264	0.47745	-178.71	19.095	12.49	152.03	-861.56	1123.2	1.9356	883.5	1067.6	37.035	49.576	0	0	0.18683	-1.4325	-11.303	-12.705	-4.4341	6.206	11.445	20.914	-4.2473	4.7735	0.14152	8.209	1752.4
13.88	1389	60	NaN	-9.3477	13.269	0.4976	-178.91	19.098	12.336	151.99	-861.59	1123.2	2.0634	883.43	1067.6	37.313	51.064	0	0	0.57811	-1.0403	-11.296	-12.698	-4.4372	6.0018	11.451	20.916	-3.8591	4.9615	0.15541	8.2184	1752.3
13.89	1390	60	NaN	-9.3527	13.276	0.51161	-178.98	19.084	12.231	151.94	-861.59	1123.2	1.9986	883.45	1067.6	35.894	49.823	0	0	0.96938	-0.64811	-11.288	-12.69	-4.4415	5.9283	11.458	20.903	-3.4721	5.2802	0.16971	8.2128	1752.3
13.9	1391	60	NaN	-9.3501	13.305	0.51632	-179.21	19.035	12.154	151.93	-861.56	1123.2	2.3339	883.46	1067.6	36.562	46.123	0	0	1.2772	-0.33956	-11.283	-12.685	-4.4505	5.6911	11.486	20.854	-3.1732	5.3515	0.20289	8.1684	1752.3
13.91	1392	60	NaN	-9.3547	13.323	0.50444	-179.43	18.97	12.063	151.96	-861.57	1123.2	2.7095	883.49	1067.6	35.351	41.999	0	0	1.371	-0.2456	-11.287	-12.689	-4.4661	5.4633	11.506	20.788	-3.0951	5.2177	0.21878	8.099	1752.3
13.92	1393	60	NaN	-9.4355	13.337	0.55757	-179.6	18.922	12.016	151.64	-861.71	1123.2	3.0888	883.52	1067.6	37.193	42.147	0	0	1.4158	-0.20064	-11.291	-12.693	-4.5704	5.2685	11.518	20.741	-3.1546	5.0678	0.2271	8.048	1752.4
13.93	1394	60	NaN	-9.4972	13.349	0.60179	-179.74	18.869	11.935	151.37	-861.83	1123.3	3.2919	883.58	1067.6	35.332	51.479	0	0	1.4306	-0.18587	-11.295	-12.697	-4.6478	5.107	11.528	20.69	-3.2172	4.9211	0.23295	7.9927	1752.6
13.94	1395	60	NaN	-9.3703	13.361	0.48943	-179.91	18.761	11.687	152.02	-861.61	1123.2	3.1223	883.72	1067.5	38.303	51.407	0	0	1.4008	-0.21571	-11.299	-12.701	-4.4942	4.9626	11.54	20.582	-3.0934	4.7469	0.2406	7.8814	1752.6
13.95	1396	60	NaN	-9.3788	13.366	0.52715	-180.05	18.717	11.603	151.89	-861.67	1123.2	3.256	883.74	1067.5	36.082	45.38	0	0	1.388	-0.22848	-11.304	-12.706	-4.5113	4.814	11.544	20.539	-3.1232	4.5856	0.23991	7.8334	1752.6
13.96	1397	60	NaN	-9.3819	13.375	0.50694	-180.28	18.651	11.488	151.97	-861.66	1123.2	3.4621	883.8	1067.5	36.977	46.825	0	0	1.4069	-0.20954	-11.31	-12.712	-4.5189	4.5865	11.552	20.474	-3.1119	4.377	0.24247	7.7623	1752.7
13.97	1398	60	NaN	-9.3867	13.38	0.50702	-180.47	18.604	11.434	151.97	-861.68	1123.2	3.717	883.84	1067.5	35.91	47.719	0	0	1.3717	-0.24482	-11.315	-12.717	-4.5321	4.3884	11.558	20.426	-3.1604	4.1436	0.2428	7.7092	1752.7
13.98	1399	60	NaN	-9.3864	13.38	0.50692	-180.62	18.566	11.412	151.97	-861.71	1123.2	3.9639	883.86	1067.5	34.966	40.859	0	0	1.3043	-0.31237	-11.32	-12.722	-4.5399	4.2247	11.559	20.388	-3.2355	3.9123	0.23807	7.6652	1752.7
13.99	1400	60	NaN	-9.3767	13.376	0.48676	-180.79	18.513	11.384	152.05	-861.73	1123.2	4.1971	883.9	1067.5	36.389	39.406	0	0	1.1912	-0.42574	-11.326	-12.728	-4.5353	4.0547	11.554	20.334	-3.3441	3.6289	0.2281	7.6063	1752.8
14	1401	60	NaN	-9.3714	13.369	0.50983	-181.03	18.417	11.381	152	-861.8	1123.2	4.5862	883.99	1067.5	36.529	34.653	0	0	1.0446	-0.57275	-11.332	-12.733	-4.545	3.7945	11.547	20.24	-3.5005	3.2218	0.21547	7.5062	1752.9
14.01	1402	60	NaN	-9.3692	13.374	0.49804	-181.17	18.378	11.286	152.04	-861.8	1123.2	4.5436	883.99	1067.5	33.868	33.82	0	0	0.90163	-0.71601	-11.336	-12.738	-4.5401	3.6544	11.552	20.201	-3.6384	2.9383	0.21614	7.4627	1752.9
14.02	1403	60	NaN	-9.358	13.376	0.49544	-181.32	18.305	11.257	152.06	-861.82	1123.2	4.6513	884.07	1067.5	35.848	33.792	0	0	0.78254	-0.83538	-11.339	-12.741	-4.5318	3.5023	11.553	20.127	-3.7492	2.6669	0.21472	7.3864	1753
14.03	1404	60	NaN	-9.3416	13.38	0.49762	-181.51	18.203	11.221	152.08	-861.83	1123.2	4.7701	884.2	1067.5	36.492	37.643	0	0	0.67219	-0.94599	-11.341	-12.743	-4.5189	3.3094	11.558	20.025	-3.8467	2.3634	0.2164	7.2821	1753.1
14.04	1405	60	NaN	-9.3271	13.387	0.50108	-181.72	18.106	11.195	152.11	-861.84	1123.2	4.948	884.31	1067.5	34.645	33.44	0	0	0.57457	-1.0438	-11.344	-12.746	-4.5098	3.0995	11.566	19.927	-3.9353	2.0557	0.22223	7.1816	1753.2
14.05	1406	60	NaN	-9.3218	13.389	0.50735	-181.86	18.057	11.288	152.11	-861.87	1123.2	5.4303	884.35	1067.6	35.991	35.313	0	0	0.1206	-1.4988	-11.356	-12.758	-4.5203	2.9382	11.571	19.874	-4.3997	1.4394	0.2156	7.1166	1753.3
14.06	1407	60	NaN	-9.2977	13.392	0.51789	-182.04	17.926	11.122	152.13	-861.89	1123.2	5.1783	884.5	1067.5	35.151	33.061	0	0	-0.18888	-1.809	-11.366	-12.768	-4.4879	2.7678	11.571	19.748	-4.6768	0.95875	0.20496	6.9794	1753.5
14.07	1408	60	NaN	-9.2848	13.399	0.53055	-182.26	17.746	10.928	152.12	-861.94	1123.2	4.866	884.84	1067.4	36.4	43.74	0	0	-0.20016	-1.8203	-11.372	-12.774	-4.4662	2.5572	11.575	19.569	-4.6663	0.73681	0.20339	6.7948	1753.9
14.08	1409	60	NaN	-9.2765	13.407	0.53811	-182.4	17.65	10.95	152.12	-861.95	1123.2	5.1252	885.04	1067.5	35.871	51.343	0	0	-0.30704	-1.9275	-11.376	-12.778	-4.467	2.4099	11.586	19.471	-4.7741	0.48244	0.21006	6.6922	1754
14.09	1410	60	NaN	-9.269	13.417	0.54374	-182.46	17.601	10.97	152.13	-861.96	1123.2	5.3878	885.07	1067.5	34.184	46.809	0	0	-0.45147	-2.0722	-11.381	-12.782	-4.4678	2.3367	11.598	19.421	-4.9193	0.26445	0.21725	6.6381	1754.1
14.1	1411	60	NaN	-9.2614	13.426	0.55336	-182.51	17.52	10.741	152.14	-861.98	1123.2	5.0077	885.08	1067.4	41.488	62.692	0	1	-0.63721	-2.2584	-11.385	-12.786	-4.4475	2.3015	11.603	19.344	-5.0847	0.04309	0.21822	6.5578	1754.1
14.11	1412	60	NaN	-9.2612	13.436	0.5659	-182.56	17.472	10.736	152.12	-862	1123.2	5.1988	885.15	1067.4	42.454	61.63	0	1	-0.81158	-2.4332	-11.389	-12.791	-4.4545	2.2511	11.611	19.297	-5.2661	-0.18206	0.22213	6.5054	1754.2
14.12	1413	60	NaN	-9.2406	13.446	0.48631	-182.57	17.437	10.635	152.38	-861.94	1123.2	5.1	885.15	1067.4	42.475	59.82	0	1	-0.97333	-2.5953	-11.395	-12.797	-4.422	2.2447	11.621	19.261	-5.3953	-0.35061	0.22637	6.4646	1754.2
14.13	1414	60	NaN	-9.2366	13.452	0.46391	-182.61	17.377	10.559	152.45	-861.95	1123.2	5.1718	885.2	1067.3	41.006	57.117	0	1	-1.0622	-2.6843	-11.404	-12.805	-4.4181	2.2081	11.626	19.202	-5.4802	-0.47627	0.22275	6.3968	1754.2
14.14	1415	60	NaN	-9.241	13.456	0.45901	-182.66	17.287	10.469	152.47	-861.98	1123.2	5.2125	885.36	1067.3	39.997	54.134	0	1	-1.1786	-2.801	-11.411	-12.813	-4.4236	2.1598	11.629	19.114	-5.6022	-0.64121	0.21823	6.301	1754.4
14.15	1416	60	NaN	-9.247	13.462	0.44088	-182.71	17.194	10.353	152.54	-862	1123.2	5.1618	885.59	1067.3	36.441	47.366	0	1	-1.3315	-2.9543	-11.417	-12.819	-4.4265	2.11	11.634	19.022	-5.7581	-0.84434	0.21678	6.2024	1754.7
14.16	1417	60	NaN	-9.2594	13.472	0.43332	-182.78	17.158	10.264	152.55	-862.01	1123.2	5.3056	885.7	1067.2	34.42	48.918	0	1	-1.4855	-3.1087	-11.428	-12.83	-4.4436	2.0363	11.644	18.986	-5.9291	-1.0723	0.21546	6.1556	1754.8
14.17	1418	60	NaN	-9.2727	13.477	0.44734	-182.82	17.185	10.079	152.49	-862.04	1123.2	5.0486	885.65	1067.3	37.436	53.465	0	1	-1.6102	-3.2336	-11.435	-12.837	-4.4503	2.0033	11.649	19.013	-6.0605	-1.2304	0.21395	6.1766	1754.8
14.18	1419	60	NaN	-9.2756	13.487	0.42844	-182.94	17.154	10.013	152.56	-862.04	1123.2	5.2424	885.78	1067.2	38.323	55.626	0	1	-1.6946	-3.3182	-11.435	-12.837	-4.4577	1.8828	11.658	18.983	-6.1523	-1.4354	0.22251	6.1453	1754.9
14.19	1420	60	NaN	-9.2836	13.491	0.42041	-183.06	17.139	9.9654	152.58	-862.06	1123.2	5.4485	885.89	1067.2	39.575	58.027	0	1	-1.7477	-3.3714	-11.444	-12.846	-4.4721	1.7502	11.662	18.968	-6.2198	-1.6211	0.21831	6.1218	1755
14.2	1421	60	NaN	-9.2937	13.491	0.42114	-183.17	17.157	9.8893	152.57	-862.11	1123.2	5.51	885.93	1067.3	40.209	56.872	0	1	-1.7714	-3.3952	-11.459	-12.861	-4.4847	1.635	11.664	18.984	-6.256	-1.7602	0.205	6.1232	1755.1
14.21	1422	60	NaN	-9.2943	13.497	0.40674	-183.29	17.188	9.7734	152.63	-862.12	1123.2	5.4655	885.94	1067.3	38.804	54.27	0	1	-1.7045	-3.3281	-11.465	-12.867	-4.4819	1.5252	11.671	19.014	-6.1864	-1.803	0.20621	6.1464	1755.1
14.22	1423	60	NaN	-9.2954	13.509	0.40438	-183.48	17.245	9.6097	152.65	-862.12	1123.2	5.3808	885.86	1067.4	37.983	51.519	0	1	-1.6635	-3.2871	-11.47	-12.872	-4.4795	1.3389	11.686	19.067	-6.143	-1.9482	0.21623	6.195	1755.1
14.23	1424	60	NaN	-9.3054	13.524	0.40897	-183.68	17.268	9.5887	152.66	-862.14	1123.2	5.7111	885.96	1067.4	36.178	49.251	0	1	-1.6484	-3.2719	-11.473	-12.875	-4.5002	1.1276	11.702	19.09	-6.1486	-2.1443	0.22901	6.2147	1755.2
14.24	1425	60	NaN	-9.3093	13.54	0.41199	-183.86	17.307	9.5666	152.67	-862.17	1123.2	6.0263	886.05	1067.4	37.93	42.351	0	1	-1.5921	-3.2155	-11.478	-12.88	-4.5145	0.93116	11.719	19.128	-6.1065	-2.2843	0.24119	6.248	1755.2
14.25	1426	60	NaN	-9.3068	13.562	0.40043	-184.05	17.357	9.5224	152.72	-862.17	1123.2	6.288	886.12	1067.5	36.644	40.038	0	1	-1.5882	-3.2116	-11.482	-12.884	-4.519	0.73965	11.741	19.177	-6.1071	-2.4719	0.25901	6.2931	1755.3
14.26	1427	60	NaN	-9.3016	13.587	0.37777	-184.23	17.408	9.453	152.81	-862.15	1123.2	6.4806	886.2	1067.5	35.751	43.562	0	1	-1.6392	-3.2627	-11.487	-12.889	-4.5172	0.55835	11.767	19.228	-6.1564	-2.7043	0.28023	6.3391	1755.4
14.27	1428	60	NaN	-9.2995	13.594	0.3849	-184.34	17.458	9.3349	152.81	-862.17	1123.2	6.4524	886.22	1067.5	35.704	41.238	0	1	-1.6642	-3.2878	-11.492	-12.894	-4.5144	0.4498	11.776	19.277	-6.1786	-2.838	0.2838	6.3831	1755.4
14.28	1429	60	NaN	-9.3035	13.616	0.39177	-184.43	17.492	9.2665	152.82	-862.15	1123.2	6.5511	886.28	1067.5	35.632	41.196	0	1	-1.667	-3.2906	-11.496	-12.898	-4.5216	0.35016	11.798	19.31	-6.1886	-2.9404	0.30163	6.4118	1755.4
14.29	1430	60	NaN	-9.307	13.638	0.38392	-184.53	17.553	9.1291	152.89	-862.12	1123.2	6.5675	886.3	1067.5	36.967	42.436	0	1	-1.6182	-3.2417	-11.5	-12.902	-4.5233	0.25076	11.82	19.371	-6.1416	-2.9909	0.32042	6.4689	1755.4
14.3	1431	60	NaN	-9.3127	13.654	0.38055	-184.6	17.605	8.9973	152.94	-862.1	1123.2	6.5634	886.31	1067.6	36.492	40.276	0	1	-1.5995	-3.2229	-11.504	-12.906	-4.527	0.18172	11.837	19.422	-6.1265	-3.0411	0.33341	6.5163	1755.4
14.31	1432	60	NaN	-9.3185	13.669	0.38214	-184.69	17.704	8.9037	152.98	-862.07	1123.2	6.6724	886.21	1067.6	36.739	42.961	0	1	-1.6086	-3.232	-11.508	-12.91	-4.5346	0.094165	11.852	19.521	-6.1432	-3.1378	0.34452	6.6111	1755.3
14.32	1433	60	NaN	-9.3185	13.69	0.37435	-184.87	17.953	8.8343	153.08	-862.02	1123.2	7.0255	885.82	1067.6	35.618	41.924	0	1	-1.7025	-3.3261	-11.512	-12.914	-4.5418	-0.094717	11.875	19.768	-6.2443	-3.4209	0.36323	6.8545	1754.8
14.33	1434	60	NaN	-9.3114	13.707	0.37866	-184.83	17.995	8.7831	153.12	-861.95	1123.2	7.1971	885.86	1067.7	33.874	43.165	0	1	-1.6938	-3.3174	-11.516	-12.918	-4.5389	-0.057158	11.892	19.81	-6.2327	-3.3746	0.3757	6.8921	1754.8
14.34	1435	60	NaN	-9.3117	13.72	0.41031	-184.77	17.963	8.7059	153.07	-861.94	1123.3	7.2593	886.07	1067.6	38.262	35.077	0	1	-1.6009	-3.2243	-11.521	-12.923	-4.5436	-0.0017334	11.905	19.779	-6.1445	-3.2261	0.38315	6.8554	1755
14.35	1436	60	NaN	-9.3027	13.739	0.43269	-184.59	17.968	8.6275	153.06	-861.92	1123.3	7.4318	886.19	1067.6	34.863	46.928	0	1	-1.398	-3.021	-11.535	-12.937	-4.5405	0.16951	11.923	19.784	-5.9385	-2.8515	0.38832	6.8475	1755.1
14.36	1437	60	NaN	-9.2854	13.759	0.44521	-184.24	18	8.6812	153.1	-861.89	1123.3	8.0456	886.28	1067.8	36.956	56.95	0	1	-1.1374	-2.7597	-11.552	-12.954	-4.5422	0.50512	11.946	19.813	-5.6796	-2.2546	0.39382	6.8589	1755.1
14.37	1438	60	NaN	-9.267	13.771	0.45555	-183.74	17.983	8.8697	153.12	-861.86	1123.3	8.9873	886.48	1068	40.439	58.674	0	1	-0.87676	-2.4985	-11.57	-12.972	-4.5543	0.97332	11.965	19.789	-5.4311	-1.5252	0.39579	6.8172	1755.1
14.38	1439	60	NaN	-9.2543	13.774	0.45844	-183.37	17.75	8.6648	153.14	-861.85	1123.3	8.614	887.07	1067.8	37.517	59.084	0	1	-0.70704	-2.3284	-11.576	-12.978	-4.5303	1.3557	11.963	19.56	-5.2373	-0.97266	0.38742	6.5822	1755.8
14.39	1440	60	NaN	-9.2237	13.769	0.43777	-182.88	17.761	8.1374	153.25	-861.85	1123.2	7.6897	886.95	1067.8	39.072	59.395	0	1	-0.60749	-2.2286	-11.576	-12.978	-4.4656	1.8775	11.96	19.57	-5.0731	-0.35115	0.38328	6.592	1755.7
14.4	1441	60	NaN	-9.1953	13.769	0.42675	-182.42	17.829	8.0385	153.33	-861.84	1123.2	7.783	886.7	1067.8	38.37	58.926	0	1	-0.6338	-2.255	-11.58	-12.982	-4.4372	2.3371	11.961	19.637	-5.071	0.082134	0.38141	6.6548	1755.5
14.41	1442	60	NaN	-9.1713	13.782	0.41953	-181.94	17.839	8.0535	153.38	-861.81	1123.2	8.0045	886.64	1067.8	38.281	58.478	0	1	-0.64593	-2.2671	-11.581	-12.983	-4.4184	2.8157	11.974	19.647	-5.0644	0.54859	0.39314	6.6648	1755.4
14.42	1443	60	NaN	-9.1526	13.803	0.42531	-181.37	17.783	7.963	153.38	-861.78	1123.2	7.8815	886.8	1067.8	38.236	58.63	0	1	-0.64892	-2.2701	-11.58	-12.982	-4.3959	3.3878	11.993	19.593	-5.0449	1.1177	0.41347	6.6112	1755.5
14.43	1444	60	NaN	-9.1412	13.814	0.47113	-180.69	17.768	7.8067	153.28	-861.83	1123.2	7.7557	886.86	1067.8	38.269	58.227	0	1	-0.64714	-2.2683	-11.579	-12.981	-4.3841	4.065	12.006	19.576	-5.0312	1.7967	0.42721	6.595	1755.6
14.44	1445	60	NaN	-9.1311	13.841	0.46533	-180.49	17.756	7.7821	153.31	-861.77	1123.2	7.7971	886.89	1067.8	37.741	57.509	0	1	-0.64116	-2.2624	-11.577	-12.979	-4.3743	4.2659	12.033	19.564	-5.0155	2.0036	0.45595	6.5856	1755.6
14.45	1446	60	NaN	-9.1179	13.892	0.48662	-179.96	17.725	7.7724	153.27	-861.71	1123.2	8.0558	886.95	1067.8	38.07	54.048	0	1	-0.6261	-2.2473	-11.573	-12.975	-4.3708	4.7883	12.084	19.533	-4.9969	2.541	0.51034	6.5581	1755.6
14.46	1447	60	NaN	-9.1048	13.931	0.48391	-179.52	17.671	7.6599	153.32	-861.66	1123.2	8.0607	887.08	1067.9	38.866	53.648	0	1	-0.61626	-2.2374	-11.57	-12.972	-4.3564	5.2246	12.123	19.479	-4.9727	2.9872	0.55354	6.5072	1755.6
14.47	1448	60	NaN	-9.0973	13.958	0.4651	-179.22	17.621	7.4947	153.42	-861.63	1123.2	7.8478	887.23	1067.9	38.893	55.435	0	1	-0.63247	-2.2536	-11.566	-12.968	-4.339	5.5395	12.15	19.428	-4.9714	3.2859	0.5842	6.4604	1755.8
14.48	1449	60	NaN	-9.0979	13.984	0.46401	-178.91	17.6	7.3861	153.46	-861.61	1123.2	7.6798	887.32	1067.9	40.418	55.284	0	1	-0.76036	-2.3818	-11.562	-12.964	-4.3329	5.8571	12.178	19.405	-5.0933	3.4753	0.61629	6.4413	1755.9
14.49	1450	60	NaN	-9.0901	14.019	0.50018	-178.6	17.537	7.3264	153.42	-861.57	1123.2	7.6918	887.52	1067.9	38.611	55.937	0	1	-0.81295	-2.4345	-11.559	-12.961	-4.3273	6.1675	12.214	19.342	-5.1403	3.7329	0.65477	6.3815	1756
14.5	1451	60	NaN	-9.0862	14.037	0.49316	-178.4	17.496	7.3752	153.54	-861.56	1123.2	7.9462	887.68	1067.9	40.302	56.547	0	1	-0.8279	-2.4495	-11.556	-12.958	-4.3284	6.3574	12.231	19.301	-5.1563	3.9079	0.67526	6.3432	1756.2
14.51	1452	60	NaN	-9.0967	14.025	0.66437	-178.29	17.477	7.3656	153.09	-861.79	1123.3	7.9659	887.79	1067.9	43.748	57.025	0	1	-0.88924	-2.511	-11.552	-12.954	-4.3549	6.4538	12.217	19.285	-5.2442	3.9428	0.66515	6.3314	1756.5
14.52	1453	60	NaN	-9.1008	14.01	0.82212	-178.27	17.465	7.3604	152.67	-861.99	1123.4	7.9953	887.91	1067.9	44.427	57.696	0	1	-0.9703	-2.5922	-11.548	-12.949	-4.3745	6.4548	12.199	19.276	-5.3448	3.8626	0.65121	6.3264	1756.7
14.53	1454	60	NaN	-9.0881	14.011	0.85188	-178.36	17.455	7.4058	152.64	-862.03	1123.4	8.1984	888.05	1067.9	43.775	58.285	0	1	-1.0676	-2.6898	-11.543	-12.945	-4.3698	6.3603	12.199	19.267	-5.4374	3.6706	0.65563	6.3221	1756.9
14.54	1455	60	NaN	-9.0741	14.031	0.89098	-178.53	17.472	7.4544	152.59	-862.01	1123.4	8.3957	888.14	1067.8	42.426	59.645	0	1	-1.2096	-2.8321	-11.539	-12.941	-4.3642	6.1752	12.219	19.285	-5.5738	3.3431	0.67959	6.3434	1757
14.55	1456	60	NaN	-9.0557	14.029	0.87559	-178.61	17.499	7.4334	152.66	-862.03	1123.4	8.3541	888.15	1067.9	44.323	58.625	0	1	-1.3497	-2.9725	-11.535	-12.937	-4.3421	6.1078	12.217	19.31	-5.6918	3.1353	0.68207	6.3733	1757
14.56	1457	60	NaN	-9.0345	14.03	0.87317	-178.81	17.541	7.4099	152.71	-862.03	1123.4	8.348	888.19	1067.9	40.808	49.104	0	1	-1.4321	-3.0552	-11.532	-12.934	-4.3193	5.9033	12.218	19.353	-5.7515	2.8481	0.68611	6.4189	1757
14.57	1458	60	NaN	-9.0124	14.019	0.87791	-179.07	17.583	7.4515	152.73	-862.06	1123.4	8.4619	888.26	1067.8	35.78	45.006	0	1	-1.5456	-3.1688	-11.528	-12.93	-4.3005	5.6395	12.206	19.396	-5.846	2.4707	0.67871	6.4662	1757.1
14.58	1459	60	NaN	-8.9922	13.999	0.88366	-179.32	17.627	7.5225	152.74	-862.11	1123.4	8.6392	888.32	1067.8	36.406	49.072	0	1	-1.6712	-3.2947	-11.523	-12.925	-4.2859	5.3846	12.185	19.441	-5.9571	2.0898	0.66243	6.5157	1757.2
14.59	1460	60	NaN	-8.9827	13.996	0.87554	-179.52	17.683	7.5258	152.77	-862.11	1123.4	8.7214	888.31	1067.8	36.961	49.654	0	1	-1.6907	-3.3143	-11.52	-12.922	-4.2782	5.1851	12.182	19.496	-5.9689	1.8708	0.66202	6.5748	1757.2
14.6	1461	60	NaN	-9.0411	14.136	0.75733	-179.68	17.723	7.4372	152.92	-861.77	1123.7	8.4805	888.34	1067.8	36.347	49.992	0	1	-1.723	-3.3467	-11.517	-12.919	-4.323	5.0332	12.313	19.547	-6.0461	1.6865	0.79602	6.6275	1757
14.61	1462	60	NaN	-9.0256	14.173	0.59404	-180.02	17.843	7.3673	153.43	-861.54	1123.6	8.4015	888.3	1067.8	36.332	50.771	0	1	-1.8363	-3.4602	-11.515	-12.917	-4.2877	4.7138	12.354	19.662	-6.124	1.2536	0.83869	6.7448	1756.7
14.62	1463	60	NaN	-8.9973	14.084	0.71849	-180.27	17.94	7.3463	153.19	-861.85	1123.5	8.4485	888.24	1067.8	37.968	52.244	0	1	-1.9218	-3.5459	-11.511	-12.913	-4.2695	4.4595	12.269	19.755	-6.1913	0.91363	0.75755	6.842	1756.9
14.63	1464	60	NaN	-8.982	13.992	0.89266	-180.43	18.021	7.31	152.76	-862.22	1123.5	8.4386	888.17	1067.9	38.09	47.98	0	1	-2.0137	-3.6381	-11.507	-12.909	-4.2684	4.2797	12.179	19.834	-6.2822	0.64161	0.67206	6.9249	1757.2
14.64	1465	60	NaN	-8.9841	13.988	0.8852	-180.59	18.103	7.2364	152.79	-862.25	1123.5	8.3303	888.08	1067.9	33.929	42.916	0	1	-2.1377	-3.7623	-11.504	-12.906	-4.2661	4.126	12.177	19.914	-6.4038	0.36367	0.67323	7.0089	1757.2
14.65	1466	60	NaN	-8.9774	13.987	0.85051	-180.76	18.166	7.2688	152.94	-862.26	1123.4	8.5288	888.05	1067.9	36.007	31.553	0	1	-2.2369	-3.8617	-11.501	-12.903	-4.2607	3.9523	12.178	19.975	-6.4976	0.090548	0.67674	7.0718	1757.1
14.66	1467	60	NaN	-8.9649	14.054	0.6982	-180.98	18.257	7.2437	153.43	-861.99	1123.3	8.5635	887.92	1067.9	34.547	48.366	0	1	-2.3291	-3.9542	-11.499	-12.901	-4.2324	3.7501	12.248	20.063	-6.5615	-0.20412	0.74934	7.162	1756.8
14.67	1468	60	NaN	-8.9693	14.084	0.65762	-181.13	18.319	7.2034	153.56	-861.92	1123.2	8.5161	887.84	1067.9	40.274	58.293	0	1	-2.4658	-4.0912	-11.495	-12.897	-4.2306	3.607	12.28	20.123	-6.6964	-0.48417	0.78491	7.2264	1756.6
14.68	1469	60	NaN	-8.9792	14.099	0.66878	-181.25	18.361	7.1949	153.54	-861.94	1123.2	8.5367	887.78	1068	36.128	57.768	0	1	-2.5852	-4.2108	-11.491	-12.893	-4.2419	3.4854	12.296	20.164	-6.8271	-0.72539	0.80487	7.2706	1756.6
14.69	1470	60	NaN	-8.992	14.124	0.68134	-181.4	18.394	7.2021	153.51	-861.95	1123.2	8.6415	887.7	1068	39.778	58.517	0	1	-2.664	-4.2899	-11.489	-12.891	-4.2588	3.333	12.321	20.197	-6.9229	-0.95684	0.83232	7.306	1756.5
14.7	1471	60	NaN	-9.014	14.17	0.67513	-181.62	18.429	7.1585	153.54	-861.94	1123.3	8.7153	887.53	1068	38.914	58.178	0	1	-2.7785	-4.4046	-11.486	-12.888	-4.2819	3.1077	12.368	20.231	-7.0604	-1.2969	0.8817	7.3426	1756.3
14.71	1472	60	NaN	-9.0176	14.208	0.64477	-181.75	18.393	7.1627	153.67	-861.93	1123.3	8.7211	887.48	1068	37.254	58.049	0	1	-2.8228	-4.449	-11.483	-12.885	-4.2811	2.9843	12.405	20.195	-7.1038	-1.4647	0.9226	7.3106	1756.3
14.72	1473	60	NaN	-9.029	14.24	0.66942	-181.82	18.376	7.1327	153.61	-861.92	1123.3	8.6241	887.39	1068	37.575	58.524	0	1	-2.725	-4.351	-11.48	-12.882	-4.2911	2.9183	12.437	20.178	-7.0161	-1.4327	0.9568	7.2962	1756.2
14.73	1474	60	NaN	-9.036	14.259	0.69156	-181.87	18.336	7.1478	153.56	-861.95	1123.3	8.6528	887.32	1068	38.62	58.991	0	1	-2.8151	-4.4413	-11.478	-12.88	-4.3007	2.8611	12.456	20.14	-7.1158	-1.5802	0.97803	7.2597	1756.1
14.74	1475	60	NaN	-9.0401	14.284	0.7079	-181.93	18.279	7.1591	153.53	-861.97	1123.3	8.6732	887.22	1068	38.791	60.052	0	1	-2.9409	-4.5674	-11.476	-12.878	-4.3061	2.8085	12.48	20.083	-7.2471	-1.7589	1.004	7.2054	1756
14.75	1476	60	NaN	-9.0424	14.327	0.72786	-181.97	18.199	7.117	153.5	-861.95	1123.3	8.5544	887.04	1068	40.306	57.879	0	1	-3.0576	-4.6844	-11.472	-12.874	-4.305	2.7665	12.521	20.005	-7.3627	-1.9179	1.0489	7.1312	1755.9
14.76	1477	60	NaN	-9.0248	14.347	0.73185	-182.02	17.995	7.1505	153.56	-862	1123.3	8.6815	886.86	1067.9	38.117	56.091	0	1	-3.0995	-4.7264	-11.468	-12.87	-4.289	2.7173	12.539	19.803	-7.3885	-2.0091	1.0706	6.9331	1755.7
14.77	1478	60	NaN	-9.019	14.364	0.73707	-182.02	17.907	7.0887	153.58	-862	1123.3	8.537	886.74	1067.9	36.187	53.929	0	1	-3.0439	-4.6706	-11.464	-12.866	-4.2778	2.723	12.555	19.717	-7.3216	-1.9475	1.0902	6.8504	1755.6
14.78	1479	60	NaN	-9.016	14.38	0.75101	-182.01	17.845	7.0392	153.55	-861.99	1123.3	8.4142	886.59	1067.9	35.59	53.427	0	1	-3.1094	-4.7363	-11.463	-12.865	-4.2712	2.7357	12.571	19.655	-7.3806	-2.0006	1.1075	6.7897	1755.5
14.79	1480	60	NaN	-9.0085	14.39	0.76224	-182.03	17.707	6.9548	153.54	-862	1123.4	8.2027	886.56	1067.9	38.782	52.434	0	1	-3.1369	-4.7638	-11.461	-12.863	-4.2569	2.7192	12.58	19.516	-7.3938	-2.0446	1.1197	6.6532	1755.5
14.8	1481	60	NaN	-8.9958	14.394	0.76881	-182.08	17.506	6.8582	153.57	-862.02	1123.4	7.9707	886.62	1067.9	38.796	51.15	0	1	-3.0528	-4.6795	-11.456	-12.858	-4.2362	2.6815	12.583	19.316	-7.289	-1.9981	1.1273	6.4583	1755.6
14.81	1482	60	NaN	-8.9855	14.399	0.78399	-182.07	17.409	6.8821	153.55	-862.03	1123.4	8.0653	886.46	1067.8	35.46	47.999	0	1	-3.0308	-4.6575	-11.454	-12.856	-4.2292	2.6854	12.586	19.222	-7.26	-1.9721	1.1323	6.3658	1755.4
14.82	1483	60	NaN	-8.9747	14.399	0.79182	-182.05	17.23	6.9136	153.55	-862.04	1123.3	8.1696	886.29	1067.8	37.123	46.806	0	1	-3.0159	-4.6426	-11.452	-12.854	-4.2211	2.7077	12.584	19.045	-7.237	-1.9349	1.1323	6.1908	1755.2
14.83	1484	60	NaN	-8.9624	14.398	0.80446	-181.96	17.093	6.9891	153.54	-862.06	1123.3	8.2643	886.22	1067.7	36.966	42.707	0	1	-2.9561	-4.5827	-11.451	-12.853	-4.2121	2.7921	12.58	18.911	-7.1682	-1.7905	1.1285	6.0581	1755.2
14.84	1485	60	NaN	-8.9538	14.395	0.80715	-181.9	16.964	7.0489	153.56	-862.07	1123.3	8.3794	886.1	1067.6	37.048	41.551	0	1	-2.9177	-4.5442	-11.45	-12.852	-4.2064	2.8434	12.575	18.784	-7.1241	-1.7008	1.1248	5.9321	1755.1
14.85	1486	60	NaN	-8.9483	14.39	0.81413	-181.89	16.861	7.0468	153.56	-862.09	1123.3	8.3958	885.93	1067.5	37.32	41.488	0	1	-2.9027	-4.5291	-11.449	-12.851	-4.2009	2.8595	12.568	18.683	-7.1037	-1.6696	1.1196	5.8322	1754.9
14.86	1487	60	NaN	-8.9428	14.379	0.84165	-181.87	16.816	6.9715	153.5	-862.12	1123.3	8.2021	885.76	1067.5	36.255	26.647	0	1	-2.782	-4.4082	-11.448	-12.85	-4.1907	2.8801	12.557	18.638	-6.9727	-1.528	1.1087	5.7881	1754.8
14.87	1488	60	NaN	-8.9368	14.371	0.8272	-181.88	16.754	6.9499	153.56	-862.1	1123.3	8.1707	885.65	1067.5	35.483	35.611	0	1	-2.746	-4.372	-11.448	-12.85	-4.1816	2.8795	12.547	18.577	-6.9276	-1.4925	1.0988	5.727	1754.7
14.88	1489	60	NaN	-8.9354	14.355	0.80224	-181.89	16.71	6.9838	153.64	-862.08	1123.3	8.3274	885.49	1067.5	34.235	30.494	0	1	-2.8132	-4.4394	-11.449	-12.851	-4.1822	2.8651	12.53	18.534	-6.9954	-1.5743	1.0811	5.6828	1754.5
14.89	1490	60	NaN	-8.9404	14.336	0.82687	-181.9	16.699	6.959	153.57	-862.1	1123.3	8.3181	885.28	1067.4	36.865	35.322	0	1	-2.7039	-4.3298	-11.452	-12.854	-4.1887	2.8511	12.511	18.525	-6.8926	-1.4787	1.0586	5.6706	1754.3
14.9	1491	60	NaN	-8.94	14.321	0.83552	-181.96	16.725	6.8823	153.54	-862.11	1123.3	8.2331	885.06	1067.5	37.873	39.805	0	1	-2.5817	-4.2074	-11.455	-12.857	-4.1858	2.7991	12.496	18.549	-6.7675	-1.4083	1.0415	5.6924	1754.1
14.91	1492	60	NaN	-8.9307	14.311	0.79909	-182.05	16.775	6.8063	153.65	-862.08	1123.3	8.2133	884.82	1067.5	35.371	37.076	0	1	-2.4307	-4.056	-11.459	-12.86	-4.1717	2.7058	12.489	18.597	-6.6023	-1.3502	1.0302	5.737	1753.8
14.92	1493	60	NaN	-8.9302	14.297	0.80498	-182.1	16.824	6.8214	153.61	-862.07	1123.3	8.3259	884.6	1067.5	34.679	39.963	0	1	-2.2947	-3.9197	-11.464	-12.866	-4.1753	2.6503	12.475	18.646	-6.47	-1.2694	1.0107	5.7801	1753.6
14.93	1494	60	NaN	-8.933	14.285	0.81	-182.13	16.857	6.7948	153.57	-862.09	1123.3	8.2327	884.43	1067.6	36.962	34.396	0	1	-2.1747	-3.7994	-11.471	-12.873	-4.1761	2.6314	12.464	18.678	-6.3508	-1.168	0.993	5.8059	1753.4
14.94	1495	60	NaN	-8.9288	14.28	0.77265	-182.19	16.876	6.808	153.67	-862.06	1123.3	8.3481	884.37	1067.6	33.577	35.426	0	1	-2.1412	-3.7658	-11.478	-12.88	-4.1722	2.5628	12.459	18.697	-6.3133	-1.203	0.98096	5.8172	1753.4
14.95	1496	60	NaN	-8.9264	14.27	0.74554	-182.28	16.899	6.8112	153.73	-862.05	1123.3	8.4414	884.27	1067.6	35.39	32.206	0	1	-1.9797	-3.6039	-11.488	-12.89	-4.1705	2.4789	12.449	18.72	-6.1501	-1.125	0.96116	5.8301	1753.2
14.96	1497	60	NaN	-8.9312	14.26	0.74184	-182.36	16.924	6.7958	153.7	-862.05	1123.3	8.462	884.1	1067.6	35.468	31.686	0	1	-1.6991	-3.3227	-11.5	-12.902	-4.1766	2.3898	12.439	18.745	-5.8757	-0.9329	0.93876	5.8434	1753.1
14.97	1498	60	NaN	-8.944	14.264	0.74258	-182.46	16.936	6.7861	153.63	-862.02	1123.3	8.5032	883.94	1067.6	35.132	33.659	0	1	-1.4185	-3.0415	-11.512	-12.914	-4.1926	2.288	12.443	18.757	-5.6111	-0.75343	0.93044	5.8422	1752.9
14.98	1499	60	NaN	-8.9515	14.263	0.74813	-182.54	16.909	6.7774	153.58	-862.02	1123.3	8.5166	883.88	1067.6	36.063	34.811	0	1	-1.1672	-2.7896	-11.524	-12.926	-4.2017	2.2108	12.441	18.732	-5.369	-0.57885	0.91674	5.8055	1752.8
14.99	1500	60	NaN	-8.9573	14.248	0.7346	-182.62	16.859	6.8342	153.6	-862.04	1123.3	8.7163	883.86	1067.5	35.071	46.379	0	1	-1.1296	-2.7519	-11.531	-12.933	-4.2135	2.1262	12.424	18.683	-5.3431	-0.62569	0.89314	5.7496	1752.8
15	1501	60	NaN	-8.9644	14.251	0.68514	-182.71	16.812	6.8513	153.71	-861.98	1123.3	8.812	883.75	1067.5	35.992	43.596	0	1	-1.3402	-2.963	-11.539	-12.941	-4.2197	2.0335	12.428	18.636	-5.5599	-0.92948	0.88816	5.6949	1752.6
15.01	1502	60	NaN	-8.9679	14.254	0.66062	-182.79	16.779	6.8505	153.76	-861.95	1123.3	8.8546	883.64	1067.5	38.837	52.727	0	1	-1.6514	-3.2749	-11.548	-12.95	-4.2226	1.9522	12.43	18.603	-5.874	-1.3227	0.88127	5.6527	1752.5
15.02	1503	60	NaN	-8.9663	14.239	0.69095	-182.86	16.748	6.8692	153.67	-862.02	1123.3	8.9503	883.6	1067.5	37.809	58.872	0	1	-1.4539	-3.0769	-11.557	-12.959	-4.227	1.8837	12.414	18.573	-5.6809	-1.1932	0.85687	5.6135	1752.5
15.03	1504	60	NaN	-8.9743	14.25	0.65577	-182.98	16.663	6.8842	153.75	-861.97	1123.3	9.0782	883.5	1067.4	39.549	60.031	0	1	-1.2563	-2.8789	-11.566	-12.968	-4.2363	1.7618	12.424	18.489	-5.4926	-1.1172	0.8572	5.521	1752.3
15.04	1505	60	NaN	-8.9869	14.26	0.69112	-183.1	16.589	6.9347	153.62	-861.98	1123.3	9.3085	883.4	1067.4	40.989	60.402	0	1	-1.0588	-2.6809	-11.575	-12.977	-4.2602	1.6287	12.432	18.417	-5.319	-1.0523	0.85693	5.4397	1752.2
15.05	1506	60	NaN	-8.9939	14.271	0.69736	-183.18	16.543	6.9319	153.6	-861.96	1123.3	9.3635	883.3	1067.3	42.288	59.572	0	1	-0.86125	-2.483	-11.584	-12.986	-4.2695	1.5417	12.442	18.373	-5.1307	-0.94129	0.85738	5.3867	1752.1
15.06	1507	60	NaN	-9.0007	14.278	0.70058	-183.26	16.504	6.9081	153.61	-861.95	1123.3	9.3676	883.19	1067.3	41.391	56.293	0	1	-0.66371	-2.285	-11.593	-12.995	-4.2759	1.4611	12.448	18.335	-4.9396	-0.82385	0.8544	5.3395	1752
15.07	1508	60	NaN	-9.0083	14.281	0.71366	-183.35	16.461	6.9032	153.6	-861.95	1123.3	9.4301	883.09	1067.3	39.411	51.822	0	1	-0.46618	-2.087	-11.602	-13.004	-4.2855	1.3735	12.449	18.293	-4.7517	-0.71347	0.84718	5.2885	1751.9
15.08	1509	60	NaN	-9.0117	14.282	0.72405	-183.42	16.422	6.9577	153.59	-861.93	1123.3	9.6197	883.06	1067.3	35.017	49.904	0	1	-0.0438	-1.6636	-11.599	-13.001	-4.2953	1.301	12.45	18.254	-4.3391	-0.36261	0.8511	5.2529	1751.8
15.09	1510	60	NaN	-9.0142	14.29	0.71277	-183.46	16.358	7.2499	153.66	-861.89	1123.3	10.413	883.18	1067.3	37.64	50.451	0	1	0.42235	-1.1964	-11.592	-12.994	-4.3214	1.2349	12.459	18.19	-3.8991	0.038492	0.86664	5.1959	1751.8
15.1	1511	60	NaN	-9.0118	14.283	0.7316	-183.49	16.316	7.2734	153.68	-861.89	1123.3	10.505	883.12	1067.3	38.678	52.805	0	1	0.52711	-1.0914	-11.595	-12.997	-4.3213	1.2045	12.451	18.148	-3.7942	0.11308	0.85534	5.1504	1751.8
15.11	1512	60	NaN	-9.0003	14.273	0.75551	-183.48	16.274	7.2669	153.68	-861.87	1123.3	10.542	883.06	1067.3	37.739	52.513	0	1	0.57166	-1.0467	-11.597	-12.999	-4.3106	1.2066	12.44	18.107	-3.739	0.15985	0.84279	5.1078	1751.7
15.12	1513	60	NaN	-8.9884	14.261	0.78276	-183.44	16.237	7.2661	153.66	-861.87	1123.3	10.593	883.02	1067.2	35.949	51.834	0	1	0.58662	-1.0318	-11.598	-13	-4.3012	1.2439	12.427	18.071	-3.7146	0.21211	0.82919	5.0704	1751.6
15.13	1514	60	NaN	-8.9826	14.243	0.80996	-183.36	16.209	7.2435	153.6	-861.89	1123.3	10.562	882.97	1067.2	35.88	50.817	0	1	0.6255	-0.99278	-11.594	-12.996	-4.2962	1.3243	12.41	18.042	-3.6707	0.33149	0.81564	5.046	1751.6
15.14	1515	60	NaN	-8.954	14.236	0.78345	-183.21	16.164	7.2718	153.71	-861.84	1123.3	10.694	882.93	1067.2	37.96	45.085	0	1	0.65608	-0.96213	-11.59	-12.992	-4.268	1.4765	12.402	17.998	-3.612	0.51433	0.81232	5.0057	1751.5
15.15	1516	60	NaN	-8.9313	14.222	0.76191	-183.06	16.169	6.9385	153.77	-861.82	1123.3	9.8713	882.74	1067.2	38.471	56.05	0	1	0.65984	-0.95836	-11.584	-12.986	-4.2158	1.651	12.387	18.004	-3.556	0.69268	0.80333	5.0185	1751.4
15.16	1517	60	NaN	-8.9187	14.21	0.7706	-182.91	16.141	6.81	153.73	-861.82	1123.3	9.5863	882.71	1067.2	39.19	57.566	0	1	0.60602	-1.0123	-11.576	-12.978	-4.1952	1.8139	12.375	17.977	-3.5891	0.80164	0.79838	4.9984	1751.4
15.17	1518	60	NaN	-8.9108	14.201	0.7853	-182.75	16.105	6.7887	153.67	-861.82	1123.3	9.5796	882.74	1067.2	41.255	58.321	0	1	0.5907	-1.0277	-11.566	-12.968	-4.1892	1.9693	12.366	17.94	-3.5985	0.94163	0.79925	4.9719	1751.4
15.18	1519	60	NaN	-8.9017	14.193	0.78674	-182.57	16.071	6.7831	153.64	-861.81	1123.3	9.5835	882.77	1067.1	39.744	59.711	0	1	0.78852	-0.82939	-11.549	-12.951	-4.1813	2.1496	12.356	17.907	-3.3928	1.3202	0.8074	4.9563	1751.4
15.19	1520	60	NaN	-8.8881	14.179	0.7752	-182.3	16.009	6.8527	153.64	-861.8	1123.2	9.6957	882.92	1067	38.704	59.438	0	1	0.5259	-1.0926	-11.538	-12.94	-4.1717	2.4172	12.34	17.848	-3.6458	1.3246	0.80183	4.9087	1751.6
15.2	1521	60	NaN	-8.8889	14.182	0.75645	-182.21	16.038	6.8278	153.65	-861.75	1123.3	9.6557	882.93	1067	40.493	58.8	0	1	0.14466	-1.4747	-11.529	-12.931	-4.1708	2.505	12.342	17.877	-4.0261	1.0303	0.81289	4.9464	1751.5
15.21	1522	60	NaN	-8.8851	14.174	0.73694	-182.26	16.1	6.7261	153.68	-861.74	1123.3	9.4831	882.83	1067.1	40.416	57.028	0	1	0.11467	-1.5048	-11.52	-12.921	-4.1601	2.4617	12.336	17.938	-4.0455	0.95689	0.81658	5.0167	1751.4
15.22	1523	60	NaN	-8.886	14.169	0.7229	-182.35	16.154	6.6817	153.7	-861.72	1123.2	9.3989	882.78	1067.1	38.803	55.499	0	1	-0.023661	-1.6434	-11.507	-12.908	-4.1574	2.3754	12.333	17.991	-4.181	0.732	0.82629	5.0823	1751.4
15.23	1524	60	NaN	-8.8938	14.171	0.71061	-182.49	16.208	6.7274	153.71	-861.68	1123.2	9.486	882.79	1067.1	37.538	51.25	0	1	-0.42329	-2.044	-11.485	-12.887	-4.1678	2.2388	12.335	18.044	-4.5911	0.19481	0.85021	5.1568	1751.3
15.24	1525	60	NaN	-8.9075	14.177	0.69274	-182.72	16.289	6.847	153.71	-861.63	1123.2	9.7681	882.82	1067.2	36.319	45.472	0	1	-0.82292	-2.4445	-11.464	-12.866	-4.1906	1.9985	12.343	18.123	-5.0135	-0.44603	0.8789	5.2574	1751.3
15.25	1526	60	NaN	-8.9335	14.193	0.67888	-183	16.323	7.1576	153.69	-861.58	1123.3	10.537	883.01	1067.2	36.946	46.546	0	1	-1.0602	-2.6824	-11.446	-12.848	-4.2425	1.6876	12.359	18.157	-5.3027	-0.9948	0.91316	5.3089	1751.3
15.26	1527	60	NaN	-8.9471	14.186	0.7027	-183.13	16.347	7.2268	153.59	-861.61	1123.3	10.699	883.03	1067.2	35.528	46.292	0	1	-0.8564	-2.4781	-11.437	-12.839	-4.2648	1.5477	12.352	18.181	-5.1212	-0.93042	0.91527	5.342	1751.4
15.27	1528	60	NaN	-8.9558	14.182	0.68757	-183.36	16.347	7.2767	153.6	-861.6	1123.3	10.834	883.14	1067.2	36.936	46.516	0	1	-1.0886	-2.7108	-11.417	-12.818	-4.2777	1.3149	12.348	18.181	-5.3663	-1.3959	0.93128	5.3624	1751.5
15.28	1529	60	NaN	-8.9662	14.18	0.66075	-183.68	16.352	7.2152	153.63	-861.57	1123.2	10.783	883.23	1067.2	36.455	48.591	0	1	-1.3617	-2.9846	-11.394	-12.796	-4.2858	1.0023	12.348	18.184	-5.6476	-1.9823	0.95346	5.3882	1751.5
15.29	1530	60	NaN	-8.9811	14.173	0.66125	-183.98	16.373	7.0228	153.56	-861.57	1123.2	10.482	883.23	1067.3	34.831	50.589	0	1	-1.3497	-2.9725	-11.376	-12.778	-4.2933	0.71156	12.344	18.202	-5.643	-2.261	0.96829	5.4245	1751.6
15.3	1531	60	NaN	-8.9934	14.149	0.70246	-184.08	16.362	6.9789	153.39	-861.65	1123.2	10.417	883.27	1067.3	39.637	54.102	0	1	-1.3824	-3.0053	-11.356	-12.758	-4.3092	0.59996	12.321	18.189	-5.6916	-2.4053	0.96498	5.4309	1751.7
15.31	1532	60	NaN	-9.0265	14.121	0.85619	-184.15	16.347	6.929	152.85	-861.93	1123.4	10.344	883.29	1067.3	39.554	57.979	0	1	-1.494	-3.1172	-11.336	-12.738	-4.3584	0.51597	12.287	18.181	-5.8524	-2.6012	0.95119	5.4426	1751.9
15.32	1533	60	NaN	-9.0318	14.116	0.91106	-184.19	16.303	6.8964	152.63	-861.98	1123.4	10.349	883.39	1067.3	41.582	59.149	0	1	-1.796	-3.4199	-11.312	-12.714	-4.3715	0.47235	12.28	18.139	-6.1675	-2.9475	0.96822	5.4246	1752.1
15.33	1534	60	NaN	-9.0302	14.121	0.87953	-184.19	16.271	6.8813	152.69	-861.94	1123.4	10.39	883.46	1067.3	41.192	59.7	0	1	-2.0216	-3.646	-11.29	-12.692	-4.3693	0.47545	12.285	18.106	-6.3909	-3.1705	0.99561	5.4148	1752.1
15.34	1535	60	NaN	-9.0323	14.122	0.8238	-184.14	16.261	6.875	152.83	-861.91	1123.4	10.44	883.47	1067.3	41.771	60.103	0	1	-2.0179	-3.6422	-11.272	-12.674	-4.3685	0.52613	12.287	18.097	-6.3864	-3.1161	1.0147	5.4224	1752.1
15.35	1536	60	NaN	-9.0349	14.11	0.82631	-184.04	16.258	6.8646	152.76	-861.93	1123.4	10.493	883.46	1067.3	44.413	59.913	0	1	-2.0971	-3.7216	-11.254	-12.656	-4.375	0.61783	12.275	18.092	-6.4721	-3.1038	1.0213	5.4369	1752.1
15.36	1537	60	NaN	-9.0173	14.096	0.83878	-183.94	16.261	6.8642	152.73	-861.96	1123.4	10.528	883.44	1067.3	47.974	59.807	0	1	-2.185	-3.8098	-11.239	-12.641	-4.3597	0.71429	12.26	18.096	-6.5447	-3.0955	1.0216	5.4558	1752.1
15.37	1538	60	NaN	-9.0157	14.101	0.86762	-183.76	16.206	6.681	152.61	-861.93	1123.4	9.9747	883.44	1067.2	44.943	59.619	0	1	-2.2509	-3.8758	-11.233	-12.635	-4.3437	0.91559	12.261	18.046	-6.5946	-2.9602	1.0278	5.4105	1752.1
15.38	1539	60	NaN	-9.0173	14.103	0.89878	-183.61	16.182	6.5724	152.49	-861.94	1123.4	9.6633	883.4	1067.1	44.715	59.478	0	1	-2.3176	-3.9427	-11.228	-12.63	-4.3391	1.0672	12.26	18.024	-6.6567	-2.8754	1.0318	5.3942	1752.1
15.39	1540	60	NaN	-9.0082	14.094	0.89335	-183.48	16.176	6.6037	152.49	-861.96	1123.4	9.743	883.35	1067.1	42.206	58.365	0	1	-2.3853	-4.0106	-11.224	-12.626	-4.3324	1.198	12.25	18.02	-6.7177	-2.8126	1.0259	5.3939	1752
15.4	1541	60	NaN	-8.9831	14.078	0.83703	-183.31	16.162	6.7134	152.69	-861.96	1123.4	9.993	883.33	1067	40.459	57.042	0	1	-2.3746	-3.9998	-11.222	-12.624	-4.309	1.3655	12.233	18.007	-6.6837	-2.6344	1.0111	5.3828	1752
15.41	1542	60	NaN	-8.9659	14.078	0.81743	-183.16	16.182	6.6469	152.78	-861.94	1123.4	9.7578	883.2	1067	40.907	57.362	0	1	-2.35	-3.9751	-11.221	-12.623	-4.2806	1.5243	12.235	18.026	-6.6306	-2.4508	1.0132	5.4027	1751.9
15.42	1543	60	NaN	-8.9871	14.067	0.86628	-183.03	16.218	6.6684	152.59	-862.02	1123.4	9.9034	883.15	1067	41.584	57.021	0	1	-2.3163	-3.9413	-11.222	-12.624	-4.3131	1.6448	12.223	18.062	-6.6293	-2.2965	1.0012	5.4384	1751.9
15.43	1544	60	NaN	-8.9768	14.07	0.86501	-182.89	16.267	6.6047	152.61	-862.01	1123.4	9.7534	882.99	1067.1	40.75	56.94	0	1	-2.1574	-3.782	-11.222	-12.624	-4.2966	1.792	12.227	18.109	-6.454	-1.9901	1.005	5.4855	1751.7
15.44	1545	60	NaN	-8.9717	14.065	0.84545	-182.78	16.282	6.5614	152.69	-862.02	1123.4	9.6866	882.88	1067.1	41.982	56.271	0	1	-2.004	-3.6283	-11.222	-12.624	-4.2866	1.9079	12.223	18.124	-6.2905	-1.7204	1.0008	5.4993	1751.7
15.45	1546	60	NaN	-8.9833	14.053	0.83885	-182.68	16.248	6.5679	152.7	-862.08	1123.4	9.8103	882.83	1067.1	41.945	54.339	0	1	-1.8901	-3.5141	-11.224	-12.626	-4.3018	1.9987	12.212	18.089	-6.1918	-1.5155	0.98825	5.4634	1751.7
15.46	1547	60	NaN	-8.9817	14.068	0.8544	-182.53	16.189	6.5326	152.69	-862.08	1123.4	9.7925	882.7	1067.1	40.026	55.358	0	1	-1.7715	-3.3953	-11.226	-12.628	-4.2997	2.1533	12.226	18.031	-6.0713	-1.2421	0.99982	5.4037	1751.5
15.47	1548	60	NaN	-8.9832	14.077	0.83251	-182.43	16.163	6.4586	152.79	-862.08	1123.4	9.6333	882.57	1067.1	39.563	58.647	0	1	-1.6479	-3.2714	-11.228	-12.63	-4.2923	2.2623	12.234	18.005	-5.9402	-1.009	1.0065	5.3754	1751.4
15.48	1549	60	NaN	-8.9948	14.081	0.85403	-182.34	16.131	6.4283	152.75	-862.12	1123.4	9.605	882.47	1067.1	40.455	58.328	0	1	-1.5817	-3.2051	-11.231	-12.633	-4.3042	2.3481	12.238	17.974	-5.8859	-0.85701	1.0074	5.3411	1751.4
15.49	1550	60	NaN	-9.0013	14.087	0.86722	-182.22	16.061	6.4689	152.74	-862.14	1123.4	9.7067	882.43	1067	39.275	58.631	0	1	-1.5063	-3.1295	-11.234	-12.636	-4.3144	2.4709	12.242	17.906	-5.8207	-0.65859	1.0085	5.2704	1751.3
15.5	1551	60	NaN	-9.0032	14.106	0.86968	-182.1	15.981	6.5436	152.77	-862.13	1123.4	9.9215	882.41	1066.9	39.704	58.312	0	1	-1.4161	-3.039	-11.238	-12.64	-4.3222	2.5858	12.258	17.828	-5.7382	-0.45319	1.02	5.1888	1751.3
15.51	1552	60	NaN	-9.0043	14.142	0.85763	-182.06	15.945	6.5495	152.84	-862.07	1123.4	10.098	882.28	1066.9	40.926	57.49	0	1	-1.375	-2.9978	-11.242	-12.644	-4.3259	2.6207	12.293	17.794	-5.7009	-0.3771	1.0509	5.1505	1751.1
15.52	1553	60	NaN	-8.9879	14.18	0.69542	-182.1	16.026	6.199	153.36	-861.82	1123.2	9.4492	881.91	1067.1	37.661	55.959	0	1	-1.3181	-2.9408	-11.245	-12.647	-4.2698	2.6132	12.341	17.865	-5.5879	-0.32763	1.0956	5.2177	1750.6
15.53	1554	60	NaN	-8.9813	14.196	0.68246	-182.11	16.002	6.1985	153.43	-861.78	1123.2	9.5608	881.86	1067.1	45.011	52.891	0	1	-1.2351	-2.8577	-11.248	-12.65	-4.2644	2.6056	12.357	17.841	-5.4995	-0.25203	1.1095	5.1918	1750.5
15.54	1555	60	NaN	-8.9746	14.212	0.66628	-182.11	15.979	6.1827	153.5	-861.76	1123.2	9.6125	881.76	1067.1	50.595	47.906	0	1	-1.1973	-2.8197	-11.25	-12.652	-4.257	2.6054	12.372	17.819	-5.4542	-0.21433	1.1215	5.1665	1750.3
15.55	1556	60	NaN	-8.9712	14.212	0.66009	-182.13	15.956	6.1537	153.53	-861.78	1123.2	9.6234	881.65	1067	46.176	48.211	0	1	-1.2341	-2.8567	-11.254	-12.656	-4.2524	2.5933	12.372	17.796	-5.4865	-0.26334	1.1184	5.1405	1750.3
15.56	1557	60	NaN	-8.9729	14.201	0.67294	-182.14	15.917	6.1723	153.52	-861.83	1123.2	9.7114	881.63	1067	46.529	50.919	0	1	-1.2304	-2.8529	-11.256	-12.658	-4.2575	2.5777	12.361	17.757	-5.4878	-0.27524	1.1042	5.0982	1750.3
15.57	1558	60	NaN	-8.9754	14.223	0.66353	-182.09	15.839	6.2963	153.56	-861.79	1123.2	9.9321	881.79	1066.9	48.042	50.375	0	1	-1.2343	-2.8568	-11.259	-12.661	-4.2662	2.6189	12.379	17.684	-5.5005	-0.23792	1.1193	5.0225	1750.4
15.58	1559	60	NaN	-8.9698	14.227	0.69733	-182.22	15.807	6.2615	153.49	-861.81	1123.2	10.064	881.61	1066.9	50.263	51.256	0	1	-1.2455	-2.8681	-11.262	-12.664	-4.2669	2.4822	12.384	17.65	-5.5124	-0.38584	1.1214	4.9861	1750.2
15.59	1560	60	NaN	-8.9657	14.227	0.71151	-182.24	15.713	6.3314	153.45	-861.84	1123.2	10.24	881.63	1066.9	51.802	51.118	0	1	-1.2642	-2.8869	-11.265	-12.667	-4.2699	2.4569	12.381	17.558	-5.5341	-0.42999	1.1157	4.8909	1750.2
15.6	1561	60	NaN	-8.9587	14.238	0.70055	-182.3	15.643	6.3222	153.49	-861.82	1123.2	10.292	881.58	1066.8	44.093	49.074	0	1	-1.2797	-2.9024	-11.268	-12.67	-4.2629	2.3946	12.391	17.49	-5.5427	-0.50783	1.1222	4.82	1750.2
15.61	1562	60	NaN	-8.95	14.257	0.67858	-182.38	15.597	6.2937	153.57	-861.76	1123.3	10.338	881.5	1066.8	37.166	48.333	0	1	-1.2917	-2.9144	-11.271	-12.673	-4.2528	2.3181	12.409	17.445	-5.5445	-0.59632	1.1382	4.7716	1750.1
15.62	1563	60	NaN	-8.9447	14.272	0.66984	-182.35	15.526	6.4063	153.61	-861.74	1123.3	10.582	881.58	1066.7	37.483	48.33	0	1	-1.3055	-2.9282	-11.274	-12.676	-4.2546	2.3351	12.42	17.377	-5.5601	-0.59305	1.1465	4.701	1750.1
15.63	1564	60	NaN	-8.9479	14.27	0.67945	-182.45	15.548	6.2408	153.57	-861.76	1123.3	10.341	881.39	1066.8	37.782	48.169	0	1	-1.3249	-2.9477	-11.277	-12.678	-4.2506	2.2472	12.42	17.397	-5.5755	-0.70044	1.1435	4.7188	1749.9
15.64	1565	60	NaN	-8.948	14.273	0.684	-182.48	15.537	6.1921	153.55	-861.77	1123.3	10.307	881.32	1066.8	37.454	47.541	0	1	-1.3961	-3.019	-11.281	-12.683	-4.25	2.2179	12.424	17.386	-5.6461	-0.80115	1.1428	4.7037	1749.9
15.65	1566	60	NaN	-8.9487	14.276	0.67334	-182.5	15.526	6.167	153.59	-861.76	1123.3	10.339	881.31	1066.8	35.611	47.866	0	1	-0.717	-2.3384	-11.273	-12.675	-4.2505	2.1965	12.427	17.375	-4.9675	-0.14185	1.1536	4.7003	1749.9
15.66	1567	60	NaN	-8.9498	14.28	0.67365	-182.51	15.523	6.1413	153.61	-861.77	1123.3	10.366	881.31	1066.8	36.552	44.215	0	1	0.46468	-1.154	-11.257	-12.659	-4.2519	2.189	12.43	17.372	-3.7873	1.035	1.173	4.7127	1749.9
15.67	1568	60	NaN	-8.95	14.289	0.69778	-182.49	15.525	6.1177	153.56	-861.78	1123.3	10.384	881.29	1066.8	36.124	40.709	0	1	0.40837	-1.2104	-11.259	-12.661	-4.2544	2.2026	12.44	17.375	-3.846	0.99217	1.1806	4.7137	1749.8
15.68	1569	60	NaN	-8.9474	14.317	0.70339	-182.48	15.524	6.1259	153.56	-861.72	1123.3	10.534	881.3	1066.8	35.005	34.707	0	1	0.36811	-1.2508	-11.261	-12.663	-4.2564	2.215	12.467	17.375	-3.8883	0.96421	1.2058	4.712	1749.8
15.69	1570	60	NaN	-8.9518	14.326	0.72597	-182.38	15.472	6.2258	153.52	-861.73	1123.3	10.794	881.46	1066.7	34.725	35.951	0	1	0.34116	-1.2778	-11.262	-12.664	-4.271	2.2983	12.473	17.325	-3.9298	1.0205	1.2107	4.6609	1749.9
15.7	1571	60	NaN	-8.9559	14.329	0.73961	-182.39	15.507	6.1322	153.5	-861.73	1123.3	10.681	881.36	1066.8	33.538	33.062	0	1	0.32448	-1.2945	-11.265	-12.666	-4.272	2.2928	12.479	17.358	-3.9475	0.99826	1.2141	4.6917	1749.9
15.71	1572	60	NaN	-8.9578	14.338	0.73713	-182.4	15.534	6.0224	153.51	-861.71	1123.3	10.513	881.27	1066.8	36.87	51.465	0	1	0.29981	-1.3192	-11.267	-12.669	-4.2678	2.2852	12.489	17.383	-3.968	0.96602	1.2217	4.7135	1749.8
15.72	1573	60	NaN	-8.9589	14.347	0.72588	-182.39	15.508	5.9796	153.54	-861.69	1123.3	10.477	881.3	1066.9	39.285	58.388	0	1	0.18667	-1.4326	-11.267	-12.669	-4.2665	2.304	12.498	17.357	-4.0799	0.87134	1.2307	4.6877	1749.8
15.73	1574	60	NaN	-8.9632	14.344	0.72406	-182.38	15.453	5.9728	153.58	-861.69	1123.3	10.574	881.36	1066.8	40.283	60.185	0	1	0.097519	-1.522	-11.269	-12.671	-4.273	2.3108	12.495	17.302	-4.1755	0.78879	1.2256	4.6311	1749.8
15.74	1575	60	NaN	-8.9718	14.36	0.72457	-182.31	15.342	6.123	153.56	-861.64	1123.3	10.922	881.59	1066.7	41.13	59.38	0	1	0.0099204	-1.6098	-11.272	-12.674	-4.2941	2.3657	12.507	17.196	-4.2842	0.75595	1.2352	4.5219	1750
15.75	1576	60	NaN	-8.9742	14.348	0.7528	-182.32	15.254	6.1257	153.47	-861.67	1123.3	11.056	881.71	1066.7	40.659	58.44	0	1	-0.17723	-1.7974	-11.274	-12.676	-4.304	2.3516	12.493	17.109	-4.4812	0.55427	1.2196	4.4332	1750.1
15.76	1577	60	NaN	-8.9752	14.341	0.76119	-182.36	15.199	6.2037	153.44	-861.69	1123.3	11.454	881.77	1066.8	40.205	58.238	0	1	-0.31375	-1.9342	-11.276	-12.678	-4.3192	2.2919	12.489	17.051	-4.6329	0.35769	1.2121	4.3731	1750.1
15.77	1578	60	NaN	-8.9724	14.34	0.75476	-182.39	15.151	6.2225	153.46	-861.68	1123.3	11.626	881.81	1066.8	38.116	57.953	0	1	-0.41611	-2.0368	-11.28	-12.682	-4.3217	2.2626	12.488	17.003	-4.7378	0.2258	1.2084	4.3212	1750.2
15.78	1579	60	NaN	-8.9635	14.335	0.75217	-182.36	15.087	6.0401	153.47	-861.68	1123.3	11.131	881.87	1066.7	39.695	58.139	0	1	-0.50155	-2.1224	-11.283	-12.685	-4.2964	2.3099	12.48	16.942	-4.798	0.18751	1.1971	4.2573	1750.3
15.79	1580	60	NaN	-8.955	14.336	0.74776	-182.37	15.035	5.9712	153.47	-861.68	1123.3	11.028	881.91	1066.7	38.217	58.182	0	1	-0.62021	-2.2414	-11.285	-12.687	-4.2845	2.3003	12.481	16.89	-4.9047	0.058915	1.1953	4.2031	1750.3
15.8	1581	60	NaN	-8.9424	14.334	0.74484	-182.41	14.921	5.8983	153.42	-861.67	1123.4	10.965	882.02	1066.7	39.817	58.272	0	1	-0.90231	-2.5241	-11.287	-12.689	-4.2718	2.262	12.478	16.777	-5.1741	-0.26215	1.1911	4.0883	1750.4
15.81	1582	60	NaN	-8.9314	14.334	0.72928	-182.42	14.742	5.7654	153.42	-861.65	1123.4	10.682	882.37	1066.6	39.878	58.462	0	1	-1.1652	-2.7876	-11.289	-12.691	-4.2525	2.259	12.477	16.598	-5.4177	-0.52854	1.1882	3.9068	1750.8
15.82	1583	60	NaN	-8.9285	14.338	0.73059	-182.43	14.6	5.6892	153.37	-861.63	1123.4	10.528	882.65	1066.6	39.789	58.741	0	1	-1.4157	-3.0387	-11.291	-12.693	-4.2469	2.2517	12.482	16.457	-5.6626	-0.78696	1.191	3.7638	1751
15.83	1584	60	NaN	-8.9303	14.344	0.74102	-182.45	14.533	5.6922	153.29	-861.63	1123.4	10.583	882.74	1066.6	38.224	56.659	0	1	-1.6488	-3.2723	-11.291	-12.693	-4.2534	2.2233	12.488	16.39	-5.9022	-1.049	1.1972	3.6971	1751.1
15.84	1585	60	NaN	-8.9222	14.339	0.69988	-182.48	14.468	5.6511	153.39	-861.61	1123.3	10.499	882.82	1066.6	37.416	53.912	0	0	-1.8309	-3.4549	-11.291	-12.693	-4.2394	2.2024	12.482	16.325	-6.0704	-1.2524	1.1918	3.6321	1751.2
15.85	1586	60	NaN	-8.9262	14.343	0.67638	-182.56	14.421	5.8793	153.37	-861.55	1123.3	11.241	882.87	1066.7	37.576	53.854	0	0	-1.9869	-3.6112	-11.29	-12.692	-4.2682	2.1	12.49	16.274	-6.2552	-1.5113	1.1991	3.5821	1751.1
15.86	1587	60	NaN	-8.9385	14.325	0.63517	-182.61	14.339	5.9184	153.44	-861.53	1123.3	11.38	882.99	1066.7	38.558	52.731	0	0	-2.2541	-3.879	-11.29	-12.692	-4.2832	2.0498	12.472	16.191	-6.5373	-1.8292	1.1821	3.499	1751.2
15.87	1588	60	NaN	-8.9658	14.289	0.71767	-182.64	14.287	5.8991	153.14	-861.68	1123.4	11.339	883.05	1066.7	39.28	50.914	0	0	-2.5195	-4.145	-11.29	-12.692	-4.3192	2.0111	12.433	16.142	-6.8387	-2.1339	1.1431	3.4504	1751.4
15.88	1589	60	NaN	-8.9994	14.25	0.86493	-182.66	14.27	5.908	152.67	-861.87	1123.5	11.387	883.05	1066.7	38.734	47.808	0	0	-2.6847	-4.3106	-11.289	-12.691	-4.3704	1.9721	12.391	16.128	-7.055	-2.3385	1.1025	3.4376	1751.6
15.89	1590	60	NaN	-9.0234	14.229	0.93463	-182.67	14.261	5.97	152.44	-861.91	1123.5	11.594	883.07	1066.7	36.382	44.404	0	0	-2.8413	-4.4675	-11.287	-12.689	-4.4089	1.9408	12.371	16.119	-7.2502	-2.5268	1.0837	3.4303	1751.6
15.9	1591	60	NaN	-9.0287	14.223	0.93529	-182.67	14.263	5.9179	152.45	-861.86	1123.5	11.487	883.06	1066.7	35.864	36.518	0	0	-3.075	-4.7018	-11.284	-12.686	-4.4101	1.9475	12.365	16.121	-7.4851	-2.7542	1.0807	3.435	1751.5
15.91	1592	60	NaN	-8.9898	14.24	0.7035	-182.67	14.304	5.9213	153.18	-861.52	1123.3	11.538	882.99	1066.7	36.256	33.45	0	0	-3.5704	-5.1983	-11.281	-12.683	-4.3479	1.9719	12.388	16.157	-7.9183	-3.2265	1.1067	3.4742	1751.2
15.92	1593	60	NaN	-9.0027	14.234	0.74943	-182.67	14.34	5.9232	153.02	-861.56	1123.4	11.573	882.94	1066.8	37.558	33.575	0	0	-3.8207	-5.4492	-11.278	-12.68	-4.3672	1.9633	12.38	16.194	-8.1879	-3.4859	1.1019	3.5139	1751.1
15.93	1594	60	NaN	-9.0052	14.219	0.77902	-182.66	14.383	5.828	152.94	-861.59	1123.4	11.328	882.87	1066.7	36.244	33.056	0	0	-3.9768	-5.6057	-11.276	-12.678	-4.3641	1.9814	12.364	16.238	-8.3409	-3.6243	1.0882	3.5604	1751.1
15.94	1595	60	NaN	-8.9661	14.212	0.6373	-182.64	14.448	5.7023	153.44	-861.39	1123.2	11.019	882.77	1066.7	35.199	36.968	0	0	-4.1362	-5.7654	-11.271	-12.672	-4.2978	2.0276	12.361	16.299	-8.434	-3.7378	1.0903	3.627	1750.9
15.95	1596	60	NaN	-8.971	14.215	0.72996	-182.68	14.531	5.9287	153.14	-861.39	1123.3	11.801	882.65	1066.7	37.058	34.022	0	0	-4.2991	-5.9287	-11.265	-12.667	-4.3379	1.9538	12.363	16.383	-8.637	-3.9749	1.0975	3.7157	1750.7
15.96	1597	60	NaN	-8.9911	14.17	0.87125	-182.64	14.577	5.7184	152.69	-861.65	1123.4	11.166	882.56	1066.7	33.381	33.464	0	0	-4.4686	-6.0986	-11.261	-12.663	-4.3522	1.9971	12.313	16.435	-8.8208	-4.1015	1.0517	3.7725	1750.9
15.97	1598	60	NaN	-8.9644	14.174	0.76587	-182.66	14.623	5.8334	153.03	-861.51	1123.3	11.55	882.5	1066.7	37.627	35.923	0	0	-4.4753	-6.1053	-11.258	-12.66	-4.3265	1.9734	12.32	16.476	-8.8018	-4.1319	1.0628	3.8169	1750.7
15.98	1599	60	NaN	-8.9422	14.19	0.66328	-182.67	14.721	5.8765	153.34	-861.35	1123.3	11.719	882.24	1066.7	38.262	30.242	0	0	-4.4426	-6.0725	-11.255	-12.657	-4.2984	1.9697	12.337	16.574	-8.741	-4.1028	1.0823	3.917	1750.3
15.99	1600	60	NaN	-8.9506	14.184	0.69405	-182.67	14.78	5.8124	153.23	-861.41	1123.3	11.566	882.03	1066.6	36.866	42.676	0	0	-4.4124	-6.0423	-11.252	-12.653	-4.3051	1.976	12.328	16.637	-8.7176	-4.0664	1.0763	3.9831	1750.1
16	1601	60	NaN	-8.9845	14.143	0.84723	-182.7	14.645	5.8764	152.74	-861.72	1123.4	11.824	882.33	1066.7	38.284	48.047	0	0	-4.3175	-5.9471	-11.25	-12.651	-4.3652	1.9202	12.285	16.503	-8.6826	-4.0269	1.0356	3.8511	1750.7
16.01	1602	60	NaN	-8.9682	14.148	0.84401	-182.7	14.581	5.9253	152.74	-861.68	1123.4	11.992	882.34	1066.6	36.498	50.495	0	0	-4.2044	-5.8338	-11.248	-12.65	-4.3541	1.9125	12.289	16.44	-8.5585	-3.9213	1.0409	3.7899	1750.6
16.02	1603	60	NaN	-8.973	14.148	0.83604	-182.69	14.535	5.8772	152.78	-861.7	1123.4	11.861	882.29	1066.6	42.764	46.094	0	0	-4.0946	-5.7237	-11.247	-12.649	-4.3535	1.9295	12.288	16.395	-8.4481	-3.7942	1.0409	3.7461	1750.6
16.03	1604	60	NaN	-8.9571	14.18	0.75707	-182.69	14.448	5.8643	153.06	-861.54	1123.3	11.821	882.29	1066.5	39.65	40.071	0	0	-3.9245	-5.5533	-11.246	-12.648	-4.3267	1.9442	12.322	16.306	-8.2512	-3.6091	1.0752	3.6578	1750.5
16.04	1605	60	NaN	-8.9419	14.219	0.68031	-182.68	14.356	5.8762	153.34	-861.36	1123.2	11.851	882.29	1066.5	42.158	36.678	0	0	-3.6512	-5.2793	-11.246	-12.648	-4.3027	1.9542	12.361	16.214	-7.9539	-3.3251	1.1152	3.5663	1750.3
16.05	1606	60	NaN	-8.9516	14.234	0.67201	-182.67	14.292	5.839	153.4	-861.35	1123.2	11.738	882.24	1066.5	46.387	35.474	0	0	-3.4825	-5.1103	-11.245	-12.647	-4.3066	1.9734	12.374	16.151	-7.7891	-3.1368	1.1295	3.5041	1750.3
16.06	1607	60	NaN	-8.9675	14.241	0.66482	-182.63	14.177	5.614	153.47	-861.37	1123.2	11.045	882.16	1066.3	48.291	24.005	0	0	-3.3253	-4.9527	-11.244	-12.646	-4.2977	2.0415	12.378	16.041	-7.623	-2.9112	1.1339	3.3948	1750.3
16.07	1608	60	NaN	-8.9768	14.253	0.70566	-182.62	14.108	5.5741	153.37	-861.4	1123.3	10.929	882.12	1066.3	51.418	47.296	0	0	-3.1564	-4.7833	-11.243	-12.645	-4.3062	2.0526	12.388	15.973	-7.4626	-2.7308	1.1446	3.3279	1750.2
16.08	1609	60	NaN	-8.9825	14.266	0.69426	-182.61	14.017	5.6232	153.45	-861.39	1123.3	11.058	882.12	1066.2	52.023	54.698	0	0	-3.0214	-4.648	-11.243	-12.645	-4.3134	2.0558	12.399	15.884	-7.3348	-2.5922	1.1565	3.2388	1750.2
16.09	1610	60	NaN	-8.996	14.289	0.71119	-182.61	13.911	5.692	153.45	-861.38	1123.3	11.252	882.09	1066.2	58.255	53.921	0	0	-2.8928	-4.5192	-11.242	-12.644	-4.3332	2.0518	12.42	15.78	-7.2261	-2.4674	1.1775	3.1357	1750.2
16.1	1611	60	NaN	-9.0101	14.316	0.75	-182.61	13.813	5.7313	153.38	-861.38	1123.3	11.374	882.03	1066.2	63.005	55.513	1	0	-2.765	-4.3911	-11.241	-12.643	-4.3533	2.0478	12.445	15.684	-7.1184	-2.3433	1.2036	3.0404	1750.1
16.11	1612	60	NaN	-9.0001	14.329	0.70843	-182.6	13.749	5.7214	153.57	-861.34	1123.3	11.356	881.95	1066.2	62.602	52.731	1	0	-2.5369	-4.1625	-11.24	-12.642	-4.3365	2.0589	12.458	15.62	-6.8734	-2.1036	1.2181	2.9775	1750
16.12	1613	60	NaN	-9.0022	14.337	0.72057	-182.61	13.651	5.729	153.58	-861.35	1123.3	11.411	881.85	1066.2	63.493	55.49	1	0	-2.1765	-3.8012	-11.239	-12.64	-4.3398	2.0552	12.467	15.52	-6.5163	-1.746	1.2287	2.8798	1749.9
16.13	1614	60	NaN	-9.0033	14.344	0.73628	-182.63	13.602	5.9106	153.55	-861.35	1123.3	11.963	881.74	1066.2	61.245	54.198	1	0	-1.9552	-3.5794	-11.237	-12.639	-4.3594	2.0154	12.477	15.469	-6.3146	-1.564	1.2401	2.8301	1749.8
16.14	1615	60	NaN	-8.9978	14.34	0.76233	-182.65	13.531	5.9412	153.52	-861.36	1123.3	12.118	881.63	1066.3	64.893	49.721	1	0	-1.7787	-3.4025	-11.236	-12.638	-4.3596	1.9865	12.474	15.397	-6.1383	-1.416	1.2384	2.7595	1749.6
16.15	1616	60	NaN	-8.9892	14.328	0.79098	-182.67	13.447	5.861	153.49	-861.37	1123.3	11.965	881.52	1066.3	67.964	46.942	1	0	-1.651	-3.2745	-11.236	-12.638	-4.3467	1.9735	12.462	15.313	-5.9977	-1.301	1.2266	2.6754	1749.6
16.16	1617	60	NaN	-8.9829	14.312	0.80907	-182.68	13.377	5.8274	153.48	-861.37	1123.3	11.915	881.43	1066.3	68.609	43.764	1	0	-1.5407	-3.164	-11.237	-12.639	-4.3391	1.9629	12.446	15.244	-5.8799	-1.2011	1.2091	2.605	1749.5
16.17	1618	60	NaN	-8.9742	14.268	0.80598	-182.7	13.295	5.8228	153.53	-861.41	1123.3	11.956	881.37	1066.3	68.935	43	1	0	-1.4326	-3.0556	-11.238	-12.64	-4.3299	1.9428	12.401	15.162	-5.7625	-1.1128	1.1638	2.5227	1749.4
16.18	1619	60	NaN	-8.9655	14.211	0.82787	-182.73	13.218	5.8482	153.49	-861.45	1123.2	12.05	881.33	1066.3	67.166	42.184	1	0	-1.268	-2.8906	-11.24	-12.642	-4.3255	1.9085	12.345	15.084	-5.5935	-0.98205	1.105	2.442	1749.4
16.19	1620	60	NaN	-8.9452	14.071	0.83451	-182.84	13.048	5.6554	153.52	-861.5	1123.2	11.565	881.29	1066.1	67.859	42.107	1	0	-1.0664	-2.6886	-11.243	-12.645	-4.2885	1.8146	12.201	14.918	-5.3549	-0.87396	0.95747	2.2726	1749.5
16.2	1621	60	NaN	-8.924	13.912	0.8246	-182.93	12.885	5.4812	153.59	-861.54	1123.2	11.118	881.26	1066	69.587	40.312	1	0	-0.82574	-2.4474	-11.247	-12.649	-4.2505	1.7389	12.038	14.759	-5.0762	-0.70844	0.79139	2.1104	1749.5
16.21	1622	60	NaN	-8.9052	13.75	0.80416	-182.97	12.777	5.4698	153.67	-861.55	1123.2	11.09	881.24	1065.9	71.044	42.814	1	0	-0.59286	-2.2139	-11.249	-12.651	-4.2282	1.7094	11.876	14.651	-4.821	-0.50454	0.6264	1.9997	1749.6
16.22	1623	60	NaN	-8.8768	13.498	0.78174	-183.02	12.64	5.5177	153.78	-861.58	1123.1	11.222	881.2	1065.9	69.564	42.602	1	0	-0.37122	-1.9918	-11.253	-12.655	-4.2006	1.6536	11.623	14.515	-4.5718	-0.33819	0.36999	1.8605	1749.5
16.23	1624	60	NaN	-8.8831	13.19	0.84579	-183.08	12.559	5.512	153.57	-861.6	1123.1	11.216	881.11	1065.9	67.605	44.983	1	0	-0.1623	-1.7824	-11.257	-12.659	-4.2132	1.5938	11.317	14.432	-4.3755	-0.18862	0.059515	1.773	1749.4
16.24	1625	60	NaN	-8.887	12.942	0.88735	-183.13	12.503	5.7029	153.45	-861.58	1123	11.757	881.1	1066	67.807	46.197	1	0	0.011867	-1.6078	-11.261	-12.663	-4.2386	1.5184	11.072	14.373	-4.2267	-0.089462	-0.18907	1.7095	1749.4
16.25	1626	60	NaN	-8.8868	12.711	0.95401	-183.17	12.461	5.8047	153.26	-861.53	1123	12.055	881.09	1066	67.297	43.859	1	0	0.20376	-1.4155	-11.266	-12.668	-4.2541	1.4606	10.843	14.329	-4.0504	0.045138	-0.42316	1.6611	1749.3
16.26	1627	60	NaN	-8.8851	12.468	1.0198	-183.2	12.435	5.7846	153.07	-861.44	1123	12.008	881.05	1066	68.225	42.426	1	0	0.6844	-0.93374	-11.281	-12.683	-4.2568	1.4325	10.601	14.302	-3.5724	0.4988	-0.68073	1.619	1749.1
16.27	1628	60	NaN	-8.8855	12.212	1.0294	-183.2	12.429	5.7334	153.04	-861.34	1122.9	11.855	880.99	1066	68.506	42.506	1	0	1.0236	-0.59381	-11.292	-12.694	-4.2529	1.4317	10.347	14.294	-3.2293	0.83792	-0.94528	1.6	1749
16.28	1629	60	NaN	-8.8805	12.069	1.029	-183.2	12.416	5.4674	153.04	-861.27	1122.8	11.099	880.96	1065.9	67.881	43.011	1	0	1.2452	-0.37168	-11.3	-12.702	-4.2229	1.4591	10.203	14.282	-2.9777	1.0875	-1.0972	1.5796	1748.9
16.29	1630	60	NaN	-8.8437	11.619	0.91089	-183.24	12.459	5.6886	153.42	-860.64	1122.7	11.707	880.93	1065.9	67.873	41.054	1	0	1.3873	-0.22925	-11.306	-12.708	-4.1916	1.4157	9.758	14.32	-2.8044	1.1865	-1.5484	1.6117	1748.3
16.3	1631	60	NaN	-8.8289	11.281	0.85036	-183.23	12.503	5.6059	153.58	-860.18	1122.6	11.458	880.87	1065.9	67.985	40.23	1	0	1.545	-0.071181	-11.315	-12.717	-4.1623	1.4316	9.4212	14.363	-2.6173	1.3605	-1.8941	1.6455	1747.8
16.31	1632	60	NaN	-8.832	11.029	0.86924	-183.22	12.547	5.4538	153.44	-859.88	1122.5	11.007	880.82	1065.8	67.559	40.71	1	0	1.717	0.1012	-11.327	-12.729	-4.1541	1.4579	9.1702	14.406	-2.4371	1.5591	-2.1565	1.6773	1747.4
16.32	1633	60	NaN	-8.8399	10.767	0.92668	-183.22	12.598	5.4928	153.17	-859.55	1122.4	11.084	880.84	1065.8	67.235	39.993	1	0	1.8889	0.27357	-11.338	-12.74	-4.1726	1.4472	8.9105	14.454	-2.2837	1.7208	-2.4277	1.714	1747.1
16.33	1634	60	NaN	-8.8479	10.451	0.92367	-183.22	12.658	5.5473	153.01	-858.99	1122.3	11.189	880.94	1065.8	67.483	39.986	1	0	2.047	0.432	-11.349	-12.751	-4.1881	1.4421	8.5994	14.51	-2.1411	1.8741	-2.7493	1.7593	1746.6
16.34	1635	60	NaN	-8.8382	10.303	0.91358	-183.2	12.731	5.5198	152.92	-858.62	1122.2	11.089	880.94	1065.8	67.07	39.186	1	0	2.1068	0.49194	-11.354	-12.755	-4.1769	1.4601	8.4539	14.58	-2.0701	1.952	-2.8996	1.8247	1746.2
16.35	1636	60	NaN	-8.7881	10.226	0.84002	-183.19	12.826	5.5376	152.99	-857.97	1122.1	11.12	880.99	1065.9	67.519	39.688	1	0	2.1463	0.53154	-11.361	-12.763	-4.1239	1.4738	8.3808	14.672	-1.9776	2.0053	-2.9797	1.9092	1745.6
16.36	1637	60	NaN	-8.7305	10.228	0.78975	-183.19	12.893	5.5541	153.02	-857.35	1122	11.151	881.07	1065.9	67.654	40.924	1	0	2.1726	0.5579	-11.369	-12.771	-4.0652	1.4792	8.3845	14.736	-1.8925	2.0371	-2.9845	1.9651	1745.1
16.37	1638	60	NaN	-8.6885	10.278	0.78654	-183.19	12.927	5.5478	152.95	-856.94	1122	11.126	881.12	1065.9	67.656	39.816	1	0	2.1989	0.58427	-11.377	-12.779	-4.0235	1.4796	8.4354	14.77	-1.8246	2.0639	-2.9421	1.9909	1744.7
16.38	1639	60	NaN	-8.6654	10.339	0.79485	-183.18	12.967	5.5266	152.9	-856.69	1122.1	11.077	881.12	1066	68.078	38.911	1	0	2.4121	0.79796	-11.388	-12.789	-3.9999	1.4809	8.4962	14.809	-1.5878	2.2788	-2.8914	2.0198	1744.5
16.39	1640	60	NaN	-8.5755	10.658	0.81085	-183.2	13.001	5.5068	152.75	-855.85	1122.2	11.06	881.3	1066	67.908	40.348	1	0	2.7572	1.1438	-11.399	-12.801	-3.9125	1.46	8.8113	14.848	-1.1553	2.6038	-2.5877	2.0468	1743.8
16.4	1641	60	NaN	-8.5135	10.968	0.87011	-183.25	12.993	5.7075	152.53	-855.37	1122.4	11.659	881.46	1066.1	67.87	40.315	1	0	3.1023	1.4897	-11.41	-12.812	-3.8764	1.3878	9.1179	14.844	-0.77415	2.8774	-2.2924	2.0318	1743.4
16.41	1642	60	NaN	-8.4717	11.216	0.90451	-183.28	12.957	5.6303	152.44	-855.11	1122.5	11.483	881.57	1066	68.192	39.899	1	0	3.3891	1.7772	-11.422	-12.823	-3.8316	1.3584	9.3592	14.814	-0.44252	3.1356	-2.0624	1.9905	1743.3
16.42	1643	60	NaN	-8.4496	11.426	0.95695	-183.31	12.904	5.4734	152.3	-855	1122.6	11.086	881.65	1065.9	68.146	41.371	1	0	3.4153	1.8035	-11.432	-12.834	-3.8007	1.3368	9.5626	14.768	-0.38536	3.1403	-1.8697	1.9335	1743.3
16.43	1644	60	NaN	-8.4444	11.635	1.0736	-183.36	12.85	5.5024	151.99	-855	1122.7	11.214	881.74	1065.9	68.204	38.769	1	0	3.3437	1.7316	-11.437	-12.839	-3.8104	1.2766	9.7658	14.719	-0.46675	3.0083	-1.6712	1.8802	1743.4
16.44	1645	60	NaN	-8.4429	11.816	1.1978	-183.39	12.825	5.4562	151.69	-855.13	1122.8	11.143	881.73	1065.9	68.741	40.773	1	0	3.3276	1.7156	-11.441	-12.843	-3.8166	1.2324	9.9442	14.697	-0.48898	2.948	-1.4964	1.8548	1743.5
16.45	1646	60	NaN	-8.4439	12.004	1.1722	-183.43	12.781	5.4544	151.84	-855.2	1122.9	11.197	881.77	1065.8	68.719	40.986	1	0	3.8701	2.2592	-11.454	-12.856	-3.8149	1.1953	10.129	14.656	0.055158	3.4546	-1.3249	1.7999	1743.6
16.46	1647	60	NaN	-8.463	12.171	1.1514	-183.47	12.746	5.431	151.97	-855.36	1122.9	11.194	881.78	1065.8	69.43	41.142	1	0	4.1228	2.5126	-11.461	-12.863	-3.83	1.162	10.293	14.623	0.29279	3.6746	-1.1678	1.76	1743.8
16.47	1648	60	NaN	-8.4916	12.368	1.1064	-183.53	12.704	5.5431	152.18	-855.62	1123	11.59	881.79	1065.8	69.145	41.791	1	0	4.2033	2.5932	-11.465	-12.867	-3.8652	1.0965	10.489	14.582	0.33805	3.6897	-0.97547	1.7157	1744
16.48	1649	60	NaN	-8.5209	12.59	1.0272	-183.6	12.647	5.7476	152.5	-855.9	1123	12.253	881.82	1065.8	67.691	40.505	1	0	4.2183	2.6083	-11.469	-12.871	-3.9066	1.0144	10.71	14.527	0.31169	3.6227	-0.75899	1.6567	1744.3
16.49	1650	60	NaN	-8.5475	12.758	0.94895	-183.63	12.587	5.7587	152.79	-856.09	1123.1	12.344	881.83	1065.8	65.195	39.854	1	0	4.2567	2.6467	-11.473	-12.875	-3.9274	0.9903	10.875	14.47	0.32931	3.637	-0.59846	1.5947	1744.5
16.5	1651	60	NaN	-8.626	12.989	1.0151	-183.67	12.567	5.7504	152.68	-856.61	1123.2	12.412	881.71	1065.7	60.111	38.267	1	0	4.3693	2.7596	-11.48	-12.882	-4.0127	0.9395	11.1	14.455	0.35662	3.6991	-0.37953	1.5736	1744.9
16.51	1652	60	NaN	-8.6869	13.153	1.0744	-183.71	12.559	5.7845	152.54	-856.99	1123.3	12.574	881.62	1065.7	60.146	34.343	1	0	4.4983	2.889	-11.483	-12.884	-4.0842	0.89257	11.261	14.451	0.41415	3.7815	-0.22118	1.5668	1745.2
16.52	1653	60	NaN	-8.7615	13.309	1.1408	-183.73	12.569	5.7924	152.38	-857.55	1123.4	12.652	881.49	1065.7	64.54	34.023	1	0	4.6147	3.0056	-11.484	-12.886	-4.168	0.86779	11.415	14.463	0.44675	3.8734	-0.069386	1.5767	1745.6
16.53	1654	60	NaN	-8.8294	13.45	1.1881	-183.73	12.583	5.7918	152.27	-858.18	1123.4	12.692	881.34	1065.7	59.69	35.309	1	0	4.6633	3.0543	-11.487	-12.889	-4.2418	0.85965	11.555	14.478	0.42149	3.914	0.068313	1.5893	1746.1
16.54	1655	60	NaN	-8.8594	13.554	1.1897	-183.73	12.59	5.8205	152.3	-858.62	1123.5	12.788	881.22	1065.7	59.338	33.825	1	0	5.0728	3.4648	-11.491	-12.893	-4.2748	0.85796	11.658	14.485	0.79798	4.3227	0.16748	1.5925	1746.4
16.55	1656	60	NaN	-8.8876	13.648	1.2043	-183.7	12.623	5.8138	152.32	-859.08	1123.5	12.763	881.07	1065.7	61.047	33.722	1	0	5.5725	3.9656	-11.495	-12.897	-4.3025	0.88963	11.753	14.518	1.2699	4.8552	0.25773	1.6205	1746.7
16.56	1657	60	NaN	-8.9307	13.784	1.215	-183.68	12.643	5.8311	152.33	-859.42	1123.5	12.815	880.94	1065.7	60.05	34.023	1	0	5.7992	4.1928	-11.5	-12.902	-4.3473	0.90486	11.887	14.539	1.4519	5.0977	0.38735	1.6374	1746.9
16.57	1658	60	NaN	-9.0007	13.951	1.2574	-183.64	12.667	5.841	152.29	-859.93	1123.6	12.82	880.78	1065.8	59.858	33.67	1	0	6.0259	4.4201	-11.505	-12.907	-4.4197	0.94345	12.053	14.565	1.6062	5.3635	0.54848	1.658	1747.2
16.58	1659	60	NaN	-9.0589	14.1	1.2566	-183.59	12.689	5.8414	152.41	-860.4	1123.7	12.788	880.63	1065.8	60.51	36.284	1	0	6.2527	4.6473	-11.509	-12.911	-4.474	0.99062	12.202	14.588	1.7787	5.6379	0.69229	1.6764	1747.6
16.59	1660	60	NaN	-9.0929	14.218	1.1935	-183.56	12.706	5.8388	152.71	-860.78	1123.7	12.747	880.52	1065.8	60.041	33.788	1	0	6.3656	4.7606	-11.51	-12.912	-4.4975	1.0377	12.32	14.604	1.8681	5.7983	0.80933	1.6919	1747.9
16.6	1661	60	NaN	-9.1496	14.365	1.173	-183.5	12.717	5.8456	152.9	-861.31	1123.7	12.721	880.39	1065.8	58.838	32.087	1	0	6.4306	4.8257	-11.51	-12.912	-4.5481	1.1019	12.466	14.617	1.8825	5.9276	0.95537	1.7047	1748.3
16.61	1662	60	NaN	-9.2082	14.49	1.2187	-183.44	12.734	5.8501	152.88	-861.84	1123.8	12.668	880.26	1065.8	56.656	32.53	1	0	6.4494	4.8445	-11.51	-12.912	-4.6066	1.157	12.59	14.634	1.8428	6.0014	1.0796	1.7215	1748.7
16.62	1663	60	NaN	-9.2484	14.595	1.2579	-183.42	12.743	5.8908	152.85	-862.15	1123.8	12.73	880.19	1065.8	54.485	34.99	1	0	6.4853	4.8805	-11.51	-12.912	-4.6506	1.1792	12.694	14.644	1.8347	6.0597	1.184	1.7323	1748.9
16.63	1664	60	NaN	-9.2686	14.684	1.2907	-183.39	12.754	5.9036	152.83	-862.39	1123.9	12.709	880.11	1065.8	54.757	33.558	1	0	6.5335	4.9288	-11.51	-12.912	-4.6711	1.2048	12.782	14.656	1.8624	6.1336	1.2722	1.7442	1749.1
16.64	1665	60	NaN	-9.2854	14.776	1.3156	-183.36	12.761	5.8989	152.85	-862.64	1123.9	12.628	880.02	1065.8	63.99	35.609	1	0	6.6025	4.998	-11.511	-12.913	-4.685	1.2401	12.872	14.664	1.9175	6.2381	1.361	1.7513	1749.3
16.65	1666	60	NaN	-9.3193	14.885	1.3289	-183.33	12.753	5.9233	152.91	-862.92	1124	12.616	879.96	1065.8	65.834	35.884	1	0	6.6171	5.0126	-11.512	-12.914	-4.717	1.2721	12.98	14.659	1.9	6.2847	1.468	1.7449	1749.5
16.66	1667	60	NaN	-9.3303	14.943	1.3158	-183.31	12.746	5.8875	153.03	-863.08	1124	12.437	879.93	1065.8	59.84	37.718	1	0	6.5344	4.9298	-11.511	-12.913	-4.7187	1.3063	13.038	14.652	1.8157	6.236	1.5265	1.7383	1749.6
16.67	1668	60	NaN	-9.3486	14.976	1.3043	-183.3	12.728	5.9004	153.1	-863.16	1124	12.447	879.93	1065.8	56.267	36.589	1	0	6.541	4.9363	-11.509	-12.911	-4.7353	1.31	13.069	14.634	1.8057	6.2463	1.5603	1.7234	1749.7
16.68	1669	60	NaN	-9.404	15.059	1.3044	-183.29	12.735	5.8873	153.2	-863.28	1124	12.3	879.81	1065.8	54.618	34.678	1	0	6.5271	4.9224	-11.507	-12.909	-4.7827	1.3324	13.151	14.643	1.7445	6.2549	1.6447	1.7339	1749.7
16.69	1670	60	NaN	-9.4588	15.141	1.3216	-183.28	12.742	5.8641	153.27	-863.39	1124.1	12.101	879.67	1065.8	46.62	34.899	1	0	6.4411	4.8362	-11.505	-12.907	-4.8286	1.3542	13.233	14.65	1.6126	6.1904	1.7278	1.7431	1749.7
16.7	1671	60	NaN	-9.4873	15.176	1.3512	-183.28	12.722	5.8664	153.29	-863.43	1124.1	12.016	879.62	1065.8	44.148	33.259	1	0	6.3332	4.7281	-11.501	-12.903	-4.8535	1.3522	13.267	14.631	1.4797	6.0803	1.7654	1.7283	1749.7
16.71	1672	60	NaN	-9.5374	15.209	1.3676	-183.3	12.693	5.9239	153.42	-863.47	1124.1	12.074	879.57	1065.8	32.101	35.25	1	0	6.2552	4.6499	-11.497	-12.899	-4.9014	1.3357	13.298	14.604	1.3538	5.9857	1.8002	1.7043	1749.7
16.72	1673	60	NaN	-9.5664	15.211	1.3801	-183.31	12.641	5.9959	153.53	-863.47	1124.1	12.197	879.58	1065.7	39.262	33.572	1	0	6.2552	4.6499	-11.494	-12.896	-4.9309	1.3259	13.299	14.554	1.3243	5.9758	1.8045	1.6579	1749.7
16.73	1674	60	NaN	-9.5906	15.198	1.4019	-183.32	12.625	5.9899	153.64	-863.46	1124.1	12.114	879.52	1065.7	28.832	36.724	1	0	6.2537	4.6484	-11.491	-12.892	-4.9483	1.3216	13.286	14.538	1.3054	5.97	1.7951	1.6456	1749.7
16.74	1675	60	NaN	-9.617	15.156	1.4506	-183.34	12.605	6.0206	153.76	-863.43	1124.1	12.119	879.44	1065.7	39.382	35.542	1	0	6.25	4.6446	-11.487	-12.889	-4.9709	1.3071	13.244	14.518	1.279	5.9517	1.7572	1.6292	1749.6
16.75	1676	60	NaN	-9.6394	15.101	1.5085	-183.35	12.576	6.0783	153.85	-863.4	1124.1	12.198	879.38	1065.7	23.649	33.584	1	0	6.1727	4.5672	-11.48	-12.882	-4.9925	1.2947	13.188	14.488	1.1802	5.8619	1.7087	1.6067	1749.5
16.76	1677	60	NaN	-9.6424	15.064	1.5332	-183.34	12.566	6.045	153.92	-863.37	1124.1	12.062	879.34	1065.7	49.766	36.222	1	0	6.0893	4.4835	-11.473	-12.875	-4.9886	1.3162	13.152	14.478	1.1007	5.7998	1.6787	1.6033	1749.4
16.77	1678	60	NaN	-9.6575	14.881	1.6189	-183.37	12.537	6.145	154.2	-863.3	1124.1	12.257	879.24	1065.7	54.334	32.308	1	0	6.0099	4.404	-11.468	-12.87	-5.0005	1.2879	12.969	14.448	1.0094	5.6919	1.5007	1.5784	1749.3
16.78	1679	60	NaN	-9.6863	14.654	1.9376	-183.36	12.548	6.1325	153.65	-863.64	1124.2	12.164	879.13	1065.7	60.821	36.478	1	0	5.8332	4.2269	-11.462	-12.864	-5.0449	1.2765	12.737	14.465	0.78829	5.5034	1.2749	1.6009	1749.5
16.79	1680	60	NaN	-9.7475	14.547	2.0774	-183.37	12.573	6.1496	153.41	-863.67	1124.4	12.168	879.03	1065.7	67.094	37.947	1	0	5.6815	4.0749	-11.457	-12.859	-5.1139	1.2675	12.625	14.495	0.56767	5.3424	1.1679	1.6363	1749.4
16.8	1681	60	NaN	-9.8354	14.424	2.1234	-183.37	12.608	6.1932	153.39	-863.67	1124.4	12.253	878.96	1065.7	68.899	38.619	1	0	5.6002	3.9934	-11.453	-12.855	-5.205	1.2571	12.502	14.53	0.39521	5.2505	1.0496	1.675	1749.3
16.81	1682	60	NaN	-9.8997	14.167	2.2278	-183.38	12.658	6.2181	153.36	-863.94	1124.1	12.292	878.89	1065.7	69.913	42.053	1	0	5.4763	3.8691	-11.447	-12.849	-5.2722	1.251	12.255	14.57	0.20404	5.1201	0.80787	1.7215	1749.5
16.82	1683	60	NaN	-9.7578	14.135	2.0957	-183.38	12.719	6.2255	154.27	-863.42	1124	12.31	878.84	1065.7	70.203	41.104	1	0	5.3047	3.6972	-11.439	-12.841	-5.0995	1.2751	12.228	14.626	0.20519	4.9723	0.7886	1.785	1749
16.83	1684	60	NaN	-9.7521	14.109	2.1126	-183.38	12.739	6.2363	154.34	-863.34	1124	12.337	878.84	1065.7	70.6	42.34	1	0	5.167	3.5592	-11.432	-12.834	-5.0924	1.2838	12.201	14.646	0.074589	4.843	0.76955	1.8125	1748.9
16.84	1685	60	NaN	-9.7755	14.019	2.1767	-183.37	12.874	6.1967	154.38	-863.26	1123.9	12.213	878.73	1065.8	70.622	42.841	1	0	5.0197	3.4115	-11.425	-12.827	-5.1098	1.2931	12.114	14.78	-0.090132	4.7046	0.68833	1.953	1748.8
16.85	1686	60	NaN	-9.7861	13.943	2.2341	-183.36	13.015	6.0412	154.46	-863.17	1123.9	11.759	878.6	1065.7	70.352	43.102	1	0	4.8583	3.2497	-11.419	-12.821	-5.1026	1.3204	12.037	14.921	-0.2443	4.5702	0.61772	2.1	1748.6
16.86	1687	60	NaN	-9.776	13.909	2.2584	-183.35	13.122	5.8575	154.58	-863.06	1123.9	11.23	878.5	1065.7	69.336	40.856	1	0	4.7253	3.1164	-11.414	-12.816	-5.0706	1.3566	12.001	15.03	-0.34531	4.473	0.58673	2.2136	1748.4
16.87	1688	60	NaN	-9.7728	13.861	2.2571	-183.35	13.289	5.9185	154.82	-862.93	1123.8	11.397	878.42	1065.7	67.373	38.885	1	0	4.5774	2.9682	-11.409	-12.811	-5.0643	1.3595	11.956	15.193	-0.48693	4.3277	0.54725	2.382	1748.2
16.88	1689	60	NaN	-9.7719	13.858	2.2457	-183.36	13.31	5.9555	154.94	-862.88	1123.8	11.505	878.47	1065.7	66.067	37.731	1	0	4.4065	2.7969	-11.404	-12.806	-5.063	1.3508	11.952	15.215	-0.6565	4.1478	0.54826	2.4088	1748.2
16.89	1690	60	NaN	-9.8965	13.833	2.3913	-183.37	13.407	6.0075	154.52	-863.07	1123.9	11.642	878.49	1065.7	62.235	39.477	1	0	4.1277	2.5175	-11.399	-12.801	-5.2064	1.3245	11.925	15.315	-1.0786	3.842	0.52591	2.5146	1748.4
16.9	1691	60	NaN	-9.9078	13.851	2.4758	-183.38	13.5	6.0462	154.57	-862.9	1123.9	11.768	878.56	1065.6	57.049	33.407	1	0	3.7435	2.1324	-11.394	-12.796	-5.2198	1.3058	11.943	15.408	-1.4763	3.4382	0.54908	2.612	1748.3
16.91	1692	60	NaN	-9.856	13.882	2.5624	-183.4	13.576	6.0497	154.76	-862.63	1123.8	11.805	878.62	1065.6	59.372	34.11	1	0	2.7383	1.1249	-11.395	-12.797	-5.1627	1.2977	11.975	15.483	-2.4244	2.4226	0.58002	2.6866	1748.1
16.92	1693	60	NaN	-9.9024	13.866	2.7951	-183.38	13.65	6.0237	154.31	-862.78	1123.9	11.749	878.62	1065.7	60.559	34.313	1	0	2.2024	0.58779	-11.393	-12.795	-5.2221	1.2984	11.956	15.56	-3.0197	1.8862	0.56252	2.7652	1748.2
16.93	1694	60	NaN	-9.9371	13.862	2.909	-183.32	13.654	6.1013	154.33	-862.72	1123.9	12.095	878.91	1065.6	59.964	33.35	1	0	2.1313	0.51649	-11.39	-12.792	-5.2683	1.3526	11.951	15.565	-3.137	1.8691	0.56129	2.7732	1748.4
16.94	1695	60	NaN	-9.9277	13.863	2.9935	-183.33	13.68	6.1299	154.4	-862.64	1123.9	12.232	879.03	1065.6	60.83	37.313	1	0	1.9894	0.37425	-11.385	-12.786	-5.2613	1.3383	11.952	15.591	-3.2719	1.7126	0.56769	2.8043	1748.4
16.95	1696	60	NaN	-9.9772	13.939	3.0262	-183.34	13.69	6.1015	154.45	-862.43	1124	12.196	879.11	1065.6	60.476	35.083	1	0	1.9047	0.28936	-11.38	-12.782	-5.3074	1.3283	12.024	15.605	-3.4027	1.6177	0.64357	2.8222	1748.3
16.96	1697	60	NaN	-10.004	13.966	3.0647	-183.36	13.668	6.0797	154.63	-862.28	1124	12.189	879.24	1065.6	60.185	34.78	1	0	1.8836	0.26822	-11.378	-12.78	-5.3285	1.3173	12.053	15.581	-3.4449	1.5856	0.67462	2.8015	1748.3
16.97	1698	60	NaN	-9.9684	13.905	3.1696	-183.41	13.616	6.097	154.86	-862.29	1123.7	12.305	879.4	1065.6	60.793	36.387	1	0	1.8016	0.18605	-11.373	-12.775	-5.2891	1.2694	12.001	15.52	-3.4875	1.4555	0.62784	2.7449	1748.5
16.98	1699	60	NaN	-9.9705	13.953	3.3745	-183.55	13.551	6.0988	154.61	-862.25	1123.7	12.353	879.5	1065.5	60.265	34.317	1	0	1.6775	0.061662	-11.367	-12.769	-5.3013	1.1193	12.044	15.46	-3.6238	1.1809	0.67684	2.6911	1748.5
16.99	1700	60	NaN	-9.9626	13.98	3.4317	-183.55	13.474	6.0556	154.66	-862.18	1123.8	12.28	879.59	1065.5	59.727	36.519	1	0	1.5459	-0.070231	-11.363	-12.765	-5.2894	1.1224	12.07	15.384	-3.7434	1.0522	0.70735	2.6193	1748.5
17	1701	60	NaN	-9.9406	14.007	3.4829	-183.55	13.333	6.0621	154.81	-862.07	1123.7	12.354	879.69	1065.4	56.884	35.58	1	0	1.4316	-0.18484	-11.359	-12.761	-5.2648	1.1272	12.095	15.245	-3.8333	0.94236	0.73669	2.4844	1748.5
17.01	1702	60	NaN	-9.9179	14.027	3.5128	-183.55	13.218	6.0575	154.97	-861.97	1123.7	12.398	879.71	1065.3	54.456	35.225	1	0	1.3348	-0.28188	-11.355	-12.757	-5.2382	1.1342	12.114	15.131	-3.9034	0.85232	0.75916	2.3741	1748.5
17.02	1703	60	NaN	-9.8963	14.041	3.5287	-183.54	13.124	6.0971	155.12	-861.87	1123.7	12.584	879.66	1065.3	53.732	33.276	1	0	1.3124	-0.30434	-11.354	-12.756	-5.2173	1.1422	12.129	15.036	-3.9049	0.83788	0.77452	2.2802	1748.3
17.03	1704	60	NaN	-9.8718	14.052	3.5642	-183.52	12.986	6.2733	155.27	-861.76	1123.6	13.196	879.63	1065.4	47.167	34.382	1	0	1.2503	-0.36649	-11.353	-12.754	-5.2077	1.1486	12.143	14.895	-3.9573	0.78207	0.79044	2.1408	1748.1
17.04	1705	60	NaN	-9.8795	14.04	3.7298	-183.49	12.896	6.1643	154.91	-861.94	1123.8	12.986	879.47	1065.4	64.651	36.172	1	0	1.1543	-0.46275	-11.351	-12.753	-5.2202	1.1721	12.125	14.81	-4.0658	0.70931	0.77473	2.0578	1748.2
17.05	1706	60	NaN	-9.8521	14.044	3.7682	-183.5	12.734	6.2244	154.94	-861.87	1123.8	13.271	879.42	1065.3	67.93	39.329	1	0	1.1034	-0.51381	-11.351	-12.753	-5.2007	1.156	12.126	14.652	-4.0974	0.64217	0.7753	1.8992	1748
17.06	1707	60	NaN	-9.8284	14.032	3.7912	-183.48	12.527	6.3013	155.02	-861.77	1123.8	13.603	879.3	1065.2	67.075	39.524	1	0	1.086	-0.53121	-11.352	-12.754	-5.1848	1.1608	12.112	14.446	-4.0988	0.62964	0.76	1.6923	1747.8
17.07	1708	60	NaN	-9.8145	14	3.8254	-183.46	12.325	6.3474	155.03	-861.72	1123.8	13.846	879.13	1065.2	67.992	40.437	1	0	1.1234	-0.49371	-11.354	-12.756	-5.1777	1.1741	12.078	14.247	-4.0543	0.68041	0.72438	1.4919	1747.5
17.08	1709	60	NaN	-9.8026	13.947	3.8636	-183.45	12.167	6.3016	155.01	-861.73	1123.8	13.835	878.9	1065.1	68.684	40.698	1	0	1.1351	-0.48199	-11.356	-12.758	-5.1658	1.188	12.022	14.092	-4.0307	0.70598	0.666	1.3342	1747.3
17.09	1710	60	NaN	-9.7716	13.856	3.8704	-183.4	12.017	5.9766	155.13	-861.74	1123.7	13.068	878.35	1064.9	69.365	41.041	1	0	1.1378	-0.47933	-11.359	-12.761	-5.1044	1.2677	11.926	13.946	-3.9666	0.78839	0.56774	1.1859	1746.9
17.1	1711	60	NaN	-9.7623	13.797	3.8664	-183.42	11.917	6.1721	155.22	-861.72	1123.7	13.718	878.07	1065	68.671	38.885	1	0	1.1901	-0.42687	-11.362	-12.764	-5.1124	1.2295	11.87	13.844	-3.9223	0.80267	0.50796	1.0804	1746.5
17.11	1712	60	NaN	-9.7494	13.739	3.9103	-183.45	11.8	6.2757	155.16	-861.74	1123.7	14.117	877.78	1064.9	65.065	37.644	1	0	1.1986	-0.41832	-11.364	-12.766	-5.1137	1.1903	11.81	13.728	-3.9151	0.77193	0.44606	0.96202	1746.2
17.12	1713	60	NaN	-9.7379	13.684	3.959	-183.49	11.644	6.3681	155.07	-861.76	1123.7	14.494	877.53	1064.9	59.686	37.1	1	0	1.1776	-0.43945	-11.367	-12.768	-5.117	1.1307	11.752	13.575	-3.9395	0.69121	0.38586	0.80696	1746
17.13	1714	60	NaN	-9.7228	13.636	3.9611	-183.52	11.491	6.389	155.09	-861.71	1123.7	14.664	877.18	1064.8	57.733	35.258	0	0	1.1475	-0.46961	-11.369	-12.771	-5.106	1.0988	11.702	13.425	-3.9585	0.62918	0.33318	0.65418	1745.5
17.14	1715	60	NaN	-9.6895	13.593	3.8779	-183.45	11.434	6.1167	155.32	-861.5	1123.6	13.971	876.43	1064.8	51.697	35.652	0	0	1.1093	-0.50783	-11.371	-12.773	-5.0399	1.2023	11.661	13.365	-3.9305	0.69443	0.28993	0.59207	1744.7
17.15	1716	60	NaN	-9.6817	13.501	3.8673	-183.49	11.288	6.0664	155.31	-861.57	1123.5	13.925	875.9	1064.7	43.723	35.661	0	0	1.0534	-0.56389	-11.373	-12.775	-5.0295	1.1654	11.567	13.221	-3.9761	0.60149	0.19399	0.44554	1744.2
17.16	1717	60	NaN	-9.7009	13.414	3.9794	-183.56	11.172	6.1089	154.9	-861.84	1123.7	14.172	875.54	1064.6	44.959	34.648	0	0	1.0404	-0.57688	-11.376	-12.778	-5.0702	1.075	11.475	13.111	-4.0297	0.4981	0.098942	0.33367	1744.1
17.17	1718	60	NaN	-9.7136	13.35	3.9993	-183.6	10.971	6.1959	154.71	-862	1123.7	14.447	875.23	1064.5	45.345	36.08	0	0	1.0519	-0.56538	-11.379	-12.781	-5.0977	1.0152	11.404	12.916	-4.0458	0.44981	0.025653	0.13598	1743.9
17.18	1719	60	NaN	-9.7196	13.318	3.9547	-183.62	10.766	6.2111	154.7	-862.03	1123.7	14.481	874.89	1064.4	48.07	33.341	0	0	1.0819	-0.53537	-11.382	-12.784	-5.1043	0.99805	11.369	12.716	-4.0224	0.46268	-0.013308	-0.068319	1743.6
17.19	1720	60	NaN	-9.7286	13.319	3.9463	-183.62	10.664	6.0894	154.6	-862.07	1123.7	14.188	874.5	1064.4	50.282	35.174	0	0	1.0822	-0.53506	-11.384	-12.786	-5.1059	1.0027	11.368	12.615	-4.0237	0.46767	-0.016532	-0.17074	1743.2
17.2	1721	60	NaN	-9.7329	13.318	3.9415	-183.61	10.526	6.0875	154.49	-862.12	1123.7	14.201	874.18	1064.3	40.139	33.523	0	0	1.0671	-0.55012	-11.385	-12.787	-5.1135	1.0054	11.363	12.48	-4.0464	0.4553	-0.021951	-0.30676	1743
17.21	1722	60	NaN	-9.7212	13.347	3.7587	-183.64	10.266	6.2425	154.84	-861.98	1123.6	14.668	873.84	1064.1	40.695	32.219	0	0	0.95989	-0.65762	-11.388	-12.79	-5.1045	0.98118	11.392	12.221	-4.1446	0.32356	0.0035846	-0.56892	1742.5
17.22	1723	60	NaN	-9.7393	13.351	3.6825	-183.62	9.9999	6.2969	154.83	-862.06	1123.6	14.858	873.4	1064	44.119	33.155	0	0	0.88524	-0.73244	-11.391	-12.793	-5.128	0.98651	11.392	11.959	-4.2428	0.25407	0.00071613	-0.83428	1742.1
17.23	1724	60	NaN	-9.7679	13.349	3.6627	-183.61	9.7626	6.1603	154.68	-862.22	1123.6	14.573	873.04	1063.9	37.95	34.636	0	0	0.98668	-0.63077	-11.394	-12.796	-5.1519	1.0031	11.387	11.725	-4.1652	0.37228	-0.0073409	-1.0709	1741.9
17.24	1725	60	NaN	-9.7975	13.357	3.642	-183.63	9.5462	5.9592	154.53	-862.35	1123.6	14.122	872.74	1063.9	38.144	34.316	0	0	0.94054	-0.67701	-11.395	-12.797	-5.1709	0.9992	11.392	11.511	-4.2303	0.32219	-0.0024955	-1.2851	1741.8
17.25	1726	60	NaN	-9.8461	13.373	3.6247	-183.67	9.2985	6.0879	154.3	-862.56	1123.6	14.414	872.16	1063.7	37.703	33.108	0	0	0.87516	-0.74255	-11.395	-12.797	-5.236	0.94275	11.399	11.272	-4.3608	0.2002	0.0037841	-1.525	1741.4
17.26	1727	60	NaN	-9.8706	13.406	3.5806	-183.61	9.0366	6.1643	154.24	-862.62	1123.7	14.565	872.04	1063.5	37.084	32.134	0	0	0.92048	-0.69712	-11.397	-12.799	-5.2672	0.99228	11.428	11.015	-4.3468	0.29516	0.030182	-1.784	1741.3
17.27	1728	60	NaN	-9.9055	13.447	3.5419	-183.57	8.8179	6.163	154.15	-862.68	1123.7	14.54	871.77	1063.5	38.839	35.202	0	0	1.0412	-0.57615	-11.398	-12.8	-5.3037	1.0346	11.464	10.801	-4.2625	0.45848	0.06595	-1.9994	1741.1
17.28	1729	60	NaN	-9.9456	13.484	3.5057	-183.53	8.5875	6.1761	154.03	-862.76	1123.7	14.556	871.52	1063.4	38.371	32.992	0	0	1.1913	-0.42567	-11.398	-12.8	-5.3476	1.0715	11.497	10.574	-4.1563	0.64582	0.099528	-2.2254	1740.9
17.29	1730	60	NaN	-9.9921	13.524	3.4826	-183.49	8.3558	6.1854	153.82	-862.91	1123.8	14.594	871.21	1063.2	37.614	33.613	0	0	1.2512	-0.36568	-11.399	-12.801	-5.402	1.0988	11.532	10.348	-4.1508	0.73311	0.13218	-2.453	1740.7
17.3	1731	60	NaN	-10.05	13.587	3.4709	-183.46	8.1728	6.1324	153.46	-863.1	1123.9	14.529	870.74	1063.1	35.804	32.504	0	0	1.2853	-0.33149	-11.4	-12.802	-5.4692	1.1171	11.587	10.174	-4.1839	0.78559	0.18625	-2.6288	1740.5
17.31	1732	60	NaN	-10.131	13.754	3.3256	-183.4	8.0921	6.1463	153.47	-862.87	1124.1	14.526	870.48	1063	36.451	33.187	0	0	1.304	-0.31272	-11.4	-12.802	-5.5479	1.1809	11.741	10.105	-4.2439	0.86816	0.34147	-2.6972	1740
17.32	1733	60	NaN	-10.146	13.723	3.2832	-183.27	8.1262	6.1912	153.38	-863.18	1124	14.55	870.08	1063	35.683	30.988	0	0	1.3439	-0.27275	-11.399	-12.801	-5.5668	1.3054	11.711	10.138	-4.2229	1.0327	0.31166	-2.6634	1739.9
17.33	1734	60	NaN	-10.165	13.728	3.2293	-183.18	8.252	6.2165	153.35	-863.34	1124	14.558	869.75	1062.9	36.062	39.414	0	0	1.3856	-0.23095	-11.399	-12.801	-5.586	1.3976	11.717	10.263	-4.2004	1.1666	0.31802	-2.5383	1739.7
17.34	1735	60	NaN	-10.234	13.767	3.1667	-183.09	8.4391	6.2503	153.26	-863.43	1124	14.58	869.53	1063	35.796	48.839	0	0	1.4192	-0.19727	-11.399	-12.801	-5.6583	1.4811	11.757	10.449	-4.2391	1.2838	0.35779	-2.3518	1739.6
17.35	1736	60	NaN	-10.348	13.81	3.1069	-182.97	8.702	6.336	153.06	-863.56	1124	14.687	869.35	1063	35.168	52	0	0	1.4966	-0.11966	-11.398	-12.8	-5.7829	1.5922	11.802	10.71	-4.2863	1.4725	0.40374	-2.0896	1739.5
17.36	1737	60	NaN	-10.405	13.882	3.0267	-182.82	9.1636	6.5128	153.04	-863.6	1124	15.017	869.09	1063.1	38.171	54.738	0	0	1.5869	-0.029145	-11.397	-12.799	-5.8501	1.7389	11.875	11.17	-4.2632	1.7098	0.47803	-1.6293	1739.2
17.37	1738	60	NaN	-10.46	13.923	2.9885	-182.71	9.5382	6.469	152.97	-863.66	1124	14.829	868.99	1063.1	39.365	55.36	0	0	1.6303	0.014306	-11.396	-12.798	-5.901	1.8493	11.919	11.542	-4.2707	1.8636	0.52243	-1.2557	1739.2
17.38	1739	60	NaN	-10.526	13.973	2.9283	-182.59	10.032	6.5551	152.95	-863.7	1124	15.009	869	1063.3	39.119	57.291	0	1	1.658	0.042072	-11.395	-12.797	-5.9743	1.9625	11.973	12.032	-4.3163	2.0046	0.57831	-0.76494	1739.2
17.39	1740	60	NaN	-10.593	14.011	2.8743	-182.47	10.494	6.5838	152.93	-863.74	1124	15.034	869.04	1063.5	40.483	58.577	0	1	1.6693	0.053386	-11.393	-12.795	-6.0428	2.0766	12.018	12.487	-4.3735	2.13	0.62441	-0.30837	1739.3
17.4	1741	60	NaN	-10.651	14.036	2.8291	-182.37	10.856	6.5221	152.9	-863.78	1124	14.808	869.17	1063.7	41.97	60.412	0	1	1.7226	0.10688	-11.388	-12.79	-6.0951	2.1871	12.049	12.842	-4.3724	2.294	0.66121	0.052206	1739.5
17.41	1742	60	NaN	-10.699	14.065	2.7737	-182.27	11.147	6.4912	152.92	-863.79	1123.9	14.657	869.51	1063.8	42.991	63.543	0	1	1.6353	0.019336	-11.373	-12.775	-6.1386	2.2871	12.084	13.128	-4.5033	2.3064	0.71082	0.35256	1739.9
17.42	1743	60	NaN	-10.753	14.093	2.7424	-182.2	11.397	6.617	152.87	-863.81	1123.9	14.934	870.01	1063.9	44.703	64.479	0	1	1.2753	-0.34152	-11.34	-12.742	-6.2045	2.3454	12.117	13.373	-4.9293	2.0038	0.77696	0.63123	1740.3
17.43	1744	60	NaN	-10.837	14.143	2.6402	-181.98	11.863	6.4668	152.92	-863.8	1123.8	14.293	870.82	1064.2	44.769	65.372	0	1	1.2873	-0.32947	-11.332	-12.734	-6.2676	2.5868	12.179	13.827	-4.9803	2.2574	0.84735	1.0937	1741.2
17.44	1745	60	NaN	-10.903	14.189	2.5714	-181.82	12.169	6.4145	152.93	-863.77	1123.8	13.972	871.59	1064.3	46.098	66.159	0	1	1.3713	-0.24525	-11.329	-12.731	-6.3245	2.7608	12.233	14.125	-4.9532	2.5156	0.90423	1.3937	1741.9
17.45	1746	60	NaN	-10.949	14.229	2.5159	-181.72	12.343	6.4182	152.95	-863.7	1123.7	13.878	872.25	1064.4	46.321	65.76	0	1	1.3793	-0.23724	-11.324	-12.726	-6.3683	2.8619	12.278	14.295	-4.989	2.6246	0.95348	1.5687	1742.5
17.46	1747	60	NaN	-10.991	14.268	2.4372	-181.64	12.51	6.3945	153.06	-863.58	1123.7	13.748	872.94	1064.4	44.364	63.893	0	1	1.4123	-0.20415	-11.312	-12.714	-6.4043	2.9506	12.322	14.457	-4.992	2.7464	1.0091	1.743	1743.1
17.47	1748	60	NaN	-11.053	14.311	2.3792	-181.53	12.645	6.5683	153.09	-863.47	1123.6	14.176	874.08	1064.5	41.806	63.097	0	1	1.4837	-0.13262	-11.292	-12.694	-6.4816	3.0365	12.368	14.588	-4.998	2.9039	1.0762	1.8943	1744.1
17.48	1749	60	NaN	-11.091	14.326	2.3569	-181.41	12.769	6.3241	153.09	-863.39	1123.5	13.364	874.74	1064.5	42.538	62.87	0	1	1.51	-0.10625	-11.275	-12.677	-6.4945	3.1814	12.385	14.71	-4.9845	3.0752	1.1099	2.0325	1744.7
17.49	1750	60	NaN	-11.123	14.339	2.3103	-181.36	12.893	6.3583	153.17	-863.28	1123.5	13.417	875.35	1064.6	43.327	62.677	0	1	1.5202	-0.096009	-11.258	-12.66	-6.5277	3.2348	12.405	14.827	-5.0075	3.1388	1.1467	2.1674	1745.2
17.5	1751	60	NaN	-11.153	14.348	2.2552	-181.34	13.003	6.4098	153.3	-863.15	1123.5	13.545	875.92	1064.7	43.077	62.141	0	1	1.5127	-0.10351	-11.24	-12.642	-6.5581	3.2554	12.42	14.931	-5.0453	3.1519	1.1801	2.2896	1745.7
17.51	1752	60	NaN	-11.179	14.354	2.1949	-181.29	13.075	6.3624	153.48	-863	1123.4	13.302	876.59	1064.8	43.069	60.998	0	1	1.5253	-0.090882	-11.222	-12.624	-6.5723	3.3141	12.431	14.999	-5.0469	3.2232	1.2087	2.375	1746.2
17.52	1753	60	NaN	-11.205	14.37	2.1119	-181.16	13.079	6.3763	153.74	-862.75	1123.4	12.997	877.62	1064.8	42.171	59.671	0	1	1.5411	-0.075071	-11.204	-12.606	-6.5813	3.4615	12.45	14.999	-5.0402	3.3864	1.2459	2.3928	1747
17.53	1754	60	NaN	-11.224	14.39	2.083	-181.07	13.026	6.3738	153.93	-862.49	1123.3	12.846	878.61	1064.9	40.608	58.321	0	1	1.9424	0.32717	-11.175	-12.577	-6.5913	3.5657	12.475	14.94	-4.6489	3.8929	1.3	2.3635	1747.8
17.54	1755	60	NaN	-11.231	14.39	2.0661	-181	12.952	6.3765	154.13	-862.24	1123.3	12.751	879.4	1065	41.26	57.956	0	1	1.9399	0.32464	-11.155	-12.557	-6.59	3.6391	12.482	14.86	-4.6501	3.9638	1.3265	2.3034	1748.3
17.55	1756	60	NaN	-11.229	14.372	2.0599	-180.95	12.881	6.3517	154.31	-862.07	1123.2	12.615	879.91	1065.1	41.33	57.853	0	1	1.5158	-0.10047	-11.145	-12.547	-6.5787	3.6991	12.468	14.785	-5.0629	3.5986	1.323	2.2383	1748.7
17.56	1757	60	NaN	-11.218	14.337	2.0523	-180.92	12.798	6.3253	154.5	-861.95	1123.2	12.513	880.25	1065.2	39.416	57.865	0	1	1.3822	-0.23433	-11.122	-12.524	-6.5585	3.7419	12.437	14.698	-5.1763	3.5076	1.3144	2.174	1748.9
17.57	1758	60	NaN	-11.195	14.289	2.0375	-180.9	12.663	6.3356	154.78	-861.83	1123.1	12.543	880.58	1065.2	39.929	57.341	0	1	1.2515	-0.3653	-11.103	-12.505	-6.5282	3.7653	12.391	14.561	-5.2767	3.4	1.2885	2.0562	1749.2
17.58	1759	60	NaN	-11.151	14.221	2.0648	-180.86	12.424	6.3426	155.11	-861.61	1123	12.566	880.98	1065.2	38.644	56.942	0	1	1.1164	-0.50077	-11.088	-12.49	-6.4746	3.8198	12.327	14.319	-5.3582	3.319	1.2393	1.8287	1749.4
17.59	1760	60	NaN	-11.109	14.157	2.1188	-180.83	12.246	6.2948	155.29	-861.49	1123	12.461	881.1	1065.2	39.628	55.568	0	1	0.98123	-0.63623	-11.073	-12.475	-6.4229	3.8565	12.266	14.138	-5.4417	3.2203	1.1925	1.6629	1749.4
17.6	1761	60	NaN	-11.053	14.084	2.1961	-180.8	12.034	6.326	155.44	-861.39	1122.9	12.557	881.19	1065.2	39.763	54.611	0	1	0.85976	-0.75798	-11.059	-12.46	-6.3657	3.8861	12.194	13.924	-5.5059	3.1281	1.1355	1.4636	1749.4
17.61	1762	60	NaN	-10.974	13.992	2.2796	-180.78	11.752	6.368	155.7	-861.24	1122.8	12.701	881.18	1065.2	39.067	51.167	0	1	0.96492	-0.65258	-11.052	-12.454	-6.2824	3.9104	12.103	13.64	-5.3174	3.2579	1.0515	1.1867	1749.2
17.62	1763	60	NaN	-10.865	13.877	2.3618	-180.77	11.408	6.3475	156.11	-861.05	1122.7	12.709	881.03	1065.2	35.477	24.005	0	1	0.92049	-0.69711	-11.044	-12.446	-6.1596	3.9335	11.992	13.293	-5.2391	3.2364	0.94844	0.84759	1748.9
17.63	1764	60	NaN	-10.728	13.754	2.4567	-180.76	11.063	6.2421	156.55	-860.87	1122.6	12.485	880.73	1065.2	35.866	43.763	0	1	0.75351	-0.86448	-11.035	-12.437	-5.9993	3.9639	11.873	12.944	-5.2458	3.0994	0.83801	0.50729	1748.5
17.64	1765	60	NaN	-10.618	13.714	2.5529	-180.75	10.64	6.3768	156.75	-860.69	1122.6	12.934	880.79	1065	36.11	43.274	0	1	0.63692	-0.98133	-11.031	-12.433	-5.8972	3.9757	11.829	12.525	-5.2603	2.9944	0.79779	0.092554	1748.4
17.65	1766	60	NaN	-10.424	13.704	2.5605	-180.72	10.367	6.3186	157.37	-860.26	1122.4	12.828	880.47	1065	35.708	29.911	0	1	0.46941	-1.1492	-11.028	-12.43	-5.6774	4.0243	11.822	12.25	-5.208	2.8751	0.79386	-0.18008	1747.7
17.66	1767	60	NaN	-10.212	13.681	2.6544	-180.77	10.044	6.3138	157.78	-859.92	1122.3	12.886	879.9	1065	36.281	34.319	0	1	0.25674	-1.3624	-11.026	-12.428	-5.4516	3.9941	11.8	11.925	-5.1949	2.6317	0.77386	-0.50362	1746.8
17.67	1768	60	NaN	-9.9923	13.633	2.8182	-180.84	9.6054	6.3863	158	-859.7	1122.2	13.12	879.29	1064.9	35.537	31.032	0	1	0.14266	-1.4767	-11.026	-12.428	-5.2297	3.9265	11.751	11.487	-5.087	2.4498	0.72533	-0.9408	1746
17.68	1769	60	NaN	-9.7478	13.58	2.9223	-180.83	9.1134	6.4203	158.41	-859.47	1122.1	13.13	878.82	1064.7	33.825	33.088	0	1	0.030583	-1.5891	-11.026	-12.428	-4.9704	3.9443	11.696	10.997	-4.9398	2.3552	0.66948	-1.4309	1745.3
17.69	1770	60	NaN	-9.6035	13.565	3.0128	-180.83	8.8148	6.4866	158.6	-859.32	1122.1	13.245	878.34	1064.7	37.561	31.206	0	1	-0.066995	-1.6869	-11.029	-12.431	-4.8219	3.952	11.679	10.7	-4.8889	2.2651	0.65073	-1.7302	1744.7
17.7	1771	60	NaN	-9.4625	13.549	3.073	-180.86	8.5393	6.3758	158.78	-859.17	1122	12.964	877.87	1064.6	35.224	34.778	0	1	-0.1577	-1.7778	-11.031	-12.433	-4.6642	3.9425	11.662	10.426	-4.8219	2.1647	0.63129	-2.0068	1744.1
17.71	1772	60	NaN	-9.2989	13.523	3.2092	-180.89	8.1544	6.4371	158.76	-859.04	1122	13.048	877.35	1064.5	33.533	33.246	0	1	-0.2425	-1.8628	-11.033	-12.435	-4.5022	3.9099	11.635	10.042	-4.7447	2.0471	0.60195	-2.3924	1743.4
17.72	1773	60	NaN	-9.171	13.502	3.3417	-180.9	7.8452	6.5199	158.64	-858.94	1121.9	13.165	876.94	1064.4	35.935	40.143	0	1	-0.31339	-1.9338	-11.037	-12.439	-4.3804	3.8871	11.613	9.7341	-4.6938	1.9533	0.57656	-2.7046	1742.9
17.73	1774	60	NaN	-9.0875	13.487	3.4098	-180.9	7.6778	6.5151	158.57	-858.87	1121.9	13.064	876.62	1064.4	36.005	40.561	0	1	-0.4321	-2.0528	-11.04	-12.442	-4.2949	3.8956	11.597	9.5673	-4.727	1.8428	0.55672	-2.8748	1742.5
17.74	1775	60	NaN	-8.8854	13.42	3.5135	-180.88	7.2348	6.7243	158.51	-858.72	1121.7	13.358	875.76	1064.3	37.624	38.6	0	1	-0.58048	-2.2015	-11.044	-12.446	-4.1017	3.9047	11.528	9.1266	-4.6822	1.7032	0.4842	-3.3192	1741.5
17.75	1776	60	NaN	-8.7813	13.37	3.5803	-180.88	6.9732	6.6556	158.28	-858.67	1121.7	13.022	875.34	1064.2	36.313	33.72	0	1	-0.64968	-2.2709	-11.055	-12.457	-3.9929	3.9077	11.478	8.8652	-4.6426	1.6368	0.42325	-3.5917	1741
17.76	1777	60	NaN	-8.7145	13.345	3.5968	-180.84	6.7105	6.8847	158.11	-858.58	1121.7	13.402	875.22	1064.1	35.998	32.755	0	1	-0.70922	-2.3306	-11.064	-12.466	-3.9434	3.928	11.448	8.6074	-4.6526	1.5974	0.38345	-3.8587	1740.8
17.77	1778	60	NaN	-8.6632	13.322	3.5628	-180.79	6.5255	7.0975	157.87	-858.45	1121.7	13.682	874.94	1064	35.025	33.155	0	1	-0.72426	-2.3456	-11.064	-12.466	-3.9081	3.9667	11.422	8.4262	-4.6323	1.6211	0.35709	-4.0402	1740.3
17.78	1779	60	NaN	-8.6325	13.299	3.5001	-180.74	6.4485	7.1547	157.56	-858.31	1121.7	13.572	874.49	1064	35.175	30.735	0	1	-0.81216	-2.4338	-11.065	-12.467	-3.8825	4.0095	11.397	8.3502	-4.6946	1.5757	0.33238	-4.1166	1739.7
17.79	1780	60	NaN	-8.6462	13.286	3.4409	-180.72	6.4451	7.1463	157.33	-858.25	1121.7	13.418	874.3	1064	36.552	32.69	0	1	-0.91646	-2.5383	-11.065	-12.467	-3.8978	4.0315	11.384	8.3474	-4.8143	1.4932	0.31881	-4.1196	1739.5
17.8	1781	60	NaN	-8.6583	13.275	3.2869	-180.71	6.4352	7.1975	157.39	-858.14	1121.7	13.463	874.24	1064	33.543	33.377	0	1	-0.91646	-2.5383	-11.064	-12.466	-3.909	4.0431	11.373	8.3372	-4.8255	1.5048	0.30937	-4.1288	1739.3
17.81	1782	60	NaN	-8.7759	13.249	3.17	-180.67	6.4611	7.2507	156.82	-858.08	1121.8	13.461	874.22	1064	35.261	33.807	0	1	-0.9863	-2.6083	-11.064	-12.466	-4.045	4.0643	11.345	8.3659	-5.0313	1.456	0.28051	-4.1	1739.2
17.82	1783	60	NaN	-8.8787	13.216	3.084	-180.67	6.532	7.2167	156.36	-858.06	1121.8	13.325	874.18	1064	36.232	33.267	0	1	-1.0779	-2.7001	-11.065	-12.466	-4.1582	4.0461	11.311	8.4371	-5.2362	1.346	0.24634	-4.0294	1739.1
17.83	1784	60	NaN	-8.9671	13.182	2.9783	-180.69	6.6125	7.1649	156.08	-858.03	1121.8	13.181	874.26	1064	35.49	30.24	0	1	-1.0539	-2.676	-11.065	-12.467	-4.2513	4.0269	11.277	8.5169	-5.3051	1.3509	0.21255	-3.9497	1739.1
17.84	1785	60	NaN	-9.0703	13.149	2.8187	-180.65	6.6663	7.194	155.86	-857.98	1121.9	13.183	874.55	1064	34.582	34.357	0	1	-1.0708	-2.693	-11.065	-12.467	-4.3626	4.0605	11.243	8.572	-5.4335	1.3675	0.17759	-3.8954	1739.4
17.85	1786	60	NaN	-9.1577	13.105	2.6853	-180.56	6.7146	7.2941	155.76	-858	1121.8	13.314	874.81	1064	34.605	31.66	0	1	-1.216	-2.8385	-11.068	-12.47	-4.4582	4.1409	11.199	8.6202	-5.6742	1.3024	0.13111	-3.8497	1739.6
17.86	1787	60	NaN	-9.315	13.091	2.5114	-180.55	6.8744	7.2918	155.47	-857.97	1121.9	13.278	875.2	1064	35.554	40.669	0	1	-1.2677	-2.8904	-11.068	-12.47	-4.6249	4.1437	11.186	8.7798	-5.8927	1.2533	0.11784	-3.6903	1740
17.87	1788	60	NaN	-9.4327	13.06	2.3956	-180.54	7.0375	7.2764	155.23	-858.03	1121.9	13.211	875.48	1064.1	41.974	61.833	0	1	-1.2828	-2.9055	-11.068	-12.47	-4.7492	4.1415	11.156	8.9411	-6.032	1.236	0.088341	-3.5288	1740.3
17.88	1789	60	NaN	-9.5283	13.036	2.2852	-180.54	7.1691	7.2947	155.08	-858.07	1121.9	13.222	875.78	1064.1	41.671	64.298	0	1	-1.2977	-2.9204	-11.07	-12.472	-4.8508	4.1365	11.134	9.0711	-6.1486	1.2161	0.064176	-3.4005	1740.6
17.89	1790	60	NaN	-9.6195	13.029	2.1646	-180.54	7.2688	7.3488	154.98	-858.07	1121.9	13.313	876.16	1064.1	44.791	66.23	0	1	-1.1953	-2.8178	-11.078	-12.48	-4.9496	4.1273	11.128	9.1704	-6.1449	1.3095	0.049269	-3.3099	1741
17.9	1791	60	NaN	-9.7068	13.018	2.0887	-180.54	7.3737	7.3851	154.76	-858.13	1121.9	13.35	876.56	1064.1	46.164	65.361	0	1	-1.0415	-2.6636	-11.09	-12.492	-5.0465	4.1171	11.116	9.2752	-6.088	1.4535	0.02618	-3.2168	1741.4
17.91	1792	60	NaN	-9.9514	13.019	2.0196	-180.55	7.6322	7.2353	154.02	-858.42	1122.1	12.882	877.15	1064.3	44.601	64.785	0	1	-0.88766	-2.5094	-11.102	-12.504	-5.3022	4.0985	11.117	9.535	-6.1899	1.5891	0.014884	-2.9686	1742.3
17.92	1793	60	NaN	-10.026	13.016	1.851	-180.63	7.8629	7.3022	153.96	-858.42	1122.1	13.045	877.77	1064.4	44.627	62.271	0	1	-0.75991	-2.3814	-11.11	-12.512	-5.3856	4.0142	11.119	9.7604	-6.1455	1.6328	0.0085412	-2.7515	1742.9
17.93	1794	60	NaN	-10.063	13.024	1.697	-180.67	7.9951	7.3798	154.06	-858.36	1122	13.226	878.17	1064.4	41.847	59.486	0	1	-0.69244	-2.3138	-11.11	-12.512	-5.4265	3.966	11.13	9.8887	-6.1189	1.6522	0.01976	-2.6236	1743.2
17.94	1795	60	NaN	-10.163	13.03	1.6197	-180.66	8.1235	7.382	153.86	-858.46	1122.1	13.135	878.53	1064.5	40.251	53.702	0	1	-0.61628	-2.2374	-11.111	-12.512	-5.5311	3.9758	11.137	10.016	-6.1474	1.7384	0.026852	-2.4962	1743.6
17.95	1796	60	NaN	-10.363	13.018	1.6193	-180.61	8.3829	7.3338	153.16	-858.82	1122.2	12.819	879.16	1064.6	36.508	46.014	0	1	-0.57121	-2.1922	-11.111	-12.512	-5.7468	4.0057	11.126	10.276	-6.318	1.8135	0.015217	-2.2368	1744.6
17.96	1797	60	NaN	-10.486	13.032	1.5298	-180.66	8.6408	7.499	152.91	-858.99	1122.3	13.155	879.78	1064.7	33.964	44.042	0	1	-0.6163	-2.2374	-11.11	-12.512	-5.8905	3.9382	11.141	10.532	-6.5068	1.7008	0.030864	-1.9795	1745.3
17.97	1798	60	NaN	-10.58	13.037	1.4386	-180.66	8.9644	7.426	152.75	-859.16	1122.4	12.889	880.26	1064.9	35.144	32.437	0	1	-0.51866	-2.1396	-11.111	-12.513	-5.9827	3.9369	11.149	10.852	-6.5014	1.7974	0.038227	-1.6607	1746
17.98	1799	60	NaN	-10.649	13.045	1.3653	-180.66	9.2182	7.3657	152.67	-859.28	1122.4	12.669	880.68	1065	34.906	33.898	0	1	-0.41448	-2.0352	-11.112	-12.514	-6.0491	3.9363	11.16	11.103	-6.4635	1.9012	0.048355	-1.411	1746.5
17.99	1800	60	NaN	-10.701	13.053	1.3102	-180.7	9.4454	7.3539	152.62	-859.38	1122.5	12.636	880.98	1065.1	37.214	37.274	0	1	-0.4265	-2.0472	-11.113	-12.515	-6.1025	3.8963	11.17	11.328	-6.529	1.8491	0.057343	-1.1873	1746.9
18	1801	60	NaN	-10.744	13.057	1.2653	-180.76	9.6893	7.3887	152.57	-859.5	1122.5	12.763	881.21	1065.2	36.044	24.005	0	1	-0.42069	-2.0414	-11.114	-12.515	-6.1516	3.8366	11.178	11.569	-6.5723	1.7953	0.064096	-0.94662	1747.3
18.01	1802	60	NaN	-10.786	13.07	1.2156	-180.71	9.9278	7.4712	152.57	-859.6	1122.5	12.877	881.5	1065.2	33.356	42.338	0	1	-0.38321	-2.0038	-11.113	-12.515	-6.1991	3.8788	11.192	11.806	-6.5823	1.875	0.078605	-0.70858	1747.6
18.02	1803	60	NaN	-10.85	13.102	1.1378	-180.7	10.326	7.4354	152.63	-859.73	1122.5	12.7	881.75	1065.4	37.397	50.211	0	1	-0.16802	-1.7881	-11.116	-12.517	-6.256	3.8914	11.227	12.201	-6.424	2.1033	0.11126	-0.31678	1748
18.03	1804	60	NaN	-10.894	13.142	1.1117	-180.72	10.681	7.4873	152.6	-859.85	1122.6	12.861	882.08	1065.5	37.267	41.524	0	1	-0.025438	-1.6452	-11.118	-12.519	-6.3078	3.8644	11.27	12.553	-6.3332	2.2192	0.15208	0.03307	1748.5
18.04	1805	60	NaN	-10.917	13.175	1.096	-180.72	10.93	7.3997	152.61	-859.9	1122.6	12.641	882.26	1065.6	37.54	49.416	0	1	-0.092873	-1.7128	-11.118	-12.52	-6.324	3.8734	11.307	12.798	-6.4169	2.1606	0.18879	0.27849	1748.7
18.05	1806	60	NaN	-10.929	13.205	1.078	-180.69	11.159	7.2286	152.67	-859.93	1122.6	12.174	882.29	1065.7	37.49	47.01	0	1	0.017605	-1.6021	-11.119	-12.52	-6.3186	3.9167	11.341	13.024	-6.301	2.3147	0.22212	0.5034	1748.8
18.06	1807	60	NaN	-10.945	13.247	1.068	-180.67	11.528	7.2154	152.73	-860.02	1122.6	12.163	882.41	1065.8	37.965	47.181	0	1	0.12734	-1.4921	-11.119	-12.521	-6.3326	3.9381	11.386	13.39	-6.2052	2.4461	0.26617	0.86846	1749
18.07	1808	60	NaN	-10.949	13.294	1.0559	-180.66	11.871	7.2238	152.82	-860.1	1122.6	12.276	882.56	1065.9	34.332	43.753	0	1	0.14539	-1.474	-11.12	-12.522	-6.3381	3.9512	11.437	13.728	-6.1927	2.4772	0.31632	1.2055	1749.2
18.08	1809	60	NaN	-10.938	13.327	1.0573	-180.64	12.124	7.1691	152.88	-860.15	1122.6	12.206	882.58	1066	36.745	47.97	0	1	0.18412	-1.4352	-11.122	-12.524	-6.3231	3.975	11.473	13.978	-6.139	2.5399	0.35134	1.454	1749.3
18.09	1810	60	NaN	-10.925	13.355	1.0725	-180.62	12.327	7.078	152.89	-860.23	1122.6	12.034	882.59	1066.1	35.926	56.966	0	1	0.25166	-1.3675	-11.124	-12.526	-6.3038	3.9967	11.504	14.177	-6.0522	2.6292	0.38076	1.6519	1749.4
18.1	1811	60	NaN	-10.908	13.389	1.108	-180.62	12.492	7.0199	152.84	-860.33	1122.6	11.961	882.64	1066.2	40.979	59.376	0	1	0.36665	-1.2522	-11.125	-12.527	-6.2869	4.004	11.54	14.341	-5.9202	2.7518	0.41485	1.8139	1749.6
18.11	1812	60	NaN	-10.885	13.43	1.156	-180.62	12.62	7.037	152.75	-860.46	1122.6	12.104	882.75	1066.2	41.17	58.953	0	1	0.48365	-1.135	-11.127	-12.528	-6.2726	3.9925	11.582	14.468	-5.7889	2.8575	0.45535	1.9397	1749.8
18.12	1813	60	NaN	-10.858	13.467	1.164	-180.63	12.692	7.064	152.76	-860.59	1122.6	12.265	882.83	1066.2	42.29	57.739	0	1	0.59611	-1.0222	-11.129	-12.531	-6.2511	3.9762	11.619	14.54	-5.655	2.954	0.48941	2.009	1750
18.13	1814	60	NaN	-10.833	13.487	1.1374	-180.62	12.738	7.0042	152.84	-860.66	1122.6	12.146	882.82	1066.2	43.623	57.397	0	1	0.67902	-0.93914	-11.131	-12.533	-6.22	3.9937	11.642	14.583	-5.541	3.0546	0.51071	2.05	1750.1
18.14	1815	60	NaN	-10.821	13.507	1.1234	-180.63	12.729	6.9941	152.87	-860.7	1122.6	12.156	882.86	1066.2	40.118	56.764	0	1	0.75096	-0.86703	-11.133	-12.535	-6.2068	3.9864	11.662	14.575	-5.4559	3.1194	0.52889	2.0398	1750.1
18.15	1816	60	NaN	-10.806	13.535	1.0943	-180.65	12.695	6.9891	152.92	-860.76	1122.6	12.192	882.87	1066.2	41.127	56.371	0	1	0.81104	-0.80681	-11.135	-12.537	-6.1917	3.9641	11.69	14.54	-5.3806	3.1573	0.55463	2.0024	1750.2
[truncated: 59,635 more rows]
