# Supplementary material for: Speech, movement, and gaze behaviours during dyadic conversation in noise
Source: Sci Rep. 2019 Jul 18;9:10451. doi: 10.1038/s41598-019-46416-0 (PMC6639257; doi:10.1038/s41598-019-46416-0)
Supplement: Supplementary file 1 — All data [file 41598_2019_46416_MOESM1_ESM.zip › dyad4conv2.txt]

timestamps	sample	levels (dB)	level change	talker 1	talker 1	talker 1	talker 2	talker 2	talker 2	talker 1	talker 1	talker 1	talker 2	talker 2	talker 2	talker 1	talker 2	talker 1	talker 2	talker 1	talker 2	talker 1	talker 2	talker 1	talker 2	talker 1	talker 2	talker 1	talker 2	talker 1	talker 2	talker 1 and 2
timestamps	sample	levels (dB)	(dB)	yaw	pitch	roll	yaw	pitch	roll	x (mm)	y (mm)	z (mm)	x (mm)	y (mm)	z (mm)	rms (volts)	rms (volts)	talking	talking	eye phi (deg)	eye phi (deg)	eye theta (deg)	eye theta (deg)	yaw re t2	yaw re t1	pitch re t2	pitch re t1	gaze yaw re t2	gaze yaw re t1	gaze pitch re t2	gaze pitch re t1	distance
0	1	60	NaN	-12.833	12.376	-0.79178	-190.69	15.489	4.4281	174.83	-830.92	1128.1	-11.645	874.01	1068.3	23.649	33.801	0	0	13.454	14.139	-8.224	-14.256	-6.5915	-4.4529	10.379	17.487	6.8624	9.6858	2.1551	3.2303	1716.1
0.01	2	60	NaN	-12.879	12.393	-0.81019	-190.77	15.512	4.4422	174.86	-831.02	1128.1	-11.711	873.95	1068.3	23.649	38.613	0	0	13.372	14.057	-8.2227	-14.255	-6.6342	-4.5287	10.395	17.51	6.7382	9.5283	2.1718	3.2546	1716.2
0.02	3	60	NaN	-12.929	12.41	-0.81447	-190.89	15.533	4.4526	174.88	-831.15	1128.1	-11.829	873.91	1068.3	23.649	38.801	0	0	13.329	14.014	-8.222	-14.254	-6.6805	-4.6452	10.411	17.533	6.6486	9.3685	2.1889	3.2782	1716.3
0.03	4	60	NaN	-13	12.457	-0.85082	-191.13	15.561	4.4561	175.05	-831.33	1128.1	-12.109	873.84	1068.3	23.649	45.318	0	0	13.343	14.028	-8.2221	-14.254	-6.736	-4.8632	10.458	17.559	6.6073	9.1647	2.2357	3.3048	1716.5
0.04	5	60	NaN	-13.065	12.507	-0.88123	-191.36	15.581	4.4642	175.22	-831.5	1128.1	-12.376	873.77	1068.3	23.649	39.593	0	0	13.335	14.019	-8.2213	-14.254	-6.7869	-5.0812	10.509	17.579	6.5479	8.9382	2.2879	3.3254	1716.6
0.05	6	60	NaN	-13.094	12.527	-0.85472	-191.46	15.573	4.5096	175.17	-831.59	1128.1	-12.351	873.8	1068.3	23.649	48.713	0	0	13.321	14.005	-8.2203	-14.253	-6.8192	-5.1855	10.529	17.571	6.5014	8.8196	2.3083	3.3186	1716.7
0.06	7	60	NaN	-13.133	12.576	-0.88007	-191.69	15.504	4.692	175.31	-831.66	1128.2	-11.979	874.01	1068.2	34.49	57.424	0	0	13.329	14.014	-8.2208	-14.253	-6.8667	-5.4265	10.573	17.506	6.4624	8.5872	2.3523	3.253	1717
0.07	8	60	NaN	-13.222	12.681	-0.88771	-191.97	15.531	4.7415	175.54	-831.84	1128.2	-12.305	873.88	1068.1	37.883	57.59	0	0	13.344	14.029	-8.2216	-14.254	-6.9379	-5.6828	10.677	17.534	6.4061	8.3458	2.4557	3.2805	1717.1
0.08	9	60	NaN	-13.278	12.758	-0.89362	-192.13	15.562	4.7187	175.71	-831.96	1128.2	-12.672	873.74	1068.1	38.76	56.603	0	0	13.362	14.046	-8.2219	-14.254	-6.9758	-5.8293	10.754	17.566	6.3859	8.217	2.5319	3.3121	1717.1
0.09	10	60	NaN	-13.325	12.841	-0.87697	-192.27	15.573	4.7435	175.83	-832.07	1128.2	-12.949	873.68	1068.1	35.618	55.055	0	0	13.392	14.077	-8.2221	-14.254	-7.0096	-5.9545	10.835	17.578	6.3825	8.1223	2.6127	3.324	1717.2
0.1	11	60	NaN	-13.376	12.939	-0.85476	-192.42	15.555	4.8494	175.96	-832.19	1128.3	-13.094	873.72	1068.1	39.188	53.401	0	0	13.431	14.116	-8.2222	-14.255	-7.0522	-6.0934	10.931	17.564	6.3789	8.0226	2.7084	3.3094	1717.4
0.11	12	60	NaN	-13.414	13.018	-0.89544	-192.51	15.518	4.9577	176.25	-832.19	1128.3	-13.088	873.8	1068	43.807	53.327	0	0	13.477	14.162	-8.2224	-14.255	-7.0806	-6.1764	11.006	17.53	6.3967	7.9858	2.7837	3.2756	1717.5
0.12	13	60	NaN	-13.441	13.119	-1.0579	-192.59	15.532	5.2844	176.99	-831.91	1128.2	-12.548	873.94	1068.1	33.086	53.022	0	0	13.527	14.212	-8.2231	-14.255	-7.1012	-6.2523	11.114	17.537	6.4254	7.9593	2.8908	3.2815	1717.4
0.13	14	60	NaN	-13.484	13.197	-1.0785	-192.57	15.457	5.2755	177.24	-831.92	1128.2	-12.955	873.99	1067.9	28.394	52.488	0	0	13.58	14.266	-8.2247	-14.257	-7.1218	-6.2083	11.186	17.468	6.4587	8.0573	2.961	3.2114	1717.5
0.14	15	60	NaN	-13.546	13.305	-1.0377	-192.61	15.428	5.5106	177.46	-832.08	1128.2	-12.823	874.08	1067.8	27.567	51.34	0	0	13.624	14.309	-8.2259	-14.258	-7.182	-6.2423	11.289	17.443	6.4421	8.0671	3.0635	3.1847	1717.8
0.15	16	60	NaN	-13.613	13.425	-0.96313	-192.66	15.45	5.8159	177.68	-832.28	1128.3	-12.508	874.12	1067.9	27.293	50.477	0	0	13.653	14.338	-8.2264	-14.259	-7.2538	-6.304	11.41	17.465	6.3987	8.0339	3.1836	3.2066	1718
0.16	17	60	NaN	-13.666	13.525	-0.8763	-192.67	15.489	5.8674	177.84	-832.47	1128.4	-12.713	873.96	1067.9	27.103	49.69	0	0	13.675	14.361	-8.2272	-14.26	-7.2942	-6.303	11.509	17.505	6.381	8.0576	3.2819	3.2453	1718.1
0.17	18	60	NaN	-13.686	13.595	-0.84467	-192.73	15.556	5.8402	178.14	-832.6	1128.4	-12.839	873.74	1068	25.824	48.461	0	0	13.689	14.375	-8.2253	-14.258	-7.2998	-6.3464	11.581	17.57	6.3896	8.0284	3.3557	3.3121	1718.1
0.18	19	60	NaN	-13.708	13.671	-0.79469	-192.73	15.601	5.9099	178.37	-832.73	1128.4	-12.864	873.61	1068	27.425	47.611	0	0	13.675	14.361	-8.2127	-14.245	-7.3129	-6.3349	11.657	17.615	6.3623	8.0256	3.4445	3.3701	1718.1
0.19	20	60	NaN	-13.718	13.757	-0.74345	-192.72	15.629	6.039	178.85	-832.92	1128.4	-12.833	873.53	1068	27.689	46.805	0	0	13.655	14.34	-8.205	-14.237	-7.3089	-6.3061	11.744	17.642	6.3456	8.0338	3.5385	3.4049	1718.2
0.2	21	60	NaN	-13.717	13.836	-0.67467	-192.7	15.644	6.1189	179.26	-833.11	1128.4	-12.901	873.44	1068	31.654	46.82	0	0	13.63	14.315	-8.2006	-14.233	-7.2925	-6.2721	11.823	17.656	6.3373	8.0429	3.6223	3.4234	1718.4
0.21	22	60	NaN	-13.703	13.903	-0.59238	-192.66	15.658	6.126	179.52	-833.28	1128.4	-13.145	873.32	1068	24.93	48.082	0	0	13.641	14.326	-8.2013	-14.234	-7.2617	-6.215	11.892	17.669	6.3795	8.1115	3.6903	3.4357	1718.5
0.22	23	60	NaN	-13.67	13.974	-0.51607	-192.57	15.681	6.104	179.81	-833.44	1128.3	-13.575	873.12	1068	36.304	50.737	0	0	13.653	14.338	-8.2021	-14.234	-7.2048	-6.1004	11.963	17.692	6.4477	8.2375	3.7609	3.4574	1718.5
0.23	24	60	NaN	-13.597	14.087	-0.39787	-192.51	15.653	5.8416	180.3	-833.66	1128.4	-14.513	872.77	1068	33.399	53.593	0	0	13.681	14.366	-8.2046	-14.237	-7.0839	-6.0019	12.073	17.666	6.597	8.3644	3.8687	3.4292	1718.6
0.24	25	60	NaN	-13.523	14.234	-0.29763	-192.49	15.612	5.7923	180.88	-833.9	1128.4	-14.895	872.58	1068	35.745	54.153	0	0	13.699	14.385	-8.2063	-14.239	-6.9783	-5.9424	12.219	17.627	6.721	8.4423	4.0124	3.3888	1718.7
0.25	26	60	NaN	-13.472	14.346	-0.19351	-192.47	15.551	5.8268	181.27	-834.16	1128.4	-15.014	872.51	1067.9	50.29	52.864	0	0	13.703	14.388	-8.207	-14.239	-6.9108	-5.9052	12.329	17.568	6.792	8.483	4.1216	3.329	1719
0.26	27	60	NaN	-13.425	14.454	-0.075022	-192.46	15.462	5.906	181.59	-834.47	1128.5	-14.997	872.52	1067.9	49.338	51.987	0	0	13.791	14.477	-8.2081	-14.24	-6.856	-5.8869	12.435	17.481	6.935	8.5898	4.2268	3.2409	1719.3
0.27	28	60	NaN	-13.367	14.589	0.055125	-192.45	15.34	6.0837	181.94	-834.82	1128.5	-14.754	872.63	1067.8	51.146	52.836	0	0	13.886	14.572	-8.2096	-14.242	-6.7956	-5.8802	12.566	17.363	7.0901	8.6913	4.356	3.1209	1719.8
0.28	29	60	NaN	-13.304	14.702	0.17318	-192.41	15.189	6.5639	182.14	-835.07	1128.6	-13.796	873.1	1067.8	50.214	53.146	0	0	13.918	14.604	-8.2124	-14.245	-6.7602	-5.8643	12.675	17.216	7.1576	8.7394	4.4622	2.971	1720.4
0.29	30	60	NaN	-13.264	14.808	0.25346	-192.46	15.223	6.344	182.42	-835.32	1128.7	-14.326	872.71	1067.9	52.438	53.972	0	0	13.92	14.606	-8.2143	-14.247	-6.6932	-5.8868	12.783	17.248	7.2271	8.7194	4.5689	3.001	1720.4
0.3	31	60	NaN	-13.223	14.891	0.30668	-192.47	15.157	6.3708	182.79	-835.6	1128.6	-14.326	872.69	1067.9	50.609	53.405	0	0	13.903	14.589	-8.2156	-14.248	-6.641	-5.8925	12.867	17.181	7.2622	8.6966	4.6511	2.9336	1720.7
0.31	32	60	NaN	-13.179	15.008	0.33311	-192.48	15.056	6.4366	183.35	-835.93	1128.6	-14.265	872.74	1067.8	52.905	52.249	0	0	13.886	14.572	-8.2168	-14.249	-6.582	-5.8847	12.983	17.08	7.3039	8.687	4.7664	2.8311	1721.1
0.32	33	60	NaN	-13.127	15.168	0.37984	-192.48	14.95	6.4669	184.05	-836.35	1128.6	-14.307	872.74	1067.8	51.356	52.252	0	0	13.868	14.554	-8.218	-14.25	-6.5065	-5.8645	13.143	16.975	7.3616	8.6895	4.9251	2.7248	1721.6
0.33	34	60	NaN	-13.063	15.337	0.50273	-192.47	14.85	6.4977	184.67	-836.9	1128.7	-14.359	872.72	1067.8	52.948	52.465	0	0	13.875	14.561	-8.2186	-14.251	-6.4229	-5.8335	13.312	16.875	7.4522	8.7275	5.0935	2.6237	1722.2
0.34	35	60	NaN	-13.03	15.432	0.62371	-192.46	14.829	6.4721	184.81	-837.18	1128.7	-14.48	872.64	1067.8	51.526	52.727	0	0	13.843	14.529	-8.2202	-14.253	-6.3819	-5.8129	13.407	16.854	7.4613	8.7161	5.1869	2.601	1722.5
0.35	36	60	NaN	-12.99	15.525	0.74551	-192.44	14.813	6.4326	184.95	-837.44	1128.6	-14.625	872.56	1067.8	53.456	50.869	0	0	13.751	14.437	-8.2231	-14.255	-6.3327	-5.7862	13.503	16.836	7.4183	8.6503	5.2795	2.5802	1722.7
0.36	37	60	NaN	-12.958	15.609	0.82724	-192.43	14.785	6.4447	185.23	-837.7	1128.6	-14.63	872.56	1067.8	52.205	51.308	0	0	13.656	14.341	-8.2245	-14.257	-6.2931	-5.7668	13.588	16.807	7.3625	8.5741	5.3635	2.5498	1723
0.37	38	60	NaN	-12.931	15.702	0.93659	-192.42	14.755	6.4686	185.55	-838.05	1128.6	-14.607	872.57	1067.8	54.344	51.697	0	0	13.565	14.25	-8.2257	-14.258	-6.2573	-5.7414	13.682	16.775	7.3076	8.5086	5.4567	2.5169	1723.4
0.38	39	60	NaN	-12.895	15.816	1.0943	-192.38	14.732	6.4735	185.87	-838.47	1128.5	-14.64	872.54	1067.8	53.994	51.067	0	0	13.497	14.182	-8.228	-14.26	-6.2114	-5.6993	13.797	16.75	7.2854	8.4824	5.569	2.4899	1723.8
0.39	40	60	NaN	-12.834	15.938	1.2156	-192.34	14.717	6.4743	186.23	-838.8	1128.5	-14.68	872.5	1067.8	55.224	46.988	0	0	13.45	14.135	-8.23	-14.262	-6.1378	-5.6415	13.92	16.736	7.312	8.4932	5.6897	2.4737	1724.1
0.4	41	60	NaN	-12.781	16.055	1.334	-192.26	14.699	6.2044	186.5	-839.04	1128.5	-15.408	872.29	1067.7	53.14	42.869	0	0	13.485	14.17	-8.2313	-14.264	-6.0522	-5.5299	14.034	16.72	7.4331	8.6403	5.8023	2.4566	1724.3
0.41	42	60	NaN	-12.743	16.289	1.3668	-192.21	14.684	6.1794	186.75	-838.81	1128.8	-15.52	872.26	1067.7	52.189	42.839	0	0	13.232	13.916	-8.224	-14.256	-6.0014	-5.4648	14.258	16.715	7.2303	8.4512	6.0343	2.4586	1724.1
0.42	43	60	NaN	-12.687	16.449	1.4178	-192.18	14.69	6.383	186.94	-838.72	1128.9	-15.045	872.35	1067.8	52.889	35.326	0	0	12.79	13.473	-8.2111	-14.243	-5.9551	-5.4452	14.416	16.723	6.8349	8.0281	6.2047	2.4799	1724
0.43	44	60	NaN	-12.611	16.538	1.481	-192.15	14.698	6.5813	187.21	-838.83	1128.9	-14.574	872.43	1067.8	51.389	36.017	0	0	12.772	13.456	-8.2135	-14.246	-5.8861	-5.4238	14.507	16.729	6.8862	8.0318	6.2934	2.4829	1724.2
0.44	45	60	NaN	-12.53	16.629	1.5077	-192.1	14.683	6.5111	187.67	-838.93	1128.9	-14.779	872.35	1067.8	53.033	35.631	0	0	12.745	13.428	-8.2155	-14.248	-5.783	-5.3485	14.6	16.713	6.9617	8.0794	6.3846	2.4647	1724.3
0.45	46	60	NaN	-12.469	16.678	1.512	-192.02	14.656	6.2093	187.99	-839	1128.8	-15.57	872.14	1067.7	50.284	24.005	0	0	12.702	13.385	-8.2169	-14.249	-5.685	-5.2386	14.647	16.687	7.017	8.1466	6.4296	2.4376	1724.3
0.46	47	60	NaN	-12.406	16.721	1.5271	-191.98	14.638	6.1962	188.27	-839.06	1128.8	-15.631	872.09	1067.7	53.35	38.957	0	0	12.671	13.354	-8.2182	-14.251	-5.6109	-5.1802	14.691	16.668	7.06	8.1737	6.473	2.4177	1724.3
0.47	48	60	NaN	-12.329	16.76	1.5748	-191.92	14.577	6.2565	188.51	-839.16	1128.7	-15.535	872.14	1067.7	51.333	45.864	0	0	12.642	13.325	-8.2194	-14.252	-5.5291	-5.1161	14.73	16.606	7.1134	8.2094	6.5109	2.3544	1724.5
0.48	49	60	NaN	-12.265	16.788	1.6353	-191.86	14.528	6.2859	188.67	-839.25	1128.7	-15.509	872.14	1067.6	53.271	47.62	0	0	12.643	13.326	-8.2208	-14.253	-5.4615	-5.054	14.759	16.557	7.1811	8.2716	6.5383	2.3038	1724.6
0.49	50	60	NaN	-12.214	16.806	1.6973	-191.81	14.5	6.2853	188.74	-839.3	1128.7	-15.518	872.07	1067.6	51.286	46.75	0	0	12.646	13.329	-8.2222	-14.255	-5.4075	-5.0008	14.777	16.529	7.2385	8.3282	6.5547	2.2748	1724.6
0.5	51	60	NaN	-12.14	16.815	1.7639	-191.75	14.436	6.3566	188.87	-839.32	1128.6	-15.303	872.06	1067.5	53.084	47.041	0	0	12.635	13.318	-8.2231	-14.255	-5.3366	-4.9496	14.786	16.465	7.2989	8.3688	6.5629	2.2096	1724.6
0.51	52	60	NaN	-12.09	16.789	1.8087	-191.64	14.356	6.4327	188.95	-839.36	1128.5	-15.338	872.12	1067.5	51.699	41.715	0	0	12.573	13.256	-8.2252	-14.258	-5.2827	-4.8284	14.759	16.385	7.2907	8.4278	6.5339	2.1276	1724.7
0.52	53	60	NaN	-12.034	16.753	1.8365	-191.65	14.377	6.5909	189.07	-839.36	1128.5	-14.843	872.05	1067.6	52.747	34.652	0	0	12.478	13.161	-8.2282	-14.261	-5.2393	-4.8517	14.73	16.4	7.2387	8.3089	6.5022	2.1391	1724.6
0.53	54	60	NaN	-11.937	16.681	1.8815	-191.58	14.277	6.5119	189.23	-839.31	1128.3	-15.058	871.9	1067.5	50.982	35.12	0	0	12.492	13.175	-8.2294	-14.262	-5.1295	-4.7689	14.66	16.299	7.3627	8.4059	6.4302	2.0373	1724.4
0.54	55	60	NaN	-11.832	16.543	1.9765	-191.47	14.143	6.3568	189.22	-839.42	1128.1	-15.546	871.74	1067.4	51.534	36.451	0	0	12.45	13.133	-8.2301	-14.262	-5.008	-4.6442	14.523	16.163	7.4422	8.4886	6.2927	1.9005	1724.4
0.55	56	60	NaN	-11.759	16.386	2.0873	-191.41	14.102	6.3352	189.03	-839.65	1127.9	-15.641	871.6	1067.4	50.154	36.062	0	0	12.322	13.004	-8.23	-14.262	-4.9383	-4.5882	14.374	16.115	7.3834	8.4158	6.1438	1.8522	1724.5
0.56	57	60	NaN	-11.711	16.485	1.9951	-191.35	14.077	6.2856	189.44	-839.08	1128.1	-15.809	871.44	1067.4	48.183	35.169	0	0	12.238	12.92	-8.2302	-14.263	-4.8687	-4.5112	14.465	16.097	7.3695	8.409	6.2352	1.8341	1723.9
0.57	58	60	NaN	-11.6	16.267	2.1173	-191.28	14.036	6.2555	189.17	-839.28	1127.8	-15.954	871.29	1067.3	46.105	34.231	0	0	12.22	12.903	-8.2307	-14.263	-4.7622	-4.4439	14.255	16.047	7.4583	8.4586	6.0247	1.7841	1723.9
0.58	59	60	NaN	-11.534	16.249	2.0684	-191.23	14.019	6.2161	189.4	-838.92	1127.9	-16.109	871.14	1067.3	43.49	32.34	0	0	12.128	12.81	-8.2316	-14.264	-4.681	-4.3759	14.236	16.032	7.4475	8.4344	6.0046	1.7676	1723.4
0.59	60	60	NaN	-11.481	16.241	2.0077	-191.17	14.015	6.1545	189.62	-838.54	1127.9	-16.337	870.99	1067.3	45.343	33.535	0	0	12.043	12.725	-8.2324	-14.265	-4.6116	-4.3027	14.226	16.03	7.4318	8.4222	5.9941	1.7647	1723
0.6	61	60	NaN	-11.413	16.148	2.0118	-191.1	14.025	6.1186	189.59	-838.29	1127.8	-16.53	870.8	1067.3	43.688	34.863	0	0	12.054	12.736	-8.2322	-14.265	-4.536	-4.2204	14.135	16.038	7.518	8.5152	5.9032	1.7733	1722.5
0.61	62	60	NaN	-11.321	16.017	2.0459	-191.01	14.055	6.1827	189.46	-837.92	1127.8	-16.48	870.61	1067.4	37.7	42.36	0	0	12.037	12.718	-8.2324	-14.265	-4.4478	-4.1327	14.005	16.067	7.589	8.5857	5.7728	1.8021	1722
0.62	63	60	NaN	-11.301	15.977	2.0534	-190.98	14.054	6.2189	189.42	-837.83	1127.8	-16.444	870.57	1067.3	39.067	47.762	0	0	12.002	12.683	-8.2331	-14.265	-4.4297	-4.1097	13.965	16.066	7.5718	8.5733	5.7319	1.8007	1721.8
0.63	64	60	NaN	-11.28	15.894	2.076	-190.94	14.063	6.233	189.3	-837.69	1127.7	-16.496	870.5	1067.3	34.811	47.452	0	0	11.97	12.652	-8.2307	-14.263	-4.41	-4.0667	13.883	16.074	7.5601	8.5849	5.6525	1.8114	1721.6
0.64	65	60	NaN	-11.272	15.724	2.2269	-190.87	14.104	6.5221	188.62	-837.58	1127.8	-15.915	870.51	1067.4	36.778	41.271	0	0	11.938	12.62	-8.2282	-14.261	-4.4436	-4.0454	13.713	16.114	7.4946	8.5742	5.4852	1.8538	1721.4
0.65	66	60	NaN	-11.268	15.554	2.3565	-190.81	14.158	6.7809	188.01	-837.46	1127.8	-15.404	870.48	1067.4	36.011	33.12	0	0	11.843	12.524	-8.2258	-14.258	-4.4759	-4.0192	13.544	16.168	7.3667	8.5045	5.3179	1.9099	1721.1
0.66	67	60	NaN	-11.268	15.401	2.3809	-190.75	14.214	6.7921	187.85	-837.36	1127.7	-15.478	870.35	1067.4	36.628	34.167	0	0	11.756	12.436	-8.2245	-14.257	-4.478	-3.9632	13.393	16.222	7.2775	8.4733	5.1684	1.9652	1720.8
0.67	68	60	NaN	-11.307	15.073	2.483	-190.67	14.297	6.8293	187.39	-837.54	1127.4	-15.54	870.15	1067.4	36.898	33.367	0	0	11.681	12.362	-8.2248	-14.257	-4.5299	-3.8912	13.075	16.294	7.1511	8.4706	4.8506	2.037	1720.8
0.68	69	60	NaN	-11.298	14.958	2.3901	-190.58	14.373	6.8245	187.58	-837.24	1127.3	-15.692	869.93	1067.5	37.486	36.329	0	0	11.836	12.517	-8.2354	-14.268	-4.5078	-3.785	12.963	16.368	7.3277	8.7317	4.7272	2.0999	1720.3
0.69	70	60	NaN	-11.297	14.837	2.3994	-190.54	14.435	6.8208	187.44	-837.04	1127.3	-15.748	869.83	1067.5	36.021	33.602	0	0	11.98	12.662	-8.2454	-14.278	-4.5083	-3.7475	12.842	16.43	7.4719	8.9141	4.5968	2.1525	1720
0.7	71	60	NaN	-11.291	14.683	2.4466	-190.48	14.512	6.8693	187.13	-836.8	1127.3	-15.668	869.73	1067.5	36.134	34.198	0	0	11.878	12.559	-8.2443	-14.277	-4.5136	-3.7064	12.688	16.507	7.3641	8.8525	4.4439	2.23	1719.6
0.71	72	60	NaN	-11.237	14.527	2.4287	-190.38	14.602	6.9103	187.03	-836.34	1127.3	-15.656	869.56	1067.5	35.364	35.154	0	0	11.854	12.535	-8.2433	-14.276	-4.4615	-3.6088	12.533	16.595	7.3924	8.9264	4.2901	2.3197	1718.9
0.72	73	60	NaN	-11.112	14.413	2.2798	-190.25	14.686	6.862	187.38	-835.61	1127.2	-15.914	869.3	1067.6	35.947	34.409	0	0	11.882	12.564	-8.2424	-14.275	-4.3123	-3.4535	12.423	16.676	7.5701	9.1101	4.1806	2.4014	1718
0.73	74	60	NaN	-11.075	14.26	2.2163	-190.22	14.736	6.9028	187.23	-835.31	1127.2	-15.794	869.27	1067.6	36.3	35.84	0	0	11.818	12.499	-8.2402	-14.273	-4.2833	-3.4238	12.271	16.726	7.535	9.0756	4.0304	2.4532	1717.7
0.74	75	60	NaN	-11.145	14.114	2.3071	-190.17	14.756	6.8536	186.52	-835.48	1127.3	-15.945	869.21	1067.6	36.305	35.193	0	0	11.695	12.376	-8.2371	-14.269	-4.3716	-3.3931	12.121	16.749	7.3234	8.9827	3.8843	2.4794	1717.7
0.75	76	60	NaN	-11.164	14.002	2.3235	-190.12	14.762	6.9075	186.15	-835.48	1127.4	-15.847	869.2	1067.7	36.66	32.916	0	0	11.695	12.376	-8.2353	-14.268	-4.4065	-3.3612	12.01	16.754	7.2886	9.0146	3.7746	2.4864	1717.6
0.76	77	60	NaN	-11.139	13.918	2.2806	-190.08	14.74	6.9638	186.01	-835.32	1127.4	-15.731	869.25	1067.7	35.937	35.856	0	0	11.672	12.353	-8.2332	-14.266	-4.3893	-3.3309	11.926	16.732	7.2826	9.0218	3.6928	2.4667	1717.5
0.77	78	60	NaN	-11.1	13.851	2.215	-190.05	14.705	6.9603	185.92	-835.12	1127.4	-15.746	869.31	1067.6	36.963	33.593	0	0	11.615	12.296	-8.2308	-14.263	-4.3522	-3.3008	11.857	16.698	7.263	8.9951	3.6266	2.435	1717.4
0.78	79	60	NaN	-11.071	13.794	2.133	-190.01	14.706	6.9653	185.87	-834.91	1127.4	-15.737	869.3	1067.7	35.937	33.211	0	0	11.564	12.245	-8.2295	-14.262	-4.3246	-3.2642	11.8	16.699	7.2397	8.9806	3.5708	2.4373	1717.1
0.79	80	60	NaN	-10.951	13.709	2.0494	-189.98	14.663	7.032	185.83	-834.56	1127.4	-15.55	869.42	1067.6	36.903	34.172	0	0	11.528	12.208	-8.228	-14.26	-4.2107	-3.2436	11.713	16.659	7.317	8.9646	3.4852	2.3985	1716.9
0.8	81	60	NaN	-10.882	13.676	1.8931	-189.96	14.692	6.9688	186.02	-834.17	1127.3	-15.68	869.37	1067.7	36.167	33.088	0	0	11.542	12.222	-8.2249	-14.257	-4.1291	-3.2089	11.684	16.684	7.4129	9.0136	3.4591	2.4272	1716.5
0.81	82	60	NaN	-10.849	13.637	1.8184	-189.96	14.706	6.9752	185.93	-833.88	1127.3	-15.603	869.39	1067.6	36.669	31.418	0	0	11.558	12.238	-8.2219	-14.254	-4.1014	-3.2125	11.645	16.698	7.4563	9.0256	3.4228	2.444	1716.2
0.82	83	60	NaN	-10.883	13.577	1.875	-189.98	14.703	7.0177	185.4	-833.85	1127.4	-15.424	869.5	1067.6	36.622	33.246	0	0	11.579	12.259	-8.2192	-14.252	-4.1586	-3.2515	11.581	16.699	7.4203	9.008	3.3616	2.4473	1716.2
0.83	84	60	NaN	-10.968	13.517	1.9943	-189.99	14.712	6.9957	184.69	-834.03	1127.5	-15.424	869.56	1067.6	35.346	33.348	0	0	11.564	12.244	-8.2165	-14.249	-4.2686	-3.2913	11.518	16.712	7.2949	8.9527	3.301	2.463	1716.4
0.84	85	60	NaN	-10.871	13.526	1.8676	-190	14.729	6.9707	185.04	-833.61	1127.4	-15.439	869.59	1067.6	35.497	34.52	0	0	11.525	12.205	-8.2139	-14.246	-4.1578	-3.2822	11.529	16.726	7.3667	8.9228	3.3147	2.4802	1716
0.85	86	60	NaN	-10.994	13.474	2.0015	-190.02	14.759	6.9805	184.15	-833.81	1127.5	-15.337	869.65	1067.5	34.808	34.709	0	0	11.471	12.152	-8.212	-14.244	-4.3147	-3.3371	11.471	16.761	7.1566	8.8145	3.2594	2.5169	1716.2
0.86	87	60	NaN	-11.07	13.454	2.1232	-190.03	14.787	6.9963	183.46	-833.91	1127.6	-15.239	869.69	1067.5	34.105	32.94	0	0	11.411	12.091	-8.21	-14.242	-4.4171	-3.378	11.448	16.793	6.9937	8.713	3.2385	2.5503	1716.2
0.87	88	60	NaN	-11.107	13.458	2.1681	-190.04	14.797	7.0132	183.1	-833.88	1127.6	-15.136	869.77	1067.5	34.169	35.207	0	0	11.34	12.02	-8.2079	-14.24	-4.4699	-3.4061	11.45	16.804	6.8701	8.6139	3.2426	2.5638	1716.2
0.88	89	60	NaN	-11.112	13.477	2.1455	-190.06	14.795	7.0301	182.96	-833.74	1127.6	-15.012	869.9	1067.5	36.23	34.454	0	0	11.315	11.995	-8.2065	-14.239	-4.4842	-3.429	11.468	16.804	6.8306	8.5657	3.2614	2.5653	1716.2
0.89	90	60	NaN	-11.077	13.513	2.1181	-190.07	14.817	7.0452	182.87	-833.51	1127.6	-14.866	870	1067.4	34.626	31.191	0	0	11.301	11.981	-8.2054	-14.238	-4.4557	-3.4516	11.503	16.826	6.8449	8.5289	3.2979	2.5886	1716
0.9	91	60	NaN	-11.166	13.563	2.079	-190.07	14.865	7.0203	182.55	-833.4	1127.6	-14.829	870	1067.5	34.666	33.287	0	0	10.768	11.447	-8.2614	-14.294	-4.5569	-3.4604	11.553	16.874	6.2114	7.9866	3.2916	2.5805	1715.9
0.91	92	60	NaN	-11.191	13.582	2.0916	-190.07	14.861	6.9898	182.35	-833.36	1127.6	-14.881	870.05	1067.4	36.797	33.92	0	0	10.112	10.789	-8.3311	-14.363	-4.5862	-3.4607	11.571	16.872	5.5254	7.3281	3.2403	2.5086	1715.8
0.92	93	60	NaN	-11.232	13.61	2.0699	-190.04	14.894	6.9768	182.1	-833.25	1127.6	-14.857	870.08	1067.4	37.884	33.714	0	0	9.4548	10.131	-8.4009	-14.433	-4.6359	-3.4488	11.6	16.905	4.8189	6.6817	3.1988	2.4715	1715.7
0.93	94	60	NaN	-11.265	13.632	1.9759	-190.02	14.939	6.9973	182.04	-833.1	1127.6	-14.744	870.11	1067.4	38.462	34.94	0	0	9.0882	9.763	-8.4262	-14.459	-4.674	-3.4283	11.622	16.949	4.4142	6.3347	3.1962	2.4903	1715.6
0.94	95	60	NaN	-11.262	13.631	1.8343	-189.99	14.964	7.0419	182.28	-832.98	1127.6	-14.612	870.13	1067.4	37.681	32.498	0	0	8.9129	9.5873	-8.4232	-14.456	-4.6676	-3.4003	11.622	16.972	4.2453	6.187	3.1991	2.5169	1715.5
0.95	96	60	NaN	-11.277	13.632	1.7842	-189.95	15.005	7.0472	182.21	-832.91	1127.6	-14.613	870.11	1067.5	36.415	31.773	0	0	9.2384	9.9136	-8.42	-14.452	-4.6848	-3.3528	11.624	17.013	4.5536	6.5608	3.2038	2.5605	1715.4
0.96	97	60	NaN	-11.287	13.635	1.764	-189.92	15.057	7.09	182.03	-832.86	1127.6	-14.49	870.15	1067.5	36.412	33.602	0	0	9.4393	10.115	-8.4212	-14.454	-4.7044	-3.3372	11.627	17.066	4.7349	6.7777	3.2056	2.6123	1715.4
0.97	98	60	NaN	-11.306	13.644	1.7525	-189.81	15.21	7.0352	181.65	-832.8	1127.6	-14.728	870.2	1067.5	36.272	34.622	0	0	9.4591	10.135	-8.4288	-14.461	-4.728	-3.229	11.635	17.218	4.7312	6.9058	3.2064	2.7573	1715.3
0.98	99	60	NaN	-11.316	13.653	1.7548	-189.73	15.347	7.0418	181.35	-832.77	1127.7	-14.791	870.22	1067.5	34.156	34.782	0	0	9.539	10.215	-8.4311	-14.463	-4.7465	-3.16	11.644	17.356	4.7926	7.0549	3.213	2.8929	1715.3
0.99	100	60	NaN	-11.321	13.659	1.7576	-189.68	15.574	6.9599	181.13	-832.75	1127.7	-15.067	870.02	1067.6	34.858	34.383	0	0	9.7058	10.382	-8.426	-14.458	-4.7477	-3.1077	11.651	17.583	4.9581	7.2743	3.225	3.1243	1715.1
1	101	60	NaN	-11.333	13.671	1.7289	-189.56	16.103	6.5358	180.82	-832.71	1127.7	-16.295	869.41	1067.7	35.413	31.93	0	0	9.7433	10.42	-8.4273	-14.46	-4.727	-2.954	11.666	18.108	5.0163	7.4656	3.2391	3.6479	1714.5
1.01	102	60	NaN	-11.34	13.804	1.5994	-189.47	16.608	6.6656	180.7	-832.32	1127.9	-16.038	869.23	1067.8	34.926	35.71	0	0	9.8132	10.49	-8.4302	-14.463	-4.7443	-2.8721	11.794	18.618	5.0689	7.6176	3.3636	4.1557	1713.9
1.02	103	60	NaN	-11.355	13.704	1.6112	-189.36	17.223	6.6459	180.29	-832.6	1127.8	-16.106	868.89	1067.9	35.209	34.436	0	0	10.118	10.795	-8.4334	-14.466	-4.7707	-2.7777	11.703	19.223	5.3475	8.0178	3.2696	4.7577	1713.8
1.03	104	60	NaN	-11.38	13.655	1.6104	-189.24	17.583	6.5331	179.98	-832.74	1127.7	-16.454	868.99	1068.1	36.357	31.215	0	0	10.429	11.107	-8.4369	-14.469	-4.7956	-2.6554	11.662	19.575	5.6339	8.452	3.2252	5.106	1714.1
1.04	105	60	NaN	-11.413	13.645	1.5685	-189.07	17.907	6.4077	179.76	-832.75	1127.7	-16.844	869.26	1068.3	38.487	31.785	0	0	10.745	11.423	-8.4405	-14.473	-4.8239	-2.4765	11.658	19.894	5.9208	8.9468	3.218	5.4208	1714.4
1.05	106	60	NaN	-11.446	13.631	1.4938	-188.85	18.354	6.3762	179.59	-832.75	1127.8	-16.949	869.41	1068.4	36.751	33.558	0	0	11.06	11.739	-8.4441	-14.476	-4.8596	-2.2619	11.648	20.337	6.2004	9.4774	3.2043	5.8605	1714.5
1.06	107	60	NaN	-11.466	13.628	1.4089	-188.69	18.729	6.5674	179.57	-832.72	1127.8	-16.399	869.45	1068.5	37.314	34.838	0	0	11.372	12.052	-8.4477	-14.48	-4.8982	-2.1212	11.647	20.71	6.4739	9.9311	3.1995	6.2302	1714.4
1.07	108	60	NaN	-11.474	13.618	1.3439	-188.59	18.846	6.5764	179.63	-832.73	1127.8	-16.403	869.64	1068.6	35.668	38.266	0	0	11.422	12.102	-8.4508	-14.483	-4.9046	-2.0191	11.639	20.825	6.5172	10.083	3.1886	6.3414	1714.6
1.08	109	60	NaN	-11.51	13.618	1.2581	-188.27	19.155	6.5521	179.55	-832.75	1127.8	-16.537	870.01	1068.8	35.667	24.005	0	0	11.443	12.123	-8.4521	-14.484	-4.9407	-1.7015	11.645	21.128	6.5024	10.422	3.193	6.6431	1715
1.09	110	60	NaN	-11.57	13.661	1.1592	-187.71	19.424	6.5935	179.4	-832.72	1127.8	-16.771	870.69	1068.9	37.18	50.986	0	0	11.424	12.104	-8.4508	-14.483	-5.0004	-1.1453	11.694	21.391	6.4232	10.958	3.2429	6.9082	1715.7
1.1	111	60	NaN	-11.627	13.732	1.071	-187.15	19.535	6.6626	179.28	-832.64	1127.8	-17.017	871.46	1069	40.196	59.461	0	1	11.404	12.084	-8.4494	-14.482	-5.0562	-0.58303	11.768	21.499	6.3479	11.501	3.3184	7.0177	1716.4
1.11	112	60	NaN	-11.657	13.795	1.0211	-186.85	19.478	6.6754	179.24	-832.56	1127.9	-17.18	872.02	1069	41.504	62.789	0	1	11.433	12.114	-8.4489	-14.481	-5.0839	-0.28022	11.831	21.442	6.3495	11.833	3.3822	6.9605	1716.9
1.12	113	60	NaN	-11.698	13.851	1.021	-186.56	19.363	6.7196	179.08	-832.53	1127.9	-17.286	872.52	1069	41.791	63.152	0	1	11.646	12.327	-8.4515	-14.484	-5.1284	0.01173	11.886	21.328	6.5175	12.338	3.4346	6.8444	1717.3
1.13	114	60	NaN	-11.727	13.901	0.98459	-186.38	19.249	6.6291	179.08	-832.49	1127.9	-17.596	872.85	1069	43.903	63.132	0	1	11.587	12.268	-8.4497	-14.482	-5.1483	0.20242	11.937	21.213	6.4389	12.47	3.4873	6.7306	1717.7
1.14	115	60	NaN	-11.752	13.952	0.94456	-186.15	19.051	6.6849	179.11	-832.45	1127.9	-17.645	873.32	1068.9	43.342	61.426	0	1	11.354	12.034	-8.445	-14.477	-5.1723	0.42723	11.986	21.018	6.1818	12.461	3.5406	6.5405	1718.1
1.15	116	60	NaN	-11.781	14.022	0.92751	-185.93	18.829	6.7516	179.09	-832.41	1127.9	-17.663	873.77	1068.8	42.874	58.649	0	1	11.377	12.057	-8.4476	-14.48	-5.2033	0.64711	12.052	20.799	6.1734	12.704	3.6041	6.3195	1718.5
1.16	117	60	NaN	-11.811	14.098	0.94807	-185.78	18.663	6.7541	178.98	-832.38	1127.9	-17.741	874.04	1068.8	39.8	58.374	0	1	11.562	12.242	-8.4547	-14.487	-5.2349	0.79418	12.125	20.635	6.327	13.037	3.6704	6.1483	1718.7
1.17	118	60	NaN	-11.823	14.132	1.0019	-185.76	18.618	6.7798	178.82	-832.39	1128	-17.651	874.11	1068.7	38.944	53.557	0	1	11.824	12.505	-8.4537	-14.486	-5.2554	0.80887	12.158	20.592	6.5689	13.314	3.7045	6.1061	1718.8
1.18	119	60	NaN	-11.851	14.218	1.0082	-185.75	18.59	6.8417	178.84	-832.35	1128	-17.39	874.07	1068.7	38.953	49.118	0	1	12.087	12.768	-8.4528	-14.485	-5.2906	0.81324	12.241	20.567	6.7961	13.582	3.7883	6.0814	1718.7
1.19	120	60	NaN	-11.86	14.28	1.0681	-185.86	18.785	6.8493	178.75	-832.41	1127.9	-17.114	873.7	1068.7	39.814	46.518	0	1	12.349	13.031	-8.4519	-14.484	-5.3112	0.69082	12.302	20.762	7.0379	13.722	3.8504	6.2779	1718.3
1.2	121	60	NaN	-11.858	14.348	1.1178	-186.09	19.096	6.9065	178.74	-832.47	1127.9	-16.547	873.19	1068.7	39.105	46.279	0	1	12.489	13.172	-8.4554	-14.488	-5.3261	0.44131	12.371	21.073	7.1633	13.613	3.9157	6.5848	1717.8
1.21	122	60	NaN	-11.844	14.416	1.1321	-186.36	19.417	6.9598	178.85	-832.47	1128	-15.936	872.7	1068.8	40.068	46.69	0	1	12.601	13.284	-8.4598	-14.492	-5.3269	0.15281	12.443	21.391	7.2745	13.437	3.9832	6.8987	1717.3
1.22	123	60	NaN	-11.82	14.474	1.118	-186.61	19.678	6.9246	179.01	-832.44	1128	-15.598	872.28	1069	39.479	43.892	0	1	12.713	13.397	-8.4643	-14.497	-5.3073	-0.094657	12.504	21.647	7.4061	13.302	4.0398	7.1505	1716.8
1.23	124	60	NaN	-11.8	14.524	1.1291	-186.88	19.921	6.8322	179.12	-832.46	1127.9	-15.346	871.84	1069	38.745	57.595	0	1	12.818	13.502	-8.4696	-14.502	-5.2904	-0.37279	12.557	21.888	7.5281	13.129	4.087	7.386	1716.4
1.24	125	60	NaN	-11.77	14.607	1.145	-187.33	20.328	6.4937	179.3	-832.49	1128	-15.223	870.92	1069.3	41.775	60.711	0	1	12.898	13.582	-8.4782	-14.511	-5.2547	-0.81642	12.647	22.287	7.6434	12.765	4.1692	7.7761	1715.5
1.25	126	60	NaN	-11.74	14.671	1.1521	-187.6	20.545	6.285	179.46	-832.51	1128	-15.068	870.29	1069.5	43.169	64.031	0	1	12.978	13.662	-8.4868	-14.519	-5.2234	-1.0804	12.716	22.5	7.7545	12.581	4.2292	7.9809	1714.9
1.26	127	60	NaN	-11.709	14.722	1.1437	-187.77	20.604	6.1464	179.64	-832.54	1128	-14.863	869.89	1069.6	46.779	67.626	0	1	13.058	13.742	-8.4954	-14.528	-5.1909	-1.2502	12.769	22.557	7.8668	12.492	4.2737	8.0296	1714.5
1.27	128	60	NaN	-11.673	14.785	1.1459	-187.91	20.491	5.9954	179.83	-832.62	1128	-14.563	869.52	1069.5	48.472	68.112	0	1	13.146	13.831	-8.495	-14.527	-5.1579	-1.3971	12.83	22.445	7.9886	12.433	4.3353	7.9182	1714.2
1.28	129	60	NaN	-11.638	14.885	1.2023	-188.03	20.15	5.785	179.94	-832.78	1128	-14.124	869.03	1069.4	46.516	68.324	0	1	13.197	13.881	-8.499	-14.531	-5.1323	-1.5272	12.925	22.11	8.0648	12.354	4.4255	7.5785	1713.8
1.29	130	60	NaN	-11.619	14.949	1.2115	-188.03	19.863	5.6499	180.08	-832.82	1128	-13.999	868.76	1069.3	44.751	66.123	0	1	13.194	13.878	-8.5094	-14.542	-5.112	-1.5258	12.984	21.827	8.0816	12.352	4.4751	7.2858	1713.6
1.3	131	60	NaN	-11.609	15.009	1.2407	-188.01	19.508	5.5372	180.12	-832.89	1128	-13.871	868.58	1069.1	44.937	63.653	0	1	13.08	13.764	-8.5105	-14.543	-5.1048	-1.5074	13.039	21.477	7.975	12.256	4.5288	6.9341	1713.5
1.31	132	60	NaN	-11.607	15.062	1.262	-187.96	19.111	5.4981	180.2	-832.99	1128	-13.577	868.46	1068.9	41.65	55.748	0	1	12.941	13.625	-8.5096	-14.542	-5.1101	-1.4645	13.087	21.086	7.8308	12.16	4.5772	6.544	1713.5
1.32	133	60	NaN	-11.608	15.118	1.2821	-187.86	18.573	5.4966	180.32	-833.14	1128	-13.179	868.37	1068.8	38.039	52.435	0	1	12.749	13.432	-8.5136	-14.546	-5.1204	-1.3684	13.137	20.554	7.6288	12.064	4.6234	6.0078	1713.5
1.33	134	60	NaN	-11.608	15.179	1.3053	-187.71	17.897	5.4313	180.48	-833.31	1128	-12.947	868.26	1068.6	38.341	51.545	0	1	12.545	13.228	-8.5187	-14.551	-5.1231	-1.2215	13.194	19.883	7.4222	12.006	4.6748	5.3314	1713.6
1.34	135	60	NaN	-11.609	15.23	1.3067	-187.62	17.391	5.1162	180.65	-833.37	1128	-13.446	867.91	1068.4	36.734	55.958	0	1	12.341	13.024	-8.5238	-14.556	-5.0998	-1.1072	13.236	19.386	7.2415	11.916	4.7121	4.8295	1713.4
1.35	136	60	NaN	-11.631	15.296	1.3491	-187.43	16.498	5.2933	180.79	-833.52	1128	-12.714	867.83	1068	36.721	57.165	0	1	12.011	12.693	-8.5277	-14.56	-5.1421	-0.9429	13.288	18.505	6.869	11.75	4.7603	3.9452	1713.4
1.36	137	60	NaN	-11.618	15.513	1.2902	-187.3	15.684	5.0757	181.41	-833.12	1128.2	-12.905	867.35	1067.8	38.076	60.292	0	1	11.601	12.282	-8.5308	-14.563	-5.099	-0.78084	13.491	17.706	6.5023	11.501	4.9598	3.143	1712.6
1.37	138	60	NaN	-11.606	15.662	1.2848	-187.19	15.032	4.9337	181.81	-832.89	1128.4	-13.026	866.95	1067.6	42.93	63.521	0	1	11.191	11.871	-8.5339	-14.566	-5.067	-0.65572	13.628	17.066	6.1244	11.215	5.0942	2.4997	1712
1.38	139	60	NaN	-11.61	15.704	1.361	-187.09	14.553	4.9185	181.87	-832.96	1128.4	-12.959	866.67	1067.4	44.397	61.676	0	1	10.981	11.66	-8.5387	-14.571	-5.0712	-0.55108	13.662	16.595	5.9094	11.109	5.1229	2.0241	1711.8
1.39	140	60	NaN	-11.628	15.733	1.4457	-186.97	14.21	4.7921	181.91	-833.06	1128.4	-13.191	866.23	1067.2	43.771	59.821	0	1	11.05	11.729	-8.5459	-14.578	-5.0784	-0.4239	13.685	16.258	5.9715	11.305	5.139	1.6797	1711.5
1.4	141	60	NaN	-11.641	15.756	1.4959	-186.86	13.962	4.7349	182.1	-833.14	1128.4	-13.294	865.71	1067.1	42.223	52.284	0	1	11.119	11.799	-8.5531	-14.585	-5.0803	-0.30022	13.703	16.015	6.0389	11.498	5.1498	1.4294	1711.1
1.41	142	60	NaN	-11.655	15.774	1.5858	-186.75	13.765	4.907	182.19	-833.25	1128.3	-12.88	865.36	1066.8	37.08	44.787	0	1	11.189	11.868	-8.5603	-14.593	-5.1039	-0.19606	13.714	15.825	6.0846	11.672	5.1534	1.2322	1710.9
1.42	143	60	NaN	-11.649	15.774	1.6628	-186.67	13.706	4.9728	182.33	-833.37	1128.3	-12.719	864.87	1066.8	38.314	39.523	0	1	11.118	11.797	-8.565	-14.597	-5.0968	-0.11894	13.713	15.768	6.0209	11.678	5.1475	1.1701	1710.5
1.43	144	60	NaN	-11.617	15.772	1.7291	-186.62	13.729	4.9818	182.61	-833.5	1128.3	-12.698	864.23	1066.8	32.344	34.728	0	1	11.015	11.694	-8.5691	-14.602	-5.0544	-0.058937	13.712	15.789	5.9604	11.635	5.1432	1.1873	1710
1.44	145	60	NaN	-11.567	15.772	1.8179	-186.59	13.779	5.0081	182.87	-833.66	1128.2	-12.655	863.57	1066.8	41.189	35.566	0	1	10.912	11.591	-8.5733	-14.606	-4.9952	-0.015891	13.713	15.839	5.9168	11.575	5.1393	1.2333	1709.6
1.45	146	60	NaN	-11.522	15.747	1.9898	-186.58	13.865	5.0346	182.69	-834.03	1128.3	-12.646	863.04	1066.8	36.235	30.079	0	1	10.809	11.488	-8.5774	-14.61	-4.9564	-0.011125	13.686	15.927	5.8527	11.477	5.1084	1.3171	1709.4
1.46	147	60	NaN	-11.456	15.731	2.0513	-186.55	13.968	4.9594	182.83	-834.17	1128.3	-12.938	862.68	1066.9	58.01	38.289	0	1	10.709	11.387	-8.5816	-14.614	-4.8744	0.031235	13.671	16.028	5.8344	11.419	5.0892	1.4136	1709.2
1.47	148	60	NaN	-11.377	15.727	2.0587	-186.55	14.035	4.9897	183.11	-834.24	1128.3	-12.948	862.48	1066.9	53.914	41.232	0	1	10.777	11.455	-8.5905	-14.623	-4.786	0.041303	13.668	16.095	5.9905	11.497	5.077	1.4721	1709.1
1.48	149	60	NaN	-11.295	15.73	2.0888	-186.59	14.145	4.9175	183.29	-834.31	1128.3	-13.166	862.23	1067	42.2	44.863	0	1	10.844	11.523	-8.5995	-14.632	-4.6891	0.019008	13.672	16.203	6.1552	11.542	5.0721	1.5708	1709
1.49	150	60	NaN	-11.213	15.735	2.1624	-186.6	14.256	4.8403	183.31	-834.4	1128.4	-13.447	862.02	1067	53.97	57.179	0	1	10.912	11.591	-8.6084	-14.641	-4.5975	0.014385	13.677	16.313	6.3146	11.606	5.069	1.6722	1708.9
1.5	151	60	NaN	-11.129	15.742	2.2455	-186.55	14.312	4.9241	183.28	-834.5	1128.4	-13.468	862.04	1067	45.273	62.174	0	1	10.903	11.582	-8.6131	-14.645	-4.5143	0.068171	13.682	16.371	6.3888	11.65	5.0693	1.726	1709
1.51	152	60	NaN	-10.994	15.761	2.2032	-186.56	14.453	4.9203	183.69	-834.52	1128.4	-13.64	861.95	1067	45.015	61.904	0	1	10.786	11.465	-8.6116	-14.644	-4.3589	0.072996	13.701	16.512	6.4273	11.538	5.0895	1.8685	1709
1.52	153	60	NaN	-10.909	15.782	2.1884	-186.58	14.556	4.977	183.88	-834.57	1128.4	-13.62	861.93	1067	40.849	61.553	0	1	10.811	11.49	-8.6077	-14.64	-4.269	0.064141	13.723	16.615	6.5417	11.554	5.1151	1.9748	1709.1
1.53	154	60	NaN	-10.817	15.832	2.1947	-186.58	14.654	5.0146	184.02	-834.6	1128.4	-13.729	862.01	1067	42.197	61.141	0	1	10.989	11.669	-8.6039	-14.636	-4.1686	0.067423	13.772	16.714	6.8208	11.736	5.1685	2.0772	1709.2
1.54	155	60	NaN	-10.742	15.912	2.2332	-186.58	14.748	5.0448	184.02	-834.6	1128.4	-13.911	862.16	1067	41.169	60.286	0	1	11.614	12.294	-8.6029	-14.635	-4.088	0.075387	13.851	16.809	7.5257	12.37	5.2482	2.174	1709.4
1.55	156	60	NaN	-10.697	16.002	2.2895	-186.58	14.828	5.0906	183.93	-834.58	1128.5	-14.043	862.34	1067	41.453	59.557	0	1	11.524	12.204	-8.6036	-14.636	-4.0422	0.077168	13.939	16.891	7.4814	12.281	5.3356	2.2554	1709.5
1.56	157	60	NaN	-10.663	16.067	2.3203	-186.59	14.878	5.1719	183.89	-834.58	1128.5	-14.005	862.51	1066.9	38.942	58.649	0	1	10.987	11.666	-8.6054	-14.638	-4.0116	0.065727	14.002	16.943	6.9751	11.732	5.3969	2.3055	1709.7
1.57	158	60	NaN	-10.633	16.147	2.3415	-186.58	14.932	5.2741	183.86	-834.54	1128.5	-13.936	862.71	1066.9	40.387	58.16	0	1	10.45	11.128	-8.6072	-14.64	-3.9853	0.071939	14.081	16.998	6.4644	11.2	5.4738	2.3588	1709.8
1.58	159	60	NaN	-10.602	16.224	2.3475	-186.56	14.975	5.3108	183.9	-834.48	1128.5	-14.048	862.92	1066.8	42.552	57.467	0	1	9.9129	10.59	-8.609	-14.641	-3.9509	0.088191	14.155	17.043	5.962	10.678	5.5464	2.4016	1710
1.59	160	60	NaN	-10.505	16.285	2.3236	-186.53	15.075	5.3244	184.2	-834.34	1128.4	-14.321	863.13	1066.8	40.079	57.011	0	1	9.376	10.051	-8.6108	-14.643	-3.8343	0.13712	14.221	17.138	5.5417	10.189	5.6105	2.4949	1710.2
1.6	161	60	NaN	-10.409	16.374	2.3175	-186.46	15.256	5.5006	184.42	-834.16	1128.2	-14.304	863.37	1066.8	37.802	52.922	0	1	8.8433	9.5175	-8.6142	-14.647	-3.7324	0.21954	14.315	17.315	5.1108	9.737	5.7005	2.668	1710.2
1.61	162	60	NaN	-10.391	16.504	2.359	-186.34	15.489	5.906	184.27	-834.03	1128.3	-13.747	863.64	1066.8	42.71	48.923	0	1	8.3164	8.9894	-8.6198	-14.652	-3.7375	0.31631	14.443	17.55	4.5789	9.3058	5.8229	2.8978	1710.3
1.62	163	60	NaN	-10.38	16.542	2.355	-186.27	15.646	6.1117	184.27	-833.96	1128.3	-13.459	863.73	1066.9	53.682	44.647	0	1	7.7896	8.4614	-8.6254	-14.658	-3.7362	0.37759	14.483	17.705	4.0534	8.839	5.8578	3.0475	1710.3
1.63	164	60	NaN	-10.367	16.579	2.3317	-186.2	15.776	5.5904	184.31	-833.85	1128.4	-15.089	863.57	1066.7	55.801	40.819	0	1	7.2627	7.9333	-8.6309	-14.663	-3.6666	0.50289	14.513	17.842	3.5962	8.4362	5.8818	3.1786	1710.2
1.64	165	60	NaN	-10.352	16.591	2.2906	-186.2	16.017	5.3349	184.41	-833.74	1128.4	-15.959	863.4	1066.8	57.748	37.941	0	1	6.7359	7.4053	-8.6365	-14.669	-3.6189	0.53531	14.526	18.082	3.117	7.9406	5.8894	3.4128	1710
1.65	166	60	NaN	-10.335	16.588	2.2736	-186.19	16.224	5.3048	184.47	-833.66	1128.4	-16.248	863.33	1066.9	59.432	34.325	0	1	6.209	6.8772	-8.6421	-14.674	-3.5895	0.55318	14.524	18.287	2.6195	7.4304	5.8821	3.6126	1709.9
1.66	167	60	NaN	-10.339	16.613	2.253	-186.16	16.335	5.3708	184.51	-833.53	1128.5	-16.279	863.35	1066.9	62.34	36.467	1	1	5.6822	6.3491	-8.6477	-14.68	-3.5909	0.58519	14.546	18.402	2.0913	6.9343	5.8981	3.7217	1709.8
1.67	168	60	NaN	-10.388	16.698	2.1697	-186.15	16.401	5.4152	184.6	-833.27	1128.7	-16.284	863.36	1066.8	64.048	34.639	1	1	5.1553	5.8211	-8.6533	-14.686	-3.6358	0.60304	14.625	18.474	1.5195	6.4241	5.9715	3.7883	1709.6
1.68	169	60	NaN	-10.298	16.514	2.2915	-186.12	16.574	5.5264	184.61	-833.5	1128.5	-16.272	863.34	1066.8	68.831	35.481	1	1	4.6333	5.2978	-8.6588	-14.691	-3.546	0.62907	14.446	18.642	1.0873	5.9269	5.7873	3.951	1709.8
1.69	170	60	NaN	-10.252	16.412	2.3588	-186.1	16.724	5.5847	184.69	-833.49	1128.5	-16.348	863.24	1066.8	73.244	42.018	1	1	4.4097	5.0737	-8.6638	-14.696	-3.4952	0.65384	14.342	18.793	0.91447	5.7276	5.6786	4.0973	1709.7
1.7	171	60	NaN	-10.194	16.285	2.4063	-186.1	16.866	5.5719	184.87	-833.49	1128.5	-16.549	863.04	1066.7	74.224	40.312	1	1	4.2138	4.8774	-8.6667	-14.699	-3.4237	0.66744	14.215	18.936	0.79005	5.5448	5.5486	4.2368	1709.6
1.71	172	60	NaN	-10.144	16.176	2.4358	-186.11	16.954	5.5593	185.05	-833.51	1128.5	-16.673	862.89	1066.7	74.28	43.577	1	1	4.0566	4.7198	-8.6667	-14.699	-3.363	0.66802	14.106	19.024	0.69362	5.3878	5.4395	4.3249	1709.5
1.72	173	60	NaN	-10.108	16.091	2.47	-186.12	16.976	5.5921	185.15	-833.56	1128.5	-16.611	862.83	1066.7	74.869	42.977	1	1	3.8994	4.5623	-8.6667	-14.699	-3.3251	0.65826	14.02	19.046	0.57435	5.2205	5.3538	4.3474	1709.5
1.73	174	60	NaN	-10.02	15.885	2.5887	-186.14	17.018	5.6083	185.3	-833.74	1128.4	-16.599	862.6	1066.6	76.108	42.804	1	1	3.7422	4.4047	-8.6667	-14.699	-3.233	0.64481	13.814	19.089	0.50923	5.0496	5.1473	4.3902	1709.4
1.74	175	60	NaN	-9.8712	15.642	2.7054	-186.18	17.049	5.5457	185.55	-833.91	1128.4	-16.684	862.35	1066.6	77	43.793	1	1	3.585	4.2472	-8.6667	-14.699	-3.0723	0.61641	13.573	19.118	0.5127	4.8636	4.9061	4.4192	1709.4
1.75	176	60	NaN	-9.7478	15.445	2.7623	-186.2	17.083	5.5032	185.83	-834.06	1128.3	-16.716	862.11	1066.6	77.693	45.449	1	1	3.4279	4.0897	-8.6667	-14.699	-2.9382	0.60585	13.377	19.15	0.48965	4.6955	4.7108	4.4513	1709.3
1.76	177	60	NaN	-9.629	15.209	2.8469	-186.22	17.125	5.6357	186.03	-834.33	1128.2	-16.224	861.88	1066.6	77.393	45.611	1	1	3.2707	3.9321	-8.6667	-14.699	-2.8292	0.58442	13.145	19.189	0.44146	4.5165	4.4787	4.4901	1709.3
1.77	178	60	NaN	-9.5383	14.995	2.9276	-186.22	17.162	5.7996	186.18	-834.56	1128.2	-15.604	861.65	1066.7	76.775	45.111	1	1	3.1135	3.7746	-8.6667	-14.699	-2.7543	0.56378	12.932	19.225	0.35925	4.3384	4.2654	4.5261	1709.3
1.78	179	60	NaN	-9.5021	14.886	2.9286	-186.22	17.178	5.7355	186.39	-834.58	1128.4	-15.597	861.44	1066.6	76.923	45.267	1	1	2.9563	3.617	-8.6667	-14.699	-2.7104	0.57498	12.816	19.248	0.24593	4.192	4.1496	4.5488	1709.1
1.79	180	60	NaN	-9.383	14.521	2.9972	-186.2	17.228	5.6461	186.7	-835.09	1128.1	-15.663	861.15	1066.7	77.176	46.231	1	1	2.7991	3.4595	-8.6667	-14.699	-2.5796	0.6018	12.462	19.287	0.21954	4.0613	3.7958	4.5878	1709.4
1.8	181	60	NaN	-9.3087	14.175	3.1535	-186.18	17.263	5.5249	186.58	-835.72	1128	-15.798	860.88	1066.6	77.226	46.195	1	1	2.5831	3.2429	-8.6624	-14.695	-2.5064	0.62094	12.117	19.32	0.07668	3.8639	3.4546	4.6255	1709.7
1.81	182	60	NaN	-9.2665	13.767	3.2164	-186.15	17.283	5.436	186.88	-836.21	1128	-15.766	860.61	1066.6	77.14	44.156	1	1	2.2851	2.9443	-8.6521	-14.684	-2.456	0.65568	11.71	19.34	-0.17087	3.6	3.0577	4.6559	1710
1.82	183	60	NaN	-9.227	13.373	3.215	-186.1	17.261	5.4852	187.37	-836.6	1127.9	-15.442	860.47	1066.5	76.382	44.598	1	1	1.9872	2.6457	-8.6418	-14.674	-2.412	0.71471	11.316	19.319	-0.42484	3.3604	2.6738	4.6444	1710.2
1.83	184	60	NaN	-9.1733	12.973	3.2415	-186.03	17.209	5.5132	187.73	-837.06	1127.8	-15.223	860.37	1066.3	74.353	44.089	1	1	1.6892	2.347	-8.6315	-14.664	-2.3552	0.79033	10.914	19.267	-0.66604	3.1373	2.2826	4.6034	1710.6
1.84	185	60	NaN	-9.1143	12.38	3.4085	-186	17.204	5.0049	187.86	-837.83	1127.6	-16.141	859.86	1066.2	72.458	44.898	1	1	1.3208	1.9778	-8.609	-14.641	-2.2623	0.85557	10.323	19.26	-0.94152	2.8333	1.7144	4.6192	1711
1.85	186	60	NaN	-9.0731	12.203	3.4222	-185.99	17.19	4.9148	188.09	-837.96	1127.6	-16.173	859.69	1066.2	70.391	43.28	1	1	0.93687	1.5929	-8.5837	-14.616	-2.212	0.87367	10.147	19.245	-1.2752	2.4666	1.5636	4.6291	1711
1.86	187	60	NaN	-9.0286	12.064	3.4724	-185.99	17.156	4.8385	188.2	-838.07	1127.6	-16.148	859.55	1066.2	68.346	44.823	1	1	0.55292	1.2081	-8.5585	-14.591	-2.1648	0.87278	10.009	19.211	-1.6118	2.0809	1.4508	4.6199	1711
1.87	188	60	NaN	-9.0004	11.974	3.5553	-186.01	17.103	4.7584	188.19	-838.14	1127.6	-16.131	859.45	1066.2	66.337	42.471	1	1	0.16898	0.82327	-8.5332	-14.566	-2.1374	0.85758	9.918	19.158	-1.9684	1.6809	1.3848	4.5928	1710.9
1.88	189	60	NaN	-8.9755	11.921	3.6353	-186.02	17.035	4.6657	188.19	-838.17	1127.6	-16.165	859.36	1066.2	65.233	38.411	1	1	-0.21512	0.4383	-8.5078	-14.54	-2.1111	0.84141	9.8639	19.092	-2.3262	1.2797	1.356	4.5521	1710.9
1.89	190	60	NaN	-8.9343	11.89	3.681	-186.04	16.953	4.5607	188.31	-838.16	1127.6	-16.239	859.27	1066.1	63.929	40.151	1	1	-0.60807	0.044436	-8.4761	-14.508	-2.0629	0.82726	9.8316	19.011	-2.671	0.8717	1.3555	4.5027	1710.8
1.9	191	60	NaN	-8.8946	11.885	3.7327	-186.11	16.826	4.461	188.48	-838.14	1127.6	-16.19	859.16	1066.1	62.553	36.734	1	1	-1.001	-0.34943	-8.4444	-14.477	-2.0188	0.76201	9.8247	18.886	-3.0199	0.41259	1.3803	4.409	1710.7
1.91	192	60	NaN	-8.854	11.943	3.7057	-186.2	16.741	4.0988	188.9	-838.04	1127.6	-16.893	858.86	1066.2	62.234	38.346	1	1	-1.394	-0.74329	-8.4127	-14.445	-1.9391	0.7163	9.8873	18.797	-3.3331	-0.026989	1.4746	4.3523	1710.4
1.92	193	60	NaN	-8.8373	11.991	3.6972	-186.24	16.585	4.2315	189.11	-837.97	1127.6	-16.433	859	1066.1	62.576	38.562	1	1	-1.7869	-1.1371	-8.3809	-14.413	-1.931	0.66125	9.9304	18.645	-3.718	-0.4759	1.5495	4.2322	1710.5
1.93	194	60	NaN	-8.8435	12.113	3.7188	-186.31	16.39	4.4283	189.24	-837.83	1127.6	-15.823	859.19	1065.9	63.419	40.393	1	1	-2.1799	-1.531	-8.3492	-14.382	-1.9534	0.58381	10.046	18.458	-4.1333	-0.9472	1.6963	4.076	1710.5
1.94	195	60	NaN	-8.8639	12.286	3.7539	-186.39	16.223	4.5569	189.37	-837.63	1127.6	-15.382	859.25	1065.8	63.849	39.266	1	1	-2.3962	-1.7478	-8.318	-14.35	-1.9837	0.49337	10.215	18.294	-4.3799	-1.2544	1.8971	3.9441	1710.3
1.95	196	60	NaN	-8.8889	12.375	3.7766	-186.43	16.145	4.8895	189.4	-837.54	1127.6	-14.481	859.4	1065.9	64.969	40.544	1	1	-2.514	-1.8659	-8.294	-14.326	-2.038	0.41909	10.306	18.214	-4.552	-1.4468	2.0116	3.8881	1710.3
1.96	197	60	NaN	-8.986	12.641	3.9359	-186.54	15.891	4.367	189.24	-837.33	1127.7	-15.742	859.09	1065.7	67.292	39.962	1	1	-2.4177	-1.7694	-8.2954	-14.328	-2.0963	0.35423	10.564	17.968	-4.514	-1.4151	2.2683	3.6407	1709.9
1.97	198	60	NaN	-9.0504	12.741	4.0263	-186.6	15.74	4.2296	189.14	-837.33	1127.7	-16.06	858.97	1065.7	69.704	41.176	1	1	-2.3214	-1.6729	-8.2967	-14.329	-2.153	0.29494	10.662	17.819	-4.4744	-1.3779	2.365	3.4903	1709.8
1.98	199	60	NaN	-9.0998	12.791	4.0475	-186.65	15.565	4.1079	189.26	-837.38	1127.7	-16.371	858.82	1065.7	72.729	42.153	1	1	-2.2251	-1.5763	-8.2981	-14.33	-2.1875	0.26049	10.712	17.644	-4.4126	-1.3158	2.4144	3.3135	1709.7
1.99	200	60	NaN	-9.1311	12.832	4.042	-186.69	15.37	4.0065	189.47	-837.42	1127.7	-16.65	858.67	1065.7	73.568	43.466	1	1	-2.1288	-1.4798	-8.2995	-14.332	-2.2022	0.24335	10.755	17.448	-4.331	-1.2365	2.4554	3.1162	1709.7
2	201	60	NaN	-9.1432	12.883	4.0582	-186.72	15.193	3.9719	189.56	-837.4	1127.7	-16.749	858.59	1065.7	73.156	44.413	1	1	-2.0325	-1.3833	-8.3009	-14.333	-2.2075	0.22015	10.804	17.272	-4.24	-1.1631	2.5031	2.9386	1709.6
2.01	202	60	NaN	-9.1574	12.954	4.1185	-186.79	15.049	3.8217	189.5	-837.36	1127.7	-17.056	858.41	1065.7	73.229	44.92	1	1	-1.9362	-1.2868	-8.3023	-14.335	-2.2127	0.15188	10.877	17.127	-4.1489	-1.1349	2.5748	2.792	1709.4
2.02	203	60	NaN	-9.1838	13.074	4.2599	-186.84	14.76	4.1883	189.21	-837.25	1127.7	-16.089	858.55	1065.8	72.656	45.658	1	1	-1.8399	-1.1902	-8.3037	-14.336	-2.2809	0.066197	10.996	16.837	-4.1208	-1.124	2.6926	2.5013	1709.3
2.03	204	60	NaN	-9.196	13.169	4.3484	-186.8	14.41	4.391	189.06	-837.13	1127.8	-15.675	858.67	1065.6	72.122	43.52	1	1	-1.7436	-1.0937	-8.3051	-14.337	-2.312	0.080854	11.085	16.493	-4.0556	-1.0129	2.7803	2.1561	1709.2
2.04	205	60	NaN	-9.1896	13.211	4.3717	-186.77	14.115	4.4955	189.07	-837.05	1127.8	-15.525	858.73	1065.5	71.517	43.219	1	1	-1.6473	-0.99719	-8.3065	-14.339	-2.3103	0.1116	11.123	16.203	-3.9576	-0.88559	2.8165	1.8641	1709.2
2.05	206	60	NaN	-9.1674	13.194	4.3392	-186.75	13.865	4.5288	189.21	-837.02	1127.7	-15.558	858.7	1065.4	70.829	41.687	1	1	-1.551	-0.90066	-8.3079	-14.34	-2.2818	0.1339	11.105	15.955	-3.8328	-0.76676	2.7967	1.6147	1709.2
2.06	207	60	NaN	-9.1382	13.136	4.2786	-186.73	13.574	4.4767	189.45	-837.03	1127.7	-15.879	858.6	1065.3	69.932	41.078	1	1	-1.4547	-0.80414	-8.3092	-14.342	-2.2337	0.17624	11.044	15.665	-3.6884	-0.6279	2.735	1.3237	1709.2
2.07	208	60	NaN	-9.1197	13.094	4.2671	-186.71	13.387	4.5377	189.51	-837	1127.7	-15.833	858.55	1065.3	68.857	39.206	1	1	-1.3584	-0.70762	-8.3106	-14.343	-2.2145	0.1979	11.003	15.478	-3.5729	-0.50972	2.6921	1.1355	1709.1
2.08	209	60	NaN	-9.1019	13.056	4.2951	-186.66	13.266	4.149	189.44	-836.98	1127.7	-16.963	858.12	1065.3	67.232	38.991	1	1	-1.2621	-0.61109	-8.312	-14.344	-2.1595	0.28704	10.964	15.358	-3.4216	-0.32405	2.6521	1.0136	1708.8
2.09	210	60	NaN	-9.0898	13.025	4.3218	-186.59	13.04	4.0077	189.35	-836.93	1127.7	-17.468	858.02	1065.3	62.988	36.763	1	1	-1.2111	-0.56	-8.3139	-14.346	-2.133	0.36906	10.932	15.133	-3.3441	-0.19094	2.6182	0.78671	1708.7
2.1	211	60	NaN	-9.0789	12.998	4.3451	-186.55	12.793	4.1378	189.24	-836.89	1127.7	-17.274	858.02	1065.1	61.253	34.683	1	1	-1.1895	-0.53832	-8.316	-14.348	-2.1318	0.39851	10.9	14.891	-3.3213	-0.13981	2.5843	0.5428	1708.6
2.11	212	60	NaN	-9.065	12.968	4.3589	-186.53	12.598	4.3392	189.15	-836.86	1127.7	-16.89	857.91	1065	53.972	34.453	1	1	-1.1679	-0.51664	-8.3181	-14.35	-2.1335	0.39859	10.864	14.702	-3.3014	-0.11806	2.5462	0.35127	1708.4
2.12	213	60	NaN	-9.049	12.932	4.3343	-186.43	12.378	4.3149	189.12	-836.83	1127.6	-17.085	857.9	1065	39.844	36.086	1	1	-1.1462	-0.49496	-8.3203	-14.353	-2.1116	0.50322	10.83	14.48	-3.2578	0.008265	2.5093	0.12747	1708.4
2.13	214	60	NaN	-9.0336	12.885	4.256	-186.44	12.186	4.8819	189.16	-836.72	1127.6	-15.683	857.57	1064.9	41.644	33.124	1	1	-1.1246	-0.47328	-8.3224	-14.355	-2.1398	0.45844	10.781	14.29	-3.2644	-0.014835	2.459	-0.064728	1707.8
2.14	215	60	NaN	-9.0136	12.861	4.1533	-186.34	11.916	4.9186	189.25	-836.55	1127.6	-15.689	857.21	1064.8	34.808	34.036	1	1	-1.103	-0.4516	-8.3246	-14.357	-2.1145	0.55587	10.755	14.023	-3.2175	0.10427	2.43	-0.33436	1707.3
2.15	216	60	NaN	-9.006	12.854	4.0981	-186.26	11.74	4.7905	189.27	-836.43	1127.6	-16.091	856.96	1064.8	39.88	31.88	1	1	-1.0813	-0.42992	-8.3267	-14.359	-2.0915	0.64966	10.746	13.848	-3.1728	0.21974	2.4194	-0.51116	1706.9
2.16	217	60	NaN	-9.0066	12.859	4.0866	-186.2	11.558	4.7421	189.14	-836.33	1127.6	-16.23	856.78	1064.7	33.368	32.21	1	1	-1.0597	-0.40824	-8.3288	-14.361	-2.0905	0.71171	10.749	13.669	-3.1502	0.30347	2.4197	-0.69226	1706.7
2.17	218	60	NaN	-9.0022	12.867	4.0696	-186.11	11.173	4.8518	188.91	-836.16	1127.6	-15.912	856.6	1064.6	53.156	32.998	1	1	-1.0381	-0.38656	-8.331	-14.363	-2.103	0.78455	10.75	13.289	-3.141	0.39799	2.4193	-1.074	1706.3
2.18	219	60	NaN	-8.9966	12.853	4.0105	-186.03	10.718	4.8736	188.83	-836	1127.6	-15.823	856.47	1064.5	57.749	33.805	1	1	-1.0164	-0.36487	-8.3331	-14.365	-2.1018	0.86721	10.733	12.837	-3.1182	0.50233	2.4002	-1.528	1706
2.19	220	60	NaN	-8.9973	12.849	3.9578	-185.93	10.412	4.6545	188.79	-835.89	1127.6	-16.391	856.14	1064.4	56.369	31.985	1	1	-0.99481	-0.34319	-8.3352	-14.368	-2.0831	0.98905	10.727	12.535	-3.0779	0.64585	2.3915	-1.8325	1705.6
2.2	221	60	NaN	-8.9978	12.831	3.9387	-185.88	10.015	4.7065	188.64	-835.85	1127.6	-16.157	856.06	1064.2	54.988	33.316	1	1	-0.97318	-0.32151	-8.3374	-14.37	-2.0959	1.0223	10.702	12.144	-3.0691	0.70079	2.3646	-2.2257	1705.4
2.21	222	60	NaN	-9.0015	12.803	3.9088	-185.85	9.6177	4.7046	188.52	-835.82	1127.6	-16.025	855.96	1064.1	52.46	32.398	1	1	-0.95155	-0.29983	-8.3395	-14.372	-2.1075	1.0485	10.67	11.751	-3.0591	0.74865	2.3305	-2.6209	1705.3
2.22	223	60	NaN	-9.018	12.771	3.8627	-185.81	9.2552	4.5316	188.44	-835.8	1127.6	-16.331	855.71	1064	65.661	37.444	1	1	-0.92992	-0.27815	-8.3417	-14.374	-2.1154	1.0971	10.635	11.391	-3.0453	0.81896	2.2935	-2.9829	1705
2.23	224	60	NaN	-9.0597	12.727	3.8603	-185.8	8.8251	4.5245	188.17	-835.85	1127.6	-16.159	855.57	1063.9	67.833	40.044	1	1	-0.90829	-0.25647	-8.3438	-14.376	-2.1716	1.0852	10.585	10.967	-3.0799	0.82877	2.2415	-3.4094	1704.9
2.24	225	60	NaN	-9.0967	12.686	3.838	-185.77	8.468	4.5724	187.93	-835.9	1127.6	-15.821	855.41	1063.7	66.996	39.005	1	1	-0.88666	-0.23479	-8.3459	-14.378	-2.2272	1.0986	10.538	10.616	-3.1139	0.86381	2.1923	-3.7622	1704.7
2.25	226	60	NaN	-9.1638	12.62	3.7832	-185.7	7.9999	4.7213	187.57	-835.93	1127.6	-15.202	855.14	1063.3	67.778	42.065	1	1	-0.86503	-0.21311	-8.3481	-14.38	-2.3263	1.1379	10.456	10.164	-3.1913	0.92481	2.1076	-4.2164	1704.4
2.26	227	60	NaN	-9.2113	12.57	3.7055	-185.67	7.8496	4.8053	187.4	-835.9	1127.6	-14.821	854.82	1063	69.212	41.568	1	1	-0.91349	-0.26168	-8.3463	-14.379	-2.3909	1.1461	10.395	10.025	-3.3044	0.88441	2.0487	-4.3539	1704
2.27	228	60	NaN	-9.2525	12.535	3.6563	-185.69	8.061	4.8265	187.24	-835.86	1127.7	-14.674	854.38	1062.9	69.967	42.38	1	1	-0.97735	-0.32569	-8.3436	-14.376	-2.4403	1.1188	10.356	10.241	-3.4176	0.7931	2.012	-4.1354	1703.5
2.28	229	60	NaN	-9.3078	12.499	3.6644	-185.72	8.4646	4.8445	186.92	-835.87	1127.7	-14.577	853.82	1062.9	70.452	43.808	1	1	-1.0412	-0.38969	-8.3409	-14.373	-2.5075	1.0791	10.318	10.646	-3.5487	0.68943	1.9771	-3.7275	1702.9
2.29	230	60	NaN	-9.324	12.47	3.6231	-185.74	8.7894	4.8494	186.88	-835.86	1127.7	-14.572	853.43	1063	67.534	42.81	1	1	-1.0698	-0.41835	-8.3405	-14.373	-2.5235	1.0598	10.29	10.97	-3.5933	0.64144	1.9491	-3.4033	1702.5
2.3	231	60	NaN	-9.3949	12.354	3.4843	-185.83	9.8658	4.7184	186.85	-835.89	1127.7	-14.956	852.49	1063.3	64.467	38.683	1	1	-1.0752	-0.42379	-8.3415	-14.374	-2.579	0.98269	10.183	12.036	-3.6542	0.5589	1.8414	-2.3375	1701.6
2.31	232	60	NaN	-9.4841	12.198	3.2894	-185.97	11.05	4.5457	186.96	-835.93	1127.7	-15.408	851.82	1063.6	65.965	39.061	1	1	-1.0072	-0.35563	-8.3399	-14.372	-2.6468	0.86937	10.041	13.207	-3.6541	0.51374	1.701	-1.1652	1701
2.32	233	60	NaN	-9.5745	12.042	3.1828	-186.1	12.076	4.6586	186.85	-836.04	1127.6	-15.106	851.53	1064	66.058	40.17	1	1	-0.95022	-0.29849	-8.3383	-14.371	-2.75	0.72677	9.8991	14.219	-3.7003	0.42827	1.5608	-0.15157	1700.8
2.33	234	60	NaN	-9.6763	11.886	3.1507	-186.18	13.031	4.804	186.52	-836.21	1127.6	-14.775	851.42	1064.5	64.607	40.227	1	1	-1.4396	-0.78897	-8.3354	-14.368	-2.8744	0.62468	9.7592	15.158	-4.314	-0.16429	1.4237	0.7902	1700.8
2.34	235	60	NaN	-9.8152	11.703	3.0302	-186.18	14.234	4.2878	186.28	-836.36	1127.6	-16.285	851.14	1065.1	62.277	35.792	1	1	-1.5881	-0.93782	-8.3288	-14.361	-2.9702	0.6673	9.5982	16.339	-4.5582	-0.27052	1.2693	1.9779	1700.8
2.35	236	60	NaN	-9.8862	11.618	2.9386	-186.18	14.827	4.3327	186.11	-836.39	1127.6	-16.178	851.46	1065.4	56.623	34.884	1	1	-1.2652	-0.61425	-8.3171	-14.349	-3.052	0.65583	9.5222	16.923	-4.3173	0.041577	1.2052	2.5737	1701.1
2.36	237	60	NaN	-10.009	11.537	2.7687	-186.16	15.487	4.2789	185.89	-836.44	1127.5	-16.297	851.9	1065.7	51.195	34.534	1	1	-0.89019	-0.23833	-8.3115	-14.344	-3.1799	0.66956	9.4549	17.568	-4.0701	0.43123	1.1434	3.2245	1701.5
2.37	238	60	NaN	-10.116	11.501	2.6577	-186.09	15.93	4.103	185.61	-836.46	1127.5	-16.761	852.23	1066	51.471	32.793	1	1	-0.42843	0.2245	-8.3069	-14.339	-3.2821	0.74198	9.4295	18.001	-3.7105	0.96648	1.1226	3.6619	1701.9
2.38	239	60	NaN	-10.199	11.493	2.6139	-186.02	16.145	3.9493	185.33	-836.48	1127.5	-17.169	852.45	1066.2	44.232	33.042	1	1	0.29994	0.95454	-8.3006	-14.333	-3.3619	0.81845	9.4277	18.211	-3.0619	1.773	1.1271	3.8776	1702.1
2.39	240	60	NaN	-10.287	11.496	2.5816	-185.95	16.211	3.9248	185.04	-836.53	1127.6	-17.182	852.74	1066.3	48.212	33.71	1	1	0.84906	1.5049	-8.2905	-14.323	-3.4604	0.87198	9.4333	18.274	-2.6113	2.3769	1.1428	3.9509	1702.4
2.4	241	60	NaN	-10.455	11.536	2.4548	-185.8	16.203	3.9201	184.62	-836.48	1127.6	-17.009	853.43	1066.4	40.03	32.958	1	1	1.2898	1.9467	-8.2781	-14.31	-3.6516	1.0087	9.476	18.263	-2.3618	2.9555	1.198	3.9525	1703
2.41	242	60	NaN	-10.541	11.562	2.2429	-185.67	15.926	3.8845	184.53	-836.39	1127.6	-16.736	854.17	1066.2	35.933	30.525	1	1	1.9656	2.624	-8.2674	-14.3	-3.7522	1.1143	9.4988	17.989	-1.7867	3.7383	1.2314	3.6897	1703.6
2.42	243	60	NaN	-10.639	11.58	2.0338	-185.5	15.607	3.9038	184.44	-836.38	1127.6	-16.066	854.69	1066.1	36.69	33.746	1	1	2.7862	3.4465	-8.2576	-14.29	-3.8777	1.2653	9.5114	17.675	-1.0915	4.7118	1.2539	3.3847	1704
2.43	244	60	NaN	-10.723	11.606	1.9053	-185.44	15.233	3.9919	184.25	-836.38	1127.6	-15.266	855.22	1065.9	36.479	31.698	1	1	3.5123	4.1743	-8.2402	-14.273	-3.9959	1.2826	9.5295	17.309	-0.48361	5.4569	1.2893	3.0368	1704.4
2.44	245	60	NaN	-10.821	11.666	1.8629	-185.5	14.842	4.2102	183.86	-836.37	1127.7	-14.153	855.77	1065.6	36.713	36.631	1	1	3.9795	4.6425	-8.2307	-14.263	-4.1464	1.1724	9.5785	16.929	-0.16696	5.8149	1.3477	2.6662	1704.8
2.45	246	60	NaN	-10.984	11.774	1.8535	-185.53	14.476	4.5188	183.23	-836.36	1128	-12.544	856.21	1065.5	35.192	24.789	1	1	4.0894	4.7527	-8.2324	-14.265	-4.3861	1.066	9.6754	16.575	-0.29666	5.8188	1.443	2.3101	1705
2.46	247	60	NaN	-11.083	11.852	1.8088	-185.68	13.924	3.8823	182.79	-836.31	1128.1	-12.787	856.35	1065.2	36.239	51.309	1	1	4.4938	5.1581	-8.2355	-14.268	-4.4917	0.91017	9.7392	16.037	0.0020826	6.0682	1.5037	1.7693	1705.1
2.47	248	60	NaN	-11.163	11.887	1.743	-185.86	13.499	3.2293	182.46	-836.39	1128.1	-12.691	856.28	1065.2	38.36	58.323	1	1	5.0203	5.6858	-8.2377	-14.27	-4.5858	0.71354	9.7718	15.614	0.4345	6.3993	1.534	1.3438	1705
2.48	249	60	NaN	-11.194	11.903	1.6996	-185.95	13.219	3.0594	182.33	-836.44	1128.1	-12.083	856.37	1065.1	41.123	64.574	1	1	5.7488	6.416	-8.2358	-14.268	-4.6426	0.59711	9.7849	15.337	1.1062	7.0131	1.5491	1.0686	1705.1
2.49	250	60	NaN	-11.231	11.933	1.6406	-186.15	12.791	2.7989	182.18	-836.49	1128.2	-11.052	856.65	1065	47.212	68.629	1	1	6.4485	7.1173	-8.2348	-14.267	-4.72	0.35958	9.811	14.913	1.7285	7.4768	1.5762	0.64573	1705.3
2.5	251	60	NaN	-11.298	11.984	1.5722	-186.52	12.183	2.1911	181.89	-836.56	1128.2	-9.855	856.96	1065	48.144	67.73	1	1	7.0468	7.7169	-8.2369	-14.269	-4.8385	-0.055765	9.8595	14.307	2.2082	7.6611	1.6226	0.038252	1705.5
2.51	252	60	NaN	-11.342	12.018	1.5999	-186.77	11.904	1.9092	181.57	-836.63	1128.2	-8.8892	857.03	1065	47.788	70.226	1	1	8.0113	8.6836	-8.2428	-14.275	-4.9256	-0.34987	9.8928	14.03	3.0856	8.3337	1.65	-0.24545	1705.5
2.52	253	60	NaN	-11.378	12.054	1.5989	-187.11	11.658	1.7878	181.36	-836.69	1128.3	-7.2653	857.16	1065	50.158	70.269	1	1	9.1922	9.8673	-8.2506	-14.283	-5.0239	-0.75212	9.9272	13.785	4.1683	9.1151	1.6766	-0.49833	1705.5
2.53	254	60	NaN	-11.408	12.075	1.5807	-187.3	11.467	0.88372	181.24	-836.76	1128.3	-7.8762	856.9	1065	49.431	68.661	1	1	9.9382	10.615	-8.2406	-14.273	-5.0368	-0.93018	9.9458	13.596	4.9014	9.6848	1.7052	-0.67679	1705.4
2.54	255	60	NaN	-11.412	12.063	1.5493	-187.81	11.219	0.35985	181.2	-836.88	1128.3	-6.7982	856.82	1064.8	48.176	68.535	1	1	10.491	11.169	-8.2376	-14.27	-5.0784	-1.4734	9.9309	13.351	5.4124	9.6954	1.6933	-0.91891	1705.3
2.55	256	60	NaN	-11.414	12.045	1.5246	-188.38	10.967	0.061263	181.18	-837.03	1128.3	-4.9115	856.87	1064.8	48.457	68.495	1	1	10.781	11.46	-8.2444	-14.277	-5.1449	-2.1134	9.9132	13.098	5.6364	9.3465	1.6688	-1.1783	1705.3
2.56	257	60	NaN	-11.452	12.06	1.5231	-188.64	10.792	-0.64739	181.06	-837.13	1128.3	-4.6615	856.77	1065	49.526	68.79	1	1	11.318	11.998	-8.2454	-14.278	-5.1949	-2.3807	9.9331	12.919	6.1228	9.6169	1.6877	-1.3589	1705.2
2.57	258	60	NaN	-11.532	12.096	1.5104	-189.29	10.485	-1.1515	180.92	-837.24	1128.4	-3.1635	856.64	1064.8	49.44	67.004	1	1	11.907	12.588	-8.2452	-14.278	-5.3298	-3.0835	9.9586	12.623	6.5773	9.5048	1.7134	-1.6545	1705
2.58	259	60	NaN	-11.557	12.1	1.5424	-189.55	10.083	-1.2537	180.79	-837.36	1128.4	-1.6728	857.06	1064.5	46.557	66.025	1	1	12.257	12.939	-8.2431	-14.275	-5.4108	-3.4015	9.9515	12.231	6.8461	9.5376	1.7084	-2.0441	1705.4
2.59	260	60	NaN	-11.569	12.112	1.5278	-189.95	9.5946	-1.3799	180.82	-837.49	1128.4	0.19654	857.45	1064.2	46.746	66.778	1	1	12.507	13.19	-8.2411	-14.273	-5.486	-3.8675	9.9559	11.751	7.0212	9.3225	1.7148	-2.5227	1705.7
2.6	261	60	NaN	-11.571	12.127	1.4972	-190.39	9.2427	-1.9175	180.92	-837.6	1128.4	0.94536	857.18	1064.1	45.585	67.334	1	1	12.589	13.272	-8.2409	-14.273	-5.5092	-4.3263	9.9656	11.404	7.0798	8.9456	1.7247	-2.8693	1705.5
2.61	262	60	NaN	-11.565	12.145	1.4728	-190.76	8.9175	-2.5782	181.02	-837.71	1128.4	1.1122	856.67	1063.9	46.701	67.939	1	1	12.465	13.148	-8.2447	-14.277	-5.5043	-4.7018	9.9787	11.084	6.9606	8.4457	1.7341	-3.1934	1705.1
2.62	263	60	NaN	-11.558	12.184	1.4463	-191.1	8.1256	-2.3583	181.17	-837.86	1128.4	3.7359	857.55	1063.5	48.161	68.671	1	1	12.223	12.905	-8.2508	-14.283	-5.5832	-5.1216	10.007	10.303	6.6395	7.7831	1.756	-3.9799	1705.9
2.63	264	60	NaN	-11.506	12.225	1.4653	-191.31	7.7105	-2.3545	181.28	-837.9	1128.3	5.064	857.51	1063.3	48.531	68.682	1	1	12.223	12.905	-8.2513	-14.284	-5.572	-5.3772	10.04	9.8953	6.6507	7.5276	1.789	-4.3884	1705.8
2.64	265	60	NaN	-11.517	12.302	1.4574	-191.5	7.2591	-2.6894	181.35	-837.93	1128.4	5.4498	857.28	1063.2	48.239	68.044	1	1	12.273	12.955	-8.2515	-14.284	-5.5933	-5.5793	10.111	9.4501	6.6797	7.3759	1.86	-4.8337	1705.6
2.65	266	60	NaN	-11.51	12.393	1.441	-191.69	6.7033	-3.0587	181.54	-837.98	1128.4	6.0491	856.78	1063	45.846	66.981	1	1	12.392	13.074	-8.2512	-14.284	-5.5987	-5.7762	10.195	8.9014	6.7933	7.2982	1.9441	-5.3822	1705.1
2.66	267	60	NaN	-11.476	12.468	1.476	-191.82	6.1314	-3.3065	181.64	-838.08	1128.4	6.8687	856.25	1062.8	41.366	62.052	1	1	12.534	13.217	-8.2511	-14.283	-5.5867	-5.9263	10.263	8.3365	6.9473	7.2904	2.0119	-5.9469	1704.6
2.67	268	60	NaN	-11.439	12.521	1.5751	-191.84	5.5947	-3.4242	181.56	-838.24	1128.4	7.5764	855.83	1062.6	40.791	57.708	1	1	12.708	13.391	-8.2512	-14.284	-5.5754	-5.9754	10.31	7.8064	7.1323	7.4154	2.0584	-6.4771	1704.3
2.68	269	60	NaN	-11.437	12.63	1.559	-191.79	4.834	-3.659	181.81	-838.33	1128.4	8.2353	855.12	1062.3	38.835	51.197	1	1	12.806	13.489	-8.2547	-14.287	-5.5845	-5.9334	10.409	7.0553	7.2213	7.5557	2.1542	-7.2318	1703.6
2.69	270	60	NaN	-11.415	12.754	1.5499	-191.64	4.09	-3.8101	182.13	-838.4	1128.4	8.8753	854.25	1062.1	36.583	43.273	1	1	12.81	13.493	-8.2597	-14.292	-5.5706	-5.7984	10.524	6.3196	7.239	7.6946	2.2647	-7.9725	1702.8
2.7	271	60	NaN	-11.397	12.851	1.5942	-191.5	3.5153	-3.8757	182.22	-838.46	1128.4	9.3753	853.59	1061.9	35.995	34.201	1	1	12.536	13.219	-8.2669	-14.299	-5.5648	-5.6646	10.613	5.7538	6.971	7.5539	2.3459	-8.5454	1702.2
2.71	272	60	NaN	-11.38	12.94	1.6605	-191.32	3.0309	-3.9454	182.21	-838.53	1128.4	9.6818	852.93	1061.7	35.617	34.232	1	1	12.145	12.827	-8.2721	-14.304	-5.556	-5.4995	10.692	5.2783	6.5892	7.3276	2.4203	-9.0262	1701.5
2.72	273	60	NaN	-11.338	13.017	1.7269	-191.13	2.5852	-4.022	182.24	-838.6	1128.4	9.9077	852.23	1061.5	36.24	35.382	1	1	11.7	12.381	-8.2764	-14.309	-5.5183	-5.3152	10.761	4.8414	6.1822	7.0661	2.4847	-9.4673	1700.9
2.73	274	60	NaN	-11.246	13.075	1.7802	-190.97	2.1573	-4.0292	182.42	-838.7	1128.4	10.282	851.5	1061.2	36.084	35.119	1	1	11.933	12.614	-8.2871	-14.319	-5.4309	-5.1534	10.808	4.4239	6.502	7.4609	2.5212	-9.8956	1700.3
2.74	275	60	NaN	-11.236	13.275	1.7268	-190.66	1.5395	-3.9971	182.82	-838.73	1128.5	10.786	850.06	1060.7	35.274	33.781	1	1	12.163	12.845	-8.2978	-14.33	-5.4195	-4.8436	10.986	3.8278	6.7438	8.0016	2.6886	-10.502	1698.9
2.75	276	60	NaN	-11.183	13.336	1.7549	-190.56	1.3477	-3.9185	182.94	-838.75	1128.5	11.1	849.62	1060.4	35.538	34.606	1	1	12.305	12.987	-8.308	-14.34	-5.3717	-4.7535	11.04	3.6438	6.9334	8.2338	2.7319	-10.697	1698.5
2.76	277	60	NaN	-11.181	13.454	1.8354	-190.43	1.1899	-3.9031	182.83	-838.82	1128.5	11.144	848.87	1060.2	36.488	32.231	1	1	12.247	12.929	-8.3154	-14.348	-5.3721	-4.6255	11.147	3.4963	6.8746	8.3033	2.8318	-10.852	1697.8
2.77	278	60	NaN	-11.2	13.59	1.9135	-190.31	1.0732	-3.8744	182.69	-838.91	1128.6	11.141	848.04	1060	36.862	33.472	1	1	11.913	12.594	-8.3192	-14.352	-5.393	-4.5021	11.273	3.39	6.5199	8.0921	2.9539	-10.962	1697
2.78	279	60	NaN	-11.194	13.695	1.9307	-190.25	1.0807	-3.7629	182.73	-838.96	1128.6	11.229	847.47	1059.8	34.718	33.714	1	1	11.883	12.564	-8.3298	-14.362	-5.3873	-4.4454	11.372	3.4038	6.4958	8.119	3.0424	-10.958	1696.5
2.79	280	60	NaN	-11.16	13.834	1.8394	-190.2	1.2256	-3.6262	183.14	-838.95	1128.6	11.176	846.79	1059.7	34.91	34.467	1	1	11.75	12.431	-8.342	-14.374	-5.3356	-4.3794	11.506	3.5535	6.4147	8.0518	3.1643	-10.821	1695.9
2.8	281	60	NaN	-11.153	13.932	1.8258	-190.2	1.4367	-3.5213	183.23	-838.97	1128.6	11.051	846.45	1059.8	36.396	31.752	1	1	11.038	11.718	-8.3552	-14.388	-5.3201	-4.3687	11.605	3.7642	5.7182	7.3488	3.2495	-10.623	1695.6
2.81	282	60	NaN	-11.165	14.043	1.8192	-190.2	1.7099	-3.4449	183.27	-838.98	1128.6	10.761	846.16	1059.9	34.569	34.09	1	1	10.86	11.539	-8.3646	-14.397	-5.3197	-4.3563	11.717	4.0355	5.5407	7.183	3.3525	-10.361	1695.3
2.82	283	60	NaN	-11.175	14.244	1.874	-190.22	2.2156	-3.2833	183.15	-838.97	1128.7	10.216	845.97	1060.1	36.887	34.591	1	1	11.005	11.684	-8.3716	-14.404	-5.3152	-4.3607	11.923	4.5364	5.69	7.3237	3.5514	-9.8676	1695.2
2.83	284	60	NaN	-11.181	14.452	1.954	-190.25	2.7431	-3.0821	182.96	-838.95	1128.8	9.6908	845.93	1060.3	35.43	32.13	1	1	11.133	11.812	-8.3787	-14.411	-5.3089	-4.3748	12.137	5.0584	5.8236	7.4373	3.7581	-9.3526	1695.1
2.84	285	60	NaN	-11.187	14.535	1.9779	-190.25	2.9842	-2.9568	182.91	-838.95	1128.8	9.4996	846.01	1060.4	37.857	29.805	1	1	11.273	11.953	-8.3861	-14.418	-5.3111	-4.3767	12.223	5.2964	5.9622	7.5765	3.8371	-9.1221	1695.2
2.85	286	60	NaN	-11.187	14.733	1.9801	-190.28	3.6354	-2.761	183.01	-838.88	1128.8	8.6742	846.3	1060.7	34.393	39.546	1	1	12.368	13.05	-8.4095	-14.442	-5.2808	-4.3697	12.431	5.9372	7.0869	8.6803	4.0219	-8.5047	1695.5
2.86	287	60	NaN	-11.193	14.859	1.989	-190.26	4.087	-2.5932	183.06	-838.85	1128.9	8.0361	846.66	1061	39.788	46.879	1	1	13.936	14.622	-8.4513	-14.484	-5.2649	-4.33	12.564	6.3813	8.671	10.292	4.1132	-8.1024	1695.9
2.87	288	60	NaN	-11.137	14.998	2.0208	-190.23	4.556	-2.3549	183.19	-838.73	1129	7.5802	847.06	1061.2	36.926	42.262	1	1	16.153	16.844	-8.5183	-14.551	-5.1894	-4.2812	12.709	6.8455	10.963	12.563	4.1906	-7.7052	1696.3
2.88	289	60	NaN	-11.085	15.13	2.0137	-190.2	5.055	-2.104	183.44	-838.6	1129	7.1682	847.46	1061.4	57.19	52.327	1	1	16.503	17.194	-8.5367	-14.569	-5.1163	-4.2348	12.846	7.3386	11.386	12.96	4.3094	-7.2305	1696.6
2.89	290	60	NaN	-11.094	15.291	1.9676	-190.16	5.6678	-1.8432	183.68	-838.45	1129	6.5046	848.03	1061.6	57.572	62.189	1	1	16.343	17.035	-8.5456	-14.578	-5.0968	-4.1582	13.014	7.9439	11.246	12.877	4.4688	-6.634	1697.1
2.9	291	60	NaN	-11.161	15.631	1.9931	-190	6.6194	-1.4476	183.7	-838.08	1129.3	5.1605	849.12	1062	58.044	65.175	1	1	15.777	16.467	-8.5578	-14.59	-5.1206	-3.9606	13.358	8.8926	10.656	12.506	4.7998	-5.6976	1697.9
2.91	292	60	NaN	-11.137	15.747	1.8566	-189.9	7.0865	-0.96633	184.33	-837.73	1129.2	5.1386	849.84	1062	62.431	68.16	1	1	15.258	15.947	-8.5696	-14.602	-5.0761	-3.84	13.481	9.3522	10.182	12.107	4.9113	-5.2498	1698.4
2.92	293	60	NaN	-11.152	15.79	1.9895	-189.8	7.7585	-1.1239	184.13	-837.93	1129.3	3.5889	849.94	1062.5	61.543	64.903	1	1	14.916	15.604	-8.5801	-14.612	-5.047	-3.6901	13.536	10.013	9.869	11.914	4.956	-4.5999	1698.8
2.93	294	60	NaN	-11.167	15.837	2.116	-189.66	8.5395	-0.80347	184.03	-838.13	1129.4	2.8502	850.49	1062.7	62.819	54.391	1	1	14.714	15.402	-8.5956	-14.628	-5.0428	-3.5382	13.591	10.786	9.6714	11.864	4.9956	-3.8421	1699.6
2.94	295	60	NaN	-11.172	15.892	2.1845	-189.54	9.2481	-0.26291	184.12	-838.22	1129.4	2.5907	851.32	1062.9	63.392	56.715	1	1	14.596	15.284	-8.6141	-14.646	-5.039	-3.4028	13.651	11.489	9.5571	11.881	5.0367	-3.1571	1700.6
2.95	296	60	NaN	-11.164	15.913	2.2318	-189.47	9.7159	-0.23225	184.23	-838.28	1129.3	1.5612	851.8	1063	65.348	53.322	1	1	14.444	15.131	-8.6326	-14.665	-4.9957	-3.2972	13.68	11.949	9.4479	11.834	5.0472	-2.7159	1701.2
2.96	297	60	NaN	-11.1	15.827	2.1637	-189.46	9.9606	-0.50657	184.75	-838.33	1128.9	0.38044	851.92	1063.2	66.533	55.33	1	1	14.323	15.01	-8.6432	-14.676	-4.8748	-3.2395	13.612	12.176	9.4482	11.77	4.9687	-2.4999	1701.5
2.97	298	60	NaN	-11.082	15.839	2.2538	-189.46	10.816	0.082344	184.84	-838.43	1128.9	0.3708	852.41	1063.6	67.571	55.203	1	1	14.245	14.932	-8.6434	-14.676	-4.8558	-3.2319	13.639	13.017	9.3894	11.7	4.9954	-1.6591	1702.1
2.98	299	60	NaN	-11.078	15.806	2.5046	-189.32	11.726	0.27792	184.4	-838.81	1129.1	-0.36676	852.74	1064.2	65.031	54.809	1	1	14.785	15.473	-8.6676	-14.7	-4.8447	-3.0873	13.622	13.91	9.9402	12.386	4.9546	-0.79001	1702.9
2.99	300	60	NaN	-11.063	15.75	2.6766	-189.15	12.302	0.35073	184.16	-839.12	1129.2	-1.1713	853.32	1064.6	65.377	64.052	1	1	15.46	16.15	-8.697	-14.729	-4.8143	-2.9022	13.58	14.472	10.646	13.248	4.8827	-0.25704	1703.8
3	301	60	NaN	-11.017	15.663	2.7119	-188.97	12.635	0.58585	184.38	-839.3	1129.1	-1.6158	854.28	1064.8	65.517	68.145	1	1	14.652	15.34	-8.6916	-14.724	-4.7496	-2.7063	13.501	14.797	9.9028	12.634	4.8094	0.07315	1705
3.01	302	60	NaN	-10.93	15.486	2.7857	-188.71	13.28	1.0132	184.64	-839.59	1129.1	-1.9473	855.3	1065.1	65.826	67.256	1	1	13.942	14.628	-8.6854	-14.718	-4.6471	-2.428	13.337	15.429	9.2952	12.2	4.652	0.7115	1706.3
3.02	303	60	NaN	-10.891	15.393	2.7969	-188.61	13.602	0.80445	184.8	-839.73	1129	-3.0033	855.48	1065.3	63.91	67.446	1	1	14.71	15.398	-8.7025	-14.735	-4.5694	-2.2933	13.251	15.743	10.14	13.104	4.549	1.008	1706.8
3.03	304	60	NaN	-10.774	15.26	2.6941	-188.27	14.23	1.2661	185.49	-839.7	1128.8	-2.7572	856.32	1065.5	62.798	67.287	1	1	14.258	14.944	-8.6943	-14.727	-4.4404	-1.9333	13.133	16.356	9.8171	13.011	4.4391	1.6297	1707.6
3.04	305	60	NaN	-10.69	15.169	2.6577	-188.07	14.644	1.6975	185.83	-839.73	1128.7	-2.1271	856.93	1065.7	63.526	67.14	1	1	13.107	13.791	-8.6716	-14.704	-4.3683	-1.7499	13.054	16.759	8.7383	12.041	4.3822	2.0553	1708.2
3.05	306	60	NaN	-10.638	15.119	2.683	-188.01	14.863	1.8911	185.85	-839.83	1128.7	-1.7159	857.3	1065.8	63.731	67.081	1	1	13.302	13.986	-8.672	-14.704	-4.3316	-1.699	13.009	16.974	8.9702	12.287	4.3367	2.2696	1708.6
3.06	307	60	NaN	-10.589	15.083	2.7046	-187.94	15.074	1.9507	185.87	-839.91	1128.8	-1.563	857.72	1065.9	64.418	67.276	1	1	13.446	14.13	-8.6693	-14.702	-4.2882	-1.641	12.974	17.183	9.1573	12.489	4.3048	2.4813	1709.1
3.07	308	60	NaN	-10.538	15.053	2.6805	-187.9	15.356	2.3328	185.99	-839.95	1128.8	-0.46989	858.38	1065.9	64.651	67.88	1	1	13.519	14.205	-8.6622	-14.695	-4.2721	-1.6298	12.946	17.463	9.2474	12.575	4.2838	2.7683	1709.7
3.08	309	60	NaN	-10.515	15.045	2.709	-187.83	15.522	2.243	185.93	-840.02	1128.8	-0.30432	859.29	1066	64.859	69.36	1	1	13.686	14.372	-8.665	-14.697	-4.2608	-1.5735	12.941	17.626	9.4254	12.798	4.2763	2.9288	1710.6
3.09	310	60	NaN	-10.499	15.062	2.6973	-187.81	15.699	2.0228	185.96	-840.01	1128.8	-0.51501	859.65	1066.1	63.996	69.776	1	1	13.977	14.663	-8.6808	-14.713	-4.2382	-1.5492	12.963	17.798	9.7385	13.113	4.2818	3.0852	1711
3.1	311	60	NaN	-10.499	15.108	2.67	-187.82	15.853	1.8721	186.02	-839.93	1128.9	-0.45008	859.99	1066.3	61.448	66.766	1	1	13.23	13.914	-8.6509	-14.683	-4.2394	-1.5617	13.013	17.947	8.9903	12.352	4.3621	3.2642	1711.3
3.11	312	60	NaN	-10.518	15.162	2.6596	-187.87	15.969	1.8913	186.02	-839.86	1128.9	0.18548	860.49	1066.4	57.159	66.428	1	1	12.399	13.081	-8.6174	-14.65	-4.2811	-1.6325	13.07	18.061	8.1175	11.449	4.4523	3.4116	1711.6
3.12	313	60	NaN	-10.552	15.194	2.6894	-187.98	16.077	2.022	185.91	-839.88	1128.9	1.1834	860.9	1066.4	53.934	65.777	1	1	12.039	12.721	-8.6053	-14.638	-4.3537	-1.7832	13.101	18.169	7.6853	10.937	4.4962	3.5316	1711.9
3.13	314	60	NaN	-10.597	15.258	2.7241	-188.1	16.355	1.5777	185.78	-839.81	1129	0.89946	860.89	1066.8	51.543	63.302	1	1	11.443	12.124	-8.6006	-14.633	-4.3931	-1.8972	13.177	18.436	7.0502	10.226	4.576	3.803	1711.9
3.14	315	60	NaN	-10.62	15.293	2.7246	-188.17	16.466	1.3745	185.8	-839.76	1129	0.98948	861.08	1067	53.13	62.284	1	1	10.723	11.401	-8.6002	-14.633	-4.4185	-1.9724	13.216	18.543	6.3042	9.4289	4.6156	3.9107	1712
3.15	316	60	NaN	-10.644	15.324	2.6993	-188.27	16.529	1.286	185.88	-839.7	1129	1.3457	861.31	1067	53.703	59.513	1	1	10.477	11.155	-8.5902	-14.623	-4.4524	-2.0809	13.248	18.605	6.0244	9.0739	4.6578	3.9824	1712.1
3.16	317	60	NaN	-10.667	15.36	2.6887	-188.42	16.594	1.1389	185.93	-839.64	1129	1.6771	861.56	1067.1	54.988	59.046	1	1	10.235	10.912	-8.5804	-14.613	-4.4856	-2.2416	13.289	18.666	5.7489	8.6703	4.7084	4.053	1712.3
3.17	318	60	NaN	-10.686	15.407	2.7079	-188.61	16.658	0.88571	185.93	-839.57	1129	1.8339	861.81	1067.3	55.14	59.214	1	1	10.139	10.816	-8.5742	-14.607	-4.5101	-2.439	13.342	18.723	5.6288	8.3771	4.7676	4.1168	1712.4
3.18	319	60	NaN	-10.705	15.459	2.7072	-188.79	16.65	0.74925	185.95	-839.47	1129.1	2.0435	862	1067.4	56.757	58.488	1	1	10.013	10.69	-8.5721	-14.604	-4.5361	-2.6191	13.394	18.715	5.477	8.071	4.8217	4.1108	1712.5
3.19	320	60	NaN	-10.72	15.499	2.7685	-188.95	16.569	0.71973	185.82	-839.44	1129.1	2.4202	862.33	1067.3	54.872	57.961	1	1	9.846	10.523	-8.5757	-14.608	-4.5687	-2.7985	13.432	18.637	5.2773	7.7241	4.8558	4.0286	1712.7
3.2	321	60	NaN	-10.718	15.535	2.7822	-189.15	16.609	0.63585	185.85	-839.4	1129.1	2.6988	862.3	1067.3	57.634	57.45	1	1	10.093	10.77	-8.5763	-14.609	-4.5747	-3.0076	13.465	18.678	5.518	7.7622	4.8891	4.0692	1712.6
3.21	322	60	NaN	-10.692	15.59	2.7698	-189.35	16.604	0.51871	186	-839.31	1129.1	2.8768	862.38	1067.3	46.944	57.175	1	1	10.245	10.923	-8.5774	-14.61	-4.55	-3.2083	13.521	18.673	5.6955	7.7146	4.9439	4.0629	1712.6
3.22	323	60	NaN	-10.652	15.666	2.7725	-189.53	16.543	0.38718	186.14	-839.2	1129.1	2.9939	862.64	1067.3	61.888	57.271	1	1	9.7848	10.461	-8.5826	-14.615	-4.5098	-3.384	13.598	18.611	5.275	7.0772	5.0154	3.9957	1712.8
3.23	324	60	NaN	-10.618	15.743	2.831	-189.66	16.505	0.26152	186.11	-839.12	1129.1	3.1043	862.88	1067.3	70.514	57.417	1	1	9.8381	10.515	-8.5837	-14.616	-4.4811	-3.5245	13.675	18.572	5.357	6.9901	5.0916	3.9559	1712.9
3.24	325	60	NaN	-10.619	15.793	2.937	-189.68	16.489	0.19526	185.89	-839.12	1129.1	3.2139	863.03	1067.3	73.172	57.874	1	1	10.198	10.875	-8.5824	-14.615	-4.4933	-3.5588	13.725	18.556	5.7044	7.3163	5.1423	3.9418	1713
3.25	326	60	NaN	-10.601	15.83	2.9758	-189.63	16.484	-0.01735	185.9	-839.06	1129.1	2.9198	863.06	1067.3	73.86	58.981	1	1	10.632	11.31	-8.5835	-14.616	-4.4655	-3.4969	13.765	18.549	6.1662	7.8132	5.1811	3.9331	1713
3.26	327	60	NaN	-10.567	15.849	2.9903	-189.49	16.438	-0.13184	186.04	-839.04	1129	2.947	863.19	1067.3	73.541	59.049	1	1	11.108	11.788	-8.5864	-14.619	-4.4276	-3.3489	13.785	18.502	6.6806	8.4388	5.1987	3.8836	1713.2
3.27	328	60	NaN	-10.527	15.85	2.975	-189.3	16.382	-0.25066	186.28	-839.01	1129	2.9606	863.3	1067.3	72.428	59.652	1	1	11.489	12.169	-8.5975	-14.63	-4.3808	-3.1523	13.786	18.445	7.1081	9.0169	5.189	3.8149	1713.3
3.28	329	60	NaN	-10.494	15.832	2.9479	-189.08	16.3	-0.55139	186.53	-839	1128.9	2.4228	863.37	1067.3	70.322	60.142	1	1	11.682	12.363	-8.6059	-14.638	-4.3213	-2.9108	13.772	18.361	7.3608	9.452	5.1657	3.7224	1713.4
3.29	330	60	NaN	-10.474	15.802	2.9658	-188.8	16.109	-1.1938	186.64	-839.02	1128.9	0.88842	863.55	1067.4	70.529	60.477	1	1	11.625	12.306	-8.6109	-14.643	-4.2472	-2.5719	13.743	18.168	7.3781	9.7341	5.1325	3.5244	1713.8
3.3	331	60	NaN	-10.449	15.752	2.9975	-188.28	16.11	-1.2777	186.85	-839.07	1128.8	1.1811	863.35	1067.4	70.838	62.296	1	1	11.66	12.34	-8.6187	-14.651	-4.2243	-2.0594	13.697	18.166	7.4354	10.281	5.0781	3.5145	1713.6
3.31	332	60	NaN	-10.403	15.682	3.0235	-187.63	15.838	-1.4388	187.12	-839.12	1128.8	1.0129	863.71	1067.4	71.174	63.139	1	1	11.709	12.39	-8.6255	-14.658	-4.1654	-1.3969	13.63	17.89	7.5437	10.993	5.0042	3.2322	1714.1
3.32	333	60	NaN	-10.378	15.62	3.0505	-187.12	15.655	-1.5823	187.32	-839.18	1128.7	0.8276	863.82	1067.4	72.658	63.157	1	1	11.746	12.427	-8.6276	-14.66	-4.1286	-0.86927	13.569	17.706	7.6174	11.558	4.9419	3.046	1714.3
3.33	334	60	NaN	-10.37	15.557	3.0788	-186.68	15.531	-1.6301	187.48	-839.26	1128.7	0.81189	863.8	1067.3	70.959	63.471	1	1	11.715	12.396	-8.629	-14.661	-4.1145	-0.42011	13.505	17.584	7.6008	11.976	4.8756	2.9224	1714.4
3.34	335	60	NaN	-10.357	15.475	3.1117	-186.16	15.317	-1.5991	187.65	-839.37	1128.6	0.85122	864	1067.1	69.21	63.043	1	1	11.457	12.137	-8.6282	-14.661	-4.0986	0.10145	13.419	17.372	7.3583	12.239	4.7913	2.7115	1714.7
3.35	336	60	NaN	-10.347	15.402	3.1741	-185.67	15.092	-1.8083	187.76	-839.45	1128.6	0.1961	864.09	1067.2	69.723	63.864	1	1	11.276	11.956	-8.6268	-14.659	-4.0643	0.61171	13.347	17.146	7.2116	12.567	4.7206	2.4868	1714.9
3.36	337	60	NaN	-10.338	15.276	3.2602	-185.08	14.753	-1.87	187.96	-839.57	1128.6	-0.098645	864.24	1067	69.119	65.035	1	1	11.16	11.839	-8.625	-14.657	-4.0399	1.2208	13.218	16.811	7.1198	13.06	4.593	2.1538	1715.3
3.37	338	60	NaN	-10.334	15.21	3.302	-184.72	14.636	-1.9162	188.09	-839.61	1128.6	-0.24726	864.17	1067	68.653	65.138	1	1	11.71	12.391	-8.6158	-14.648	-4.0262	1.5892	13.153	16.694	7.6843	13.98	4.5367	2.0458	1715.3
3.38	339	60	NaN	-10.315	15.079	3.4356	-184.29	14.389	-1.9386	188.14	-839.82	1128.6	-0.60251	864.31	1067	68.198	65.121	1	1	12.105	12.787	-8.6123	-14.645	-3.9948	2.0269	13.022	16.446	8.1102	14.814	4.4099	1.8017	1715.7
3.39	340	60	NaN	-10.267	14.904	3.5815	-183.82	13.981	-1.9208	188.36	-840.03	1128.6	-1.0994	864.69	1067	65.925	57.694	1	1	12.293	12.975	-8.6164	-14.649	-3.9254	2.5259	12.847	16.037	8.3673	15.501	4.2311	1.3885	1716.3
3.4	341	60	NaN	-10.193	14.857	3.4702	-183.66	13.757	-1.8526	189.14	-839.77	1128.3	-1.2702	864.81	1066.9	60.451	56.249	1	1	12.016	12.698	-8.6187	-14.651	-3.8192	2.7122	12.805	15.809	8.197	15.41	4.1861	1.1583	1716.3
3.41	342	60	NaN	-10.177	14.787	3.5365	-183.69	13.603	-1.7153	189.3	-839.82	1128.3	-1.313	864.77	1066.8	56.357	53.68	1	1	11.644	12.325	-8.6207	-14.653	-3.7962	2.6953	12.733	15.657	7.8478	15.02	4.1124	1.0038	1716.3
3.42	343	60	NaN	-10.158	14.718	3.6536	-183.63	13.403	-1.6999	189.39	-839.85	1128.2	-1.7257	864.9	1066.8	56.802	52.316	1	1	11.407	12.088	-8.6106	-14.643	-3.7618	2.7666	12.667	15.454	7.6457	14.854	4.0569	0.81079	1716.5
3.43	344	60	NaN	-10.139	14.654	3.7396	-183.64	13.28	-1.6196	189.5	-839.89	1128.2	-1.9611	865	1066.9	58.722	53.5	1	1	11.098	11.778	-8.5988	-14.631	-3.7319	2.7676	12.607	15.327	7.3663	14.545	4.008	0.69623	1716.7
3.44	345	60	NaN	-10.098	14.594	3.7936	-183.72	13.216	-1.3785	189.65	-839.92	1128.2	-1.8052	865.06	1066.8	60.88	55.186	1	1	10.425	11.103	-8.5908	-14.623	-3.6914	2.6835	12.546	15.265	6.7339	13.787	3.9553	0.64172	1716.8
3.45	346	60	NaN	-10.027	14.53	3.8341	-183.84	13.17	-0.98826	189.85	-839.91	1128.1	-1.3227	865.13	1066.6	61.386	53.196	1	1	10.506	11.185	-8.5787	-14.611	-3.6296	2.5531	12.477	15.222	6.8768	13.738	3.8985	0.61133	1716.8
3.46	347	60	NaN	-9.9661	14.438	3.8598	-183.97	13.148	-0.64244	190.13	-839.92	1128	-0.97382	865.29	1066.6	61.017	53.834	1	1	11.012	11.691	-8.5645	-14.597	-3.5717	2.4241	12.387	15.199	7.4401	14.115	3.822	0.60233	1717
3.47	348	60	NaN	-9.9252	14.384	3.8821	-184.05	13.202	-0.53633	190.26	-839.89	1128	-0.99919	865.34	1066.6	61.766	55.906	1	1	10.745	11.424	-8.5615	-14.594	-3.5257	2.3514	12.335	15.25	7.2193	13.775	3.7735	0.65661	1717
3.48	349	60	NaN	-9.8826	14.308	3.9486	-184.15	13.317	-0.39394	190.32	-839.88	1127.9	-0.89644	865.42	1066.6	63.48	57.324	1	1	10.48	11.158	-8.5568	-14.589	-3.4848	2.2505	12.263	15.362	6.9949	13.408	3.7065	0.77276	1717.1
3.49	350	60	NaN	-9.8481	14.245	3.9839	-184.24	13.406	-0.19775	190.47	-839.82	1127.9	-0.54504	865.65	1066.7	63.743	58.617	1	1	10.217	10.894	-8.5497	-14.582	-3.4577	2.1506	12.202	15.449	6.7589	13.045	3.6528	0.8668	1717.2
3.5	351	60	NaN	-9.822	14.205	3.9792	-184.31	13.448	0.0021432	190.68	-839.69	1127.8	-0.062697	865.98	1066.6	63.323	59.984	1	1	9.8467	10.523	-8.5371	-14.569	-3.4412	2.074	12.163	15.49	6.4055	12.597	3.6262	0.92014	1717.4
3.51	352	60	NaN	-9.7988	14.179	3.9759	-184.34	13.474	0.1322	190.82	-839.58	1127.7	0.31528	866.23	1066.6	65.391	61.176	1	1	9.3361	10.012	-8.5171	-14.549	-3.4264	2.0282	12.138	15.515	5.9097	12.04	3.6205	0.96585	1717.5
3.52	353	60	NaN	-9.7933	14.173	3.9534	-184.36	13.503	0.25184	191	-839.41	1127.7	0.73968	866.51	1066.6	63.578	63.069	1	1	9.1144	9.7893	-8.5137	-14.546	-3.4296	2.0008	12.134	15.543	5.6848	11.79	3.6199	0.99671	1717.6
3.53	354	60	NaN	-9.7994	14.158	3.9737	-184.37	13.521	0.31556	191	-839.35	1127.7	0.97051	866.65	1066.6	62.887	64.869	1	1	8.9385	9.613	-8.513	-14.545	-3.4434	1.9878	12.119	15.559	5.4951	11.601	3.6059	1.0141	1717.6
3.54	355	60	NaN	-9.8136	14.126	4.0199	-184.38	13.554	0.37842	190.99	-839.23	1127.6	1.3767	866.95	1066.6	55.878	65.245	1	1	8.7182	9.3921	-8.5106	-14.543	-3.4722	1.959	12.089	15.591	5.246	11.351	3.5783	1.048	1717.8
3.55	356	60	NaN	-9.8221	14.06	4.0581	-184.37	13.562	0.42455	191.03	-839.1	1127.6	1.8324	867.35	1066.6	63.975	64.941	1	1	8.2562	8.9291	-8.5078	-14.54	-3.4954	1.9519	12.027	15.596	4.7608	10.881	3.5187	1.0554	1718
3.56	357	60	NaN	-9.8169	13.96	4.0571	-184.33	13.52	0.44049	191.18	-839.02	1127.5	2.2169	867.75	1066.7	69.294	63.448	1	1	7.6604	8.3319	-8.5049	-14.537	-3.4992	1.9862	11.931	15.549	4.1611	10.318	3.4265	1.0114	1718.3
3.57	358	60	NaN	-9.8049	13.858	4.0017	-184.29	13.458	0.44418	191.47	-838.94	1127.4	2.6201	868.1	1066.7	70.795	59.106	1	1	7.3841	8.055	-8.5013	-14.534	-3.492	2.0237	11.834	15.482	3.8922	10.079	3.3332	0.94807	1718.5
3.58	359	60	NaN	-9.7923	13.824	3.9937	-184.25	13.39	0.44773	191.54	-838.85	1127.3	2.8658	868.32	1066.7	71.888	52.73	1	1	7.1198	7.7901	-8.4977	-14.53	-3.4855	2.0598	11.802	15.411	3.6343	9.8499	3.3047	0.88092	1718.6
3.59	360	60	NaN	-9.7984	13.813	4.0287	-184.19	13.2	0.52328	191.49	-838.67	1127.3	3.366	868.75	1066.7	69.774	49.538	1	1	7.2368	7.9074	-8.4939	-14.526	-3.5109	2.0958	11.792	15.221	3.7259	10.003	3.2981	0.69524	1718.8
3.6	361	60	NaN	-9.816	13.807	4.0819	-184.16	12.977	0.65871	191.36	-838.54	1127.3	3.9856	869.2	1066.6	68.257	49.841	1	1	7.3859	8.0568	-8.4914	-14.524	-3.5544	2.1052	11.783	15.001	3.8315	10.162	3.2913	0.47685	1719.1
3.61	362	60	NaN	-9.8356	13.799	4.1131	-184.13	12.76	0.80346	191.28	-838.44	1127.2	4.5635	869.6	1066.4	68.209	50.013	1	1	7.5776	8.2489	-8.4905	-14.523	-3.597	2.1126	11.773	14.786	3.9806	10.362	3.2822	0.26346	1719.3
3.62	363	60	NaN	-9.8481	13.791	4.0893	-184.07	12.556	0.90712	191.34	-838.3	1127.2	4.9877	869.91	1066.4	68.368	47.76	1	1	8.3312	9.0043	-8.4952	-14.528	-3.6221	2.1573	11.763	14.584	4.7091	11.162	3.2675	0.056904	1719.4
3.63	364	60	NaN	-9.8516	13.741	4.037	-184.01	12.374	1.0133	191.5	-838.2	1127.2	5.3955	870.13	1066.3	68.77	44.695	1	1	8.8969	9.5713	-8.5048	-14.537	-3.6343	2.2113	11.713	14.403	5.2626	11.783	3.2079	-0.13434	1719.5
3.64	365	60	NaN	-9.8937	13.659	3.9541	-183.95	12.109	1.1238	191.75	-838.07	1127.1	5.8606	870.41	1066.2	69.226	41.395	1	1	8.4471	9.1204	-8.5269	-14.559	-3.6841	2.2632	11.628	14.14	4.763	11.384	3.101	-0.41923	1719.6
3.65	366	60	NaN	-9.9535	13.555	3.9288	-183.88	11.911	1.1781	191.84	-837.97	1127.1	6.1608	870.53	1066.1	69.272	42.721	1	1	7.9973	8.6696	-8.549	-14.581	-3.7509	2.3205	11.524	13.942	4.2464	10.99	2.9751	-0.63952	1719.6
3.66	367	60	NaN	-10.024	13.461	3.9309	-183.83	11.783	1.195	191.85	-837.9	1127	6.332	870.56	1066.1	68.662	40.491	1	1	7.5475	8.2187	-8.5711	-14.603	-3.8266	2.3632	11.429	13.815	3.7209	10.582	2.8581	-0.78871	1719.6
3.67	368	60	NaN	-10.096	13.382	3.9267	-183.81	11.694	1.3226	191.89	-837.86	1127	6.7743	870.63	1066	65.122	41.085	1	1	7.0977	7.7679	-8.5932	-14.626	-3.9117	2.3709	11.348	13.728	3.1859	10.139	2.7549	-0.89782	1719.6
3.68	369	60	NaN	-10.155	13.291	3.9043	-183.81	11.599	1.8055	192.02	-837.84	1127	8.1625	870.85	1065.9	63.356	36.979	1	1	6.6478	7.317	-8.6153	-14.648	-4.0134	2.3317	11.254	13.635	2.6345	9.6488	2.6386	-1.0125	1719.6
3.69	370	60	NaN	-10.2	13.206	3.8779	-183.82	11.596	1.8442	192.13	-837.82	1126.9	8.3783	870.79	1065.8	58.248	35.941	1	1	6.198	6.8662	-8.6374	-14.67	-4.0615	2.3141	11.169	13.633	2.1365	9.1803	2.5313	-1.0368	1719.5
3.7	371	60	NaN	-10.257	13.109	3.843	-183.88	11.666	1.8721	192.31	-837.75	1126.9	8.6294	870.66	1065.8	42.204	32.898	1	1	5.7482	6.4153	-8.6595	-14.692	-4.1206	2.2519	11.074	13.701	1.6276	8.6672	2.4142	-0.99133	1719.3
3.71	372	60	NaN	-10.323	13.034	3.8523	-183.99	11.837	1.5919	192.38	-837.67	1126.8	8.1159	870.29	1065.9	42.13	38.533	1	1	5.2984	5.9645	-8.6816	-14.714	-4.165	2.1657	11.004	13.868	1.1334	8.1302	2.3219	-0.84604	1719
3.72	373	60	NaN	-10.381	12.982	3.893	-184.11	12.006	1.3115	192.37	-837.61	1126.8	7.5755	869.94	1066	35.244	34.623	1	1	4.8486	5.5137	-8.7037	-14.736	-4.2044	2.0647	10.955	14.033	0.64416	7.5784	2.2513	-0.70303	1718.6
3.73	374	60	NaN	-10.421	12.936	3.9246	-184.21	12.094	1.3476	192.37	-837.61	1126.8	7.7777	869.84	1066	37.688	35.386	1	1	4.3988	5.0628	-8.7258	-14.758	-4.2503	1.9569	10.91	14.12	0.14844	7.0197	2.1841	-0.63849	1718.5
3.74	375	60	NaN	-10.457	12.877	3.908	-184.33	12.29	1.24	192.56	-837.57	1126.7	7.5413	869.48	1066.1	38.173	33.583	1	1	3.949	4.612	-8.748	-14.78	-4.2709	1.8602	10.856	14.311	-0.32191	6.4721	2.1084	-0.46946	1718.1
3.75	376	60	NaN	-10.65	12.857	3.9037	-184.47	12.379	1.3142	192.3	-837.77	1126.7	7.8179	869.38	1066.1	41.166	32.43	1	1	3.4991	4.1611	-8.7701	-14.802	-4.4825	1.7011	10.834	14.402	-0.98335	5.8622	2.0635	-0.39997	1718.2
3.76	377	60	NaN	-10.608	12.805	3.8913	-184.63	12.506	1.337	192.67	-837.66	1126.6	7.8941	869.11	1066.1	47.785	33.469	1	1	3.0493	3.7103	-8.7922	-14.825	-4.4291	1.5443	10.785	14.525	-1.3798	5.2545	1.9933	-0.2994	1717.8
3.77	378	60	NaN	-10.56	12.756	3.8919	-184.78	12.593	1.3479	193	-837.54	1126.5	7.8972	868.85	1066.1	47.898	33.764	1	1	2.5995	3.2594	-8.8143	-14.847	-4.3688	1.4136	10.74	14.608	-1.7693	4.673	1.9261	-0.23826	1717.5
3.78	379	60	NaN	-10.602	12.719	3.9077	-184.89	12.624	1.3761	193.05	-837.56	1126.4	7.9267	868.67	1066.1	48.4	31.933	1	1	2.1497	2.8086	-8.8364	-14.869	-4.4098	1.3037	10.705	14.639	-2.2601	4.1123	1.8683	-0.23001	1717.3
3.79	380	60	NaN	-10.648	12.67	3.9149	-185.01	12.656	1.4096	193.12	-837.62	1126.4	7.9581	868.43	1066	54.901	36.01	1	1	1.6999	2.3577	-8.8585	-14.891	-4.4542	1.1876	10.657	14.669	-2.7543	3.5453	1.7983	-0.22216	1717.1
3.8	381	60	NaN	-10.68	12.593	3.8363	-185.15	12.67	1.3466	193.53	-837.7	1126.2	7.6773	868.08	1066	63.716	43.47	1	1	1.2501	1.9069	-8.8806	-14.913	-4.4624	1.0696	10.584	14.679	-3.2123	2.9764	1.7033	-0.23352	1716.9
3.81	382	60	NaN	-10.698	12.551	3.7729	-185.27	12.673	1.3025	193.86	-837.73	1126.1	7.5109	867.83	1066	63.445	38.28	1	1	0.80026	1.456	-8.9027	-14.935	-4.4632	0.96068	10.544	14.68	-3.6629	2.4167	1.6415	-0.25546	1716.8
3.82	383	60	NaN	-10.721	12.521	3.7606	-185.38	12.678	1.2352	194.03	-837.8	1126	7.2711	867.55	1066	60.738	41.978	1	1	0.35045	1.0052	-8.9248	-14.957	-4.4718	0.86508	10.516	14.683	-4.1213	1.8702	1.5913	-0.27383	1716.6
3.83	384	60	NaN	-10.758	12.508	3.8648	-185.49	12.688	1.1483	193.85	-837.91	1126	6.9652	867.24	1065.9	58.917	34.813	1	1	-0.099368	0.55431	-8.9469	-14.979	-4.5034	0.76284	10.503	14.693	-4.6028	1.3172	1.556	-0.28614	1716.4
3.84	385	60	NaN	-10.796	12.514	4.0414	-185.62	12.693	1.0565	193.49	-838.02	1126	6.6376	866.88	1065.9	57.711	37.528	0	1	-0.4787	0.17411	-8.8898	-14.922	-4.5411	0.63172	10.506	14.701	-5.0198	0.80582	1.6165	-0.22132	1716.2
3.85	386	60	NaN	-10.782	12.516	3.9928	-185.82	12.676	0.96768	194	-837.97	1125.9	6.2841	866.46	1065.8	57.048	35.034	0	1	-0.84388	-0.19191	-8.8167	-14.849	-4.4974	0.46054	10.509	14.683	-5.3413	0.26863	1.6924	-0.16651	1715.8
3.86	387	60	NaN	-10.79	12.517	4.0067	-185.96	12.665	0.90922	194.17	-837.97	1125.9	6.0474	866.17	1065.8	55.673	33.105	0	1	-1.2091	-0.55793	-8.7437	-14.776	-4.4903	0.33971	10.509	14.673	-5.6994	-0.21823	1.7651	-0.10313	1715.5
3.87	388	60	NaN	-10.891	12.517	4.0408	-186.14	12.673	0.82853	194.14	-838.15	1125.9	5.7092	865.72	1065.7	55.911	36.394	0	1	0.42111	1.076	-8.6807	-14.713	-4.5803	0.16783	10.504	14.686	-4.1591	1.2438	1.8232	-0.027229	1715.3
3.88	389	60	NaN	-10.873	12.496	4.0198	-186.27	12.669	0.76569	194.46	-838.16	1125.9	5.4484	865.42	1065.6	55.782	33.117	0	1	2.9756	3.6364	-8.6228	-14.655	-4.5416	0.065031	10.484	14.681	-1.566	3.7014	1.8612	0.025778	1715.1
3.89	390	60	NaN	-10.77	12.483	4.0183	-186.38	12.67	0.7046	194.93	-838.01	1125.7	5.1932	865.13	1065.6	54.955	33.097	0	1	-1.5236	-0.87318	-8.5411	-14.573	-4.4133	-0.020648	10.474	14.679	-5.9368	-0.89383	1.9332	0.10538	1714.7
3.9	391	60	NaN	-10.765	12.519	4.1747	-186.59	12.716	0.60857	194.92	-837.99	1125.7	4.7771	864.47	1065.5	52.319	34.17	0	1	-4.0496	-3.405	-8.4865	-14.519	-4.392	-0.21858	10.508	14.728	-8.4415	-3.6236	2.021	0.20867	1714.1
3.91	392	60	NaN	-10.78	12.52	4.3646	-186.7	12.747	0.58409	194.57	-838.16	1125.7	4.6445	864.1	1065.5	50.349	35.161	0	1	-4.0099	-3.3652	-8.4672	-14.5	-4.4131	-0.32943	10.505	14.762	-8.423	-3.6946	2.0377	0.26278	1713.9
3.92	393	60	NaN	-10.724	12.594	4.3175	-186.86	12.756	0.40528	195.12	-837.87	1125.6	4.0978	863.68	1065.4	48.647	34.742	0	1	-0.28156	0.3717	-8.4414	-14.474	-4.3189	-0.45812	10.583	14.768	-4.6004	-0.086412	2.1417	0.29379	1713.3
3.93	394	60	NaN	-10.698	12.651	4.3057	-186.99	12.78	0.25854	195.44	-837.71	1125.5	3.677	863.31	1065.4	46.51	35.945	0	1	8.2741	8.947	-8.4073	-14.44	-4.2658	-0.55484	10.642	14.789	4.0082	8.3922	2.235	0.3491	1712.9
3.94	395	60	NaN	-10.685	12.698	4.3357	-187.08	12.808	0.094692	195.56	-837.63	1125.4	3.2484	862.97	1065.4	47.341	32.364	0	1	12.747	13.43	-8.3344	-14.367	-4.2328	-0.62926	10.69	14.816	8.5138	12.801	2.3554	0.44891	1712.5
3.95	396	60	NaN	-10.664	12.755	4.4023	-187.19	12.827	-0.12536	195.61	-837.53	1125.4	2.7123	862.63	1065.4	49.009	33.952	0	1	15.518	16.207	-8.2757	-14.308	-4.1906	-0.72174	10.748	14.834	11.327	15.485	2.4718	0.52642	1712.1
3.96	397	60	NaN	-10.64	12.834	4.5597	-187.38	12.836	-0.35115	195.47	-837.44	1125.4	2.2319	862.24	1065.4	52.103	34.26	0	1	15.39	16.079	-8.2883	-14.321	-4.154	-0.8961	10.825	14.844	11.236	15.183	2.5372	0.52362	1711.7
3.97	398	60	NaN	-10.561	12.896	4.6019	-187.52	12.838	-0.68701	195.68	-837.24	1125.4	1.486	861.89	1065.4	53.339	34.524	0	1	15.034	15.722	-8.2927	-14.325	-4.0405	-0.99531	10.889	14.845	10.993	14.727	2.5963	0.52038	1711.2
3.98	399	60	NaN	-10.498	12.938	4.6168	-187.67	12.882	-0.89737	195.85	-837.09	1125.3	1.1593	861.56	1065.4	52.543	32.625	0	1	14.546	15.234	-8.2924	-14.325	-3.9594	-1.1338	10.93	14.889	10.587	14.1	2.6377	0.56428	1710.8
3.99	400	60	NaN	-10.436	12.964	4.6288	-187.78	12.939	-1.1118	195.98	-836.98	1125.3	0.77482	861.23	1065.4	51.527	34.266	0	1	14.056	14.742	-8.2949	-14.327	-3.8787	-1.2244	10.958	14.945	10.177	13.517	2.6632	0.61788	1710.4
4	401	60	NaN	-10.372	12.986	4.6347	-187.86	12.999	-1.3392	196.1	-836.86	1125.3	0.32516	860.95	1065.5	51.524	33.392	0	1	13.57	14.255	-8.2976	-14.33	-3.7943	-1.2854	10.981	15.003	9.7758	12.97	2.6835	0.67307	1710.1
4.01	402	60	NaN	-10.306	13.011	4.6298	-187.97	13.068	-1.5542	196.24	-836.72	1125.3	-0.03693	860.71	1065.5	50.79	33.818	0	1	13.264	13.948	-8.3069	-14.339	-3.7097	-1.3782	11.007	15.072	9.554	12.57	2.7004	0.73284	1709.8
4.02	403	60	NaN	-10.211	13.051	4.6651	-188.12	13.197	-1.8674	196.26	-836.55	1125.3	-0.57001	860.43	1065.5	47.782	35.792	0	1	12.991	13.674	-8.3167	-14.349	-3.5946	-1.5076	11.046	15.201	9.3959	12.167	2.7295	0.85229	1709.4
4.03	404	60	NaN	-10.148	13.078	4.6763	-188.31	13.387	-2.3455	196.27	-836.44	1125.3	-1.6002	859.95	1065.6	44.586	32.815	0	1	12.76	13.443	-8.3275	-14.36	-3.4946	-1.656	11.076	15.389	9.2656	11.787	2.7489	1.0288	1708.9
4.04	405	60	NaN	-10.078	13.113	4.6787	-188.47	13.564	-2.3795	196.29	-836.32	1125.3	-1.3343	859.73	1065.7	40.661	32.082	0	1	12.681	13.364	-8.3299	-14.362	-3.4315	-1.8212	11.115	15.562	9.2491	11.542	2.7847	1.2	1708.6
4.05	406	60	NaN	-9.9868	13.183	4.666	-188.6	13.756	-2.3789	196.34	-836.12	1125.3	-0.99136	859.6	1065.8	36.937	30.262	0	1	12.571	13.254	-8.3327	-14.365	-3.3493	-1.9593	11.185	15.755	9.2217	11.295	2.8518	1.3895	1708.2
4.06	407	60	NaN	-9.8919	13.279	4.6442	-188.69	13.956	-2.5443	196.38	-835.87	1125.4	-1.1804	859.44	1065.7	38.063	32.628	0	1	12.267	12.949	-8.3422	-14.375	-3.245	-2.0463	11.278	15.957	9.0218	10.903	2.936	1.5823	1707.8
4.07	408	60	NaN	-9.8376	13.356	4.6355	-188.75	14.1	-2.6716	196.37	-835.68	1125.4	-1.3181	859.29	1065.7	36.994	31.476	0	1	11.919	12.601	-8.3487	-14.381	-3.185	-2.0931	11.353	16.103	8.7344	10.508	3.0046	1.722	1707.5
4.08	409	60	NaN	-9.7991	13.449	4.6557	-188.81	14.221	-2.7891	196.24	-835.48	1125.5	-1.4345	859.24	1065.7	36.091	33.635	0	1	11.547	12.227	-8.3535	-14.386	-3.146	-2.1536	11.443	16.227	8.4008	10.074	3.0895	1.8411	1707.3
4.09	410	60	NaN	-9.7747	13.544	4.6777	-188.87	14.446	-3.0555	196.09	-835.28	1125.5	-1.8583	859.04	1065.8	37.034	35.336	0	1	10.617	11.295	-8.3547	-14.387	-3.1109	-2.2103	11.54	16.45	7.506	9.0849	3.1852	2.0631	1706.9
4.1	411	60	NaN	-9.7689	13.606	4.6843	-188.95	14.637	-3.3236	195.99	-835.1	1125.6	-2.253	858.91	1065.9	36.323	33.196	0	1	9.4059	10.081	-8.3539	-14.386	-3.0943	-2.2772	11.605	16.639	6.3116	7.8043	3.2508	2.2527	1706.6
4.11	412	60	NaN	-9.7774	13.635	4.6668	-189.02	14.746	-3.4852	195.97	-834.97	1125.6	-2.4417	858.9	1066	37.698	35.045	0	1	9.1792	9.8542	-8.3551	-14.387	-3.0964	-2.3399	11.634	16.747	6.0827	7.5143	3.2785	2.3596	1706.5
4.12	413	60	NaN	-9.7949	13.641	4.6524	-189.06	14.781	-3.5249	195.97	-834.91	1125.6	-2.4453	858.97	1066	37.796	32.455	0	1	8.9448	9.6193	-8.3589	-14.391	-3.1138	-2.3838	11.639	16.783	5.831	7.2355	3.2797	2.3922	1706.5
4.13	414	60	NaN	-9.8258	13.642	4.7612	-189.1	14.806	-3.6416	195.58	-834.98	1125.8	-2.6647	859.03	1066.1	37.506	32.692	0	1	8.7006	9.3745	-8.3661	-14.399	-3.1511	-2.4233	11.636	16.812	5.5495	6.9512	3.2701	2.4133	1706.6
4.14	415	60	NaN	-9.8544	13.662	4.7088	-189.14	14.689	-3.5828	195.83	-834.69	1125.7	-2.4908	859.3	1065.9	38.652	32.189	0	1	7.8025	8.4743	-8.3714	-14.404	-3.177	-2.4583	11.655	16.696	4.6254	6.016	3.2836	2.2924	1706.6
4.15	416	60	NaN	-9.8753	13.666	4.7434	-189.19	14.628	-3.6833	195.78	-834.55	1125.7	-2.7057	859.41	1066	39.151	33.315	0	1	6.9394	7.6093	-8.3783	-14.411	-3.1924	-2.5036	11.66	16.634	3.747	5.1057	3.2813	2.2229	1706.6
4.16	417	60	NaN	-9.8879	13.664	4.7931	-189.24	14.513	-3.7076	195.66	-834.47	1125.8	-2.7592	859.59	1066	40.153	32.261	0	1	6.6213	7.2905	-8.3919	-14.424	-3.2075	-2.5604	11.656	16.52	3.4139	4.7301	3.2646	2.0959	1706.7
4.17	418	60	NaN	-9.8937	13.653	4.8225	-189.29	14.329	-3.6294	195.61	-834.39	1125.8	-2.5852	859.85	1065.9	38.765	31.976	0	1	6.3955	7.0641	-8.4036	-14.436	-3.2215	-2.6216	11.641	16.341	3.174	4.4425	3.2377	1.905	1706.8
4.18	419	60	NaN	-9.8936	13.614	4.8491	-189.35	14.147	-3.6172	195.56	-834.36	1125.8	-2.5701	860.04	1065.8	38.751	31.916	0	1	6.4664	7.1352	-8.4094	-14.442	-3.224	-2.6765	11.6	16.16	3.2424	4.4587	3.191	1.7187	1707
4.19	420	60	NaN	-9.8723	13.55	4.8842	-189.4	13.85	-3.5776	195.51	-834.31	1125.8	-2.4953	860.28	1065.7	39.426	35.137	0	1	6.3703	7.0388	-8.4154	-14.448	-3.2078	-2.7389	11.533	15.867	3.1625	4.2999	3.1173	1.4194	1707.2
4.2	421	60	NaN	-9.8516	13.486	4.9556	-189.46	13.543	-3.4945	195.27	-834.29	1125.8	-2.3112	860.54	1065.5	40.225	33.199	0	1	6.1866	6.8548	-8.4212	-14.454	-3.2021	-2.8059	11.464	15.566	2.9845	4.0488	3.0426	1.112	1707.4
4.21	422	60	NaN	-9.8347	13.435	5.0029	-189.49	13.34	-3.4589	195.09	-834.27	1125.8	-2.241	860.71	1065.4	38.795	35.144	0	1	6.2115	6.8797	-8.4235	-14.456	-3.1941	-2.8491	11.409	15.365	3.0173	4.0305	2.9857	0.90902	1707.5
4.22	423	60	NaN	-9.8295	13.389	5.0763	-189.51	13.216	-3.4582	194.81	-834.28	1125.8	-2.2566	860.8	1065.4	37.221	29.691	0	1	6.2517	6.92	-8.4259	-14.458	-3.1983	-2.881	11.362	15.243	3.0534	4.039	2.9361	0.78518	1707.6
4.23	424	60	NaN	-9.8366	13.339	5.2083	-189.53	13.14	-3.4433	194.3	-834.37	1125.9	-2.2386	860.88	1065.4	38.169	36.152	0	1	6.3119	6.9803	-8.4284	-14.461	-3.2236	-2.9194	11.308	15.171	3.0883	4.0609	2.8796	0.71012	1707.7
4.24	425	60	NaN	-9.8407	13.268	5.3383	-189.56	13.138	-3.3518	193.74	-834.56	1126	-2.0272	860.97	1065.3	37.762	31.287	0	1	6.5656	7.2346	-8.4277	-14.46	-3.2543	-2.9694	11.231	15.174	3.3113	4.2652	2.8038	0.71442	1707.9
4.25	426	60	NaN	-9.7713	13.211	5.1976	-189.6	13.291	-3.2335	194.01	-834.29	1125.8	-1.7201	861	1065.3	38.524	53.805	0	1	6.8581	7.5278	-8.4262	-14.459	-3.1852	-3.0156	11.18	15.322	3.6729	4.5122	2.7536	0.86358	1707.6
4.26	427	60	NaN	-9.7183	13.127	5.1654	-189.68	13.559	-3.1161	193.88	-834.22	1125.8	-1.3482	861.06	1065.4	40.207	58.561	0	1	7.2682	7.9388	-8.4209	-14.453	-3.1489	-3.1141	11.1	15.586	4.1192	4.8247	2.6788	1.1329	1707.5
4.27	428	60	NaN	-9.6795	13.055	5.1709	-189.75	13.828	-3.1202	193.63	-834.19	1125.8	-1.2903	861.12	1065.5	40.179	57.671	0	1	7.6094	8.2808	-8.416	-14.448	-3.1208	-3.187	11.033	15.85	4.4886	5.0939	2.6166	1.4014	1707.5
4.28	429	60	NaN	-9.6472	12.988	5.1223	-189.77	14.093	-3.1806	193.47	-834.11	1125.7	-1.4057	861.2	1065.7	42.433	59.127	0	1	7.6552	8.3267	-8.4147	-14.447	-3.0897	-3.2107	10.973	16.108	4.5655	5.116	2.5582	1.6611	1707.5
4.29	430	60	NaN	-9.6167	12.902	4.9676	-189.76	14.397	-3.1479	193.51	-833.93	1125.6	-1.303	861.36	1065.8	41.692	60.237	0	1	7.7953	8.4672	-8.4083	-14.441	-3.0612	-3.2046	10.896	16.403	4.7341	5.2625	2.4877	1.9628	1707.5
4.3	431	60	NaN	-9.6152	12.856	4.8918	-189.74	14.599	-3.0869	193.37	-833.8	1125.5	-1.1323	861.55	1065.9	44.776	62.605	0	1	7.9889	8.6612	-8.3991	-14.431	-3.0703	-3.1987	10.855	16.6	4.9187	5.4625	2.4563	2.1681	1707.5
4.31	432	60	NaN	-9.6258	12.796	4.7608	-189.72	14.782	-3.0415	193.34	-833.68	1125.4	-1.0672	861.78	1066.1	43.469	63.936	0	1	8.1094	8.782	-8.394	-14.426	-3.0845	-3.1778	10.804	16.775	5.0249	5.6041	2.4098	2.3483	1707.6
4.32	433	60	NaN	-9.6639	12.7	4.6024	-189.64	14.896	-2.9124	193.16	-833.58	1125.3	-0.82969	862.33	1066.1	43.835	63.993	0	1	8.369	9.0422	-8.3939	-14.426	-3.1385	-3.1132	10.714	16.882	5.2305	5.9289	2.3197	2.4554	1708
4.33	434	60	NaN	-9.714	12.617	4.475	-189.55	14.95	-2.8075	192.85	-833.49	1125.2	-0.63223	862.86	1066.2	44.635	64.153	0	1	8.8078	9.4819	-8.4003	-14.433	-3.2069	-3.0437	10.636	16.932	5.6008	6.4382	2.2358	2.4992	1708.4
4.34	435	60	NaN	-9.7652	12.576	4.3828	-189.49	14.958	-2.7976	192.55	-833.38	1125.2	-0.60407	863.19	1066.2	44.64	64.253	0	1	8.806	9.4801	-8.4079	-14.44	-3.2702	-2.9982	10.599	16.935	5.5358	6.482	2.1907	2.495	1708.5
4.35	436	60	NaN	-9.824	12.544	4.2426	-189.46	14.91	-2.8381	192.35	-833.23	1125.1	-0.61355	863.56	1066.3	43.564	62.673	0	1	8.2264	8.8992	-8.4171	-14.449	-3.3361	-2.9711	10.571	16.882	4.8903	5.9281	2.1544	2.433	1708.7
4.36	437	60	NaN	-9.9558	12.492	3.9696	-189.42	14.792	-2.7823	192.15	-832.97	1125	-0.29773	864.06	1066.3	43.267	61.11	0	1	7.6468	8.3183	-8.4263	-14.459	-3.4859	-2.955	10.523	16.761	4.1609	5.3633	2.0972	2.302	1708.9
4.37	438	60	NaN	-10.115	12.41	3.6594	-189.33	14.613	-2.7201	191.97	-832.71	1124.8	-0.066419	864.6	1066.3	43.263	59.64	0	1	7.0673	7.7375	-8.4355	-14.468	-3.6598	-2.8711	10.447	16.576	3.4075	4.8664	2.0117	2.1083	1709.1
4.38	439	60	NaN	-10.267	12.346	3.4215	-189.24	14.447	-2.6742	191.78	-832.5	1124.7	0.11605	865.01	1066.2	41.267	59.372	0	1	6.4877	7.1566	-8.4448	-14.477	-3.8255	-2.7954	10.388	16.406	2.6622	4.3612	1.9429	1.9284	1709.3
4.39	440	60	NaN	-10.471	12.317	3.2929	-189.16	14.303	-2.6406	191.28	-832.4	1124.7	0.25263	865.3	1066.2	41.518	58.615	0	0	5.9082	6.5757	-8.454	-14.486	-4.0508	-2.7435	10.358	16.262	1.8574	3.8322	1.9037	1.7757	1709.4
4.4	441	60	NaN	-10.775	12.304	3.247	-189.09	14.15	-2.5935	190.33	-832.4	1124.8	0.41527	865.6	1066.2	41.476	57.634	0	0	5.3286	5.9948	-8.4632	-14.496	-4.3936	-2.7043	10.34	16.114	0.93504	3.2905	1.8768	1.6185	1709.6
4.41	442	60	NaN	-11.041	12.227	3.1665	-189.02	13.914	-2.4722	189.51	-832.22	1124.7	1.0029	866.02	1066.1	40.378	57.101	0	0	4.749	5.4139	-8.4725	-14.505	-4.7066	-2.6827	10.262	15.88	0.042419	2.7312	1.7894	1.3749	1709.7
4.42	443	60	NaN	-11.117	12.2	3.0906	-188.99	13.856	-2.4608	189.39	-832.09	1124.6	1.1462	866.13	1066	41.942	56.687	0	0	4.1695	4.833	-8.4817	-14.514	-4.7917	-2.6679	10.235	15.82	-0.62224	2.1651	1.7537	1.3057	1709.6
4.43	444	60	NaN	-11.278	12.167	2.9649	-188.96	13.824	-2.4792	189.08	-831.7	1124.5	1.392	866.21	1066	41.066	55.873	0	0	3.5899	4.2521	-8.4909	-14.523	-4.9702	-2.651	10.205	15.786	-1.3803	1.6011	1.7145	1.2624	1709.2
4.44	445	60	NaN	-11.472	12.123	2.7915	-188.94	13.83	-2.4655	188.81	-831.15	1124.4	1.8622	866.27	1066	39.089	55.604	0	0	3.0103	3.6712	-8.5002	-14.533	-5.1869	-2.6524	10.164	15.789	-2.1766	1.0188	1.6639	1.2567	1708.7
4.45	446	60	NaN	-11.64	12.073	2.6209	-188.94	13.882	-2.4553	188.7	-830.63	1124.2	2.3485	866.31	1065.9	38.972	54.609	0	0	2.4308	3.0903	-8.5094	-14.542	-5.3728	-2.6781	10.117	15.839	-2.942	0.41215	1.6074	1.2971	1708.1
4.46	447	60	NaN	-11.754	12.028	2.5383	-188.98	13.97	-2.5709	188.53	-830.26	1124.2	2.4046	866.29	1066	38.264	53.877	0	0	1.8512	2.5094	-8.5186	-14.551	-5.4935	-2.7171	10.075	15.922	-3.6423	-0.20776	1.5567	1.3715	1707.7
4.47	448	60	NaN	-11.796	11.941	2.5314	-189.05	14.089	-2.7207	188.34	-829.95	1124	2.4213	866.27	1066	37.655	49.122	0	0	1.2716	1.9285	-8.5279	-14.56	-5.5409	-2.7926	9.9939	16.036	-4.2692	-0.86416	1.4661	1.4755	1707.4
4.48	449	60	NaN	-11.979	11.903	2.4746	-189.11	14.317	-2.8852	187.97	-829.33	1124	2.5517	866.16	1066.2	37.591	44.923	0	0	0.69209	1.3476	-8.5371	-14.569	-5.738	-2.8681	9.9594	16.261	-5.0459	-1.5205	1.4223	1.6911	1706.6
4.49	450	60	NaN	-12.093	11.87	2.444	-189.17	14.501	-3.0007	187.7	-828.77	1124	2.7475	866.11	1066.2	37.357	38.635	0	0	0.11252	0.76669	-8.5463	-14.579	-5.8658	-2.9381	9.9285	16.443	-5.7533	-2.1714	1.3822	1.8639	1705.9
4.5	451	60	NaN	-12.16	11.829	2.4661	-189.23	14.668	-3.1014	187.39	-828.17	1124	3.0078	866.07	1066.3	38.629	29.327	0	0	-0.46704	0.18579	-8.5555	-14.588	-5.9494	-3.0238	9.8872	16.609	-6.4164	-2.838	1.3317	2.0213	1705.2
4.51	452	60	NaN	-12.24	11.774	2.5312	-189.33	14.863	-3.2104	186.94	-827.46	1124	3.3384	865.99	1066.3	38.215	34.959	0	0	-1.0466	-0.3951	-8.5648	-14.597	-6.0521	-3.1434	9.8324	16.805	-7.0987	-3.5385	1.2676	2.2076	1704.4
4.52	453	60	NaN	-12.286	11.704	2.5826	-189.45	15.015	-3.2335	186.64	-826.98	1124	3.7286	865.92	1066.3	37.816	32.224	0	0	-1.6262	-0.976	-8.574	-14.606	-6.1191	-3.2837	9.7627	16.956	-7.7452	-4.2597	1.1887	2.3492	1703.7
4.53	454	60	NaN	-12.279	11.627	2.4577	-189.55	15.089	-3.2736	186.95	-826.37	1123.9	4.0722	866.03	1066.3	38.823	34.376	0	0	-2.2057	-1.5569	-8.5832	-14.616	-6.1116	-3.3816	9.6864	17.03	-8.3173	-4.9385	1.1031	2.4143	1703.2
4.54	455	60	NaN	-12.265	11.541	2.446	-189.62	15.203	-3.5217	186.91	-825.84	1124	3.9293	865.94	1066.3	37.676	32.799	0	0	-2.7853	-2.1378	-8.5925	-14.625	-6.0921	-3.4509	9.6012	17.143	-8.8774	-5.5887	1.0087	2.5185	1702.6
4.55	456	60	NaN	-12.194	11.401	2.4833	-189.74	15.293	-3.7751	186.8	-825.19	1123.9	3.9215	865.88	1066.3	37.607	35.697	0	0	-3.3649	-2.7187	-8.6017	-14.634	-6.0214	-3.5699	9.4625	17.231	-9.3863	-6.2886	0.86077	2.5973	1701.9
4.56	457	60	NaN	-12.12	11.26	2.5323	-189.89	15.326	-3.9479	186.62	-824.48	1123.9	4.1541	865.9	1066.3	38.371	33.337	0	0	-3.9444	-3.2996	-8.6109	-14.643	-5.9591	-3.7246	9.3202	17.266	-9.9035	-7.0242	0.70931	2.6226	1701.2
4.57	458	60	NaN	-12.152	11.215	2.6027	-189.98	15.31	-4.0809	186.15	-823.94	1124	4.3118	865.93	1066.2	39.6	36.496	0	0	-4.524	-3.8805	-8.6202	-14.653	-6.0108	-3.8427	9.2665	17.258	-10.535	-7.7232	0.64632	2.6053	1700.6
4.58	459	60	NaN	-12.119	11.072	2.7701	-190.13	15.25	-4.2647	185.54	-823.24	1124	4.5672	865.92	1066.1	37.495	34.935	0	0	-5.1035	-4.4614	-8.6294	-14.662	-6.0042	-4.0114	9.1197	17.203	-11.108	-8.4728	0.49029	2.5409	1699.8
4.59	460	60	NaN	-12.03	10.91	2.7762	-190.23	15.139	-4.3286	185.47	-822.44	1124	4.9987	865.97	1066	36.995	33.483	0	0	-5.6831	-5.0423	-8.6386	-14.671	-5.9284	-4.1334	8.9537	17.095	-11.611	-9.1757	0.31507	2.4243	1699
4.6	461	60	NaN	-11.895	10.712	2.7408	-190.33	15.042	-4.3822	185.74	-821.87	1123.8	5.4305	865.96	1065.9	37.445	32.269	0	0	-6.2627	-5.6232	-8.6479	-14.68	-5.7975	-4.2328	8.7597	16.994	-12.06	-9.856	0.11181	2.3142	1698.4
4.61	462	60	NaN	-11.789	10.568	2.7068	-190.39	14.977	-4.4672	185.98	-821.5	1123.6	5.6207	865.89	1065.8	38.976	32.461	0	0	-6.8422	-6.2041	-8.6571	-14.689	-5.6875	-4.2848	8.6198	16.926	-12.53	-10.489	-0.037267	2.2361	1698
4.62	463	60	NaN	-11.736	10.495	2.705	-190.4	14.92	-4.6088	185.98	-821.12	1123.5	5.5514	865.78	1065.8	37.47	32.155	0	0	-7.4218	-6.785	-8.6663	-14.699	-5.6309	-4.2933	8.5462	16.869	-13.053	-11.078	-0.12013	2.1703	1697.5
4.63	464	60	NaN	-11.651	10.337	2.7698	-190.43	14.789	-4.8288	185.76	-820.38	1123.5	5.6323	865.57	1065.8	37.536	32.406	0	0	-8.0014	-7.3659	-8.6755	-14.708	-5.5528	-4.3324	8.3863	16.74	-13.554	-11.698	-0.28927	2.032	1696.5
4.64	465	60	NaN	-11.604	10.253	2.8505	-190.48	14.676	-4.8952	185.52	-819.89	1123.5	5.9232	865.46	1065.7	37.626	33.068	0	0	-8.5809	-7.9468	-8.6848	-14.717	-5.5216	-4.4016	8.2987	16.63	-14.103	-12.348	-0.3861	1.9133	1695.9
4.65	466	60	NaN	-11.534	10.132	2.9264	-190.43	14.535	-5.1093	185.33	-819.25	1123.5	5.8848	865.17	1065.6	36.688	33.289	0	0	-9.1605	-8.5277	-8.694	-14.726	-5.4537	-4.3443	8.1749	16.492	-14.614	-12.872	-0.51915	1.7654	1694.9
4.66	467	60	NaN	-11.454	9.9983	2.981	-190.36	14.434	-5.4157	185.18	-818.6	1123.4	5.7411	864.68	1065.6	35.669	34.013	0	0	-9.7401	-9.1086	-8.7032	-14.736	-5.3693	-4.2774	8.0428	16.389	-15.109	-13.386	-0.66046	1.6536	1693.8
4.67	468	60	NaN	-11.381	9.8772	3.0182	-190.33	14.357	-5.6126	185.08	-818.07	1123.3	5.889	864.2	1065.6	36.121	32.781	0	0	-10.32	-9.6895	-8.7125	-14.745	-5.3008	-4.2546	7.9213	16.313	-15.62	-13.944	-0.79117	1.5679	1692.8
4.68	469	60	NaN	-11.32	9.7854	3.0463	-190.33	14.251	-5.538	185.04	-817.71	1123.3	6.5955	863.93	1065.3	35.686	32.54	0	0	-10.899	-10.27	-8.7217	-14.754	-5.2633	-4.27	7.8204	16.216	-16.162	-14.54	-0.90132	1.4622	1692.1
4.69	470	60	NaN	-11.207	9.7185	3.0323	-190.29	14.135	-5.5986	185.17	-817.05	1123.3	7.1153	863.4	1065.1	35.889	32.431	0	0	-11.479	-10.851	-8.7309	-14.763	-5.1591	-4.2447	7.745	16.109	-16.638	-15.096	-0.98589	1.3453	1690.9
4.7	471	60	NaN	-11.131	9.6944	3.0318	-190.28	14.054	-5.5996	185.22	-816.6	1123.3	7.5819	863.05	1064.9	35.711	32.925	0	0	-12.058	-11.432	-8.7402	-14.773	-5.0937	-4.2445	7.7143	16.034	-17.152	-15.677	-1.0259	1.2613	1690
4.71	472	60	NaN	-11.059	9.6875	3.0536	-190.28	14.017	-5.6681	185.21	-816.19	1123.3	7.8225	862.6	1064.8	35.745	31.285	0	0	-12.638	-12.013	-8.7494	-14.782	-5.0273	-4.2437	7.7033	16.001	-17.665	-16.257	-1.0461	1.2196	1689.2
4.72	473	60	NaN	-10.974	9.6935	3.0873	-190.27	13.951	-5.8089	185.18	-815.76	1123.3	7.9257	862.02	1064.7	34.687	33.718	0	0	-13.217	-12.594	-8.7586	-14.791	-4.9428	-4.2407	7.7044	15.94	-18.16	-16.835	-1.0543	1.1492	1688.1
4.73	474	60	NaN	-10.876	9.715	3.105	-190.25	13.834	-5.963	185.19	-815.3	1123.3	7.9748	861.43	1064.5	36.716	31.482	0	0	-13.797	-13.175	-8.7678	-14.8	-4.8428	-4.2188	7.7195	15.83	-18.64	-17.394	-1.0483	1.0296	1687.1
4.74	475	60	NaN	-10.79	9.7607	3.0672	-190.18	13.735	-6.0218	185.35	-814.94	1123.3	7.9939	861.09	1064.4	36.255	31.981	0	0	-14.377	-13.756	-8.7771	-14.809	-4.7497	-4.1443	7.7617	15.734	-19.126	-17.9	-1.0154	0.92481	1686.4
4.75	476	60	NaN	-10.653	9.877	3.0333	-190.21	13.674	-6.0318	185.49	-814.46	1123.3	8.4042	860.38	1064.3	42.062	33.38	0	0	-14.956	-14.337	-8.7863	-14.819	-4.6171	-4.1793	7.872	15.679	-19.573	-18.516	-0.9143	0.86003	1685.2
4.76	477	60	NaN	-10.514	10.039	3.0435	-190.28	13.588	-5.9897	185.51	-814.01	1123.3	8.9204	859.83	1064.1	47.121	33.515	0	0	-15.536	-14.918	-8.7955	-14.828	-4.4913	-4.2593	8.0272	15.6	-20.027	-19.177	-0.76837	0.77235	1684.2
4.77	478	60	NaN	-10.424	10.142	3.0593	-190.27	13.553	-6.0636	185.51	-813.77	1123.3	8.9486	859.46	1064.1	62.421	33.793	1	0	-16.115	-15.498	-8.8048	-14.837	-4.3999	-4.2503	8.1266	15.568	-20.515	-19.749	-0.67818	0.73075	1683.6
4.78	479	60	NaN	-10.318	10.236	3.0573	-190.24	13.549	-6.2184	185.58	-813.58	1123.3	8.7367	859.06	1064.1	68.838	37.812	1	0	-16.695	-16.079	-8.814	-14.846	-4.2822	-4.2076	8.2201	15.565	-20.977	-20.287	-0.59387	0.71887	1683
4.79	480	60	NaN	-10.119	10.399	3.0253	-190.27	13.538	-6.4456	185.81	-813.27	1123.4	8.4932	858.47	1064.1	70.162	41.217	1	0	-17.274	-16.66	-8.8232	-14.856	-4.065	-4.2107	8.3814	15.556	-21.339	-20.871	-0.44185	0.70045	1682.2
4.8	481	60	NaN	-9.8755	10.559	2.9609	-190.26	13.551	-7.1422	186.15	-813.04	1123.4	7.0195	857.7	1064.3	72.85	43.011	1	0	-17.854	-17.241	-8.8325	-14.865	-3.7558	-4.14	8.5454	15.565	-21.61	-21.381	-0.28708	0.70025	1681.4
4.81	482	60	NaN	-9.7881	10.627	2.9463	-190.2	13.542	-7.2131	186.24	-812.98	1123.5	6.9518	857.6	1064.3	75.109	46.937	1	0	-18.434	-17.822	-8.8417	-14.874	-3.6623	-4.0773	8.6121	15.557	-22.096	-21.899	-0.22957	0.68337	1681.2
4.82	483	60	NaN	-9.5998	10.768	3.0516	-190.23	13.525	-7.1183	186.04	-812.95	1123.6	7.3887	857.31	1064.2	75.147	48.054	1	0	-19.013	-18.403	-8.8509	-14.883	-3.4947	-4.1266	8.7429	15.551	-22.508	-22.53	-0.10806	0.66741	1680.8
4.83	484	60	NaN	-9.3701	10.948	3.145	-190.27	13.51	-7.082	185.92	-812.92	1123.7	7.7547	856.96	1064	74.603	47.526	1	0	-19.593	-18.984	-8.8602	-14.893	-3.2802	-4.1824	8.9116	15.546	-22.873	-23.166	0.051426	0.65369	1680.4
4.84	485	60	NaN	-9.1363	11.132	3.1645	-190.29	13.487	-7.1408	186.04	-812.92	1123.9	7.9207	856.66	1064	73.78	46.603	1	0	-20.172	-19.565	-8.8694	-14.902	-3.0465	-4.1985	9.0883	15.53	-23.219	-23.763	0.21888	0.62863	1680.1
4.85	486	60	NaN	-8.8959	11.306	3.1431	-190.3	13.431	-7.1673	186.3	-812.97	1124.1	8.1584	856.46	1063.9	71.291	44.88	1	0	-20.752	-20.146	-8.8786	-14.911	-2.8049	-4.2089	9.2526	15.485	-23.557	-24.354	0.37395	0.5736	1680
4.86	487	60	NaN	-8.8153	11.372	3.1222	-190.31	13.424	-7.1884	186.42	-813	1124.1	8.2084	856.38	1063.8	62.629	39.839	1	0	-21.331	-20.726	-8.8878	-14.92	-2.7218	-4.2172	9.3157	15.481	-24.053	-24.944	0.42787	0.56047	1679.9
4.87	488	60	NaN	-8.6698	11.469	3.0977	-190.31	13.38	-7.2464	186.58	-813.12	1124.2	8.1907	856.27	1063.8	60.721	38.039	1	0	-21.911	-21.307	-8.8971	-14.929	-2.5703	-4.2126	9.4082	15.441	-24.481	-25.52	0.51112	0.51133	1680
4.88	489	60	NaN	-8.4833	11.618	3.085	-190.33	13.285	-7.2135	186.73	-813.35	1124.3	8.4561	856.22	1063.6	61.139	38.613	1	0	-22.49	-21.888	-8.9063	-14.939	-2.3884	-4.2386	9.5478	15.355	-24.879	-26.127	0.64145	0.41613	1680.2
4.89	490	60	NaN	-8.2766	11.805	3.0781	-190.36	13.17	-7.1875	186.9	-813.62	1124.5	8.7093	856.18	1063.5	62.283	38.832	1	0	-23.07	-22.469	-8.9155	-14.948	-2.1854	-4.2697	9.7254	15.25	-25.255	-26.739	0.80987	0.30223	1680.4
4.9	491	60	NaN	-8.0844	11.999	3.0734	-190.37	13.077	-7.243	187.09	-813.89	1124.6	8.7059	856.11	1063.4	63.282	37.716	1	0	-23.65	-23.05	-8.9248	-14.957	-1.9872	-4.275	9.9125	15.164	-25.637	-27.325	0.98777	0.20655	1680.6
4.91	492	60	NaN	-7.9727	12.149	3.0892	-190.36	13.033	-7.2377	187.19	-814.11	1124.7	8.7882	856.01	1063.4	65.159	37.876	1	0	-23.609	-23.009	-8.8786	-14.911	-1.8755	-4.2625	10.058	15.125	-25.484	-27.271	1.1793	0.21387	1680.7
4.92	493	60	NaN	-7.7888	12.411	3.0378	-190.37	12.952	-7.3256	187.58	-814.33	1124.8	8.6695	855.92	1063.3	65.867	40.499	1	0	-23.206	-22.606	-8.8001	-14.832	-1.6749	-4.2546	10.315	15.049	-24.881	-26.861	1.5147	0.21609	1680.9
4.93	494	60	NaN	-7.6257	12.67	3.0012	-190.37	12.887	-7.3765	188	-814.68	1124.8	8.6383	855.83	1063.3	68.004	40.231	1	0	-15.904	-15.287	-8.659	-14.691	-1.4974	-4.2464	10.571	14.985	-17.402	-19.533	1.9124	0.29413	1681.2
4.94	495	60	NaN	-7.4936	12.887	3.053	-190.37	12.843	-7.3676	188.12	-815.02	1124.9	8.7209	855.77	1063.2	67.558	41.89	1	0	-5.2928	-4.651	-8.4917	-14.524	-1.3649	-4.2403	10.786	14.944	-6.6577	-8.8913	2.2941	0.4202	1681.5
4.95	496	60	NaN	-7.3936	13.085	3.197	-190.36	12.817	-7.35	187.94	-815.27	1125	8.7977	855.72	1063.2	74.415	39.589	1	0	-6.3575	-5.7182	-8.5183	-14.551	-1.2744	-4.2389	10.979	14.923	-7.6318	-9.9571	2.4607	0.37265	1681.7
4.96	497	60	NaN	-7.3241	13.3	3.3757	-190.36	12.803	-7.3961	187.7	-815.39	1125.1	8.7208	855.66	1063.2	78.761	48.282	1	0	-7.5306	-6.894	-8.541	-14.573	-1.2107	-4.2444	11.188	14.914	-8.7412	-11.138	2.6474	0.34118	1681.8
4.97	498	60	NaN	-7.2995	13.367	3.4786	-190.36	12.801	-7.3794	187.54	-815.57	1125.2	8.8007	855.65	1063.1	77.778	51.021	1	0	-8.8393	-8.2057	-8.5587	-14.591	-1.1948	-4.2595	11.254	14.914	-10.034	-12.465	2.695	0.32304	1681.9
4.98	499	60	NaN	-7.2015	13.515	3.6378	-190.38	12.804	-7.4013	187.54	-816.01	1125.2	8.8132	855.57	1063.1	77.855	48.473	1	0	-10.162	-9.5318	-8.6116	-14.644	-1.0985	-4.2724	11.4	14.919	-11.261	-13.804	2.7887	0.27469	1682.2
4.99	500	60	NaN	-7.0405	13.673	3.7297	-190.39	12.818	-7.4366	187.9	-816.59	1125.3	8.8168	855.47	1063.1	77.403	47.85	1	0	-11.505	-10.877	-8.6619	-14.694	-0.92733	-4.2728	11.556	14.936	-12.432	-15.15	2.894	0.24139	1682.8
5	501	60	NaN	-6.9144	13.806	3.8181	-190.4	12.847	-7.4807	188.18	-817.06	1125.3	8.8036	855.38	1063.1	76.069	46.037	1	0	-12.901	-12.276	-8.6809	-14.713	-0.79245	-4.2815	11.686	14.966	-13.693	-16.558	3.0053	0.25303	1683.2
5.01	502	60	NaN	-6.8677	13.916	3.9766	-190.43	12.879	-7.5198	188.11	-817.36	1125.4	8.7924	855.32	1063.1	74.715	42.999	1	0	-15	-14.38	-8.704	-14.736	-0.7487	-4.309	11.794	15.001	-15.748	-18.689	3.09	0.265	1683.4
5.02	503	60	NaN	-6.8244	14.057	4.2221	-190.45	12.889	-7.5204	187.87	-817.74	1125.6	8.8631	855.27	1063.1	74.82	42.312	1	0	-19.278	-18.669	-8.7395	-14.772	-0.71728	-4.3381	11.928	15.017	-19.996	-23.007	3.1889	0.24525	1683.7
5.03	504	60	NaN	-6.8109	14.099	4.2932	-190.44	12.901	-7.5381	187.8	-817.86	1125.7	8.838	855.22	1063.1	73.628	42.972	1	0	-21.325	-20.72	-8.7709	-14.803	-0.70547	-4.3327	11.968	15.032	-22.03	-25.053	3.1967	0.22842	1683.8
5.04	505	60	NaN	-6.7739	14.139	4.3555	-190.44	12.899	-7.5273	187.91	-818.22	1125.8	8.9207	855.17	1063	72.898	42.666	1	0	-22.133	-21.53	-8.7994	-14.832	-0.66846	-4.338	12.003	15.035	-22.802	-25.868	3.2039	0.20311	1684.1
5.05	506	60	NaN	-6.7365	14.145	4.3166	-190.44	12.903	-7.5602	188.28	-818.55	1125.9	8.8685	855.08	1063.1	72.287	41.485	1	0	-22.943	-22.342	-8.8166	-14.849	-0.61783	-4.3166	12.008	15.04	-23.561	-26.658	3.1913	0.19145	1684.4
5.06	507	60	NaN	-6.707	14.119	4.2296	-190.42	12.903	-7.5976	188.72	-818.84	1125.9	8.7846	855	1063.1	72.222	40.161	1	0	-15.004	-14.384	-8.6821	-14.714	-0.57146	-4.284	11.981	15.04	-15.575	-18.668	3.2993	0.32537	1684.7
5.07	508	60	NaN	-6.6885	14.081	4.2001	-190.41	12.882	-7.5805	188.97	-819.17	1126	8.8456	854.96	1063.1	72.378	41.559	1	0	4.4513	5.1154	-8.3481	-14.38	-0.54742	-4.2695	11.941	15.022	3.9038	0.84588	3.593	0.64147	1685
5.08	509	60	NaN	-6.7019	14.049	4.2136	-190.38	12.873	-7.6319	189.03	-819.5	1126.1	8.7058	854.86	1063.1	72.267	42.799	1	0	7.6526	8.3241	-8.2953	-14.328	-0.555	-4.2338	11.908	15.014	7.0976	4.0902	3.6127	0.68661	1685.2
5.09	510	60	NaN	-6.7537	14.041	4.418	-190.3	12.799	-7.7055	188.57	-820.03	1126.4	8.3846	854.77	1063.2	72.456	42.278	1	0	7.6697	8.3412	-8.2977	-14.33	-0.61319	-4.1582	11.892	14.948	7.0565	4.183	3.5944	0.61814	1685.6
5.1	511	60	NaN	-6.789	14.008	4.5257	-190.24	12.745	-7.7415	188.33	-820.43	1126.5	8.2322	854.68	1063.1	71.89	42.717	1	0	7.6453	8.3168	-8.3008	-14.333	-0.65255	-4.1079	11.854	14.899	6.9928	4.2089	3.5535	0.56628	1686
5.11	512	60	NaN	-6.8197	13.948	4.5288	-190.21	12.696	-7.7588	188.36	-820.8	1126.6	8.1595	854.59	1063.1	70.993	44.04	1	0	7.6125	8.284	-8.3032	-14.336	-0.68055	-4.068	11.791	14.853	6.932	4.216	3.4876	0.51718	1686.3
5.12	513	60	NaN	-6.8485	13.883	4.474	-190.18	12.648	-7.7673	188.55	-821.13	1126.6	8.1084	854.5	1063.1	69.706	44.909	1	0	7.5771	8.2485	-8.3032	-14.336	-0.70218	-4.0336	11.725	14.807	6.8749	4.2148	3.4214	0.47147	1686.5
5.13	514	60	NaN	-6.8619	13.856	4.423	-190.17	12.627	-7.7513	188.7	-821.26	1126.6	8.1343	854.46	1063.1	69.114	41.358	1	0	7.5691	8.2404	-8.3036	-14.336	-0.71177	-4.0239	11.696	14.786	6.8573	4.2165	3.3926	0.45015	1686.6
5.14	515	60	NaN	-6.9571	13.77	4.387	-190.16	12.508	-7.6894	188.75	-821.7	1126.7	8.3088	854.44	1062.9	65.953	40.906	1	0	7.6192	8.2907	-8.3037	-14.336	-0.81255	-4.014	11.605	14.673	6.8067	4.2767	3.3012	0.33698	1687
5.15	516	60	NaN	-7.0188	13.737	4.3993	-190.13	12.449	-7.6665	188.7	-821.93	1126.7	8.325	854.4	1062.9	65.199	39.916	1	0	8.593	9.2667	-8.2898	-14.322	-0.87736	-3.9933	11.569	14.616	7.7157	5.2734	3.2795	0.29392	1687.2
5.16	517	60	NaN	-7.0889	13.733	4.4128	-190.12	12.394	-7.6504	188.64	-822.08	1126.7	8.3282	854.34	1062.8	65.609	41.459	1	0	9.118	9.7929	-8.2821	-14.314	-0.95007	-3.9805	11.564	14.563	8.1679	5.8124	3.2816	0.24848	1687.3
5.17	518	60	NaN	-7.1597	13.739	4.421	-190.11	12.352	-7.6453	188.58	-822.2	1126.7	8.3162	854.26	1062.8	65.276	40.843	1	0	9.0495	9.7243	-8.2827	-14.315	-1.0223	-3.9724	11.569	14.522	8.0272	5.7518	3.2864	0.20678	1687.3
5.18	519	60	NaN	-7.2144	13.745	4.4311	-190.1	12.337	-7.6592	188.53	-822.28	1126.7	8.2563	854.17	1062.8	65.139	43.011	1	0	8.9783	9.6529	-8.2824	-14.315	-1.0767	-3.9621	11.576	14.506	7.9016	5.6908	3.294	0.19133	1687.3
5.19	520	60	NaN	-7.2673	13.768	4.4426	-190.1	12.308	-7.6709	188.47	-822.26	1126.6	8.1965	854.12	1062.8	64.733	41.363	1	0	8.9036	9.578	-8.2812	-14.314	-1.1296	-3.9585	11.601	14.476	7.774	5.6195	3.3194	0.16205	1687.3
5.2	521	60	NaN	-7.3583	13.785	4.4706	-190.03	12.209	-7.511	188.36	-822.21	1126.6	8.3895	854.28	1062.6	64.601	41.69	1	0	8.8832	9.5575	-8.2787	-14.311	-1.2309	-3.8988	11.613	14.38	7.6523	5.6587	3.3347	0.068612	1687.3
5.21	522	60	NaN	-7.4399	13.789	4.5103	-190	12.159	-7.4658	188.26	-822.14	1126.5	8.4276	854.29	1062.6	64.365	40.952	1	0	8.9047	9.5791	-8.2762	-14.309	-1.3171	-3.8733	11.619	14.33	7.5875	5.7058	3.3424	0.020973	1687.3
5.22	523	60	NaN	-7.5155	13.784	4.5456	-189.99	12.124	-7.4793	188.21	-822.01	1126.4	8.371	854.25	1062.5	64.694	41.155	1	0	9.0246	9.6993	-8.2743	-14.307	-1.3919	-3.8639	11.616	14.292	7.6327	5.8354	3.3415	-0.015062	1687.1
5.23	524	60	NaN	-7.5741	13.776	4.5602	-189.98	12.095	-7.5074	188.23	-821.82	1126.3	8.2797	854.21	1062.6	64.849	41.144	1	0	9.1133	9.7882	-8.2731	-14.305	-1.4461	-3.8546	11.612	14.26	7.6672	5.9335	3.3385	-0.04576	1686.9
5.24	525	60	NaN	-7.5992	13.775	4.5495	-189.97	12.093	-7.5428	188.29	-821.65	1126.2	8.1773	854.16	1062.6	65.211	40.14	1	0	9.1846	9.8596	-8.2722	-14.305	-1.4647	-3.84	11.615	14.254	7.7199	6.0196	3.3424	-0.050942	1686.7
5.25	526	60	NaN	-7.6702	13.757	4.6045	-189.96	12.05	-7.5685	188.27	-821.04	1125.9	8.0846	854.09	1062.6	65.432	41.347	1	0	9.2643	9.9396	-8.2722	-14.305	-1.5309	-3.8221	11.603	14.204	7.7334	6.1175	3.331	-0.10072	1686
5.26	527	60	NaN	-7.6944	13.745	4.6554	-189.96	12.019	-7.5835	188.22	-820.59	1125.8	8.0366	854.07	1062.6	65.693	42.285	1	0	9.3427	10.018	-8.2722	-14.305	-1.5533	-3.8189	11.595	14.17	7.7894	6.1992	3.3223	-0.13481	1685.5
5.27	528	60	NaN	-7.7077	13.724	4.701	-189.96	11.985	-7.5706	188.18	-820.13	1125.7	8.0552	854.08	1062.5	65.385	40.85	1	0	9.3923	10.068	-8.2712	-14.304	-1.5669	-3.8215	11.576	14.133	7.8254	6.2464	3.3049	-0.17045	1685.1
5.28	529	60	NaN	-7.7246	13.67	4.7317	-189.96	11.941	-7.5364	188.2	-819.52	1125.5	8.1161	854.1	1062.5	64.858	39.395	1	0	9.5037	10.179	-8.2702	-14.303	-1.5832	-3.8201	11.525	14.086	7.9206	6.3593	3.255	-0.21675	1684.5
5.29	530	60	NaN	-7.7446	13.586	4.7391	-189.96	11.899	-7.501	188.29	-818.83	1125.3	8.1706	854.13	1062.5	64.937	39.024	1	0	9.6916	10.368	-8.2691	-14.301	-1.5995	-3.8109	11.446	14.039	8.0921	6.5569	3.1771	-0.26296	1683.8
5.3	531	60	NaN	-7.7475	13.542	4.722	-189.95	11.898	-7.498	188.37	-818.53	1125.2	8.1515	854.08	1062.5	64.452	38.346	1	0	9.7686	10.445	-8.2695	-14.302	-1.5977	-3.8015	11.405	14.035	8.1709	6.6434	3.1352	-0.26699	1683.5
5.31	532	60	NaN	-7.7446	13.452	4.7335	-189.94	11.883	-7.5291	188.41	-817.88	1125.1	8.0386	854.08	1062.5	64.195	37.049	1	0	9.8332	10.51	-8.2695	-14.302	-1.5873	-3.7845	11.319	14.016	8.2459	6.7252	3.0492	-0.28537	1682.8
5.32	533	60	NaN	-7.7978	13.23	4.7215	-189.96	11.854	-7.549	188.53	-817.17	1124.8	7.9444	854.07	1062.5	64.018	37.501	1	0	9.9215	10.598	-8.2676	-14.3	-1.6305	-3.7894	11.107	13.978	8.291	6.8089	2.8392	-0.32208	1682.1
5.33	534	60	NaN	-7.8309	12.971	4.7477	-190	11.859	-7.6978	188.51	-816.26	1124.5	7.5677	853.92	1062.7	64.006	38.458	1	0	10.002	10.679	-8.2664	-14.299	-1.6476	-3.8126	10.863	13.967	8.3548	6.8668	2.5964	-0.3319	1681.1
5.34	535	60	NaN	-7.821	12.732	4.8094	-190.06	11.878	-7.8154	188.33	-815.31	1124.3	7.293	853.74	1062.9	64.086	37.003	1	0	10.079	10.756	-8.2656	-14.298	-1.6304	-3.8688	10.638	13.972	8.4489	6.8876	2.3725	-0.32558	1680
5.35	536	60	NaN	-7.7974	12.523	4.8612	-190.13	11.862	-7.6516	188.12	-814.52	1124.1	7.6799	853.75	1062.8	64.078	39.147	1	0	10.074	10.751	-8.2633	-14.296	-1.6242	-3.961	10.433	13.952	8.45	6.7903	2.1697	-0.3438	1679.1
5.36	537	60	NaN	-7.8577	12.239	4.8818	-190.12	11.838	-7.6192	187.98	-813.15	1123.8	7.5939	853.74	1062.9	64.196	37.839	1	0	10.03	10.707	-8.26	-14.292	-1.6814	-3.9445	10.158	13.92	8.3489	6.7628	1.8979	-0.37265	1677.7
5.37	538	60	NaN	-7.8606	11.99	4.8224	-190.12	11.813	-7.6193	188.08	-812.2	1123.6	7.4787	853.74	1062.9	64.3	38.272	1	0	10.101	10.778	-8.2562	-14.289	-1.6733	-3.9354	9.9158	13.887	8.4278	6.8429	1.6597	-0.40126	1676.8
5.38	539	60	NaN	-7.8568	11.812	4.7893	-190.04	11.707	-7.5888	188.13	-811.62	1123.4	7.4047	854.05	1062.9	64.596	38.107	1	0	10.147	10.824	-8.252	-14.284	-1.6644	-3.8432	9.7441	13.775	8.4824	6.9807	1.4921	-0.50982	1676.5
5.39	540	60	NaN	-7.8745	11.481	4.8052	-189.98	11.674	-7.6461	187.89	-810.64	1123.1	7.087	854.07	1062.9	64.604	39.066	1	0	10.161	10.838	-8.2475	-14.28	-1.6758	-3.7841	9.4227	13.732	8.4851	7.0541	1.1752	-0.54774	1675.6
5.4	541	60	NaN	-7.9052	10.966	4.8489	-190.02	11.75	-7.7718	187.4	-809	1122.6	6.5972	853.66	1062.9	64.934	39.736	1	0	10.247	10.924	-8.2432	-14.276	-1.6992	-3.8103	8.9198	13.796	8.5476	7.114	0.67661	-0.47956	1673.5
5.41	542	60	NaN	-7.8934	10.589	4.8584	-190.02	11.732	-7.7027	187.03	-807.48	1122.3	6.6044	853.65	1062.8	64.76	39.673	1	0	10.338	11.016	-8.2393	-14.272	-1.6945	-3.8184	8.5523	13.77	8.6439	7.1977	0.31293	-0.50214	1672
5.42	543	60	NaN	-7.9199	10.277	4.7816	-190.01	11.729	-7.7418	186.98	-806.67	1122	6.3835	853.6	1062.9	67.544	40.2	1	0	10.407	11.085	-8.2367	-14.269	-1.7119	-3.8038	8.2494	13.756	8.6949	7.2808	0.012746	-0.51267	1671.1
5.43	544	60	NaN	-7.9298	9.9856	4.7362	-190.01	11.727	-7.7294	186.79	-805.81	1121.7	6.303	853.56	1062.9	70.796	44.285	1	0	10.483	11.161	-8.2333	-14.266	-1.7222	-3.7996	7.9674	13.746	8.7607	7.3613	-0.26598	-0.51995	1670.2
5.44	545	60	NaN	-7.9446	9.6553	4.6701	-190	11.714	-7.6797	186.5	-804.57	1121.4	6.2666	853.54	1062.8	71.177	44.74	1	0	10.582	11.26	-8.228	-14.26	-1.7409	-3.7992	7.6455	13.724	8.8413	7.4613	-0.58254	-0.53629	1668.9
5.45	546	60	NaN	-7.9767	9.3176	4.5871	-190	11.692	-7.6322	186.22	-803.31	1121.1	6.2106	853.52	1062.8	71.573	46.091	1	0	10.626	11.305	-8.2188	-14.251	-1.7759	-3.8039	7.3154	13.694	8.8503	7.5007	-0.90337	-0.55668	1667.6
5.46	547	60	NaN	-8.0246	9.0295	4.5181	-190.01	11.667	-7.5922	186.02	-802.48	1120.8	6.1595	853.53	1062.7	72.197	46.665	1	0	10.64	11.319	-8.2079	-14.24	-1.8261	-3.8109	7.0334	13.663	8.8142	7.5078	-1.1745	-0.57691	1666.8
5.47	548	60	NaN	-8.0539	8.7715	4.4891	-189.96	11.619	-7.3803	185.68	-801.61	1120.6	6.4183	853.65	1062.5	72.518	46.992	1	0	10.652	11.33	-8.2075	-14.24	-1.873	-3.7837	6.7735	13.617	8.779	7.5468	-1.434	-0.62305	1666
5.48	549	60	NaN	-8.0801	8.4704	4.3988	-189.98	11.64	-7.4482	185.46	-800.88	1120.4	6.1172	853.5	1062.6	72.241	46.595	1	0	10.664	11.342	-8.2071	-14.239	-1.8929	-3.794	6.4829	13.627	8.7709	7.5482	-1.7241	-0.61199	1665.1
5.49	550	60	NaN	-8.1226	8.0694	4.2675	-190	11.637	-7.5541	185.26	-799.97	1120	5.6935	853.36	1062.7	71.253	46.771	1	0	10.676	11.354	-8.2066	-14.239	-1.924	-3.8007	6.095	13.611	8.7516	7.5533	-2.1117	-0.62797	1664
5.5	551	60	NaN	-8.1621	7.638	4.1402	-189.98	11.594	-7.4714	184.92	-799.02	1119.8	5.7048	853.4	1062.8	69.826	46.918	1	0	10.687	11.366	-8.2062	-14.239	-1.9721	-3.7871	5.674	13.558	8.7153	7.5787	-2.5321	-0.6803	1663.1
5.51	552	60	NaN	-8.1823	7.2613	4.0246	-189.94	11.546	-7.3268	184.55	-798.2	1119.5	5.8387	853.48	1062.7	67.961	43.63	1	0	10.699	11.378	-8.2057	-14.238	-2.0071	-3.7644	5.3033	13.504	8.692	7.6133	-2.9024	-0.73425	1662.3
5.52	553	60	NaN	-8.1811	6.9986	3.8839	-189.97	11.549	-7.5524	184.46	-797.59	1119.3	5.0146	853.15	1062.7	64.734	42.534	1	0	10.711	11.389	-8.2053	-14.238	-1.9771	-3.765	5.0435	13.504	8.7338	7.6245	-3.1618	-0.73387	1661.4
5.53	554	60	NaN	-8.2142	6.599	3.7222	-189.89	11.39	-7.2322	184.13	-796.96	1119.1	5.5468	853.49	1062.6	59.347	36.77	1	0	10.723	11.401	-8.2049	-14.237	-2.0386	-3.7141	4.6481	13.341	8.6841	7.6872	-3.5568	-0.89659	1661
5.54	555	60	NaN	-8.2201	6.3549	3.5637	-189.89	11.324	-7.2094	184	-796.42	1119	5.4406	853.43	1062.6	51.304	33.257	0	0	10.734	11.413	-8.2044	-14.237	-2.0431	-3.7176	4.4082	13.271	8.6914	7.6954	-3.7963	-0.96553	1660.4
5.55	556	60	NaN	-8.242	6.1328	3.485	-189.9	11.207	-7.3285	183.67	-796.06	1118.9	4.9923	853.41	1062.7	46.881	33.785	0	0	10.746	11.425	-8.204	-14.236	-2.0596	-3.7191	4.1918	13.148	8.6866	7.7057	-4.0122	-1.088	1660.1
5.56	557	60	NaN	-8.2628	5.8408	3.3365	-189.88	11.072	-7.4813	183.35	-795.71	1118.7	4.3825	853.2	1062.7	41.534	33.86	0	0	10.758	11.437	-8.2035	-14.236	-2.0682	-3.6845	3.9048	13.008	8.6898	7.7522	-4.2987	-1.2279	1659.5
5.57	558	60	NaN	-8.2604	5.4968	3.0365	-189.83	10.964	-7.5561	183.3	-795.23	1118.5	3.8726	852.69	1062.5	40.282	33.105	0	0	10.77	11.448	-8.2031	-14.235	-2.0465	-3.6118	3.5621	12.899	8.7232	7.8366	-4.641	-1.3368	1658.6
5.58	559	60	NaN	-8.2552	5.3725	2.8982	-189.77	10.785	-7.3917	183.19	-794.91	1118.4	4.0367	852.74	1062.3	37.923	32.572	0	0	10.782	11.46	-8.2027	-14.235	-2.0498	-3.5613	3.433	12.724	8.7317	7.8989	-4.7696	-1.5109	1658.3
5.59	560	60	NaN	-8.2562	5.2941	2.7925	-189.66	10.501	-7.2888	183.01	-794.61	1118.4	4.0875	853.15	1062.4	42.392	35.227	0	0	10.793	11.472	-8.2022	-14.235	-2.0591	-3.4641	3.3579	12.437	8.7342	8.0079	-4.8443	-1.7972	1658.4
5.6	561	60	NaN	-8.2464	5.2519	2.7431	-189.57	10.316	-7.1335	182.85	-794.42	1118.4	4.292	853.39	1062.2	41.206	33.83	0	0	10.805	11.484	-8.2018	-14.234	-2.0618	-3.3899	3.3116	12.256	8.7432	8.0939	-4.8902	-1.9782	1658.4
5.61	562	60	NaN	-8.2414	5.1928	2.6638	-189.49	10.101	-7.0361	182.65	-794.23	1118.3	4.3261	853.37	1062.1	43.987	32.916	0	0	10.817	11.496	-8.2013	-14.234	-2.0642	-3.309	3.2472	12.047	8.7527	8.1866	-4.9541	-2.1871	1658.2
5.62	563	60	NaN	-8.2518	5.1212	2.542	-189.4	9.866	-7.1044	182.41	-794.02	1118.3	3.9706	853.06	1062	49.331	32.576	0	0	10.829	11.507	-8.2009	-14.233	-2.0688	-3.2151	3.175	11.812	8.7598	8.2923	-5.0259	-2.4211	1657.7
5.63	564	60	NaN	-8.2787	5.0864	2.4281	-189.33	9.7155	-7.3658	182.19	-793.86	1118.3	3.251	852.45	1062.2	54.013	32.554	0	0	10.84	11.519	-8.2005	-14.233	-2.0754	-3.1251	3.1452	11.657	8.765	8.3941	-5.0553	-2.5761	1657
5.64	565	60	NaN	-8.2962	5.0816	2.3267	-189.25	9.4741	-7.3513	182.01	-793.73	1118.3	3.1301	852.1	1062	51.425	33.274	0	0	10.852	11.531	-8.2	-14.232	-2.0931	-3.0441	3.1349	11.421	8.7591	8.4869	-5.0651	-2.8117	1656.5
5.65	566	60	NaN	-8.3153	5.0859	2.2502	-189.2	9.2846	-7.2542	181.92	-793.68	1118.3	3.276	851.94	1061.9	53.211	32.623	0	0	10.864	11.543	-8.1996	-14.232	-2.1197	-3.0041	3.1334	11.237	8.7442	8.5388	-5.0662	-2.9948	1656.2
5.66	567	60	NaN	-8.3545	5.1016	2.175	-189.14	9.1295	-7.2744	181.76	-793.66	1118.3	3.1121	851.59	1061.8	61.312	33.98	1	0	10.876	11.555	-8.1991	-14.231	-2.1573	-2.9473	3.145	11.086	8.7184	8.6073	-5.0541	-3.1454	1655.9
5.67	568	60	NaN	-8.3964	5.1256	2.1138	-189.1	9.0301	-7.337	181.59	-793.67	1118.4	2.8499	851.2	1061.8	62.339	37.401	1	0	10.887	11.566	-8.1987	-14.231	-2.1945	-2.9002	3.1661	10.99	8.693	8.6662	-5.0326	-3.2414	1655.5
5.68	569	60	NaN	-8.4271	5.153	2.0754	-189.09	8.9956	-7.3573	181.46	-793.7	1118.4	2.7174	850.89	1061.7	63.29	38.32	1	0	10.899	11.578	-8.1983	-14.231	-2.2241	-2.8835	3.1906	10.958	8.6752	8.6948	-5.0077	-3.2725	1655.3
5.69	570	60	NaN	-8.4576	5.1785	2.0443	-189.07	8.9974	-7.3669	181.33	-793.77	1118.4	2.5935	850.58	1061.7	63.851	39.15	1	0	10.911	11.59	-8.1978	-14.23	-2.2542	-2.868	3.2129	10.963	8.6568	8.722	-4.9849	-3.2672	1655
5.7	571	60	NaN	-8.4916	5.2231	2.0133	-189.07	9.0567	-7.3207	181.2	-793.84	1118.5	2.6396	850.25	1061.6	64.161	40.389	1	0	10.923	11.602	-8.1974	-14.23	-2.2931	-2.8747	3.2537	11.026	8.6297	8.7271	-4.9437	-3.2036	1654.7
5.71	572	60	NaN	-8.5245	5.2644	1.9833	-189.08	9.1226	-7.2675	181.09	-793.92	1118.5	2.679	849.99	1061.6	64.268	40.508	1	0	10.935	11.614	-8.1969	-14.229	-2.3304	-2.8836	3.2925	11.094	8.6042	8.73	-4.9044	-3.1348	1654.5
5.72	573	60	NaN	-8.5664	5.3263	1.9508	-189.1	9.2605	-7.2282	180.95	-794.03	1118.6	2.6568	849.68	1061.6	64.212	39.99	1	0	10.946	11.625	-8.1965	-14.229	-2.3757	-2.9092	3.3531	11.234	8.5706	8.7162	-4.8434	-2.9951	1654.3
5.73	574	60	NaN	-8.6032	5.3893	1.913	-189.13	9.4106	-7.2071	180.85	-794.14	1118.7	2.6036	849.4	1061.7	64.491	39.331	1	0	10.958	11.637	-8.1961	-14.228	-2.4134	-2.9396	3.4157	11.384	8.5447	8.6976	-4.7804	-2.8442	1654.2
5.74	575	60	NaN	-8.6163	5.4228	1.8676	-189.15	9.4789	-7.195	180.9	-794.16	1118.7	2.5798	849.32	1061.7	64.378	39.61	1	0	10.97	11.649	-8.1956	-14.228	-2.424	-2.9549	3.4499	11.452	8.5459	8.6941	-4.7458	-2.7761	1654.1
5.75	576	60	NaN	-8.6431	5.4816	1.8113	-189.18	9.5979	-7.1719	180.94	-794.25	1118.7	2.5298	849.26	1061.8	64.469	40.228	1	0	10.982	11.661	-8.1952	-14.228	-2.4476	-2.9802	3.5105	11.569	8.5341	8.6806	-4.6847	-2.6585	1654.1
5.76	577	60	NaN	-8.7136	5.5929	1.8242	-189.22	9.8017	-7	180.64	-794.56	1118.8	2.8052	849.29	1061.8	64.154	38.149	1	0	10.993	11.673	-8.1947	-14.227	-2.5391	-3.0483	3.6185	11.776	8.4543	8.6243	-4.5762	-2.4511	1654.4
5.77	578	60	NaN	-8.751	5.656	1.8363	-189.25	9.8952	-6.9002	180.48	-794.71	1118.9	2.9775	849.35	1061.8	65.634	39.313	1	0	11.005	11.684	-8.1943	-14.227	-2.5889	-3.0872	3.6795	11.872	8.4163	8.5972	-4.5148	-2.3549	1654.6
5.78	579	60	NaN	-8.7904	5.7357	1.8281	-189.27	9.998	-6.8637	180.38	-794.9	1119	2.9667	849.5	1061.9	68.542	42.331	1	0	11.017	11.696	-8.1938	-14.226	-2.6326	-3.109	3.7592	11.974	8.3844	8.5872	-4.4346	-2.2518	1654.9
5.79	580	60	NaN	-8.8466	5.8531	1.7891	-189.28	10.158	-6.8753	180.33	-795.17	1119	2.7813	849.7	1062	70.449	44.967	1	0	11.029	11.708	-8.1934	-14.226	-2.6859	-3.1225	3.879	12.132	8.3428	8.5855	-4.3144	-2.0939	1655.4
5.8	581	60	NaN	-8.8819	5.9338	1.7165	-189.29	10.255	-6.9599	180.47	-795.26	1119.1	2.4776	849.81	1062.2	72.16	45.814	1	0	11.04	11.72	-8.193	-14.225	-2.7068	-3.1138	3.9638	12.225	8.3337	8.606	-4.2292	-2.0007	1655.6
5.81	582	60	NaN	-8.9093	5.9919	1.7499	-189.29	10.326	-7.0496	180.27	-795.49	1119.2	2.1703	849.98	1062.3	72.792	46.897	1	0	11.052	11.732	-8.1925	-14.225	-2.7318	-3.1129	4.0234	12.295	8.3204	8.6187	-4.1691	-1.9303	1656.1
5.82	583	60	NaN	-8.9339	6.0586	1.7318	-189.31	10.358	-7.022	180.26	-795.67	1119.3	2.1806	850.26	1062.3	73.086	47.412	1	0	11.064	11.743	-8.1921	-14.224	-2.7588	-3.1301	4.0894	12.327	8.3053	8.6133	-4.1027	-1.897	1656.5
5.83	584	60	NaN	-8.9819	6.1514	1.809	-189.33	10.372	-6.9668	179.93	-795.94	1119.4	2.2614	850.7	1062.4	73.423	47.644	1	0	11.076	11.755	-8.1916	-14.224	-2.8236	-3.1705	4.1798	12.344	8.2522	8.5847	-4.0118	-1.8805	1657.2
5.84	585	60	NaN	-9.0306	6.2476	1.909	-189.35	10.376	-6.9046	179.54	-796.22	1119.5	2.372	851.16	1062.4	73.329	46.995	1	0	11.088	11.767	-8.1912	-14.224	-2.8922	-3.2156	4.2733	12.35	8.1954	8.5514	-3.9179	-1.8738	1657.9
5.85	586	60	NaN	-9.0505	6.3214	1.916	-189.38	10.369	-6.8289	179.5	-796.42	1119.6	2.5423	851.51	1062.4	74.291	47.208	1	0	11.099	11.779	-8.1908	-14.223	-2.9214	-3.2478	4.3448	12.346	8.178	8.531	-3.846	-1.8776	1658.4
5.86	587	60	NaN	-9.0649	6.3987	1.9084	-189.41	10.344	-6.7492	179.52	-796.78	1119.7	2.7175	852.01	1062.4	73.005	46.006	1	0	11.111	11.791	-8.1903	-14.223	-2.9445	-3.2873	4.4183	12.325	8.1666	8.5033	-3.7721	-1.8979	1659.2
5.87	588	60	NaN	-9.0528	6.4309	1.8149	-189.36	10.262	-6.4826	179.85	-797.01	1119.8	3.2497	852.54	1062.1	70.998	44.076	1	0	11.123	11.802	-8.1899	-14.222	-2.9421	-3.2543	4.4404	12.252	8.1808	8.5481	-3.7495	-1.9698	1660
5.88	589	60	NaN	-9.051	6.4465	1.7927	-189.36	10.296	-6.3347	180.02	-797.4	1119.9	3.6534	852.78	1062	65.46	40.041	1	0	11.135	11.814	-8.1894	-14.222	-2.9504	-3.2604	4.4494	12.293	8.1842	8.5538	-3.74	-1.9291	1660.6
5.89	590	60	NaN	-9.0558	6.4481	1.8074	-189.37	10.324	-6.291	180.11	-797.81	1120	3.8323	852.95	1062	62.212	35.676	1	0	11.146	11.826	-8.189	-14.221	-2.9604	-3.2714	4.448	12.324	8.1861	8.5546	-3.741	-1.8974	1661.2
5.9	591	60	NaN	-9.0614	6.4411	1.8352	-189.36	10.29	-6.301	180.17	-798.18	1120.1	3.8404	853.19	1062	63.535	37.059	1	0	11.158	11.838	-8.1886	-14.221	-2.9665	-3.2665	4.4397	12.291	8.1917	8.5712	-3.7489	-1.9294	1661.8
5.91	592	60	NaN	-9.0651	6.4373	1.8812	-189.35	10.235	-6.3145	180.2	-798.57	1120.2	3.8392	853.43	1062.1	62.654	37.945	1	0	11.17	11.85	-8.1881	-14.22	-2.9716	-3.2542	4.434	12.239	8.1984	8.5954	-3.7542	-1.9819	1662.4
5.92	593	60	NaN	-9.0733	6.4789	1.9194	-189.32	10.142	-6.3218	180.39	-799.05	1120.3	3.8866	853.7	1062.1	62.832	37.841	1	0	11.182	11.861	-8.1877	-14.22	-2.9775	-3.2253	4.4731	12.147	8.2043	8.6361	-3.7146	-2.0726	1663.2
5.93	594	60	NaN	-9.0862	6.5183	1.9592	-189.29	10.049	-6.3743	180.5	-799.39	1120.4	3.792	853.87	1062.1	63.395	35.083	1	0	11.194	11.873	-8.1872	-14.22	-2.9852	-3.1912	4.5118	12.055	8.2083	8.682	-3.6755	-2.1643	1663.7
5.94	595	60	NaN	-9.1028	6.5554	2.0373	-189.27	9.8863	-6.435	180.51	-799.76	1120.4	3.6414	854.17	1062.2	64.079	37.385	1	0	11.205	11.885	-8.1868	-14.219	-2.9989	-3.1676	4.5489	11.893	8.2064	8.7174	-3.6379	-2.3264	1664.4
5.95	596	60	NaN	-9.1341	6.6236	2.1781	-189.25	9.6943	-6.4895	180.37	-800.2	1120.5	3.5177	854.45	1062.2	64.443	37.343	1	0	11.217	11.897	-8.1864	-14.219	-3.0336	-3.1484	4.6161	11.702	8.1835	8.7484	-3.5703	-2.5169	1665.1
5.96	597	60	NaN	-9.1826	6.7313	2.3534	-189.22	9.5319	-6.5308	180.14	-800.68	1120.7	3.4716	854.53	1062.2	64.808	38.569	1	0	11.229	11.909	-8.1859	-14.218	-3.0902	-3.1279	4.7209	11.542	8.1386	8.7807	-3.465	-2.676	1665.6
5.97	598	60	NaN	-9.2213	6.8024	2.4233	-189.21	9.4142	-6.5527	180.15	-801.04	1120.7	3.4771	854.54	1062.2	65.281	39.15	1	0	11.241	11.92	-8.1855	-14.218	-3.1301	-3.1176	4.7892	11.427	8.1106	8.8028	-3.3963	-2.7904	1666
5.98	599	60	NaN	-9.2263	6.9324	2.3842	-189.2	9.2932	-6.6632	180.67	-801.44	1120.8	3.3396	854.37	1062.2	65.638	37.019	1	0	11.252	11.932	-8.185	-14.217	-3.1133	-3.0847	4.9172	11.308	8.139	8.8475	-3.2679	-2.909	1666.3
5.99	600	60	NaN	-9.2481	7.039	2.4022	-189.2	9.2218	-6.6826	180.94	-801.74	1120.8	3.4188	854.23	1062.1	65.901	38.501	1	0	11.264	11.944	-8.1846	-14.217	-3.1294	-3.0792	5.0186	11.242	8.1348	8.8648	-3.166	-2.9747	1666.5
6	601	60	NaN	-9.2792	7.1193	2.4575	-189.2	9.1922	-6.6728	181.07	-802.04	1120.9	3.549	854.09	1062	66.234	39.199	1	0	11.276	11.956	-8.1842	-14.217	-3.1609	-3.0853	5.0938	11.218	8.115	8.8705	-3.0903	-2.9988	1666.7
6.01	602	60	NaN	-9.3171	7.1924	2.5613	-189.22	9.2246	-6.6514	181.11	-802.42	1121	3.7149	853.85	1061.9	68.355	39.662	1	0	11.288	11.968	-8.1837	-14.216	-3.2036	-3.1065	5.162	11.255	8.0841	8.8611	-3.0217	-2.961	1666.8
6.02	603	60	NaN	-9.3611	7.2846	2.7343	-189.26	9.3559	-6.6082	181.06	-802.93	1121.1	3.9833	853.46	1061.9	72.828	42.882	1	0	11.299	11.979	-8.1833	-14.216	-3.2592	-3.1556	5.2478	11.393	8.0403	8.8238	-2.9355	-2.8229	1666.9
6.03	604	60	NaN	-9.3771	7.3797	2.856	-189.29	9.5939	-6.6501	181.12	-803.31	1121.2	4.0129	853.01	1061.9	74.336	45.21	1	0	11.311	11.991	-8.1828	-14.215	-3.2739	-3.1901	5.34	11.634	8.0374	8.8011	-2.8429	-2.5816	1666.8
6.04	605	60	NaN	-9.3711	7.404	2.9138	-189.32	9.6755	-6.5991	181.13	-803.49	1121.3	4.2163	852.94	1061.9	74.796	46.95	1	0	11.323	12.003	-8.1824	-14.215	-3.2749	-3.2214	5.3619	11.718	8.0481	8.7816	-2.8205	-2.4972	1666.9
6.05	606	60	NaN	-9.3019	7.4372	3.1536	-189.44	10.159	-6.688	181.06	-804.27	1121.5	4.2583	852.48	1062.2	72.746	45.172	1	0	11.336	12.016	-8.1803	-14.213	-3.2104	-3.3505	5.399	12.198	8.1258	8.6657	-2.7813	-2.015	1667.2
6.06	607	60	NaN	-9.234	7.4637	3.3691	-189.56	10.608	-6.8149	180.99	-804.97	1121.8	4.1755	852.07	1062.6	65.153	38.339	1	0	11.354	12.034	-8.1731	-14.205	-3.1431	-3.4649	5.4298	12.642	8.2106	8.5688	-2.7433	-1.5637	1667.5
6.07	608	60	NaN	-9.1927	7.4693	3.4288	-189.59	10.759	-6.8683	181.02	-805.26	1121.9	4.1286	852.04	1062.7	64.769	35.354	1	0	11.371	12.051	-8.166	-14.198	-3.1005	-3.5027	5.4355	12.793	8.2708	8.5487	-2.7304	-1.4056	1667.8
6.08	609	60	NaN	-9.0948	7.4773	3.5061	-189.66	11.04	-6.8556	181.22	-805.88	1122.1	4.3338	852.09	1062.8	69.114	33.886	1	0	11.389	12.069	-8.1588	-14.191	-3.005	-3.5715	5.4415	13.075	8.3839	8.4975	-2.7173	-1.1157	1668.4
6.09	610	2.5	NaN	-8.8779	7.5232	3.6885	-189.74	11.285	-6.9041	181.49	-806.85	1122.6	4.3664	852.6	1063.1	66.258	36.764	1	0	11.406	12.087	-8.1516	-14.184	-2.7855	-3.649	5.4819	13.327	8.6209	8.4376	-2.6697	-0.85724	1669.9
6.1	611	2.5	NaN	-8.7816	7.5249	3.8434	-189.81	11.462	-7.086	181.42	-807.34	1122.8	3.9807	852.39	1063.1	64.88	37.113	1	0	11.424	12.104	-8.1444	-14.177	-2.6793	-3.7106	5.4776	13.509	8.7447	8.3935	-2.6668	-0.66753	1670.3
6.11	612	2.5	NaN	-8.6597	7.5325	3.9721	-189.81	11.391	-7.2817	181.48	-807.78	1123	3.49	852.89	1063.3	65.88	37.291	1	0	11.441	12.122	-8.1373	-14.17	-2.5422	-3.6932	5.4846	13.439	8.8993	8.4285	-2.6526	-0.73028	1671.3
6.12	613	2.5	NaN	-8.4623	7.4854	4.1657	-189.86	11.345	-7.2899	181.58	-808.51	1123.3	3.5819	853.31	1063.3	67.152	40.053	1	0	11.419	12.099	-8.1334	-14.166	-2.3487	-3.7497	5.4298	13.401	9.07	8.3492	-2.7035	-0.76509	1672.4
6.13	614	2.5	NaN	-8.207	7.4031	4.405	-189.92	11.253	-7.1289	181.73	-809.47	1123.6	4.0983	853.78	1063.1	66.446	37.967	1	0	11.348	12.028	-8.1334	-14.166	-2.1112	-3.8275	5.3322	13.324	9.2367	8.2004	-2.8012	-0.84172	1673.8
6.14	615	2.5	NaN	-7.965	7.3414	4.6052	-189.91	11.021	-6.9491	181.94	-810.32	1123.9	4.5224	854.56	1062.9	66.055	37.26	1	0	11.316	11.996	-8.1338	-14.166	-1.8824	-3.832	5.2547	13.108	9.434	8.1643	-2.8791	-1.0584	1675.4
6.15	616	2.5	NaN	-7.859	7.3429	4.6565	-189.92	10.95	-6.95	182.12	-810.6	1124	4.5354	854.76	1062.9	67.027	37.456	1	0	11.248	11.928	-8.1348	-14.167	-1.7724	-3.8355	5.2537	13.039	9.4758	8.0925	-2.8811	-1.1281	1675.9
6.16	617	2.5	NaN	-7.4714	7.4084	5.1048	-189.88	10.47	-7.1515	182.01	-811.95	1124.3	4.0612	855.94	1062.9	67.253	36.382	1	0	11.05	11.729	-8.1369	-14.169	-1.3814	-3.788	5.3105	12.567	9.6684	7.9411	-2.8265	-1.6018	1678.5
6.17	618	2.5	NaN	-7.2166	7.5218	5.3828	-189.94	10.265	-7.043	181.87	-812.72	1124.6	4.522	856.42	1062.9	65.697	35.93	1	0	10.895	11.574	-8.138	-14.17	-1.1517	-3.8711	5.4182	12.368	9.7434	7.703	-2.7198	-1.8022	1679.7
6.18	619	2.5	NaN	-6.976	7.7152	5.6674	-189.98	10.069	-6.9925	181.56	-813.4	1124.9	4.8215	856.74	1062.9	63.702	33.973	1	0	10.764	11.443	-8.1385	-14.171	-0.93546	-3.9369	5.6028	12.182	9.8287	7.5059	-2.5357	-1.9891	1680.6
6.19	620	2.5	NaN	-6.782	7.8935	5.9091	-189.98	9.8682	-7.0348	181.25	-814.02	1125.1	4.8114	857.03	1062.9	63.472	31.573	1	0	10.642	11.321	-8.1387	-14.171	-0.75478	-3.9514	5.7717	11.99	9.8876	7.3694	-2.3669	-2.1811	1681.5
6.2	621	2.5	NaN	-6.6811	7.972	5.9769	-189.97	9.7334	-7.0078	181.23	-814.47	1125.2	4.9293	857.25	1062.8	67.299	36.792	1	0	10.513	11.191	-8.1385	-14.171	-0.66097	-3.9469	5.8436	11.862	9.8517	7.2438	-2.295	-2.3091	1682.1
6.21	622	2.5	NaN	-6.3676	8.1911	6.0302	-189.9	9.3718	-6.9028	181.48	-815.67	1125.6	5.2429	857.84	1062.5	69.412	40.38	1	0	10.165	10.842	-8.1364	-14.169	-0.356	-3.8901	6.0425	11.52	9.8089	6.9521	-2.0939	-2.6483	1683.9
6.22	623	2.5	NaN	-6.2375	8.2926	5.989	-189.91	9.3059	-6.8844	181.74	-816.33	1125.7	5.4144	857.92	1062.4	69.965	42.651	1	0	9.9192	10.596	-8.1352	-14.168	-0.22559	-3.9	6.1379	11.461	9.6937	6.696	-1.9973	-2.707	1684.7
6.23	624	2.5	NaN	-6.1285	8.4267	6.0769	-189.94	9.3447	-6.9344	181.56	-817.13	1125.9	5.4562	857.8	1062.4	69.33	42.449	1	0	9.7952	10.472	-8.1353	-14.168	-0.12649	-3.9369	6.2659	11.506	9.6687	6.5347	-1.8694	-2.662	1685.4
6.24	625	2.5	NaN	-6.0636	8.5254	6.1582	-189.96	9.3939	-6.995	181.36	-817.67	1126.1	5.4186	857.7	1062.4	69.196	42.566	1	0	9.6197	10.296	-8.1377	-14.17	-0.068505	-3.9637	6.3606	11.559	9.5511	6.332	-1.777	-2.6113	1685.8
6.25	626	2.5	NaN	-6.0268	8.6078	6.1942	-189.98	9.4649	-7.0387	181.27	-818.07	1126.2	5.4056	857.59	1062.4	68.736	42.464	1	0	9.4375	10.113	-8.1403	-14.173	-0.035486	-3.9901	6.44	11.633	9.402	6.1231	-1.7003	-2.54	1686.1
6.26	627	2.5	NaN	-5.9791	8.739	6.2343	-190.03	9.6224	-7.0767	181.12	-818.72	1126.4	5.4882	857.36	1062.5	67.758	41.948	1	0	9.2614	9.9366	-8.1427	-14.175	0.0030988	-4.0488	6.5663	11.795	9.2645	5.8877	-1.5764	-2.3799	1686.5
6.27	628	2.5	NaN	-5.9832	8.786	6.2312	-190.08	9.7864	-7.1718	181.03	-819.19	1126.6	5.3881	857.08	1062.6	66.708	40.847	1	0	9.0877	9.7625	-8.145	-14.177	-0.0014738	-4.0968	6.6123	11.96	9.0863	5.6657	-1.5327	-2.2173	1686.7
6.28	629	2.5	NaN	-6.0096	8.8103	6.1707	-190.13	9.9768	-7.1283	181.02	-819.9	1126.7	5.6853	856.86	1062.6	64.551	39.482	1	0	8.9214	9.5958	-8.1476	-14.18	-0.039961	-4.1606	6.6332	12.154	8.8814	5.4352	-1.5144	-2.0261	1687.1
6.29	630	2.5	NaN	-6.0542	8.8426	6.0947	-190.22	10.223	-7.1715	181.03	-820.37	1126.8	5.7853	856.33	1062.5	61.757	37.271	1	0	8.7801	9.4542	-8.1506	-14.183	-0.087302	-4.2482	6.66	12.406	8.6928	5.206	-1.4905	-1.7773	1687.1
6.3	631	2.5	NaN	-6.1161	8.9154	6.0325	-190.28	10.516	-7.3943	180.91	-820.75	1126.9	5.4729	855.63	1062.7	60.919	35.812	1	0	8.6542	9.328	-8.1537	-14.186	-0.14171	-4.3008	6.7346	12.697	8.5125	5.0273	-1.419	-1.4895	1686.8
6.31	632	2.5	NaN	-6.1876	9.0152	6.0056	-190.29	10.767	-7.6613	180.61	-821.11	1127	5.0471	855.06	1063.1	59.503	33.384	1	0	8.5621	9.2357	-8.1559	-14.188	-0.20816	-4.3145	6.8409	12.942	8.3539	4.9212	-1.3151	-1.2466	1686.6
6.32	633	2.5	NaN	-6.2598	9.094	6.0102	-190.3	10.857	-7.6934	180.24	-821.33	1127.1	5.1262	854.92	1063.1	58.985	31.386	1	0	8.5136	9.1871	-8.1582	-14.191	-0.29596	-4.3388	6.9171	13.034	8.2177	4.8484	-1.2411	-1.1566	1686.6
6.33	634	2.5	NaN	-6.3701	9.1931	5.9076	-190.27	10.926	-7.67	179.93	-821.58	1127.2	5.3455	854.72	1063.1	58.503	30.475	1	0	8.5172	9.1907	-8.1604	-14.193	-0.42414	-4.3225	7.0129	13.106	8.093	4.8682	-1.1475	-1.0864	1686.6
6.34	635	2.5	NaN	-6.4496	9.2529	5.8066	-190.23	10.907	-7.6897	179.7	-821.73	1127.3	5.3764	854.64	1063.1	58.708	31.57	1	0	8.4593	9.1327	-8.1613	-14.194	-0.51276	-4.2892	7.0698	13.09	7.9466	4.8435	-1.0914	-1.1038	1686.6
6.35	636	2.5	NaN	-6.5271	9.305	5.6562	-190.14	10.877	-7.7525	179.6	-821.84	1127.4	5.2341	854.49	1063.1	59.403	31.351	1	0	8.3912	9.0644	-8.1619	-14.194	-0.58894	-4.1991	7.1211	13.061	7.8023	4.8653	-1.0407	-1.1329	1686.6
6.36	637	2.5	NaN	-6.6378	9.3649	5.4384	-190.09	10.787	-7.7227	179.49	-821.92	1127.4	5.388	854.4	1063.1	60.406	32.927	1	0	8.3724	9.0456	-8.1642	-14.197	-0.70826	-4.1619	7.1778	12.974	7.6641	4.8837	-0.98639	-1.2229	1686.6
6.37	638	2.5	NaN	-6.795	9.4282	5.1868	-190.04	10.537	-7.529	179.22	-821.95	1127.5	5.9426	854.66	1062.9	62.538	34.865	1	0	8.39	9.0632	-8.1662	-14.199	-0.89428	-4.1362	7.2321	12.733	7.4957	4.9271	-0.9341	-1.4653	1686.8
6.38	639	2.5	NaN	-6.979	9.4698	4.9799	-189.76	10.062	-7.246	178.7	-821.97	1127.6	6.417	855.52	1062.6	63.309	36.412	1	0	8.4893	9.1627	-8.1669	-14.199	-1.115	-3.8982	7.2603	12.271	7.3743	5.2645	-0.90655	-1.9279	1687.6
6.39	640	2.5	NaN	-7.125	9.4694	4.7881	-189.69	9.9218	-7.2481	178.4	-821.96	1127.7	6.4067	855.45	1062.5	64.45	38.115	1	0	8.5933	9.267	-8.1683	-14.201	-1.2704	-3.8397	7.2537	12.138	7.3228	5.4273	-0.91457	-2.0631	1687.5
6.4	641	2.5	NaN	-7.2852	9.4498	4.5207	-189.64	9.7731	-7.2162	178.33	-821.93	1127.8	6.4895	855.42	1062.4	65.066	38.949	1	0	8.7032	9.3772	-8.1701	-14.202	-1.4358	-3.7895	7.2291	11.994	7.2674	5.5876	-0.94105	-2.2087	1687.4
6.41	642	2.5	NaN	-7.543	9.3875	4.2141	-189.57	9.6483	-7.2911	178.06	-821.93	1127.8	6.2819	855.26	1062.4	65.419	39.854	1	0	8.8699	9.5442	-8.1732	-14.206	-1.695	-3.7204	7.1635	11.872	7.1749	5.8237	-1.0097	-2.3333	1687.2
6.42	643	2.5	NaN	-7.8035	9.303	3.8663	-189.51	9.5672	-7.3793	177.98	-821.93	1127.8	6.0381	855.06	1062.4	65.248	39.722	1	0	8.9779	9.6525	-8.1773	-14.21	-1.9494	-3.6551	7.0781	11.792	7.0285	5.9974	-1.0993	-2.4176	1687.1
6.43	644	2.5	NaN	-8.0091	9.2212	3.5163	-189.47	9.5317	-7.4018	178.19	-821.92	1127.8	5.9606	854.91	1062.3	64.666	39.405	1	0	9.0166	9.6913	-8.1827	-14.215	-2.1449	-3.6093	6.9969	11.756	6.8717	6.082	-1.1858	-2.4589	1686.9
6.44	645	2.5	NaN	-8.2459	9.1508	3.2733	-189.43	9.5221	-7.4166	178.04	-821.94	1127.8	5.8647	854.74	1062.3	63.084	38.345	1	0	9.0553	9.73	-8.188	-14.22	-2.383	-3.5646	6.9259	11.747	6.6722	6.1655	-1.2621	-2.4734	1686.8
6.45	646	2.5	NaN	-8.4674	9.0891	3.0409	-189.4	9.5411	-7.4084	177.97	-821.92	1127.7	5.8546	854.58	1062.3	61.448	36.651	1	0	9.0939	9.7688	-8.1934	-14.226	-2.6056	-3.5431	6.8648	11.765	6.4883	6.2256	-1.3286	-2.4604	1686.6
6.46	647	2.5	NaN	-8.665	9.0415	2.7739	-189.38	9.5716	-7.4285	178.03	-821.84	1127.7	5.767	854.43	1062.3	59.994	35.034	1	0	9.1326	9.8075	-8.1988	-14.231	-2.7976	-3.5101	6.8185	11.795	6.335	6.2974	-1.3802	-2.4366	1686.4
6.47	648	2.5	NaN	-8.9632	8.994	2.323	-189.36	9.6232	-7.4068	178.23	-821.68	1127.6	5.769	854.28	1062.3	58.277	33.117	1	0	9.1713	9.8463	-8.2041	-14.236	-3.088	-3.484	6.7741	11.843	6.0833	6.3622	-1.43	-2.3935	1686.1
6.48	649	2.5	NaN	-9.2114	8.9744	1.9438	-189.35	9.6753	-7.3861	178.4	-821.51	1127.5	5.7736	854.15	1062.3	58.675	30.913	1	0	9.2099	9.885	-8.2095	-14.242	-3.3295	-3.4659	6.7578	11.892	5.8805	6.4191	-1.4516	-2.3499	1685.8
6.49	650	2.5	NaN	-9.3148	9.0198	1.7955	-189.33	9.7113	-7.4031	178.42	-821.36	1127.5	5.6958	854.07	1062.3	59.157	30.949	1	0	9.2486	9.9238	-8.2148	-14.247	-3.4289	-3.448	6.8052	11.926	5.8197	6.4758	-1.4097	-2.3212	1685.6
6.5	651	2.5	NaN	-9.5202	9.1509	1.5045	-189.31	9.7479	-7.3873	178.47	-821	1127.4	5.6645	854.03	1062.3	59.841	32.673	1	0	9.2873	9.9625	-8.2202	-14.253	-3.63	-3.4188	6.9383	11.96	5.6573	6.5437	-1.2819	-2.2921	1685.2
6.51	652	2.5	NaN	-9.6876	9.398	1.2819	-189.35	9.8475	-7.6167	178.45	-820.5	1127.3	5.1844	853.79	1062.6	62.873	34.369	1	0	9.3259	10.001	-8.2255	-14.258	-3.7794	-3.4394	7.1947	12.051	5.5465	6.5619	-1.0309	-2.2071	1684.5
6.52	653	2.5	NaN	-9.7622	9.5396	1.1901	-189.3	9.8266	-7.4708	178.4	-820.22	1127.3	5.436	853.92	1062.4	65.943	37.783	1	0	9.3646	10.04	-8.2309	-14.263	-3.8638	-3.4016	7.331	12.035	5.5008	6.6384	-0.89995	-2.2281	1684.3
6.53	654	2.5	NaN	-9.8737	9.8931	1.0651	-189.25	9.8197	-7.3607	178.21	-819.58	1127.3	5.6048	854.05	1062.3	68.993	39.658	1	0	9.4033	10.079	-8.2363	-14.269	-3.9855	-3.3655	7.679	12.034	5.4177	6.7133	-0.55727	-2.2349	1683.8
6.54	655	2.5	NaN	-10.006	10.304	0.9527	-189.23	9.8419	-7.3765	177.94	-818.85	1127.3	5.5146	854.09	1062.3	73.166	41.598	1	0	9.4419	10.118	-8.2416	-14.274	-4.1216	-3.3411	8.0891	12.057	5.3203	6.7764	-0.15254	-2.2169	1683.1
6.55	656	2.5	NaN	-10.096	10.517	0.946	-189.2	9.8492	-7.4144	177.69	-818.46	1127.3	5.388	854.1	1062.3	73.967	43.38	1	0	9.4806	10.156	-8.247	-14.279	-4.2143	-3.3228	8.303	12.063	5.2663	6.8335	0.056039	-2.2162	1682.7
6.56	657	2.5	NaN	-10.164	10.683	0.96143	-189.21	9.8165	-7.3337	177.46	-818.15	1127.3	5.5594	854.22	1062.3	72.648	42.772	1	0	9.5193	10.195	-8.2523	-14.285	-4.2958	-3.339	8.4683	12.031	5.2235	6.8561	0.21601	-2.2538	1682.4
6.57	658	2.5	NaN	-10.201	10.909	0.89489	-189.19	9.7863	-7.3354	177.42	-817.64	1127.2	5.5108	854.31	1062.2	72.59	41.899	1	0	9.5579	10.234	-8.2577	-14.29	-4.3307	-3.3198	8.6946	12	5.2272	6.9141	0.43685	-2.2896	1682
6.58	659	2.5	NaN	-10.214	11.058	0.8133	-189.18	9.7533	-7.3464	177.55	-817.26	1127.2	5.4634	854.4	1062.2	73.126	42.144	1	0	9.5966	10.273	-8.2631	-14.295	-4.3363	-3.3068	8.845	11.966	5.2603	6.9658	0.58196	-2.3295	1681.7
6.59	660	2.5	NaN	-10.299	11.214	0.79134	-189.18	9.7179	-7.3327	177.4	-816.94	1127.3	5.4763	854.47	1062.2	73.655	42.993	1	0	9.6353	10.311	-8.2684	-14.301	-4.4265	-3.3031	8.9964	11.935	5.2088	7.0082	0.72802	-2.3657	1681.5
6.6	661	2.5	NaN	-10.409	11.367	0.83265	-189.17	9.6925	-7.3197	177.1	-816.62	1127.4	5.4962	854.5	1062.2	73.682	43.277	1	0	9.6739	10.35	-8.2738	-14.306	-4.5464	-3.3022	9.1455	11.914	5.1275	7.0478	0.8717	-2.3917	1681.2
6.61	662	2.5	NaN	-10.438	11.46	0.87693	-189.16	9.6852	-7.3435	177.08	-816.27	1127.3	5.4516	854.51	1062.2	73.927	43.253	1	0	9.7126	10.389	-8.2791	-14.311	-4.5727	-3.2948	9.242	11.903	5.1399	7.094	0.96291	-2.4081	1680.8
6.62	663	2.5	NaN	-10.432	11.502	0.8018	-189.16	9.6597	-7.335	177.47	-815.97	1127.2	5.4666	854.55	1062.2	73.978	43.337	1	0	9.7448	10.421	-8.2831	-14.315	-4.5538	-3.2802	9.285	11.877	5.191	7.1409	1.0018	-2.4387	1680.6
6.63	664	2.5	NaN	-10.468	11.491	0.85759	-189.15	9.6626	-7.3127	177.47	-815.83	1127.2	5.5379	854.54	1062.2	73.658	42.946	1	0	9.6775	10.354	-8.2664	-14.299	-4.5911	-3.27	9.275	11.878	5.0863	7.0837	1.0086	-2.4204	1680.5
6.64	665	2.5	NaN	-10.398	11.344	0.84554	-189.14	9.6964	-7.3449	178.02	-815.72	1126.9	5.5009	854.45	1062.2	73	42.157	1	0	9.6101	10.286	-8.2497	-14.282	-4.5006	-3.2379	9.1387	11.902	5.1095	7.0482	0.88903	-2.3803	1680.3
6.65	666	2.5	NaN	-10.413	11.212	0.85692	-189.12	9.7287	-7.3604	178.31	-815.67	1126.7	5.5111	854.37	1062.2	72.079	41.892	1	0	9.5428	10.219	-8.2329	-14.265	-4.5056	-3.2172	9.013	11.928	5.0372	7.0015	0.78004	-2.3372	1680.2
6.66	667	2.5	NaN	-10.453	11.114	0.90093	-189.14	9.7769	-7.4411	178.39	-815.66	1126.6	5.4049	854.22	1062.3	69.961	41.739	1	0	8.8446	9.5188	-8.2508	-14.283	-4.539	-3.2219	8.9211	11.97	4.3055	6.2969	0.67024	-2.313	1680
6.67	668	2.5	NaN	-10.316	10.972	0.9297	-189.19	9.8728	-7.7035	178.84	-815.63	1126.3	4.9347	853.9	1062.6	67.32	40.808	1	0	8.3712	9.0443	-8.2659	-14.298	-4.3694	-3.241	8.799	12.046	4.0018	5.8034	0.53311	-2.2525	1679.8
6.68	669	2.5	NaN	-10.302	10.908	1.0962	-189.18	9.8855	-7.7027	178.58	-815.66	1126.1	4.9701	853.86	1062.6	66.267	39.81	1	0	8.8334	9.5076	-8.2567	-14.289	-4.3647	-3.2434	8.7409	12.053	4.4687	6.2642	0.48418	-2.2364	1679.7
6.69	670	2.5	NaN	-10.267	10.874	1.1348	-189.12	9.848	-7.4707	178.6	-815.67	1126	5.4437	854	1062.4	65.268	38.21	1	0	9.2956	9.9709	-8.2475	-14.28	-4.3465	-3.1996	8.7026	12.02	4.9491	6.7713	0.45512	-2.2602	1679.8
6.7	671	2.5	NaN	-10.218	10.847	1.1151	-189.15	9.8777	-7.5779	178.75	-815.68	1125.9	5.2753	853.86	1062.5	62.332	36.692	1	0	9.7578	10.434	-8.2384	-14.271	-4.2859	-3.2152	8.682	12.042	5.4719	7.2189	0.44364	-2.2285	1679.7
6.71	672	2.5	NaN	-10.134	10.813	1.0423	-189.18	9.9046	-7.721	179.05	-815.7	1125.8	5.0255	853.69	1062.6	60.453	35.526	1	0	10.589	11.267	-8.2221	-14.254	-4.1826	-3.2288	8.6577	12.06	6.4063	8.0383	0.43561	-2.1944	1679.6
6.72	673	2.5	NaN	-10.025	10.781	0.95992	-189.17	9.8702	-7.6534	179.38	-815.73	1125.6	5.1805	853.69	1062.5	61.171	34.627	1	0	11.549	12.23	-8.2034	-14.236	-4.0681	-3.2119	8.6272	12.024	7.4813	9.018	0.42383	-2.2118	1679.7
6.73	674	2.5	NaN	-9.9357	10.768	0.94454	-189.14	9.7836	-7.4175	179.52	-815.77	1125.6	5.6956	853.87	1062.3	63.778	35.103	1	0	11.581	12.262	-8.2022	-14.235	-3.9921	-3.1992	8.6089	11.943	7.5893	9.0627	0.40673	-2.2915	1679.9
6.74	675	2.5	NaN	-9.9053	10.754	0.97807	-189.19	9.8471	-7.7062	179.45	-815.83	1125.5	5.1266	853.58	1062.6	66.243	36.855	1	0	11.558	12.238	-8.2001	-14.232	-3.944	-3.2314	8.6053	11.996	7.6137	9.0068	0.40519	-2.2364	1679.7
6.75	676	2.5	NaN	-9.8565	10.741	1.0033	-189.21	9.8281	-7.7492	179.47	-815.88	1125.5	5.0592	853.53	1062.6	66.75	39.19	1	0	11.469	12.149	-8.197	-14.229	-3.8921	-3.2442	8.595	11.975	7.577	8.9052	0.39803	-2.2548	1679.7
6.76	677	2.5	NaN	-9.7468	10.682	1.0372	-189.19	9.7207	-7.5787	179.64	-815.99	1125.4	5.4209	853.68	1062.4	67.252	40.767	1	0	11.44	12.12	-8.1949	-14.227	-3.7901	-3.2298	8.5312	11.872	7.6495	8.89	0.3363	-2.3554	1679.9
6.77	678	2.5	NaN	-9.6586	10.623	1.0641	-189.17	9.6353	-7.4394	179.79	-816.1	1125.4	5.7172	853.8	1062.2	67.651	40.809	1	0	11.42	12.1	-8.193	-14.225	-3.7075	-3.2155	8.4677	11.79	7.7122	8.8844	0.27465	-2.4349	1680.1
6.78	679	2.5	NaN	-9.6067	10.576	1.0801	-189.17	9.6126	-7.4376	179.94	-816.17	1125.4	5.7469	853.79	1062.2	66.867	40.153	1	0	11.31	11.99	-8.1921	-14.224	-3.6518	-3.2162	8.421	11.768	7.6584	8.7739	0.22889	-2.4568	1680.2
6.79	680	2.5	NaN	-9.4918	10.492	1.1091	-189.18	9.5703	-7.4311	180.3	-816.25	1125.4	5.8212	853.77	1062.1	65.025	39.004	1	0	11.187	11.867	-8.1916	-14.224	-3.5274	-3.2195	8.3362	11.726	7.6597	8.6472	0.14451	-2.4977	1680.3
6.8	681	2.5	NaN	-9.4145	10.442	1.2236	-189.19	9.5394	-7.4272	180.31	-816.32	1125.4	5.8696	853.8	1062.1	62.128	36.207	1	0	11.066	11.746	-8.192	-14.224	-3.4517	-3.2247	8.2824	11.699	7.6148	8.5211	0.090472	-2.5257	1680.4
6.81	682	2.5	NaN	-9.2945	10.349	1.4122	-189.19	9.5282	-7.4508	180.34	-816.49	1125.5	5.8695	853.77	1062.1	56.563	33.123	1	0	10.92	11.599	-8.1913	-14.224	-3.3312	-3.2254	8.1875	11.69	7.5889	8.3737	-0.0037929	-2.5339	1680.5
6.82	683	2.5	NaN	-9.1906	10.274	1.596	-189.18	9.5299	-7.4622	180.29	-816.65	1125.5	5.8739	853.76	1062.1	57.715	27.763	1	0	10.766	11.444	-8.1901	-14.222	-3.2298	-3.2184	8.1103	11.693	7.5359	8.2259	-0.079783	-2.529	1680.7
6.83	684	2.5	NaN	-9.0711	10.214	1.7918	-189.17	9.5337	-7.4516	180.22	-816.8	1125.6	5.9284	853.77	1062.1	59.941	26.045	1	0	10.691	11.37	-8.1893	-14.222	-3.1149	-3.218	8.0477	11.7	7.5762	8.1516	-0.14164	-2.5216	1680.8
6.84	685	2.5	NaN	-8.9125	10.161	2.0135	-189.18	9.5422	-7.4305	180.22	-816.95	1125.7	6.0159	853.77	1062	60.431	29.979	1	0	10.622	11.301	-8.1886	-14.221	-2.9598	-3.2246	7.9905	11.712	7.6624	8.076	-0.19812	-2.5087	1681
6.85	686	2.5	NaN	-8.7522	10.125	2.2225	-189.16	9.5805	-7.4288	180.28	-817.07	1125.8	6.0205	853.73	1062.1	60.406	28.797	1	0	10.56	11.238	-8.1881	-14.22	-2.7979	-3.2078	7.9519	11.754	7.7619	8.0301	-0.23622	-2.4669	1681.1
6.86	687	2.5	NaN	-8.6428	10.092	2.3994	-189.15	9.6085	-7.4951	180.15	-817.22	1125.9	5.8207	853.72	1062.1	60.286	29.32	1	0	10.497	11.175	-8.1877	-14.22	-2.6868	-3.1893	7.919	11.782	7.8099	7.9854	-0.26869	-2.4385	1681.2
6.87	688	2.5	NaN	-8.4958	10.083	2.5499	-189.15	9.633	-7.48	180.18	-817.36	1126	5.8387	853.73	1062.2	58.335	28.703	1	0	10.433	11.111	-8.1874	-14.22	-2.5398	-3.1932	7.907	11.809	7.893	7.9175	-0.28046	-2.4104	1681.4
6.88	689	2.5	NaN	-8.4021	10.081	2.6312	-189.15	9.6421	-7.4903	180.23	-817.47	1126.1	5.7917	853.74	1062.2	59.669	26.276	1	0	10.308	10.985	-8.1857	-14.218	-2.4434	-3.1895	7.9032	11.82	7.8644	7.7959	-0.28251	-2.3981	1681.5
6.89	690	2.5	NaN	-8.3023	10.09	2.7246	-189.14	9.6532	-7.5252	180.19	-817.62	1126.2	5.6718	853.74	1062.2	58.153	24.005	1	0	10.199	10.877	-8.1842	-14.217	-2.3411	-3.1816	7.9111	11.832	7.858	7.695	-0.27307	-2.3842	1681.7
6.9	691	2.5	NaN	-8.1471	10.121	2.8882	-189.14	9.6741	-7.5359	180.05	-817.85	1126.3	5.6069	853.75	1062.3	58.105	24.005	1	0	10.164	10.841	-8.1838	-14.216	-2.1894	-3.1853	7.9382	11.857	7.9743	7.6557	-0.24555	-2.3593	1681.9
6.91	692	2.5	NaN	-8.0471	10.176	3.0173	-189.16	9.6645	-7.4719	179.86	-818	1126.5	5.7607	853.79	1062.2	58.317	24.005	1	0	10.107	10.784	-8.1826	-14.215	-2.1018	-3.2131	7.9869	11.854	8.0054	7.5713	-0.19573	-2.3609	1682.1
6.92	693	2.5	NaN	-7.9266	10.24	3.179	-189.17	9.6355	-7.4457	179.51	-818.17	1126.7	5.7874	853.87	1062.2	48.117	24.005	1	0	10.04	10.717	-8.181	-14.213	-1.9948	-3.2432	8.0432	11.832	8.0447	7.4733	-0.13778	-2.3813	1682.3
6.93	694	2.5	NaN	-7.7769	10.329	3.3148	-189.18	9.6361	-7.4668	179.13	-818.45	1126.9	5.6685	853.87	1062.2	51.04	24.005	1	0	9.9656	10.642	-8.1802	-14.213	-1.8552	-3.2554	8.126	11.84	8.1105	7.387	-0.054169	-2.373	1682.5
6.94	695	2.5	NaN	-7.6548	10.395	3.3616	-189.18	9.6247	-7.455	178.9	-818.75	1127.1	5.6336	853.89	1062.2	55.933	24.005	1	0	9.8924	10.569	-8.1793	-14.212	-1.7408	-3.2706	8.1854	11.835	8.1515	7.2984	0.0060531	-2.3771	1682.8
6.95	696	2.5	NaN	-7.5351	10.449	3.3461	-189.19	9.5919	-7.4015	178.69	-819.14	1127.3	5.6937	853.96	1062.2	54.68	24.005	1	0	9.8285	10.505	-8.1784	-14.211	-1.6319	-3.2904	8.2323	11.809	8.1966	7.2146	0.053865	-2.4018	1683.3
6.96	697	2.5	NaN	-7.3924	10.522	3.3235	-189.19	9.5559	-7.3479	178.32	-819.66	1127.5	5.7359	854.02	1062.1	58.981	24.005	1	0	9.7482	10.425	-8.178	-14.21	-1.5051	-3.3068	8.2961	11.782	8.2431	7.1177	0.11814	-2.4286	1683.8
6.97	698	2.5	NaN	-7.3338	10.591	3.2862	-189.19	9.56	-7.3649	177.99	-820.06	1127.7	5.6482	854	1062.2	63.213	30.42	1	0	9.649	10.325	-8.178	-14.21	-1.4561	-3.3156	8.3602	11.791	8.1929	7.0095	0.18225	-2.4192	1684.2
6.98	699	2.5	NaN	-7.2755	10.668	3.3172	-189.25	9.6068	-7.5817	177.35	-820.43	1127.9	5.2251	853.8	1062.4	65.041	34.597	1	0	9.611	10.287	-8.1798	-14.212	-1.4057	-3.3798	8.4381	11.837	8.2053	6.9072	0.25827	-2.3755	1684.3
6.99	700	2.5	NaN	-7.2345	10.823	3.2484	-189.21	9.5666	-7.4463	176.62	-820.87	1128.3	5.4303	853.94	1062.3	65.837	36.621	1	0	9.5519	10.228	-8.1816	-14.214	-1.3982	-3.372	8.5775	11.812	8.1537	6.8558	0.3959	-2.402	1684.8
7	701	2.5	NaN	-7.2625	10.975	3.0754	-189.21	9.5803	-7.4781	175.99	-821.4	1128.6	5.3326	853.92	1062.3	63.917	35.855	1	0	9.4064	10.082	-8.1825	-14.215	-1.4462	-3.3891	8.7208	11.835	7.9602	6.6929	0.53838	-2.38	1685.3
7.01	702	2.5	NaN	-7.3369	11.076	2.8739	-189.24	9.6367	-7.6581	175.45	-821.94	1128.8	4.9799	853.75	1062.5	62.445	33.785	1	0	9.3461	10.022	-8.1834	-14.216	-1.5281	-3.4315	8.8206	11.892	7.818	6.59	0.63722	-2.3233	1685.6
7.02	703	2.5	NaN	-7.4124	11.13	2.708	-189.24	9.6475	-7.6702	174.92	-822.47	1129	4.952	853.75	1062.5	60.819	33.345	1	0	9.3291	10.004	-8.1843	-14.217	-1.6224	-3.4461	8.8686	11.908	7.7067	6.5584	0.68425	-2.3083	1686.1
7.03	704	2.5	NaN	-7.5671	11.225	2.4018	-189.24	9.6853	-7.6825	174.29	-823.12	1129.2	4.9278	853.72	1062.5	59.319	31.508	1	0	9.2694	9.9446	-8.1867	-14.219	-1.7996	-3.4699	8.9592	11.951	7.4697	6.4747	0.77251	-2.2678	1686.7
7.04	705	2.5	NaN	-7.6784	11.338	2.1758	-189.17	9.6412	-7.4703	173.91	-823.45	1129.4	5.2908	853.92	1062.2	60.749	32.825	1	0	9.1975	9.8725	-8.19	-14.222	-1.9379	-3.4283	9.0584	11.921	7.2596	6.4442	0.86849	-2.3012	1687.2
7.05	706	2.5	NaN	-7.8936	11.533	1.9733	-189.2	9.6764	-7.5698	172.92	-823.86	1129.6	5.0978	853.81	1062.3	60.328	32.446	1	0	9.2729	9.9481	-8.1964	-14.229	-2.181	-3.4842	9.2474	11.962	7.0918	6.4639	1.0511	-2.2671	1687.4
7.06	707	2.5	NaN	-8.0584	11.671	1.8361	-189.23	9.716	-7.6797	172.15	-824.17	1129.8	4.8937	853.69	1062.5	60.769	32.735	1	0	9.3483	10.024	-8.2028	-14.235	-2.3658	-3.5405	9.3846	12.003	6.9824	6.4832	1.1818	-2.2322	1687.5
7.07	708	2.5	NaN	-8.2236	11.778	1.5954	-189.24	9.7304	-7.6891	171.69	-824.5	1129.9	4.8648	853.68	1062.5	60.641	31.755	1	0	9.4237	10.099	-8.2092	-14.242	-2.5467	-3.5675	9.489	12.019	6.8769	6.5317	1.2798	-2.2221	1687.8
7.08	709	2.5	NaN	-8.5625	11.983	1.0398	-189.26	9.7443	-7.7067	171	-825.13	1130.1	4.8011	853.67	1062.5	63.172	33.363	1	0	9.4991	10.175	-8.2156	-14.248	-2.9087	-3.6068	9.6907	12.037	6.5903	6.568	1.4751	-2.2111	1688.4
7.09	710	2.5	NaN	-8.776	12.129	0.77747	-189.25	9.7358	-7.6654	170.49	-825.39	1130.2	4.8715	853.67	1062.5	62.704	34.306	1	0	9.5745	10.25	-8.222	-14.254	-3.1427	-3.6203	9.8305	12.034	6.4318	6.6301	1.6085	-2.2199	1688.6
7.1	711	2.5	NaN	-9.0804	12.362	0.37279	-189.27	9.7257	-7.6675	169.74	-825.68	1130.4	4.8416	853.67	1062.5	63.008	33.983	1	0	9.6499	10.326	-8.2283	-14.261	-3.4725	-3.6593	10.057	12.03	6.1773	6.6666	1.8287	-2.2303	1688.8
7.11	712	2.5	NaN	-9.3329	12.553	0.054527	-189.27	9.71	-7.6552	169.14	-825.94	1130.5	4.8498	853.67	1062.5	62.724	34.202	1	0	9.7253	10.402	-8.2347	-14.267	-3.7465	-3.6864	10.244	12.019	5.9788	6.7152	2.0089	-2.248	1689
7.12	713	2.5	NaN	-9.5742	12.72	-0.22288	-189.27	9.6955	-7.6507	168.64	-826.16	1130.6	4.8343	853.67	1062.4	61.999	33.087	1	0	9.8007	10.477	-8.2411	-14.273	-4.0048	-3.7041	10.409	12.007	5.7959	6.773	2.1681	-2.2668	1689.2
7.13	714	2.5	NaN	-9.83	12.894	-0.47173	-189.27	9.6856	-7.6585	168.09	-826.38	1130.6	4.7883	853.66	1062.4	58.762	30.177	1	0	9.8761	10.553	-8.2475	-14.28	-4.2781	-3.7216	10.581	11.999	5.598	6.8311	2.3337	-2.2813	1689.3
7.14	715	2.5	NaN	-10.092	13.095	-0.65118	-189.27	9.6779	-7.6553	167.36	-826.62	1130.8	4.7826	853.64	1062.5	59.635	27.798	1	0	9.9515	10.628	-8.2539	-14.286	-4.5649	-3.745	10.777	11.996	5.3865	6.8832	2.5228	-2.29	1689.5
7.15	716	2.5	NaN	-10.501	13.419	-1.0177	-189.26	9.6773	-7.6678	166.55	-826.76	1130.9	4.7215	853.58	1062.5	59.844	30.74	1	0	10.027	10.704	-8.2603	-14.293	-4.9997	-3.7635	11.097	11.999	5.0271	6.9403	2.8367	-2.2936	1689.5
7.16	717	2.5	NaN	-10.834	13.711	-1.3063	-189.25	9.6621	-7.6506	165.8	-826.88	1131	4.7362	853.59	1062.4	59.516	29.407	1	0	10.102	10.779	-8.2667	-14.299	-5.3597	-3.773	11.386	11.987	4.7426	7.0064	3.1196	-2.3122	1689.6
7.17	718	2.5	NaN	-11.002	13.864	-1.4694	-189.24	9.6512	-7.6386	165.46	-826.93	1131	4.7586	853.61	1062.4	59.617	29.002	1	0	10.178	10.855	-8.2731	-14.305	-5.5395	-3.7791	11.538	11.977	4.6381	7.0758	3.2648	-2.3283	1689.6
7.18	719	2.5	NaN	-11.229	14.049	-1.6988	-189.23	9.6532	-7.6377	165.09	-826.96	1131	4.7591	853.58	1062.4	59.737	29.48	1	0	10.253	10.931	-8.2795	-14.312	-5.7794	-3.7819	11.722	11.98	4.4736	7.1486	3.4425	-2.3319	1689.6
7.19	720	2.5	NaN	-11.562	14.314	-2.0328	-189.21	9.6634	-7.6364	164.61	-826.94	1131.1	4.7583	853.54	1062.4	60.199	30.084	1	0	10.328	11.006	-8.2859	-14.318	-6.1284	-3.7805	11.986	11.992	4.2001	7.2256	3.6997	-2.3266	1689.5
7.2	721	2.5	NaN	-11.723	14.462	-2.2391	-189.21	9.6644	-7.6142	164.63	-826.74	1131.1	4.8199	853.54	1062.4	60.498	31.489	1	0	10.404	11.082	-8.2923	-14.325	-6.2905	-3.775	12.132	11.994	4.1134	7.3067	3.8397	-2.3307	1689.3
7.21	722	2.5	NaN	-11.946	14.581	-2.4302	-189.21	9.6784	-7.6318	164.25	-826.68	1131.2	4.7835	853.54	1062.4	60.642	33.059	1	0	10.479	11.157	-8.2987	-14.331	-6.5241	-3.7848	12.249	12.01	3.9551	7.3724	3.9501	-2.3208	1689.2
7.22	723	2.5	NaN	-12.032	14.622	-2.476	-189.2	9.6867	-7.6442	164.02	-826.67	1131.2	4.7427	853.52	1062.4	62.793	34.979	1	0	10.555	11.233	-8.3051	-14.337	-6.6165	-3.7828	12.289	12.02	3.9382	7.4501	3.9843	-2.3177	1689.1
7.23	724	2.5	NaN	-12.144	14.636	-2.5533	-189.2	9.7066	-7.6607	163.79	-826.64	1131.3	4.697	853.5	1062.5	65.183	36.257	1	0	10.63	11.308	-8.3115	-14.344	-6.7351	-3.7864	12.302	12.041	3.8949	7.522	3.99	-2.3026	1689.1
7.24	725	2.5	NaN	-12.254	14.628	-2.661	-189.2	9.723	-7.6562	163.66	-826.6	1131.3	4.7128	853.5	1062.5	65.529	36.913	1	0	10.705	11.384	-8.3179	-14.35	-6.8497	-3.7974	12.291	12.06	3.8557	7.5865	3.9732	-2.2905	1689
7.25	726	2.5	NaN	-12.32	14.58	-2.7459	-189.21	9.7308	-7.6351	163.64	-826.55	1131.3	4.7683	853.53	1062.4	65.168	36.247	1	0	10.781	11.46	-8.3243	-14.357	-6.9178	-3.8102	12.242	12.069	3.863	7.6494	3.9173	-2.288	1689
7.26	727	2.5	NaN	-12.387	14.459	-2.7686	-189.22	9.7585	-7.6671	163.48	-826.56	1131.3	4.6638	853.51	1062.5	63.416	34.677	1	0	10.827	11.505	-8.3273	-14.36	-6.9866	-3.8163	12.122	12.095	3.8399	7.689	3.795	-2.2647	1689
7.27	728	2.5	NaN	-12.415	14.322	-2.7644	-189.23	9.7693	-7.6448	163.44	-826.58	1131.3	4.7122	853.53	1062.5	61.175	33.097	1	0	10.838	11.517	-8.3262	-14.359	-7.0181	-3.836	11.989	12.103	3.8198	7.6808	3.6626	-2.2557	1689
7.28	729	2.5	NaN	-12.422	14.176	-2.7506	-189.24	9.7769	-7.664	163.44	-826.56	1131.2	4.6562	853.54	1062.5	67.6	31.355	1	0	10.993	11.672	-8.3231	-14.355	-7.0233	-3.8404	11.845	12.108	3.9694	7.8315	3.5215	-2.2476	1689
7.29	730	2.5	NaN	-12.412	13.93	-2.6702	-189.25	9.7748	-7.6658	163.38	-826.62	1131	4.6298	853.59	1062.5	68.26	31.373	1	0	11.312	11.991	-8.3177	-14.35	-7.0151	-3.8512	11.604	12.101	4.2964	8.1403	3.2863	-2.2494	1689.1
7.3	731	2.5	NaN	-12.385	13.623	-2.5781	-189.26	9.7694	-7.643	163.44	-826.65	1130.8	4.6644	853.65	1062.5	67.087	28.893	1	0	11.63	12.311	-8.3122	-14.345	-6.9866	-3.8638	11.303	12.089	4.6439	8.4473	2.9912	-2.2555	1689.2
7.31	732	2.5	NaN	-12.344	13.345	-2.5051	-189.27	9.7683	-7.6206	163.61	-826.6	1130.7	4.708	853.68	1062.5	67.579	27.233	1	0	11.949	12.631	-8.3067	-14.339	-6.9414	-3.8688	11.03	12.084	5.0079	8.762	2.7228	-2.255	1689.2
7.32	733	2.5	NaN	-12.318	13.172	-2.3151	-189.26	9.7699	-7.6436	163.26	-826.7	1130.7	4.6263	853.7	1062.5	65.454	25.475	1	0	12.268	12.95	-8.3013	-14.334	-6.9258	-3.8721	10.857	12.085	5.3425	9.0783	2.5555	-2.2483	1689.3
7.33	734	2.5	NaN	-12.232	13.027	-2.2084	-189.27	9.7708	-7.6482	163.48	-826.41	1130.6	4.6011	853.73	1062.5	61.4	24.482	1	0	12.587	13.27	-8.2958	-14.328	-6.8299	-3.8645	10.716	12.082	5.7572	9.4055	2.4201	-2.2465	1689
7.34	735	2.5	NaN	-12.17	12.97	-2.1082	-189.26	9.7626	-7.6429	163.61	-826.13	1130.5	4.604	853.77	1062.5	56.732	24.005	1	0	12.906	13.59	-8.2904	-14.323	-6.763	-3.8547	10.662	12.071	6.1431	9.735	2.3712	-2.2521	1688.8
7.35	736	2.5	NaN	-12.119	12.959	-1.9956	-189.26	9.7554	-7.6406	163.66	-825.85	1130.4	4.6027	853.8	1062.5	55.79	24.787	1	0	13.225	13.909	-8.2849	-14.317	-6.7094	-3.8461	10.653	12.061	6.5156	10.063	2.368	-2.2561	1688.5
7.36	737	2.5	NaN	-12.076	12.962	-1.8993	-189.25	9.7471	-7.6386	163.71	-825.6	1130.4	4.5997	853.82	1062.5	52.739	24.005	1	0	13.544	14.229	-8.2794	-14.312	-6.6642	-3.8373	10.659	12.051	6.8797	10.392	2.3791	-2.2609	1688.3
7.37	738	2.5	NaN	-12.029	12.966	-1.8522	-189.24	9.7349	-7.637	163.87	-825.38	1130.3	4.592	853.86	1062.5	54.82	24.005	1	0	13.863	14.549	-8.274	-14.306	-6.6107	-3.82	10.665	12.036	7.2521	10.729	2.3909	-2.2699	1688.1
7.38	739	2.5	NaN	-11.915	12.983	-1.8209	-189.21	9.7374	-7.6713	164.47	-824.81	1130.1	4.4932	853.86	1062.5	53.612	24.005	1	0	13.87	14.556	-8.2678	-14.3	-6.471	-3.7713	10.688	12.033	7.3993	10.785	2.42	-2.2672	1687.6
7.39	740	2.5	NaN	-11.839	12.988	-1.8033	-189.21	9.7167	-7.6285	164.91	-824.46	1130	4.5862	853.91	1062.5	53.977	26.41	1	0	13.523	14.208	-8.2609	-14.293	-6.3829	-3.752	10.695	12.009	7.1401	10.456	2.4342	-2.284	1687.4
7.4	741	2.5	NaN	-11.744	13.029	-1.7404	-189.19	9.7143	-7.614	165.37	-823.97	1129.8	4.5988	853.91	1062.5	48.942	24.005	1	0	13.431	14.115	-8.2583	-14.291	-6.2707	-3.7202	10.74	12.003	7.1598	10.395	2.4818	-2.2878	1686.9
7.41	742	2.5	NaN	-11.652	13.08	-1.5723	-189.18	9.7147	-7.6153	165.62	-823.53	1129.7	4.5762	853.9	1062.5	52.533	24.005	1	0	13.355	14.039	-8.2564	-14.289	-6.1681	-3.6961	10.795	12	7.1865	10.343	2.5385	-2.2889	1686.5
7.42	743	2.5	NaN	-11.582	13.123	-1.3718	-189.17	9.7078	-7.6054	165.73	-823.19	1129.6	4.5897	853.9	1062.5	52.764	24.005	1	0	13.216	13.901	-8.2545	-14.287	-6.0939	-3.6836	10.84	11.99	7.1223	10.217	2.5858	-2.2963	1686.2
7.43	744	2.5	NaN	-11.539	13.152	-1.2612	-189.17	9.6951	-7.5767	165.97	-822.87	1129.6	4.6506	853.91	1062.5	52.997	24.005	1	0	13.132	13.816	-8.2536	-14.286	-6.0439	-3.6715	10.871	11.976	7.0885	10.145	2.6177	-2.31	1685.9
7.44	745	2.5	NaN	-11.498	13.17	-1.1807	-189.16	9.7012	-7.6279	166.28	-822.51	1129.5	4.499	853.91	1062.5	54.372	24.005	1	0	13.076	13.76	-8.2531	-14.285	-5.9858	-3.648	10.892	11.979	7.0898	10.112	2.6387	-2.3064	1685.5
7.45	746	2.5	NaN	-11.444	13.163	-1.1457	-189.16	9.6875	-7.5982	166.77	-822.14	1129.4	4.5517	853.91	1062.5	56.552	26.923	1	0	12.929	13.613	-8.2519	-14.284	-5.9153	-3.6285	10.886	11.965	7.0137	9.9842	2.6336	-2.3195	1685.2
7.46	747	2.5	NaN	-11.399	13.136	-1.1165	-189.16	9.6865	-7.5527	167.29	-821.79	1129.4	4.6669	853.9	1062.5	57.148	29.103	1	0	12.747	13.43	-8.2505	-14.283	-5.8557	-3.6159	10.86	11.963	6.8911	9.8142	2.6096	-2.3203	1684.9
7.47	748	2.5	NaN	-11.332	13.067	-1.0121	-189.16	9.6897	-7.5594	167.95	-821.29	1129.3	4.6502	853.88	1062.5	58.637	29.821	1	0	12.694	13.377	-8.2517	-14.284	-5.7643	-3.5939	10.794	11.962	6.9294	9.7829	2.5425	-2.3219	1684.4
7.48	749	2.5	NaN	-11.263	12.977	-0.83162	-189.16	9.6913	-7.5955	168.54	-820.74	1129.1	4.5517	853.85	1062.5	58.8	31.439	1	0	12.581	13.264	-8.2521	-14.285	-5.6702	-3.5691	10.709	11.959	6.9107	9.6946	2.4568	-2.3253	1683.9
7.49	750	2.5	NaN	-11.241	12.917	-0.63601	-189.16	9.6938	-7.582	168.6	-820.44	1129	4.5836	853.83	1062.5	58.892	31.27	1	0	12.4	13.082	-8.2519	-14.284	-5.6455	-3.5647	10.652	11.959	6.7544	9.5176	2.3997	-2.3252	1683.6
7.5	751	2.5	NaN	-11.192	12.839	-0.38092	-189.17	9.7044	-7.5994	168.56	-820.12	1128.9	4.5528	853.81	1062.5	60.325	32.524	1	0	12.351	13.034	-8.253	-14.285	-5.5964	-3.57	10.577	11.966	6.7549	9.4636	2.3242	-2.3191	1683.3
7.51	752	2.5	NaN	-11.125	12.705	-0.19215	-189.18	9.7181	-7.5955	169.02	-819.56	1128.7	4.5764	853.78	1062.5	59.805	33.286	1	0	12.321	13.004	-8.2539	-14.286	-5.5127	-3.5658	10.448	11.974	6.8087	9.4378	2.1946	-2.312	1682.7
7.52	753	2.5	NaN	-11.065	12.578	-0.062831	-189.19	9.7168	-7.6008	169.46	-819.12	1128.6	4.5692	853.77	1062.5	59.107	31.599	1	0	12.287	12.969	-8.2537	-14.286	-5.4358	-3.5558	10.326	11.969	6.8515	9.4136	2.0723	-2.317	1682.3
7.53	754	2.5	NaN	-11.011	12.456	0.060873	-189.19	9.7218	-7.6197	169.78	-818.75	1128.5	4.5328	853.76	1062.5	59.416	31.116	1	0	12.239	12.922	-8.2534	-14.286	-5.3682	-3.5461	10.208	11.97	6.8713	9.3754	1.9544	-2.3154	1681.9
7.54	755	2.5	NaN	-10.952	12.32	0.22078	-189.19	9.7335	-7.6318	170.05	-818.31	1128.4	4.5161	853.74	1062.5	56.186	29.158	1	0	12.155	12.836	-8.2528	-14.285	-5.298	-3.5395	10.076	11.978	6.8565	9.2969	1.8228	-2.3074	1681.5
7.55	756	2.5	NaN	-10.88	12.159	0.41743	-189.2	9.7258	-7.6045	170.41	-817.69	1128.2	4.5814	853.74	1062.5	57.659	28.574	1	0	12.098	12.78	-8.2523	-14.285	-5.2137	-3.5342	9.9183	11.967	6.8842	9.2454	1.666	-2.3181	1680.9
7.56	757	2.5	NaN	-10.853	12.11	0.50557	-189.2	9.7177	-7.6	170.47	-817.48	1128.2	4.5878	853.76	1062.5	57.725	29.529	1	0	12.015	12.696	-8.2525	-14.285	-5.1842	-3.5294	9.8693	11.958	6.8304	9.1667	1.6167	-2.3269	1680.7
7.57	758	2.5	NaN	-10.774	11.933	0.78275	-189.21	9.7231	-7.5924	170.49	-817.04	1128.1	4.6134	853.75	1062.5	57.396	28.647	1	0	11.377	12.057	-8.2609	-14.293	-5.1041	-3.541	9.6957	11.96	6.2727	8.5159	1.4348	-2.3333	1680.3
7.58	759	2.5	NaN	-10.684	11.731	0.98181	-189.21	9.7114	-7.5869	170.77	-816.58	1127.9	4.6257	853.78	1062.5	57.812	27.972	1	0	11.052	11.731	-8.2639	-14.296	-5.0039	-3.5338	9.4986	11.944	6.0479	8.1973	1.2347	-2.3522	1679.9
7.59	760	2.5	NaN	-10.525	11.518	1.0847	-189.22	9.6947	-7.5734	171.42	-816.08	1127.7	4.6484	853.82	1062.5	57.953	29.59	1	0	11.084	11.763	-8.2608	-14.293	-4.822	-3.5131	9.2926	11.92	6.2618	8.2501	1.0318	-2.3731	1679.5
7.6	761	2.5	NaN	-10.325	11.33	1.1478	-189.22	9.6897	-7.5577	172.19	-815.59	1127.4	4.6738	853.83	1062.5	58.16	29.738	1	0	11.113	11.792	-8.2566	-14.289	-4.5953	-3.4942	9.1134	11.906	6.5172	8.2978	0.85677	-2.3832	1679.1
7.61	762	2.5	NaN	-10.251	11.255	1.24	-189.23	9.7001	-7.5706	172.4	-815.26	1127.3	4.6364	853.81	1062.5	58.53	31.265	1	0	11.141	11.82	-8.2523	-14.285	-4.5113	-3.4897	9.0422	11.913	6.6296	8.3308	0.78983	-2.3713	1678.7
7.62	763	2.5	NaN	-10.17	11.182	1.3864	-189.22	9.6747	-7.5831	172.45	-814.98	1127.3	4.5804	853.86	1062.5	58.987	32.367	1	0	11.052	11.732	-8.2487	-14.281	-4.426	-3.4793	8.9683	11.888	6.6263	8.2523	0.71954	-2.3928	1678.5
7.63	764	2.5	NaN	-10.216	11.166	1.5423	-189.22	9.6716	-7.5852	172.15	-814.77	1127.5	4.5677	853.87	1062.5	59.556	33.457	1	0	10.982	11.661	-8.2452	-14.278	-4.4807	-3.4886	8.9454	11.892	6.5014	8.1727	0.70028	-2.3854	1678.3
7.64	765	2.5	NaN	-10.19	11.1	1.6412	-189.22	9.6639	-7.5767	172.17	-814.6	1127.6	4.5762	853.89	1062.5	61.934	34.307	1	0	11.01	11.69	-8.2414	-14.274	-4.4545	-3.4849	8.877	11.887	6.5559	8.2048	0.63555	-2.3865	1678.1
7.65	766	2.5	NaN	-9.9931	10.904	1.6975	-189.22	9.6538	-7.5721	172.81	-814.42	1127.5	4.5594	853.91	1062.5	62.779	33.331	1	0	11.025	11.704	-8.238	-14.27	-4.2343	-3.4582	8.6856	11.872	6.7903	8.2457	0.44767	-2.3981	1678.1
7.66	767	2.5	NaN	-9.7032	10.652	1.7111	-189.21	9.648	-7.5741	173.88	-814.18	1127.2	4.5168	853.93	1062.5	63.239	34.46	1	0	11.025	11.704	-8.2347	-14.267	-3.9059	-3.4171	8.4418	11.858	7.1188	8.2869	0.20704	-2.4086	1677.9
7.67	768	2.5	NaN	-9.6461	10.667	1.6111	-189.21	9.6424	-7.5563	174.48	-813.79	1127.3	4.543	853.94	1062.5	62.573	33.124	1	0	10.933	11.612	-8.2325	-14.265	-3.8279	-3.3884	8.4515	11.858	7.1046	8.2232	0.21895	-2.4071	1677.6
7.68	769	2.5	NaN	-9.4953	10.466	1.7955	-189.2	9.6483	-7.553	174.57	-814.08	1127.2	4.5379	853.94	1062.5	62.363	31.572	1	0	10.87	11.549	-8.2308	-14.263	-3.6748	-3.3778	8.2572	11.858	7.1956	8.1714	0.026382	-2.4057	1677.9
7.69	770	2.5	NaN	-9.3843	10.305	1.9979	-189.19	9.6454	-7.5455	174.66	-814.28	1127.1	4.5293	853.96	1062.5	59.373	30.64	1	0	10.842	11.521	-8.2297	-14.262	-3.5613	-3.3699	8.0963	11.854	7.2807	8.1509	-0.13339	-2.408	1678.1
7.7	771	2.5	NaN	-9.3054	10.168	2.1619	-189.19	9.6431	-7.5508	174.73	-814.49	1127.2	4.4855	853.97	1062.5	67.263	28.815	1	0	10.795	11.474	-8.2283	-14.261	-3.4792	-3.3641	7.9592	11.852	7.3161	8.11	-0.26908	-2.4089	1678.4
7.71	772	2.5	NaN	-9.2408	10.039	2.2772	-189.19	9.6518	-7.5519	174.86	-814.72	1127.2	4.458	853.97	1062.5	60.787	26.689	1	0	10.728	11.406	-8.2266	-14.259	-3.4102	-3.3585	7.8302	11.86	7.3177	8.048	-0.39642	-2.3985	1678.6
7.72	773	2.5	NaN	-9.1811	9.9201	2.3514	-189.19	9.6695	-7.5352	175.06	-814.94	1127.2	4.4843	853.94	1062.5	63.701	28.917	1	0	10.556	11.234	-8.2241	-14.256	-3.3451	-3.3522	7.711	11.879	7.2106	7.8816	-0.51312	-2.3778	1678.8
7.73	774	2.5	NaN	-9.1478	9.8617	2.3808	-189.19	9.6632	-7.5325	175.2	-815.04	1127.2	4.4801	853.95	1062.5	62.453	28.735	1	0	10.387	11.065	-8.2219	-14.254	-3.3074	-3.3479	7.6516	11.873	7.0795	7.7167	-0.57032	-2.3809	1678.9
7.74	775	2.5	NaN	-9.0404	9.5891	2.5504	-189.19	9.6742	-7.5222	175.66	-815.6	1127.3	4.4545	853.96	1062.5	63.624	30.915	1	0	10.27	10.947	-8.221	-14.253	-3.1856	-3.3303	7.3782	11.885	7.0843	7.6171	-0.84276	-2.3682	1679.6
7.75	776	2.5	NaN	-8.9975	9.4855	2.6163	-189.19	9.6856	-7.52	175.86	-815.84	1127.3	4.4481	853.95	1062.5	64.241	32.305	1	0	10.127	10.804	-8.2189	-14.251	-3.1362	-3.3302	7.274	11.897	6.9905	7.4737	-0.94489	-2.3542	1679.8
7.76	777	2.5	NaN	-8.9223	9.3742	2.7406	-189.2	9.6922	-7.5045	176.08	-816.27	1127.3	4.4501	853.94	1062.5	63.942	33.581	1	0	9.9797	10.657	-8.2163	-14.249	-3.0551	-3.3291	7.1624	11.904	6.9246	7.3275	-1.0539	-2.3446	1680.3
7.77	778	2.5	NaN	-8.8408	9.2632	2.9318	-189.19	9.6952	-7.5011	176.18	-816.82	1127.4	4.4025	853.93	1062.5	61.219	31.659	1	0	9.9542	10.631	-8.2136	-14.246	-2.9705	-3.3247	7.0514	11.907	6.9837	7.3063	-1.1622	-2.3389	1680.8
7.78	779	2.5	NaN	-8.8099	9.2393	3.1003	-189.19	9.6975	-7.5298	176.03	-817.19	1127.4	4.2916	853.93	1062.5	59.505	29.001	1	0	9.9267	10.603	-8.2108	-14.243	-2.9423	-3.3221	7.0277	11.909	6.9844	7.2814	-1.1831	-2.3341	1681.2
7.79	780	2.5	NaN	-8.7398	9.2599	3.1557	-189.19	9.6979	-7.5033	176.23	-817.48	1127.4	4.3317	853.93	1062.5	57.032	27.92	1	0	9.8736	10.55	-8.2074	-14.24	-2.8677	-3.3168	7.0488	11.909	7.0058	7.2334	-1.1586	-2.3307	1681.5
7.8	781	2.5	NaN	-8.5895	9.3574	3.1458	-189.19	9.6863	-7.4768	176.82	-817.84	1127.4	4.3478	853.94	1062.5	55.611	25.385	1	0	9.8504	10.527	-8.2045	-14.237	-2.6992	-3.298	7.1469	11.897	7.1512	7.229	-1.0576	-2.34	1681.9
7.81	782	2.5	NaN	-8.5209	9.4262	3.1598	-189.19	9.6724	-7.4518	177.07	-818.02	1127.4	4.3883	853.96	1062.5	51.019	24.005	1	0	9.861	10.538	-8.2023	-14.235	-2.6242	-3.2891	7.2147	11.884	7.2369	7.2485	-0.98758	-2.3507	1682.1
7.82	783	2.5	NaN	-8.4544	9.5428	3.2678	-189.18	9.6601	-7.4223	177.17	-818.31	1127.4	4.4302	853.98	1062.4	55.258	24.005	1	0	9.8222	10.499	-8.1998	-14.232	-2.5568	-3.2861	7.3296	11.873	7.2654	7.2126	-0.87025	-2.3589	1682.4
7.83	784	2.5	NaN	-8.3603	9.6914	3.4439	-189.18	9.6555	-7.4079	177.3	-818.78	1127.5	4.4122	853.96	1062.5	64.22	31.716	1	0	9.7819	10.458	-8.1973	-14.23	-2.4594	-3.277	7.4774	11.87	7.3225	7.1813	-0.71991	-2.3602	1682.9
7.84	785	2.5	NaN	-8.267	9.7915	3.5916	-189.16	9.6579	-7.4282	177.53	-819.26	1127.5	4.3041	853.91	1062.5	61.42	34.007	1	0	9.7571	10.433	-8.1946	-14.227	-2.3561	-3.2534	7.5784	11.871	7.401	7.18	-0.61619	-2.3558	1683.4
7.85	786	2.5	NaN	-8.2348	9.8169	3.605	-189.16	9.6291	-7.417	177.76	-819.44	1127.5	4.3226	853.97	1062.4	61.469	33.113	1	0	9.6462	10.322	-8.1912	-14.224	-2.3177	-3.2436	7.6038	11.842	7.3285	7.0787	-0.5874	-2.3813	1683.6
7.86	787	2.5	NaN	-8.0719	9.9168	3.7317	-189.16	9.6175	-7.4063	178.4	-820.2	1127.5	4.3107	853.95	1062.4	59.557	33.382	1	0	9.4933	10.169	-8.1876	-14.22	-2.1353	-3.2195	7.7046	11.83	7.358	6.9495	-0.483	-2.3902	1684.4
7.87	788	2.5	NaN	-7.991	10.001	3.8933	-189.15	9.6109	-7.4114	178.64	-820.77	1127.5	4.2628	853.92	1062.4	50.947	26.579	1	0	9.0463	9.721	-8.178	-14.21	-2.0467	-3.2064	7.7881	11.823	6.9996	6.5146	-0.38998	-2.387	1685
7.88	789	2.5	NaN	-7.9569	10.106	4.0719	-189.14	9.6068	-7.4397	178.7	-821.18	1127.5	4.1587	853.89	1062.5	50.641	24.257	1	0	8.4963	9.1697	-8.1666	-14.199	-2.0083	-3.1939	7.8929	11.819	6.4879	5.9758	-0.27362	-2.3796	1685.4
7.89	790	2.5	NaN	-7.9323	10.248	4.2559	-189.14	9.6043	-7.4596	178.77	-821.52	1127.6	4.0862	853.87	1062.5	49.352	24.005	1	0	8.514	9.1875	-8.1681	-14.2	-1.98	-3.1842	8.0348	11.817	6.534	6.0033	-0.13323	-2.3831	1685.7
7.9	791	2.5	NaN	-7.911	10.413	4.4558	-189.14	9.6004	-7.4247	178.83	-821.82	1127.7	4.1732	853.85	1062.5	48.908	24.005	1	0	8.5066	9.1801	-8.169	-14.201	-1.9606	-3.1892	8.1967	11.817	6.5461	5.9909	0.02764	-2.3847	1686
7.91	792	2.5	NaN	-7.9076	10.617	4.8361	-189.12	9.5719	-7.4134	178.59	-822.39	1127.9	4.1661	853.88	1062.4	49.136	24.005	1	0	8.4712	9.1446	-8.1693	-14.202	-1.9672	-3.184	8.3942	11.795	6.504	5.9606	0.22487	-2.4068	1686.6
7.92	793	2.5	NaN	-7.8938	10.725	4.9025	-189.11	9.5659	-7.3729	179.08	-822.81	1127.8	4.2241	853.87	1062.4	47.742	24.005	1	0	8.4574	9.1307	-8.1714	-14.204	-1.94	-3.1584	8.5031	11.788	6.5174	5.9724	0.33173	-2.4155	1687
7.93	794	2.5	NaN	-7.8939	10.872	4.9113	-189.1	9.5686	-7.38	179.91	-823.28	1127.8	4.1806	853.85	1062.4	49.174	24.005	1	0	8.4473	9.1207	-8.1732	-14.206	-1.9124	-3.1213	8.6525	11.789	6.5349	5.9994	0.47929	-2.417	1687.6
7.94	795	2.5	NaN	-7.918	11.072	5.0051	-189.1	9.5653	-7.3814	180.59	-823.69	1127.8	4.1694	853.84	1062.4	46.863	24.005	1	0	8.4388	9.1121	-8.1736	-14.206	-1.9146	-3.1013	8.8535	11.784	6.5242	6.0108	0.67986	-2.4218	1688.1
7.95	796	2.5	NaN	-7.9687	11.284	5.2117	-189.11	9.5582	-7.367	180.83	-823.99	1127.8	4.2043	853.84	1062.4	55.608	24.005	1	0	8.4421	9.1155	-8.1746	-14.207	-1.9592	-3.102	9.0643	11.778	6.483	6.0134	0.88973	-2.4289	1688.4
7.96	797	2.5	NaN	-8.0366	11.441	5.4377	-189.1	9.5649	-7.3923	180.68	-824.24	1127.9	4.1288	853.84	1062.5	60.11	28.901	1	0	8.4777	9.1511	-8.1771	-14.209	-2.0306	-3.0961	9.2201	11.786	6.4471	6.055	1.043	-2.4231	1688.6
7.97	798	2.5	NaN	-8.0403	11.602	5.5547	-189.11	9.5492	-7.3539	180.92	-824.39	1127.9	4.2046	853.87	1062.4	57.281	27.156	1	0	8.4941	9.1675	-8.1789	-14.211	-2.0294	-3.0948	9.3781	11.773	6.4647	6.0727	1.1992	-2.4382	1688.8
7.98	799	2.5	NaN	-8.06	11.728	5.6263	-189.1	9.5647	-7.3971	181.25	-824.59	1128	4.0828	853.83	1062.5	55.734	27.415	1	0	8.5048	9.1783	-8.1806	-14.213	-2.0345	-3.0755	9.5051	11.788	6.4704	6.1028	1.3245	-2.4254	1689
7.99	800	2.5	NaN	-8.0848	11.82	5.6462	-189.11	9.5603	-7.3696	181.72	-824.8	1127.9	4.1603	853.85	1062.4	55.781	26.871	1	0	8.5615	9.2351	-8.1852	-14.218	-2.0469	-3.0738	9.5979	11.782	6.5147	6.1613	1.4127	-2.4351	1689.3
8	801	2.5	NaN	-8.1092	11.908	5.6882	-189.12	9.5499	-7.3412	182.24	-825.05	1127.9	4.2326	853.88	1062.4	57.207	27.053	1	0	8.5982	9.2718	-8.1892	-14.222	-2.057	-3.0685	9.6872	11.771	6.5411	6.2034	1.498	-2.4503	1689.6
8.01	802	2.5	NaN	-8.127	12.002	5.7877	-189.12	9.5486	-7.3593	182.73	-825.31	1127.9	4.17	853.89	1062.4	56.256	26.337	1	0	8.6123	9.2861	-8.1925	-14.225	-2.0571	-3.0483	9.7823	11.768	6.5553	6.2377	1.5898	-2.4565	1689.9
8.02	803	2.5	NaN	-8.1327	12.064	5.8926	-189.12	9.547	-7.3537	183.21	-825.51	1127.8	4.1836	853.9	1062.4	53.481	24.005	1	0	8.6686	9.3425	-8.1952	-14.228	-2.0478	-3.0384	9.8462	11.765	6.6208	6.3041	1.6509	-2.4624	1690.2
8.03	804	2.5	NaN	-8.1584	12.049	6.0669	-189.14	9.5445	-7.3298	183.47	-825.75	1127.8	4.2527	853.94	1062.4	47.566	24.005	1	0	8.731	9.405	-8.1978	-14.23	-2.0682	-3.0487	9.8295	11.764	6.6628	6.3563	1.6317	-2.4666	1690.5
8.04	805	2.5	NaN	-8.1611	11.967	6.1115	-189.15	9.5594	-7.3348	184.14	-825.86	1127.8	4.2411	853.93	1062.4	53.759	24.005	1	0	8.8412	9.5154	-8.1998	-14.232	-2.0484	-3.0379	9.7511	11.776	6.7928	6.4775	1.5513	-2.4566	1690.7
8.05	806	2.5	NaN	-8.1515	11.896	6.1041	-189.14	9.5739	-7.3543	184.64	-825.89	1127.7	4.1674	853.91	1062.4	48.217	24.005	1	0	8.9543	9.6288	-8.202	-14.234	-2.0192	-3.01	9.6839	11.786	6.9351	6.6189	1.4819	-2.4484	1690.7
8.06	807	2.5	NaN	-8.1417	11.799	6.1206	-189.14	9.5787	-7.3758	185.03	-825.9	1127.6	4.1035	853.91	1062.5	49.606	24.005	1	0	9.0569	9.7316	-8.205	-14.237	-1.9941	-2.9901	9.5909	11.786	7.0628	6.7415	1.3859	-2.451	1690.8
8.07	808	2.5	NaN	-8.1387	11.603	6.2227	-189.15	9.5768	-7.3848	185.53	-825.91	1127.4	4.1083	853.94	1062.4	50.612	24.005	1	0	9.1288	9.8037	-8.2069	-14.239	-1.9747	-2.9895	9.4008	11.779	7.1541	6.8142	1.1938	-2.4604	1690.9
8.08	809	2.5	NaN	-8.1385	11.251	6.4393	-189.16	9.5889	-7.3632	186.27	-825.77	1127.1	4.1755	853.95	1062.4	52.185	24.005	1	0	9.1856	9.8606	-8.2084	-14.241	-1.9515	-2.977	9.0588	11.782	7.2341	6.8836	0.85036	-2.4593	1690.8
8.09	810	2.5	NaN	-8.1466	11.015	6.5782	-189.16	9.6003	-7.3763	186.57	-825.72	1127	4.1342	853.92	1062.5	55.445	24.005	1	0	9.2423	9.9175	-8.2099	-14.242	-1.9478	-2.9615	8.8268	11.788	7.2945	6.956	0.61693	-2.454	1690.8
8.1	811	2.5	NaN	-8.1732	10.747	6.7167	-189.17	9.5924	-7.3744	186.87	-825.64	1126.9	4.144	853.95	1062.5	56.042	24.005	1	0	9.3111	9.9864	-8.2112	-14.244	-1.9645	-2.9611	8.5633	11.776	7.3466	7.0253	0.35213	-2.4678	1690.7
8.11	812	2.5	NaN	-8.1724	10.458	6.8125	-189.17	9.5898	-7.3714	187.35	-825.47	1126.7	4.1482	853.96	1062.5	57.19	24.005	1	0	9.3932	10.069	-8.2123	-14.245	-1.9469	-2.9457	8.2808	11.767	7.4463	7.123	0.068482	-2.4775	1690.6
8.12	813	2.5	NaN	-8.1654	10.094	6.9203	-189.18	9.5881	-7.3533	187.98	-825.22	1126.5	4.1913	853.96	1062.5	58.725	24.005	1	0	9.4168	10.092	-8.2125	-14.245	-1.9192	-2.929	7.9243	11.758	7.4976	7.1635	-0.28821	-2.4873	1690.4
8.13	814	2.5	NaN	-8.1796	9.6803	7.077	-189.19	9.5774	-7.3185	188.54	-824.93	1126.2	4.2843	853.97	1062.5	56.543	24.005	1	0	9.3742	10.05	-8.2118	-14.244	-1.9164	-2.9267	7.5193	11.738	7.4578	7.1229	-0.69244	-2.5057	1690.2
8.14	815	2.5	NaN	-8.1769	9.528	7.1581	-189.18	9.5691	-7.3285	188.71	-824.76	1126.1	4.2328	853.98	1062.5	54.004	24.005	1	0	9.3843	10.06	-8.2087	-14.241	-1.9058	-2.9073	7.3702	11.727	7.4785	7.1524	-0.83855	-2.5142	1690
8.15	816	2.5	NaN	-8.1964	8.9748	7.5583	-189.16	9.5498	-7.3356	189.08	-823.95	1125.8	4.1667	853.98	1062.5	55.193	24.005	1	0	9.3825	10.058	-8.2051	-14.237	-1.9075	-2.8666	6.8279	11.697	7.475	7.1914	-1.3772	-2.5407	1689.3
8.16	817	2.5	NaN	-8.2209	8.5899	7.7891	-189.15	9.5399	-7.3181	189.38	-823.49	1125.5	4.2123	853.98	1062.5	52.596	24.005	1	0	9.3295	10.005	-8.2008	-14.233	-1.9217	-2.8552	6.4512	11.679	7.4078	7.1497	-1.7496	-2.5545	1688.8
8.17	818	2.5	NaN	-8.2246	8.2845	7.9256	-189.14	9.5307	-7.3178	189.76	-823.03	1125.2	4.2044	853.97	1062.5	53.223	24.005	1	0	9.3311	10.006	-8.1954	-14.228	-1.9107	-2.8302	6.1535	11.662	7.4204	7.1763	-2.0419	-2.566	1688.4
8.18	819	2.5	NaN	-8.2068	7.9935	8.0393	-189.13	9.5237	-7.3321	190.18	-822.52	1125	4.1546	853.95	1062.5	52.703	24.005	1	0	9.3643	10.04	-8.1895	-14.222	-1.8751	-2.7983	5.8703	11.647	7.4892	7.2414	-2.3192	-2.575	1687.9
8.19	820	2.5	NaN	-8.1778	7.6838	8.1817	-189.13	9.5196	-7.3359	190.55	-822.01	1124.7	4.1527	853.93	1062.4	51.931	24.005	1	0	9.4578	10.133	-8.1844	-14.217	-1.8313	-2.7836	5.5687	11.635	7.6264	7.3498	-2.6157	-2.582	1687.4
8.2	821	2.5	NaN	-8.1304	7.328	8.3947	-189.12	9.4936	-7.3272	191.05	-821.09	1124.4	4.1586	853.94	1062.4	50.794	24.005	1	0	9.5428	10.219	-8.1791	-14.211	-1.7639	-2.7559	5.2231	11.598	7.7788	7.4627	-2.956	-2.613	1686.6
8.21	822	2.5	NaN	-8.1065	7.1035	8.5732	-189.12	9.4965	-7.3106	191.27	-820.47	1124.1	4.2029	853.92	1062.4	51.356	24.005	1	0	9.5161	10.192	-8.1717	-14.204	-1.7316	-2.7455	5.0052	11.595	7.7846	7.4465	-3.1665	-2.6092	1685.9
8.22	823	2.5	NaN	-8.0467	6.8346	8.774	-189.13	9.4888	-7.3211	191.61	-819.6	1123.8	4.1722	853.91	1062.4	49.006	24.005	1	0	9.4895	10.165	-8.1643	-14.197	-1.6559	-2.7342	4.7469	11.576	7.8337	7.431	-3.4174	-2.6202	1685.1
8.23	824	2.5	NaN	-7.9798	6.6034	8.9238	-189.14	9.4874	-7.3324	191.96	-818.82	1123.5	4.1422	853.89	1062.4	49.558	24.005	1	0	9.4629	10.139	-8.1569	-14.189	-1.5732	-2.7284	4.5257	11.565	7.8897	7.4102	-3.6312	-2.6241	1684.3
8.24	825	2.5	NaN	-7.9094	6.4004	9.0343	-189.15	9.4977	-7.3305	192.31	-818.11	1123.2	4.1437	853.84	1062.4	49.157	24.005	1	0	9.4968	10.173	-8.1518	-14.184	-1.4882	-2.7244	4.3318	11.566	8.0086	7.4481	-3.82	-2.6179	1683.6
8.25	826	2.5	NaN	-7.8228	6.1711	9.1685	-189.15	9.4996	-7.2848	192.68	-817.25	1122.8	4.2255	853.84	1062.4	47.36	24.005	1	0	9.5394	10.215	-8.1483	-14.181	-1.3885	-2.711	4.112	11.559	8.1509	7.5042	-4.0364	-2.622	1682.8
8.26	827	2.5	NaN	-7.7536	6.0651	9.283	-189.1	9.4076	-7.0004	192.79	-816.65	1122.7	4.7881	854.16	1062.1	45.762	24.005	1	0	9.5819	10.258	-8.1483	-14.181	-1.3335	-2.681	4.0003	11.472	8.2484	7.5769	-4.148	-2.7083	1682.4
8.27	828	2.5	NaN	-7.6874	5.9679	9.5003	-189.1	9.4262	-7.0013	192.73	-815.8	1122.5	4.7497	854.11	1062.1	43.949	24.005	1	0	9.5632	10.239	-8.1501	-14.182	-1.2648	-2.6781	3.9081	11.486	8.2984	7.561	-4.2419	-2.6964	1681.5
8.28	829	2.5	NaN	-7.6282	5.907	9.6271	-189.15	9.4832	-7.1959	192.75	-815.14	1122.4	4.3294	853.88	1062.3	41.847	24.005	1	0	9.5151	10.191	-8.1527	-14.185	-1.1873	-2.7066	3.8586	11.532	8.3278	7.4843	-4.2941	-2.6534	1680.7
8.29	830	2.5	NaN	-7.5604	5.8528	9.6781	-189.16	9.4754	-7.1584	192.89	-814.57	1122.2	4.4007	853.88	1062.3	36.496	24.005	1	0	9.454	10.13	-8.151	-14.183	-1.1147	-2.7111	3.8083	11.52	8.3393	7.4185	-4.3427	-2.6634	1680.1
8.3	831	2.5	NaN	-7.4839	5.7794	9.6918	-189.13	9.4172	-6.9244	193.14	-814	1122	4.8662	854.09	1062.1	30.705	24.005	1	0	9.3977	10.073	-8.147	-14.179	-1.0444	-2.6894	3.7332	11.463	8.3533	7.3838	-4.4138	-2.716	1679.7
8.31	832	2.5	NaN	-7.4157	5.6848	9.6959	-189.14	9.4174	-6.9285	193.39	-813.36	1121.8	4.8029	854.05	1062.1	27.041	24.005	1	0	9.4828	10.159	-8.1423	-14.175	-0.96278	-2.6893	3.6463	11.456	8.52	7.4692	-4.496	-2.7187	1679.1
8.32	833	2.5	NaN	-7.37	5.6491	9.6691	-189.15	9.4067	-6.9105	193.6	-812.75	1121.6	4.791	854.06	1062.1	24.112	24.005	1	0	9.4603	10.136	-8.1388	-14.171	-0.90728	-2.6851	3.6156	11.44	8.5531	7.4509	-4.5232	-2.7309	1678.5
8.33	834	2.5	NaN	-7.3544	5.6507	9.6478	-189.15	9.4084	-6.905	193.69	-812.48	1121.6	4.7764	854.05	1062.1	25.899	24.005	1	0	9.3183	9.9936	-8.1368	-14.169	-0.88697	-2.6822	3.6196	11.439	8.4313	7.3114	-4.5172	-2.7297	1678.3
8.34	835	2.5	NaN	-7.3569	5.6728	9.7183	-189.15	9.3973	-6.8925	193.49	-812.08	1121.5	4.7589	854.07	1062.1	26.127	24.005	1	0	9.2563	9.9315	-8.1351	-14.167	-0.89441	-2.692	3.6419	11.428	8.3619	7.2395	-4.4933	-2.7393	1677.9
8.35	836	2.5	NaN	-7.3641	5.7008	9.7612	-189.16	9.3895	-6.8894	193.34	-811.66	1121.5	4.7157	854.06	1062.1	23.649	24.005	1	0	9.2064	9.8815	-8.1335	-14.166	-0.90363	-2.697	3.6705	11.42	8.3028	7.1845	-4.463	-2.7461	1677.4
8.36	837	2.5	NaN	-7.3725	5.7251	9.7195	-189.16	9.3908	-6.9031	193.41	-811.33	1121.4	4.6363	854.03	1062.1	23.649	24.005	1	0	9.1658	9.8408	-8.1318	-14.164	-0.90553	-2.6898	3.6972	11.419	8.2603	7.151	-4.4346	-2.7453	1677.1
8.37	838	2.5	NaN	-7.3894	5.7421	9.656	-189.16	9.3907	-6.9311	193.52	-811.04	1121.4	4.5164	854.01	1062.1	23.649	24.005	1	0	9.1198	9.7947	-8.1299	-14.162	-0.91323	-2.6841	3.7179	11.415	8.2066	7.1106	-4.412	-2.7473	1676.8
8.38	839	2.5	NaN	-7.3911	5.7369	9.4915	-189.22	9.4584	-7.1223	193.98	-810.87	1121.2	4.1452	853.74	1062.4	25.491	24.005	1	0	9.0594	9.7341	-8.1276	-14.16	-0.88502	-2.718	3.7241	11.471	8.1743	7.0161	-4.4035	-2.6887	1676.4
8.39	840	2.5	NaN	-7.4392	5.7449	9.3986	-189.23	9.4693	-7.1734	194.2	-810.73	1121.2	3.9891	853.69	1062.4	23.649	24.005	1	0	8.9535	9.628	-8.126	-14.158	-0.91963	-2.7076	3.7374	11.477	8.0338	6.9204	-4.3886	-2.6816	1676.3
8.4	841	2.5	NaN	-7.4907	5.7592	9.3613	-189.23	9.4563	-7.1729	194.27	-810.65	1121.1	3.9603	853.7	1062.4	23.649	24.005	1	0	8.8302	9.5045	-8.1249	-14.157	-0.96766	-2.706	3.7529	11.463	7.8626	6.7984	-4.372	-2.6946	1676.2
8.41	842	2.5	NaN	-7.5301	5.7754	9.3436	-189.23	9.4471	-7.1581	194.3	-810.62	1121.1	3.9822	853.71	1062.4	23.649	24.005	1	0	8.7629	9.437	-8.1256	-14.158	-1.0067	-2.7101	3.7692	11.453	7.7562	6.7269	-4.3564	-2.7046	1676.2
8.42	843	2.5	NaN	-7.5724	5.7925	9.3226	-189.23	9.4492	-7.1559	194.35	-810.62	1121.1	3.9706	853.71	1062.4	23.649	24.005	1	0	8.7091	9.383	-8.126	-14.158	-1.0469	-2.7071	3.7874	11.454	7.6622	6.6759	-4.3386	-2.704	1676.2
8.43	844	2.5	NaN	-7.6642	5.8131	9.3064	-189.23	9.4421	-7.1879	194.39	-810.72	1121	3.8497	853.72	1062.5	23.649	24.005	1	0	8.6701	9.3439	-8.1261	-14.158	-1.1335	-2.6952	3.8105	11.445	7.5365	6.6487	-4.3155	-2.7137	1676.3
8.44	845	2.5	NaN	-7.748	5.836	9.2898	-189.23	9.4359	-7.1406	194.46	-810.92	1121	3.9285	853.77	1062.4	23.649	24.005	1	0	8.6702	9.344	-8.1258	-14.158	-1.2186	-2.6966	3.835	11.437	7.4515	6.6474	-4.2908	-2.7212	1676.6
8.45	846	2.5	NaN	-7.8409	5.8681	9.2475	-189.23	9.4416	-7.1338	194.61	-811.2	1120.9	3.922	853.77	1062.4	23.649	24.005	1	0	8.6758	9.3497	-8.1254	-14.158	-1.3072	-2.6982	3.8693	11.44	7.3686	6.6515	-4.2561	-2.7174	1676.9
8.46	847	2.5	NaN	-7.9182	5.8901	9.195	-189.2	9.3992	-6.9626	194.8	-811.48	1120.9	4.2496	853.95	1062.3	23.649	24.005	1	0	8.6859	9.3597	-8.1248	-14.157	-1.3912	-2.6768	3.8884	11.401	7.2947	6.683	-4.2364	-2.7563	1677.3
8.47	848	2.5	NaN	-7.982	5.9088	9.1517	-189.17	9.3632	-6.8103	194.96	-811.77	1120.8	4.5303	854.1	1062.1	23.649	24.005	1	0	8.7405	9.4145	-8.1244	-14.157	-1.4608	-2.653	3.9042	11.368	7.2797	6.7615	-4.2202	-2.7891	1677.7
8.48	849	2.5	NaN	-8.051	5.9378	9.1248	-189.18	9.3741	-6.8243	195.07	-812.12	1120.8	4.4671	854.07	1062.2	23.649	24.005	1	0	8.9103	9.5847	-8.1246	-14.157	-1.525	-2.6494	3.9348	11.377	7.3852	6.9352	-4.1898	-2.7798	1678.1
8.49	850	2.5	NaN	-8.155	5.9836	9.0947	-189.18	9.3592	-6.7872	195.21	-812.72	1120.8	4.532	854.14	1062.1	23.649	24.005	1	0	8.9707	9.6453	-8.125	-14.157	-1.6291	-2.6585	3.9801	11.363	7.3416	6.9867	-4.1448	-2.7946	1678.8
8.5	851	78	NaN	-8.2311	6.0598	9.0463	-189.19	9.3541	-6.7789	195.36	-813.18	1120.8	4.5121	854.18	1062.1	23.649	24.005	1	0	8.9867	9.6613	-8.1254	-14.158	-1.7015	-2.6582	4.0565	11.357	7.2852	7.0031	-4.0689	-2.8003	1679.3
8.51	852	78	NaN	-8.2718	6.1275	9.0081	-189.19	9.3577	-6.7227	195.47	-813.59	1120.9	4.646	854.2	1062.1	23.649	24.005	1	0	9.1072	9.782	-8.1256	-14.158	-1.7444	-2.6647	4.1227	11.363	7.3628	7.1173	-4.0029	-2.7955	1679.7
8.52	853	78	0	-8.3369	6.2784	8.9882	-189.2	9.3682	-6.7351	195.49	-814.41	1121	4.5768	854.2	1062.1	23.649	24.005	1	0	9.2108	9.8859	-8.1255	-14.158	-1.8099	-2.6697	4.2716	11.375	7.4009	7.2162	-3.8539	-2.7828	1680.5
8.53	854	78	NaN	-8.3817	6.4517	8.9458	-189.2	9.3696	-6.7507	195.54	-815.23	1121.1	4.4952	854.23	1062.1	23.649	24.005	1	0	9.2958	9.9711	-8.1249	-14.157	-1.8536	-2.6704	4.4427	11.379	7.4422	7.3007	-3.6822	-2.7787	1681.4
8.54	855	78	NaN	-8.3994	6.5911	8.89	-189.2	9.364	-6.7403	195.62	-815.81	1121.2	4.4974	854.27	1062.1	23.649	24.005	1	0	9.364	10.039	-8.1244	-14.157	-1.8709	-2.6747	4.5801	11.375	7.4931	7.3647	-3.5444	-2.7817	1682
8.55	856	78	NaN	-8.4134	6.6669	8.8648	-189.22	9.3652	-6.7067	195.63	-816.11	1121.2	4.5874	854.28	1062.1	23.649	24.005	1	0	9.4135	10.089	-8.1241	-14.156	-1.8887	-2.6937	4.6539	11.378	7.5248	7.3953	-3.4702	-2.7783	1682.3
8.56	857	78	NaN	-8.4694	6.8527	8.9142	-189.21	9.3676	-6.6953	195.27	-817.03	1121.5	4.5861	854.31	1062.1	23.649	24.005	1	0	9.5714	10.247	-8.1248	-14.157	-1.9606	-2.7048	4.8331	11.387	7.6108	7.5425	-3.2917	-2.77	1683.2
8.57	858	78	NaN	-8.455	7.0263	8.7112	-189.21	9.3719	-6.6994	195.71	-817.47	1121.5	4.5602	854.31	1062.1	23.649	24.005	1	0	9.7144	10.391	-8.1255	-14.158	-1.9323	-2.6895	5.0073	11.391	7.7821	7.7011	-3.1182	-2.7669	1683.7
8.58	859	78	NaN	-8.4534	7.1536	8.5738	-189.21	9.3762	-6.6887	195.99	-817.72	1121.5	4.5735	854.32	1062.1	23.649	24.005	1	0	9.7753	10.452	-8.1256	-14.158	-1.9225	-2.6833	5.135	11.395	7.8528	7.7684	-2.9906	-2.7631	1684
8.59	860	78	NaN	-8.4635	7.3644	8.4675	-189.21	9.3779	-6.6793	196.14	-818.16	1121.5	4.5697	854.35	1062.2	23.649	24.005	1	0	9.8199	10.496	-8.1263	-14.159	-1.9294	-2.679	5.3442	11.398	7.8905	7.8174	-2.7822	-2.7605	1684.5
8.6	861	78	NaN	-8.4688	7.7317	8.3046	-189.2	9.3803	-6.6944	196.35	-818.92	1121.7	4.4872	854.39	1062.2	23.649	24.005	1	0	9.8324	10.509	-8.1284	-14.161	-1.9277	-2.6626	5.7085	11.403	7.9046	7.8463	-2.42	-2.7573	1685.3
8.61	862	78	NaN	-8.4926	7.9444	8.2021	-189.19	9.4087	-6.7317	196.48	-819.28	1121.7	4.3755	854.34	1062.2	23.649	24.005	1	0	9.8833	10.56	-8.1305	-14.163	-1.9445	-2.6429	5.9215	11.432	7.9389	7.9171	-2.2091	-2.7313	1685.7
8.62	863	78	NaN	-8.4956	8.264	8.0242	-189.2	9.4041	-6.6818	196.8	-819.72	1121.8	4.4758	854.41	1062.2	23.649	24.005	1	0	9.9318	10.609	-8.1328	-14.165	-1.9423	-2.6444	6.2398	11.428	7.9895	7.9641	-1.8931	-2.7369	1686.2
8.63	864	78	NaN	-8.5211	8.5021	7.8839	-189.19	9.4125	-6.6716	197.06	-820.09	1121.8	4.4795	854.42	1062.2	23.649	24.005	1	0	9.9495	10.626	-8.1375	-14.17	-1.9605	-2.6339	6.4785	11.436	7.989	7.9924	-1.659	-2.7338	1686.6
8.64	865	78	NaN	-8.5775	8.7588	7.7986	-189.19	9.428	-6.6598	197.15	-820.47	1121.8	4.4908	854.41	1062.2	23.649	24.005	1	0	9.979	10.656	-8.1418	-14.174	-2.0159	-2.6314	6.7355	11.451	7.9631	8.0245	-1.4062	-2.7229	1687
8.65	866	78	NaN	-8.6436	9.0612	7.7182	-189.2	9.4403	-6.6203	197.2	-820.84	1121.8	4.5736	854.43	1062.2	23.649	24.005	1	0	10.022	10.699	-8.1456	-14.178	-2.0843	-2.6399	7.0378	11.464	7.9373	8.0587	-1.1078	-2.7143	1687.4
8.66	867	78	NaN	-8.6585	9.265	7.5066	-189.2	9.443	-6.5849	197.76	-820.96	1121.7	4.6473	854.45	1062.2	23.649	24.005	1	0	9.9241	10.601	-8.1499	-14.182	-2.0834	-2.6257	7.2456	11.462	7.8407	7.9751	-0.9043	-2.7198	1687.6
8.67	868	78	NaN	-8.6873	9.3781	7.4586	-189.21	9.4284	-6.5735	197.87	-821.04	1121.6	4.6749	854.51	1062.2	23.649	24.005	1	0	9.8066	10.483	-8.1543	-14.187	-2.1101	-2.633	7.3588	11.448	7.6965	7.8501	-0.79542	-2.7389	1687.7
8.68	869	78	NaN	-8.7563	9.6614	7.3727	-189.21	9.4356	-6.579	198.06	-821.15	1121.5	4.6335	854.52	1062.2	23.649	24.005	1	0	9.6892	10.365	-8.1586	-14.191	-2.1715	-2.6248	7.6457	11.451	7.5176	7.7405	-0.51287	-2.7397	1687.8
8.69	870	78	NaN	-8.8405	10.03	7.2978	-189.21	9.4478	-6.5759	198.29	-821.27	1121.4	4.5954	854.54	1062.2	23.649	24.005	1	0	9.5717	10.248	-8.163	-14.195	-2.2475	-2.6163	8.0183	11.459	7.3242	7.6313	-0.14465	-2.7361	1688
8.7	871	78	NaN	-8.9103	10.364	7.2353	-189.21	9.4538	-6.5558	198.53	-821.36	1121.4	4.6021	854.57	1062.2	23.649	24.005	1	0	9.4542	10.13	-8.1674	-14.2	-2.3098	-2.6127	8.3558	11.462	7.1443	7.5171	0.18843	-2.7378	1688.2
8.71	872	78	NaN	-8.9401	10.544	7.1549	-189.22	9.451	-6.5272	198.81	-821.36	1121.3	4.6572	854.62	1062.2	23.649	24.005	1	0	9.3367	10.012	-8.1717	-14.204	-2.332	-2.6105	8.5386	11.457	7.0047	7.4016	0.3669	-2.7473	1688.2
8.72	873	78	NaN	-8.9634	10.635	7.124	-189.22	9.474	-6.5286	198.92	-821.34	1121.2	4.6427	854.58	1062.2	23.649	24.005	1	0	9.2192	9.8943	-8.1761	-14.208	-2.3511	-2.6077	8.6315	11.477	6.8682	7.2866	0.45538	-2.7311	1688.2
8.73	874	78	NaN	-9.0614	10.937	7.1074	-189.23	9.4478	-6.4613	198.95	-821.39	1121.2	4.7785	854.7	1062.2	23.649	24.005	1	0	9.1017	9.7766	-8.1805	-14.213	-2.4532	-2.6239	8.9319	11.453	6.6486	7.1527	0.75149	-2.7603	1688.3
8.74	875	78	NaN	-9.1327	11.17	7.0853	-189.24	9.466	-6.474	199.01	-821.4	1121.2	4.7062	854.69	1062.2	23.649	24.005	1	0	9.0363	9.711	-8.1839	-14.216	-2.5201	-2.6243	9.1666	11.469	6.5163	7.0867	0.98276	-2.7469	1688.3
8.75	876	78	NaN	-9.1713	11.331	7.0794	-189.24	9.4992	-6.529	199.04	-821.37	1121.2	4.5306	854.62	1062.3	23.649	24.005	1	0	9.0292	9.7039	-8.1862	-14.219	-2.5516	-2.6166	9.3294	11.5	6.4777	7.0873	1.1432	-2.7181	1688.3
8.76	877	78	NaN	-9.1982	11.497	7.111	-189.24	9.4907	-6.5317	198.95	-821.33	1121.3	4.4947	854.68	1062.3	23.649	24.005	1	0	9.047	9.7217	-8.1894	-14.222	-2.5802	-2.621	9.4939	11.493	6.4668	7.1007	1.3045	-2.7282	1688.3
8.77	878	78	NaN	-9.2032	11.673	7.142	-189.25	9.4521	-6.4283	198.85	-821.25	1121.3	4.7314	854.82	1062.2	23.649	24.005	1	0	9.0806	9.7554	-8.1925	-14.225	-2.5966	-2.6475	9.6653	11.46	6.4839	7.1079	1.4728	-2.7647	1688.3
8.78	879	78	NaN	-9.1837	11.931	7.0602	-189.26	9.4706	-6.4445	199.07	-821.06	1121.4	4.6516	854.82	1062.2	23.649	24.005	1	0	9.1458	9.8208	-8.195	-14.227	-2.5664	-2.6406	9.9227	11.479	6.5794	7.1801	1.7277	-2.7487	1688.2
8.79	880	78	NaN	-9.1615	12.14	6.9646	-189.25	9.5165	-6.5056	199.3	-820.9	1121.4	4.4587	854.73	1062.3	23.649	24.005	1	0	9.2215	9.8966	-8.1978	-14.23	-2.5289	-2.6161	10.135	11.522	6.6926	7.2805	1.9369	-2.7083	1688
8.8	881	78	NaN	-9.1269	12.373	6.8014	-189.26	9.5586	-6.5583	199.7	-820.71	1121.4	4.3133	854.66	1062.4	31.185	24.005	1	0	9.3242	9.9996	-8.2013	-14.234	-2.4751	-2.6108	10.371	11.561	6.8491	7.3888	2.1694	-2.6723	1687.8
8.81	882	78	NaN	-9.0841	12.633	6.6025	-189.3	9.578	-6.5662	200.18	-820.51	1121.4	4.3085	854.65	1062.4	35.131	24.005	1	0	9.3959	10.071	-8.2056	-14.238	-2.415	-2.6333	10.631	11.58	6.9809	7.4381	2.4254	-2.6578	1687.6
8.82	883	78	NaN	-9.0689	12.746	6.5877	-189.3	9.5795	-6.5191	200.17	-820.46	1121.4	4.4219	854.67	1062.4	43.637	24.005	1	0	9.4471	10.123	-8.2101	-14.242	-2.4037	-2.6361	10.742	11.584	7.0434	7.4866	2.5317	-2.6585	1687.6
8.83	884	78	NaN	-8.949	13.182	6.4394	-189.29	9.5756	-6.424	200.45	-820.24	1121.5	4.543	854.82	1062.3	45.782	24.005	1	0	9.4329	10.109	-8.2145	-14.247	-2.2784	-2.6157	11.173	11.585	7.1546	7.4928	2.9584	-2.6622	1687.5
8.84	885	78	NaN	-8.881	13.513	6.3657	-189.27	9.601	-6.4192	200.63	-819.97	1121.6	4.4774	854.85	1062.3	43.274	24.005	1	0	9.4289	10.104	-8.2188	-14.251	-2.2012	-2.5931	11.502	11.612	7.2277	7.5114	3.283	-2.6391	1687.3
8.85	886	78	NaN	-8.8395	13.866	6.3513	-189.26	9.6707	-6.4898	200.7	-819.7	1121.6	4.2196	854.76	1062.5	44.898	25.905	1	0	9.436	10.112	-8.223	-14.255	-2.1469	-2.5701	11.856	11.681	7.2891	7.5415	3.6332	-2.5746	1687
8.86	887	78	NaN	-8.8035	14.243	6.3647	-189.26	9.7466	-6.5536	200.73	-819.47	1121.7	3.973	854.65	1062.6	47.264	26.813	1	0	9.3895	10.065	-8.2259	-14.258	-2.1002	-2.5571	12.234	11.755	7.2893	7.5079	4.0083	-2.5032	1686.7
8.87	888	78	NaN	-8.7609	14.532	6.3586	-189.27	9.757	-6.4962	200.86	-819.24	1121.7	4.0581	854.69	1062.6	51.422	25.765	1	0	9.3356	10.011	-8.2287	-14.261	-2.0555	-2.5668	12.522	11.767	7.2801	7.4441	4.2932	-2.4939	1686.5
8.88	889	78	NaN	-8.6803	14.799	6.1492	-189.27	9.7791	-6.477	201.53	-818.53	1121.6	4.0655	854.68	1062.6	56.101	30.413	1	0	9.214	9.8891	-8.2332	-14.266	-1.9497	-2.5405	12.792	11.786	7.2643	7.3486	4.5586	-2.4793	1685.9
8.89	890	78	NaN	-8.5992	15.073	6.1094	-189.31	9.887	-6.7247	201.86	-818.23	1121.6	3.4716	854.45	1062.9	59.951	34.099	1	0	9.1103	9.7852	-8.2379	-14.27	-1.8352	-2.5486	13.076	11.884	7.2751	7.2366	4.8379	-2.3859	1685.4
8.9	891	78	NaN	-8.517	15.396	6.1616	-189.31	9.9173	-6.6415	202.02	-818.02	1121.6	3.5238	854.53	1062.9	62.155	35.736	1	0	9.0783	9.7531	-8.2425	-14.275	-1.7488	-2.5457	13.397	11.916	7.3295	7.2074	5.1546	-2.3589	1685.3
8.91	892	78	NaN	-8.4473	15.695	6.2511	-189.3	9.9041	-6.4016	202.07	-817.86	1121.7	3.8894	854.75	1062.7	62.979	36.994	1	0	8.9862	9.6608	-8.2471	-14.279	-1.6901	-2.5398	13.689	11.91	7.2962	7.121	5.4422	-2.3698	1685.4
8.92	893	78	NaN	-8.385	15.912	6.3329	-189.31	9.9411	-6.3771	202.1	-817.78	1121.7	3.796	854.8	1062.7	65.866	37.284	1	0	8.871	9.5453	-8.2522	-14.285	-1.6235	-2.5484	13.906	11.947	7.2474	6.9968	5.6535	-2.3375	1685.3
8.93	894	78	NaN	-8.2082	16.262	6.3756	-189.32	10.025	-6.3984	202.49	-817.5	1121.7	3.4067	854.86	1062.9	66.633	41.988	1	0	8.8176	9.4918	-8.2631	-14.295	-1.4194	-2.5338	14.26	12.027	7.3982	6.958	5.9972	-2.2686	1685.2
8.94	895	78	NaN	-8.1172	16.425	6.475	-189.33	10.073	-6.3548	202.5	-817.38	1121.8	3.314	854.91	1062.9	68.057	39.503	1	0	8.7969	9.471	-8.2707	-14.303	-1.3248	-2.5362	14.422	12.076	7.472	6.9348	6.1514	-2.2276	1685.1
8.95	896	78	NaN	-8.0383	16.562	6.5942	-189.38	10.172	-6.4549	202.42	-817.23	1121.9	2.9325	854.76	1063.1	68.481	40.872	1	0	8.811	9.4852	-8.275	-14.307	-1.2343	-2.5718	14.562	12.171	7.5767	6.9134	6.2873	-2.136	1684.9
8.96	897	78	NaN	-7.9703	16.683	6.7517	-189.43	10.293	-6.4731	202.23	-817.09	1122	2.7626	854.58	1063.2	67.782	42.208	1	0	8.7895	9.4636	-8.2788	-14.311	-1.1658	-2.6271	14.684	12.292	7.6237	6.8365	6.4054	-2.0191	1684.6
8.97	898	78	NaN	-7.9155	16.778	6.9463	-189.47	10.393	-6.3132	201.91	-816.98	1122.1	2.9939	854.53	1063.2	59.254	40.991	1	0	8.7292	9.4032	-8.282	-14.314	-1.1289	-2.6798	14.774	12.396	7.6003	6.7233	6.4923	-1.9183	1684.3
8.98	899	78	NaN	-7.861	16.842	7.1212	-189.49	10.436	-6.2853	201.67	-816.88	1122.1	2.8287	854.6	1063.2	57.11	43.064	1	0	8.6439	9.3177	-8.2851	-14.317	-1.077	-2.7011	14.838	12.44	7.5669	6.6166	6.5534	-1.8775	1684.3
8.99	900	78	NaN	-7.7774	16.886	7.1927	-189.51	10.485	-6.3403	201.75	-816.64	1122.2	2.5161	854.63	1063.4	64.174	44.049	1	0	8.5522	9.2258	-8.2887	-14.321	-0.97929	-2.7166	14.885	12.486	7.5729	6.5092	6.5967	-1.8351	1684.1
9	901	78	NaN	-7.6508	16.871	7.2801	-189.48	10.487	-6.1562	201.94	-816.2	1122.2	2.4383	855.03	1063.3	63.82	47.193	1	0	8.4529	9.1263	-8.2933	-14.326	-0.84333	-2.6712	14.867	12.49	7.6096	6.4551	6.5738	-1.8354	1684.1
9.01	902	78	NaN	-7.5391	16.8	7.3906	-189.54	10.615	-6.1453	202.05	-815.77	1122.2	2.0319	855	1063.4	69.203	45.989	1	0	8.2595	8.9324	-8.2994	-14.332	-0.71235	-2.716	14.798	12.617	7.5472	6.2164	6.4982	-1.7145	1683.7
9.02	903	78	NaN	-7.4687	16.704	7.505	-189.65	10.793	-6.2551	202.02	-815.42	1122.2	1.53	854.72	1063.6	70.961	50.029	1	0	8.04	8.7124	-8.3057	-14.338	-0.6233	-2.8087	14.707	12.789	7.4167	5.9036	6.4017	-1.5487	1683.2
9.03	904	78	NaN	-7.4301	16.628	7.5858	-189.57	10.731	-6.0099	201.97	-815.12	1122.2	1.8461	855.3	1063.6	70.564	51.761	1	0	8.0258	8.6982	-8.3067	-14.339	-0.59834	-2.7381	14.634	12.725	7.4274	5.9601	6.3271	-1.6143	1683.4
9.04	905	78	NaN	-7.4085	16.51	7.6294	-189.6	10.789	-5.9644	201.98	-814.84	1122.2	1.6958	855.36	1063.7	70.904	51.795	1	0	8.0059	8.6782	-8.3076	-14.34	-0.57049	-2.7619	14.519	12.78	7.4354	5.9163	6.2119	-1.5594	1683.2
9.05	906	78	NaN	-7.3706	16.049	7.6315	-189.72	11.112	-5.8566	202.19	-813.9	1122	1.176	855.23	1063.8	70.417	51.807	1	0	7.9171	8.5892	-8.3077	-14.34	-0.5035	-2.8483	14.068	13.094	7.4136	5.7409	5.7606	-1.2464	1682.2
9.06	907	78	NaN	-7.3643	15.706	7.6518	-189.79	11.328	-5.7799	202.23	-813.3	1121.8	0.82256	855.18	1063.9	70.526	53.218	1	0	7.808	8.4798	-8.3079	-14.34	-0.48138	-2.9033	13.732	13.302	7.3266	5.5765	5.424	-1.0382	1681.6
9.07	908	78	NaN	-7.3772	15.434	7.7493	-189.78	11.416	-5.6275	201.92	-813.14	1121.8	0.81114	855.33	1063.9	70.322	52.669	1	0	7.6769	8.3485	-8.3083	-14.341	-0.50405	-2.9068	13.459	13.39	7.1728	5.4416	5.1512	-0.95021	1681.5
9.08	909	78	NaN	-7.3781	15.038	7.9411	-189.73	11.509	-5.3199	201.34	-813.14	1121.9	1.0157	855.61	1063.8	70.65	52.501	1	0	7.5832	8.2545	-8.3067	-14.339	-0.53294	-2.8874	13.058	13.489	7.0502	5.3671	4.7513	-0.85027	1681.7
9.09	910	78	NaN	-7.3874	14.777	8.0306	-189.8	11.676	-5.4115	201.12	-813.04	1121.9	0.59903	855.45	1064	70.573	52.974	1	0	7.522	8.1933	-8.3046	-14.337	-0.53456	-2.9501	12.806	13.647	6.9875	5.2431	4.5015	-0.69029	1681.5
9.1	911	78	NaN	-7.3783	14.509	8.0056	-189.83	11.807	-5.48	201.22	-812.91	1121.7	0.17938	855.41	1064.2	70.526	50.714	1	0	7.5327	8.2039	-8.302	-14.334	-0.50717	-2.963	12.548	13.768	7.0255	5.2409	4.2462	-0.56685	1681.4
9.11	912	78	NaN	-7.3783	14.238	7.9954	-189.85	11.929	-5.4028	201.26	-812.84	1121.6	0.075974	855.45	1064.3	69.754	51.076	1	0	7.4976	8.1688	-8.2993	-14.332	-0.50215	-2.9707	12.285	13.881	6.9955	5.1981	3.986	-0.45034	1681.4
9.12	913	78	NaN	-7.3897	13.939	8.0315	-189.86	12.068	-5.2809	201.12	-812.79	1121.5	-0.027178	855.53	1064.4	67.526	49.52	1	0	7.4408	8.1118	-8.2965	-14.329	-0.51471	-2.9815	11.993	14.014	6.9261	5.1303	3.6966	-0.31463	1681.4
9.13	914	78	NaN	-7.4051	13.637	8.0972	-189.87	12.222	-5.2072	200.84	-812.7	1121.4	-0.34417	855.59	1064.5	65.51	51.501	1	0	7.4805	8.1516	-8.293	-14.325	-0.5287	-2.9956	11.697	14.162	6.9518	5.156	3.4037	-0.16294	1681.3
9.14	915	78	NaN	-7.4069	13.479	8.1097	-189.89	12.319	-5.1497	200.7	-812.59	1121.4	-0.56947	855.67	1064.6	65.289	53.155	1	0	7.558	8.2293	-8.289	-14.321	-0.52772	-3.0112	11.542	14.255	7.0303	5.218	3.2534	-0.066538	1681.3
9.15	916	78	NaN	-7.361	13.275	8.1806	-189.93	12.458	-4.9861	200.32	-812.54	1121.3	-0.7288	855.83	1064.6	61.852	52.463	1	0	7.5473	8.2186	-8.2838	-14.316	-0.48956	-3.0558	11.344	14.389	7.0578	5.1628	3.0605	0.072447	1681.4
9.16	917	78	NaN	-7.3133	13.193	8.2479	-189.95	12.608	-4.7343	199.9	-812.32	1121.3	-0.77493	856.02	1064.6	58.608	51.78	1	0	7.593	8.2644	-8.2788	-14.311	-0.45441	-3.0934	11.262	14.539	7.1386	5.171	2.9833	0.22825	1681.3
9.17	918	78	NaN	-7.2529	13.168	8.3205	-190.01	12.743	-4.223	199.47	-812.13	1121.3	0.0089097	856.31	1064.5	53.821	51.911	1	0	7.6991	8.3707	-8.274	-14.306	-0.43551	-3.192	11.233	14.678	7.2636	5.1787	2.959	0.37148	1681.3
9.18	919	78	NaN	-7.1736	13.164	8.4091	-190.1	12.878	-3.6037	198.97	-812	1121.4	1.1851	856.63	1064.5	53.521	50.342	1	0	7.7151	8.3868	-8.2681	-14.3	-0.41366	-3.3359	11.225	14.817	7.3015	5.0509	2.9573	0.51667	1681.3
9.19	920	78	NaN	-7.0808	13.196	8.5199	-190.16	13.069	-3.3449	198.31	-811.81	1121.5	1.173	856.78	1064.6	54.049	48.879	1	0	7.7153	8.3869	-8.2613	-14.294	-0.34279	-3.4204	11.255	15.01	7.3725	4.9666	2.9936	0.71637	1681.2
9.2	921	78	NaN	-7.0429	13.235	8.5991	-190.21	13.207	-3.2032	197.81	-811.69	1121.6	1.0603	856.83	1064.7	52.838	51.95	1	0	7.7068	8.3784	-8.2526	-14.285	-0.31776	-3.4852	11.292	15.15	7.389	4.8932	3.0392	0.86483	1681
9.21	922	78	NaN	-6.9519	13.267	8.6868	-190.29	13.392	-3.0132	197.08	-811.55	1121.8	0.92974	856.98	1064.7	53.927	53.138	1	0	7.6867	8.3583	-8.2457	-14.278	-0.24695	-3.5891	11.322	15.337	7.4398	4.7692	3.0762	1.059	1681
9.22	923	78	NaN	-6.8833	13.283	8.7339	-190.36	13.511	-2.8852	196.61	-811.47	1121.9	0.82524	857.07	1064.8	54.729	50.525	1	0	7.637	8.3085	-8.2439	-14.276	-0.19095	-3.6631	11.336	15.457	7.4461	4.6454	3.0921	1.1812	1681
9.23	924	78	NaN	-6.8103	13.295	8.7758	-190.43	13.63	-2.7607	196.04	-811.42	1122.1	0.59713	857.17	1064.9	53.151	52.69	1	0	7.6769	8.3484	-8.2418	-14.274	-0.12957	-3.7465	11.345	15.58	7.5473	4.6019	3.1029	1.306	1681
9.24	925	78	NaN	-6.6805	13.322	8.8453	-190.56	13.861	-2.5341	194.95	-811.33	1122.4	0.11977	857.35	1065	53.981	51.098	1	0	7.7433	8.415	-8.2397	-14.272	-0.020985	-3.9019	11.366	15.818	7.7223	4.5131	3.1266	1.5455	1681
9.25	926	78	NaN	-6.6086	13.352	8.6794	-190.65	14.008	-2.3421	194.97	-811.17	1122.4	0.016669	857.44	1065.1	54.019	51.924	1	0	7.6407	8.3122	-8.2388	-14.271	0.055449	-3.9893	11.398	15.962	7.6961	4.3228	3.1597	1.6907	1680.9
9.26	927	78	NaN	-6.6013	13.442	8.6271	-190.81	14.18	-2.1552	194.08	-811.19	1122.8	-0.42351	857.6	1065.2	54.912	53.08	1	0	7.5855	8.2568	-8.2381	-14.27	0.046662	-4.1602	11.48	16.142	7.6322	4.0966	3.2419	1.8712	1681.1
9.27	928	78	NaN	-6.5752	13.496	8.6397	-190.92	14.305	-1.9609	193.21	-811.27	1123.1	-0.73215	857.74	1065.3	54.788	51.395	1	0	7.5819	8.2533	-8.2377	-14.27	0.052858	-4.2936	11.526	16.275	7.6348	3.9597	3.2882	2.0054	1681.2
9.28	929	78	NaN	-6.5253	13.493	8.682	-191.01	14.387	-1.8055	192.58	-811.4	1123.2	-0.87327	857.84	1065.3	53.045	51.858	1	0	7.5241	8.1954	-8.2385	-14.271	0.085493	-4.4012	11.519	16.361	7.6096	3.7941	3.2808	2.0904	1681.4
9.29	930	78	NaN	-6.4627	13.473	8.6912	-191.13	14.457	-1.6739	192.16	-811.51	1123.2	-0.94601	857.98	1065.3	52.224	50.473	1	0	7.4586	8.1297	-8.2394	-14.272	0.13509	-4.5325	11.499	16.431	7.5937	3.5972	3.2595	2.1597	1681.6
9.3	931	78	NaN	-6.3937	13.584	8.5274	-191.34	14.581	-1.3603	191.57	-811.38	1123.4	-1.1425	858.32	1065.3	55.11	51.225	1	0	7.401	8.072	-8.2394	-14.272	0.18995	-4.7582	11.606	16.56	7.591	3.3138	3.3663	2.2879	1681.8
9.31	932	78	NaN	-6.3198	13.598	8.3935	-191.54	14.775	-1.0686	190.75	-811.69	1123.6	-1.4914	858.48	1065.5	54.446	51.09	1	0	7.3434	8.0142	-8.2392	-14.272	0.24628	-4.9693	11.617	16.757	7.5897	3.045	3.3777	2.485	1682.2
9.32	933	78	NaN	-6.2809	13.643	8.2163	-191.66	14.989	-0.76583	190.31	-811.78	1123.7	-1.4983	858.42	1065.5	53.48	51.482	1	0	7.283	7.9537	-8.2386	-14.271	0.27034	-5.1038	11.659	16.972	7.5534	2.8499	3.4209	2.7011	1682.2
9.33	934	78	NaN	-6.2713	13.666	8.1039	-191.81	15.172	-0.44355	189.53	-812.01	1123.9	-1.6052	858.47	1065.6	55.303	51.319	1	0	7.2662	7.9368	-8.2387	-14.271	0.2562	-5.2834	11.68	17.158	7.5224	2.6534	3.4414	2.8867	1682.4
9.34	935	78	NaN	-6.277	13.672	8.0565	-192.02	15.322	-0.18362	188.39	-812.38	1124.1	-2.0475	858.62	1065.7	55.093	50.997	1	0	7.2666	7.9372	-8.2392	-14.272	0.22473	-5.516	11.683	17.311	7.4913	2.4212	3.4439	3.0398	1682.8
9.35	936	78	NaN	-6.2808	13.735	7.9351	-192.17	15.497	-0.1388	187.73	-812.46	1124.2	-2.6793	858.48	1066	54.646	52.722	1	0	7.2312	7.9017	-8.2402	-14.273	0.2203	-5.669	11.752	17.481	7.4515	2.2328	3.5114	3.208	1682.8
9.36	937	78	NaN	-6.3205	13.784	7.7776	-192.48	15.511	0.88811	186.71	-812.8	1124.5	-1.2775	859.32	1065.6	53.426	52.402	1	0	7.1828	7.8532	-8.2409	-14.273	0.093907	-6.0652	11.78	17.515	7.2767	1.788	3.5386	3.2422	1683.7
9.37	938	78	NaN	-6.3915	13.912	7.4699	-192.75	15.636	1.0801	186.41	-812.79	1124.7	-1.4881	859.37	1065.7	51.424	52.19	1	0	7.1202	7.7905	-8.2412	-14.274	0.019714	-6.3357	11.903	17.645	7.1399	1.4548	3.6618	3.3711	1683.7
9.38	939	78	NaN	-6.4466	13.935	7.2321	-192.93	15.724	1.2041	186.05	-813.02	1124.8	-1.9598	859.43	1065.8	53.935	53.301	1	0	7.0965	7.7667	-8.2422	-14.275	-0.032703	-6.5158	11.927	17.731	7.0638	1.2509	3.6852	3.4566	1684
9.39	940	78	NaN	-6.5058	13.897	7.0654	-193.13	15.798	1.5463	185.33	-813.52	1124.8	-2.1189	859.69	1065.8	53.471	52.535	1	0	7.1142	7.7845	-8.2441	-14.276	-0.11357	-6.7402	11.891	17.804	7.0006	1.0443	3.647	3.5279	1684.7
9.4	941	78	NaN	-6.6109	13.943	6.8698	-193.48	15.95	2.0616	184.34	-813.97	1124.9	-1.9544	859.97	1065.9	54.801	51.027	1	0	7.035	7.7051	-8.2451	-14.277	-0.26049	-7.1251	11.937	17.956	6.7745	0.58005	3.6914	3.6784	1685.3
9.41	942	78	NaN	-6.6807	13.992	6.7505	-193.58	16.022	2.3928	183.72	-814.23	1125	-2.1473	860.14	1065.9	54.518	52.491	1	0	6.9648	7.6347	-8.2457	-14.278	-0.34648	-7.2481	11.981	18.033	6.6183	0.38665	3.7349	3.7547	1685.7
9.42	943	78	NaN	-6.7476	14.076	6.5573	-193.74	16.137	2.6038	183.28	-814.4	1125.1	-2.5147	860.13	1066	52.305	50.035	1	0	6.9506	7.6205	-8.2449	-14.277	-0.41632	-7.4053	12.065	18.148	6.5343	0.21517	3.8197	3.871	1685.8
9.43	944	78	NaN	-6.8053	14.174	6.3713	-193.97	16.216	2.9036	182.86	-814.53	1125.2	-2.5641	860.3	1066	54.782	50.664	1	0	6.905	7.5748	-8.2453	-14.278	-0.4877	-7.6551	12.162	18.228	6.4173	-0.080254	3.9165	3.9505	1686.1
9.44	945	78	NaN	-6.8747	14.281	6.1297	-194.25	16.303	3.2703	182.46	-814.76	1125.3	-2.6537	860.54	1066	56.298	51.407	1	0	6.8532	7.5229	-8.2464	-14.279	-0.56925	-7.9423	12.269	18.316	6.284	-0.41945	4.0223	4.0374	1686.5
9.45	946	78	NaN	-6.9695	14.396	5.7887	-194.52	16.439	3.6559	182.12	-815.13	1125.3	-3.078	860.67	1066.1	55.444	51.391	1	0	6.8987	7.5685	-8.2482	-14.281	-0.66306	-8.214	12.385	18.45	6.2356	-0.64552	4.1373	4.1693	1687
9.46	947	78	NaN	-7.0649	14.522	5.4596	-194.82	16.55	4.113	181.9	-815.45	1125.4	-3.3179	860.89	1066.1	55.399	52.227	1	0	6.9425	7.6123	-8.2498	-14.282	-0.75977	-8.5131	12.509	18.563	6.1827	-0.9008	4.2591	4.281	1687.6
9.47	948	78	NaN	-7.1504	14.626	5.2507	-195.04	16.675	4.4547	181.68	-815.68	1125.4	-3.371	860.94	1066.2	53.053	50.369	1	0	6.9673	7.6372	-8.2503	-14.283	-0.85206	-8.7429	12.615	18.686	6.1152	-1.1057	4.3646	4.4034	1687.8
9.48	949	78	NaN	-7.2338	14.836	4.9021	-195.36	16.791	4.805	181.76	-815.65	1125.4	-3.7007	861.08	1066.3	55.702	52.709	1	0	7.0076	7.6776	-8.251	-14.283	-0.9219	-9.0436	12.827	18.8	6.0857	-1.366	4.5763	4.5164	1688
9.49	950	78	NaN	-7.3194	15.015	4.6362	-195.65	16.898	5.0997	181.69	-815.72	1125.5	-4.1196	861.18	1066.3	54.872	51.952	1	0	7.0644	7.7345	-8.2519	-14.284	-0.99631	-9.3224	13.006	18.907	6.0681	-1.5879	4.7542	4.6225	1688.2
9.5	951	78	NaN	-7.4102	15.117	4.5046	-195.88	17.008	5.3913	181.35	-816.01	1125.6	-4.4567	861.24	1066.4	53.981	50.131	1	0	7.1303	7.8006	-8.2542	-14.287	-1.0887	-9.5558	13.108	19.018	6.0415	-1.7552	4.8534	4.7312	1688.6
9.51	952	78	NaN	-7.5071	15.255	4.2802	-196.16	17.142	5.8957	181.13	-816.32	1125.7	-4.6552	861.39	1066.5	52.808	49.801	1	0	7.1609	7.8313	-8.2568	-14.289	-1.1881	-9.8372	13.246	19.15	5.9728	-2.0059	4.9891	4.8613	1689
9.52	953	78	NaN	-7.5596	15.33	4.1489	-196.39	17.238	6.12	181.03	-816.55	1125.7	-5.0308	861.41	1066.5	53.075	50.664	1	0	7.0968	7.767	-8.2597	-14.292	-1.2322	-10.064	13.321	19.246	5.8646	-2.2965	5.0616	4.9543	1689.3
9.53	954	78	NaN	-7.619	15.434	3.9784	-196.72	17.35	6.4844	180.9	-816.87	1125.7	-5.4186	861.53	1066.5	54.281	50.806	1	0	7.1484	7.8187	-8.2611	-14.293	-1.2846	-10.387	13.425	19.359	5.8637	-2.5683	5.1639	5.0653	1689.8
9.54	955	78	NaN	-7.6708	15.521	3.8384	-197	17.478	6.8045	180.79	-817.16	1125.8	-5.7695	861.55	1066.6	53.568	52.393	1	0	7.2534	7.924	-8.2618	-14.294	-1.3294	-10.659	13.514	19.485	5.9241	-2.7353	5.2518	5.1913	1690.1
9.55	956	78	NaN	-7.715	15.587	3.7479	-197.21	17.598	7.0692	180.68	-817.41	1125.8	-6.0764	861.5	1066.7	53.18	52.187	1	0	7.3567	8.0275	-8.2637	-14.296	-1.3676	-10.858	13.581	19.604	5.9891	-2.831	5.3174	5.3081	1690.3
9.56	957	78	NaN	-7.7609	15.654	3.6855	-197.4	17.684	7.3761	180.48	-817.66	1125.9	-6.3782	861.55	1066.7	54.107	50.733	1	0	7.4463	8.1173	-8.2663	-14.299	-1.4112	-11.054	13.648	19.69	6.0351	-2.9367	5.3819	5.3909	1690.6
9.57	958	78	NaN	-7.8236	15.76	3.5841	-197.74	17.786	7.7756	180.28	-817.95	1126	-6.8724	861.56	1066.7	54.707	50.976	1	0	7.3857	8.0566	-8.2702	-14.303	-1.4653	-11.377	13.752	19.794	5.9204	-3.3208	5.4818	5.4916	1690.9
9.58	959	78	NaN	-7.8794	15.819	3.4934	-197.99	17.843	8.1453	180.21	-818.14	1126	-7.0096	861.7	1066.8	54.809	49.393	1	0	7.3735	8.0443	-8.2727	-14.305	-1.5199	-11.627	13.812	19.851	5.8536	-3.5826	5.5388	5.5456	1691.3
9.59	960	78	NaN	-7.9284	15.866	3.3843	-198.21	17.894	8.4658	180.26	-818.29	1126	-7.1853	861.79	1066.8	53.382	52.169	1	0	7.4125	8.0834	-8.2737	-14.306	-1.5623	-11.84	13.859	19.901	5.8501	-3.7569	5.585	5.5949	1691.6
9.6	961	78	NaN	-7.9684	15.903	3.254	-198.41	17.948	8.7339	180.4	-818.45	1126	-7.4865	861.81	1066.8	54.102	51.878	1	0	7.4484	8.1194	-8.2755	-14.308	-1.588	-12.034	13.895	19.955	5.8603	-3.9145	5.6198	5.6471	1691.8
9.61	962	78	NaN	-8.0149	15.935	3.1	-198.63	18.005	8.975	180.59	-818.63	1126	-7.9386	861.75	1066.8	53.501	52.051	1	0	7.4672	8.1383	-8.2773	-14.31	-1.6135	-12.229	13.928	20.012	5.8538	-4.0909	5.6504	5.7021	1692
9.62	963	78	NaN	-8.1463	16.015	2.8929	-198.91	18.058	9.287	180.69	-818.85	1126	-8.674	861.71	1066.8	52.865	50.972	1	0	7.4446	8.1156	-8.2794	-14.312	-1.7173	-12.481	14.007	20.065	5.7272	-4.3653	5.728	5.7531	1692.2
9.63	964	78	NaN	-8.2256	16.074	2.7366	-199.1	18.074	9.5878	180.83	-818.97	1126.1	-8.9707	861.75	1066.8	53.271	49.709	1	0	7.4042	8.0752	-8.2809	-14.313	-1.7825	-12.653	14.066	20.081	5.6217	-4.5778	5.7856	5.768	1692.4
9.64	965	78	NaN	-8.4107	16.236	2.5145	-199.33	18.121	9.9554	181	-818.98	1126.3	-9.3306	861.69	1066.8	54.353	50.984	1	0	7.319	7.9898	-8.2811	-14.313	-1.9497	-12.87	14.222	20.135	5.3694	-4.8805	5.9409	5.8211	1692.5
9.65	966	78	NaN	-8.5734	16.372	2.3099	-199.55	18.148	10.301	181.18	-819.01	1126.4	-9.6801	861.67	1066.8	54.798	53.016	1	0	7.3553	8.0261	-8.2824	-14.315	-2.0945	-13.073	14.353	20.167	5.2608	-5.0468	6.0707	5.8522	1692.5
9.66	967	78	NaN	-8.6268	16.395	2.1783	-199.73	18.133	10.582	181.36	-819.17	1126.4	-9.9679	861.73	1066.8	55.975	53.469	1	0	7.4376	8.1086	-8.2842	-14.317	-2.1332	-13.232	14.377	20.151	5.3043	-5.123	6.0929	5.8347	1692.8
9.67	968	78	NaN	-8.5946	16.32	2.0985	-199.9	18.117	10.856	181.48	-819.51	1126.2	-10.265	861.81	1066.8	53.839	51.006	1	0	7.4128	8.0837	-8.2862	-14.319	-2.0884	-13.392	14.31	20.127	5.3243	-5.3081	6.0236	5.8086	1693.3
9.68	969	78	NaN	-8.6624	16.367	1.9425	-200.04	18.166	11.07	181.77	-819.6	1126.2	-10.651	861.59	1066.8	53.194	53.002	1	0	7.4034	8.0743	-8.2874	-14.32	-2.133	-13.515	14.357	20.176	5.2704	-5.4408	6.0696	5.8563	1693.2
9.69	970	78	NaN	-8.7492	16.428	1.865	-200.19	18.157	11.34	181.84	-819.73	1126.3	-10.931	861.52	1066.8	54.074	52.105	1	0	7.4105	8.0814	-8.2878	-14.32	-2.2083	-13.648	14.415	20.17	5.2022	-5.567	6.1272	5.8498	1693.3
9.7	971	78	NaN	-8.8881	16.567	1.6897	-200.33	18.14	11.601	182.28	-819.56	1126.3	-11.24	861.48	1066.8	54.826	50.806	1	0	7.4388	8.1099	-8.2884	-14.321	-2.3213	-13.767	14.553	20.154	5.1175	-5.6566	6.265	5.8331	1693.2
9.71	972	78	NaN	-9.0524	16.755	1.475	-200.5	18.141	11.87	182.9	-819.27	1126.2	-11.65	861.35	1066.8	54.902	51.36	1	0	7.4701	8.1412	-8.2889	-14.321	-2.4493	-13.893	14.742	20.154	5.0208	-5.7514	6.4535	5.8328	1692.9
9.72	973	78	NaN	-9.1775	16.902	1.4202	-200.69	18.163	12.195	183.06	-819.3	1126.3	-12.173	861.1	1066.8	52.666	51.289	1	0	7.4926	8.1637	-8.2907	-14.323	-2.5503	-14.067	14.888	20.177	4.9423	-5.9034	6.5974	5.8538	1692.7
9.73	974	78	NaN	-9.247	16.99	1.4138	-200.8	18.166	12.347	183.18	-819.32	1126.3	-12.729	860.82	1066.7	56	51.498	1	0	7.5272	8.1984	-8.2927	-14.325	-2.5962	-14.147	14.973	20.184	4.931	-5.9486	6.6799	5.8585	1692.6
9.74	975	78	NaN	-9.3204	17.051	1.3987	-200.9	18.131	12.589	183.36	-819.41	1126.3	-13.079	860.7	1066.6	62.267	51.952	1	0	7.5945	8.2659	-8.2946	-14.327	-2.6515	-14.233	15.031	20.152	4.943	-5.9672	6.736	5.8247	1692.6
9.75	976	78	NaN	-9.4068	17.128	1.3843	-201.07	18.107	12.948	183.66	-819.56	1126.4	-13.346	860.59	1066.6	64.646	53.147	1	0	7.6156	8.287	-8.2963	-14.329	-2.719	-14.38	15.105	20.13	4.8965	-6.0928	6.8092	5.8013	1692.7
9.76	977	78	NaN	-9.4864	17.232	1.367	-201.24	18.066	13.326	184.1	-819.7	1126.4	-13.727	860.44	1066.6	67.607	48.896	1	0	7.6198	8.2913	-8.298	-14.33	-2.771	-14.525	15.206	20.092	4.8488	-6.2339	6.9081	5.7618	1692.8
9.77	978	78	NaN	-9.5363	17.355	1.3488	-201.36	17.984	13.623	184.64	-819.77	1126.5	-14.283	860.25	1066.5	71.419	51.239	1	0	7.6694	8.3409	-8.301	-14.333	-2.7837	-14.604	15.322	20.016	4.8857	-6.2634	7.0215	5.6831	1692.8
9.78	979	78	NaN	-9.5533	17.456	1.3703	-201.45	17.946	13.881	184.99	-819.77	1126.6	-14.476	860.12	1066.4	74.69	53.807	1	0	7.7114	8.3831	-8.3028	-14.335	-2.7819	-14.681	15.417	19.985	4.9295	-6.298	7.1141	5.6501	1692.8
9.79	980	78	NaN	-9.6076	17.523	1.4374	-201.55	17.896	14.123	185.21	-819.92	1126.7	-14.695	859.98	1066.3	72.312	52.985	1	0	7.7455	8.4172	-8.3034	-14.336	-2.8213	-14.761	15.479	19.94	4.9242	-6.3433	7.1752	5.6045	1692.8
9.8	981	78	NaN	-9.6584	17.583	1.5645	-201.61	17.837	14.314	185.23	-820.13	1126.8	-15.045	859.79	1066.3	74.614	54.162	1	0	7.7871	8.4589	-8.3046	-14.337	-2.8597	-14.808	15.534	19.886	4.9274	-6.3489	7.229	5.5487	1692.9
9.81	982	78	NaN	-9.6907	17.661	1.6385	-201.67	17.753	14.553	185.51	-820.32	1126.9	-15.433	859.58	1066.2	74.148	53.186	1	0	7.8369	8.5089	-8.3065	-14.339	-2.8697	-14.849	15.605	19.808	4.9672	-6.3398	7.2988	5.4693	1693
9.82	983	78	NaN	-9.7086	17.748	1.6204	-201.74	17.661	14.835	186.13	-820.5	1127.1	-15.79	859.35	1066.1	69.339	52.737	1	0	7.8863	8.5583	-8.3089	-14.341	-2.8544	-14.889	15.686	19.723	5.0319	-6.3309	7.3771	5.3817	1693
9.83	984	78	NaN	-9.7418	17.783	1.6208	-201.77	17.63	14.969	186.49	-820.74	1127.1	-16.141	859.01	1066.1	69.574	53.672	1	0	7.9514	8.6236	-8.3109	-14.343	-2.8633	-14.89	15.717	19.695	5.0881	-6.2668	7.4065	5.3517	1693
9.84	985	78	NaN	-9.7927	17.859	1.5224	-201.78	17.526	15.201	187.29	-820.98	1127.2	-16.576	858.63	1066	69.492	51.271	1	0	8.058	8.7305	-8.3115	-14.344	-2.8723	-14.862	15.787	19.598	5.1858	-6.1314	7.4757	5.2544	1693
9.85	986	78	NaN	-9.8968	17.948	1.4543	-201.76	17.379	15.501	187.94	-821.31	1127.3	-16.795	858.41	1065.9	69.438	51.398	1	0	8.1284	8.801	-8.3127	-14.345	-2.9475	-14.809	15.87	19.457	5.1809	-6.0082	7.5576	5.112	1693.3
9.86	987	78	NaN	-9.986	18.005	1.4348	-201.74	17.279	15.681	188.27	-821.59	1127.3	-16.939	858.27	1065.8	69.07	52.535	1	0	8.1792	8.8519	-8.3139	-14.346	-3.0214	-14.78	15.924	19.36	5.1578	-5.9284	7.61	5.0136	1693.5
9.87	988	78	NaN	-10.077	18.055	1.4275	-201.75	17.206	15.79	188.48	-821.86	1127.4	-17.084	858.14	1065.8	70.709	52.286	1	0	8.2019	8.8747	-8.3145	-14.347	-3.1009	-14.772	15.972	19.289	5.101	-5.8974	7.6572	4.9423	1693.7
9.88	989	78	NaN	-10.239	18.165	1.3691	-201.74	17.068	16.03	188.97	-822.3	1127.4	-17.244	857.91	1065.7	70.382	52.293	1	0	8.2185	8.8914	-8.3151	-14.347	-3.2423	-14.741	16.079	19.154	4.9763	-5.8498	7.7638	4.8063	1693.9
9.89	990	78	NaN	-10.341	18.261	1.3807	-201.68	16.95	16.13	189.16	-822.59	1127.4	-17.515	857.72	1065.6	69.082	50.953	1	0	8.1725	8.8452	-8.3151	-14.347	-3.3291	-14.663	16.172	19.039	4.8434	-5.818	7.8566	4.6916	1694.1
9.9	991	78	NaN	-10.481	18.442	1.3971	-201.58	16.802	16.331	189.45	-822.89	1127.5	-17.642	857.54	1065.6	70.666	51.911	1	0	8.1972	8.87	-8.3152	-14.348	-3.4548	-14.555	16.349	18.895	4.7424	-5.6846	8.0336	4.5475	1694.3
9.91	992	78	NaN	-10.573	18.561	1.4055	-201.51	16.716	16.437	189.65	-823.08	1127.5	-17.74	857.4	1065.5	70.374	52.684	1	0	8.2964	8.9694	-8.3155	-14.348	-3.5379	-14.478	16.465	18.812	4.7586	-5.5091	8.1498	4.464	1694.4
9.92	993	78	NaN	-10.684	18.7	1.412	-201.4	16.631	16.508	189.96	-823.35	1127.5	-17.861	857.2	1065.5	60.649	52.206	1	0	8.402	9.0752	-8.3169	-14.349	-3.6345	-14.355	16.602	18.729	4.7675	-5.2794	8.285	4.3797	1694.5
9.93	994	78	NaN	-10.876	18.95	1.4152	-201.19	16.475	16.641	190.59	-823.88	1127.6	-18.012	856.88	1065.5	52.255	52.141	1	0	8.4973	9.1708	-8.3187	-14.351	-3.8013	-14.111	16.848	18.577	4.696	-4.9406	8.5295	4.2257	1694.8
9.94	995	78	NaN	-10.973	19.082	1.3506	-201.03	16.38	16.662	191.08	-824.11	1127.7	-18.137	856.7	1065.4	26.313	53.314	1	0	8.5649	9.2386	-8.3211	-14.353	-3.8775	-13.935	16.976	18.486	4.6874	-4.6964	8.655	4.1321	1694.9
9.95	996	78	NaN	-11.108	19.323	1.2032	-200.79	16.251	16.676	192.02	-824.26	1127.7	-18.28	856.49	1065.3	41.741	49.645	1	0	8.5995	9.2732	-8.3235	-14.356	-3.9765	-13.66	17.212	18.362	4.6229	-4.3872	8.8889	4.0058	1695
9.96	997	78	NaN	-11.17	19.47	1.1118	-200.65	16.176	16.684	192.6	-824.31	1127.8	-18.336	856.39	1065.2	36.717	51.257	1	0	8.6193	9.293	-8.3257	-14.358	-4.0161	-13.499	17.356	18.29	4.6032	-4.2059	9.0303	3.9316	1695
9.97	998	78	NaN	-11.246	19.628	1.1234	-200.48	16.103	16.66	192.96	-824.49	1127.8	-18.414	856.24	1065.2	54.507	51.624	1	0	8.7108	9.3848	-8.3284	-14.361	-4.0775	-13.308	17.51	18.221	4.6333	-3.9233	9.1821	3.8598	1695.1
9.98	999	78	NaN	-11.384	19.862	1.2328	-200.18	15.999	16.599	193.28	-824.87	1127.8	-18.561	856.01	1065.1	62.543	49.791	1	0	8.8304	9.5046	-8.3311	-14.363	-4.201	-13.001	17.742	18.119	4.6294	-3.4964	9.4111	3.7552	1695.3
9.99	1000	78	NaN	-11.499	20.085	1.3697	-199.89	15.892	16.547	193.59	-825.23	1127.8	-18.655	855.86	1065	60.376	51.893	1	0	8.9013	9.5757	-8.3342	-14.367	-4.3036	-12.695	17.964	18.013	4.5977	-3.119	9.6296	3.6464	1695.6
10	1001	78	NaN	-11.506	20.258	1.5639	-199.61	15.82	16.555	193.95	-825.46	1127.7	-18.502	855.79	1065	61.711	52.057	1	0	9.0035	9.6781	-8.3368	-14.369	-4.3037	-12.404	18.138	17.94	4.6997	-2.7262	9.8012	3.5712	1695.8
10.01	1002	78	NaN	-11.519	20.335	1.7545	-199.39	15.749	16.533	194.09	-825.73	1127.7	-18.464	855.77	1065	62.164	50.533	1	0	9.1384	9.8133	-8.3389	-14.371	-4.3143	-12.183	18.215	17.868	4.8241	-2.3698	9.8761	3.4972	1696
10.02	1003	78	NaN	-11.527	20.354	1.8958	-199.19	15.701	16.522	194.33	-826.02	1127.6	-18.378	855.76	1065	62.863	50.817	1	0	9.213	9.8881	-8.3323	-14.365	-4.3184	-11.984	18.236	17.818	4.8945	-2.0963	9.904	3.4538	1696.3
10.03	1004	78	NaN	-11.529	20.334	1.9942	-199	15.671	16.51	194.74	-826.3	1127.6	-18.246	855.73	1065	62.991	49.618	1	0	9.2513	9.9265	-8.3269	-14.359	-4.3122	-11.78	18.22	17.785	4.939	-1.8537	9.8927	3.4258	1696.6
10.04	1005	78	NaN	-11.532	20.271	2.1001	-198.79	15.629	16.444	195.13	-826.63	1127.4	-18.213	855.67	1064.9	63.123	52.182	1	0	9.2174	9.8925	-8.3274	-14.36	-4.3042	-11.566	18.16	17.741	4.9132	-1.6733	9.8326	3.3809	1696.9
10.05	1006	78	NaN	-11.493	20.185	2.2159	-198.61	15.588	16.368	195.61	-826.9	1127.4	-18.168	855.66	1064.9	63.381	52.095	1	0	9.1997	9.8748	-8.3282	-14.361	-4.2524	-11.371	18.075	17.697	4.9473	-1.4963	9.7472	3.3367	1697.2
10.06	1007	78	NaN	-11.452	20.092	2.3431	-198.41	15.551	16.299	196.04	-827.15	1127.3	-18.109	855.64	1064.9	62.583	52.009	1	0	9.2247	9.8998	-8.3298	-14.362	-4.1994	-11.161	17.984	17.659	5.0253	-1.2608	9.6539	3.2971	1697.5
10.07	1008	78	NaN	-11.415	19.884	2.6066	-198.11	15.506	16.127	196.44	-827.66	1127.2	-18.079	855.62	1064.8	62.002	50.87	1	0	9.2689	9.9442	-8.3302	-14.363	-4.1518	-10.848	17.778	17.612	5.1171	-0.90338	9.4481	3.249	1698
10.08	1009	78	NaN	-11.38	19.637	2.8924	-197.8	15.454	15.938	196.76	-828.25	1127.1	-18.029	855.63	1064.8	62.12	49.165	1	0	9.3192	9.9945	-8.33	-14.362	-4.1106	-10.535	17.534	17.557	5.2085	-0.5407	9.2036	3.1942	1698.7
10.09	1010	78	NaN	-11.34	19.469	3.0376	-197.62	15.407	15.852	197.01	-828.65	1127.1	-17.896	855.71	1064.8	60.77	52.049	1	0	9.337	10.012	-8.3292	-14.362	-4.0694	-10.354	17.368	17.508	5.2675	-0.34127	9.0386	3.1466	1699.2
10.1	1011	78	NaN	-11.275	19.337	3.126	-197.45	15.4	15.757	197.38	-828.91	1127	-17.732	855.74	1064.8	60.236	50.29	1	0	9.3737	10.049	-8.3274	-14.36	-3.9985	-10.176	17.238	17.499	5.3752	-0.12687	8.9106	3.1393	1699.5
10.11	1012	78	NaN	-11.219	19.201	3.2465	-197.28	15.411	15.629	197.58	-829.25	1127	-17.622	855.71	1064.8	59.787	52.191	1	0	9.4304	10.106	-8.3246	-14.357	-3.9406	-10	17.104	17.509	5.4897	0.10599	8.7793	3.1519	1699.8
10.12	1013	78	NaN	-11.158	19.056	3.384	-197.05	15.426	15.437	197.79	-829.64	1127	-17.508	855.71	1064.8	59.649	51.678	1	0	9.4293	10.105	-8.3221	-14.354	-3.878	-9.7746	16.96	17.522	5.5513	0.33032	8.6383	3.1671	1700.2
10.13	1014	78	NaN	-11.09	18.933	3.5019	-196.85	15.428	15.235	197.97	-829.98	1126.9	-17.435	855.77	1064.8	58.793	51.967	1	0	9.4208	10.096	-8.3196	-14.352	-3.8083	-9.5661	16.839	17.523	5.6126	0.53034	8.5191	3.171	1700.6
10.14	1015	78	NaN	-10.998	18.834	3.585	-196.68	15.418	15.043	198.14	-830.27	1126.9	-17.361	855.89	1064.8	58.855	49.986	1	0	9.4042	10.08	-8.3167	-14.349	-3.7149	-9.3991	16.741	17.512	5.6893	0.68064	8.424	3.1627	1701
10.15	1016	78	NaN	-10.825	18.685	3.6695	-196.45	15.423	14.77	198.46	-830.71	1126.9	-17.012	856.12	1064.8	58.265	50.251	1	0	9.3736	10.049	-8.3134	-14.346	-3.5456	-9.168	16.594	17.513	5.8279	0.88097	8.281	3.1671	1701.7
10.16	1017	78	NaN	-10.735	18.635	3.7329	-196.32	15.464	14.604	198.45	-830.9	1126.9	-16.874	856.14	1064.8	56.709	51.129	1	0	9.3099	9.9852	-8.3088	-14.341	-3.461	-9.0509	16.546	17.553	5.8489	0.93435	8.2367	3.212	1701.9
10.17	1018	78	NaN	-10.639	18.6	3.7741	-196.21	15.484	14.469	198.49	-831.02	1126.8	-16.673	856.25	1064.9	69.673	50.978	1	0	9.2724	9.9477	-8.3048	-14.337	-3.3714	-8.9449	16.513	17.571	5.901	1.0028	8.2086	3.2343	1702.1
10.18	1019	78	NaN	-10.54	18.574	3.8232	-196.11	15.504	14.338	198.49	-831.13	1126.8	-16.469	856.36	1064.9	74.308	49.826	1	0	9.2421	9.9173	-8.3012	-14.334	-3.2801	-8.8455	16.489	17.588	5.962	1.0718	8.188	3.2546	1702.3
10.19	1020	78	NaN	-10.442	18.553	3.896	-196	15.538	14.169	198.39	-831.25	1126.8	-16.281	856.45	1064.9	74.858	51.402	1	0	9.1568	9.8318	-8.2994	-14.332	-3.193	-8.7505	16.472	17.619	5.9638	1.0813	8.1726	3.2875	1702.4
10.2	1021	78	NaN	-10.349	18.542	3.9876	-195.89	15.591	13.92	198.17	-831.36	1126.7	-16.076	856.53	1065	73.321	53.032	1	0	9.0718	9.7466	-8.2979	-14.33	-3.1147	-8.6576	16.465	17.668	5.9571	1.089	8.1673	3.3375	1702.6
10.21	1022	78	NaN	-10.289	18.545	4.0028	-195.83	15.59	13.765	198.11	-831.39	1126.6	-15.926	856.71	1065	71.72	52.069	1	0	8.9871	9.6616	-8.2968	-14.329	-3.0629	-8.6066	16.47	17.664	5.9241	1.0551	8.1736	3.3351	1702.7
10.22	1023	78	NaN	-10.217	18.558	3.8389	-195.77	15.597	13.592	198.59	-831.23	1126.5	-15.803	856.85	1065	68.615	52.722	1	0	8.8953	9.5697	-8.2958	-14.328	-2.9789	-8.5332	16.489	17.666	5.9165	1.0365	8.1937	3.3378	1702.8
10.23	1024	78	NaN	-10.167	18.582	3.8778	-195.75	15.61	13.336	198.34	-831.2	1126.4	-15.64	857.01	1065	67.304	51.417	1	0	8.7961	9.4702	-8.295	-14.327	-2.9432	-8.5288	16.516	17.676	5.8529	0.9414	8.2215	3.3483	1702.8
10.24	1025	78	NaN	-10.14	18.613	4.0451	-195.73	15.626	13.038	197.61	-831.19	1126.3	-15.473	857.17	1065	65.823	52.03	1	0	8.6933	9.3672	-8.2946	-14.327	-2.9473	-8.5367	16.548	17.691	5.746	0.83051	8.2536	3.3639	1702.9
10.25	1026	78	NaN	-10.124	18.645	4.1045	-195.64	15.642	12.787	197.16	-831.02	1126.3	-15.349	857.29	1064.9	63.667	51.449	1	0	8.5686	9.2422	-8.2941	-14.326	-2.9501	-8.4685	16.579	17.708	5.6185	0.77367	8.285	3.3812	1702.7
10.26	1027	78	NaN	-10.126	18.647	4.1399	-195.61	15.666	12.669	196.78	-830.92	1126.3	-15.102	857.38	1064.9	60.926	51.236	1	0	8.3911	9.0643	-8.2928	-14.325	-2.973	-8.4527	16.582	17.73	5.4181	0.61165	8.2896	3.4052	1702.7
10.27	1028	78	NaN	-10.127	18.64	4.1607	-195.57	15.682	12.628	196.55	-830.89	1126.3	-14.911	857.43	1065	59.909	50.565	1	0	8.3165	8.9896	-8.2928	-14.325	-2.9882	-8.4355	16.576	17.746	5.3283	0.55408	8.2831	3.4211	1702.6
10.28	1029	78	NaN	-10.083	18.597	3.9924	-195.54	15.697	12.484	196.52	-830.65	1126.2	-14.521	857.64	1065	58.713	52.537	1	0	8.2884	8.9614	-8.2932	-14.326	-2.9577	-8.4195	16.536	17.758	5.3307	0.54191	8.2425	3.4321	1702.5
10.29	1030	78	NaN	-10.038	18.552	3.7878	-195.52	15.708	12.305	196.5	-830.36	1126.1	-14.184	857.85	1065	55.875	52.453	1	0	8.2629	8.9359	-8.2926	-14.325	-2.9239	-8.403	16.495	17.765	5.339	0.53287	8.2022	3.4405	1702.4
10.3	1031	78	NaN	-10.022	18.536	3.6838	-195.5	15.711	12.152	196.28	-830.14	1126.1	-14.044	857.96	1065	56.311	51.172	1	0	8.24	8.9128	-8.2922	-14.325	-2.9205	-8.3983	16.478	17.769	5.3195	0.51458	8.1863	3.4441	1702.3
10.31	1032	78	NaN	-9.9922	18.526	3.6164	-195.53	15.703	11.963	195.68	-829.87	1126.2	-13.747	858.23	1065	54.742	51.873	1	0	8.2435	8.9164	-8.2934	-14.326	-2.9201	-8.4536	16.467	17.762	5.3234	0.46277	8.1733	3.436	1702.1
10.32	1033	78	NaN	-9.985	18.523	3.671	-195.55	15.734	11.771	194.87	-829.74	1126.2	-13.722	858.25	1065	54.758	51.731	1	0	8.1878	8.8605	-8.2938	-14.326	-2.9405	-8.5037	16.462	17.796	5.2473	0.35684	8.168	3.4694	1701.9
10.33	1034	78	NaN	-9.9371	18.503	3.601	-195.56	15.794	11.564	194.47	-829.57	1126.2	-13.761	858.19	1065	55.698	51.105	1	0	8.071	8.7435	-8.2935	-14.326	-2.9038	-8.5246	16.442	17.854	5.1672	0.21885	8.1487	3.5284	1701.7
10.34	1035	78	NaN	-9.8737	18.476	3.4882	-195.56	15.839	11.409	194.18	-829.38	1126.2	-13.715	858.19	1065	54.774	50.819	1	0	8.0644	8.7369	-8.2934	-14.326	-2.8507	-8.5394	16.416	17.899	5.2137	0.19747	8.1229	3.573	1701.4
10.35	1036	78	NaN	-9.8146	18.45	3.3763	-195.57	15.856	11.331	193.88	-829.18	1126.1	-13.504	858.3	1065	52.734	53.332	1	0	8.0664	8.7389	-8.2929	-14.325	-2.8082	-8.5662	16.391	17.915	5.2582	0.17271	8.0979	3.5894	1701.3
10.36	1037	78	NaN	-9.7659	18.427	3.2411	-195.6	15.861	11.304	193.69	-828.96	1126.1	-13.14	858.49	1065	53.787	51.912	1	0	8.0558	8.7282	-8.2917	-14.324	-2.778	-8.6141	16.369	17.919	5.2777	0.11407	8.0778	3.595	1701.2
10.37	1038	78	NaN	-9.7113	18.424	2.9984	-195.68	15.921	11.246	193.54	-828.51	1126	-12.643	858.64	1065	52.388	51.092	1	0	7.9429	8.6151	-8.2913	-14.324	-2.7437	-8.7104	16.369	17.976	5.1992	-0.095296	8.0776	3.6527	1700.8
10.38	1039	78	NaN	-9.6754	18.451	2.8449	-195.76	15.961	11.161	193.17	-828.02	1126	-12.241	858.8	1065	54.587	51.121	1	0	7.7839	8.4557	-8.2914	-14.324	-2.7323	-8.8141	16.396	18.016	5.0516	-0.35841	8.1043	3.6922	1700.4
10.39	1040	78	NaN	-9.6622	18.462	2.7744	-195.83	16.01	11.051	192.75	-827.65	1126	-12.005	858.85	1065.1	55.332	53.073	1	0	7.6907	8.3623	-8.2918	-14.324	-2.7398	-8.9074	16.408	18.064	4.9508	-0.54514	8.1159	3.7397	1700
10.4	1041	78	NaN	-9.6632	18.453	2.7482	-195.88	16.052	10.951	192.44	-827.43	1126	-11.899	858.84	1065.1	54.567	52.16	1	0	7.621	8.2924	-8.2922	-14.325	-2.754	-8.9756	16.4	18.105	4.8669	-0.68318	8.1079	3.7805	1699.7
10.41	1042	78	NaN	-9.6645	18.437	2.7151	-195.92	16.065	10.879	192.29	-827.29	1126	-11.85	858.86	1065.1	56.049	51.422	1	0	7.4896	8.1607	-8.2921	-14.324	-2.7615	-9.0166	16.385	18.117	4.7281	-0.85589	8.0926	3.7923	1699.6
10.42	1043	78	NaN	-9.6625	18.398	2.6642	-195.99	16.114	10.636	191.84	-826.91	1125.9	-11.929	858.79	1065.1	56.858	52.117	1	0	7.4035	8.0744	-8.2922	-14.325	-2.7701	-9.0964	16.345	18.167	4.6335	-1.022	8.0531	3.842	1699.1
10.43	1044	78	NaN	-9.6888	18.353	2.6533	-196.08	16.145	10.476	191.35	-826.57	1125.9	-11.835	858.81	1065.1	55.431	51.432	1	0	7.3645	8.0354	-8.2924	-14.325	-2.8144	-9.2064	16.301	18.198	4.5501	-1.171	8.0082	3.873	1698.7
10.44	1045	78	NaN	-9.7181	18.313	2.6609	-196.19	16.154	10.343	190.91	-826.21	1125.9	-11.694	858.85	1065.1	54.349	50.225	1	0	7.2528	7.9234	-8.2925	-14.325	-2.8621	-9.3338	16.259	18.208	4.3906	-1.4104	7.9665	3.8833	1698.3
10.45	1046	78	NaN	-9.751	18.28	2.6855	-196.31	16.159	10.215	190.47	-825.84	1125.9	-11.56	858.88	1065.1	56.306	50.486	1	0	7.1681	7.8385	-8.2925	-14.325	-2.9129	-9.4689	16.225	18.214	4.2553	-1.6303	7.9323	3.8893	1697.9
10.46	1047	78	NaN	-9.7828	18.258	2.6913	-196.42	16.17	10.093	190.13	-825.48	1126	-11.445	858.88	1065.1	55.318	52.747	1	0	7.171	7.8414	-8.2928	-14.325	-2.9584	-9.5948	16.202	18.226	4.2126	-1.7534	7.9095	3.9009	1697.5
10.47	1048	78	NaN	-9.7799	18.254	2.5375	-196.5	16.168	10.046	190.41	-825.09	1125.9	-11.297	858.89	1065	54.967	50.183	1	0	7.1983	7.8688	-8.2926	-14.325	-2.9495	-9.6745	16.199	18.223	4.2488	-1.8057	7.9061	3.898	1697.1
10.48	1049	78	NaN	-9.7889	18.243	2.5296	-196.59	16.161	10.002	190.21	-824.84	1125.9	-11.165	858.91	1065	56.141	52.078	1	0	7.2867	7.9574	-8.2914	-14.324	-2.9687	-9.7694	16.187	18.217	4.318	-1.812	7.8956	3.893	1696.8
10.49	1050	78	NaN	-9.801	18.235	2.5024	-196.7	16.136	10.025	190.08	-824.6	1125.9	-10.857	859.04	1065	53.767	52.035	1	0	7.31	7.9807	-8.2916	-14.324	-2.9953	-9.897	16.179	18.192	4.3146	-1.9163	7.8871	3.8682	1696.7
10.5	1051	78	NaN	-9.8199	18.238	2.4696	-196.82	16.12	10.026	189.95	-824.36	1125.9	-10.599	859.11	1065	55.196	50.257	1	0	7.307	7.9777	-8.2921	-14.324	-3.0264	-10.029	16.181	18.176	4.2806	-2.0511	7.8891	3.8519	1696.5
10.51	1052	78	NaN	-9.8502	18.254	2.4433	-196.95	16.113	9.9737	189.77	-824.09	1125.9	-10.461	859.11	1065	56.887	50.911	1	0	7.3461	8.0169	-8.2902	-14.323	-3.0663	-10.164	16.197	18.169	4.2798	-2.1469	7.9071	3.8468	1696.2
10.52	1053	78	NaN	-9.8954	18.282	2.416	-197.1	16.077	9.9259	189.49	-823.76	1125.9	-10.272	859.17	1064.9	55.283	52.542	1	0	7.4218	8.0927	-8.2919	-14.324	-3.1262	-10.335	16.224	18.135	4.2956	-2.2426	7.9319	3.811	1695.8
10.53	1054	78	NaN	-9.9122	18.295	2.3996	-197.16	16.078	9.94	189.44	-823.63	1125.9	-10.118	859.21	1065	54.621	52.757	1	0	7.5352	8.2065	-8.2974	-14.33	-3.1495	-10.401	16.237	18.136	4.3857	-2.1946	7.9395	3.8059	1695.7
10.54	1055	78	NaN	-9.9816	18.309	2.3445	-197.33	16.04	9.8679	189.23	-823.28	1125.8	-9.9789	859.19	1064.9	54.277	50.462	1	0	7.7022	8.3738	-8.303	-14.335	-3.229	-10.581	16.25	18.099	4.4732	-2.2068	7.9473	3.7635	1695.3
10.55	1056	78	NaN	-10.041	18.31	2.2861	-197.47	16.015	9.7744	189.11	-822.97	1125.8	-9.942	859.11	1064.9	56.376	52.439	1	0	7.8756	8.5477	-8.3086	-14.341	-3.2925	-10.725	16.25	18.074	4.5831	-2.1775	7.9418	3.7332	1694.9
10.56	1057	78	NaN	-10.083	18.294	2.241	-197.57	15.999	9.691	189.07	-822.76	1125.8	-9.9671	859.01	1064.9	58.62	50.082	1	0	8.0491	8.7215	-8.3142	-14.347	-3.333	-10.817	16.234	18.059	4.716	-2.0959	7.9197	3.7125	1694.6
10.57	1058	78	NaN	-10.131	18.264	2.2123	-197.66	15.966	9.6268	189.03	-822.55	1125.8	-9.9512	858.95	1064.9	60.56	49.574	1	0	8.2225	8.8953	-8.3198	-14.352	-3.3822	-10.911	16.203	18.027	4.8403	-2.0153	7.8828	3.6745	1694.3
10.58	1059	78	NaN	-10.213	18.205	2.1944	-197.73	15.946	9.585	188.99	-822.42	1125.8	-9.8998	858.86	1064.9	60.325	51.796	1	0	8.3959	9.0691	-8.3254	-14.358	-3.4668	-10.981	16.144	18.007	4.9291	-1.9122	7.819	3.6489	1694.1
10.59	1060	78	NaN	-10.296	18.111	2.1738	-197.82	15.893	9.4908	189	-822.19	1125.8	-9.911	858.73	1064.8	63.757	51.624	1	0	8.4422	9.1156	-8.3283	-14.361	-3.5479	-11.075	16.048	17.956	4.8943	-1.959	7.7201	3.595	1693.7
10.6	1061	78	NaN	-10.345	18.033	2.1499	-197.89	15.843	9.4154	189.06	-821.98	1125.8	-9.9227	858.63	1064.8	66.499	52.079	1	0	8.4392	9.1125	-8.3298	-14.362	-3.5928	-11.139	15.969	17.908	4.8464	-2.0264	7.6388	3.5455	1693.4
10.61	1062	78	NaN	-10.38	17.945	2.1457	-197.94	15.785	9.3774	189.14	-821.8	1125.8	-9.8524	858.56	1064.8	69.682	51.643	1	0	8.5102	9.1837	-8.3288	-14.361	-3.6266	-11.187	15.879	17.851	4.8836	-2.0034	7.55	3.49	1693.2
10.62	1063	78	NaN	-10.419	17.824	2.1826	-197.99	15.705	9.3653	189.18	-821.62	1125.9	-9.6779	858.5	1064.7	69.914	50.789	1	0	8.5881	9.2618	-8.3276	-14.36	-3.6689	-11.236	15.756	17.774	4.9192	-1.9746	7.428	3.4143	1693
10.63	1064	78	NaN	-10.423	17.719	2.2603	-198.01	15.623	9.3211	189.21	-821.43	1126	-9.5697	858.39	1064.7	71.68	53.27	1	0	8.6732	9.347	-8.3264	-14.359	-3.6744	-11.265	15.644	17.698	4.9987	-1.9182	7.3179	3.3394	1692.7
10.64	1065	78	NaN	-10.403	17.625	2.294	-198.01	15.587	9.2548	189.37	-821.32	1126.1	-9.586	858.24	1064.7	70.749	52.048	1	0	8.7268	9.4008	-8.3247	-14.357	-3.6479	-11.257	15.546	17.665	5.0788	-1.8559	7.2217	3.3077	1692.4
10.65	1066	78	NaN	-10.388	17.513	2.3201	-198	15.54	9.2281	189.58	-821.23	1126.1	-9.504	858.16	1064.7	70.772	54.095	1	0	8.7481	9.4221	-8.3227	-14.355	-3.6277	-11.241	15.431	17.621	5.1203	-1.8191	7.1086	3.2663	1692.3
10.66	1067	78	NaN	-10.359	17.386	2.329	-197.98	15.471	9.2169	189.9	-821.16	1126.2	-9.4024	858.12	1064.6	72.478	53.49	1	0	8.782	9.4561	-8.321	-14.353	-3.5909	-11.215	15.3	17.558	5.1911	-1.7586	6.9788	3.2042	1692.2
10.67	1068	78	NaN	-10.317	17.238	2.3217	-197.96	15.386	9.1859	190.36	-821.12	1126.3	-9.3519	858.06	1064.5	70.366	52.095	1	0	8.7956	9.4697	-8.3192	-14.352	-3.5341	-11.172	15.146	17.479	5.2615	-1.7027	6.8265	3.1271	1692.1
10.68	1069	78	NaN	-10.29	17.049	2.3183	-197.92	15.306	9.0999	190.92	-821.16	1126.5	-9.3672	857.9	1064.5	61.706	51.511	1	0	8.7566	9.4306	-8.3169	-14.349	-3.4877	-11.114	14.95	17.405	5.2688	-1.6829	6.6334	3.0553	1692.1
10.69	1070	78	NaN	-10.291	16.978	2.3437	-197.89	15.284	9.1046	191.01	-821.26	1126.5	-9.2741	857.85	1064.5	59.129	51.509	1	0	8.7913	9.4654	-8.3144	-14.347	-3.489	-11.092	14.878	17.384	5.3023	-1.6263	6.5634	3.0376	1692.2
10.7	1071	78	NaN	-10.298	16.847	2.4845	-197.83	15.223	9.0704	191.01	-821.55	1126.6	-9.192	857.71	1064.5	57.033	51.13	1	0	8.8578	9.5321	-8.312	-14.344	-3.4993	-11.031	14.741	17.329	5.3585	-1.4991	6.4289	2.9845	1692.3
10.71	1072	78	NaN	-10.295	16.723	2.6744	-197.73	15.141	9.0501	190.99	-821.96	1126.8	-9.0607	857.58	1064.4	59.039	50.423	1	0	8.9175	9.5919	-8.3102	-14.343	-3.5027	-10.938	14.611	17.253	5.4148	-1.3459	6.3004	2.9103	1692.6
10.72	1073	78	NaN	-10.273	16.621	2.871	-197.61	15.045	9.0488	191	-822.42	1126.9	-8.879	857.48	1064.4	58.286	52.589	1	0	8.964	9.6385	-8.3083	-14.341	-3.4878	-10.826	14.503	17.163	5.4762	-1.1872	6.195	2.8227	1692.9
10.73	1074	78	NaN	-10.234	16.526	3.0429	-197.5	14.946	9.0396	191.13	-822.89	1127	-8.7019	857.39	1064.3	58.968	52.432	1	0	8.8824	9.5568	-8.3051	-14.337	-3.4521	-10.716	14.404	17.068	5.4303	-1.1596	6.0987	2.731	1693.3
10.74	1075	78	NaN	-10.225	16.49	3.0888	-197.44	14.92	9.0053	191.23	-823.07	1127	-8.7333	857.31	1064.3	56.615	50.529	1	0	8.8936	9.568	-8.3021	-14.334	-3.4385	-10.65	14.366	17.044	5.4551	-1.0818	6.0642	2.7099	1693.4
10.75	1076	78	NaN	-10.161	16.352	3.1651	-197.29	14.834	8.9944	191.63	-823.66	1127	-8.5765	857.23	1064.2	58.236	51.969	1	0	9	9.6746	-8.2995	-14.332	-3.3689	-10.5	14.228	16.958	5.6311	-0.8254	5.9285	2.6259	1693.9
10.76	1077	78	NaN	-10.087	16.229	3.2705	-197.11	14.739	8.97	191.97	-824.33	1127	-8.4292	857.12	1064.1	55.068	51.613	1	0	8.9385	9.6129	-8.2983	-14.331	-3.2903	-10.309	14.103	16.865	5.6482	-0.69593	5.8049	2.5344	1694.5
10.77	1078	78	NaN	-10.033	16.143	3.4343	-196.89	14.65	8.918	192.07	-825.06	1127.1	-8.3507	856.97	1064.1	65.401	52.69	1	0	8.8964	9.5708	-8.2971	-14.329	-3.2385	-10.093	14.013	16.779	5.6579	-0.52251	5.7158	2.4498	1695.1
10.78	1079	78	NaN	-10.013	16.087	3.6542	-196.66	14.568	8.8452	191.88	-825.84	1127.1	-8.3344	856.81	1064	69.224	54.185	1	0	8.9496	9.6241	-8.2956	-14.328	-3.2271	-9.8709	13.954	16.702	5.7225	-0.24679	5.6579	2.3737	1695.7
10.79	1080	78	NaN	-9.9841	16.072	3.795	-196.46	14.503	8.8025	191.76	-826.36	1127.1	-8.2948	856.75	1064	70.607	51.484	1	0	8.9973	9.6719	-8.2948	-14.327	-3.2056	-9.6828	13.938	16.638	5.7917	-0.010853	5.643	2.3108	1696.1
10.8	1081	78	NaN	-9.9192	16.063	3.8752	-196.27	14.452	8.7609	191.83	-826.85	1127.1	-8.2488	856.69	1063.9	71.359	51.006	1	0	9.0426	9.7173	-8.2942	-14.327	-3.1418	-9.4923	13.927	16.587	5.9007	0.22501	5.6329	2.2607	1696.6
10.81	1082	78	NaN	-9.8236	16.075	3.9563	-195.98	14.433	8.6572	191.94	-827.53	1127.2	-8.2532	856.5	1063.9	69.732	49.752	1	0	8.9983	9.6729	-8.2936	-14.326	-3.044	-9.2	13.937	16.57	5.9542	0.47282	5.6438	2.2439	1697.1
10.82	1083	78	NaN	-9.7305	16.057	4.0869	-195.69	14.444	8.5753	191.84	-828.35	1127.2	-8.1942	856.3	1063.8	68.881	52.312	1	0	8.9221	9.5965	-8.293	-14.325	-2.9588	-8.9224	13.918	16.583	5.9632	0.67405	5.6246	2.2578	1697.7
10.83	1084	78	NaN	-9.6424	16.016	4.2313	-195.46	14.476	8.543	191.57	-829.14	1127.3	-8.0586	856.15	1063.8	68.082	53.431	1	0	8.9398	9.6143	-8.2922	-14.325	-2.887	-8.7003	13.874	16.618	6.0528	0.91394	5.5823	2.2934	1698.3
10.84	1085	78	NaN	-9.5099	16.054	4.2313	-195.18	14.52	8.4751	191.68	-829.52	1127.3	-8.0143	855.98	1063.8	67.743	52.714	1	0	8.9263	9.6007	-8.2908	-14.323	-2.7532	-8.4202	13.913	16.661	6.1731	1.1805	5.6223	2.3382	1698.5
10.85	1086	78	NaN	-9.4771	16.069	4.2625	-194.77	14.596	8.3298	191.85	-830.31	1127.3	-8.0708	855.77	1063.9	66.082	51.843	1	0	8.8799	9.5543	-8.289	-14.321	-2.7151	-8.0053	13.929	16.736	6.1649	1.549	5.6404	2.4146	1699.1
10.86	1087	78	NaN	-9.4537	16.081	4.3092	-194.47	14.66	8.1786	191.88	-830.88	1127.3	-8.2048	855.6	1063.9	65.303	52.745	1	0	8.8179	9.4921	-8.2884	-14.321	-2.6876	-7.7058	13.941	16.8	6.1304	1.7863	5.6523	2.4791	1699.5
10.87	1088	78	NaN	-9.4353	16.072	4.382	-194.15	14.776	7.9479	191.85	-831.56	1127.4	-8.4682	855.27	1064	63.526	51.154	1	0	8.768	9.4421	-8.2885	-14.321	-2.6629	-7.3735	13.933	16.915	6.1051	2.0686	5.6446	2.5944	1699.9
10.88	1089	78	NaN	-9.4164	16.054	4.4518	-193.81	14.904	7.7196	191.83	-832.28	1127.5	-8.7002	854.93	1064.1	62.754	51.444	1	0	8.751	9.425	-8.2898	-14.322	-2.6383	-7.0299	13.917	17.042	6.1127	2.3951	5.6273	2.7195	1700.3
10.89	1090	78	NaN	-9.3917	16.056	4.4694	-193.58	14.943	7.6574	191.91	-832.74	1127.5	-8.6431	854.89	1064.1	63.626	52.446	1	0	8.7244	9.3984	-8.2908	-14.323	-2.6146	-6.8021	13.919	17.081	6.1098	2.5963	5.6279	2.7575	1700.7
10.9	1091	78	NaN	-9.3723	16.062	4.4837	-193.32	14.994	7.5704	192	-833.23	1127.6	-8.6581	854.77	1064.2	63.812	59.649	1	1	8.6749	9.3488	-8.2908	-14.323	-2.5933	-6.5384	13.926	17.131	6.0816	2.8103	5.6351	2.8074	1701.1
10.91	1092	78	NaN	-9.3718	16.113	4.5894	-193.03	14.984	7.4126	191.77	-833.95	1127.7	-8.668	854.75	1064.2	63.035	62.296	1	1	8.6571	9.3309	-8.2906	-14.323	-2.6029	-6.2624	13.976	17.122	6.0542	3.0685	5.6849	2.7986	1701.7
10.92	1093	78	NaN	-9.36	16.161	4.703	-192.81	14.946	7.2725	191.51	-834.58	1127.9	-8.7113	854.76	1064.3	63.031	65.47	1	1	8.6504	9.3242	-8.2903	-14.323	-2.6009	-6.0509	14.022	17.085	6.0495	3.2733	5.7317	2.7621	1702.3
10.93	1094	78	NaN	-9.3404	16.201	4.8063	-192.65	14.852	7.1704	191.26	-835.13	1128	-8.7424	854.84	1064.4	62.092	66.869	1	1	8.6149	9.2886	-8.2905	-14.323	-2.5911	-5.9003	14.06	16.993	6.0238	3.3883	5.7694	2.6698	1703
10.94	1095	78	NaN	-9.3176	16.248	4.8705	-192.51	14.669	7.0784	191.1	-835.71	1128.1	-8.758	855.04	1064.4	62.129	67.565	1	1	8.5706	9.2442	-8.291	-14.323	-2.5763	-5.7637	14.105	16.812	5.9943	3.4805	5.8142	2.4886	1703.7
10.95	1096	78	NaN	-9.254	16.347	4.733	-192.3	14.411	6.8696	191.49	-836.36	1128.1	-9.0428	855.2	1064.4	61.86	70.059	1	1	8.5174	9.191	-8.2918	-14.324	-2.4933	-5.5367	14.205	16.553	6.0241	3.6542	5.9132	2.229	1704.6
10.96	1097	78	NaN	-9.2135	16.424	4.6151	-192.2	14.207	6.7613	191.76	-836.82	1128.1	-9.1197	855.33	1064.4	62.942	70.379	1	1	8.5044	9.1779	-8.2921	-14.324	-2.4433	-5.4297	14.282	16.349	6.0611	3.7482	5.99	2.0245	1705.2
10.97	1098	78	NaN	-9.1883	16.553	4.5794	-192.06	13.889	6.7231	191.74	-837.45	1128.3	-9.0627	855.61	1064.4	60.895	71.767	1	1	8.4959	9.1694	-8.2924	-14.325	-2.4246	-5.2932	14.406	16.036	6.0714	3.8762	6.1139	1.7114	1706.1
10.98	1099	78	NaN	-9.2179	16.779	4.4864	-191.98	13.5	6.6775	191.8	-837.94	1128.4	-8.9244	855.94	1064.3	61.35	73.348	1	1	8.4571	9.1304	-8.2925	-14.325	-2.4597	-5.2256	14.626	15.652	5.9973	3.9048	6.3339	1.3273	1706.9
10.99	1100	78	NaN	-9.2936	17.036	4.3215	-192.02	13.153	6.5946	192.06	-838.16	1128.5	-8.7975	856.2	1064.3	62.469	73.363	1	1	8.4144	9.0877	-8.2927	-14.325	-2.5329	-5.2595	14.882	15.308	5.8815	3.8281	6.5891	0.98268	1707.4
11	1101	78	NaN	-9.3168	17.092	4.3306	-192.02	13.031	6.54	191.94	-838.42	1128.5	-8.8369	856.23	1064.3	61.05	72.952	1	1	8.3718	9.0449	-8.2934	-14.326	-2.5602	-5.2596	14.936	15.187	5.8116	3.7853	6.6426	0.8612	1707.7
11.01	1102	78	NaN	-9.3776	17.324	4.2996	-192.02	12.588	6.089	191.75	-838.99	1128.8	-9.8284	856.34	1064.3	61.263	73.142	1	1	8.3194	8.9924	-8.2949	-14.327	-2.5966	-5.2396	15.162	14.75	5.7227	3.7528	6.8668	0.42293	1708.5
11.02	1103	78	NaN	-9.4221	17.485	4.2744	-191.95	12.224	6.0802	191.65	-839.43	1129	-9.7942	856.56	1064.3	62.493	73.851	1	1	8.262	8.9349	-8.2969	-14.329	-2.6485	-5.1809	15.315	14.395	5.6135	3.754	7.0176	0.065823	1709.1
11.03	1104	78	NaN	-9.4646	17.671	4.2194	-191.87	11.881	6.1837	191.67	-839.86	1129.2	-9.4211	856.72	1064.1	64.311	72.989	1	1	8.1982	8.871	-8.3001	-14.332	-2.7051	-5.113	15.491	14.061	5.4931	3.758	7.1906	-0.27098	1709.7
11.04	1105	78	NaN	-9.5257	17.924	4.1818	-191.79	11.601	6.1698	191.65	-840.3	1129.4	-9.2746	856.65	1064	65.557	70.176	1	1	8.1757	8.8485	-8.303	-14.335	-2.773	-5.0364	15.733	13.791	5.4027	3.8121	7.4303	-0.54419	1710
11.05	1106	78	NaN	-9.622	18.225	4.2637	-191.69	11.5	5.9589	191.32	-840.69	1129.7	-9.6532	856.21	1064	67.202	69.732	1	1	8.1956	8.8684	-8.3058	-14.338	-2.8678	-4.9338	16.024	13.701	5.3279	3.9346	7.7179	-0.63718	1710
11.06	1107	78	NaN	-9.6741	18.429	4.3872	-191.64	11.489	5.8946	190.97	-840.94	1129.9	-9.7105	855.92	1063.9	68.157	71.318	1	1	8.2578	8.9307	-8.3099	-14.342	-2.9293	-4.8929	16.219	13.699	5.3285	4.0378	7.9088	-0.64338	1710
11.07	1108	78	NaN	-9.7402	18.693	4.4486	-191.56	11.557	5.7921	190.85	-841.24	1130	-9.8583	855.41	1063.8	67.315	70.874	1	1	8.3625	9.0356	-8.3154	-14.348	-2.9937	-4.816	16.476	13.774	5.3688	4.2196	8.1608	-0.57363	1709.8
11.08	1109	78	NaN	-9.786	18.897	4.4693	-191.5	11.661	5.7422	190.89	-841.53	1130	-9.902	854.97	1063.8	63.471	70.396	1	1	8.4672	9.1406	-8.3209	-14.353	-3.036	-4.7488	16.678	13.88	5.4312	4.3918	8.357	-0.47318	1709.6
11.09	1110	78	NaN	-9.8139	19.045	4.459	-191.47	11.812	5.6469	191.06	-841.78	1130	-10.018	854.5	1063.8	66.987	72.194	1	1	8.5719	9.2455	-8.3264	-14.359	-3.0534	-4.7093	16.827	14.03	5.5185	4.5363	8.5009	-0.32839	1709.4
11.1	1111	78	NaN	-9.8382	19.186	4.4267	-191.48	12.02	5.4246	191.33	-842	1130	-10.368	853.87	1063.9	70.068	75.599	1	1	8.6766	9.3505	-8.3319	-14.364	-3.0556	-4.6928	16.972	14.234	5.621	4.6576	8.6398	-0.13062	1709.1
11.11	1112	78	NaN	-9.8599	19.352	4.3882	-191.44	12.167	5.3916	191.63	-842.12	1130	-10.401	853.49	1063.9	65.542	72.283	1	1	8.7813	9.4554	-8.3373	-14.37	-3.065	-4.6449	17.138	14.381	5.7163	4.8105	8.8011	0.010899	1708.9
11.12	1113	78	NaN	-9.8746	19.614	4.4774	-191.4	12.378	5.5329	191.68	-842.31	1130	-9.957	853.03	1063.8	65.556	69.77	1	1	8.8861	9.5604	-8.3428	-14.375	-3.0919	-4.619	17.395	14.597	5.7941	4.9414	9.0518	0.22204	1708.6
11.13	1114	78	NaN	-9.8597	19.809	4.4256	-191.37	12.556	5.5472	192.13	-842.4	1130	-9.8585	852.59	1063.8	57.376	71.254	1	1	8.9908	9.6654	-8.3483	-14.381	-3.0638	-4.5696	17.589	14.776	5.927	5.0957	9.2406	0.39539	1708.3
11.14	1115	78	NaN	-9.8331	20.038	4.375	-191.27	12.809	5.5048	192.68	-842.52	1129.9	-9.8867	851.87	1063.8	62.336	72.706	1	1	9.0771	9.7519	-8.3535	-14.386	-3.0157	-4.4549	17.821	15.025	6.0614	5.297	9.468	0.63929	1707.7
11.15	1116	78	NaN	-9.8063	20.36	4.4442	-191.12	13.128	5.4657	193	-842.7	1129.7	-9.8979	850.89	1063.8	60.079	74.415	1	1	8.9967	9.6713	-8.3563	-14.389	-2.9747	-4.2862	18.148	15.34	6.022	5.3851	9.7915	0.95185	1707
11.16	1117	78	NaN	-9.7652	20.672	4.5789	-191.02	13.227	5.3529	193.08	-842.68	1129.7	-10.223	850.37	1063.8	59.332	75.549	1	1	8.9163	9.5907	-8.359	-14.391	-2.9178	-4.1737	18.461	15.438	5.9985	5.417	10.102	1.0468	1706.5
11.17	1118	78	NaN	-9.7606	20.785	4.5909	-190.98	13.266	5.3035	193.23	-842.66	1129.6	-10.368	850.13	1063.8	60.037	75.988	1	1	8.8359	9.5102	-8.3617	-14.394	-2.9024	-4.1198	18.576	15.476	5.9335	5.3904	10.214	1.0817	1706.3
11.18	1119	78	NaN	-9.7384	21.008	4.5672	-190.88	13.25	5.3152	193.76	-842.55	1129.4	-10.42	849.84	1063.8	59.275	76.102	1	1	8.7555	9.4296	-8.3645	-14.397	-2.8591	-4.0004	18.803	15.455	5.8964	5.4292	10.439	1.0579	1705.9
11.19	1120	78	NaN	-9.6666	21.277	4.5024	-190.76	13.187	5.2407	194.62	-842.31	1129.1	-10.725	849.46	1063.7	58.938	73.298	1	1	8.6568	9.3306	-8.3677	-14.4	-2.7458	-3.8346	19.078	15.386	5.911	5.496	10.71	0.9861	1705.4
11.2	1121	78	NaN	-9.567	21.528	4.4642	-190.64	13.102	5.1742	195.45	-842.03	1128.8	-10.987	849.11	1063.6	56.398	67.853	1	1	8.5153	9.1888	-8.372	-14.404	-2.6072	-3.6837	19.334	15.296	5.908	5.5051	10.962	0.89194	1704.9
11.21	1122	78	NaN	-9.5019	21.719	4.5793	-190.57	13.027	5.3767	195.7	-841.84	1128.7	-10.485	848.99	1063.6	53.519	66.667	1	1	8.4585	9.1319	-8.3747	-14.407	-2.5496	-3.6204	19.53	15.216	5.9089	5.5115	11.155	0.80945	1704.6
11.22	1123	78	NaN	-9.3995	22.022	4.8576	-190.35	12.858	5.0656	195.82	-841.42	1128.5	-11.536	848.48	1063.4	54.229	65.168	1	1	8.4387	9.112	-8.3766	-14.409	-2.404	-3.3584	19.832	15.048	6.0347	5.7537	11.455	0.63907	1703.8
11.23	1124	78	NaN	-9.3202	22.25	5.0657	-190.21	12.749	4.9555	195.97	-841.03	1128.4	-11.93	848.17	1063.3	55.718	64.762	1	1	8.4007	9.0739	-8.3803	-14.413	-2.3037	-3.1978	20.06	14.939	6.097	5.8761	11.68	0.52621	1703.2
11.24	1125	78	NaN	-9.2215	22.428	5.2027	-190.09	12.627	4.9066	196.29	-840.64	1128.2	-12.141	847.97	1063.3	62.539	62.824	1	1	8.35	9.0231	-8.3846	-14.417	-2.1849	-3.0575	20.241	14.814	6.1651	5.9656	11.856	0.39738	1702.7
11.25	1126	78	NaN	-9.1138	22.585	5.3361	-189.97	12.473	4.9268	196.63	-840.27	1128.1	-12.19	847.85	1063.2	67.156	61.552	1	1	8.2539	8.9268	-8.387	-14.419	-2.062	-2.9182	20.399	14.659	6.1919	6.0086	12.012	0.23922	1702.2
11.26	1127	78	NaN	-9.0209	22.743	5.5299	-189.83	12.296	5.0552	196.81	-839.9	1128	-12.008	847.82	1063	72.854	59.202	1	1	8.1774	8.8501	-8.3898	-14.422	-1.9677	-2.7742	20.557	14.482	6.2097	6.0759	12.167	0.060041	1701.8
11.27	1128	78	NaN	-8.9168	22.911	5.6757	-189.62	12.109	5.183	197.16	-839.4	1127.8	-12.003	847.82	1062.9	73.876	59.368	1	0	8.1207	8.7933	-8.3932	-14.426	-1.8501	-2.5516	20.724	14.296	6.2706	6.2417	12.331	-0.13006	1701.4
11.28	1129	78	NaN	-8.7082	23.089	5.8276	-189.47	12.036	5.1828	197.84	-838.58	1127.6	-12.02	847.39	1063.1	73.308	57.198	1	0	8.0161	8.6884	-8.3974	-14.43	-1.6128	-2.3707	20.916	14.209	6.4033	6.3177	12.519	-0.22089	1700.2
11.29	1130	78	NaN	-8.4908	23.227	6.0121	-189.3	11.902	5.0992	198.41	-837.76	1127.3	-12.334	847.05	1063.1	72.968	51.716	1	0	7.9084	8.5805	-8.4004	-14.433	-1.3611	-2.1708	21.062	14.067	6.5473	6.4097	12.662	-0.36556	1699.1
11.3	1131	78	NaN	-8.2734	23.325	6.26	-189.14	11.723	5.0446	198.69	-836.94	1127	-12.647	846.87	1063	72.076	51.115	1	0	7.8063	8.4781	-8.4004	-14.433	-1.1195	-1.9853	21.163	13.884	6.6868	6.4928	12.763	-0.54823	1698.2
11.31	1132	78	NaN	-8.0665	23.382	6.559	-189.01	11.546	5.0812	198.68	-836.19	1126.9	-12.724	846.79	1062.9	70.752	51.212	1	0	7.6914	8.363	-8.4011	-14.433	-0.907	-1.8469	21.221	13.707	6.7844	6.5161	12.82	-0.72665	1697.4
11.32	1133	78	NaN	-7.9171	23.369	6.805	-188.9	11.42	5.1328	198.5	-835.71	1126.8	-12.694	846.77	1062.8	70.469	52.202	1	0	7.5465	8.2178	-8.4037	-14.436	-0.76246	-1.7495	21.209	13.58	6.7841	6.4683	12.805	-0.85575	1696.9
11.33	1134	78	NaN	-7.7151	23.252	7.0663	-188.77	11.334	5.1786	198.21	-835.43	1126.6	-12.727	846.66	1062.8	70.466	51.227	1	0	7.4604	8.1314	-8.4054	-14.438	-0.56728	-1.626	21.094	13.492	6.8931	6.5054	12.689	-0.94623	1696.5
11.34	1135	78	NaN	-7.5461	23.178	7.2291	-188.68	11.253	5.2034	198.17	-834.92	1126.5	-12.775	846.56	1062.7	69.317	50.199	1	0	7.3896	8.0605	-8.4068	-14.439	-0.39564	-1.5249	21.022	13.409	6.9939	6.5356	12.615	-1.0304	1695.9
11.35	1136	78	NaN	-7.3685	23.088	7.3797	-188.56	11.166	5.16	198.17	-834.13	1126.4	-13.019	846.44	1062.7	69.154	51.647	1	0	7.2111	7.8816	-8.4086	-14.441	-0.20583	-1.3984	20.936	13.319	7.0052	6.4832	12.527	-1.1222	1695
11.36	1137	78	NaN	-7.1864	22.97	7.5262	-188.44	11.077	5.088	198.16	-833.21	1126.2	-13.358	846.31	1062.7	67.108	51.778	1	0	7.0935	7.7637	-8.4102	-14.443	-0.0082747	-1.2588	20.82	13.226	7.0852	6.505	12.41	-1.2162	1694
11.37	1138	78	NaN	-7.0524	22.858	7.591	-188.36	11.001	5.1131	198.23	-832.45	1126.1	-13.411	846.28	1062.7	67.571	50.552	1	0	7.0368	7.7069	-8.4117	-14.444	0.13317	-1.1752	20.71	13.149	7.1699	6.5317	12.298	-1.2954	1693.2
11.38	1139	78	NaN	-6.8998	22.569	7.6525	-188.18	10.808	5.3205	198.29	-831.63	1125.9	-13.247	846.52	1062.5	66.122	52.616	1	0	6.9117	7.5815	-8.4084	-14.441	0.28449	-0.99232	20.422	12.955	7.1961	6.5891	12.013	-1.4854	1692.6
11.39	1140	78	NaN	-6.8091	22.272	7.6363	-188.07	10.716	5.4119	198.35	-830.73	1125.7	-13.215	846.6	1062.4	67.082	54.534	1	0	6.7791	7.4486	-8.4046	-14.437	0.3798	-0.87996	20.127	12.86	7.1589	6.5686	11.723	-1.5765	1691.8
11.4	1141	78	NaN	-6.7651	22.036	7.6309	-188	10.675	5.4656	198.26	-830	1125.7	-13.197	846.64	1062.4	66.11	56.739	1	0	6.6465	7.3157	-8.4008	-14.433	0.42311	-0.81414	19.893	12.818	7.0696	6.5015	11.492	-1.6152	1691.1
11.41	1142	78	NaN	-6.7563	21.841	7.6373	-187.95	10.666	5.4963	198.04	-829.42	1125.6	-13.204	846.67	1062.4	65.061	57.744	1	0	6.5139	7.1828	-8.397	-14.429	0.42705	-0.77103	19.698	12.809	6.9409	6.4118	11.301	-1.6206	1690.5
11.42	1143	78	NaN	-6.7668	21.638	7.6227	-187.92	10.687	5.4797	197.78	-828.82	1125.6	-13.318	846.63	1062.5	65.111	57.252	1	0	6.3813	7.0499	-8.3931	-14.425	0.41423	-0.73522	19.498	12.827	6.7955	6.3147	11.104	-1.5981	1689.9
11.43	1144	78	NaN	-6.7528	21.484	7.6051	-187.94	10.744	5.333	197.5	-828.09	1125.6	-13.681	846.5	1062.5	64.528	56.832	1	0	6.2487	6.917	-8.3893	-14.422	0.43483	-0.74823	19.345	12.882	6.6835	6.1688	10.956	-1.5392	1689
11.44	1145	78	NaN	-6.8463	21.374	7.4427	-187.91	10.748	5.4081	197.62	-827.25	1125.4	-13.558	846.58	1062.5	66.335	57.1	1	0	6.1262	6.7942	-8.3852	-14.418	0.34455	-0.71653	19.238	12.883	6.4708	6.0777	10.853	-1.5344	1688.3
11.45	1146	78	NaN	-6.9037	21.108	7.3276	-187.86	10.821	5.3835	197.35	-826.57	1125.3	-13.713	846.57	1062.6	65.196	57.468	1	0	6.0978	6.7657	-8.3787	-14.411	0.28618	-0.67275	18.979	12.949	6.384	6.093	10.601	-1.4616	1687.6
11.46	1147	78	NaN	-6.9592	20.797	7.241	-187.82	10.911	5.3541	196.84	-825.83	1125.1	-13.877	846.61	1062.7	66.656	56.66	1	0	6.014	6.6817	-8.3751	-14.407	0.22191	-0.64196	18.675	13.033	6.2359	6.0397	10.3	-1.3746	1686.8
11.47	1148	78	NaN	-7.0611	20.553	7.1468	-187.8	10.975	5.4058	196.3	-824.9	1125	-13.82	846.76	1062.7	65.257	56.703	1	0	5.8752	6.5426	-8.3744	-14.407	0.1032	-0.63174	18.434	13.093	5.9784	5.9109	10.06	-1.3137	1686
11.48	1149	78	NaN	-7.2032	20.32	7.077	-187.76	11.087	5.3857	195.62	-823.97	1124.9	-13.954	846.81	1062.8	67.057	55.636	1	0	5.8074	6.4746	-8.3736	-14.406	-0.053693	-0.61031	18.208	13.199	5.7537	5.8643	9.8341	-1.2067	1685
11.49	1150	78	NaN	-7.3039	20.163	7.0367	-187.75	11.141	5.3991	195.19	-823.39	1124.8	-13.903	846.93	1062.8	67.621	56.606	1	0	5.8109	6.4782	-8.3727	-14.405	-0.16879	-0.61071	18.055	13.25	5.6421	5.8675	9.6819	-1.1547	1684.5
11.5	1151	78	NaN	-7.3911	19.98	7.0144	-187.67	11.149	5.5163	194.74	-822.84	1124.7	-13.741	847.21	1062.8	66.531	55.603	1	0	5.9676	6.6352	-8.3719	-14.404	-0.27524	-0.55511	17.873	13.255	5.6923	6.0801	9.5013	-1.1491	1684.2
11.51	1152	78	NaN	-7.4745	19.871	6.9207	-187.62	11.154	5.6245	194.66	-822.27	1124.6	-13.59	847.42	1062.8	66.387	55.953	1	0	6.1183	6.7863	-8.3704	-14.403	-0.365	-0.50763	17.768	13.257	5.7533	6.2787	9.3981	-1.1456	1683.8
11.52	1153	78	NaN	-7.5544	19.791	6.775	-187.6	11.183	5.688	194.75	-821.58	1124.4	-13.487	847.54	1062.8	67.242	55.866	1	0	6.2139	6.8821	-8.3671	-14.399	-0.44306	-0.4901	17.692	13.282	5.7708	6.392	9.3251	-1.1178	1683.2
11.53	1154	78	NaN	-7.6217	19.515	6.7191	-187.56	11.235	5.7703	194.18	-820.63	1124.2	-13.373	847.83	1062.8	66.41	55.687	1	0	6.2673	6.9357	-8.3651	-14.397	-0.53067	-0.46534	17.422	13.329	5.7367	6.4703	9.0564	-1.0687	1682.4
11.54	1155	78	NaN	-7.6915	19.183	6.6857	-187.52	11.338	5.7007	193.6	-819.91	1124.1	-13.584	847.98	1062.8	64.339	55.845	1	0	6.2863	6.9547	-8.3626	-14.395	-0.61034	-0.44119	17.096	13.425	5.676	6.5135	8.7338	-0.97025	1681.8
11.55	1156	78	NaN	-7.7521	18.936	6.6264	-187.52	11.377	5.7472	193.28	-819.38	1123.9	-13.461	848.2	1062.8	60.623	54.551	1	0	6.1585	6.8265	-8.3509	-14.383	-0.68479	-0.45012	16.854	13.458	5.4737	6.3764	8.5036	-0.92484	1681.4
11.56	1157	78	NaN	-7.7425	18.657	6.5686	-187.51	11.447	5.7216	192.86	-818.74	1123.9	-13.492	848.37	1062.9	59.033	51.887	1	0	6.062	6.7298	-8.34	-14.372	-0.6865	-0.45668	16.577	13.527	5.3755	6.2732	8.2369	-0.84536	1680.9
11.57	1158	78	NaN	-7.7016	18.376	6.5076	-187.5	11.54	5.6223	192.41	-818.06	1123.9	-13.706	848.47	1062.9	55.679	52.38	1	0	6.2356	6.9039	-8.3368	-14.369	-0.6512	-0.44721	16.296	13.621	5.5844	6.4567	7.9589	-0.74838	1680.3
11.58	1159	78	NaN	-7.7186	18.165	6.4594	-187.48	11.599	5.547	192.06	-817.59	1123.9	-13.87	848.54	1063	54.347	52.19	1	0	6.2987	6.9671	-8.3332	-14.366	-0.67282	-0.43253	16.085	13.679	5.6259	6.5346	7.7518	-0.68637	1679.9
11.59	1160	78	NaN	-7.8549	17.82	6.7196	-187.51	11.619	5.5578	190.77	-817.87	1124.1	-13.748	848.77	1063	53.804	51.957	1	0	6.2527	6.921	-8.3294	-14.362	-0.85893	-0.50916	15.735	13.704	5.3937	6.4118	7.4056	-0.65789	1680.3
11.6	1161	78	NaN	-7.8661	17.691	6.3757	-187.54	11.64	5.6211	191.07	-816.7	1124.2	-13.459	849.05	1063	54.908	51.701	1	0	6.3439	7.0124	-8.3256	-14.358	-0.86593	-0.53961	15.6	13.731	5.478	6.4728	7.274	-0.62709	1679.4
11.61	1162	78	NaN	-7.8642	17.596	6.2004	-187.57	11.644	5.6493	191.18	-816.06	1124.3	-13.305	849.22	1063	57.121	52.391	1	0	6.3984	7.067	-8.322	-14.354	-0.86358	-0.56489	15.501	13.739	5.5348	6.5021	7.1786	-0.61501	1678.9
11.62	1163	78	NaN	-7.8603	17.358	6.1864	-187.59	11.652	5.6704	190.86	-815.91	1124.3	-13.152	849.36	1063	68.24	53.077	1	0	6.3314	6.9999	-8.3191	-14.351	-0.87588	-0.609	15.264	13.745	5.4555	6.3909	6.9452	-0.60632	1678.8
11.63	1164	78	NaN	-7.8477	16.931	6.1539	-187.64	11.677	5.7055	190.31	-815.71	1124.2	-12.869	849.56	1063	67.121	53.728	1	0	6.3244	6.9928	-8.3159	-14.348	-0.89151	-0.68539	14.841	13.766	5.4329	6.3074	6.5255	-0.58201	1678.7
11.64	1165	78	NaN	-7.8352	16.62	5.97	-187.73	11.704	5.6776	189.98	-815.02	1124.4	-12.64	849.75	1063	66.907	51.661	1	0	6.3444	7.0129	-8.3127	-14.345	-0.89586	-0.79092	14.522	13.803	5.4485	6.222	6.209	-0.54192	1678.2
11.65	1166	78	NaN	-7.8363	16.446	5.8296	-187.77	11.694	5.4139	189.92	-814.77	1124.5	-13.166	849.77	1062.9	73.987	53.43	1	0	6.2655	6.9338	-8.3004	-14.333	-0.88025	-0.81539	14.341	13.799	5.3853	6.1184	6.0406	-0.53411	1678
11.66	1167	78	NaN	-7.85	16.29	5.7665	-187.82	11.692	5.3155	189.63	-814.61	1124.6	-13.259	849.83	1062.8	75.827	54.043	1	0	6.1135	6.7815	-8.2839	-14.316	-0.90008	-0.8721	14.18	13.802	5.2134	5.9094	5.8963	-0.51406	1677.9
11.67	1168	78	NaN	-7.8582	16.143	5.6712	-187.87	11.715	5.2722	189.46	-814.49	1124.7	-13.207	849.86	1062.8	76.176	53.065	1	0	5.6803	6.3473	-8.2641	-14.296	-0.91543	-0.93029	14.03	13.828	4.7649	5.417	5.766	-0.46871	1677.8
11.68	1169	78	NaN	-7.8601	16.005	5.5379	-187.92	11.757	5.1964	189.43	-814.39	1124.8	-13.232	849.82	1062.9	76.425	52.359	1	0	5.5007	6.1673	-8.2533	-14.286	-0.91717	-0.97862	13.891	13.871	4.5836	5.1887	5.6373	-0.41432	1677.7
11.69	1170	78	NaN	-7.8777	15.883	5.5032	-187.98	11.79	5.0894	189.06	-814.38	1125	-13.308	849.8	1062.9	76.818	53.308	1	0	5.5714	6.2382	-8.2515	-14.284	-0.94459	-1.045	13.764	13.91	4.6268	5.1931	5.5121	-0.37366	1677.6
11.7	1171	78	NaN	-7.8976	15.771	5.3923	-188.04	11.776	5.0687	189	-814.33	1125.1	-13.156	849.86	1062.9	76.219	53.489	1	0	5.5563	6.223	-8.2512	-14.284	-0.97149	-1.1116	13.646	13.901	4.5848	5.1115	5.3945	-0.3821	1677.6
11.71	1172	78	NaN	-7.942	15.596	5.2692	-188.12	11.799	4.9057	188.8	-814.3	1125.3	-13.22	849.81	1062.9	77.499	54.761	1	0	5.5603	6.227	-8.2505	-14.283	-1.0203	-1.1999	13.467	13.928	4.54	5.0271	5.2168	-0.35461	1677.5
11.72	1173	78	NaN	-8.0236	15.359	5.1049	-188.21	11.83	4.9546	188.68	-814.39	1125.4	-12.733	849.81	1063	72.911	53.194	1	0	5.6314	6.2982	-8.2483	-14.281	-1.1227	-1.3044	13.228	13.961	4.5087	4.9938	4.9795	-0.31921	1677.5
11.73	1174	78	NaN	-8.106	15.133	4.9567	-188.26	11.837	5.1699	188.67	-814.56	1125.5	-11.96	849.91	1063.1	63.164	50.949	1	0	5.6894	6.3564	-8.2455	-14.278	-1.2328	-1.3841	12.999	13.97	4.4566	4.9723	4.7538	-0.30809	1677.7
11.74	1175	78	NaN	-8.1419	14.966	4.9027	-188.26	11.798	5.2788	188.64	-814.81	1125.6	-11.67	850.01	1063	66.135	53.773	1	0	5.7178	6.3849	-8.2415	-14.274	-1.281	-1.3955	12.828	13.936	4.4368	4.9894	4.587	-0.33762	1678
11.75	1176	78	NaN	-8.2381	14.323	4.7639	-188.29	11.811	5.1984	188.5	-816.11	1125.9	-11.518	849.95	1063	62.709	50.946	1	0	5.7485	6.4157	-8.2374	-14.27	-1.3921	-1.4396	12.175	13.959	4.3564	4.976	3.9379	-0.31108	1679.2
11.76	1177	78	NaN	-8.26	14.023	4.6088	-188.29	11.831	5.1358	188.67	-816.66	1126.1	-11.501	849.85	1063	63.368	51.013	1	0	5.7728	6.44	-8.233	-14.265	-1.4108	-1.4422	11.872	13.982	4.3619	4.9978	3.6393	-0.2837	1679.7
11.77	1178	78	NaN	-8.2882	13.822	4.5729	-188.3	11.824	5.1427	188.51	-817.13	1126.2	-11.32	849.83	1063	68.647	51.341	1	0	5.7267	6.3938	-8.2252	-14.258	-1.4525	-1.4645	11.666	13.981	4.2742	4.9292	3.4404	-0.27704	1680.1
11.78	1179	78	NaN	-8.3164	13.673	4.5896	-188.3	11.815	5.1353	188.17	-817.62	1126.4	-11.182	849.82	1063	66.77	52.673	1	0	5.6575	6.3245	-8.2195	-14.252	-1.4988	-1.487	11.51	13.977	4.1587	4.8374	3.2905	-0.2744	1680.5
11.79	1180	78	NaN	-8.3246	13.573	4.5626	-188.29	11.823	5.0537	187.92	-818.11	1126.6	-11.249	849.71	1063	62.452	49.965	1	0	5.565	6.2317	-8.216	-14.248	-1.5148	-1.4846	11.406	13.99	4.0502	4.7471	3.1895	-0.2582	1680.9
11.8	1181	78	NaN	-8.3229	13.503	4.4804	-188.28	11.807	5.0315	187.71	-818.84	1126.8	-11.112	849.6	1063	63.801	51.926	1	0	5.5303	6.197	-8.2133	-14.246	-1.5273	-1.485	11.33	13.98	4.0031	4.7119	3.1172	-0.26578	1681.5
11.81	1182	78	NaN	-8.3305	13.505	4.3956	-188.28	11.746	5.0267	187.63	-819.34	1126.9	-11.007	849.59	1063	63.023	52.537	1	0	5.5019	6.1685	-8.2106	-14.243	-1.5429	-1.4891	11.327	13.923	3.959	4.6794	3.1168	-0.31962	1681.9
11.82	1183	78	NaN	-8.3347	13.571	4.292	-188.28	11.685	5.0243	187.55	-819.96	1127	-10.866	849.55	1062.9	60.958	51.289	1	0	5.4545	6.121	-8.2104	-14.243	-1.5571	-1.4994	11.388	13.867	3.8974	4.6215	3.1778	-0.37524	1682.5
11.83	1184	78	NaN	-8.3385	13.69	4.1741	-188.28	11.601	5.0548	187.52	-820.63	1127.2	-10.632	849.53	1062.9	60.529	50.758	1	0	5.3997	6.066	-8.2112	-14.244	-1.5724	-1.518	11.501	13.79	3.8273	4.548	3.2895	-0.45308	1683.1
11.84	1185	78	NaN	-8.341	13.839	4.0644	-188.29	11.511	5.0883	187.56	-821.24	1127.4	-10.408	849.53	1062.9	59.045	51.016	1	0	5.3323	5.9985	-8.2139	-14.246	-1.5836	-1.5359	11.643	13.707	3.7488	4.4626	3.4287	-0.53892	1683.7
11.85	1186	78	NaN	-8.3349	13.982	4.0052	-188.29	11.491	5.0071	187.62	-821.64	1127.5	-10.511	849.4	1062.8	63.592	52.062	1	0	5.3368	6.003	-8.2154	-14.248	-1.5732	-1.5299	11.781	13.692	3.7637	4.4732	3.5658	-0.55556	1684
11.86	1187	78	NaN	-8.3543	14.139	3.9799	-188.33	11.402	4.9946	187.59	-822.07	1127.7	-10.376	849.45	1062.8	67.729	52.053	1	0	5.3821	6.0484	-8.2166	-14.249	-1.6001	-1.5756	11.932	13.609	3.782	4.4728	3.7153	-0.63944	1684.4
11.87	1188	78	NaN	-8.3745	14.284	3.9698	-188.35	11.356	4.9941	187.58	-822.54	1127.8	-10.265	849.41	1062.8	76.851	51.298	1	0	5.5097	6.1763	-8.2204	-14.253	-1.6259	-1.6008	12.072	13.568	3.8838	4.5755	3.8516	-0.68463	1684.9
11.88	1189	78	NaN	-8.4213	14.459	3.9672	-188.36	11.331	4.9485	187.64	-823.19	1128	-10.271	849.29	1062.8	81.952	54.577	1	0	5.593	6.2598	-8.2237	-14.256	-1.6727	-1.6115	12.243	13.548	3.9203	4.6483	4.0195	-0.7085	1685.4
11.89	1190	78	NaN	-8.4616	14.688	3.9075	-188.4	11.318	4.8926	187.92	-823.72	1128.1	-10.267	849.14	1062.8	83.627	55.007	1	0	5.6328	6.2996	-8.2266	-14.259	-1.7051	-1.6386	12.468	13.539	3.9277	4.661	4.241	-0.72034	1685.8
11.9	1191	78	NaN	-8.4407	14.959	3.7373	-188.49	11.313	4.9094	188.58	-823.69	1128.2	-10.031	849.07	1062.7	84.41	54.113	1	0	5.7433	6.4104	-8.2295	-14.262	-1.6696	-1.7162	12.736	13.536	4.0737	4.6942	4.5063	-0.72546	1685.8
11.91	1192	78	NaN	-8.4804	15.114	3.8752	-188.51	11.265	4.9372	188.36	-824.22	1128.4	-9.8476	849.13	1062.7	84.306	55.746	1	0	5.923	6.5905	-8.2325	-14.265	-1.7253	-1.7536	12.883	13.496	4.1977	4.8369	4.6501	-0.76849	1686.3
11.92	1193	78	NaN	-8.5564	15.384	4.1369	-188.52	11.169	5.0481	188.01	-825.2	1128.7	-9.4018	849.26	1062.6	84.149	57.246	1	0	6.0309	6.6986	-8.2365	-14.269	-1.8326	-1.801	13.14	13.413	4.1983	4.8976	4.9039	-0.85604	1687.3
11.93	1194	78	NaN	-8.6141	15.569	4.3276	-188.56	11.117	5.0574	187.76	-825.92	1128.9	-9.2118	849.28	1062.5	84.065	55.158	1	0	6.1461	6.8142	-8.2407	-14.273	-1.9079	-1.856	13.318	13.368	4.2383	4.9582	5.077	-0.90478	1688
11.94	1195	78	NaN	-8.6422	15.658	4.4182	-188.61	11.131	4.9511	187.71	-826.33	1128.9	-9.339	849.16	1062.6	84.094	57.676	1	0	6.2983	6.9667	-8.2453	-14.278	-1.9346	-1.8977	13.406	13.384	4.3637	5.0691	5.1603	-0.89393	1688.3
11.95	1196	78	NaN	-8.6481	15.706	4.4434	-188.63	11.187	4.7795	187.84	-826.65	1129	-9.6533	848.94	1062.7	84.351	57.758	1	0	6.3471	7.0156	-8.2478	-14.28	-1.9259	-1.9117	13.456	13.437	4.4212	5.1039	5.2086	-0.84278	1688.5
11.96	1197	78	NaN	-8.6571	15.777	4.4713	-188.66	11.181	4.6168	188.09	-827.22	1129	-9.8848	848.83	1062.7	84.346	56.411	1	0	6.3558	7.0244	-8.2493	-14.282	-1.9205	-1.9264	13.528	13.43	4.4353	5.098	5.2791	-0.85131	1689
11.97	1198	78	NaN	-8.6061	15.94	4.4884	-188.67	11.113	4.7124	188.77	-828.11	1129.1	-9.5027	848.89	1062.6	84.082	54.884	1	0	6.4097	7.0784	-8.2499	-14.282	-1.8634	-1.9239	13.687	13.366	4.5463	5.1544	5.4373	-0.91642	1690
11.98	1199	78	NaN	-8.5898	16.021	4.6504	-188.68	11.056	4.7585	188.78	-828.85	1129.1	-9.2848	848.95	1062.6	83.988	56.515	1	0	6.4544	7.1232	-8.2505	-14.283	-1.8571	-1.9459	13.766	13.311	4.5973	5.1773	5.5156	-0.97236	1690.8
11.99	1200	78	NaN	-8.5858	16.062	4.8488	-188.69	11.042	4.6413	188.58	-829.49	1129.1	-9.5134	848.87	1062.6	84.046	56.837	1	0	6.4189	7.0876	-8.2523	-14.285	-1.8544	-1.9554	13.808	13.296	4.5645	5.1322	5.5557	-0.98859	1691.3
12	1201	78	NaN	-8.5517	16.11	4.9737	-188.69	11.055	4.4053	188.66	-830.1	1129.1	-10.057	848.67	1062.7	83.775	55.404	1	0	6.4264	7.0951	-8.2538	-14.286	-1.8009	-1.9367	13.86	13.304	4.6255	5.1584	5.6066	-0.98169	1691.8
12.01	1202	78	NaN	-8.4383	16.184	4.9712	-188.7	11	4.3015	189.32	-830.73	1129.1	-10.242	848.63	1062.7	82.592	54.235	1	0	6.4762	7.145	-8.2551	-14.287	-1.6614	-1.9221	13.936	13.249	4.8147	5.2229	5.6808	-1.0389	1692.5
12.02	1203	78	NaN	-8.3886	16.21	5.0064	-188.73	10.967	4.3428	189.61	-831.26	1129.1	-10.056	848.64	1062.7	79.436	53.45	1	0	6.5226	7.1915	-8.2557	-14.288	-1.6103	-1.9472	13.962	13.216	4.9123	5.2443	5.706	-1.072	1693
12.03	1204	78	NaN	-8.3364	16.217	5.0109	-188.74	10.946	4.3268	189.99	-831.81	1129	-10.039	848.61	1062.7	73.395	50.791	1	0	6.5383	7.2073	-8.2562	-14.289	-1.5482	-1.9496	13.971	13.192	4.9902	5.2577	5.7144	-1.0961	1693.6
12.04	1205	78	NaN	-8.2983	16.22	5.0158	-188.75	10.93	4.3014	190.25	-832.22	1129	-10.064	848.59	1062.6	70.616	51.505	1	0	6.4855	7.1543	-8.2569	-14.289	-1.5019	-1.9531	13.976	13.174	4.9836	5.2012	5.7187	-1.1152	1694
12.05	1206	78	NaN	-8.2644	16.24	5.0776	-188.77	10.916	4.2872	190.35	-832.7	1129	-10.063	848.58	1062.6	70.389	51.983	1	0	6.3979	7.0665	-8.2576	-14.29	-1.4665	-1.9674	13.996	13.159	4.9313	5.0991	5.7387	-1.1307	1694.5
12.06	1207	78	NaN	-8.2088	16.295	5.2531	-188.79	10.907	4.2652	190.32	-833.57	1129	-10.063	848.54	1062.6	74.404	51.603	1	0	6.2952	6.9636	-8.2584	-14.291	-1.4154	-1.9945	14.05	13.151	4.8798	4.9691	5.7919	-1.1396	1695.3
12.07	1208	78	NaN	-8.1717	16.335	5.4327	-188.91	10.936	4.0385	190.08	-834.24	1129.1	-10.598	848.29	1062.6	75.413	52.834	1	0	6.2301	6.8983	-8.2609	-14.293	-1.37	-2.1033	14.085	13.185	4.8601	4.795	5.8243	-1.1081	1695.8
12.08	1209	78	NaN	-8.0941	16.432	5.588	-188.86	10.921	4.1482	190.06	-835.34	1129.2	-10.238	848.43	1062.6	74.027	53.607	1	0	6.1793	6.8474	-8.2639	-14.296	-1.3103	-2.0719	14.182	13.17	4.8689	4.7756	5.9185	-1.1258	1697
12.09	1210	78	NaN	-8.0265	16.514	5.6523	-188.87	10.939	4.0865	190.15	-836.18	1129.2	-10.378	848.38	1062.6	72.084	52.112	1	0	6.119	6.787	-8.2649	-14.297	-1.2381	-2.0783	14.264	13.189	4.8809	4.7087	5.9994	-1.1087	1697.8
12.1	1211	78	NaN	-7.9675	16.708	5.6028	-188.88	10.969	3.9754	190.46	-836.88	1129.4	-10.657	848.31	1062.6	73.755	51.347	1	0	6.057	6.7248	-8.2671	-14.299	-1.1618	-2.0747	14.455	13.222	4.8952	4.6501	6.1879	-1.0775	1698.5
12.11	1212	78	NaN	-7.9058	17.06	5.5021	-188.8	10.971	4.0368	190.93	-837.77	1129.6	-10.45	848.48	1062.6	74.03	52.537	1	0	5.9933	6.661	-8.2704	-14.303	-1.0953	-1.9918	14.801	13.229	4.898	4.6692	6.5307	-1.0732	1699.5
12.12	1213	78	NaN	-7.866	17.001	5.6918	-188.79	10.964	3.9917	190.6	-838.87	1129.5	-10.58	848.55	1062.6	75.127	52.396	1	0	5.872	6.5394	-8.2722	-14.305	-1.0669	-1.9954	14.747	13.218	4.805	4.544	6.4747	-1.087	1700.7
12.13	1214	78	NaN	-7.8275	17.101	5.7075	-188.79	10.963	4.0717	190.6	-839.52	1129.5	-10.381	848.63	1062.6	76.479	54.672	1	0	5.7924	6.4596	-8.2742	-14.307	-1.0381	-2.001	14.846	13.218	4.7542	4.4586	6.5715	-1.0883	1701.4
12.14	1215	78	NaN	-7.8124	17.347	5.7536	-188.8	10.909	4.3841	190.44	-840.46	1129.7	-9.6233	848.96	1062.5	75.574	54.711	1	0	5.8236	6.4909	-8.2771	-14.309	-1.0589	-2.0435	15.086	13.17	4.7647	4.4475	6.8084	-1.1398	1702.5
12.15	1216	78	NaN	-7.7963	17.712	5.6334	-188.8	10.86	4.6335	190.76	-840.79	1129.8	-9.0336	849.23	1062.5	74.865	53.437	1	0	5.8323	6.4996	-8.2803	-14.313	-1.054	-2.0562	15.448	13.124	4.7783	4.4434	7.1678	-1.1882	1703.1
12.16	1217	78	NaN	-7.7797	18.124	5.3671	-188.78	10.865	4.6023	191.55	-840.38	1129.7	-9.1633	849.23	1062.5	74.166	54.776	1	0	5.7896	6.4569	-8.2844	-14.317	-1.0052	-2.0053	15.863	13.126	4.7845	4.4516	7.5783	-1.1905	1702.8
12.17	1218	78	NaN	-7.8192	18.435	5.453	-188.73	10.913	4.3197	191.24	-840.92	1129.9	-9.9879	849.05	1062.7	73.181	52.787	1	0	5.7722	6.4394	-8.2886	-14.321	-1.0288	-1.9411	16.176	13.172	4.7434	4.4983	7.8875	-1.1495	1703.2
12.18	1219	78	NaN	-7.8699	18.658	5.622	-188.72	10.898	4.3214	190.67	-841.25	1130	-10.035	849.09	1062.7	73.667	51.975	1	0	5.7674	6.4346	-8.293	-14.325	-1.0986	-1.9512	16.395	13.162	4.6688	4.4834	8.1017	-1.1632	1703.5
12.19	1220	78	NaN	-7.9217	18.832	5.6183	-188.7	10.909	4.3013	190.64	-841.54	1130.1	-10.143	849.07	1062.8	72.889	53.156	1	0	5.7816	6.4488	-8.2975	-14.33	-1.1487	-1.9281	16.568	13.173	4.6329	4.5207	8.2703	-1.1571	1703.8
12.2	1221	78	NaN	-7.9698	18.988	5.5221	-188.68	10.904	4.3062	190.91	-841.78	1130.1	-10.179	849.09	1062.8	72.392	51.791	1	0	5.794	6.4612	-8.3009	-14.333	-1.1877	-1.9021	16.725	13.166	4.6063	4.5591	8.4244	-1.1672	1704.1
12.21	1222	78	NaN	-8.0229	19.164	5.3937	-188.67	10.886	4.3333	191.29	-841.97	1130	-10.155	849.14	1062.8	72.731	53.975	1	0	5.8046	6.4719	-8.3033	-14.336	-1.23	-1.8766	16.903	13.147	4.5747	4.5953	8.6001	-1.1891	1704.4
12.22	1223	78	NaN	-8.099	19.392	5.2691	-188.64	10.896	4.3364	191.65	-842.17	1129.9	-10.21	849.12	1062.8	72.948	53.317	1	0	5.9189	6.5864	-8.3063	-14.339	-1.2928	-1.8326	17.136	13.153	4.6261	4.7538	8.8293	-1.1861	1704.6
12.23	1224	78	NaN	-8.1926	19.628	5.2587	-188.62	10.904	4.3832	191.64	-842.27	1129.9	-10.144	849.13	1062.8	72.045	51.996	1	0	6.0438	6.7116	-8.3095	-14.342	-1.3895	-1.8201	17.372	13.16	4.6543	4.8915	9.0628	-1.1814	1704.7
12.24	1225	78	NaN	-8.261	19.784	5.241	-188.61	10.92	4.3868	191.67	-842.31	1129.9	-10.185	849.09	1062.8	71.441	53.533	1	0	6.1423	6.8103	-8.3133	-14.346	-1.4553	-1.8033	17.528	13.176	4.6869	5.007	9.2149	-1.1696	1704.7
12.25	1226	78	NaN	-8.3371	19.93	5.23	-188.59	10.936	4.414	191.68	-842.3	1129.9	-10.173	849.06	1062.8	71.127	53.047	1	0	6.2654	6.9337	-8.3176	-14.35	-1.5314	-1.786	17.675	13.191	4.734	5.1477	9.3579	-1.1594	1704.7
12.26	1227	78	NaN	-8.4091	20.049	5.2108	-188.57	10.958	4.4369	191.71	-842.27	1129.8	-10.177	849.02	1062.8	71.369	53.294	1	0	6.4497	7.1184	-8.3226	-14.355	-1.602	-1.7629	17.796	13.211	4.8477	5.3555	9.4738	-1.1444	1704.6
12.27	1228	78	NaN	-8.4544	20.103	5.1676	-188.55	10.985	4.4182	191.81	-842.2	1129.8	-10.273	848.95	1062.8	70.455	52.26	1	0	6.5035	7.1724	-8.3252	-14.358	-1.64	-1.7342	17.853	13.235	4.8635	5.4381	9.5282	-1.1224	1704.5
12.28	1229	78	NaN	-8.4795	20.125	5.135	-188.56	10.946	4.4541	191.88	-842.14	1129.7	-10.187	849.04	1062.8	70.798	52.379	1	0	6.5058	7.1747	-8.3267	-14.359	-1.666	-1.7448	17.874	13.198	4.8399	5.4298	9.5475	-1.1614	1704.5
12.29	1230	78	NaN	-8.51	20.163	5.0865	-188.56	10.952	4.5499	192.01	-841.97	1129.6	-9.9688	849.07	1062.8	71.341	52.772	1	0	6.5271	7.196	-8.327	-14.359	-1.6989	-1.7458	17.914	13.201	4.8282	5.4502	9.5872	-1.1585	1704.4
12.3	1231	78	NaN	-8.5543	20.187	5.0781	-188.53	10.992	4.5303	192.02	-841.74	1129.6	-10.083	848.97	1062.8	71.28	51.466	1	0	6.5838	7.2529	-8.3279	-14.36	-1.7377	-1.7162	17.942	13.237	4.8461	5.5367	9.6136	-1.1232	1704
12.31	1232	78	NaN	-8.5959	20.189	5.0967	-188.5	10.996	4.6127	191.94	-841.43	1129.5	-9.9649	848.98	1062.8	70.774	52.792	1	0	6.6746	7.3439	-8.3294	-14.362	-1.7845	-1.6916	17.945	13.24	4.8901	5.6523	9.6159	-1.1223	1703.7
12.32	1233	78	NaN	-8.6183	20.172	5.1123	-188.48	10.946	4.8535	191.88	-841.09	1129.4	-9.4393	849.16	1062.7	68.032	51.866	1	0	6.7462	7.4156	-8.3314	-14.364	-1.8262	-1.6888	17.926	13.192	4.9201	5.7268	9.5946	-1.1717	1703.5
12.33	1234	78	NaN	-8.6137	20.143	5.0862	-188.46	10.957	4.8571	191.94	-840.79	1129.4	-9.4512	849.15	1062.7	67.392	51.917	1	0	6.7994	7.4689	-8.3339	-14.366	-1.8177	-1.6672	17.899	13.201	4.9816	5.8017	9.5646	-1.1653	1703.2
12.34	1235	78	NaN	-8.5878	20.065	5.0149	-188.44	11.043	4.684	192.09	-840.31	1129.3	-9.871	848.9	1062.8	66.557	52.922	1	0	6.7784	7.4479	-8.333	-14.365	-1.77	-1.6221	17.826	13.281	5.0084	5.8258	9.493	-1.0841	1702.5
12.35	1236	78	NaN	-8.5673	20.009	4.9583	-188.37	11.032	4.7116	192.17	-839.89	1129.2	-9.8832	848.95	1062.8	67.482	52.314	1	0	6.7566	7.4261	-8.3318	-14.364	-1.7448	-1.5457	17.771	13.27	5.0118	5.8804	9.4392	-1.0938	1702.2
12.36	1237	78	NaN	-8.5513	19.945	4.904	-188.31	11.012	4.7536	192.17	-839.4	1129.2	-9.8265	849.02	1062.7	67.697	54.368	1	0	6.7495	7.419	-8.3311	-14.363	-1.7289	-1.483	17.706	13.251	5.0206	5.9359	9.3748	-1.1123	1701.8
12.37	1238	78	NaN	-8.543	19.879	4.8713	-188.28	11.012	4.7518	192.07	-838.91	1129.2	-9.8047	849.03	1062.7	68.335	52.214	1	0	6.76	7.4295	-8.331	-14.363	-1.723	-1.4603	17.639	13.251	5.037	5.9692	9.3084	-1.1119	1701.3
12.38	1239	78	NaN	-8.5505	19.852	4.9014	-188.29	10.997	4.7864	191.85	-838.72	1129.2	-9.6667	849.1	1062.7	69.371	52.121	1	0	6.7739	7.4434	-8.331	-14.363	-1.7419	-1.4789	17.61	13.239	5.0321	5.9646	9.2795	-1.1246	1701.1
12.39	1240	78	NaN	-8.574	19.735	4.8325	-188.29	10.997	4.7425	191.7	-838.26	1129.2	-9.6714	849.06	1062.7	69.989	53.098	1	0	6.7569	7.4264	-8.3302	-14.363	-1.7682	-1.4806	17.495	13.237	4.9887	5.9458	9.1649	-1.1258	1700.6
12.4	1241	78	NaN	-8.6081	19.635	4.6896	-188.22	11.065	4.5364	191.71	-837.71	1129.1	-10.167	848.84	1062.8	70.594	51.647	1	0	6.7364	7.4058	-8.3293	-14.362	-1.7824	-1.3904	17.4	13.3	4.954	6.0154	9.0706	-1.0613	1699.9
12.41	1242	78	NaN	-8.6428	19.556	4.5573	-188.18	11.047	4.5531	191.74	-837.25	1129.1	-10.09	848.88	1062.8	70.154	52.833	1	0	6.6866	7.3559	-8.3277	-14.36	-1.8168	-1.3524	17.322	13.282	4.8698	6.0035	8.994	-1.0785	1699.5
12.42	1243	78	NaN	-8.6831	19.485	4.4333	-188.15	10.974	4.6744	191.74	-836.76	1129	-9.7366	849.08	1062.7	69.891	52.298	1	0	6.637	7.3062	-8.3268	-14.359	-1.8678	-1.3394	17.249	13.21	4.7692	5.9668	8.922	-1.149	1699.1
12.43	1244	78	NaN	-8.7375	19.407	4.2977	-188.09	10.941	4.6356	191.68	-836.13	1129	-9.807	849.14	1062.7	68.65	53.425	1	0	6.5876	7.2566	-8.3265	-14.359	-1.9196	-1.2739	17.17	13.178	4.6679	5.9827	8.8436	-1.1812	1698.6
12.44	1245	78	NaN	-8.7977	19.339	4.2499	-188.04	10.936	4.6156	191.48	-835.74	1129	-9.8271	849.15	1062.7	67.281	52.693	1	0	6.5571	7.2261	-8.3248	-14.357	-1.9845	-1.2265	17.102	13.173	4.5726	5.9997	8.7773	-1.1845	1698.2
12.45	1246	78	NaN	-8.8326	19.251	4.2011	-188	11.004	4.4513	191.33	-835.36	1129	-10.187	848.94	1062.8	65.699	52.984	1	0	6.5518	7.2208	-8.3233	-14.356	-2.01	-1.1771	17.02	13.236	4.5419	6.0437	8.6964	-1.1195	1697.6
12.46	1247	78	NaN	-8.8772	19.173	4.1445	-187.94	10.966	4.4649	191.21	-834.96	1128.9	-10.136	849.06	1062.8	58.622	50.277	1	0	6.598	7.267	-8.3226	-14.355	-2.0591	-1.1203	16.941	13.197	4.5388	6.1468	8.6186	-1.1579	1697.3
12.47	1248	78	NaN	-8.9331	19.091	4.1173	-187.88	10.939	4.4507	191.02	-834.58	1128.9	-10.132	849.14	1062.8	59.912	52.011	1	0	6.6234	7.2925	-8.3247	-14.357	-2.1203	-1.067	16.86	13.171	4.5031	6.2256	8.5349	-1.1862	1697
12.48	1249	78	NaN	-9.004	18.988	4.1366	-187.82	11.002	4.2061	190.71	-834.23	1128.9	-10.657	848.94	1062.9	61.514	52.078	1	0	6.6404	7.3096	-8.3279	-14.36	-2.1819	-1.0003	16.759	13.231	4.4585	6.3093	8.4313	-1.1295	1696.5
12.49	1250	78	NaN	-9.1149	18.846	4.1573	-187.68	10.999	3.7622	190.34	-833.71	1128.8	-11.732	848.85	1062.8	61.558	51.646	1	0	6.7184	7.3878	-8.3313	-14.364	-2.2667	-0.83188	16.615	13.23	4.4518	6.5559	8.2842	-1.134	1695.9
12.5	1251	78	NaN	-9.1849	18.673	3.8498	-187.58	10.899	3.8484	191.08	-833.03	1128.7	-11.313	849.22	1062.7	59.796	51.707	1	0	6.8122	7.4818	-8.3346	-14.367	-2.3246	-0.71604	16.444	13.128	4.4877	6.7658	8.1096	-1.2392	1695.7
12.51	1252	78	NaN	-9.2538	18.492	3.705	-187.48	10.918	3.9776	191.37	-832.52	1128.5	-10.706	849.43	1062.8	61.767	52.561	1	0	6.8335	7.5031	-8.3375	-14.37	-2.403	-0.63223	16.27	13.139	4.4305	6.8709	7.9329	-1.231	1695.3
12.52	1253	78	NaN	-9.2958	18.355	3.6709	-187.41	10.951	4.0044	191.4	-832.16	1128.5	-10.37	849.53	1062.9	59.187	52.71	1	0	6.8801	7.5498	-8.338	-14.37	-2.454	-0.57058	16.138	13.168	4.426	6.9792	7.8005	-1.2027	1695
12.53	1254	78	NaN	-9.3031	18.271	3.7041	-187.36	10.959	3.8923	191.34	-831.87	1128.5	-10.412	849.61	1062.9	60.672	51.631	1	0	6.9509	7.6208	-8.3362	-14.369	-2.4613	-0.51504	16.055	13.175	4.4896	7.1058	7.7192	-1.1936	1694.8
12.54	1255	78	NaN	-9.2914	18.204	3.8026	-187.29	10.985	3.707	191.16	-831.6	1128.5	-10.606	849.67	1063	62.338	52.097	1	0	6.9671	7.637	-8.3341	-14.366	-2.4482	-0.445	15.988	13.201	4.5189	7.192	7.6538	-1.166	1694.6
12.55	1256	78	NaN	-9.2826	18.142	3.9236	-187.21	11.031	3.5663	190.91	-831.32	1128.5	-10.678	849.69	1063.1	67.356	52.972	1	0	6.9965	7.6665	-8.3321	-14.364	-2.4443	-0.36958	15.928	13.246	4.5522	7.2969	7.5957	-1.1183	1694.3
12.56	1257	78	NaN	-9.2545	18.044	4.0238	-187.11	11.073	3.3413	190.87	-830.97	1128.5	-10.81	849.76	1063.1	77.024	52.569	1	0	7.0675	7.7376	-8.3301	-14.362	-2.412	-0.26591	15.832	13.286	4.6554	7.4717	7.5015	-1.0768	1694.1
12.57	1258	78	NaN	-9.2138	17.958	4.0723	-187.02	11.096	3.1542	190.99	-830.65	1128.5	-10.875	849.86	1063.2	80.628	55.477	1	0	7.0896	7.7599	-8.3284	-14.361	-2.3644	-0.1745	15.746	13.308	4.7253	7.5854	7.4181	-1.0531	1693.9
12.58	1259	78	NaN	-9.1417	17.86	4.1097	-186.94	11.105	2.9314	191.21	-830.37	1128.5	-11.016	849.96	1063.1	82.446	55.981	1	0	7.0046	7.6746	-8.3272	-14.36	-2.2793	-0.076934	15.649	13.317	4.7253	7.5977	7.3213	-1.0422	1693.7
12.59	1260	78	NaN	-9.0239	17.715	4.1939	-186.83	11.115	2.5773	191.47	-830.1	1128.5	-11.365	850.07	1063.1	83.539	55.506	1	0	7.0053	7.6754	-8.3266	-14.359	-2.1404	0.054778	15.502	13.328	4.865	7.7301	7.1757	-1.0314	1693.6
12.6	1261	78	NaN	-8.9499	17.636	4.2614	-186.76	11.132	2.4725	191.65	-829.91	1128.4	-11.16	850.22	1063.1	84.001	57.211	1	0	7.0213	7.6913	-8.3259	-14.358	-2.0669	0.12195	15.425	13.343	4.9543	7.8133	7.0987	-1.0152	1693.6
12.61	1262	78	NaN	-8.8487	17.59	4.3914	-186.71	11.176	2.2907	191.72	-829.67	1128.4	-11.119	850.33	1063.1	84.183	56.771	1	0	6.8832	7.5529	-8.3235	-14.356	-1.9642	0.17927	15.379	13.386	4.919	7.7322	7.056	-0.96997	1693.5
12.62	1263	78	NaN	-8.6943	17.546	4.6135	-186.65	11.304	1.8217	191.72	-829.36	1128.4	-11.569	850.28	1063.3	84.202	53.903	1	0	6.7648	7.4343	-8.3216	-14.354	-1.7934	0.24903	15.343	13.508	4.9714	7.6833	7.0211	-0.84628	1693.2
12.63	1264	78	NaN	-8.5669	17.515	4.8546	-186.61	11.42	1.406	191.54	-829.21	1128.6	-11.996	850.21	1063.5	83.719	57.477	1	0	6.6653	7.3346	-8.3202	-14.353	-1.6566	0.29925	15.314	13.621	5.0087	7.6338	6.9936	-0.73137	1693
12.64	1265	78	NaN	-8.485	17.483	5.056	-186.57	11.452	1.2822	191.31	-829.26	1128.8	-11.957	850.27	1063.6	84.048	57.05	1	0	6.597	7.2661	-8.318	-14.35	-1.5843	0.33205	15.273	13.662	5.0127	7.5982	6.9554	-0.68865	1693
12.65	1266	78	NaN	-8.2464	17.349	5.2588	-186.44	11.492	1.1136	191.69	-829.16	1128.8	-11.675	850.47	1063.5	83.291	53.86	1	0	6.5317	7.2006	-8.3157	-14.348	-1.3427	0.4677	15.14	13.701	5.189	7.6683	6.8245	-0.64677	1693.2
12.66	1267	78	NaN	-8.0534	17.227	5.3769	-186.36	11.471	1.6092	192.07	-829.23	1128.7	-9.8221	850.9	1063.5	82.454	55.946	1	0	6.3933	7.0619	-8.3154	-14.348	-1.2012	0.49167	15.02	13.678	5.1921	7.5536	6.7049	-0.66945	1693.5
12.67	1268	78	NaN	-7.7724	16.965	5.6822	-186.26	11.492	1.5997	192.27	-829.67	1128.4	-9.0884	851.19	1063.5	75.927	54.657	1	0	6.2304	6.8986	-8.3149	-14.347	-0.94112	0.57601	14.769	13.689	5.2893	7.4746	6.4538	-0.65843	1694.1
12.68	1269	78	NaN	-7.5028	16.758	6.0341	-186.12	11.518	0.9549	192.4	-830.05	1128.3	-9.8251	851.35	1063.6	74.144	51.329	1	0	6.0283	6.6961	-8.3132	-14.346	-0.64467	0.73585	14.573	13.704	5.3837	7.432	6.2596	-0.64199	1694.7
12.69	1270	78	NaN	-7.2876	16.683	6.2921	-186.01	11.562	0.097879	192.62	-830.18	1128.2	-11.097	851.38	1063.8	75.419	55.122	1	0	5.9046	6.5721	-8.3129	-14.345	-0.38001	0.89396	14.505	13.74	5.5246	7.466	6.1924	-0.60482	1695.1
12.7	1271	78	NaN	-7.0849	16.646	6.3666	-186.02	11.701	-0.054191	193.14	-830.21	1128.2	-10.813	851.25	1063.9	73.252	54.179	1	0	5.8144	6.4817	-8.313	-14.345	-0.16918	0.89081	14.472	13.875	5.6452	7.3725	6.1586	-0.47025	1695
12.71	1272	78	NaN	-6.9961	16.627	6.4287	-186.02	11.759	-0.22426	193.29	-830.29	1128.2	-10.851	851.17	1064	72.283	52.135	1	0	5.7398	6.4069	-8.3129	-14.345	-0.073744	0.89865	14.457	13.929	5.6661	7.3056	6.1444	-0.41577	1695
12.72	1273	78	NaN	-6.7912	16.558	6.5464	-185.93	11.801	-0.42642	193.79	-830.59	1128.1	-10.504	851.23	1064	67.426	53.279	1	0	5.6146	6.2814	-8.3125	-14.345	0.13475	0.99852	14.391	13.968	5.7493	7.2799	6.0789	-0.37731	1695.4
12.73	1274	78	NaN	-6.5229	16.579	6.5652	-185.86	11.778	-0.74261	194.57	-830.72	1128.1	-10.358	851.47	1064	53.011	51.365	1	0	5.4411	6.1076	-8.3117	-14.344	0.42271	1.0902	14.413	13.945	5.8638	7.1978	6.1008	-0.39936	1695.8
12.74	1275	78	NaN	-6.2722	16.65	6.5322	-185.78	11.685	-1.0561	195.33	-830.8	1128.2	-10.356	851.9	1064	48.941	51.471	1	0	5.297	5.9631	-8.3109	-14.343	0.69686	1.1884	14.482	13.853	5.9939	7.1515	6.1711	-0.49017	1696.4
12.75	1276	78	NaN	-6.1092	16.668	6.5848	-185.64	11.563	-1.1525	195.76	-831.16	1128.2	-10.003	852.4	1063.9	48.293	52.548	1	0	5.1803	5.8461	-8.31	-14.342	0.85894	1.3264	14.499	13.732	6.0392	7.1725	6.189	-0.61022	1697.3
12.76	1277	78	NaN	-5.9223	16.833	6.6753	-185.74	11.639	-0.89552	196.3	-831.41	1128.2	-8.2635	852.51	1063.9	46.441	51.166	1	0	4.4123	5.0764	-8.3064	-14.339	1.004	1.1852	14.662	13.809	5.4163	6.2615	6.3557	-0.52978	1697.5
12.77	1278	78	NaN	-5.7178	16.813	6.9047	-185.74	11.635	-1.4365	196.41	-832.32	1128.1	-8.7031	852.57	1064	43.351	51.629	1	0	3.8614	4.5242	-8.3049	-14.337	1.2232	1.2048	14.65	13.798	5.0845	5.729	6.3451	-0.53898	1698.5
12.78	1279	78	NaN	-5.6169	16.811	6.9998	-185.73	11.623	-1.7417	196.53	-832.89	1128	-8.9604	852.61	1064	42.945	51.822	1	0	3.9217	4.5846	-8.3084	-14.341	1.334	1.2245	14.651	13.782	5.2557	5.8091	6.3429	-0.55884	1699.2
12.79	1280	78	NaN	-5.5166	16.887	6.998	-185.72	11.59	-1.8689	196.91	-833.32	1128	-8.7899	852.7	1064	34.388	51.585	1	0	3.868	4.5308	-8.3095	-14.342	1.4394	1.2317	14.727	13.751	5.3074	5.7626	6.4177	-0.59124	1699.7
12.8	1281	78	NaN	-5.3477	17.025	6.9929	-185.73	11.534	-2.0451	197.55	-833.89	1128.1	-8.4961	852.85	1063.9	40.371	53.188	1	0	3.7791	4.4417	-8.3098	-14.342	1.617	1.2356	14.861	13.697	5.3961	5.6773	6.5515	-0.64505	1700.5
12.81	1282	78	NaN	-5.307	17.074	7.0079	-185.77	11.522	-2.1872	197.72	-834.13	1128.1	-8.4441	852.84	1063.9	23.649	52.673	1	0	3.7706	4.4331	-8.3121	-14.344	1.6606	1.2015	14.911	13.685	5.4311	5.6346	6.5987	-0.65939	1700.7
12.82	1283	78	NaN	-5.241	17.226	7.0987	-185.82	11.452	-2.3707	198.04	-834.95	1128.2	-7.9963	853	1063.9	58.467	52.549	1	0	3.7581	4.4206	-8.3146	-14.347	1.7184	1.1422	15.061	13.617	5.4765	5.5628	6.7464	-0.72963	1701.7
12.83	1284	78	NaN	-5.1907	17.355	7.2359	-185.86	11.43	-2.3161	198.11	-835.6	1128.2	-7.0867	853.14	1063.9	70.247	53.222	1	0	3.7156	4.378	-8.3188	-14.351	1.7372	1.0635	15.189	13.596	5.4528	5.4415	6.8698	-0.75518	1702.4
12.84	1285	78	NaN	-5.1242	17.5	7.4722	-185.88	11.416	-2.3498	197.91	-836.3	1128.4	-6.4636	853.25	1063.9	76.376	52.122	1	0	3.6968	4.3592	-8.3212	-14.354	1.7731	1.0198	15.331	13.585	5.4699	5.379	7.0102	-0.76901	1703.1
12.85	1286	78	NaN	-5.032	17.665	7.7545	-185.85	11.361	-2.5574	197.65	-837.15	1128.5	-6.2712	853.39	1063.9	78.532	53.918	1	0	3.7003	4.3627	-8.3221	-14.354	1.8463	1.0261	15.491	13.535	5.5466	5.3889	7.1687	-0.81911	1704
12.86	1287	78	NaN	-4.9428	17.784	7.8913	-185.82	11.226	-2.6433	197.72	-837.98	1128.5	-5.7826	853.67	1063.7	78.546	56.181	1	0	3.6779	4.3403	-8.3251	-14.357	1.9169	1.0392	15.603	13.407	5.5948	5.3795	7.2779	-0.95056	1705.1
12.87	1288	78	NaN	-4.875	17.851	7.967	-185.84	11.242	-3.1661	197.83	-838.53	1128.5	-6.5816	853.49	1063.7	77.542	54.726	1	0	3.6398	4.302	-8.3285	-14.361	2.0134	1.0472	15.675	13.417	5.6532	5.3493	7.3466	-0.94356	1705.5
12.88	1289	78	NaN	-4.8434	17.935	8.0085	-185.89	11.24	-3.4591	197.94	-839.03	1128.4	-6.722	853.39	1063.8	73.998	54.538	1	0	3.5725	4.2346	-8.332	-14.364	2.0517	1.0081	15.764	13.411	5.6242	5.2427	7.432	-0.95337	1706
12.89	1290	78	NaN	-4.8143	17.991	8.025	-185.94	11.259	-3.6611	198.05	-839.38	1128.4	-6.7788	853.26	1063.9	71.7	51.555	1	0	3.5693	4.2314	-8.3348	-14.367	2.0857	0.96302	15.825	13.425	5.655	5.1944	7.4902	-0.94233	1706.2
12.9	1291	78	NaN	-4.7456	18.061	8.0458	-185.96	11.249	-3.781	198.2	-839.77	1128.3	-6.6246	853.21	1063.9	71.881	52.535	1	0	3.5921	4.2542	-8.3373	-14.37	2.1527	0.94002	15.898	13.413	5.7448	5.1943	7.5603	-0.95719	1706.5
12.91	1292	78	NaN	-4.6079	18.218	8.0996	-185.93	11.135	-3.7829	198.4	-840.47	1128.3	-5.865	853.39	1063.7	74.078	54.053	1	0	3.456	4.1179	-8.3377	-14.37	2.2682	0.94891	16.051	13.303	5.7242	5.0668	7.7129	-1.0673	1707.4
12.92	1293	78	NaN	-4.5083	18.308	8.1034	-185.95	11.091	-3.9732	198.61	-840.92	1128.2	-5.685	853.38	1063.7	76.07	53.117	1	0	3.2659	3.9273	-8.3353	-14.368	2.3673	0.92794	16.143	13.256	5.6332	4.8552	7.8076	-1.1119	1707.8
12.93	1294	78	NaN	-4.4293	18.359	8.1213	-185.95	11.078	-4.1286	198.72	-841.19	1128.1	-5.6182	853.3	1063.7	78.724	54.086	1	0	3.1385	3.7996	-8.3194	-14.352	2.4468	0.92392	16.197	13.24	5.5852	4.7235	7.8777	-1.1117	1708
12.94	1295	78	NaN	-4.346	18.415	8.2207	-185.99	11.049	-4.3667	198.6	-841.45	1128.1	-5.6325	853.22	1063.8	78.792	52.602	1	0	3.0564	3.7174	-8.3099	-14.342	2.5257	0.87932	16.255	13.208	5.5821	4.5967	7.9452	-1.1338	1708.1
12.95	1296	78	NaN	-4.2836	18.46	8.3416	-186.06	11.029	-4.6336	198.41	-841.68	1128.2	-5.7107	853.1	1063.9	77.986	54.852	1	0	3.0174	3.6782	-8.3065	-14.339	2.584	0.80617	16.303	13.186	5.6013	4.4844	7.9968	-1.1532	1708.2
12.96	1297	78	NaN	-4.2629	18.481	8.4113	-186.12	11.025	-4.7946	198.34	-841.81	1128.2	-5.703	852.97	1063.9	77.352	54.691	1	0	3.0498	3.7107	-8.3063	-14.339	2.602	0.74153	16.325	13.181	5.6518	4.4523	8.019	-1.1581	1708.2
12.97	1298	78	NaN	-4.2476	18.509	8.4383	-186.11	10.915	-4.6038	198.41	-841.84	1128.2	-4.9983	853.18	1063.7	73.663	54.489	1	0	3.107	3.7681	-8.3068	-14.339	2.5953	0.73746	16.345	13.079	5.7023	4.5055	8.0379	-1.2599	1708.4
12.98	1299	78	NaN	-4.2504	18.525	8.4652	-186.12	10.873	-4.6309	198.45	-841.81	1128.2	-4.7679	853.19	1063.6	60.818	51.094	1	0	3.2035	3.8648	-8.3083	-14.341	2.5861	0.72006	16.36	13.038	5.7897	4.5848	8.0513	-1.3026	1708.4
12.99	1300	78	NaN	-4.2841	18.545	8.5138	-186.14	10.815	-4.6965	198.43	-841.67	1128.2	-4.5478	853.21	1063.6	64.35	53.252	1	0	3.3133	3.9748	-8.3091	-14.341	2.5451	0.68667	16.377	12.983	5.8584	4.6615	8.068	-1.359	1708.2
13	1301	78	NaN	-4.3267	18.551	8.5185	-186.16	10.77	-4.7754	198.54	-841.44	1128.1	-4.408	853.2	1063.5	61.627	51.633	1	0	3.4516	4.1134	-8.3084	-14.341	2.5024	0.66765	16.383	12.938	5.954	4.7811	8.0751	-1.4024	1708
13.01	1302	78	NaN	-4.3745	18.54	8.4915	-186.17	10.745	-4.848	198.72	-841.14	1128.1	-4.3221	853.15	1063.5	61.415	50.983	1	0	3.5314	4.1934	-8.3073	-14.34	2.4592	0.661	16.372	12.913	5.9906	4.8544	8.0651	-1.427	1707.6
13.02	1303	78	NaN	-4.457	18.524	8.5703	-186.21	10.699	-4.8823	198.62	-840.71	1128.1	-4.0497	853.13	1063.5	59.54	52.079	1	0	3.5925	4.2547	-8.306	-14.338	2.366	0.61299	16.353	12.87	5.9586	4.8677	8.047	-1.4685	1707.2
13.03	1304	78	NaN	-4.5591	18.424	8.6375	-186.22	10.66	-4.997	198.55	-840.26	1128.1	-4.0757	853.09	1063.4	61.364	52.276	1	0	3.6883	4.3506	-8.3035	-14.336	2.2644	0.60436	16.253	12.831	5.9527	4.955	7.9497	-1.5049	1706.7
13.04	1305	78	NaN	-4.6113	18.362	8.6505	-186.23	10.638	-4.9991	198.59	-840.01	1128	-3.9448	853.09	1063.4	58.295	52.292	1	0	3.7986	4.4613	-8.3005	-14.333	2.21	0.59104	16.191	12.809	6.0086	5.0523	7.89	-1.5235	1706.4
13.05	1306	78	NaN	-4.6655	18.278	8.6836	-186.25	10.632	-5.0816	198.57	-839.73	1128	-3.9805	853.04	1063.4	73.366	51.728	1	0	3.9228	4.5858	-8.297	-14.329	2.158	0.57327	16.109	12.8	6.0808	5.159	7.8125	-1.5291	1706.1
13.06	1307	78	NaN	-4.7435	18.147	8.7517	-186.27	10.629	-5.2417	198.5	-839.24	1127.9	-4.1641	852.94	1063.5	79.352	50.424	1	0	4.0084	4.6716	-8.2935	-14.326	2.086	0.56246	15.983	12.792	6.0944	5.234	7.6899	-1.5336	1705.5
13.07	1308	78	NaN	-4.8467	17.963	8.8304	-186.27	10.613	-5.3577	198.44	-838.46	1127.8	-4.2631	852.86	1063.5	80.403	53.85	1	0	4.0905	4.7538	-8.29	-14.322	1.9875	0.56623	15.802	12.774	6.078	5.32	7.5115	-1.548	1704.6
13.08	1309	78	NaN	-5.0116	17.615	8.9624	-186.37	10.626	-5.5795	198.2	-837.39	1127.7	-4.4551	852.63	1063.7	80.215	55.69	1	0	4.1364	4.7999	-8.2863	-14.319	1.8263	0.47149	15.46	12.781	5.9628	5.2714	7.1738	-1.5381	1703.3
13.09	1310	78	NaN	-5.0648	17.477	9.0129	-186.39	10.625	-5.6323	198.09	-836.95	1127.6	-4.49	852.56	1063.7	80.208	54.188	1	0	4.2007	4.8643	-8.2821	-14.314	1.7727	0.45037	15.324	12.778	5.9734	5.3147	7.0415	-1.5363	1702.8
13.1	1311	78	NaN	-5.1701	17.299	9.0164	-186.39	10.6	-5.6548	198.01	-836.09	1127.6	-4.4696	852.54	1063.6	80.408	55.468	1	0	4.3144	4.9783	-8.2765	-14.309	1.6675	0.44904	15.146	12.753	5.9819	5.4273	6.869	-1.5556	1701.9
13.11	1312	78	NaN	-5.2924	17.078	8.9756	-186.38	10.561	-5.6473	198.06	-835	1127.5	-4.4112	852.56	1063.6	80.516	54.482	1	0	4.3976	5.0616	-8.2705	-14.303	1.5492	0.46085	14.924	12.715	5.9468	5.5225	6.6536	-1.588	1700.9
13.12	1313	78	NaN	-5.3658	16.842	8.9161	-186.36	10.526	-5.5952	198.25	-834.2	1127.3	-4.3245	852.58	1063.5	80.563	55.395	1	0	4.478	5.1422	-8.2645	-14.297	1.4825	0.48576	14.692	12.676	5.9604	5.628	6.4279	-1.6209	1700.1
13.13	1314	78	NaN	-5.4507	16.449	8.9808	-186.35	10.498	-5.5899	198.08	-833.82	1126.9	-4.2863	852.57	1063.5	78.568	54.111	1	0	4.6411	5.3056	-8.2592	-14.292	1.392	0.4948	14.312	12.635	6.033	5.8004	6.0523	-1.6565	1699.7
13.14	1315	78	NaN	-5.6117	16.129	9.0271	-186.34	10.462	-5.623	197.89	-832.57	1126.7	-4.3593	852.54	1063.4	75.949	52.285	1	0	4.7697	5.4346	-8.2517	-14.284	1.2323	0.50434	13.993	12.599	6.002	5.9389	5.7409	-1.6854	1698.4
13.15	1316	78	NaN	-5.8371	15.701	9.1206	-186.33	10.434	-5.6314	197.37	-831.52	1126.7	-4.3722	852.51	1063.4	74.777	51.713	1	0	4.8645	5.5296	-8.2422	-14.275	0.99412	0.50191	13.564	12.57	5.8586	6.0315	5.3218	-1.7042	1697.3
13.16	1317	78	NaN	-6.0483	15.218	9.2318	-186.3	10.369	-5.5391	196.78	-830.88	1126.6	-4.1684	852.59	1063.3	71.012	52.595	1	0	4.9592	5.6245	-8.2326	-14.265	0.7585	0.50558	13.082	12.504	5.7177	6.1301	4.8494	-1.7605	1696.6
13.17	1318	78	NaN	-6.1952	14.764	9.3042	-186.26	10.278	-5.3895	196.4	-830.48	1126.3	-3.8591	852.76	1063.1	73.797	52.448	1	0	5.054	5.7195	-8.223	-14.255	0.58934	0.52636	12.631	12.41	5.6433	6.2459	4.4083	-1.8453	1696.3
13.18	1319	78	NaN	-6.2918	14.416	9.2594	-186.23	10.267	-5.4186	196.39	-829.72	1126.1	-3.9787	852.73	1063.2	64.846	52.98	1	0	5.0656	5.7311	-8.2203	-14.253	0.4996	0.55687	12.289	12.394	5.5652	6.288	4.0688	-1.8585	1695.5
13.19	1320	78	NaN	-6.4833	13.928	9.2884	-186.22	10.3	-5.5829	195.91	-828.61	1126	-4.4002	852.52	1063.3	23.649	51.226	1	0	5.1189	5.7846	-8.2152	-14.248	0.31159	0.57064	11.809	12.42	5.4305	6.3552	3.5938	-1.828	1694.2
13.2	1321	78	NaN	-6.6417	13.413	9.2355	-186.21	10.291	-5.5934	195.66	-827.51	1125.7	-4.4867	852.45	1063.4	52.201	51.004	1	0	5.2857	5.9518	-8.2032	-14.236	0.15244	0.58638	11.302	12.402	5.4382	6.5382	3.0992	-1.8332	1693
13.21	1322	78	NaN	-6.7465	13.103	9.1801	-186.19	10.282	-5.5758	195.55	-826.73	1125.5	-4.4936	852.43	1063.3	38.487	54.289	1	0	5.2996	5.9657	-8.1954	-14.228	0.047096	0.6031	10.996	12.388	5.3467	6.5688	2.801	-1.8396	1692.2
13.22	1323	78	NaN	-6.8324	12.859	9.0801	-186.17	10.277	-5.5679	195.5	-825.92	1125.5	-4.5371	852.4	1063.3	48.034	53.175	1	0	5.2313	5.8972	-8.1889	-14.221	-0.035532	0.62922	10.754	12.382	5.1957	6.5264	2.565	-1.8394	1691.3
13.23	1324	78	NaN	-6.957	12.31	8.8239	-186.13	10.253	-5.5339	195.52	-824.43	1125.4	-4.5964	852.36	1063.3	39.467	51.63	1	0	5.0026	5.6681	-8.1782	-14.211	-0.15132	0.67606	10.208	12.356	4.8513	6.3441	2.0293	-1.8549	1689.8
13.24	1325	78	NaN	-6.9358	11.844	8.6731	-186.12	10.224	-5.502	195.76	-824.14	1125	-4.5849	852.39	1063.3	43.122	53.319	1	0	4.7997	5.4646	-8.1686	-14.201	-0.12123	0.69843	9.7516	12.317	4.6784	6.163	1.5829	-1.8842	1689.6
13.25	1326	78	NaN	-6.9047	11.443	8.4854	-186.1	10.199	-5.4525	195.89	-823.33	1124.9	-4.579	852.39	1063.3	36.783	51.567	1	0	4.7855	5.4504	-8.1677	-14.2	-0.082763	0.71809	9.352	12.289	4.7028	6.1685	1.1843	-1.9109	1688.8
13.26	1327	78	NaN	-6.8854	11.14	8.431	-186.1	10.17	-5.3978	195.69	-822.71	1124.9	-4.5332	852.39	1063.3	37.299	51.955	1	0	4.7097	5.3744	-8.1648	-14.197	-0.069238	0.71556	9.0489	12.261	4.6404	6.09	0.88408	-1.9358	1688.1
13.27	1328	78	NaN	-6.8793	10.948	8.4808	-186.1	10.142	-5.3574	195.31	-822.37	1124.9	-4.4876	852.41	1063.3	32.407	52.96	1	0	4.5752	5.2396	-8.1603	-14.193	-0.076178	0.70201	8.8546	12.235	4.499	5.9416	0.69433	-1.9576	1687.8
13.28	1329	78	NaN	-6.8817	10.81	8.5675	-186.1	10.111	-5.334	194.88	-822.1	1125	-4.4749	852.43	1063.2	30.111	52.545	1	0	4.5534	5.2177	-8.158	-14.19	-0.092612	0.6912	8.7139	12.207	4.4607	5.9089	0.55585	-1.9834	1687.5
13.29	1330	78	NaN	-6.8951	10.446	8.7948	-186.09	10.027	-5.2469	193.79	-821.35	1125.2	-4.3571	852.48	1063.2	25.04	53.318	1	0	4.4985	5.1628	-8.1553	-14.188	-0.14381	0.65704	8.3399	12.133	4.3547	5.8198	0.1846	-2.0545	1686.7
13.3	1331	78	NaN	-6.8211	10.075	8.5105	-186.08	9.9863	-5.254	194.44	-820.94	1125	-4.4475	852.47	1063.2	23.649	54.736	1	0	4.3455	5.0094	-8.1511	-14.183	-0.043372	0.6995	7.9765	12.085	4.3021	5.7089	-0.17458	-2.0984	1686.3
13.31	1332	78	NaN	-6.7494	9.7521	8.2093	-186.06	9.9348	-5.2853	195.14	-820.63	1124.8	-4.5905	852.44	1063.2	23.649	51.932	1	0	4.2777	4.9415	-8.1487	-14.181	0.058494	0.75045	7.6604	12.026	4.3362	5.6919	-0.48828	-2.1546	1686.1
13.32	1333	78	NaN	-6.7124	9.5261	8.0453	-186.04	9.8786	-5.3094	195.48	-820.42	1124.7	-4.6956	852.4	1063.2	23.649	52.808	1	0	4.2438	4.9075	-8.1471	-14.179	0.11125	0.78675	7.4374	11.967	4.355	5.6942	-0.7097	-2.2122	1685.9
13.33	1334	78	NaN	-6.7134	9.4091	8.0514	-186.02	9.8183	-5.3099	195.36	-820.31	1124.7	-4.7155	852.38	1063.3	23.649	53.832	1	0	4.1934	4.857	-8.1446	-14.177	0.10735	0.80078	7.3191	11.908	4.3008	5.6578	-0.82546	-2.2686	1685.7
13.34	1335	78	NaN	-6.7182	9.3507	8.1302	-186.01	9.7277	-5.2886	195.04	-820.15	1124.8	-4.6666	852.4	1063.2	51.204	50.617	1	0	4.1339	4.7973	-8.142	-14.174	0.090884	0.80174	7.257	11.821	4.2248	5.599	-0.885	-2.353	1685.6
13.35	1336	78	NaN	-6.7137	9.3133	8.2327	-186	9.6224	-5.3416	194.69	-820.08	1124.9	-4.8305	852.4	1063.3	60.583	51.992	1	0	4.0565	4.7197	-8.1424	-14.175	0.089436	0.80501	7.217	11.719	4.1459	5.5248	-0.92536	-2.456	1685.5
13.36	1337	78	NaN	-6.6885	9.2754	8.2164	-185.93	9.3595	-5.2408	194.71	-819.97	1124.9	-4.7352	852.58	1063.1	62.463	52.402	1	0	3.9966	4.6597	-8.1429	-14.175	0.11187	0.86964	7.1728	11.462	4.1085	5.5293	-0.97003	-2.7131	1685.5
13.37	1338	78	NaN	-6.6451	9.2447	8.1346	-185.89	9.0926	-5.1496	194.97	-819.89	1124.9	-4.6364	852.74	1063	65.336	51.509	1	0	3.9537	4.6167	-8.1434	-14.176	0.16035	0.91321	7.1379	11.199	4.114	5.5299	-1.0055	-2.9764	1685.6
13.38	1339	78	NaN	-6.5962	9.2283	8.0361	-185.92	8.8997	-5.1754	195.33	-819.85	1124.9	-4.7084	852.73	1063	66.046	50.968	1	0	4.0605	4.7238	-8.145	-14.177	0.22392	0.89878	7.123	11.005	4.2844	5.6225	-1.022	-3.1723	1685.6
13.39	1340	78	NaN	-6.5605	9.2347	7.9642	-186	8.7659	-5.3321	195.64	-819.84	1124.8	-4.9824	852.51	1063.1	67.523	53.659	1	0	4.1706	4.8341	-8.147	-14.179	0.2802	0.84196	7.1365	10.864	4.4508	5.6761	-1.0105	-3.3152	1685.5
13.4	1341	78	NaN	-6.5372	9.3257	8.0769	-185.99	8.4697	-5.2031	195.5	-819.8	1124.9	-4.8237	852.42	1063	71.151	52.687	1	0	4.2591	4.9228	-8.1499	-14.182	0.29409	0.84571	7.2206	10.575	4.5532	5.7685	-0.92926	-3.6074	1685.3
13.41	1342	78	NaN	-6.5142	9.4488	8.2382	-185.98	8.0634	-5.1481	195.3	-819.76	1125	-4.8359	852.42	1062.9	72.286	53.297	1	0	4.3259	4.9898	-8.1533	-14.186	0.31094	0.84049	7.3365	10.176	4.6369	5.8303	-0.81687	-4.01	1685.3
13.42	1343	78	NaN	-6.4934	9.516	8.3248	-185.98	7.8008	-5.2095	195.23	-819.78	1125.1	-5.0612	852.4	1062.9	72.776	52.766	1	0	4.3472	5.0111	-8.1579	-14.19	0.33698	0.84542	7.4022	9.9147	4.6842	5.8565	-0.75575	-4.2756	1685.3
13.43	1344	78	NaN	-6.4611	9.5489	8.3289	-185.98	7.5641	-5.2904	195.42	-819.88	1125	-5.3223	852.35	1062.9	74.056	54.983	1	0	4.3685	5.0324	-8.1625	-14.195	0.38433	0.8668	7.4367	9.6763	4.7528	5.8992	-0.72579	-4.5185	1685.4
13.44	1345	78	NaN	-6.4014	9.6052	8.2987	-185.96	7.1237	-5.1662	195.9	-820.07	1125	-5.1492	852.32	1062.8	72.394	53.313	1	0	4.3898	5.0538	-8.1671	-14.199	0.45363	0.89532	7.4897	9.2392	4.8434	5.9491	-0.67736	-4.9602	1685.6
13.45	1346	78	NaN	-6.3179	9.692	8.3092	-185.93	6.4506	-4.2421	196.42	-820.38	1124.9	-3.0079	852.67	1062	71.072	52.6	1	0	4.411	5.0751	-8.1716	-14.204	0.47983	0.87255	7.552	8.5907	4.8909	5.9476	-0.6196	-5.6133	1686.1
13.46	1347	78	NaN	-6.2887	9.7703	8.4727	-185.96	6.2915	-4.2603	196.29	-820.57	1125	-3.0564	852.32	1061.9	68.622	52.517	1	0	4.4323	5.0964	-8.1762	-14.209	0.50681	0.83125	7.6261	8.4357	4.9391	5.9277	-0.55008	-5.7729	1685.9
13.47	1348	78	NaN	-6.2465	9.8829	8.7299	-185.98	6.1516	-4.2626	196.02	-820.8	1125.1	-3.0732	851.97	1061.8	65.187	51.597	1	0	4.4536	5.1177	-8.1808	-14.213	0.54085	0.80778	7.7313	8.3031	4.9944	5.9255	-0.44945	-5.9101	1685.8
13.48	1349	78	NaN	-6.1831	9.9826	8.9344	-185.98	6.0511	-4.2012	195.93	-821.04	1125.2	-2.9455	851.67	1061.7	65.923	51.57	1	0	4.4749	5.1391	-8.1854	-14.218	0.59717	0.80424	7.8239	8.2098	5.072	5.9433	-0.36151	-6.0079	1685.7
13.49	1350	78	NaN	-6.1022	10.037	8.995	-185.97	6.0523	-4.1537	196.2	-821.26	1125.2	-2.8521	851.41	1061.6	65.037	52.991	1	0	4.4961	5.1604	-8.1899	-14.222	0.68425	0.81321	7.8762	8.2131	5.1804	5.9736	-0.31378	-6.0092	1685.7
13.5	1351	78	NaN	-6.01	10.077	8.9676	-185.98	6.1279	-4.1377	196.76	-821.5	1125.1	-2.8374	851.16	1061.6	65.024	51.712	1	0	4.5174	5.1817	-8.1945	-14.227	0.79502	0.82112	7.9177	8.2873	5.3124	6.0028	-0.27677	-5.9395	1685.7
13.51	1352	78	NaN	-5.8604	10.166	9.0296	-185.99	6.4311	-4.1274	197.34	-821.92	1125	-2.9498	850.75	1061.6	65.533	52.742	1	0	4.5387	5.203	-8.1991	-14.231	0.96786	0.83812	8.0077	8.589	5.5066	6.0412	-0.19136	-5.6425	1685.8
13.52	1353	78	NaN	-5.7486	10.285	9.1238	-185.98	6.7491	-4.0314	197.66	-822.2	1125	-2.8609	850.57	1061.5	66.747	51.844	1	0	4.56	5.2244	-8.2037	-14.236	1.0871	0.85305	8.1263	8.9077	5.6471	6.0774	-0.077361	-5.3283	1685.9
13.53	1354	78	NaN	-5.6478	10.433	9.2395	-185.99	7.1963	-4.176	197.9	-822.37	1125	-3.3836	850.26	1061.7	67.293	52.448	1	0	4.5813	5.2457	-8.2082	-14.241	1.2143	0.87389	8.2791	9.3506	5.7956	6.1196	0.070906	-4.89	1685.9
13.54	1355	78	NaN	-5.5393	10.609	9.4215	-186.05	7.9013	-4.5089	198.08	-822.61	1125.1	-4.3544	849.75	1062	68.23	53.811	1	0	4.6025	5.267	-8.2128	-14.245	1.3626	0.85143	8.4654	10.045	5.9651	6.1185	0.25261	-4.2004	1685.8
13.55	1356	78	NaN	-5.4183	10.807	9.7439	-186.22	8.9634	-4.6122	198.06	-823.12	1125.2	-4.6746	849.27	1062.5	68.216	50.758	1	0	4.6238	5.2884	-8.2174	-14.25	1.4935	0.69524	8.677	11.094	6.1173	5.9836	0.45965	-3.156	1685.8
13.56	1357	78	NaN	-5.2615	11.02	9.8074	-186.35	10.048	-4.5899	198.95	-823.58	1125.1	-4.794	849.41	1063	69.364	52.407	1	0	4.6451	5.3097	-8.222	-14.254	1.6818	0.59769	8.9096	12.159	6.3269	5.9074	0.68769	-2.0955	1686.5
13.57	1358	78	NaN	-5.1741	11.18	9.878	-186.43	10.891	-4.4719	199.53	-824	1125	-4.5846	849.57	1063.3	69.38	51.337	1	0	4.6664	5.331	-8.2265	-14.259	1.7797	0.526	9.0836	12.987	6.446	5.857	0.85705	-1.2716	1687.1
13.58	1359	78	NaN	-5.1077	11.337	10.03	-186.48	11.596	-4.3504	199.83	-824.46	1125.1	-4.3921	850.06	1063.6	68.962	51.492	1	0	4.6876	5.3523	-8.2311	-14.263	1.8456	0.47774	9.2498	13.683	6.5332	5.8301	1.0187	-0.58053	1688
13.59	1360	78	NaN	-5.0354	11.524	10.247	-186.51	12.282	-4.279	199.96	-824.94	1125.2	-4.3334	850.66	1063.9	70.151	53.008	1	0	4.7089	5.3737	-8.2357	-14.268	1.9159	0.44055	9.4438	14.362	6.6248	5.8142	1.2081	0.093947	1689.1
13.6	1361	78	NaN	-4.9403	11.766	10.478	-186.55	13.058	-4.2615	200.14	-825.38	1125.3	-4.38	851.14	1064.3	70.289	51.753	1	0	4.7302	5.395	-8.2403	-14.273	2.0149	0.40757	9.697	15.128	6.7451	5.8026	1.4567	0.85509	1690.1
13.61	1362	78	NaN	-4.8014	12.126	10.729	-186.53	13.926	-4.1282	200.68	-826.01	1125.3	-4.3102	852.46	1064.7	71.325	51.939	1	0	4.7515	5.4163	-8.2448	-14.277	2.1615	0.43393	10.071	15.981	6.913	5.8502	1.8262	1.7037	1692
13.62	1363	78	NaN	-4.712	12.382	10.985	-186.55	14.576	-3.9707	200.91	-826.58	1125.4	-4.0284	853.23	1065	71.412	52.412	1	0	4.7728	5.4376	-8.2494	-14.282	2.2436	0.40407	10.336	16.621	7.0164	5.8417	2.0868	2.3396	1693.3
13.63	1364	78	NaN	-4.5411	12.803	11.328	-186.54	15.301	-3.814	201.44	-827.49	1125.5	-3.8146	854.78	1065.4	70.146	52.387	1	0	4.7658	5.4307	-8.2516	-14.284	2.4153	0.41181	10.772	17.333	7.1812	5.8425	2.5205	3.0488	1695.8
13.64	1365	78	NaN	-4.3595	13.231	11.602	-186.49	15.785	-3.7071	202.14	-828.33	1125.6	-3.8485	856.6	1065.7	66.468	51.011	1	0	4.7465	5.4113	-8.2533	-14.286	2.6105	0.48128	11.212	17.803	7.357	5.8926	2.9587	3.5179	1698.5
13.65	1366	78	NaN	-4.228	13.526	11.727	-186.4	15.836	-3.6607	202.77	-828.84	1125.6	-4.1172	858.14	1065.8	64.947	51.071	1	0	4.7154	5.3801	-8.2573	-14.29	2.7636	0.59102	11.513	17.849	7.479	5.9711	3.2555	3.5592	1700.7
13.66	1367	78	NaN	-4.0861	13.809	11.902	-186.36	15.835	-3.5867	203.3	-829.44	1125.6	-4.2149	859.6	1065.9	64.616	50.297	1	0	4.682	5.3467	-8.2615	-14.294	2.918	0.64888	11.8	17.844	7.6	5.9956	3.5386	3.5505	1702.8
13.67	1368	78	NaN	-3.9778	14.094	12.2	-186.35	15.877	-3.6339	203.39	-830.11	1125.7	-4.5298	860.79	1066	62.904	50.632	1	0	4.6322	5.2968	-8.2668	-14.299	3.0323	0.66258	12.087	17.884	7.6645	5.9593	3.8205	3.5847	1704.7
13.68	1369	78	NaN	-3.7225	14.517	12.58	-186.36	15.843	-3.5078	203.6	-830.95	1125.9	-4.4616	862.37	1066	64.902	49.716	1	0	4.5955	5.2599	-8.2714	-14.304	3.2824	0.64683	12.508	17.852	7.8779	5.9068	4.2366	3.5485	1707.1
13.69	1370	78	NaN	-3.4897	14.893	12.953	-186.38	15.804	-3.5732	203.76	-831.81	1126.1	-4.8596	863.72	1066.2	67.406	50.22	1	0	4.5707	5.2351	-8.2753	-14.308	3.5249	0.63523	12.885	17.812	8.0956	5.8703	4.6099	3.5041	1709.4
13.7	1371	78	NaN	-3.3303	15.174	13.2	-186.39	15.763	-3.8723	204.1	-832.53	1126.2	-5.8216	864.67	1066.5	71.328	52.002	1	0	4.3887	5.0527	-8.2888	-14.321	3.7205	0.66294	13.176	17.76	8.1092	5.7157	4.8873	3.4389	1711.2
13.71	1372	78	NaN	-3.1437	15.489	13.205	-186.35	15.633	-4.0563	205.21	-833.04	1126	-6.5404	865.74	1066.7	73.971	50.43	1	0	4.2429	4.9065	-8.3003	-14.333	3.9616	0.75653	13.505	17.617	8.2045	5.6631	5.2047	3.2841	1713
13.72	1373	78	NaN	-2.9644	15.926	13.619	-186.39	15.452	-4.0425	205.62	-834.15	1126.1	-6.7831	866.91	1066.7	73.677	53.085	1	0	4.2003	4.8639	-8.306	-14.338	4.1531	0.73095	13.941	17.438	8.3534	5.5949	5.6347	3.0994	1715.3
13.73	1374	78	NaN	-2.7384	16.341	13.994	-186.37	15.19	-4.0981	206.13	-835.2	1126.2	-7.2494	868.01	1066.8	74.561	53.39	1	0	4.2152	4.8789	-8.3104	-14.343	4.4023	0.77565	14.358	17.173	8.6175	5.6545	6.048	2.8299	1717.6
13.74	1375	78	NaN	-2.5578	16.658	14.213	-186.36	15.013	-4.0699	206.75	-836.07	1126.2	-7.4077	868.64	1066.8	74.538	54.074	1	0	4.2521	4.9158	-8.3142	-14.347	4.6026	0.80388	14.679	16.992	8.8547	5.7197	6.3652	2.6454	1719.1
13.75	1376	78	NaN	-2.4276	16.916	14.355	-186.36	14.868	-3.9715	207.35	-836.8	1126.2	-7.3235	868.98	1066.8	75.685	51.735	1	0	4.2931	4.9569	-8.3186	-14.351	4.7453	0.81531	14.939	16.845	9.0384	5.7722	6.6204	2.4943	1720.3
13.76	1377	78	NaN	-2.3023	17.211	14.589	-186.33	14.61	-3.891	207.72	-837.54	1126.2	-7.3285	869.46	1066.7	74.43	51.788	1	0	4.3356	4.9995	-8.323	-14.355	4.878	0.84775	15.23	16.59	9.2136	5.8473	6.9074	2.235	1721.5
13.77	1378	78	NaN	-2.1155	17.62	15.002	-186.29	14.258	-3.8101	207.89	-838.55	1126.4	-7.3918	869.93	1066.7	73.864	51.271	1	0	4.3782	5.0422	-8.3266	-14.359	5.0664	0.88754	15.635	16.244	9.4446	5.9297	7.3079	1.8847	1723
13.78	1379	78	NaN	-1.9291	17.977	15.326	-186.24	13.931	-3.5917	208.38	-839.61	1126.4	-7.0563	870.15	1066.5	72.041	53.13	1	0	4.3892	5.0532	-8.3335	-14.366	5.2525	0.94541	15.985	15.923	9.6417	5.9986	7.6516	1.557	1724.3
13.79	1380	78	NaN	-1.7953	18.244	15.53	-186.2	13.762	-3.499	208.86	-840.4	1126.4	-6.9237	870.06	1066.4	70.847	54.179	1	0	4.3715	5.0354	-8.3432	-14.376	5.3949	0.9937	16.252	15.754	9.7664	6.0291	7.9083	1.3784	1725.1
13.8	1381	78	NaN	-1.6857	18.491	15.765	-186.17	13.696	-3.5708	209.2	-841.17	1126.4	-7.1239	869.6	1066.4	74.6	52.251	1	0	4.4455	5.1097	-8.3467	-14.379	5.5208	1.0352	16.5	15.687	9.9664	6.1449	8.1536	1.3083	1725.4
13.81	1382	78	NaN	-1.5772	18.755	16.099	-186.15	13.635	-3.6819	209.37	-842.09	1126.5	-7.3983	868.94	1066.5	54.936	53.77	1	0	4.4767	5.1409	-8.3498	-14.382	5.6433	1.0729	16.763	15.628	10.12	6.2138	8.4129	1.246	1725.7
13.82	1383	78	NaN	-1.514	18.917	16.268	-186.12	13.476	-3.4136	209.64	-842.67	1126.5	-6.7512	868.76	1066.1	54.706	52.969	1	0	4.4029	5.067	-8.3535	-14.386	5.6922	1.0898	16.912	15.481	10.095	6.1568	8.5584	1.0952	1726.1
13.83	1384	78	NaN	-1.396	19.051	16.305	-186.13	13.472	-3.4033	210.6	-843.47	1126.2	-6.6642	867.86	1066	26.333	52.82	1	0	4.3715	5.0355	-8.3563	-14.389	5.8395	1.1096	17.051	15.472	10.211	6.145	8.6949	1.0834	1726.1
13.84	1385	78	NaN	-1.4084	19.17	16.457	-186.15	13.551	-3.4584	210.88	-844.13	1126.2	-6.7127	867.03	1066	37.833	52.749	1	0	4.4282	5.0923	-8.3575	-14.39	5.8386	1.1005	17.17	15.551	10.267	6.1928	8.813	1.1614	1726
13.85	1386	78	NaN	-1.4432	19.241	16.601	-186.17	13.639	-3.5037	210.91	-844.57	1126.2	-6.7441	866.43	1066	32.811	51.391	1	0	4.3618	5.0258	-8.3589	-14.391	5.8063	1.0827	17.239	15.641	10.168	6.1085	8.8805	1.2495	1725.8
13.86	1387	78	NaN	-1.425	19.257	16.694	-186.19	13.773	-3.5399	211.18	-844.95	1126.2	-6.7199	865.76	1066	39.673	52.58	1	0	4.2628	4.9265	-8.3601	-14.392	5.834	1.0681	17.257	15.774	10.097	5.9946	8.8964	1.3817	1725.6
13.87	1388	78	NaN	-1.3535	19.248	16.812	-186.24	14.119	-3.646	212.09	-845.68	1126	-6.7172	864.22	1066	35.94	52.608	1	0	4.2663	4.93	-8.3589	-14.391	5.9389	1.0523	17.253	16.115	10.205	5.9824	8.8939	1.7239	1724.9
13.88	1389	78	NaN	-1.3496	19.076	16.91	-186.34	14.519	-3.6714	212.65	-846.28	1125.8	-6.5403	863.05	1066	36.056	53.112	1	0	4.281	4.9448	-8.3564	-14.389	5.9577	0.96975	17.088	16.507	10.239	5.9145	8.7316	2.1178	1724.4
13.89	1390	78	NaN	-1.3529	18.888	17.004	-186.41	14.838	-3.6224	213.02	-846.72	1125.6	-6.1878	862.26	1066	33.311	49.637	1	0	4.3059	4.9697	-8.3529	-14.385	5.9563	0.90339	16.907	16.819	10.262	5.8731	8.5539	2.4339	1724
13.9	1391	78	NaN	-1.3671	18.703	17.112	-186.46	15.138	-3.5916	213.27	-847.04	1125.5	-5.903	861.6	1066.1	31.982	50.867	1	0	4.2816	4.9453	-8.3487	-14.381	5.9424	0.85007	16.727	17.115	10.224	5.7954	8.3787	2.7335	1723.7
13.91	1392	78	NaN	-1.3888	18.477	17.258	-186.52	15.471	-3.6004	213.48	-847.27	1125.4	-5.7022	860.96	1066.2	26.653	50.794	1	0	4.2534	4.917	-8.3443	-14.377	5.9229	0.79381	16.507	17.441	10.176	5.7109	8.1625	3.0644	1723.3
13.92	1393	78	NaN	-1.4097	18.156	17.459	-186.59	15.845	-3.6266	213.69	-847.47	1125.4	-5.493	860.32	1066.3	47.601	50.529	1	0	4.2184	4.882	-8.3391	-14.371	5.9037	0.72271	16.192	17.809	10.122	5.6047	7.8524	3.4374	1722.8
13.93	1394	78	NaN	-1.4167	17.867	17.643	-186.6	16.039	-3.6487	213.7	-847.57	1125.3	-5.4204	860.09	1066.4	60.03	52.339	1	0	4.2011	4.8647	-8.3334	-14.366	5.8953	0.71388	15.908	17.999	10.096	5.5786	7.5742	3.6329	1722.7
13.94	1395	78	NaN	-1.4402	17.434	17.817	-186.63	16.332	-3.9766	213.86	-847.6	1125.2	-6.0571	859.69	1066.8	64.96	52.042	1	0	4.2224	4.8861	-8.3267	-14.359	5.8996	0.70958	15.492	18.274	10.122	5.5956	7.1652	3.915	1722.4
13.95	1396	78	NaN	-1.4377	16.979	17.954	-186.65	16.469	-4.0486	214.09	-847.45	1125	-6.045	859.65	1067	68.165	51.272	1	0	4.1948	4.8584	-8.3212	-14.354	5.91	0.69445	15.048	18.4	10.105	5.5528	6.7264	4.0463	1722.2
13.96	1397	78	NaN	-1.4198	16.65	18.029	-186.68	16.49	-3.9899	214.3	-847.22	1124.9	-5.7279	859.81	1067	69.491	50.799	1	0	4.135	4.7984	-8.3162	-14.349	5.9247	0.6653	14.723	18.416	10.06	5.4637	6.4072	4.0676	1722.1
13.97	1398	78	NaN	-1.3995	16.473	18.073	-186.72	16.479	-4.0088	214.39	-846.96	1124.8	-5.6316	859.98	1067	69.755	51	1	0	3.9789	4.642	-8.3107	-14.343	5.9451	0.62454	14.55	18.402	9.924	5.2665	6.2391	4.0592	1722
13.98	1399	78	NaN	-1.3546	16.093	18.284	-186.75	16.403	-4.01	214.22	-846.32	1124.7	-5.4585	860.35	1067	69.073	52.603	1	0	3.8632	4.526	-8.3059	-14.338	5.9802	0.58006	14.172	18.324	9.8434	5.1061	5.8664	3.9856	1721.7
13.99	1400	78	NaN	-1.3154	15.711	18.455	-186.76	16.115	-3.7997	214.09	-845.45	1124.6	-4.8427	861.19	1066.8	66.7	50.545	1	0	3.784	4.4466	-8.3018	-14.334	5.9947	0.55372	13.785	18.04	9.7788	5.0004	5.4834	3.7061	1721.6
14	1401	78	NaN	-1.2623	15.394	18.522	-186.75	15.89	-3.7482	214.21	-844.62	1124.4	-4.6595	861.8	1066.6	64.584	51.727	1	0	3.6611	4.3234	-8.2958	-14.328	6.0468	0.56362	13.473	17.812	9.7079	4.8871	5.177	3.4834	1721.4
14.01	1402	78	NaN	-1.2366	15.166	18.559	-186.79	15.749	-3.8063	214.27	-844.04	1124.2	-4.6716	862.13	1066.6	64.678	52.092	1	0	3.4978	4.1598	-8.2883	-14.321	6.0757	0.52225	13.25	17.665	9.5735	4.682	4.9616	3.3447	1721.1
14.02	1403	78	NaN	-1.233	14.877	18.554	-186.87	15.58	-3.9497	214.29	-843.42	1124	-4.7847	862.45	1066.6	63.788	53.197	1	0	3.0949	3.7559	-8.277	-14.309	6.0852	0.4486	12.966	17.491	9.1801	4.2045	4.6895	3.1814	1720.8
14.03	1404	78	NaN	-1.1785	14.174	18.362	-186.84	15.137	-4.2419	214.9	-841.76	1123.3	-5.2433	863.28	1066.5	62.964	55.188	1	0	2.7651	3.4254	-8.2669	-14.299	6.1784	0.51433	12.279	17.032	8.9435	3.9397	4.0126	2.7329	1720.1
14.04	1405	78	NaN	-1.1857	13.749	18.407	-186.85	14.683	-4.5325	214.74	-841.06	1123.1	-5.884	864.12	1066.5	59.449	52.466	1	0	2.6405	3.3005	-8.26	-14.292	6.1864	0.52075	11.864	16.568	8.827	3.8213	3.6038	2.2756	1720.3
14.05	1406	78	NaN	-1.2133	13.34	18.481	-186.84	14.325	-4.6876	214.48	-840.27	1123	-6.1653	864.71	1066.5	56.251	51.42	1	0	2.4884	3.1481	-8.2504	-14.283	6.1607	0.53604	11.459	16.205	8.6491	3.6841	3.2091	1.9223	1720.1
14.06	1407	78	NaN	-1.2953	12.65	18.806	-186.79	13.739	-4.4758	213.44	-839.17	1123.1	-5.4124	865.62	1066.2	56.868	54.042	1	0	2.3128	2.972	-8.2403	-14.273	6.0202	0.52633	10.755	15.633	8.333	3.4984	2.515	1.3608	1719.7
14.07	1408	78	NaN	-1.3872	11.935	19.181	-186.73	13.141	-4.1536	212.23	-838.1	1123.3	-4.3604	866.5	1065.9	54.925	52.508	1	0	2.0406	2.6992	-8.2335	-14.266	5.8541	0.50728	10.021	15.055	7.8947	3.2065	1.788	0.78909	1719.3
14.08	1409	78	NaN	-1.4088	11.665	19.208	-186.72	12.976	-4.2129	212.08	-837.54	1123.1	-4.403	866.64	1065.9	54.734	50.073	1	0	1.7749	2.4329	-8.2262	-14.259	5.8306	0.52222	9.7556	14.886	7.6055	2.9551	1.5294	0.62706	1718.8
14.09	1410	78	NaN	-1.4191	10.927	19.233	-186.68	12.507	-4.3793	211.97	-836.02	1122.8	-4.5258	867.1	1065.8	53.009	50.394	1	0	1.5586	2.2161	-8.2152	-14.248	5.8255	0.56789	9.0272	14.407	7.3841	2.784	0.81199	0.15902	1717.8
14.1	1411	78	NaN	-1.4557	9.9037	19.318	-186.63	11.877	-4.43	211.61	-834.01	1122.3	-4.3405	867.52	1065.6	55.247	50.278	1	0	1.3423	1.9993	-8.2043	-14.237	5.7774	0.60148	8.0089	13.772	7.1197	2.6008	-0.19539	-0.46436	1716.1
14.11	1412	78	NaN	-1.5153	9.1652	19.411	-186.64	11.533	-4.447	211.2	-832.6	1122.1	-4.0281	867.53	1065.6	55.634	51.905	1	0	1.126	1.7825	-8.1933	-14.226	5.6996	0.57499	7.2775	13.42	6.8256	2.3575	-0.91581	-0.80529	1714.6
14.12	1413	78	NaN	-1.5665	8.7436	19.486	-186.66	11.39	-4.5602	210.84	-831.78	1122	-4.0509	867.33	1065.7	53.961	52.992	1	0	1.1921	1.8488	-8.1881	-14.22	5.6418	0.54495	6.8611	13.272	6.8339	2.3937	-1.327	-0.94837	1713.6
14.13	1414	78	NaN	-1.5874	8.4281	19.504	-186.66	11.223	-4.7973	210.64	-830.97	1121.8	-4.5261	867.19	1065.6	54.887	52.561	1	0	1.1652	1.8217	-8.1795	-14.212	5.6338	0.56016	6.5472	13.104	6.7989	2.3819	-1.6323	-1.1075	1712.7
14.14	1415	78	NaN	-1.6177	7.7517	19.352	-186.68	10.881	-4.7897	210.67	-828.94	1121.1	-4.1094	866.85	1065.4	54.561	50.402	1	0	0.88013	1.5361	-8.1623	-14.195	5.6007	0.53351	5.8863	12.746	6.4808	2.0696	-2.276	-1.4485	1710.2
14.15	1416	78	NaN	-1.6825	7.2881	19.479	-186.75	10.687	-4.9145	209.96	-827.66	1121	-3.9867	866.46	1065.4	54.133	52.077	1	0	0.71784	1.3734	-8.152	-14.184	5.5152	0.44729	5.4242	12.551	6.2331	1.8207	-2.7279	-1.6335	1708.5
14.16	1417	78	NaN	-1.7163	6.6995	19.434	-186.82	10.465	-5.0447	209.56	-825.93	1120.6	-3.8	865.77	1065.3	52.116	52.236	1	0	0.62346	1.2788	-8.1457	-14.178	5.472	0.36723	4.8437	12.321	6.0954	1.646	-3.302	-1.8571	1706
14.17	1418	78	NaN	-1.7364	6.0536	19.339	-186.9	10.173	-5.1484	209.21	-824	1120.2	-3.496	864.96	1065.2	53.686	50.853	1	0	0.53304	1.1882	-8.1398	-14.172	5.4417	0.27317	4.2051	12.021	5.9748	1.4613	-3.9347	-2.1506	1703.2
14.18	1419	78	NaN	-1.7653	5.434	19.271	-186.99	9.8103	-5.1927	208.74	-822.09	1119.8	-3.047	864.18	1065	52.739	51.702	1	0	0.43097	1.0859	-8.134	-14.166	5.3933	0.16633	3.5865	11.658	5.8242	1.2522	-4.5475	-2.5086	1700.4
14.19	1420	78	NaN	-1.8179	4.8724	19.138	-187.04	9.4179	-5.1294	208.28	-820.13	1119.4	-2.4135	863.38	1064.6	54.816	53.427	1	0	0.23588	0.89033	-8.1282	-14.161	5.3155	0.093978	3.0232	11.267	5.5514	0.98431	-5.1051	-2.8933	1697.5
14.2	1421	78	NaN	-1.8372	4.6717	19.139	-187.07	9.3002	-5.2016	207.99	-819.55	1119.3	-2.4011	863.02	1064.5	53.186	50.81	1	0	0.12824	0.78245	-8.1206	-14.153	5.29	0.060923	2.8235	11.148	5.4183	0.84337	-5.2971	-3.0045	1696.6
14.21	1422	78	NaN	-1.8507	4.2555	19.078	-187.2	8.9494	-5.4072	207.44	-817.94	1119	-2.3176	862.06	1064.5	54.09	49.642	1	0	0.09986	0.754	-8.1113	-14.144	5.2661	-0.086591	2.4091	10.796	5.366	0.66741	-5.7022	-3.3478	1693.9
14.22	1423	78	NaN	-1.875	3.8689	19.026	-187.31	8.6022	-5.5326	206.84	-816.42	1118.9	-2.0966	861.12	1064.3	57.133	52.406	1	0	0.06819	0.72226	-8.1065	-14.139	5.2245	-0.20836	2.0214	10.45	5.2927	0.51389	-6.0851	-3.6891	1691.4
14.23	1424	78	NaN	-1.9066	3.5836	18.962	-187.35	8.3148	-5.5968	206.36	-815.24	1118.7	-1.9155	860.34	1064.2	54.675	51.685	1	0	-0.0080223	0.64587	-8.1013	-14.134	5.1788	-0.26333	1.7342	10.164	5.1707	0.38254	-6.3671	-3.9693	1689.4
14.24	1425	78	NaN	-1.93	3.3223	18.82	-187.39	7.982	-5.6962	206.07	-813.98	1118.5	-1.8667	859.56	1064	55.65	53.082	1	0	-0.17561	0.47789	-8.0946	-14.127	5.1526	-0.30308	1.4734	9.8309	4.977	0.17481	-6.6211	-4.296	1687.3
14.25	1426	78	NaN	-1.9595	2.9114	18.74	-187.5	7.2925	-4.7621	205.27	-812.45	1118.3	0.93871	859.3	1063	54.85	52.265	1	0	-0.32178	0.33139	-8.0891	-14.121	5.0088	-0.53186	1.0322	9.1717	4.687	-0.20047	-7.057	-4.9498	1685.1
14.26	1427	78	NaN	-1.9999	2.5815	18.664	-187.54	6.9143	-4.8514	204.49	-810.91	1118.2	1.0439	858.22	1062.9	53.945	52.017	1	0	-0.42424	0.22869	-8.0863	-14.119	4.9494	-0.59424	0.69581	8.8	4.5251	-0.36555	-7.3905	-5.3187	1682.4
14.27	1428	78	NaN	-2.0353	2.2945	18.517	-187.56	6.5496	-5.1732	203.86	-809.44	1118.1	0.52969	857.13	1062.7	53.993	51.723	1	0	-0.51174	0.14099	-8.0811	-14.113	4.9208	-0.6016	0.40541	8.4386	4.4091	-0.46061	-7.6757	-5.6748	1679.8
14.28	1429	78	NaN	-2.0678	2.0673	18.367	-187.59	6.237	-5.295	203.35	-808.27	1118	0.49028	856.3	1062.6	53.729	52.432	1	0	-0.58718	0.065377	-8.0752	-14.108	4.8807	-0.64056	0.17297	8.1314	4.2935	-0.57518	-7.9023	-5.9762	1677.8
14.29	1430	78	NaN	-2.109	1.9054	18.287	-187.66	6.0501	-5.0739	202.82	-807.47	1118	1.2768	855.71	1062.4	55.074	53.06	1	0	-0.61913	0.033352	-8.071	-14.103	4.8005	-0.75119	0.0041596	7.9513	4.1813	-0.71784	-8.0668	-6.152	1676.3
14.3	1431	78	NaN	-2.184	1.7086	18.18	-187.7	5.7672	-5.029	201.98	-806.46	1118.1	1.6259	854.97	1062.2	55.066	50.588	1	0	-0.63605	0.016397	-8.0679	-14.1	4.6922	-0.82327	-0.20216	7.678	4.0562	-0.80688	-8.2701	-6.4223	1674.4
14.31	1432	78	NaN	-2.2214	1.5763	18.011	-187.78	5.6011	-5.2063	201.4	-805.47	1118.1	1.4967	854.18	1062.2	54.793	53.598	1	0	-0.63958	0.012856	-8.066	-14.098	4.6468	-0.91206	-0.33764	7.515	4.0072	-0.89921	-8.4037	-6.5834	1672.6
14.32	1433	78	NaN	-2.268	1.5028	17.905	-187.78	5.4119	-5.1703	200.87	-804.77	1118.1	1.7355	853.86	1062.1	53.283	52.454	1	0	-0.59805	0.05448	-8.0645	-14.097	4.5783	-0.93683	-0.41923	7.3338	3.9802	-0.88235	-8.4838	-6.763	1671.5
14.33	1434	78	NaN	-2.3157	1.4608	17.826	-187.76	5.2378	-5.2472	200.4	-804.21	1118.2	1.6419	853.66	1061.9	52.598	52.514	1	0	-0.55277	0.099871	-8.0631	-14.095	4.5206	-0.9229	-0.46829	7.1669	3.9678	-0.82302	-8.5314	-6.9285	1670.7
14.34	1435	78	NaN	-2.3573	1.4303	17.719	-187.77	5.1048	-5.4489	199.96	-803.66	1118.2	1.2967	853.39	1061.9	56.85	51.991	1	0	-0.49004	0.16274	-8.0627	-14.095	4.4793	-0.93033	-0.50212	7.0372	3.9893	-0.76759	-8.5649	-7.0579	1669.9
14.35	1436	78	NaN	-2.4005	1.4113	17.538	-187.84	4.9774	-5.0809	199.51	-802.96	1118.2	2.4496	853.29	1061.7	53.745	49.748	1	0	-0.44345	0.20944	-8.0625	-14.095	4.3847	-1.0502	-0.52675	6.9154	3.9412	-0.84071	-8.5892	-7.1794	1668.9
14.36	1437	78	NaN	-2.4261	1.4034	17.465	-187.85	4.9182	-5.0535	199.38	-802.74	1118.1	2.5894	853.32	1061.7	54.191	51.585	1	0	-0.43283	0.22008	-8.0622	-14.095	4.3506	-1.0724	-0.53549	6.8572	3.9177	-0.85233	-8.5977	-7.2374	1668.7
14.37	1438	78	NaN	-2.4979	1.4014	17.34	-187.85	4.8324	-5.1515	198.94	-802.34	1118.1	2.4746	853.31	1061.6	55.721	51.292	1	0	-0.2855	0.36775	-8.0626	-14.095	4.2694	-1.0844	-0.53958	6.7734	3.9839	-0.71663	-8.6022	-7.3216	1668.2
14.38	1439	78	NaN	-2.5666	1.4116	17.222	-187.84	4.7525	-5.3784	198.5	-801.97	1118.2	2.0092	853.33	1061.6	53.345	50.001	1	0	-0.083743	0.56997	-8.0632	-14.096	4.2031	-1.0681	-0.53116	6.6952	4.1193	-0.49811	-8.5943	-7.4003	1667.9
14.39	1440	78	NaN	-2.6268	1.4611	17.106	-187.82	4.6923	-5.6147	198.07	-801.63	1118.2	1.4954	853.47	1061.6	54.193	49.675	1	0	0.13619	0.79041	-8.0638	-14.096	4.1465	-1.0501	-0.48343	6.6369	4.2827	-0.25972	-8.5473	-7.4593	1667.7
14.4	1441	78	NaN	-2.7051	1.5805	16.942	-187.84	4.6493	-5.6687	197.44	-801.11	1118.3	1.482	853.83	1061.6	54.775	51.562	1	0	0.41232	1.0672	-8.0655	-14.098	4.0476	-1.0847	-0.36781	6.5976	4.4599	-0.017568	-8.4333	-7.5003	1667.5
14.41	1442	78	NaN	-2.7329	1.6291	16.918	-187.84	4.6634	-5.7077	197.24	-800.99	1118.4	1.4147	853.92	1061.6	52.271	52.182	1	0	0.73829	1.3939	-8.0679	-14.1	4.0155	-1.0919	-0.32021	6.6127	4.7537	0.30199	-8.3881	-7.4876	1667.4
14.42	1443	78	NaN	-2.7862	1.7728	16.838	-187.89	4.7326	-5.5428	196.75	-800.7	1118.5	1.9248	854.28	1061.6	52.602	52.282	1	0	1.1111	1.7675	-8.0773	-14.11	3.9277	-1.1746	-0.18168	6.687	5.0388	0.59295	-8.259	-7.4226	1667.4
14.43	1444	78	NaN	-2.8378	1.9108	16.736	-187.93	4.7887	-5.3974	196.4	-800.45	1118.6	2.3587	854.67	1061.6	53.232	52.208	1	0	1.5256	2.1831	-8.0928	-14.125	3.849	-1.244	-0.04739	6.7469	5.3746	0.93901	-8.1402	-7.3783	1667.4
14.44	1445	78	NaN	-2.8846	2.0272	16.631	-187.97	4.845	-5.3261	196.19	-800.28	1118.6	2.5752	855.01	1061.6	53.148	53.634	1	0	1.5898	2.2473	-8.0985	-14.131	3.7868	-1.2939	0.067521	6.8047	5.3766	0.95345	-8.031	-7.3262	1667.5
14.45	1446	78	NaN	-2.9337	2.1354	16.533	-188	4.9276	-5.3025	195.96	-800.15	1118.7	2.6644	855.29	1061.6	52.005	52.86	1	0	1.6263	2.2839	-8.1035	-14.136	3.7261	-1.3447	0.17499	6.888	5.3524	0.93922	-7.9285	-7.2479	1667.7
14.46	1447	78	NaN	-2.9965	2.2321	16.438	-188.04	4.9831	-5.2321	195.74	-800.08	1118.7	2.8552	855.66	1061.6	57.045	50.027	1	0	1.6628	2.3205	-8.1084	-14.141	3.6482	-1.3966	0.27004	6.9451	5.311	0.92396	-7.8384	-7.1956	1667.9
14.47	1448	78	NaN	-3.098	2.3594	16.328	-188.08	5.1271	-5.2593	195.35	-800.07	1118.8	2.7812	856.06	1061.7	57.212	50.193	1	0	1.6993	2.3571	-8.1134	-14.146	3.5345	-1.4525	0.39722	7.0893	5.2338	0.90461	-7.7161	-7.0565	1668.3
14.48	1449	78	NaN	-3.1739	2.4723	16.233	-188.13	5.248	-5.3248	195.08	-800.05	1118.9	2.6309	856.37	1061.8	59.468	50.105	1	0	1.7358	2.3938	-8.1183	-14.151	3.4533	-1.5021	0.5108	7.2095	5.1892	0.89166	-7.6075	-6.9411	1668.5
14.49	1450	78	NaN	-3.2456	2.6184	16.126	-188.19	5.356	-5.3544	194.85	-800.01	1119	2.5773	856.76	1061.9	58.256	52.458	1	0	1.7724	2.4304	-8.1232	-14.156	3.374	-1.5673	0.65616	7.3183	5.1464	0.86301	-7.4671	-6.8373	1668.9
14.5	1451	78	NaN	-3.3283	2.8282	15.995	-188.26	5.4789	-5.3195	194.57	-799.94	1119.1	2.6696	857.25	1061.9	59.834	52.228	1	0	1.8089	2.467	-8.1282	-14.161	3.2771	-1.6523	0.86342	7.4437	5.086	0.81467	-7.2648	-6.7168	1669.2
14.51	1452	78	NaN	-3.3996	3.0736	15.863	-188.31	5.6411	-5.2842	194.35	-799.91	1119.3	2.7226	857.57	1062	61.862	52.338	1	0	1.8454	2.5036	-8.1331	-14.165	3.1952	-1.7168	1.1074	7.6073	5.0407	0.78681	-7.0258	-6.5581	1669.5
14.52	1453	78	NaN	-3.4468	3.2745	15.766	-188.36	5.7496	-5.3221	194.22	-799.86	1119.4	2.601	857.76	1062.1	63.371	50.56	1	0	1.8819	2.5402	-8.1381	-14.17	3.1473	-1.7692	1.3073	7.7168	5.0292	0.77101	-6.8308	-6.4536	1669.6
14.53	1454	78	NaN	-3.5199	3.5496	15.634	-188.41	5.9178	-5.6097	194.11	-799.85	1119.5	1.8059	857.85	1062.3	64.448	51.419	1	0	1.9185	2.5768	-8.143	-14.175	3.0972	-1.7892	1.5841	7.8833	5.0157	0.78755	-6.5589	-6.292	1669.8
14.54	1455	78	NaN	-3.588	3.8119	15.501	-188.45	6.0877	-5.8311	194.07	-799.86	1119.7	1.1689	857.9	1062.4	67.614	53.517	1	0	1.955	2.6134	-8.148	-14.18	3.0493	-1.8104	1.848	8.0516	5.0043	0.80298	-6.3	-6.1288	1669.9
14.55	1456	78	NaN	-3.6318	4.0109	15.398	-188.48	6.2114	-5.8884	194.09	-799.86	1119.7	0.957	857.95	1062.5	71.425	52.689	1	0	1.9915	2.65	-8.1529	-14.185	3.0131	-1.8393	2.0469	8.1754	5.0046	0.81069	-6.106	-6.0099	1670
14.56	1457	78	NaN	-3.6519	4.1613	15.344	-188.51	6.2729	-5.8954	194.07	-799.83	1119.9	0.87854	858.04	1062.5	77.663	54.67	1	0	2.028	2.6866	-8.1578	-14.19	2.9948	-1.8617	2.1944	8.2399	5.0228	0.82492	-5.9635	-5.9503	1670.1
14.57	1458	78	NaN	-3.7521	4.6717	15.189	-188.61	6.5057	-5.7026	193.99	-799.95	1120.3	1.1478	858.29	1062.5	79.461	57.765	1	0	2.0645	2.7232	-8.1628	-14.195	2.8811	-1.9805	2.6886	8.4887	4.9456	0.74268	-5.4741	-5.7065	1670.4
14.58	1459	78	NaN	-3.8329	5.0749	15.089	-188.68	6.7649	-5.5982	193.93	-800.17	1120.6	1.225	858.39	1062.5	77.375	53.749	1	0	2.1011	2.7598	-8.1677	-14.2	2.7945	-2.0537	3.0817	8.7581	4.8956	0.70613	-5.086	-5.442	1670.7
14.59	1460	78	NaN	-3.8798	5.4109	15.004	-188.72	6.9871	-5.5374	193.97	-800.3	1120.9	1.2421	858.44	1062.6	77.427	53.547	1	0	2.1376	2.7964	-8.1727	-14.205	2.7478	-2.0966	3.4106	8.9874	4.8854	0.69982	-4.7621	-5.2176	1670.9
14.6	1461	78	NaN	-3.9213	5.7468	14.929	-188.75	7.2599	-5.6004	194.04	-800.47	1121.2	0.95462	858.32	1062.8	77.274	54.37	1	0	2.1741	2.833	-8.1776	-14.21	2.7182	-2.1125	3.7438	9.2629	4.8923	0.72047	-4.4338	-4.9471	1671
14.61	1462	78	NaN	-3.9882	6.1282	14.876	-188.77	7.6366	-5.7645	194.05	-800.87	1121.5	0.36227	858.02	1063.1	74.823	54.056	1	0	2.2106	2.8696	-8.1825	-14.215	2.6712	-2.1126	4.1263	9.6386	4.8818	0.75699	-4.0563	-4.5763	1671.2
14.62	1463	78	NaN	-4.0258	6.4253	14.841	-188.79	7.6593	-5.204	194.12	-801.15	1121.7	1.5464	858.57	1062.8	64.602	53.7	1	0	2.2471	2.9062	-8.1875	-14.22	2.5924	-2.1707	4.4067	9.678	4.8395	0.73552	-3.7808	-4.5418	1671.9
14.63	1464	78	NaN	-4.1026	6.871	14.86	-188.84	7.8404	-5.0942	194.11	-801.57	1122.1	1.66	858.72	1062.9	68.446	52.699	1	0	2.2837	2.9428	-8.1924	-14.225	2.5093	-2.2279	4.842	9.8694	4.7929	0.71494	-3.3504	-4.3553	1672.5
14.64	1465	78	NaN	-4.1779	7.2159	14.876	-188.88	8.0021	-5.109	194.16	-801.91	1122.3	1.5064	858.78	1063	66.092	51.668	1	0	2.3202	2.9794	-8.1974	-14.23	2.4392	-2.2618	5.1828	10.035	4.7594	0.71765	-3.0146	-4.1945	1672.9
14.65	1466	78	NaN	-4.232	7.4351	14.878	-188.9	8.1085	-5.121	194.25	-802.16	1122.4	1.4012	858.84	1063	66.206	52.879	1	0	2.4673	3.1269	-8.1983	-14.231	2.3905	-2.2799	5.4009	10.143	4.8579	0.84699	-2.7974	-4.0879	1673.2
14.66	1467	78	NaN	-4.2674	7.6177	14.869	-188.91	8.1993	-5.1482	194.37	-802.39	1122.5	1.2498	858.88	1063.1	66.038	51.899	1	0	2.8373	3.4977	-8.1911	-14.223	2.3635	-2.2743	5.5842	10.233	5.2008	1.2235	-2.6069	-3.9906	1673.5
14.67	1468	78	NaN	-4.327	8.005	14.851	-188.86	8.4207	-5.458	194.65	-802.91	1122.5	0.23402	858.85	1063.3	65.685	51.933	1	0	3.2072	3.8685	-8.1838	-14.216	2.3459	-2.1886	5.978	10.448	5.5531	1.6799	-2.2058	-3.7685	1674.1
14.68	1469	78	NaN	-4.4297	8.3697	14.977	-188.93	8.6473	-5.6068	194.62	-803.56	1122.7	-0.19735	858.8	1063.5	64.568	52.256	1	0	3.5772	4.2393	-8.1766	-14.209	2.2547	-2.2491	6.3445	10.672	5.8318	1.9902	-1.8321	-3.5365	1674.8
14.69	1470	78	NaN	-4.5182	8.6238	15.092	-188.96	8.7882	-5.6404	194.56	-804.07	1122.8	-0.36811	858.84	1063.6	64.025	53.267	1	0	3.9471	4.6101	-8.1694	-14.202	2.1675	-2.2709	6.5981	10.814	6.1146	2.3392	-1.5713	-3.388	1675.3
14.7	1471	78	NaN	-4.5842	8.9012	15.213	-188.94	8.8663	-5.5334	194.51	-804.59	1122.9	-0.28684	859.12	1063.6	62.523	53.256	1	0	4.2797	4.9435	-8.1636	-14.196	2.0939	-2.258	6.8717	10.896	6.3737	2.6855	-1.2919	-3.3001	1676.1
14.71	1472	78	NaN	-4.6236	9.2515	15.334	-188.9	8.951	-5.4069	194.55	-805.13	1123	-0.21305	859.5	1063.5	62.915	52.065	1	0	4.3684	5.0323	-8.1668	-14.199	2.0495	-2.2299	7.2179	10.984	6.4179	2.8024	-0.94891	-3.2147	1677
14.72	1473	78	NaN	-4.6351	9.6221	15.42	-188.9	9.1409	-5.5078	194.73	-805.58	1123.1	-0.61469	859.62	1063.6	64.729	51.101	1	0	4.425	5.089	-8.1706	-14.203	2.0556	-2.2135	7.5917	11.171	6.4806	2.8756	-0.57889	-3.0316	1677.7
14.73	1474	78	NaN	-4.633	9.9307	15.493	-188.99	9.3729	-5.635	194.94	-806.21	1123.1	-0.90978	859.63	1063.9	66.074	51.625	1	0	4.4533	5.1175	-8.1747	-14.207	2.0723	-2.2815	7.9098	11.394	6.5257	2.836	-0.26485	-2.8132	1678.4
14.74	1475	78	NaN	-4.6094	10.154	15.569	-189.01	9.4988	-5.6226	194.99	-806.66	1123.2	-0.92019	859.8	1064	71.508	52.299	1	0	4.429	5.0931	-8.1783	-14.211	2.0954	-2.3004	8.1347	11.518	6.5244	2.7927	-0.043622	-2.693	1679
14.75	1476	78	NaN	-4.5699	10.361	15.651	-189.01	9.615	-5.6071	194.98	-807.03	1123.2	-0.93774	859.93	1064.1	78.25	52.582	1	0	4.4008	5.0648	-8.182	-14.214	2.1332	-2.3027	8.3415	11.634	6.534	2.7621	0.15957	-2.5803	1679.5
14.76	1477	78	NaN	-4.5099	10.571	15.735	-188.99	9.7088	-5.5203	194.97	-807.38	1123.3	-0.81311	860.11	1064	81.017	54.214	1	0	4.4149	5.079	-8.1874	-14.22	2.1867	-2.2909	8.5482	11.732	6.6016	2.7881	0.36079	-2.4882	1680
14.77	1478	78	NaN	-4.4235	10.781	15.819	-188.94	9.7409	-5.274	195	-807.72	1123.4	-0.35111	860.49	1063.8	82.592	56.518	1	0	4.4129	5.0769	-8.1928	-14.225	2.2554	-2.2597	8.7486	11.773	6.6683	2.8172	0.55579	-2.4524	1680.7
14.78	1479	78	NaN	-4.3222	10.993	15.919	-188.92	9.8238	-5.2409	195.01	-808.05	1123.5	-0.32741	860.66	1063.9	82.873	56.041	1	0	4.3705	5.0344	-8.1979	-14.23	2.3544	-2.2419	8.9591	11.858	6.7249	2.7926	0.76121	-2.3724	1681.2
14.79	1480	78	NaN	-4.1	11.392	16.186	-188.95	9.9813	-5.4162	194.88	-808.67	1123.8	-0.74168	860.86	1064.1	82.574	55.324	1	0	4.2814	4.9451	-8.2032	-14.236	2.583	-2.2645	9.3579	12.016	6.8643	2.6806	1.1547	-2.22	1682
14.8	1481	78	NaN	-3.9528	11.62	16.32	-188.96	10.065	-5.4584	194.87	-808.98	1124	-0.83992	860.96	1064.2	82.265	54.928	1	0	4.1693	4.8328	-8.2085	-14.241	2.7315	-2.2747	9.5841	12.101	6.9008	2.5581	1.3756	-2.1401	1682.4
14.81	1482	78	NaN	-3.8251	11.77	16.388	-189	10.187	-5.5299	194.96	-809.19	1124	-1.0218	860.77	1064.2	81.726	56.87	1	0	4.0239	4.6871	-8.2135	-14.246	2.8683	-2.3029	9.7321	12.225	6.8923	2.3842	1.5186	-2.0207	1682.5
14.82	1483	78	NaN	-3.611	11.992	16.57	-189.08	10.401	-5.7218	194.91	-809.67	1124.2	-1.5027	860.38	1064.2	80.886	56.163	1	0	3.896	4.5589	-8.2171	-14.249	3.0968	-2.3676	9.9491	12.444	6.9928	2.1912	1.732	-1.8056	1682.6
14.83	1484	78	NaN	-3.2093	12.34	17.144	-189.09	10.479	-5.6923	194.15	-810.74	1124.9	-1.4543	860.62	1064.2	80.938	56.279	1	0	3.7834	4.446	-8.2197	-14.252	3.4658	-2.4168	10.274	12.545	7.2492	2.0292	2.0544	-1.7071	1683.9
14.84	1485	78	NaN	-2.9017	12.609	17.025	-189.09	10.522	-5.7657	195.13	-810.62	1124.7	-1.6554	860.67	1064.3	79.798	54.546	1	0	3.6813	4.3437	-8.2222	-14.255	3.8136	-2.3747	10.555	12.576	7.4949	1.969	2.3328	-1.6781	1683.9
14.85	1486	78	NaN	-2.6347	12.765	17.292	-189.1	10.562	-5.7568	195.32	-811.49	1124.8	-1.6212	860.76	1064.3	78.598	52.78	1	0	3.589	4.2512	-8.2246	-14.257	4.0821	-2.3834	10.708	12.619	7.6711	1.8678	2.4836	-1.6376	1684.9
14.86	1487	78	NaN	-2.3248	12.962	17.431	-189.11	10.59	-5.7533	195.96	-812.05	1124.8	-1.5982	860.83	1064.3	77.025	53.454	1	0	3.1513	3.8125	-8.2362	-14.269	4.4104	-2.3769	10.907	12.644	7.5617	1.4356	2.671	-1.6242	1685.6
14.87	1488	78	NaN	-1.9863	13.217	17.358	-189.12	10.61	-5.786	197.15	-812.03	1124.4	-1.6721	860.85	1064.3	75.736	51.813	1	0	2.8291	3.4895	-8.2464	-14.279	4.7916	-2.3441	11.175	12.652	7.6207	1.1454	2.9284	-1.6267	1685.7
14.88	1489	78	NaN	-1.7398	13.391	17.573	-189.14	10.641	-5.801	197.49	-812.58	1124.4	-1.6934	860.84	1064.3	74.925	54.228	1	0	2.8184	3.4788	-8.2519	-14.284	5.0479	-2.3486	11.35	12.683	7.8664	1.1303	3.0978	-1.6014	1686.3
14.89	1490	78	NaN	-1.4958	13.598	17.88	-189.13	10.688	-5.83	197.61	-813.07	1124.5	-1.7466	860.81	1064.4	73.893	52.214	1	0	2.733	3.3932	-8.2563	-14.289	5.2962	-2.3418	11.555	12.731	8.0292	1.0514	3.2987	-1.5576	1686.8
14.9	1491	78	NaN	-1.1107	13.897	18.334	-189.14	10.726	-5.7986	197.9	-813.77	1124.7	-1.6591	860.81	1064.4	74.378	52.477	1	0	2.6112	3.2711	-8.2602	-14.293	5.6853	-2.3476	11.849	12.774	8.2965	0.92356	3.5886	-1.5186	1687.5
14.91	1492	78	NaN	-0.76943	14.138	18.68	-189.16	10.784	-5.7813	198.35	-814.45	1124.7	-1.5825	860.75	1064.3	73.141	53.124	1	0	2.4356	3.0951	-8.264	-14.296	6.0364	-2.3579	12.091	12.832	8.472	0.73724	3.8268	-1.4648	1688.2
14.92	1493	78	NaN	-0.45691	14.361	19.022	-189.18	10.863	-5.7862	198.78	-815.19	1124.7	-1.5528	860.65	1064.4	71.752	53.604	1	0	2.2629	2.922	-8.2679	-14.3	6.3601	-2.3677	12.315	12.91	8.623	0.55422	4.0471	-1.3906	1688.8
14.93	1494	78	NaN	-0.070869	14.677	19.58	-189.2	10.953	-5.7872	199.08	-816.14	1124.8	-1.5363	860.59	1064.4	65.499	52.644	1	0	2.1099	2.7687	-8.2731	-14.305	6.752	-2.3757	12.626	13.004	8.8619	0.39299	4.3533	-1.3016	1689.8
14.94	1495	78	NaN	0.33534	15.01	20.004	-189.23	11.042	-5.7763	199.74	-817.03	1124.9	-1.4696	860.51	1064.4	32.623	49.773	1	0	1.9949	2.6534	-8.28	-14.312	7.175	-2.3929	12.958	13.095	9.1699	0.26054	4.6776	-1.2174	1690.6
14.95	1496	78	NaN	0.61961	15.243	20.353	-189.25	11.09	-5.7854	200.15	-817.74	1125.1	-1.4748	860.48	1064.4	37.759	51.45	1	0	1.9134	2.5717	-8.2886	-14.321	7.4702	-2.3958	13.187	13.146	9.3836	0.17584	4.8981	-1.1747	1691.4
14.96	1497	78	NaN	0.96021	15.568	20.777	-189.26	11.145	-5.7675	200.68	-818.52	1125.2	-1.408	860.45	1064.4	23.649	49.612	1	0	1.7731	2.4311	-8.2945	-14.327	7.8235	-2.3988	13.507	13.206	9.5967	0.032314	5.2128	-1.1213	1692.2
14.97	1498	78	NaN	1.2453	15.85	21.138	-189.28	11.19	-5.7367	201.11	-819.13	1125.3	-1.3064	860.43	1064.4	37.468	52.132	1	0	1.6282	2.2858	-8.3019	-14.334	8.1174	-2.4062	13.785	13.254	9.7456	-0.12039	5.4836	-1.0805	1692.8
14.98	1499	78	NaN	1.4176	16.015	21.373	-189.29	11.213	-5.7292	201.36	-819.55	1125.4	-1.2657	860.42	1064.4	28.384	52.236	1	0	1.4825	2.1398	-8.3125	-14.345	8.295	-2.413	13.949	13.28	9.7775	-0.2732	5.6361	-1.0646	1693.3
14.99	1500	78	NaN	1.76	16.379	21.803	-189.3	11.277	-5.8009	202.15	-820.5	1125.5	-1.4259	860.34	1064.4	31.609	52.249	1	0	1.3846	2.0417	-8.3157	-14.348	8.6656	-2.3938	14.312	13.343	10.05	-0.35214	5.9968	-1.0046	1694.2
15	1501	78	NaN	2.1123	16.683	22.114	-189.31	11.316	-5.8127	203.22	-821.56	1125.4	-1.4472	860.31	1064.4	26.381	50.734	1	0	1.3048	1.9617	-8.3162	-14.349	9.0506	-2.3734	14.621	13.378	10.355	-0.41169	6.3047	-0.97032	1695.4
15.01	1502	78	NaN	2.3424	16.911	22.478	-189.32	11.328	-5.8464	203.63	-822.47	1125.6	-1.5263	860.3	1064.5	23.649	52.749	1	0	1.2653	1.9222	-8.327	-14.359	9.2934	-2.3658	14.845	13.393	10.559	-0.44361	6.5184	-0.96653	1696.3
15.02	1503	78	NaN	2.5396	17.135	22.814	-189.32	11.318	-5.8712	203.97	-823.22	1125.8	-1.5848	860.3	1064.5	24.589	50.494	1	0	1.2524	1.9092	-8.3404	-14.373	9.5008	-2.3581	15.065	13.389	10.753	-0.4489	6.7242	-0.98412	1697.1
15.03	1504	78	NaN	2.7524	17.418	23.124	-189.33	11.284	-5.8483	204.54	-823.94	1125.9	-1.5216	860.32	1064.4	23.649	51.081	1	0	1.3156	1.9725	-8.3462	-14.379	9.7277	-2.3508	15.344	13.358	11.043	-0.37824	6.9977	-1.0203	1697.9
15.04	1505	78	NaN	2.9506	17.793	23.541	-189.34	11.205	-5.7464	205.15	-824.98	1126	-1.2512	860.43	1064.3	56.406	52.227	1	0	1.3534	2.0104	-8.3506	-14.383	9.9324	-2.3626	15.712	13.286	11.286	-0.35219	7.3613	-1.0972	1699.1
15.05	1506	78	NaN	3.0533	17.921	23.628	-189.34	11.184	-5.7686	205.55	-825.24	1126	-1.3109	860.42	1064.3	69.358	53.849	1	0	1.3677	2.0248	-8.3538	-14.386	10.049	-2.3443	15.841	13.264	11.417	-0.31957	7.4873	-1.1225	1699.4
15.06	1507	78	NaN	3.3061	18.266	23.878	-189.33	11.123	-5.7887	206.75	-826.41	1125.9	-1.3873	860.38	1064.4	75.509	53.123	1	0	1.4183	2.0755	-8.3579	-14.39	10.34	-2.2993	16.194	13.195	11.759	-0.22381	7.8362	-1.195	1700.7
15.07	1508	78	NaN	3.4832	18.596	24.314	-189.33	11.036	-5.8048	207.36	-827.86	1126	-1.4378	860.36	1064.4	77.034	53.902	1	0	1.4377	2.0949	-8.3622	-14.395	10.534	-2.2812	16.521	13.112	11.971	-0.18628	8.1587	-1.2828	1702.2
15.08	1509	78	NaN	3.5877	18.848	24.737	-189.33	10.948	-5.8281	207.53	-829.03	1126.3	-1.4988	860.35	1064.4	75.793	54.501	1	0	1.3895	2.0466	-8.3666	-14.399	10.641	-2.2729	16.764	13.032	12.031	-0.2263	8.3972	-1.3672	1703.4
15.09	1510	78	NaN	3.7382	19.061	24.883	-189.3	10.882	-5.8681	208.18	-829.57	1126.2	-1.6217	860.32	1064.4	72.561	53.109	1	0	1.355	2.012	-8.3711	-14.403	10.815	-2.2267	16.981	12.963	12.17	-0.21473	8.6095	-1.4406	1704
15.1	1511	78	NaN	3.8134	19.233	25.003	-189.29	10.817	-5.8515	208.78	-830.28	1126.1	-1.5927	860.27	1064.4	68.029	53.273	1	0	1.3479	2.0049	-8.3756	-14.408	10.907	-2.1991	17.158	12.892	12.255	-0.19417	8.7821	-1.5162	1704.7
15.11	1512	78	NaN	3.8984	19.392	25.12	-189.28	10.747	-5.8527	209.42	-830.98	1126	-1.5994	860.22	1064.3	67.606	51.199	1	0	1.3798	2.0369	-8.3793	-14.412	11.011	-2.1636	17.32	12.819	12.39	-0.12673	8.9411	-1.5927	1705.4
15.12	1513	78	NaN	3.9782	19.564	25.32	-189.26	10.659	-5.8703	209.98	-831.95	1125.9	-1.6345	860.12	1064.3	69.99	51.556	1	0	1.4193	2.0764	-8.3827	-14.415	11.107	-2.1333	17.494	12.729	12.526	-0.056839	9.111	-1.6858	1706.4
15.13	1514	78	NaN	4.1031	19.796	25.518	-189.25	10.547	-5.8721	211.01	-833.43	1125.7	-1.5846	859.92	1064.2	72.402	50.974	1	0	1.4157	2.0729	-8.3863	-14.419	11.259	-2.0974	17.731	12.612	12.675	-0.024503	9.3446	-1.8067	1707.7
15.14	1515	78	NaN	4.279	20.068	25.619	-189.25	10.428	-5.8356	212.59	-835.17	1125.3	-1.399	859.62	1064	74.443	53.531	1	0	1.3666	2.0237	-8.3902	-14.423	11.475	-2.0536	18.013	12.483	12.842	-0.029878	9.6226	-1.9392	1709.3
15.15	1516	78	NaN	4.3189	20.126	25.644	-189.25	10.382	-5.7939	212.83	-835.48	1125.3	-1.307	859.6	1064	75.744	54.781	1	0	1.2778	1.9347	-8.3941	-14.426	11.519	-2.0462	18.07	12.438	12.796	-0.11155	9.6761	-1.9889	1709.6
15.16	1517	78	NaN	4.4179	20.303	25.729	-189.27	10.369	-5.8254	213.26	-835.84	1125.2	-1.3343	859.42	1064	76.232	54.547	1	0	1.3545	2.0115	-8.3988	-14.431	11.632	-2.0518	18.249	12.422	12.987	-0.040254	9.8504	-2.0087	1709.9
15.17	1518	78	NaN	4.6759	20.661	25.506	-189.29	10.324	-5.838	215.02	-835.87	1124.6	-1.311	859.15	1064	76.276	54.925	1	0	1.4423	2.0996	-8.4036	-14.436	11.949	-2.012	18.63	12.356	13.391	0.087545	10.226	-2.0801	1709.9
15.18	1519	78	NaN	4.8592	20.943	25.356	-189.24	10.18	-5.673	216.42	-836.25	1124.1	-0.93202	859.24	1063.8	75.823	53.781	1	0	1.6784	2.3361	-8.4193	-14.452	12.164	-1.9311	18.925	12.198	13.843	0.40501	10.506	-2.2539	1710.4
15.19	1520	78	NaN	4.8847	21.058	25.368	-189.15	10.007	-5.4549	216.94	-836.99	1124	-0.45565	859.54	1063.8	75.411	51.888	1	0	1.9248	2.5831	-8.4358	-14.468	12.187	-1.8468	19.041	12.024	14.112	0.73637	10.605	-2.4447	1711.5
15.2	1521	78	NaN	4.9302	21.199	25.12	-189.19	10.066	-5.6967	218.13	-837.03	1123.4	-0.91162	859.07	1064	73.357	56.16	1	0	2.1712	2.8301	-8.4524	-14.485	12.289	-1.8305	19.211	12.054	14.46	0.99958	10.758	-2.4306	1711.2
15.21	1522	78	NaN	4.9195	21.363	25.112	-189.17	9.9389	-5.455	218.7	-837.46	1123.2	-0.34917	859.13	1063.7	66.027	53.519	1	0	2.3175	2.9767	-8.4567	-14.489	12.276	-1.8091	19.371	11.931	14.594	1.1677	10.915	-2.5581	1711.7
15.22	1523	78	NaN	4.8955	21.48	25.195	-189.16	9.8933	-5.4532	218.82	-837.71	1123.2	-0.30973	858.98	1063.7	58.141	49.102	1	0	2.4093	3.0688	-8.457	-14.489	12.255	-1.7967	19.485	11.888	14.664	1.2721	11.028	-2.6017	1711.8
15.23	1524	78	NaN	4.8575	21.572	25.271	-189.15	9.841	-5.487	218.88	-837.87	1123.3	-0.35649	858.82	1063.6	55.5	50.458	1	0	2.3844	3.0438	-8.4603	-14.493	12.22	-1.7835	19.576	11.837	14.605	1.2603	11.115	-2.6557	1711.8
15.24	1525	78	NaN	4.8054	21.634	25.309	-189.13	9.777	-5.5034	219.05	-838.01	1123.2	-0.36812	858.69	1063.6	53.447	51.335	1	0	2.3714	3.0308	-8.4614	-14.494	12.174	-1.7641	19.638	11.773	14.545	1.2667	11.177	-2.7209	1711.9
15.25	1526	78	NaN	4.738	21.642	25.329	-189.11	9.7418	-5.5529	219.25	-838.2	1123.1	-0.44293	858.5	1063.6	53.685	50.332	1	0	2.3686	3.028	-8.4606	-14.493	12.116	-1.7362	19.649	11.734	14.484	1.2918	11.189	-2.7589	1711.9
15.26	1527	78	NaN	4.6299	21.533	25.391	-189.08	9.641	-5.6238	219.41	-838.54	1123	-0.58469	858.29	1063.6	53.605	51.296	1	0	2.3691	3.0285	-8.4596	-14.492	12.017	-1.6908	19.543	11.631	14.386	1.3377	11.084	-2.8612	1712.1
15.27	1528	78	NaN	4.5321	21.339	25.406	-189.04	9.5318	-5.6084	219.69	-838.8	1122.8	-0.48093	858.15	1063.5	53.554	50.531	1	0	2.3727	3.0321	-8.4584	-14.491	11.925	-1.6518	19.355	11.515	14.297	1.3803	10.897	-2.9753	1712.2
15.28	1529	78	NaN	4.4323	21.135	25.551	-189.02	9.4035	-5.5351	219.6	-839.03	1122.8	-0.21463	858.09	1063.4	55.037	50.635	1	0	2.3862	3.0456	-8.4552	-14.488	11.812	-1.6375	19.146	11.392	14.198	1.408	10.691	-3.0954	1712.3
15.29	1530	78	NaN	4.3587	20.965	25.716	-189.02	9.3199	-5.5405	219.41	-839.15	1122.9	-0.11191	857.95	1063.4	53.168	51.935	1	0	2.398	3.0574	-8.4517	-14.484	11.729	-1.6447	18.971	11.314	14.127	1.4128	10.519	-3.1702	1712.3
15.3	1531	78	NaN	4.3367	20.842	25.766	-189.04	9.3177	-5.6975	219.54	-839.06	1122.9	-0.36046	857.65	1063.5	57.613	53.015	1	0	2.4051	3.0645	-8.4484	-14.481	11.721	-1.6554	18.853	11.306	14.126	1.4092	10.405	-3.1749	1711.9
15.31	1532	78	NaN	4.3435	20.711	25.776	-189.02	9.2575	-5.7334	219.79	-838.87	1122.8	-0.39442	857.57	1063.5	34.477	53.081	1	0	2.3182	2.9775	-8.4448	-14.477	11.739	-1.626	18.726	11.242	14.057	1.3515	10.281	-3.2348	1711.7
15.32	1533	78	NaN	4.3621	20.595	25.603	-189.01	9.21	-5.7751	220.58	-838.4	1122.3	-0.42741	857.45	1063.5	23.649	51.139	1	0	2.2121	2.8711	-8.4412	-14.474	11.787	-1.5872	18.626	11.179	13.999	1.2839	10.185	-3.2946	1711.2
15.33	1534	78	NaN	4.3431	20.441	25.567	-188.99	9.1541	-5.8061	220.89	-838.15	1122.1	-0.45013	857.34	1063.5	23.649	52.154	1	0	2.198	2.857	-8.4384	-14.471	11.781	-1.5555	18.478	11.117	13.979	1.3014	10.04	-3.3538	1710.9
15.34	1535	78	NaN	4.2618	20.223	25.676	-188.98	9.0892	-5.8153	220.71	-838.22	1122.1	-0.4175	857.24	1063.4	23.649	51.1	1	0	2.1764	2.8353	-8.4355	-14.468	11.693	-1.5469	18.256	11.056	13.869	1.2884	9.8207	-3.4121	1710.8
15.35	1536	78	NaN	4.1541	19.936	25.828	-188.95	9.0109	-5.8009	220.39	-838.42	1122.3	-0.33718	857.18	1063.4	50.559	51.124	1	0	2.1052	2.7639	-8.4312	-14.464	11.571	-1.5359	17.963	10.984	13.676	1.2281	9.5316	-3.4799	1710.9
15.36	1537	78	NaN	4.1415	19.609	25.817	-188.86	8.9035	-5.7738	220.59	-838.13	1122.1	-0.30401	857.16	1063.2	65.62	51.294	1	0	2.0228	2.6814	-8.4272	-14.46	11.565	-1.4345	17.638	10.874	13.588	1.2468	9.2109	-3.5856	1710.6
15.37	1538	78	NaN	4.1545	19.345	25.846	-188.85	8.8269	-5.7972	220.64	-837.7	1121.9	-0.27179	857.03	1063.2	72.327	53.005	1	0	1.9308	2.5892	-8.4233	-14.456	11.581	-1.42	17.376	10.796	13.512	1.1692	8.9527	-3.6598	1710.1
15.38	1539	78	NaN	4.1719	19.184	25.894	-188.89	8.7421	-5.5268	220.59	-837.29	1121.9	0.51732	857.12	1063	74.625	54.157	1	0	1.7859	2.4439	-8.4193	-14.452	11.572	-1.4909	17.21	10.716	13.358	0.95298	8.7905	-3.7353	1709.7
15.39	1540	78	NaN	4.1798	19.047	25.942	-188.92	8.6753	-5.3573	220.52	-836.91	1121.9	1.0123	857.18	1062.9	75.303	53.219	1	0	1.6606	2.3183	-8.4156	-14.448	11.562	-1.5366	17.069	10.654	13.223	0.78176	8.6533	-3.7942	1709.3
15.4	1541	78	NaN	4.1692	18.879	25.977	-188.92	8.6207	-5.3551	220.43	-836.48	1121.9	1.0566	857.15	1062.9	75.071	52.72	1	0	1.5826	2.2402	-8.4125	-14.445	11.55	-1.5392	16.9	10.6	13.132	0.70096	8.487	-3.8444	1708.8
15.41	1542	78	NaN	4.1378	18.659	25.989	-188.92	8.5566	-5.3594	220.34	-835.9	1121.9	1.1015	857.13	1062.8	75.015	51.926	1	0	1.4748	2.1321	-8.4085	-14.441	11.516	-1.5421	16.678	10.537	12.991	0.58999	8.2696	-3.9036	1708.2
15.42	1543	78	NaN	4.1091	18.501	25.911	-188.83	8.5841	-5.7341	220.47	-835.5	1121.7	0.089214	856.81	1063	74.922	54.773	1	0	1.3561	2.0131	-8.4041	-14.436	11.529	-1.4124	16.53	10.555	12.885	0.60073	8.1257	-3.8814	1707.6
15.43	1544	78	NaN	4.0672	18.27	25.817	-188.83	8.5418	-5.7802	220.61	-834.96	1121.5	-0.013771	856.73	1063	74.327	51.997	1	0	1.3259	1.9828	-8.4008	-14.433	11.498	-1.3969	16.305	10.508	12.823	0.58587	7.9037	-3.9256	1707
15.44	1545	78	NaN	4.0126	18.052	25.754	-188.84	8.4982	-5.7792	220.62	-834.33	1121.4	0.00068534	856.67	1063	74.259	54.163	1	0	1.3156	1.9725	-8.3981	-14.43	11.446	-1.4044	16.089	10.461	12.761	0.5681	7.6904	-3.9693	1706.3
15.45	1546	78	NaN	3.9563	17.88	25.732	-188.84	8.4692	-5.7945	220.49	-833.71	1121.4	-0.043459	856.6	1063	73.924	54.601	1	0	1.2085	1.8652	-8.3963	-14.429	11.39	-1.4077	15.918	10.431	12.598	0.45749	7.5212	-3.9973	1705.6
15.46	1547	78	NaN	3.9084	17.754	25.74	-188.85	8.4392	-5.7619	220.29	-833.21	1121.4	0.032067	856.59	1062.9	74.272	51.805	1	0	1.1189	1.7754	-8.3932	-14.426	11.335	-1.4219	15.791	10.403	12.454	0.35351	7.3975	-4.023	1705.1
15.47	1548	78	NaN	3.8587	17.605	25.752	-188.93	8.3358	-5.389	220.03	-832.8	1121.4	1.017	856.88	1062.8	74.092	53.229	1	0	1.0444	1.7007	-8.3889	-14.421	11.244	-1.5473	15.635	10.306	12.288	0.15347	7.2459	-4.1157	1704.8
15.48	1549	78	NaN	3.8184	17.444	25.704	-188.88	8.3515	-5.6399	219.9	-832.38	1121.3	0.32781	856.67	1062.9	72.281	52.235	1	0	0.92999	1.586	-8.3857	-14.418	11.225	-1.4723	15.481	10.315	12.155	0.11376	7.0951	-4.1031	1704.3
15.49	1550	78	NaN	3.7943	17.295	25.642	-188.86	8.3417	-5.7764	219.84	-831.89	1121.2	-0.057486	856.54	1062.9	71.743	52.688	1	0	0.82291	1.4787	-8.3828	-14.415	11.214	-1.4366	15.337	10.3	12.037	0.04207	6.9538	-4.1147	1703.7
15.5	1551	78	NaN	3.764	17.121	25.617	-188.86	8.2959	-5.8003	219.58	-831.29	1121.2	-0.15967	856.51	1063	71.955	52.605	1	0	0.73566	1.3913	-8.3806	-14.413	11.182	-1.4445	15.163	10.255	11.917	-0.053286	6.782	-4.1583	1703
15.51	1552	78	NaN	3.7156	16.915	25.638	-188.87	8.226	-5.7985	219.04	-830.63	1121.3	-0.21165	856.52	1063	71.512	52.255	1	0	0.63301	1.2884	-8.3778	-14.41	11.12	-1.467	14.952	10.189	11.753	-0.17862	6.5738	-4.221	1702.3
15.52	1553	78	NaN	3.6624	16.735	25.642	-188.87	8.1502	-5.8214	218.5	-829.97	1121.4	-0.31855	856.49	1063	71.756	53.209	1	0	0.49788	1.1529	-8.374	-14.406	11.055	-1.4761	14.766	10.118	11.553	-0.32312	6.3924	-4.2879	1701.6
15.53	1554	78	NaN	3.5944	16.546	25.563	-188.94	8.0065	-5.4136	218.09	-829.36	1121.4	0.69324	856.75	1062.8	71.581	51.82	1	0	0.40673	1.0616	-8.3714	-14.404	10.941	-1.5944	14.57	9.9824	11.348	-0.53282	6.1983	-4.4213	1701.1
15.54	1555	78	NaN	3.5611	16.402	25.436	-188.95	7.8966	-5.2834	217.93	-828.87	1121.3	0.97433	856.86	1062.7	71.998	53.477	1	0	0.32714	0.9818	-8.3691	-14.401	10.895	-1.6194	14.425	9.8737	11.222	-0.63765	6.0559	-4.5277	1700.6
15.55	1556	78	NaN	3.5475	16.287	25.277	-188.94	7.8185	-5.2804	217.88	-828.41	1121.2	0.92344	856.85	1062.6	71.45	55.828	1	0	0.21323	0.86763	-8.3659	-14.398	10.883	-1.6036	14.311	9.7941	11.097	-0.73601	5.9455	-4.6042	1700.2
15.56	1557	78	NaN	3.5329	16.181	25.114	-188.92	7.7524	-5.2915	217.84	-827.96	1121.2	0.83645	856.8	1062.6	70.674	52.642	1	0	0.20951	0.8639	-8.3632	-14.396	10.872	-1.582	14.207	9.7267	11.082	-0.71809	5.8437	-4.6688	1699.7
15.57	1558	78	NaN	3.495	16.065	24.982	-188.9	7.6737	-5.3053	217.66	-827.57	1121.2	0.74645	856.74	1062.6	66.537	53.035	1	0	0.30192	0.95653	-8.3607	-14.393	10.833	-1.5632	14.09	9.6479	11.135	-0.60668	5.7297	-4.7451	1699.2
15.58	1559	78	NaN	3.4166	15.879	24.874	-188.88	7.6712	-6.0196	217.12	-827.19	1121.3	-1.0378	856.14	1063.1	65.747	50.441	1	0	0.19612	0.85048	-8.3586	-14.391	10.801	-1.4982	13.915	9.6344	10.997	-0.64771	5.5567	-4.7566	1698.4
15.59	1560	78	NaN	3.3543	15.752	24.796	-188.85	7.4589	-5.7639	216.69	-826.93	1121.3	-0.56661	856.44	1062.8	66.036	52.783	1	0	0.077153	0.73124	-8.3566	-14.389	10.708	-1.4995	13.776	9.4355	10.786	-0.76829	5.419	-4.9534	1698.3
15.6	1561	78	NaN	3.2698	15.618	24.764	-188.82	7.31	-5.6233	216.04	-826.66	1121.5	-0.39365	856.54	1062.6	65.207	52.137	1	0	-0.033312	0.62052	-8.3528	-14.385	10.597	-1.4958	13.629	9.2997	10.564	-0.87527	5.2758	-5.0855	1698.1
15.61	1562	78	NaN	3.1815	15.453	24.644	-188.8	7.2327	-5.6701	215.53	-826.37	1121.7	-0.65716	856.4	1062.6	65.665	52.398	1	0	-0.088955	0.56475	-8.3491	-14.381	10.502	-1.4837	13.46	9.2255	10.413	-0.91898	5.1109	-5.1559	1697.6
15.62	1563	78	NaN	3.1182	15.269	24.342	-188.81	7.1498	-5.601	215.55	-826.12	1121.5	-0.6008	856.34	1062.6	65.405	50.697	1	0	-0.036344	0.61748	-8.3457	-14.378	10.439	-1.4901	13.282	9.1369	10.403	-0.87265	4.9365	-5.2412	1697.3
15.63	1564	78	NaN	3.0535	15.172	24.224	-188.84	7.0861	-5.2283	215.34	-825.98	1121.5	0.24977	856.45	1062.5	65.341	52.192	1	0	-0.074602	0.57913	-8.344	-14.376	10.339	-1.5587	13.181	9.0768	10.264	-0.97957	4.8371	-5.2996	1697.1
15.64	1565	78	NaN	2.9741	15.09	24.149	-188.84	7.0076	-5.1272	214.99	-825.83	1121.6	0.41347	856.48	1062.5	64.476	52.329	1	0	-0.14339	0.51019	-8.3427	-14.375	10.243	-1.5741	13.094	9.0037	10.099	-1.064	4.7509	-5.3714	1697
15.65	1566	78	NaN	2.8918	15	24.052	-188.84	6.9386	-5.0717	214.7	-825.73	1121.6	0.46253	856.46	1062.4	64.164	52.734	1	0	-0.063917	0.58984	-8.3383	-14.371	10.15	-1.5829	13.001	8.9377	10.086	-0.99307	4.6625	-5.4329	1696.8
15.66	1567	78	NaN	2.8016	14.908	23.929	-188.84	6.8835	-5.0148	214.46	-825.66	1121.6	0.51349	856.41	1062.4	64.54	52.241	1	0	-0.019538	0.63433	-8.3353	-14.368	10.05	-1.5889	12.908	8.8839	10.031	-0.95462	4.5723	-5.4837	1696.7
15.67	1568	78	NaN	2.7037	14.82	23.789	-188.83	6.8333	-4.9465	214.25	-825.61	1121.6	0.59039	856.37	1062.3	63.763	51.646	1	0	-0.0054784	0.64842	-8.3334	-14.366	9.9432	-1.5914	12.818	8.8349	9.9377	-0.94301	4.4848	-5.5309	1696.5
15.68	1569	78	NaN	2.6131	14.731	23.657	-188.82	6.7597	-4.8762	214.04	-825.61	1121.6	0.67093	856.39	1062.3	63.267	51.067	1	0	0.030851	0.68483	-8.3323	-14.365	9.8427	-1.5931	12.727	8.7637	9.8735	-0.90824	4.3951	-5.6009	1696.5
15.69	1570	78	NaN	2.5145	14.639	23.463	-188.81	6.7108	-4.8363	213.73	-825.61	1121.6	0.64231	856.32	1062.3	61.705	51.532	1	0	0.087845	0.74196	-8.3317	-14.364	9.7348	-1.5911	12.634	8.7158	9.8227	-0.84912	4.3021	-5.6482	1696.4
15.7	1571	78	NaN	2.4295	14.593	23.304	-188.8	6.6398	-4.7966	213.29	-825.63	1121.7	0.62742	856.32	1062.2	58.852	50.939	1	0	0.10521	0.75936	-8.3303	-14.363	9.6357	-1.5962	12.584	8.6488	9.7409	-0.83685	4.2534	-5.7138	1696.4
15.71	1572	78	NaN	2.3296	14.593	23.149	-188.81	6.5784	-4.7572	212.82	-825.7	1121.8	0.633	856.33	1062.2	55.765	53.408	1	0	0.15297	0.80723	-8.3292	-14.362	9.5194	-1.6153	12.58	8.5912	9.6723	-0.80807	4.2512	-5.7703	1696.4
15.72	1573	78	NaN	2.2205	14.629	22.965	-188.81	6.5419	-4.7283	212.39	-825.83	1121.8	0.63394	856.32	1062.2	55.342	52.097	1	0	0.2701	0.92463	-8.3289	-14.361	9.3954	-1.6359	12.614	8.5564	9.6655	-0.71122	4.2855	-5.8048	1696.5
15.73	1574	78	NaN	2.1406	14.68	22.726	-188.8	6.5256	-4.7398	212.11	-826.04	1121.8	0.55018	856.28	1062.2	52.778	52.421	1	0	0.25573	0.91022	-8.3294	-14.362	9.3082	-1.6281	12.667	8.5389	9.5639	-0.7179	4.3374	-5.8228	1696.6
15.74	1575	78	NaN	2.1045	14.748	22.491	-188.76	6.5116	-5.0808	212.12	-826.21	1121.7	-0.34573	856.11	1062.2	54.072	51.529	1	0	0.21374	0.86814	-8.3304	-14.363	9.3026	-1.565	12.74	8.5191	9.5163	-0.69686	4.4099	-5.8436	1696.7
15.75	1576	78	NaN	2.068	14.877	22.254	-188.75	6.5038	-5.1698	212.11	-826.35	1121.6	-0.60249	856.07	1062.3	54.116	49.996	1	0	0.32759	0.98225	-8.333	-14.365	9.2736	-1.5425	12.874	8.5072	9.6012	-0.5603	4.541	-5.8582	1696.9
15.76	1577	78	NaN	2.0455	15.066	22.04	-188.75	6.499	-5.1867	212.08	-826.44	1121.5	-0.66237	856.07	1062.3	53.461	51.382	1	0	0.44515	1.1001	-8.3358	-14.368	9.2518	-1.5403	13.065	8.5002	9.697	-0.44017	4.7293	-5.868	1696.9
15.77	1578	78	NaN	2.0295	15.306	21.886	-188.76	6.5033	-5.0705	211.94	-826.53	1121.6	-0.37657	856.12	1062.3	53.063	50.69	1	0	0.58797	1.2432	-8.3393	-14.372	9.2211	-1.567	13.303	8.5055	9.8091	-0.32375	4.9641	-5.8661	1697
15.78	1579	78	NaN	2.0042	15.582	21.821	-188.78	6.5211	-4.7598	211.57	-826.66	1121.7	0.40079	856.23	1062.2	55.397	51.009	1	0	0.71687	1.3724	-8.3443	-14.377	9.1564	-1.6298	13.574	8.5283	9.8733	-0.25734	5.2301	-5.8483	1697.1
15.79	1580	78	NaN	1.9611	15.882	21.823	-188.79	6.528	-4.7454	211.03	-826.85	1121.8	0.44368	856.23	1062.2	53.03	50.687	1	0	0.83387	1.4897	-8.3507	-14.383	9.0929	-1.6615	13.868	8.5412	9.9268	-0.17178	5.5176	-5.8418	1697.3
15.8	1581	78	NaN	1.9007	16.371	21.632	-188.76	6.5267	-5.0553	210.78	-827.13	1121.9	-0.34809	856.11	1062.3	56.218	54.239	1	0	0.87078	1.5267	-8.3575	-14.39	9.0501	-1.6097	14.359	8.5386	9.9209	-0.08299	6.0011	-5.8512	1697.5
15.81	1582	78	NaN	1.8813	16.68	21.456	-188.77	6.5372	-4.9346	210.84	-827.27	1121.8	-0.031156	856.16	1062.2	55.635	50.535	1	0	0.97914	1.6353	-8.366	-14.398	9.0211	-1.6276	14.669	8.5483	10	0.0076677	6.3026	-5.85	1697.6
15.82	1583	78	NaN	1.8899	17.049	21.246	-188.79	6.5515	-4.715	211.01	-827.44	1121.8	0.54635	856.25	1062.2	53.924	52.224	1	0	1.2444	1.9012	-8.3776	-14.41	9.0149	-1.663	15.039	8.5618	10.259	0.23822	6.661	-5.8481	1697.8
15.83	1584	78	NaN	1.895	17.623	21.03	-188.79	6.5608	-4.7053	210.98	-827.82	1121.8	0.59543	856.28	1062.2	55.78	51.789	1	0	1.5097	2.1671	-8.3892	-14.422	9.0159	-1.6674	15.612	8.5723	10.526	0.49965	7.2223	-5.8493	1698.2
15.84	1585	78	NaN	1.8556	18.073	21.121	-188.78	6.566	-4.6834	210.26	-828.33	1122.3	0.68894	856.32	1062.2	55.939	52.412	1	0	1.775	2.433	-8.4009	-14.433	8.9466	-1.6919	16.047	8.5928	10.722	0.7411	7.6458	-5.8404	1698.7
15.85	1586	78	NaN	1.8621	18.86	21.166	-188.79	6.5745	-4.7176	209.75	-828.7	1122.7	0.66051	856.32	1062.2	55.102	51.965	1	0	1.8714	2.5296	-8.4088	-14.441	8.9355	-1.7121	16.821	8.6136	10.807	0.81757	8.4118	-5.8276	1699
15.86	1587	78	NaN	1.9187	19.665	21.061	-188.79	6.5881	-4.7607	209.83	-829.03	1122.8	0.62848	856.31	1062.2	57.663	50.812	1	0	1.8534	2.5116	-8.4158	-14.448	8.9945	-1.7153	17.621	8.6316	10.848	0.7963	9.2055	-5.8165	1699.4
15.87	1588	78	NaN	1.9653	20.198	20.984	-188.8	6.6009	-4.7852	209.94	-829.28	1122.9	0.62677	856.31	1062.2	58.234	50.113	1	0	1.5059	2.1633	-8.4243	-14.457	9.044	-1.719	18.153	8.6459	10.55	0.4443	9.7284	-5.8107	1699.6
15.88	1589	78	NaN	1.9925	20.506	20.978	-188.8	6.6033	-4.8113	209.92	-829.51	1122.9	0.6065	856.32	1062.2	58.167	51.835	1	0	1.4468	2.104	-8.4327	-14.465	9.0702	-1.7244	18.46	8.6494	10.517	0.3796	10.027	-5.8157	1699.9
15.89	1590	78	NaN	2.0505	20.991	20.924	-188.8	6.5853	-4.9008	210.04	-829.86	1122.9	0.45539	856.33	1062.2	59.776	51.132	1	0	1.6336	2.2912	-8.4412	-14.474	9.1359	-1.7153	18.946	8.6303	10.769	0.57592	10.504	-5.8433	1700.3
15.9	1591	78	NaN	2.2205	22.139	20.742	-188.83	6.5902	-4.9386	210.81	-829.78	1122.8	0.52255	856.38	1062.2	61.441	53.623	1	0	1.8203	2.4784	-8.4497	-14.482	9.3292	-1.7227	20.097	8.6327	11.15	0.75568	11.647	-5.8494	1700.3
15.91	1592	78	NaN	2.324	22.747	20.736	-188.85	6.6068	-4.9883	211	-829.88	1122.9	0.48021	856.36	1062.3	63.173	50.38	1	0	2.0071	2.6656	-8.4582	-14.491	9.4401	-1.7302	20.704	8.6503	11.447	0.93544	12.246	-5.8402	1700.4
15.92	1593	78	NaN	2.3596	23.196	20.895	-188.87	6.6197	-5.0242	210.66	-830.15	1123.2	0.46606	856.37	1062.3	66.145	50.878	1	0	2.1939	2.8528	-8.4667	-14.499	9.4638	-1.7625	21.144	8.6715	11.658	1.0903	12.677	-5.8275	1700.7
15.93	1594	78	NaN	2.3931	23.69	21.04	-188.89	6.6281	-5.054	210.46	-830.34	1123.4	0.48067	856.39	1062.3	68.045	50.399	1	0	2.3806	3.04	-8.4751	-14.507	9.4894	-1.7968	21.631	8.6864	11.87	1.2433	13.156	-5.8211	1700.8
15.94	1595	78	NaN	2.4912	24.283	20.985	-188.92	6.6371	-5.0924	211.09	-830.2	1123.2	0.48018	856.42	1062.3	69.824	53.136	1	0	2.5674	3.2272	-8.4836	-14.516	9.6089	-1.7988	22.231	8.6892	12.176	1.4284	13.747	-5.8268	1700.8
15.95	1596	78	NaN	2.5173	24.656	20.955	-188.94	6.6434	-5.0875	211.39	-830.41	1123.1	0.58428	856.46	1062.3	70.089	52.321	1	0	2.9888	3.6496	-8.4796	-14.512	9.6404	-1.8131	22.607	8.6925	12.629	1.8365	14.127	-5.8195	1701.1
15.96	1597	78	NaN	2.5031	24.871	20.956	-188.95	6.6436	-5.0767	211.49	-830.5	1123.1	0.67604	856.5	1062.3	70.329	53.885	1	0	3.4367	4.0986	-8.4728	-14.505	9.626	-1.8282	22.821	8.6931	13.063	2.2704	14.349	-5.8121	1701.2
15.97	1598	78	NaN	2.4527	25.058	20.959	-188.97	6.6761	-5.1271	211.55	-830.5	1123.2	0.63003	856.48	1062.3	66.631	53.427	1	0	3.5358	4.1978	-8.4759	-14.508	9.5794	-1.8402	23.009	8.725	13.115	2.3576	14.533	-5.7832	1701.2
15.98	1599	78	NaN	2.3871	25.194	20.953	-188.98	6.7124	-5.1912	211.6	-830.41	1123.2	0.544	856.46	1062.4	63.787	51.744	1	0	3.5872	4.2494	-8.478	-14.51	9.5185	-1.8497	23.146	8.7609	13.106	2.3997	14.668	-5.7494	1701.1
15.99	1600	78	NaN	2.3236	25.251	20.929	-188.99	6.7259	-5.2168	211.64	-830.24	1123.2	0.52954	856.47	1062.4	64.891	51.149	1	0	3.5979	4.26	-8.4793	-14.512	9.4577	-1.8564	23.202	8.7751	13.056	2.4036	14.722	-5.7365	1701
16	1601	78	NaN	2.2582	25.257	20.856	-188.99	6.7316	-5.2054	211.8	-829.96	1123.2	0.60463	856.53	1062.4	65.399	50.19	1	0	3.6331	4.2954	-8.4759	-14.508	9.3961	-1.8551	23.208	8.7808	13.029	2.4403	14.732	-5.7275	1700.7
16.01	1602	78	NaN	2.1163	25.134	20.755	-189.01	6.7713	-5.2306	211.91	-829.49	1123.2	0.61041	856.53	1062.4	65.919	53.666	1	0	3.6699	4.3322	-8.4723	-14.505	9.2595	-1.8646	23.085	8.8204	12.929	2.4676	14.613	-5.6843	1700.3
16.02	1603	78	NaN	2.0056	24.983	20.673	-189.01	6.8097	-5.2984	211.98	-829.04	1123.2	0.47951	856.5	1062.5	65.765	53.009	1	0	3.6756	4.3379	-8.4667	-14.499	9.1578	-1.8617	22.936	8.8573	12.833	2.4762	14.469	-5.6418	1699.8
16.03	1604	78	NaN	1.8886	24.787	20.632	-189.01	6.8325	-5.4581	211.92	-828.62	1123.2	0.094952	856.45	1062.5	65.635	51.08	1	0	3.6537	4.316	-8.4603	-14.493	9.0535	-1.8438	22.741	8.8785	12.707	2.4722	14.281	-5.6142	1699.4
16.04	1605	78	NaN	1.7491	24.537	20.633	-189	6.8428	-5.6399	211.71	-828.22	1123.2	-0.35172	856.41	1062.6	66.388	51.7	1	0	3.5827	4.2448	-8.4529	-14.485	8.9237	-1.8244	22.491	8.8887	12.506	2.4204	14.039	-5.5966	1699
16.05	1606	78	NaN	1.6093	24.249	20.656	-189	6.8615	-5.6401	211.47	-827.81	1123.3	-0.33131	856.43	1062.6	67.03	50.292	1	0	3.7035	4.3659	-8.4386	-14.471	8.7768	-1.8327	22.201	8.9096	12.48	2.5332	13.763	-5.5613	1698.6
16.06	1607	78	NaN	1.5608	24.093	20.663	-189.03	6.8758	-5.4123	211.41	-827.52	1123.3	0.26024	856.55	1062.5	71.435	51.746	1	0	3.8061	4.4688	-8.4232	-14.456	8.7074	-1.8822	22.043	8.9259	12.514	2.5866	13.62	-5.5296	1698.3
16.07	1608	78	NaN	1.442	23.635	20.621	-189.03	6.8793	-5.524	211.41	-826.65	1123.2	-0.021347	856.56	1062.5	74.719	53.498	1	0	3.3702	4.0319	-8.4153	-14.448	8.6015	-1.8656	21.587	8.9275	11.972	2.1663	13.171	-5.5201	1697.5
16.08	1609	78	NaN	1.2459	22.964	20.701	-189.02	6.9022	-5.6484	210.99	-825.92	1123.2	-0.35778	856.54	1062.6	74.04	53.264	1	0	3.1521	3.8133	-8.4067	-14.439	8.4059	-1.8598	20.916	8.9504	11.558	1.9535	12.509	-5.4887	1696.8
16.09	1610	78	NaN	1.0313	22.193	20.798	-189.02	6.9298	-5.6869	210.57	-825.16	1123.2	-0.49316	856.54	1062.6	73.984	53.675	1	0	3.1238	3.7849	-8.3977	-14.43	8.1849	-1.8692	20.147	8.9761	11.309	1.9157	11.749	-5.454	1696
16.1	1611	78	NaN	0.8773	21.449	20.721	-189.03	6.9328	-5.6619	210.79	-823.89	1122.8	-0.47147	856.6	1062.6	73.705	52.516	1	0	2.909	3.5696	-8.3827	-14.415	8.0427	-1.8663	19.413	8.9683	10.952	1.7034	11.03	-5.4467	1694.8
16.11	1612	78	NaN	0.74278	20.86	20.797	-189.04	6.9572	-5.4838	210.48	-823.11	1122.7	-0.080847	856.68	1062.6	73.268	50.347	1	0	2.5312	3.1909	-8.3624	-14.395	7.8876	-1.8978	18.827	8.9903	10.419	1.2932	10.464	-5.4045	1694
16.12	1613	78	NaN	0.66239	20.267	20.787	-189.06	6.9626	-5.3517	210.47	-822.2	1122.5	0.20827	856.78	1062.6	72.175	52.705	1	0	2.1534	2.8122	-8.3422	-14.375	7.8006	-1.9199	18.239	8.9906	9.954	0.89228	9.8971	-5.384	1693.2
16.13	1614	78	NaN	0.56199	19.397	20.764	-189.05	6.9765	-5.3184	210.47	-821.09	1122.1	0.20762	856.81	1062.6	67.689	51.022	1	0	1.9665	2.625	-8.3259	-14.358	7.7045	-1.9081	17.38	8.9938	9.6711	0.71687	9.0539	-5.3644	1692.1
16.14	1615	78	NaN	0.46859	18.644	20.729	-189.03	6.9895	-5.3671	210.48	-820.17	1121.8	0.0045632	856.79	1062.6	63.836	51.686	1	0	2.1592	2.8181	-8.3173	-14.35	7.6224	-1.879	16.638	8.9964	9.7816	0.93909	8.3202	-5.3533	1691.2
16.15	1616	78	NaN	0.39873	18.194	20.669	-189.02	6.9912	-5.4159	210.58	-819.54	1121.6	-0.16662	856.78	1062.6	62.012	53.16	1	0	1.951	2.6094	-8.2987	-14.331	7.5643	-1.8577	16.194	8.9912	9.5153	0.75164	7.8952	-5.3398	1690.5
16.16	1617	78	NaN	0.26615	17.135	20.571	-189.03	6.9959	-5.2517	210.72	-818.12	1121.1	0.1369	856.9	1062.6	36.044	51.576	1	0	1.6539	2.3116	-8.2772	-14.31	7.4318	-1.861	15.149	8.9818	9.0857	0.45059	6.8717	-5.3277	1689.2
16.17	1618	78	NaN	0.068684	16.016	20.555	-189.01	7.0054	-5.2202	210.65	-816.69	1120.7	0.099988	856.93	1062.6	51.625	50.164	1	0	1.6653	2.3231	-8.2595	-14.292	7.2391	-1.8356	14.043	8.9784	8.9044	0.48741	5.7836	-5.3134	1687.8
16.18	1619	78	NaN	-0.079065	15.074	20.517	-188.99	7.0106	-5.2068	210.59	-815.74	1120.4	0.042611	856.96	1062.6	60.67	51.046	1	0	1.6598	2.3176	-8.2416	-14.274	7.0952	-1.8188	13.111	8.973	8.7551	0.49874	4.8697	-5.3009	1686.9
16.19	1620	78	NaN	-0.2773	13.999	20.426	-188.98	7.0267	-5.183	210.62	-814.83	1120	0.00030578	856.97	1062.6	63.499	51.109	1	0	1.5543	2.2117	-8.2225	-14.255	6.9032	-1.7975	12.049	8.9764	8.4575	0.41423	3.8267	-5.2785	1686
16.2	1621	78	NaN	-0.53053	12.865	20.345	-188.96	7.052	-5.1552	210.63	-814.01	1119.6	-0.036204	856.96	1062.6	65.205	51.659	1	0	1.3343	1.9913	-8.201	-14.233	6.655	-1.7737	10.928	8.9894	7.9893	0.21762	2.7269	-5.244	1685.2
16.21	1622	78	NaN	-0.69981	12.277	20.435	-188.95	7.0609	-5.1644	210.3	-814.16	1119.6	-0.10284	856.96	1062.6	64.635	51.393	1	0	1.0139	1.6701	-8.1775	-14.21	6.4763	-1.7736	10.34	8.9988	7.4902	-0.10347	2.1621	-5.2111	1685.3
16.22	1623	78	NaN	-1.1048	10.815	20.575	-188.93	7.0773	-5.1388	209.68	-813.53	1119.5	-0.15192	857	1062.6	64.593	50.47	1	0	0.99753	1.6537	-8.1607	-14.193	6.0545	-1.7734	8.8809	9.0113	7.0521	-0.11967	0.72024	-5.1817	1684.6
16.23	1624	78	NaN	-1.5236	9.3322	20.595	-188.91	7.1012	-5.1339	209.42	-812.94	1119.1	-0.25595	857.01	1062.6	64.56	51.984	1	0	0.96862	1.6248	-8.1438	-14.176	5.6329	-1.7551	7.4097	9.0237	6.6015	-0.1303	-0.73412	-5.1524	1684
16.24	1625	78	NaN	-1.9084	7.8784	20.534	-188.89	7.1208	-5.1173	209.43	-812.31	1118.7	-0.32424	857.04	1062.7	63.805	50.918	1	0	0.87623	1.5322	-8.1258	-14.158	5.2533	-1.7328	5.9706	9.0286	6.1296	-0.20066	-2.1552	-5.1296	1683.4
16.25	1626	78	NaN	-2.2195	6.6073	20.44	-188.88	7.1419	-5.0875	209.58	-811.77	1118.3	-0.33918	857.07	1062.7	62.211	49.988	1	0	0.80614	1.4619	-8.1173	-14.15	4.95	-1.7122	4.714	9.0352	5.7561	-0.25029	-3.4033	-5.1144	1682.9
16.26	1627	78	NaN	-2.4374	5.6824	20.367	-188.87	7.1755	-5.0625	209.68	-811.48	1117.9	-0.33537	857.03	1062.7	62.143	50.612	1	0	0.74381	1.3994	-8.112	-14.144	4.7367	-1.6934	3.8007	9.0572	5.4805	-0.29393	-4.3113	-5.0872	1682.6
16.27	1628	78	NaN	-2.6445	4.8696	20.376	-188.85	7.1802	-5.0517	209.5	-811.29	1117.8	-0.37586	857.06	1062.7	58.944	51.942	1	0	0.68021	1.3357	-8.1077	-14.14	4.5257	-1.6819	2.9935	9.0564	5.2059	-0.34625	-5.1142	-5.0836	1682.4
16.28	1629	78	NaN	-2.7779	4.2091	20.323	-188.84	7.1795	-5.0681	209.53	-810.93	1117.5	-0.48171	857.06	1062.7	63.381	53.43	1	0	0.62797	1.2833	-8.1039	-14.136	4.3981	-1.6591	2.3432	9.0454	5.0261	-0.37575	-5.7608	-5.0909	1682.1
16.29	1630	78	NaN	-2.8343	3.8276	20.273	-188.81	7.1659	-5.217	209.58	-810.6	1117.3	-0.89874	857.03	1062.7	66.977	54.525	1	0	0.64571	1.3011	-8.1024	-14.135	4.3593	-1.6213	1.9698	9.0237	5.005	-0.32015	-6.1326	-5.1111	1681.7
16.3	1631	78	NaN	-2.8631	3.5447	20.268	-188.79	7.1348	-5.3613	209.47	-810.08	1117.1	-1.3198	856.99	1062.8	69.084	50.394	1	0	0.67115	1.3266	-8.1021	-14.134	4.3432	-1.5865	1.6926	8.9869	5.0144	-0.25995	-6.4096	-5.1476	1681.2
16.31	1632	78	NaN	-2.911	3.219	20.346	-188.77	7.0742	-5.3673	209.01	-809.2	1117	-1.4394	857.01	1062.8	70.613	50.1	1	0	0.703	1.3585	-8.1028	-14.135	4.2876	-1.5736	1.3701	8.923	4.9906	-0.21512	-6.7327	-5.2122	1680.3
16.32	1633	78	NaN	-2.9605	3.1501	20.56	-188.76	6.9395	-5.3382	208.21	-808.36	1117.1	-1.4739	857.1	1062.8	69.42	53.454	1	0	0.86174	1.5176	-8.1027	-14.135	4.2154	-1.5838	1.2956	8.7939	5.0771	-0.066178	-6.8071	-5.3411	1679.5
16.33	1634	78	NaN	-2.9914	3.1863	20.675	-188.79	6.7379	-4.9412	207.75	-807.65	1117.2	-0.57436	857.36	1062.6	66.259	52.392	1	0	1.0082	1.6644	-8.1031	-14.135	4.1402	-1.6571	1.3225	8.6017	5.1484	0.0073202	-6.7806	-5.5337	1678.9
16.34	1635	78	NaN	-3.0381	3.1956	20.6	-188.81	6.4763	-4.7061	207.86	-807.25	1117.1	-0.082783	857.57	1062.5	63.261	52.179	1	0	1.1159	1.7724	-8.1046	-14.137	4.0813	-1.689	1.3291	8.3427	5.1972	0.083403	-6.7754	-5.7942	1678.7
16.35	1636	78	NaN	-3.0877	3.2019	20.476	-188.81	6.2438	-4.6744	208.16	-807.09	1117	-0.098711	857.66	1062.4	63.192	51.203	1	0	1.2267	1.8834	-8.1062	-14.139	4.0427	-1.6798	1.3373	8.1085	5.2695	0.2036	-6.769	-6.0301	1678.6
16.36	1637	78	NaN	-3.1331	3.2419	20.413	-188.8	6.0756	-4.7737	208.33	-807.03	1116.9	-0.43308	857.63	1062.4	63.097	50.599	1	0	1.3436	2.0006	-8.1082	-14.141	4.015	-1.6515	1.38	7.9375	5.3587	0.3491	-6.7282	-6.203	1678.6
16.37	1638	78	NaN	-3.1838	3.3447	20.434	-188.8	5.9132	-4.8494	208.31	-806.93	1117	-0.68875	857.6	1062.4	60.337	53.196	1	0	1.4187	2.0759	-8.1106	-14.143	3.9728	-1.6385	1.483	7.7749	5.3915	0.43741	-6.6276	-6.3681	1678.5
16.38	1639	78	NaN	-3.2446	3.5028	20.593	-188.78	5.7299	-4.8732	207.98	-806.84	1117.1	-0.79404	857.58	1062.4	58.472	49.173	1	0	1.4823	2.1396	-8.1134	-14.146	3.9049	-1.6269	1.6335	7.5992	5.3872	0.51276	-6.4798	-6.5465	1678.4
16.39	1640	78	NaN	-3.3369	3.7512	20.888	-188.74	5.4304	-4.7605	207.35	-806.75	1117.5	-0.56696	857.6	1062.3	58.181	50.434	1	0	1.5676	2.2251	-8.117	-14.149	3.7838	-1.6227	1.8648	7.3167	5.3515	0.60238	-6.2522	-6.8326	1678.2
16.4	1641	78	NaN	-3.3942	3.9548	21.066	-188.72	5.1573	-4.6323	207.04	-806.73	1117.7	-0.27889	857.61	1062.1	53.563	51.449	1	0	1.6261	2.2838	-8.1207	-14.153	3.7062	-1.6231	2.0562	7.056	5.3323	0.66066	-6.0645	-7.097	1678.1
16.41	1642	78	NaN	-3.3902	4.1117	21.049	-188.73	4.9197	-4.5421	207.26	-806.8	1117.7	-0.055738	857.58	1062	55.986	51.242	1	0	1.6617	2.3194	-8.1245	-14.157	3.7101	-1.6281	2.2101	6.8213	5.3717	0.69129	-5.9143	-7.3355	1678.2
16.42	1643	78	NaN	-3.3376	4.302	20.91	-188.75	4.648	-4.4945	207.87	-806.9	1117.5	0.07446	857.48	1061.9	55.378	51.305	1	0	1.7377	2.3956	-8.127	-14.159	3.7789	-1.6363	2.4036	6.5464	5.5166	0.75934	-5.7234	-7.6129	1678.2
16.43	1644	78	NaN	-3.3218	4.4394	20.918	-188.73	4.4936	-4.5573	208	-807.04	1117.5	-0.1185	857.32	1061.9	52.153	49.804	1	0	1.8161	2.4742	-8.1294	-14.162	3.8056	-1.6028	2.5407	6.3924	5.6218	0.8714	-5.5887	-7.7694	1678.2
16.44	1645	78	NaN	-3.3029	4.6812	21.06	-188.71	4.2538	-4.5055	207.83	-807.14	1117.6	-0.0088972	857.11	1061.8	52.817	52.755	1	0	1.8063	2.4644	-8.1323	-14.165	3.8157	-1.5889	2.774	6.161	5.622	0.87548	-5.3583	-8.0037	1678.1
16.45	1646	78	NaN	-3.2765	4.8976	21.179	-188.71	4.0629	-4.4448	207.68	-807.2	1117.7	0.15265	856.94	1061.7	52.959	51.183	1	0	1.7841	2.4421	-8.1351	-14.168	3.832	-1.5986	2.9829	5.9777	5.616	0.84352	-5.1523	-8.1898	1678
16.46	1647	78	NaN	-3.2427	5.0694	21.246	-188.72	3.9314	-4.4205	207.63	-807.26	1117.8	0.23463	856.79	1061.6	53.924	51.527	1	0	1.7876	2.4457	-8.1377	-14.17	3.8616	-1.6126	3.151	5.8497	5.6492	0.83301	-4.9867	-8.3204	1677.9
16.47	1648	78	NaN	-3.2035	5.2113	21.265	-188.72	3.8261	-4.4515	207.71	-807.4	1117.7	0.17192	856.57	1061.6	53.535	52.107	1	0	1.7806	2.4386	-8.1405	-14.173	3.9061	-1.6068	3.2946	5.7427	5.6868	0.83187	-4.8459	-8.4301	1677.8
16.48	1649	78	NaN	-3.1617	5.3289	21.197	-188.7	3.7071	-4.5353	208.12	-807.75	1117.5	-0.0038089	856.21	1061.6	53.15	50.496	1	0	1.769	2.427	-8.1434	-14.176	3.9676	-1.5661	3.4198	5.6162	5.7366	0.86086	-4.7236	-8.5596	1677.9
16.49	1650	78	NaN	-3.1104	5.4106	21.154	-188.7	3.585	-4.4461	208.4	-807.95	1117.4	0.27023	856.05	1061.5	55.031	52.06	1	0	1.7512	2.4092	-8.1464	-14.179	4.0192	-1.5712	3.5028	5.4928	5.7704	0.83801	-4.6436	-8.686	1677.9
16.5	1651	78	NaN	-3.0498	5.5166	21.169	-188.69	3.4968	-4.4306	208.55	-808.07	1117.3	0.34603	855.86	1061.4	52.797	52.204	1	0	1.737	2.3949	-8.1492	-14.182	4.0824	-1.5585	3.6092	5.4042	5.8193	0.83641	-4.54	-8.7774	1677.8
16.51	1652	78	NaN	-2.9842	5.6735	21.282	-188.68	3.4105	-4.4424	208.5	-808.17	1117.3	0.36692	855.62	1061.4	53.57	50.403	1	0	1.7257	2.3835	-8.1519	-14.184	4.1462	-1.5523	3.7635	5.3206	5.8719	0.83125	-4.3883	-8.8636	1677.7
16.52	1653	78	NaN	-2.9161	5.8646	21.458	-188.69	3.3203	-4.4441	208.33	-808.25	1117.3	0.43241	855.38	1061.3	52.45	51.507	1	0	1.7128	2.3706	-8.1544	-14.187	4.2068	-1.5635	3.9494	5.2355	5.9196	0.80709	-4.2049	-8.9513	1677.5
16.53	1654	78	NaN	-2.8449	6.0105	21.555	-188.69	3.2773	-4.4741	208.29	-808.27	1117.4	0.40405	855.23	1061.3	53.775	52.963	1	0	1.6986	2.3564	-8.1567	-14.189	4.2784	-1.5635	4.0943	5.1935	5.977	0.79291	-4.0624	-8.9956	1677.4
16.54	1655	78	NaN	-2.8098	6.0777	21.596	-188.67	3.2725	-4.4858	208.3	-808.29	1117.4	0.40026	855.14	1061.3	55.247	51.785	1	0	1.6344	2.292	-8.1606	-14.193	4.3142	-1.5478	4.1611	5.189	5.9486	0.74422	-3.9995	-9.0039	1677.3
16.55	1656	78	NaN	-2.717	6.2076	21.624	-188.67	3.2559	-4.5147	208.51	-808.36	1117.2	0.40697	854.97	1061.3	56.517	51.888	1	0	1.9948	2.6533	-8.1578	-14.19	4.4144	-1.5396	4.2952	5.1683	6.4092	1.1137	-3.8626	-9.0219	1677.2
16.56	1657	78	NaN	-2.5799	6.3906	21.727	-188.67	3.2459	-4.5594	208.67	-808.37	1117.1	0.39811	854.8	1061.3	53.567	51.724	1	0	3.1843	3.8455	-8.1419	-14.174	4.5579	-1.5335	4.4819	5.1546	7.7421	2.312	-3.66	-9.0196	1677.1
16.57	1658	78	NaN	-2.4342	6.57	21.881	-188.67	3.245	-4.59	208.72	-808.3	1117.1	0.40989	854.7	1061.3	53.377	51.297	1	0	3.4452	4.1071	-8.1392	-14.172	4.7055	-1.5307	4.6627	5.1523	8.1508	2.5764	-3.4765	-9.0193	1676.9
16.58	1659	78	NaN	-2.3256	6.668	21.981	-188.67	3.2443	-4.5671	208.76	-808.18	1117.1	0.50466	854.73	1061.3	55.871	54.186	1	0	3.3961	4.0578	-8.1409	-14.173	4.8125	-1.5359	4.7614	5.151	8.2086	2.5219	-3.3795	-9.0223	1676.8
16.59	1660	78	NaN	-2.2439	6.7535	22.079	-188.67	3.2685	-4.5961	208.74	-808.04	1117	0.46018	854.7	1061.3	54.051	51.446	1	0	3.3706	4.0323	-8.1422	-14.175	4.896	-1.5303	4.8485	5.1734	8.2666	2.502	-3.2937	-9.0011	1676.7
16.6	1661	78	NaN	-2.1585	6.8128	22.137	-188.67	3.2781	-4.5971	208.84	-807.9	1116.9	0.46569	854.78	1061.3	53.959	49.468	1	0	3.3473	4.0089	-8.1437	-14.176	4.9848	-1.5275	4.9113	5.1796	8.3321	2.4815	-3.2324	-8.9964	1676.6
16.61	1662	78	NaN	-2.0752	6.8593	22.192	-188.67	3.3026	-4.6207	208.91	-807.74	1116.8	0.4026	854.86	1061.3	53.267	51.221	1	0	3.3367	3.9983	-8.1465	-14.179	5.0732	-1.5221	4.962	5.1999	8.4099	2.4762	-3.1845	-8.9789	1676.5
16.62	1663	78	NaN	-1.988	6.9033	22.255	-188.69	3.3604	-4.6232	208.97	-807.5	1116.7	0.39317	854.97	1061.3	57.072	53.268	1	0	3.2744	3.9358	-8.1479	-14.18	5.1629	-1.5382	5.0112	5.2525	8.4373	2.3976	-3.1366	-8.9277	1676.4
16.63	1664	78	NaN	-1.8971	6.9529	22.329	-188.74	3.4598	-4.5677	209.01	-807.15	1116.5	0.53861	855.16	1061.3	56.899	51.645	1	0	3.1674	3.8286	-8.1481	-14.18	5.2509	-1.5922	5.0671	5.3456	8.4183	2.2364	-3.081	-8.8348	1676.2
16.64	1665	78	NaN	-1.8477	7.0088	22.412	-188.77	3.591	-4.5892	208.93	-806.8	1116.4	0.48195	855.25	1061.4	58.017	50.88	1	0	3.0946	3.7556	-8.1506	-14.183	5.3009	-1.6263	5.1287	5.4711	8.3955	2.1293	-3.0219	-8.7118	1676
16.65	1666	78	NaN	-1.7101	7.1212	22.517	-188.89	3.9071	-4.5978	208.77	-805.89	1116.1	0.44561	855.49	1061.6	55.774	52.392	1	0	2.9873	3.6481	-8.1529	-14.185	5.4369	-1.7428	5.2538	5.7746	8.4242	1.9052	-2.8991	-8.4107	1675.3
16.66	1667	78	NaN	-1.6114	7.1936	22.556	-188.97	4.128	-4.5338	208.65	-805.2	1115.9	0.57504	855.73	1061.6	58.014	52.156	1	0	2.8104	3.4707	-8.1546	-14.187	5.5294	-1.8328	5.3338	5.9878	8.3397	1.6379	-2.8209	-8.1992	1674.8
16.67	1668	78	NaN	-1.5132	7.264	22.537	-189.07	4.4162	-4.4884	208.58	-804.46	1115.7	0.65331	855.93	1061.7	57.964	52.331	1	0	2.6928	3.3529	-8.1574	-14.19	5.6248	-1.9335	5.4128	6.2675	8.3176	1.4194	-2.7446	-7.9223	1674.2
16.68	1669	78	NaN	-1.3921	7.3561	22.5	-189.2	4.8432	-4.4901	208.49	-803.56	1115.5	0.62187	856.1	1061.8	56.674	52.173	1	0	2.596	3.2559	-8.1606	-14.193	5.7468	-2.0623	5.5162	6.6831	8.3428	1.1936	-2.6444	-7.5098	1673.5
16.69	1670	78	NaN	-1.2984	7.4288	22.522	-189.29	5.1929	-4.4103	208.25	-802.88	1115.4	0.81499	856.26	1061.8	56.48	52.637	1	0	2.516	3.1757	-8.1634	-14.196	5.8282	-2.1605	5.592	7.0297	8.3441	1.0152	-2.5714	-7.1661	1672.9
16.7	1671	78	NaN	-1.1963	7.5156	22.52	-189.33	5.6548	-4.6273	208.02	-802.14	1115.3	0.15407	856.28	1062.1	55.173	51.079	1	0	2.4139	3.0734	-8.166	-14.198	5.9478	-2.1845	5.6909	7.4795	8.3617	0.88889	-2.4751	-6.7189	1672.2
16.71	1672	78	NaN	-1.0689	7.6106	22.591	-189.41	6.0863	-4.5661	207.52	-801.36	1115.5	0.21681	856.54	1062.2	56.588	53.199	1	0	2.1472	2.8061	-8.1677	-14.2	6.0582	-2.2859	5.7864	7.9105	8.2054	0.52012	-2.3813	-6.2895	1671.7
16.72	1673	78	NaN	-0.91361	7.7538	22.501	-189.54	6.6933	-4.5523	207.28	-800.18	1115.3	0.19314	856.79	1062.5	57.64	54.154	1	0	1.895	2.5533	-8.1695	-14.202	6.2102	-2.4196	5.9427	8.5045	8.1052	0.13362	-2.2269	-5.6974	1670.7
16.73	1674	78	NaN	-0.72032	7.9127	22.265	-189.69	7.4609	-4.7037	207.22	-798.66	1114.8	-0.21371	857.02	1062.8	56.472	55.247	1	0	1.6547	2.3124	-8.1715	-14.204	6.4208	-2.5525	6.1266	9.2471	8.0755	-0.24011	-2.0449	-4.9568	1669.4
16.74	1675	78	NaN	-0.48375	7.9994	22.114	-189.82	8.1785	-4.9266	206.76	-797.28	1114.7	-0.77974	857.45	1063.1	54.775	55.716	1	0	1.4332	2.0904	-8.1714	-14.204	6.6651	-2.6671	6.2283	9.9496	8.0983	-0.57671	-1.9431	-4.2542	1668.5
16.75	1676	78	NaN	-0.38022	8.0629	21.976	-189.87	8.7906	-5.2325	206.34	-796.37	1114.7	-1.6182	857.41	1063.6	56.001	54.36	1	0	1.2381	1.8949	-8.1713	-14.204	6.7869	-2.6998	6.3077	10.546	8.025	-0.80492	-1.8636	-3.6579	1667.6
16.76	1677	78	NaN	-0.28782	8.1233	21.706	-189.93	9.3049	-5.2698	206.39	-795.33	1114.4	-1.7138	857.75	1063.9	56.705	54.24	1	0	1.0906	1.747	-8.1712	-14.204	6.8874	-2.7592	6.3887	11.039	7.978	-1.0122	-1.7825	-3.164	1666.9
16.77	1678	78	NaN	-0.15737	8.1407	21.46	-189.99	9.8166	-5.1191	206.25	-794.35	1114.1	-1.3423	858.14	1064	56.042	51.775	1	0	0.89582	1.5518	-8.1711	-14.203	7.0028	-2.8258	6.4164	11.541	7.8986	-1.274	-1.7547	-2.6625	1666.2
16.78	1679	78	NaN	0.010412	8.13	21.179	-190.05	10.39	-5.086	205.85	-793.29	1114	-1.3306	858.55	1064.1	55.199	53.428	1	0	0.6118	1.2671	-8.1711	-14.203	7.1595	-2.9008	6.4137	12.106	7.7713	-1.6337	-1.7573	-2.0974	1665.5
16.79	1680	78	NaN	0.18797	8.1177	20.785	-190.16	11.021	-5.4103	205.4	-792	1113.7	-2.2769	858.98	1064.4	56.038	53.652	1	0	0.42346	1.0783	-8.1703	-14.203	7.3577	-2.9904	6.4198	12.719	7.7811	-1.9121	-1.7505	-1.4841	1664.7
16.8	1681	78	NaN	0.32236	8.0714	20.5	-190.26	11.442	-5.5773	205.11	-791.17	1113.6	-2.6031	859.33	1064.8	56.239	52.142	1	0	0.26891	0.92344	-8.169	-14.201	7.4952	-3.0827	6.3901	13.123	7.7641	-2.1593	-1.7789	-1.0785	1664.2
16.81	1682	78	NaN	0.40191	8.0033	20.305	-190.28	11.784	-5.6437	204.33	-790.52	1113.7	-2.814	859.83	1065	55.953	53.138	1	0	0.12357	0.77776	-8.1668	-14.199	7.5559	-3.1293	6.3252	13.462	7.6794	-2.3516	-1.8416	-0.73717	1664
16.82	1683	78	NaN	0.53453	7.9382	19.824	-190.35	12.099	-5.4927	204.07	-789.36	1113.5	-2.4959	860.71	1065	55.047	50.981	1	0	-0.19916	0.45429	-8.164	-14.196	7.67	-3.2097	6.2691	13.768	7.4709	-2.7554	-1.8949	-0.42802	1663.7
16.83	1684	78	NaN	0.67505	7.8373	19.394	-190.42	12.35	-5.3473	203.68	-788.33	1113.4	-2.1834	861.57	1065.1	55.095	52.302	1	0	-0.66758	-0.015203	-8.1607	-14.193	7.7874	-3.306	6.1735	14.014	7.1198	-3.3212	-1.9872	-0.17948	1663.4
16.84	1685	78	NaN	0.77969	7.6872	19.211	-190.47	12.506	-5.3619	202.81	-787.82	1113.6	-2.2826	862.16	1065.2	54.883	50.364	1	0	-0.83115	-0.17915	-8.1584	-14.191	7.8652	-3.3842	6.0195	14.174	7.034	-3.5633	-2.1389	-0.016576	1663.4
16.85	1686	78	NaN	0.86333	7.5474	18.932	-190.49	12.584	-5.4213	202.29	-787.2	1113.7	-2.5789	862.71	1065.3	53.526	53.447	1	0	-0.97873	-0.32707	-8.1561	-14.188	7.9417	-3.4127	5.8796	14.252	6.9629	-3.7397	-2.2765	0.063708	1663.3
16.86	1687	78	NaN	0.92525	7.3576	18.505	-190.63	12.668	-4.8678	201.53	-786.27	1113.7	-1.131	863.79	1065.3	55.091	50.489	1	0	-1.1298	-0.47852	-8.1508	-14.183	7.9272	-3.6245	5.6879	14.338	6.7974	-4.103	-2.463	0.15437	1663.2
16.87	1688	78	NaN	1.0007	7.1796	17.865	-190.74	12.699	-4.7182	201.38	-785.19	1113.4	-0.76926	864.58	1065.3	54.288	50.387	1	0	-1.2841	-0.63319	-8.1459	-14.178	7.9866	-3.7531	5.5216	14.357	6.7024	-4.3863	-2.6243	0.17903	1662.8
16.88	1689	78	NaN	1.0148	6.9986	17.317	-190.81	12.652	-4.9981	201.01	-784.25	1113.3	-1.5678	865.14	1065.4	55.373	51.739	1	0	-1.4444	-0.79381	-8.1417	-14.174	8.0166	-3.8098	5.3491	14.301	6.5722	-4.6036	-2.7927	0.1272	1662.5
16.89	1690	78	NaN	0.98298	6.8337	16.965	-190.85	12.552	-5.4225	200.27	-783.52	1113.4	-2.7533	865.53	1065.5	53.104	53.147	1	0	-1.4615	-0.81094	-8.1386	-14.171	8.0016	-3.8343	5.1851	14.201	6.5401	-4.6452	-2.9536	0.029724	1662.2
16.9	1691	78	NaN	1.0045	6.7328	16.689	-190.89	12.468	-5.4911	199.83	-782.9	1113.4	-2.9746	865.81	1065.6	53.31	51.262	1	0	-1.4301	-0.77946	-8.1358	-14.168	8.017	-3.8755	5.0868	14.115	6.5869	-4.655	-3.0491	-0.05368	1661.8
16.91	1692	78	NaN	0.97185	6.6188	16.414	-190.89	12.279	-5.3523	199.44	-782.47	1113.4	-2.8066	866.31	1065.5	53.3	50.853	1	0	-1.4016	-0.75089	-8.1329	-14.165	7.9651	-3.8972	4.9671	13.931	6.5635	-4.6481	-3.1658	-0.2346	1661.8
16.92	1693	78	NaN	0.93921	6.5116	16.209	-190.94	12.175	-5.5555	198.86	-782.06	1113.5	-3.2951	866.36	1065.7	58.586	52.283	1	0	-1.3298	-0.67897	-8.1307	-14.163	7.9308	-3.945	4.8639	13.823	6.601	-4.624	-3.2668	-0.34007	1661.5
16.93	1694	78	NaN	0.87778	6.3957	15.942	-190.99	11.931	-5.5394	198.09	-781.5	1113.5	-3.237	866.57	1065.7	66.468	52.356	1	0	-1.2229	-0.5718	-8.1291	-14.161	7.8425	-4.0215	4.745	13.582	6.6196	-4.5933	-3.3841	-0.57961	1661
16.94	1695	78	NaN	0.76586	6.2774	15.653	-191	11.569	-5.319	197.14	-780.91	1113.6	-2.7335	866.88	1065.4	67.148	54.367	1	0	-1.1179	-0.46654	-8.1281	-14.16	7.6819	-4.0887	4.6143	13.232	6.5641	-4.5552	-3.5138	-0.92829	1660.6
16.95	1696	78	NaN	0.60996	6.1779	15.442	-190.98	11.24	-5.1654	196.13	-780.48	1113.8	-2.438	866.99	1065.2	71.167	52.054	1	0	-1.0145	-0.36294	-8.1275	-14.16	7.4825	-4.1038	4.4997	12.918	6.468	-4.4667	-3.6278	-1.2419	1660.1
16.96	1697	78	NaN	0.54845	6.1487	15.323	-190.97	11.153	-5.2622	195.87	-780.31	1113.8	-2.6463	866.83	1065.2	72.532	51.666	1	0	-0.76484	-0.11269	-8.1267	-14.159	7.4205	-4.1009	4.4712	12.831	6.6557	-4.2136	-3.6555	-1.3283	1659.8
16.97	1698	78	NaN	0.34336	6.0811	14.849	-191	10.692	-5.364	195.15	-779.72	1113.9	-2.7532	866.38	1065.3	74.815	53.785	1	0	-0.54585	0.1068	-8.1259	-14.158	7.199	-4.1437	4.4	12.373	6.6532	-4.0369	-3.7259	-1.7855	1658.7
16.98	1699	78	NaN	0.15447	6.0333	14.556	-190.98	10.272	-5.3036	194.47	-779.39	1114.1	-2.5997	866.17	1065	74.993	54.237	1	0	-0.40322	0.24976	-8.1251	-14.157	6.9837	-4.1462	4.3392	11.966	6.5804	-3.8965	-3.7859	-2.191	1658
16.99	1700	78	NaN	-0.0043877	6.0163	14.364	-190.95	9.8327	-5.1396	193.94	-779.2	1114.2	-2.203	866.25	1064.8	75.391	52.79	1	0	-0.24775	0.40559	-8.1245	-14.157	6.7932	-4.1539	4.3078	11.541	6.5455	-3.7483	-3.8167	-2.6156	1657.8
17	1701	78	NaN	-0.15515	6.0262	14.154	-190.96	9.3291	-4.9449	193.48	-778.96	1114.3	-1.6244	866.45	1064.6	73.138	54.883	1	0	-0.093792	0.5599	-8.124	-14.156	6.6072	-4.201	4.3069	11.048	6.5134	-3.6411	-3.817	-3.108	1657.7
17.01	1702	78	NaN	-0.33564	6.0491	14.023	-190.95	8.979	-4.7091	192.78	-778.78	1114.6	-0.91808	866.25	1064.4	67.17	54.044	1	0	0.02772	0.68169	-8.1233	-14.156	6.3799	-4.2354	4.3146	10.714	6.4076	-3.5537	-3.8087	-3.4422	1657.1
17.02	1703	78	NaN	-0.5239	6.0998	13.79	-190.93	8.4483	-4.4982	191.95	-778.52	1114.9	-0.2947	865.69	1064.2	65.622	51.068	1	0	0.14913	0.80338	-8.1226	-14.155	6.1451	-4.257	4.3454	10.203	6.2942	-3.4537	-3.7773	-3.9522	1656.2
17.03	1704	78	NaN	-0.71335	6.1641	13.395	-190.88	7.9151	-4.5127	191.61	-778.32	1115	-0.20537	864.99	1064	62.795	52.476	1	0	0.26992	0.92445	-8.1218	-14.154	5.9444	-4.2256	4.3975	9.6817	6.2144	-3.3012	-3.7243	-4.4725	1655.3
17.04	1705	78	NaN	-0.88594	6.225	13.025	-190.86	7.448	-4.5612	191.4	-778.22	1115.2	-0.21446	864.4	1063.8	65.246	52.726	1	0	0.51096	1.166	-8.1206	-14.153	5.7677	-4.2036	4.4477	9.2252	6.2786	-3.0375	-3.6729	-4.9278	1654.5
17.05	1706	78	NaN	-1.0648	6.2743	12.765	-190.85	7.0109	-4.5518	190.92	-778.24	1115.4	-0.074947	863.84	1063.6	62	50.41	1	0	0.85176	1.5076	-8.1191	-14.151	5.5696	-4.2169	4.4807	8.8045	6.4214	-2.7093	-3.6385	-5.347	1654
17.06	1707	78	NaN	-1.3075	6.3146	12.564	-190.84	6.4795	-4.5339	189.88	-778.44	1115.9	0.16888	862.98	1063.4	62.151	50.53	1	0	1.057	1.7133	-8.1176	-14.15	5.2855	-4.243	4.4932	8.3009	6.3425	-2.5297	-3.6244	-5.849	1653.2
17.07	1708	78	NaN	-1.3673	6.3459	12.386	-190.85	6.293	-4.5534	189.97	-778.35	1115.9	0.18619	862.76	1063.3	59.532	51.37	1	0	1.2284	1.8852	-8.1166	-14.149	5.2292	-4.2486	4.5238	8.1151	6.4576	-2.3635	-3.5927	-6.0338	1652.9
17.08	1709	78	NaN	-1.5192	6.3519	12.23	-190.84	5.9615	-4.5802	189.54	-778.47	1116	0.23071	862.27	1063.2	60.31	51.909	1	0	1.3492	2.0062	-8.1166	-14.149	5.0625	-4.2569	4.52	7.7933	6.4117	-2.2507	-3.5966	-6.3556	1652.5
17.09	1710	78	NaN	-1.8114	6.3445	11.934	-190.85	5.4511	-4.63	188.91	-778.86	1116.3	0.35414	861.38	1063	62.749	52.56	1	0	1.4561	2.1134	-8.1172	-14.15	4.7465	-4.291	4.4956	7.3	6.2026	-2.1777	-3.6216	-6.8495	1651.9
17.1	1711	78	NaN	-2.1488	6.3325	11.515	-190.86	4.918	-4.6374	188.44	-779.38	1116.5	0.6455	860.36	1062.7	67.37	52.4	1	0	1.5583	2.2158	-8.118	-14.15	4.3847	-4.3308	4.4651	6.7854	5.943	-2.115	-3.653	-7.365	1651.3
17.11	1712	78	NaN	-2.3857	6.323	11.098	-190.86	4.5775	-4.5408	188.35	-779.85	1116.6	1.1201	859.64	1062.4	78.56	55.114	1	0	1.7004	2.3582	-8.1201	-14.152	4.1293	-4.3426	4.4422	6.4584	5.8296	-1.9844	-3.6779	-7.694	1651
17.12	1713	78	NaN	-2.5342	6.3282	10.89	-190.86	4.4003	-4.5756	188.08	-780.26	1116.8	1.2141	859.06	1062.3	82.363	57.446	1	0	1.8662	2.5244	-8.1226	-14.155	3.9689	-4.3558	4.4355	6.293	5.8351	-1.8314	-3.6871	-7.862	1650.8
17.13	1714	78	NaN	-2.7314	6.3627	10.585	-190.85	4.2	-4.6228	187.76	-780.98	1117.1	1.3112	858.31	1062.2	83.435	58.364	1	0	2.0938	2.7525	-8.126	-14.158	3.7575	-4.3585	4.4541	6.1085	5.8513	-1.6059	-3.6719	-8.0499	1650.8
17.14	1715	78	NaN	-2.8483	6.4046	10.413	-190.85	4.0963	-4.6328	187.55	-781.41	1117.3	1.4319	857.89	1062.1	82.871	56.57	1	0	2.3172	2.9765	-8.1289	-14.161	3.6292	-4.3756	4.4867	6.0142	5.9464	-1.3991	-3.6422	-8.147	1650.8
17.15	1716	78	NaN	-2.9641	6.5033	10.232	-190.87	4.0164	-4.646	187.34	-781.82	1117.5	1.5527	857.58	1062	82.446	54.986	1	0	2.5372	3.197	-8.1312	-14.164	3.5016	-4.3997	4.5769	5.9428	6.0388	-1.2027	-3.5543	-8.2208	1650.8
17.16	1717	78	NaN	-3.1419	6.6737	9.941	-190.87	3.9046	-4.702	187.05	-782.5	1117.9	1.6241	857.13	1062	82.224	57.935	1	0	2.7359	3.3961	-8.1354	-14.168	3.3103	-4.4162	4.7351	5.8432	6.0462	-1.0201	-3.4003	-8.3246	1651
17.17	1718	78	NaN	-3.2745	6.8017	9.7665	-190.86	3.8733	-4.7845	186.8	-783.1	1118.1	1.5529	856.8	1062	81.738	57.893	1	0	2.9217	3.5823	-8.1396	-14.172	3.1704	-4.4114	4.8548	5.8202	6.0921	-0.82906	-3.2848	-8.3517	1651.3
17.18	1719	78	NaN	-3.5104	7.0869	9.3562	-190.86	3.848	-4.8098	186.61	-784.51	1118.6	1.74	856.5	1062	80.91	55.175	1	0	3.0844	3.7454	-8.1435	-14.176	2.9172	-4.4307	5.1237	5.8112	6.0016	-0.68532	-3.0197	-8.3646	1652.4
17.19	1720	78	NaN	-3.6209	7.2459	9.1633	-190.86	3.8513	-4.8451	186.55	-785.18	1118.8	1.7718	856.39	1062	79.836	50.987	1	0	3.3495	4.0111	-8.151	-14.183	2.8014	-4.4351	5.2751	5.8221	6.1509	-0.42404	-2.8759	-8.3613	1652.9
17.2	1721	78	NaN	-3.7732	7.5627	8.9723	-190.87	3.9055	-4.8842	186.44	-786.12	1119.2	1.8019	856.39	1062	78.866	54.327	1	0	3.8039	4.4665	-8.1653	-14.198	2.6407	-4.4515	5.5815	5.8868	6.4445	0.015004	-2.5838	-8.3109	1653.8
17.21	1722	78	NaN	-3.9895	8.0767	8.7429	-190.88	3.9974	-4.9082	186.22	-787.45	1119.7	1.9117	856.45	1062	78.167	53.798	1	0	4.0763	4.7396	-8.1743	-14.207	2.4076	-4.4877	6.0793	5.9948	6.4839	0.25184	-2.095	-8.2118	1655.2
17.22	1723	78	NaN	-4.0854	8.4868	8.7024	-190.9	4.0728	-4.8919	185.98	-788.06	1120	2.0393	856.6	1062	76.777	55.381	1	0	4.277	4.9408	-8.1814	-14.214	2.2961	-4.5225	6.4773	6.0823	6.5732	0.41832	-1.7041	-8.1315	1655.9
17.23	1724	78	NaN	-4.2246	8.9028	8.7146	-190.93	4.1474	-4.8688	185.63	-788.83	1120.4	2.166	856.81	1062	73.931	54.383	1	0	4.4114	5.0754	-8.1874	-14.22	2.1369	-4.5691	6.8812	6.1691	6.5482	0.50636	-1.3062	-8.0506	1656.9
17.24	1725	78	NaN	-4.4031	9.4297	8.6524	-190.95	4.3687	-4.9477	185.57	-790.2	1120.9	2.0518	857.03	1062.1	70.475	53.76	1	0	4.5612	5.2256	-8.196	-14.228	1.954	-4.5924	7.3973	6.4011	6.5152	0.63317	-0.79868	-7.8272	1658.5
17.25	1726	78	NaN	-4.5451	10.033	8.5346	-190.98	4.634	-5.0076	185.77	-791.69	1121.4	1.9692	857.38	1062.2	67.414	52.516	1	0	4.7238	5.3886	-8.2067	-14.239	1.8147	-4.6171	7.9895	6.6772	6.5385	0.77147	-0.21722	-7.5619	1660.3
17.26	1727	78	NaN	-4.6361	10.593	8.4134	-191.01	4.878	-4.9866	186.12	-793.05	1121.8	2.0684	857.8	1062.3	48.644	50.199	1	0	4.8864	5.5515	-8.2175	-14.25	1.7255	-4.6463	8.5397	6.9316	6.6119	0.90523	0.32219	-7.3182	1662.2
17.27	1728	78	NaN	-4.7007	10.994	8.3561	-191.03	5.0779	-4.8947	186.44	-794.24	1122.1	2.3344	858.12	1062.2	23.649	53.316	1	0	5.049	5.7145	-8.2283	-14.261	1.6569	-4.6703	8.9314	7.1403	6.7059	1.0442	0.70314	-7.1203	1663.7
17.28	1729	78	NaN	-4.7682	11.475	8.4105	-191.04	5.3487	-5.0054	186.49	-795.31	1122.6	2.0857	858.31	1062.4	34.771	51.495	1	0	5.1105	5.7762	-8.2332	-14.266	1.5949	-4.6784	9.4033	7.4202	6.7054	1.0978	1.1701	-6.8453	1665
17.29	1730	78	NaN	-4.8386	11.949	8.5904	-191.04	5.6072	-5.1203	186.25	-796.48	1123	1.7906	858.53	1062.5	35.792	51.898	1	0	5.1561	5.8218	-8.2389	-14.271	1.5211	-4.6846	9.8673	7.6885	6.6772	1.1372	1.6284	-6.5828	1666.4
17.3	1731	78	NaN	-4.8801	12.574	8.7663	-191.07	5.9011	-5.0867	186.27	-798.06	1123.7	1.8649	859.01	1062.6	32.31	51.58	1	0	5.1809	5.8468	-8.2469	-14.279	1.4699	-4.7209	10.477	7.9976	6.6509	1.1259	2.2304	-6.2817	1668.4
17.31	1732	78	NaN	-4.8794	13.253	8.9436	-191.1	6.2334	-5.0959	186.48	-799.95	1124.4	1.8131	859.55	1062.8	36.512	50.591	1	0	5.2058	5.8717	-8.2548	-14.287	1.4704	-4.7526	11.141	8.3454	6.6762	1.1191	2.8863	-5.9418	1670.9
17.32	1733	78	NaN	-4.8401	13.844	9.1033	-191.12	6.5616	-5.2507	186.81	-801.85	1124.9	1.3709	859.95	1063	23.649	50.981	1	0	5.2769	5.943	-8.2632	-14.296	1.5272	-4.7524	11.722	8.6838	6.8042	1.1906	3.4585	-5.6117	1673.3
17.33	1734	78	NaN	-4.7985	14.269	9.0436	-191.15	6.7412	-5.1142	187.7	-803.13	1125.2	1.6865	860.33	1063	38.157	52.206	1	0	5.6032	6.27	-8.274	-14.306	1.5819	-4.7657	12.141	8.869	7.1851	1.5043	3.8675	-5.4373	1675
17.34	1735	78	NaN	-4.7446	14.886	9.3493	-191.15	7.0375	-5.1014	187.91	-805.27	1125.7	1.586	860.83	1063.1	23.649	52.598	1	0	5.9294	6.597	-8.2847	-14.317	1.6364	-4.7657	12.747	9.1763	7.5659	1.8313	4.4621	-5.1408	1677.7
17.35	1736	78	NaN	-4.6812	15.417	9.5299	-191.16	7.2347	-5.1026	188.35	-806.81	1126.1	1.4986	861.2	1063.2	64.454	51.109	1	0	6.2557	6.924	-8.2955	-14.328	1.7103	-4.7688	13.269	9.3823	7.966	2.1552	4.9738	-4.9455	1679.6
17.36	1737	78	NaN	-4.6385	15.908	9.7432	-191.15	7.3823	-5.116	188.58	-808.12	1126.5	1.3795	861.48	1063.3	70.102	51.438	1	0	6.4151	7.0838	-8.3059	-14.338	1.7589	-4.7559	13.752	9.5388	8.174	2.3279	5.446	-4.7995	1681.3
17.37	1738	78	NaN	-4.632	16.399	10.038	-191.12	7.5117	-5.1262	188.51	-809.53	1127	1.2405	861.73	1063.3	75.01	52.703	1	0	6.4399	7.1086	-8.3161	-14.348	1.7615	-4.7288	14.233	9.678	8.2014	2.3798	5.9171	-4.6704	1682.9
17.38	1739	78	NaN	-4.6532	16.88	10.235	-191.11	7.5961	-5.0898	188.67	-811.01	1127.3	1.2222	862.04	1063.4	78.045	52.691	1	0	6.3329	7.0014	-8.3181	-14.35	1.7395	-4.7218	14.706	9.7701	8.0725	2.2796	6.3877	-4.5803	1684.7
17.39	1740	78	NaN	-4.5947	17.556	10.562	-191.12	7.7341	-5.0505	188.89	-813.17	1127.7	1.1986	862.37	1063.5	79.259	56.102	1	0	6.4407	7.1095	-8.3237	-14.356	1.797	-4.7257	15.373	9.917	8.2377	2.3837	7.049	-4.439	1687.2
17.4	1741	78	NaN	-4.5626	18.093	10.652	-191.12	7.8006	-4.9764	189.52	-814.58	1128	1.3058	862.62	1063.5	79.791	55.985	1	0	6.9536	7.6235	-8.3365	-14.369	1.8403	-4.714	15.903	9.99	8.7939	2.9095	7.5667	-4.3788	1689
17.41	1742	78	NaN	-4.5263	18.657	10.815	-191.12	7.8542	-4.9411	190.06	-816.25	1128.3	1.3166	862.78	1063.5	72.713	54.38	1	0	7.146	7.8164	-8.3421	-14.374	1.8876	-4.7043	16.462	10.049	9.0336	3.1121	8.1204	-4.3252	1690.8
17.42	1743	78	NaN	-4.4987	19.278	11.082	-191.12	7.9043	-4.9589	190.43	-818.32	1128.6	1.1897	862.88	1063.6	64.904	53.142	1	0	7.2205	7.891	-8.3454	-14.378	1.9238	-4.6948	17.078	10.105	9.1444	3.1963	8.7325	-4.2732	1693.1
17.43	1744	78	NaN	-4.5115	19.875	11.321	-191.11	7.9305	-4.998	190.74	-820.28	1128.8	1.0266	862.9	1063.6	70.275	53.87	1	0	7.2347	7.9053	-8.3491	-14.381	1.9193	-4.6754	17.669	10.136	9.1541	3.2299	9.3201	-4.2456	1695.1
17.44	1745	78	NaN	-4.5105	20.245	11.621	-191.1	7.9466	-4.9822	190.49	-821.65	1129	1.0537	862.87	1063.5	73.416	54.202	1	0	7.263	7.9336	-8.3532	-14.386	1.9058	-4.6812	18.031	10.16	9.1687	3.2524	9.6783	-4.2255	1696.4
17.45	1746	78	NaN	-4.4593	20.73	11.713	-191.07	7.9969	-5.0323	191.11	-823.32	1129.1	0.90488	862.71	1063.5	76.302	54.635	1	0	7.3694	8.0403	-8.3595	-14.392	1.9774	-4.6358	18.516	10.21	9.3468	3.4045	10.157	-4.1814	1698
17.46	1747	78	NaN	-4.4315	21.016	11.779	-191.06	8.038	-5.034	191.46	-824.38	1129.2	0.8986	862.6	1063.5	79.643	54.759	1	0	7.4877	8.1589	-8.363	-14.395	2.0132	-4.6123	18.801	10.253	9.5009	3.5466	10.438	-4.1424	1699
17.47	1748	78	NaN	-4.4173	21.258	11.918	-191.05	8.0894	-5.036	191.49	-825.46	1129.3	0.89039	862.45	1063.5	80.232	54.963	1	0	7.6156	8.287	-8.3642	-14.397	2.0252	-4.6041	19.039	10.309	9.6407	3.6829	10.675	-4.0878	1699.9
17.48	1749	78	NaN	-4.3944	21.623	12.139	-191.03	8.1796	-5.0981	191.48	-827.15	1129.6	0.71198	862.18	1063.5	78.672	53.223	1	0	7.6651	8.3367	-8.3666	-14.399	2.0485	-4.5911	19.398	10.405	9.7136	3.7455	11.031	-3.9943	1701.3
17.49	1750	78	NaN	-4.3858	21.832	12.245	-191.03	8.3085	-5.1537	191.58	-828.36	1129.7	0.57835	861.87	1063.6	79.143	52.262	1	0	7.882	8.5541	-8.3697	-14.402	2.0614	-4.5868	19.608	10.533	9.9435	3.9673	11.238	-3.8692	1702.3
17.5	1751	78	NaN	-4.3679	22.166	12.473	-191.09	8.5615	-5.323	191.6	-830.55	1130	0.30299	861.2	1063.8	73.111	53.991	1	0	8.4157	9.089	-8.3742	-14.407	2.0834	-4.6352	19.941	10.787	10.499	4.4538	11.566	-3.6193	1703.8
17.51	1752	78	NaN	-4.3697	22.382	12.584	-191.07	8.6698	-5.2417	191.67	-831.91	1130.1	0.46622	861.01	1063.7	59.818	53.348	1	0	8.7081	9.382	-8.3786	-14.411	2.0742	-4.6223	20.151	10.902	10.782	4.7597	11.772	-3.5092	1705
17.52	1753	78	NaN	-4.3905	22.554	12.71	-191.04	8.7428	-5.1003	191.62	-833.14	1130.3	0.74848	860.92	1063.7	61.49	51.369	1	0	8.9224	9.5969	-8.3829	-14.415	2.0381	-4.61	20.314	10.982	10.961	4.9869	11.931	-3.4329	1706.1
17.53	1754	78	NaN	-4.4083	22.73	12.885	-191.04	8.8419	-5.0385	191.48	-834.52	1130.6	0.89628	860.7	1063.7	52.814	51.179	1	0	9.1368	9.8117	-8.3873	-14.42	2.0061	-4.6242	20.485	11.087	11.143	5.1875	12.098	-3.3322	1707.2
17.54	1755	78	NaN	-4.3766	22.868	12.937	-191.02	8.8887	-5.0159	191.6	-835.32	1130.7	0.92736	860.59	1063.7	56.616	51.816	1	0	9.3299	10.005	-8.391	-14.423	2.0384	-4.6056	20.62	11.137	11.368	5.3997	12.229	-3.2863	1707.9
17.55	1756	78	NaN	-4.3443	22.997	12.85	-191.03	8.9217	-5.0252	192.13	-835.89	1130.6	0.88825	860.45	1063.7	53.776	52.027	1	0	9.4078	10.083	-8.3909	-14.423	2.088	-4.5928	20.753	11.166	11.496	5.4906	12.362	-3.2573	1708.4
17.56	1757	78	NaN	-4.3251	23.113	12.87	-191.01	8.9509	-5.0185	192.34	-836.5	1130.7	0.87278	860.34	1063.7	55.08	51.97	1	0	9.4524	10.128	-8.3909	-14.423	2.113	-4.5744	20.869	11.195	11.565	5.5537	12.478	-3.2281	1708.9
17.57	1758	78	NaN	-4.3087	23.249	12.963	-191.01	8.9361	-5.0196	192.41	-837.22	1130.8	0.83548	860.26	1063.7	54.351	50.092	1	0	9.4701	10.146	-8.391	-14.423	2.1304	-4.5708	21.001	11.183	11.601	5.575	12.61	-3.2399	1709.6
17.58	1759	78	NaN	-4.3008	23.372	13.08	-191.02	8.875	-5.0215	192.43	-837.95	1130.9	0.793	860.24	1063.7	52.954	51.853	1	0	9.5082	10.184	-8.3907	-14.423	2.1377	-4.5774	21.121	11.127	11.646	5.6066	12.73	-3.2965	1710.3
17.59	1760	78	NaN	-4.3106	23.422	13.169	-191.01	8.7895	-5.0119	192.45	-838.53	1131	0.7668	860.3	1063.7	52.699	49.942	1	0	9.5565	10.232	-8.3908	-14.423	2.1269	-4.5707	21.168	11.044	11.683	5.6617	12.777	-3.3792	1710.9
17.6	1761	78	NaN	-4.2562	23.453	13.262	-190.99	8.6464	-5.1812	192.68	-839.17	1131	0.29434	860.25	1063.7	54.549	50.975	1	0	9.6218	10.298	-8.3919	-14.424	2.2027	-4.5264	21.199	10.901	11.824	5.7714	12.807	-3.5231	1711.6
17.61	1762	78	NaN	-4.2196	23.452	13.294	-190.98	8.5522	-5.2127	192.99	-839.56	1130.9	0.20071	860.25	1063.6	54.613	54.078	1	0	9.636	10.312	-8.3924	-14.425	2.2512	-4.5137	21.198	10.806	11.887	5.7984	12.806	-3.619	1712
17.62	1763	78	NaN	-4.1858	23.445	13.317	-190.98	8.4464	-5.187	193.31	-839.83	1130.9	0.24738	860.32	1063.6	66.43	52.785	1	0	9.5579	10.234	-8.392	-14.424	2.2928	-4.5011	21.192	10.699	11.851	5.7326	12.8	-3.7252	1712.4
17.63	1764	78	NaN	-4.1546	23.44	13.354	-190.97	8.3431	-5.164	193.59	-840.04	1130.8	0.29033	860.39	1063.5	66.341	51.315	1	0	9.5551	10.231	-8.39	-14.422	2.3309	-4.4888	21.188	10.595	11.886	5.7422	12.798	-3.827	1712.7
17.64	1765	78	NaN	-4.1225	23.44	13.407	-190.98	8.2634	-5.188	193.85	-840.17	1130.8	0.23444	860.38	1063.5	69.611	52.024	1	0	9.5602	10.236	-8.3877	-14.42	2.373	-4.4798	21.189	10.515	11.933	5.7563	12.801	-3.9055	1712.9
17.65	1766	78	NaN	-4.0533	23.447	13.45	-190.97	8.1594	-5.2687	194.36	-840.18	1130.7	0.057192	860.37	1063.5	70.743	51.315	1	0	9.4789	10.155	-8.386	-14.418	2.4651	-4.4493	21.199	10.408	11.944	5.7053	12.813	-4.0104	1712.9
17.66	1767	78	NaN	-3.9473	23.414	13.558	-190.98	8.0597	-5.0947	194.78	-840.06	1130.6	0.51714	860.54	1063.4	72.291	51.749	1	0	9.3836	10.059	-8.3831	-14.415	2.5694	-4.4646	21.166	10.307	11.953	5.5945	12.783	-4.108	1713
17.67	1768	78	NaN	-3.8735	23.371	13.658	-190.98	7.9955	-5.0269	195.06	-839.94	1130.5	0.71301	860.63	1063.3	75.564	52.139	1	0	9.277	9.9522	-8.3791	-14.411	2.6462	-4.4561	21.124	10.243	11.923	5.4962	12.745	-4.1685	1713
17.68	1769	78	NaN	-3.8163	23.302	13.752	-190.96	7.9689	-5.0541	195.29	-839.81	1130.5	0.6827	860.61	1063.3	76.262	53.563	1	0	9.2723	9.9475	-8.3761	-14.408	2.7125	-4.4283	21.056	10.215	11.985	5.5192	12.68	-4.1939	1712.8
17.69	1770	78	NaN	-3.7577	23.199	13.842	-190.93	7.9694	-5.125	195.53	-839.65	1130.4	0.55149	860.54	1063.4	76.801	51.504	1	0	9.2723	9.9475	-8.373	-14.405	2.7843	-4.3895	20.957	10.211	12.057	5.5581	12.584	-4.1949	1712.6
17.7	1771	78	NaN	-3.6966	23.081	13.913	-190.9	7.9737	-5.2093	195.84	-839.43	1130.2	0.37131	860.45	1063.4	76.418	54.899	1	0	9.2689	9.9442	-8.3693	-14.402	2.8629	-4.3362	20.845	10.209	12.132	5.608	12.476	-4.1922	1712.4
17.71	1772	78	NaN	-3.6239	22.892	14.086	-190.88	7.952	-5.1991	196.03	-839.07	1130.2	0.48339	860.47	1063.4	77.876	56.453	1	0	9.2385	9.9137	-8.3645	-14.397	2.9397	-4.314	20.658	10.186	12.178	5.5997	12.293	-4.2104	1712.1
17.72	1773	78	NaN	-3.5731	22.734	14.276	-190.86	7.9442	-5.1942	196.07	-838.78	1130.1	0.55823	860.47	1063.4	77.995	52.449	1	0	9.1573	9.8323	-8.3576	-14.39	2.9904	-4.2931	20.5	10.178	12.148	5.5392	12.142	-4.2118	1711.8
17.73	1774	78	NaN	-3.4924	22.552	14.458	-190.83	7.9506	-5.2208	196.3	-838.24	1130	0.55964	860.43	1063.4	78.099	53.849	1	0	9.0807	9.7555	-8.3523	-14.385	3.0808	-4.2565	20.322	10.181	12.161	5.4989	11.969	-4.2033	1711.2
17.74	1775	78	NaN	-3.3991	22.317	14.64	-190.8	7.9611	-5.2816	196.67	-837.46	1129.9	0.48427	860.36	1063.5	79.303	56.691	1	0	8.9896	9.6642	-8.3474	-14.38	3.1923	-4.2085	20.092	10.186	12.182	5.4557	11.745	-4.1935	1710.4
17.75	1776	78	NaN	-3.3584	22.028	14.844	-190.77	7.9597	-5.3539	196.87	-836.75	1129.7	0.37056	860.29	1063.5	79.893	55.536	1	0	8.8094	9.4836	-8.3417	-14.374	3.2466	-4.1699	19.807	10.18	12.056	5.3137	11.466	-4.1941	1709.7
17.76	1777	78	NaN	-3.3013	21.769	14.922	-190.77	7.9552	-5.3164	197.19	-836.25	1129.5	0.51915	860.26	1063.5	80.457	55.623	1	0	8.6856	9.3595	-8.3369	-14.369	3.3112	-4.1565	19.553	10.171	11.997	5.203	11.216	-4.1981	1709.2
17.77	1778	78	NaN	-3.2289	21.464	15.011	-190.76	7.9492	-5.3289	197.49	-835.81	1129.3	0.51847	860.21	1063.5	81.488	57.6	1	0	8.6088	9.2825	-8.3328	-14.365	3.3956	-4.1403	19.255	10.158	12.004	5.1422	10.922	-4.2071	1708.7
17.78	1779	78	NaN	-3.1692	21.16	15.085	-190.75	7.9431	-5.3567	197.83	-835.31	1129.1	0.46996	860.13	1063.5	82.983	57.414	1	0	8.4847	9.1581	-8.3269	-14.359	3.4706	-4.1105	18.959	10.144	11.955	5.0476	10.632	-4.2157	1708.1
17.79	1780	78	NaN	-3.1236	20.86	15.179	-190.74	7.9268	-5.375	198.07	-834.78	1128.8	0.4419	860.06	1063.5	83.02	57.435	1	0	8.3224	8.9955	-8.3197	-14.352	3.5275	-4.0852	18.667	10.12	11.85	4.9103	10.347	-4.2319	1707.6
17.8	1781	78	NaN	-3.0835	20.563	15.33	-190.73	7.8908	-5.3656	198.09	-834.24	1128.7	0.48016	860.01	1063.5	82.431	59.037	1	0	8.192	8.8648	-8.313	-14.345	3.5693	-4.082	18.374	10.08	11.761	4.7828	10.061	-4.2654	1707
17.81	1782	78	NaN	-3.0441	20.312	15.47	-190.72	7.8432	-5.3227	198.16	-833.57	1128.6	0.58969	859.97	1063.4	81.513	58.977	1	0	8.055	8.7274	-8.3066	-14.339	3.6098	-4.0686	18.124	10.031	11.665	4.6588	9.8176	-4.3079	1706.3
17.82	1783	78	NaN	-2.9829	19.973	15.894	-190.73	7.7667	-5.2505	197.26	-833.38	1128.9	0.78104	859.99	1063.4	80.593	58.157	1	0	7.9024	8.5745	-8.3009	-14.333	3.6354	-4.1073	17.774	9.9666	11.538	4.4672	9.4727	-4.3666	1706
17.83	1784	78	NaN	-2.8954	19.55	16.166	-190.72	7.6643	-5.2179	197.06	-832.66	1128.8	0.86751	859.93	1063.3	79.622	58.414	1	0	7.7715	8.4432	-8.2959	-14.328	3.7165	-4.1125	17.351	9.8638	11.488	4.3307	9.0549	-4.4645	1705.2
17.84	1785	78	NaN	-2.8241	19.161	16.317	-190.71	7.5589	-5.3115	197.21	-831.8	1128.5	0.63778	859.8	1063.3	78.44	56.458	1	0	7.6417	8.3132	-8.2912	-14.324	3.8041	-4.0851	16.968	9.7525	11.446	4.2281	8.6765	-4.5711	1704.2
17.85	1786	78	NaN	-2.7849	18.862	16.423	-190.69	7.4655	-5.4979	197.29	-831.11	1128.4	0.17518	859.63	1063.3	76.051	56.847	1	0	7.4802	8.1513	-8.2864	-14.319	3.8648	-4.0432	16.673	9.6546	11.345	4.1081	8.3866	-4.6642	1703.4
17.86	1787	78	NaN	-2.7296	18.552	16.5	-190.67	7.3757	-5.5142	197.47	-830.39	1128.2	0.11723	859.55	1063.3	74.486	56.027	1	0	7.2893	7.96	-8.2816	-14.314	3.9312	-4.0109	16.369	9.5591	11.22	3.949	8.0873	-4.7549	1702.7
17.87	1788	78	NaN	-2.633	18.09	16.566	-190.65	7.2187	-5.5228	197.83	-829.34	1127.8	0.059449	859.47	1063.2	73.296	52.542	1	0	6.9351	7.6049	-8.2768	-14.309	4.0463	-3.9689	15.917	9.3921	10.981	3.636	7.6402	-4.917	1701.6
17.88	1789	78	NaN	-2.5218	17.625	16.715	-190.63	7.0827	-5.4256	197.92	-828.33	1127.4	0.26218	859.42	1063.2	71.588	52.644	1	0	6.2527	6.921	-8.2749	-14.307	4.158	-3.9494	15.459	9.2487	10.411	2.9716	7.1844	-5.0586	1700.5
17.89	1790	78	NaN	-2.4217	17.26	16.829	-190.61	6.9741	-5.3621	198.02	-827.44	1127.2	0.38556	859.36	1063.1	71.32	52.258	1	0	5.3023	5.9684	-8.2756	-14.308	4.261	-3.9289	15.1	9.1341	9.5633	2.0396	6.8246	-5.1738	1699.6
17.9	1791	78	NaN	-2.3243	16.948	16.905	-190.59	6.8871	-5.3655	198.16	-826.62	1127	0.34516	859.25	1063.1	71.304	53.782	1	0	5.1913	5.8572	-8.2726	-14.305	4.3679	-3.8939	14.794	9.0413	9.5592	1.9632	6.5214	-5.2636	1698.6
17.91	1792	78	NaN	-2.1952	16.53	17.041	-190.54	6.8078	-5.365	198.13	-825.68	1126.8	0.31164	859.06	1063.1	70.937	53.966	1	0	5.1005	5.7661	-8.2687	-14.301	4.5017	-3.8466	14.381	8.9563	9.6022	1.9196	6.1126	-5.3447	1697.5
17.92	1793	78	NaN	-2.0839	16.203	17.071	-190.56	6.7451	-5.3573	198.25	-825.17	1126.5	0.36448	858.92	1063.1	69.768	53.116	1	0	4.9654	5.6308	-8.2636	-14.296	4.6178	-3.8601	14.061	8.8874	9.5832	1.7707	5.7973	-5.4085	1696.9
17.93	1794	78	NaN	-1.9864	15.902	17.11	-190.56	6.6747	-5.3044	198.28	-824.65	1126.3	0.48312	858.85	1063	66.296	51.967	1	0	4.9169	5.5821	-8.2606	-14.293	4.7146	-3.8606	13.763	8.8134	9.6315	1.7215	5.5024	-5.4795	1696.3
17.94	1795	78	NaN	-1.8661	15.529	17.07	-190.55	6.6029	-5.2571	198.54	-823.97	1126	0.5664	858.74	1063	63.743	51.11	1	0	4.8969	5.5621	-8.2581	-14.29	4.8439	-3.8403	13.398	8.734	9.7408	1.7218	5.1394	-5.5565	1695.5
17.95	1796	78	NaN	-1.7467	15.159	17.014	-190.54	6.5394	-5.2259	198.84	-823.31	1125.7	0.60494	858.6	1062.9	63.887	52.135	1	0	4.8034	5.4684	-8.253	-14.285	4.9752	-3.8196	13.036	8.6626	9.7787	1.6488	4.7825	-5.6228	1694.7
17.96	1797	78	NaN	-1.6574	14.884	17.045	-190.55	6.4868	-5.1972	198.9	-822.85	1125.6	0.63967	858.5	1062.9	63.921	52.48	1	0	4.6855	5.3502	-8.2473	-14.28	5.0676	-3.8225	12.763	8.6073	9.7531	1.5277	4.5158	-5.6723	1694.2
17.97	1798	78	NaN	-1.524	14.509	17.115	-190.56	6.4037	-5.1215	199.05	-822.21	1125.4	0.76371	858.44	1062.8	63.802	51.852	1	0	4.5611	5.2255	-8.2433	-14.276	5.2046	-3.8281	12.392	8.5204	9.7657	1.3974	4.1485	-5.7553	1693.5
17.98	1799	78	NaN	-1.4116	14.063	17.18	-190.56	6.3807	-5.1437	199.13	-821.91	1125.1	0.62218	858.24	1062.8	64.122	52.625	1	0	4.4527	5.1169	-8.2395	-14.272	5.3268	-3.8202	11.955	8.4889	9.7795	1.2966	3.7155	-5.7829	1693
17.99	1800	78	NaN	-1.3622	13.804	17.222	-190.56	6.3686	-5.1555	199.17	-821.79	1125	0.54919	858.14	1062.8	63.507	54.094	1	0	4.3569	5.0209	-8.2359	-14.268	5.3807	-3.8179	11.7	8.4727	9.7376	1.2029	3.4637	-5.7955	1692.8
18	1801	78	NaN	-1.3864	13.429	17.338	-190.57	6.3436	-5.1482	199.03	-821.97	1124.9	0.50817	858.06	1062.8	61.665	51.195	1	0	4.3328	4.9966	-8.2348	-14.267	5.3528	-3.8306	11.326	8.4465	9.6855	1.1661	3.0915	-5.8207	1692.9
18.01	1802	78	NaN	-1.4489	12.845	17.508	-190.58	6.3054	-5.1409	198.83	-822.35	1124.8	0.42366	857.94	1062.8	63.621	50.326	1	0	4.287	4.9507	-8.2336	-14.266	5.2853	-3.8486	10.744	8.4059	9.5723	1.1022	2.5109	-5.86	1693.1
18.02	1803	78	NaN	-1.4337	12.617	17.42	-190.58	6.2955	-5.1736	199.24	-822.36	1124.6	0.28015	857.83	1062.8	63.842	53.376	1	0	4.1962	4.8597	-8.2319	-14.264	5.3195	-3.8252	10.526	8.3872	9.5157	1.0346	2.2938	-5.877	1693.1
18.03	1804	78	NaN	-1.4115	12.459	17.396	-190.58	6.2816	-5.1987	199.46	-822.32	1124.4	0.14479	857.75	1062.8	61.731	51.9	1	0	4.1287	4.7921	-8.2312	-14.264	5.3543	-3.8125	10.374	8.3661	9.4829	0.97958	2.1428	-5.8974	1693
18.04	1805	78	NaN	-1.4055	12.347	17.487	-190.58	6.2554	-5.1918	199.38	-822.27	1124.3	0.086444	857.71	1062.8	58.938	53.581	1	0	4.1037	4.7671	-8.2323	-14.265	5.3599	-3.8143	10.266	8.3368	9.4637	0.95274	2.0335	-5.9278	1692.9
18.05	1806	78	NaN	-1.4054	12.264	17.681	-190.57	6.2229	-5.1679	199.13	-822.2	1124.2	0.051472	857.67	1062.8	59.244	51.97	1	0	4.1247	4.7881	-8.2337	-14.266	5.3532	-3.8127	10.184	8.3033	9.4779	0.97544	1.95	-5.9627	1692.7
18.06	1807	78	NaN	-1.399	12.201	17.885	-190.55	6.1916	-5.1549	198.92	-822.13	1124.2	-0.019552	857.61	1062.8	59.951	52.022	1	0	4.154	4.8174	-8.2353	-14.268	5.3553	-3.7984	10.122	8.2706	9.5093	1.019	1.8866	-5.997	1692.6
18.07	1808	78	NaN	-1.3758	12.16	17.95	-190.54	6.1681	-5.1852	199	-822.13	1124.1	-0.17128	857.55	1062.8	59.164	52.664	1	0	4.1504	4.8139	-8.2378	-14.27	5.3866	-3.7742	10.086	8.2426	9.537	1.0397	1.8482	-6.0276	1692.6
18.08	1809	78	NaN	-1.3442	12.119	17.934	-190.53	6.1129	-5.165	199.32	-822.16	1123.9	-0.19487	857.56	1062.8	57.728	51.134	1	0	4.1765	4.8401	-8.2406	-14.273	5.4295	-3.7578	10.05	8.1819	9.6061	1.0822	1.8099	-6.091	1692.6
18.09	1810	78	NaN	-1.3119	12.09	17.891	-190.52	6.0483	-5.1285	199.82	-822.21	1123.6	-0.20575	857.56	1062.8	57.243	52.392	1	0	4.226	4.8897	-8.2434	-14.276	5.479	-3.7259	10.03	8.1076	9.705	1.1637	1.7868	-6.1682	1692.7
18.1	1811	78	NaN	-1.2817	12.15	17.925	-190.5	5.9705	-5.0601	200.13	-822.17	1123.4	-0.14593	857.58	1062.8	57.295	51.017	1	0	4.2093	4.8729	-8.2456	-14.278	5.5177	-3.6969	10.096	8.0239	9.7269	1.176	1.8505	-6.2541	1692.7
18.11	1812	78	NaN	-1.2547	12.279	18.021	-190.48	5.9007	-5.0005	200.23	-822.06	1123.3	-0.089882	857.61	1062.7	57.09	51.109	1	0	4.1893	4.8529	-8.2478	-14.28	5.5462	-3.6794	10.228	7.952	9.7355	1.1735	1.9798	-6.3281	1692.7
18.12	1813	78	NaN	-1.2313	12.422	18.135	-190.48	5.8571	-4.9873	200.2	-821.95	1123.3	-0.11405	857.61	1062.7	56.078	51.758	1	0	4.1579	4.8214	-8.25	-14.282	5.5699	-3.6759	10.371	7.9077	9.7278	1.1455	2.1212	-6.3747	1692.5
18.13	1814	78	NaN	-1.2131	12.616	18.383	-190.46	5.7693	-4.88	199.77	-821.98	1123.4	0.073773	857.69	1062.6	57.803	51.574	1	0	4.1185	4.7818	-8.2522	-14.285	5.567	-3.6813	10.557	7.8278	9.6855	1.1006	2.3049	-6.4567	1692.6
18.14	1815	78	NaN	-1.1786	12.72	18.43	-190.44	5.7446	-4.8716	199.88	-821.98	1123.4	0.020508	857.64	1062.6	55.408	51.082	1	0	4.0656	4.7288	-8.2542	-14.287	5.6071	-3.6568	10.662	7.8024	9.6727	1.0721	2.4079	-6.4842	1692.6
18.15	1816	78	NaN	-1.1368	12.813	18.382	-190.41	5.7297	-4.874	200.26	-821.95	1123.2	-0.078387	857.63	1062.6	54.616	50.986	1	0	4.0578	4.721	-8.2566	-14.289	5.6652	-3.6043	10.759	7.783	9.7229	1.1167	2.5029	-6.506	1692.6
18.16	1817	78	NaN	-1.059	12.93	18.215	-190.39	5.7145	-4.8695	200.97	-821.66	1122.9	-0.13032	857.63	1062.6	55.748	52.513	1	0	4.0683	4.7316	-8.2592	-14.292	5.7698	-3.5564	10.887	7.7577	9.8382	1.1752	2.6281	-6.5338	1692.4
18.17	1818	78	NaN	-0.93775	13.128	18.037	-190.38	5.7153	-4.8558	201.77	-821.1	1122.6	-0.13509	857.59	1062.6	56.984	49.485	1	0	4.0966	4.76	-8.2624	-14.295	5.9205	-3.5247	11.096	7.7465	10.017	1.2353	2.834	-6.5483	1691.9
18.18	1819	78	NaN	-0.8321	13.528	18.355	-190.31	5.7925	-4.8325	201.48	-820.98	1122.8	-0.26898	857.45	1062.6	58.637	52.847	1	0	4.1012	4.7645	-8.2645	-14.297	6.022	-3.4542	11.491	7.8304	10.123	1.3103	3.226	-6.4664	1691.6
18.19	1820	78	NaN	-0.77425	13.627	18.334	-190.33	5.7895	-4.7619	201.66	-820.93	1122.7	-0.1078	857.48	1062.5	55.736	52.426	1	0	4.087	4.7503	-8.2657	-14.298	6.0807	-3.4768	11.588	7.8278	10.168	1.2735	3.3226	-6.4703	1691.6
18.2	1821	78	NaN	-0.68592	13.717	18.238	-190.3	5.8393	-4.7789	202	-820.89	1122.6	-0.236	857.43	1062.6	55.538	52.366	1	0	4.0092	4.6724	-8.2681	-14.3	6.1851	-3.4339	11.683	7.8734	10.194	1.2385	3.4151	-6.427	1691.5
18.21	1822	78	NaN	-0.60697	13.813	18.141	-190.28	5.8818	-4.8228	202.29	-820.83	1122.6	-0.42844	857.41	1062.6	56.521	51.396	1	0	3.8819	4.5447	-8.2712	-14.304	6.2806	-3.3899	11.782	7.9121	10.162	1.1548	3.511	-6.3914	1691.5
18.22	1823	78	NaN	-0.55148	13.913	18.088	-190.27	5.8955	-4.8408	202.41	-820.73	1122.6	-0.51914	857.42	1062.6	56.653	52.542	1	0	3.9684	4.6314	-8.2738	-14.306	6.3435	-3.3793	11.883	7.9253	10.312	1.2521	3.6091	-6.3808	1691.4
[truncated: 63,172 more rows]
