# Supplementary material for: Speech, movement, and gaze behaviours during dyadic conversation in noise
Source: Sci Rep. 2019 Jul 18;9:10451. doi: 10.1038/s41598-019-46416-0 (PMC6639257; doi:10.1038/s41598-019-46416-0)
Supplement: Supplementary file 1 — All data [file 41598_2019_46416_MOESM1_ESM.zip › dyad4conv3.txt]

timestamps	sample	levels (dB)	level change	talker 1	talker 1	talker 1	talker 2	talker 2	talker 2	talker 1	talker 1	talker 1	talker 2	talker 2	talker 2	talker 1	talker 2	talker 1	talker 2	talker 1	talker 2	talker 1	talker 2	talker 1	talker 2	talker 1	talker 2	talker 1	talker 2	talker 1	talker 2	talker 1 and 2
timestamps	sample	levels (dB)	(dB)	yaw	pitch	roll	yaw	pitch	roll	x (mm)	y (mm)	z (mm)	x (mm)	y (mm)	z (mm)	rms (volts)	rms (volts)	talking	talking	eye phi (deg)	eye phi (deg)	eye theta (deg)	eye theta (deg)	yaw re t2	yaw re t1	pitch re t2	pitch re t1	gaze yaw re t2	gaze yaw re t1	gaze pitch re t2	gaze pitch re t1	distance
0	1	60	NaN	-0.33726	6.0679	25.904	-150.39	6.0668	11.649	115.03	-880.13	1105.7	6.8035	844.89	1074.4	23.649	34.349	0	0	12.665	-0.088831	-15.204	-20.919	3.2529	33.202	5.0297	7.105	15.918	33.113	-10.174	-13.814	1728.7
0.01	2	60	NaN	-0.33396	6.0784	25.903	-151	6.0867	11.631	115.04	-880.1	1105.7	6.6539	845.13	1074.5	23.649	41.637	0	0	12.582	-0.17219	-15.202	-20.917	3.2609	32.59	5.0437	7.1214	15.843	32.418	-10.159	-13.796	1728.9
0.02	3	60	NaN	-0.3271	6.0799	25.916	-152.37	6.0945	11.586	115.04	-880.06	1105.7	6.391	845.81	1074.7	23.649	40.305	0	0	12.541	-0.21338	-15.202	-20.917	3.275	31.233	5.0509	7.1235	15.816	31.02	-10.151	-13.793	1729.6
0.03	4	60	NaN	-0.32376	6.0766	25.922	-153.62	6.1063	11.621	115.04	-880.05	1105.7	6.3734	846.33	1074.8	23.649	38.995	0	0	12.555	-0.19888	-15.202	-20.917	3.278	29.984	5.0529	7.1301	15.833	29.785	-10.149	-13.787	1730.1
0.04	5	60	NaN	-0.31911	6.0715	25.925	-154.91	6.126	11.681	115.05	-880.03	1105.7	6.4702	846.8	1075	23.649	39.117	0	0	12.545	-0.2094	-15.201	-20.916	3.2789	28.684	5.053	7.1445	15.823	28.475	-10.148	-13.772	1730.5
0.05	6	60	NaN	-0.30883	6.0657	25.938	-156.63	6.1506	11.68	115.06	-879.99	1105.7	6.4305	847.52	1075.1	23.649	38.974	0	0	12.53	-0.22391	-15.2	-20.915	3.2892	26.968	5.0536	7.1626	15.819	26.744	-10.146	-13.752	1731.2
0.06	7	60	NaN	-0.31259	6.0556	25.951	-157.93	6.1782	11.717	115.02	-880.01	1105.7	6.5086	847.99	1075.3	23.649	39.452	0	0	12.542	-0.21223	-15.2	-20.916	3.2807	25.665	5.0474	7.1864	15.822	25.453	-10.153	-13.729	1731.7
0.07	8	60	NaN	-0.31342	6.0497	25.964	-159.36	6.2972	11.809	115	-880	1105.7	6.6844	848.28	1075.4	23.649	38.778	0	0	12.557	-0.19654	-15.201	-20.916	3.2728	24.23	5.0448	7.3021	15.83	24.033	-10.156	-13.614	1731.9
0.08	9	60	NaN	-0.31304	6.0371	25.958	-161.42	6.4069	12.269	115.01	-880	1105.7	7.8432	848.73	1075.8	23.649	38.65	0	0	12.575	-0.17846	-15.202	-20.917	3.2344	22.123	5.0481	7.3959	15.81	21.944	-10.153	-13.521	1732.3
0.09	10	60	NaN	-0.31179	6.0272	25.948	-163.86	6.6159	12.359	115.02	-880	1105.7	8.0413	849.4	1076	23.649	38.678	0	0	12.61	-0.14378	-15.202	-20.917	3.228	19.684	5.0461	7.597	15.838	19.541	-10.156	-13.32	1733
0.1	11	60	NaN	-0.31149	6.0202	25.938	-166.17	6.8823	12.112	115.02	-880	1105.7	7.3647	850.12	1076	23.649	40.013	0	0	12.651	-0.10246	-15.202	-20.917	3.2491	17.389	5.038	7.8645	15.9	17.287	-10.164	-13.053	1733.7
0.11	12	60	NaN	-0.314	6.0094	25.926	-167.95	7.0562	12.193	115.03	-880.02	1105.7	7.5778	850.6	1076.1	23.649	40.556	0	0	12.698	-0.055266	-15.202	-20.917	3.2388	15.604	5.0334	8.0323	15.937	15.549	-10.169	-12.885	1734.2
0.12	13	60	NaN	-0.3112	6.0137	25.927	-169.72	7.2925	12.234	115	-880.01	1105.7	7.6568	850.94	1076.3	23.649	38.135	0	0	12.75	-0.0031352	-15.203	-20.918	3.2374	13.827	5.041	8.2651	15.988	13.824	-10.162	-12.653	1734.5
0.13	14	60	NaN	-0.31725	6.0088	25.927	-172.29	7.6124	12.301	114.95	-880.04	1105.7	7.8094	851.62	1076.5	23.649	36.904	0	0	12.805	0.051935	-15.205	-20.92	3.2233	11.249	5.0432	8.5781	16.029	11.301	-10.162	-12.342	1735.2
0.14	15	60	NaN	-0.31779	6.0191	25.922	-174.38	7.9118	12.303	114.94	-880.02	1105.7	7.7993	852.09	1076.6	23.649	34.633	0	0	12.843	0.089682	-15.206	-20.921	3.2218	9.1627	5.0585	8.8724	16.065	9.2524	-10.147	-12.048	1735.7
0.15	16	60	NaN	-0.31901	6.0308	25.913	-176.54	8.2501	12.306	114.94	-880.01	1105.7	7.8324	852.52	1076.8	23.649	29.764	0	0	12.871	0.11799	-15.206	-20.921	3.2185	7.0006	5.0757	9.2053	16.09	7.1186	-10.13	-11.716	1736.1
0.16	17	60	NaN	-0.32374	6.0363	25.9	-178.93	8.6208	12.332	114.94	-880.02	1105.7	7.9647	853.01	1077	23.649	27.458	0	0	12.893	0.13975	-15.207	-20.922	3.2085	4.6017	5.0878	9.5692	16.101	4.7415	-10.119	-11.353	1736.6
0.17	18	60	NaN	-0.32385	6.0493	25.875	-180.62	8.8857	12.284	114.99	-880	1105.7	7.9	853.31	1077.1	23.649	24.005	0	0	12.895	0.14237	-15.201	-20.916	3.2115	2.9116	5.1045	9.8304	16.107	3.054	-10.096	-11.085	1736.9
0.18	19	60	NaN	-0.33045	6.058	25.882	-183.17	9.4106	12.07	114.95	-880.05	1105.7	7.6997	853.53	1077.3	23.649	24.005	0	0	12.881	0.12787	-15.188	-20.903	3.2097	0.37094	5.1212	10.347	16.091	0.49881	-10.067	-10.556	1737.1
0.19	20	60	NaN	-0.33995	6.0418	26.069	-185.57	9.7823	12.107	114.46	-880.25	1106.2	8.0913	854.04	1077.5	23.649	24.005	0	0	12.856	0.10296	-15.183	-20.898	3.1698	-2.0653	5.0954	10.729	16.026	-1.9623	-10.087	-10.169	1737.8
0.2	21	60	NaN	-0.34435	6.0436	26.16	-187.44	10.04	12.192	114.21	-880.33	1106.4	8.596	854.59	1077.6	23.649	24.005	0	0	12.845	0.091977	-15.18	-20.896	3.1393	-3.9603	5.0935	10.99	15.985	-3.8683	-10.087	-9.9059	1738.4
0.21	22	60	NaN	-0.33967	6.0703	26.073	-188.9	10.307	12.213	114.42	-880.22	1106.2	8.9803	854.87	1077.6	23.649	24.005	0	0	12.857	0.10358	-15.181	-20.896	3.138	-5.427	5.128	11.249	15.995	-5.3234	-10.053	-9.647	1738.5
0.22	23	60	NaN	-0.33058	6.1043	25.889	-190.24	10.648	12.137	114.9	-880.05	1105.8	9.1538	854.82	1077.6	23.649	24.005	0	0	12.876	0.12266	-15.183	-20.898	3.1575	-6.7495	5.1754	11.577	16.033	-6.6269	-10.007	-9.3205	1738.3
0.23	24	60	NaN	-0.3394	6.1064	25.894	-191.51	10.872	12.028	114.88	-880.1	1105.8	9.1181	855	1077.7	23.649	24.005	0	0	12.905	0.15167	-15.185	-20.9	3.1486	-8.0238	5.1795	11.799	16.053	-7.8722	-10.006	-9.1014	1738.5
0.24	25	60	NaN	-0.3409	6.072	26.085	-192.86	11.192	11.833	114.38	-880.31	1106.2	9.2419	855	1077.9	23.649	24.005	0	0	12.912	0.15881	-15.186	-20.901	3.1262	-9.3897	5.1368	12.127	16.038	-9.2309	-10.049	-8.7746	1738.7
0.25	26	60	NaN	-0.34236	6.0702	26.126	-194.38	11.478	11.728	114.25	-880.36	1106.4	9.5044	855.26	1077.9	23.649	24.005	0	0	12.946	0.19333	-15.187	-20.902	3.1113	-10.924	5.1326	12.415	16.058	-10.731	-10.054	-8.487	1739
0.26	27	60	NaN	-0.3427	6.0756	26.125	-195.87	11.768	11.638	114.23	-880.37	1106.4	9.886	855.47	1077.9	23.649	24.005	0	0	13.059	0.3058	-15.188	-20.903	3.0972	-12.434	5.1389	12.705	16.156	-12.128	-10.049	-8.1987	1739.2
0.27	28	60	NaN	-0.34023	6.0918	26.055	-197.25	12.064	11.496	114.39	-880.3	1106.2	10.242	855.53	1078	23.649	24.005	0	0	13.114	0.36116	-15.191	-20.906	3.0932	-13.817	5.1626	12.994	16.207	-13.455	-10.028	-7.9123	1739.2
0.28	29	60	NaN	-0.33539	6.1309	25.854	-198.46	12.329	11.296	114.9	-880.1	1105.8	10.44	855.55	1078.1	23.649	24.005	0	0	13.139	0.38619	-15.193	-20.909	3.1087	-15.021	5.2192	13.241	16.247	-14.635	-9.9742	-7.6677	1739
0.29	30	60	NaN	-0.34084	6.1236	25.881	-199.24	12.476	11.24	114.81	-880.14	1105.8	10.848	855.63	1078.2	23.649	24.005	0	0	13.121	0.36882	-15.195	-20.91	3.0867	-15.808	5.2134	13.386	16.208	-15.439	-9.9812	-7.5241	1739.1
0.3	31	60	NaN	-0.34085	6.1253	25.877	-199.96	12.451	11.054	114.82	-880.13	1105.8	10.71	855.98	1078.2	23.649	24.005	0	0	13.104	0.35131	-15.196	-20.911	3.0908	-16.525	5.2152	13.361	16.195	-16.174	-9.9807	-7.5502	1739.4
0.31	32	60	NaN	-0.34606	6.1034	26.018	-200.62	12.506	10.908	114.46	-880.26	1106.1	10.694	856.08	1078.2	23.649	24.005	0	0	13.086	0.33322	-15.197	-20.912	3.0738	-17.198	5.183	13.427	16.16	-16.865	-10.014	-7.4857	1739.7
0.32	33	60	NaN	-0.35256	6.0807	26.119	-201.37	12.624	10.804	114.21	-880.36	1106.4	10.879	856.08	1078.3	23.649	24.005	0	0	13.083	0.33078	-15.198	-20.913	3.0528	-17.96	5.1542	13.551	16.136	-17.629	-10.044	-7.3622	1739.7
0.33	34	60	NaN	-0.35872	6.0712	26.11	-202.3	12.763	10.705	114.25	-880.36	1106.4	11.198	856.07	1078.3	23.649	24.005	0	0	13.086	0.33338	-15.199	-20.914	3.0375	-18.903	5.1475	13.686	16.124	-18.57	-10.051	-7.2277	1739.7
0.34	35	60	NaN	-0.368	6.0668	26.115	-203.38	12.896	10.579	114.25	-880.35	1106.4	11.522	856.05	1078.4	23.649	24.005	0	0	12.992	0.23916	-15.202	-20.917	3.0177	-19.994	5.1451	13.817	16.01	-19.755	-10.057	-7.0995	1739.7
0.35	36	60	NaN	-0.37841	6.066	26.122	-203.74	12.935	10.585	114.23	-880.35	1106.4	11.753	856.03	1078.4	23.649	24.005	0	0	12.896	0.14293	-15.204	-20.919	2.9991	-20.362	5.1449	13.856	15.895	-20.219	-10.059	-7.0632	1739.6
0.36	37	60	NaN	-0.3784	6.0917	25.947	-204.08	12.914	10.611	114.69	-880.17	1106	11.99	856.15	1078.4	23.649	24.005	0	0	12.798	0.044485	-15.205	-20.92	3.0065	-20.693	5.1829	13.823	15.804	-20.649	-10.022	-7.0974	1739.6
0.37	38	60	NaN	-0.38341	6.1025	25.863	-204.29	12.902	10.617	114.9	-880.11	1105.8	12.125	856.19	1078.4	23.649	24.005	0	0	12.726	-0.027582	-15.207	-20.922	3.0041	-20.901	5.1993	13.805	15.73	-20.928	-10.008	-7.1169	1739.6
0.38	39	60	NaN	-0.38561	6.0967	25.86	-204.58	12.87	10.643	114.92	-880.11	1105.8	12.39	856.27	1078.3	23.649	46.616	0	0	12.656	-0.09725	-15.209	-20.924	2.9938	-21.199	5.1931	13.774	15.65	-21.296	-10.016	-7.1509	1739.6
0.39	40	60	NaN	-0.37955	6.0867	25.86	-205	12.805	10.691	114.96	-880.1	1105.8	12.807	856.41	1078.3	28.105	45.815	0	0	12.688	-0.065507	-15.211	-20.926	2.987	-21.635	5.1824	13.71	15.675	-21.7	-10.028	-7.2161	1739.7
0.4	41	60	NaN	-0.3798	6.0872	25.839	-205.09	12.794	10.635	115.02	-880.09	1105.7	12.761	856.33	1078.3	23.649	33.588	0	0	12.535	-0.2192	-15.206	-20.921	2.9904	-21.721	5.1837	13.698	15.525	-21.94	-10.023	-7.2239	1739.6
0.41	42	60	NaN	-0.38484	6.0727	25.883	-205.39	12.652	10.651	114.94	-880.11	1105.8	13.089	856.42	1078.2	27.723	55.088	0	0	12.083	-0.67234	-15.193	-20.908	2.9719	-22.031	5.1654	13.559	15.055	-22.703	-10.028	-7.3493	1739.7
0.42	43	60	NaN	-0.37665	6.0669	25.877	-205.49	12.556	10.624	115	-880.1	1105.7	13.159	856.41	1078.2	38.866	58.355	0	0	11.986	-0.76901	-15.193	-20.908	2.9796	-22.136	5.1598	13.463	14.966	-22.905	-10.033	-7.4444	1739.7
0.43	44	60	NaN	-0.37429	6.0606	25.881	-205.52	12.46	10.651	115.03	-880.1	1105.7	13.318	856.43	1078.2	37.089	54.457	0	0	11.962	-0.79339	-15.195	-20.91	2.9778	-22.165	5.1541	13.366	14.94	-22.959	-10.041	-7.5437	1739.7
0.44	45	60	NaN	-0.37766	6.0501	25.894	-205.5	12.38	10.704	115.04	-880.12	1105.7	13.551	856.46	1078.2	32.016	51.021	0	0	11.918	-0.83692	-15.196	-20.911	2.9669	-22.155	5.1438	13.287	14.885	-22.992	-10.052	-7.6247	1739.8
0.45	46	60	NaN	-0.37599	6.0384	25.888	-205.42	12.353	10.708	115.09	-880.14	1105.7	13.697	856.4	1078.2	30.665	47.434	0	0	11.885	-0.8706	-15.198	-20.913	2.9655	-22.076	5.1329	13.258	14.85	-22.946	-10.065	-7.6546	1739.7
0.46	47	60	NaN	-0.36258	6.0395	25.874	-205.19	12.318	10.698	115.19	-880.12	1105.6	13.876	856.26	1078.2	28.045	42.646	0	0	11.856	-0.89962	-15.199	-20.914	2.9766	-21.852	5.1361	13.221	14.833	-22.752	-10.063	-7.6929	1739.5
0.47	48	60	NaN	-0.35957	6.043	25.911	-205.08	12.299	10.694	115.11	-880.11	1105.7	13.959	856.23	1078.2	30.557	39.867	0	0	11.853	-0.90251	-15.2	-20.915	2.9745	-21.743	5.1374	13.205	14.827	-22.646	-10.063	-7.7108	1739.5
0.48	49	60	NaN	-0.36301	6.0372	25.919	-204.85	12.262	10.699	115.11	-880.13	1105.7	14.098	856.21	1078.2	29.542	35.345	0	0	11.857	-0.89803	-15.202	-20.917	2.9666	-21.516	5.1325	13.166	14.824	-22.414	-10.069	-7.7504	1739.5
0.49	50	60	NaN	-0.35799	6.0307	25.92	-204.25	12.19	10.595	115.15	-880.15	1105.7	14.102	856.04	1078.2	29.807	31.197	0	0	11.847	-0.90889	-15.203	-20.918	2.9731	-20.914	5.1277	13.093	14.82	-21.823	-10.075	-7.8251	1739.3
0.5	51	60	NaN	-0.34452	6.0287	25.927	-203.43	12.097	10.432	115.19	-880.16	1105.6	14.047	855.81	1078.3	30.499	31.796	0	0	11.785	-0.97038	-15.205	-20.92	2.9899	-20.091	5.1266	12.999	14.775	-21.061	-10.078	-7.9206	1739.1
0.51	52	60	NaN	-0.33606	6.0301	25.929	-202.8	12.015	10.398	115.21	-880.16	1105.6	14.239	855.79	1078.3	33.231	32.961	0	0	11.689	-1.0668	-15.208	-20.923	2.9929	-19.47	5.1283	12.916	14.682	-20.537	-10.079	-8.0065	1739.1
0.52	53	60	NaN	-0.32545	6.0274	25.933	-201.73	11.877	10.338	115.22	-880.16	1105.6	14.451	855.76	1078.3	33.082	27.308	0	0	11.703	-1.0524	-15.209	-20.924	2.9967	-18.405	5.1275	12.777	14.7	-19.458	-10.081	-8.1468	1739.1
0.53	54	60	NaN	-0.32788	6.0327	25.932	-200.84	11.844	10.269	115.23	-880.16	1105.6	14.614	855.45	1078.3	33.386	33.813	0	0	11.655	-1.1012	-15.21	-20.925	2.9898	-17.52	5.1321	12.745	14.645	-18.622	-10.078	-8.1803	1738.7
0.54	55	60	NaN	-0.32529	6.0346	25.937	-199.87	11.719	10.157	115.21	-880.16	1105.6	14.493	855.31	1078.2	36.567	28.787	0	0	11.524	-1.2325	-15.21	-20.925	2.9962	-16.547	5.1321	12.622	14.52	-17.779	-10.078	-8.3029	1738.6
0.55	56	60	NaN	-0.32302	6.034	25.947	-198.56	11.564	10.083	115.17	-880.16	1105.7	14.525	855.27	1078.2	36.027	52.389	0	0	11.448	-1.3089	-15.21	-20.925	2.9962	-15.24	5.1305	12.467	14.444	-16.549	-10.079	-8.4579	1738.6
0.56	57	60	NaN	-0.32387	6.0309	25.951	-196.85	11.435	10.08	115.15	-880.16	1105.7	14.934	855.25	1078.3	40.57	59.008	0	0	11.429	-1.327	-15.21	-20.925	2.981	-13.549	5.1289	12.337	14.411	-14.876	-10.081	-8.5886	1738.5
0.57	58	60	NaN	-0.31818	6.0193	25.918	-195.02	11.286	10.073	115.21	-880.17	1105.6	15.319	855.28	1078.4	40.725	56.627	0	0	11.325	-1.4315	-15.211	-20.927	2.9762	-11.729	5.1218	12.184	14.301	-13.161	-10.089	-8.7428	1738.5
0.58	59	60	NaN	-0.3262	6.012	25.924	-193.72	11.045	9.9437	115.18	-880.18	1105.6	15.089	855.59	1078.4	39.588	44.942	0	0	11.256	-1.5011	-15.212	-20.927	2.974	-10.418	5.1137	11.944	14.23	-11.919	-10.098	-8.9835	1738.9
0.59	60	60	NaN	-0.33286	6.016	25.929	-192.86	11.112	9.9091	115.15	-880.18	1105.7	15.16	855.22	1078.4	38.945	33.925	0	0	11.267	-1.4902	-15.212	-20.927	2.9647	-9.5582	5.1173	12.011	14.231	-11.048	-10.094	-8.916	1738.5
0.6	61	60	NaN	-0.34497	6.0124	25.938	-191.26	11.15	9.7981	115.09	-880.19	1105.7	15.153	854.82	1078.4	37.111	33.767	0	0	11.241	-1.5158	-15.212	-20.927	2.9518	-7.9657	5.1131	12.049	14.193	-9.4815	-10.099	-8.8779	1738.1
0.61	62	60	NaN	-0.355	6.0037	25.935	-189.05	11.059	9.6646	115.06	-880.19	1105.7	15.063	854.68	1078.4	35.648	34.816	0	0	11.206	-1.5511	-15.212	-20.927	2.9439	-5.7528	5.1048	11.958	14.15	-7.3039	-10.107	-8.969	1738
0.62	63	60	NaN	-0.35698	5.9983	25.913	-186.77	10.907	9.612	115.07	-880.17	1105.7	15.047	854.74	1078.5	34.976	32.851	0	0	11.174	-1.5832	-15.21	-20.925	2.9428	-3.4654	5.1013	11.803	14.117	-5.0486	-10.108	-9.1214	1738
0.63	64	60	NaN	-0.36855	5.9925	25.925	-184.41	10.909	9.5836	115	-880.15	1105.7	15.225	854.47	1078.5	35.699	37.568	0	0	11.125	-1.6317	-15.207	-20.922	2.9234	-1.1151	5.0958	11.806	14.049	-2.7468	-10.111	-9.1164	1737.7
0.64	65	60	NaN	-0.3715	5.9896	25.908	-182.82	10.92	9.3856	115.01	-880.12	1105.7	14.87	854.31	1078.6	34.256	50	0	0	11.028	-1.7295	-15.205	-20.92	2.9329	0.48012	5.0962	11.814	13.961	-1.2494	-10.108	-9.1062	1737.5
0.65	66	60	NaN	-0.38565	5.9804	25.901	-181.28	10.845	9.433	114.98	-880.12	1105.7	15.056	854.42	1078.6	38.866	59.537	0	1	10.945	-1.8126	-15.204	-20.919	2.9114	2.0136	5.0851	11.741	13.856	0.20098	-10.119	-9.1788	1737.6
0.66	67	60	NaN	-0.39865	5.9693	25.898	-179.79	10.867	9.4919	114.94	-880.12	1105.7	15.224	854.28	1078.5	39.665	60.921	0	1	10.902	-1.8562	-15.206	-20.921	2.892	3.4969	5.0702	11.766	13.793	1.6407	-10.136	-9.1555	1737.5
0.67	68	60	NaN	-0.41027	5.961	25.889	-178.14	10.984	9.4781	114.92	-880.1	1105.7	15.208	853.88	1078.3	40.35	61.4	0	1	11.115	-1.6424	-15.219	-20.934	2.8809	5.1506	5.0578	11.888	13.996	3.5082	-10.161	-9.0468	1737.1
0.68	69	60	NaN	-0.42862	5.9582	25.869	-176.12	11.064	9.4626	114.9	-880.06	1105.7	15.21	853.6	1078.2	39.448	60.65	0	1	11.156	-1.6015	-15.225	-20.94	2.8623	7.1754	5.0498	11.972	14.018	5.5739	-10.175	-8.9675	1736.7
0.69	70	60	NaN	-0.44445	5.9544	25.857	-174.74	11.116	9.5081	114.87	-880.04	1105.7	15.221	853.47	1078.1	39.351	57.196	0	1	11.051	-1.7063	-15.223	-20.939	2.8456	8.5485	5.0429	12.027	13.897	6.8422	-10.181	-8.9113	1736.6
0.7	71	60	NaN	-0.46352	5.9492	25.844	-172.97	11.297	9.4991	114.85	-880	1105.8	15.123	853.08	1078.1	35.773	60.448	0	1	11.076	-1.6814	-15.223	-20.938	2.8297	10.321	5.0362	12.21	13.906	8.64	-10.186	-8.728	1736.2
0.71	72	60	NaN	-0.4839	5.9453	25.83	-171.24	11.493	9.4435	114.82	-879.97	1105.8	14.769	852.69	1078.1	50.305	70.373	0	1	11.103	-1.6542	-15.222	-20.937	2.8209	12.068	5.0312	12.408	13.924	10.413	-10.19	-8.5292	1735.8
0.72	73	60	NaN	-0.5077	5.9272	25.931	-169.87	11.651	9.4223	114.52	-880.05	1106	14.487	852.36	1078.1	55.869	71.369	0	1	10.976	-1.7812	-15.218	-20.934	2.7969	13.434	5.0043	12.573	13.773	11.652	-10.214	-8.3601	1735.5
0.73	74	60	NaN	-0.52771	5.9011	26.101	-169.01	11.748	9.45	114.06	-880.2	1106.4	14.402	852.12	1078.1	55.323	68.457	0	1	10.906	-1.8518	-15.216	-20.931	2.7649	14.283	4.9651	12.684	13.671	12.431	-10.251	-8.2467	1735.4
0.74	75	60	NaN	-0.52741	5.9017	26.091	-168.5	11.807	9.4458	114.09	-880.16	1106.4	14.281	851.96	1078.1	51.566	64.575	0	1	10.906	-1.8518	-15.214	-20.929	2.7705	14.801	4.9662	12.742	13.676	12.949	-10.248	-8.1871	1735.2
0.75	76	60	NaN	-0.54544	5.9041	26.079	-167.26	11.89	9.5157	114.11	-880.12	1106.4	14.229	851.56	1078	47.699	67.047	0	1	10.855	-1.9025	-15.212	-20.927	2.7555	16.037	4.9668	12.827	13.611	14.135	-10.245	-8.0995	1734.8
0.76	77	60	NaN	-0.5707	5.8963	26.084	-166.17	11.936	9.5073	114.08	-880.09	1106.4	14.032	851.23	1078	49.337	67.396	0	1	10.8	-1.9582	-15.21	-20.925	2.7367	17.141	4.9578	12.875	13.536	15.183	-10.252	-8.05	1734.4
0.77	78	60	NaN	-0.58581	5.9155	25.946	-165.33	11.964	9.6833	114.43	-879.92	1106.1	14.42	850.8	1078.1	46.383	66.451	0	1	10.749	-2.009	-15.208	-20.924	2.7215	17.978	4.9897	12.89	13.471	15.969	-10.219	-8.0339	1733.8
0.78	79	60	NaN	-0.59633	5.9283	25.822	-164.6	11.991	9.8255	114.75	-879.77	1105.8	14.608	850.31	1078.1	47.178	64.503	0	1	10.746	-2.0117	-15.206	-20.921	2.7164	18.716	5.0146	12.905	13.463	16.704	-10.191	-8.0165	1733.2
0.79	80	60	NaN	-0.60967	5.9081	25.841	-163.88	12.002	9.7574	114.69	-879.77	1105.8	14.056	849.82	1078.1	43.113	58.219	0	1	10.761	-1.9972	-15.203	-20.918	2.7202	19.453	4.9936	12.916	13.481	17.456	-10.209	-8.0017	1732.7
0.8	81	60	NaN	-0.61872	5.9006	25.821	-163.46	11.909	9.7818	114.72	-879.73	1105.7	13.966	849.37	1078.1	38.803	57.34	0	1	10.781	-1.977	-15.2	-20.915	2.7161	19.874	4.9871	12.822	13.497	17.897	-10.213	-8.0929	1732.3
0.81	82	60	NaN	-0.62956	5.8866	25.838	-163.31	11.746	9.7701	114.65	-879.77	1105.8	13.883	849.11	1078	39.909	58.617	0	1	10.79	-1.9681	-15.197	-20.912	2.706	20.022	4.969	12.664	13.496	18.054	-10.228	-8.2487	1732
0.82	83	60	NaN	-0.63285	5.8461	25.987	-163.3	11.533	9.7787	114.24	-879.96	1106.1	13.919	848.88	1077.9	40.771	59.489	0	1	10.75	-2.0079	-15.194	-20.91	2.6883	20.024	4.9126	12.466	13.438	18.016	-10.282	-8.4436	1732
0.83	84	60	NaN	-0.64368	5.8232	26.088	-163.52	11.184	9.7789	113.91	-880.09	1106.4	13.947	848.49	1077.8	42.463	61.523	0	1	10.701	-2.057	-15.192	-20.907	2.666	19.795	4.8761	12.132	13.367	17.738	-10.316	-8.7759	1731.7
0.84	85	60	NaN	-0.65188	5.8346	26.016	-163.85	10.83	9.7912	114.01	-880.04	1106.3	14.037	848.11	1077.7	44.186	64.675	0	1	10.646	-2.1127	-15.19	-20.905	2.6589	19.458	4.8874	11.778	13.305	17.345	-10.303	-9.1279	1731.3
0.85	86	60	NaN	-0.64261	5.8686	25.779	-164.19	10.603	9.7916	114.58	-879.83	1105.8	14.142	848.05	1077.6	47.844	64.532	0	1	10.573	-2.1851	-15.188	-20.903	2.6842	19.136	4.9349	11.537	13.258	16.951	-10.253	-9.3663	1731
0.86	87	60	NaN	-0.65113	5.8782	25.764	-165.02	10.069	9.4058	114.54	-879.85	1105.8	13.109	848.16	1077.2	46.753	63.526	0	1	10.53	-2.2286	-15.186	-20.902	2.7083	18.344	4.9323	11.015	13.238	16.116	-10.254	-9.8863	1731.2
0.87	88	60	NaN	-0.65177	5.8933	25.763	-165.96	9.6526	9.3853	114.47	-879.86	1105.8	13.035	847.69	1077.1	47.223	62.864	0	1	10.515	-2.2431	-15.185	-20.9	2.7087	17.398	4.9413	10.605	13.224	15.155	-10.244	-10.296	1730.8
0.88	89	60	NaN	-0.65183	5.9059	25.751	-166.77	9.3056	9.3906	114.46	-879.87	1105.8	13.079	847.29	1076.9	45.745	63.051	0	1	10.148	-2.6111	-15.223	-20.938	2.7073	16.589	4.9484	10.263	12.856	13.978	-10.275	-10.675	1730.4
0.89	90	60	NaN	-0.65075	5.9201	25.735	-167.56	8.9878	9.4112	114.47	-879.87	1105.8	13.204	846.95	1076.8	46.234	63.005	0	1	9.4786	-3.2824	-15.294	-21.009	2.7053	15.799	4.9574	9.9505	12.184	12.517	-10.337	-11.059	1730
0.9	91	60	NaN	-0.64912	5.9338	25.729	-168.41	8.6354	9.5183	114.46	-879.87	1105.8	13.579	846.61	1076.6	45.426	62.809	0	1	8.8089	-3.9537	-15.365	-21.08	2.6949	14.935	4.965	9.6042	11.504	10.981	-10.4	-11.476	1729.7
0.91	92	60	NaN	-0.65002	5.94	25.745	-169.35	8.1807	9.7744	114.4	-879.91	1105.9	14.342	846.31	1076.4	46.025	62.176	0	1	8.3349	-4.4287	-15.406	-21.122	2.6673	13.968	4.9621	9.1586	11.002	9.5393	-10.444	-11.963	1729.4
0.92	93	60	NaN	-0.66068	5.9653	25.711	-170.64	7.6899	9.6828	114.44	-879.9	1105.9	14.091	845.72	1076.1	46.605	62.543	0	1	8.1503	-4.6137	-15.403	-21.119	2.6676	12.689	4.9804	8.6747	10.818	8.0749	-10.423	-12.444	1728.8
0.93	94	60	NaN	-0.66723	5.9716	25.737	-171.59	7.2685	9.75	114.36	-879.94	1105.9	14.306	845.38	1076	46.331	64.82	0	1	8.3977	-4.3657	-15.4	-21.115	2.6516	11.728	4.9794	8.2607	11.049	7.3622	-10.421	-12.855	1728.5
0.94	95	60	NaN	-0.66766	5.9893	25.735	-172.77	6.7353	9.838	114.33	-879.93	1105.9	14.637	844.89	1075.7	48.586	65.556	0	1	8.6474	-4.1155	-15.4	-21.115	2.6404	10.536	4.9879	7.7367	11.288	6.4206	-10.412	-13.378	1728
0.95	96	60	NaN	-0.66449	6.0072	25.718	-173.9	6.2412	9.9542	114.34	-879.9	1105.9	15.054	844.3	1075.5	46.858	67.835	0	1	8.6677	-4.0952	-15.407	-21.123	2.6312	9.3968	4.9985	7.2499	11.299	5.3017	-10.409	-13.873	1727.3
0.96	97	60	NaN	-0.66326	6.014	25.713	-174.83	5.831	10.07	114.31	-879.9	1105.9	15.478	843.69	1075.3	47.043	66.939	0	1	8.7334	-4.0293	-15.411	-21.126	2.6184	8.4564	4.9999	6.8451	11.352	4.4271	-10.411	-14.281	1726.7
0.97	98	60	NaN	-0.67161	6.0185	25.72	-176.04	5.2123	10.037	114.22	-879.91	1105.9	15.608	843.04	1075	45.247	64.523	0	1	8.9035	-3.8588	-15.406	-21.121	2.6041	7.2319	4.9929	6.2379	11.508	3.3731	-10.413	-14.883	1726
0.98	99	60	NaN	-0.66537	6.0174	25.674	-177.2	4.6084	10.186	114.26	-879.87	1105.9	16.212	842.35	1074.8	44.965	64.684	0	1	8.9538	-3.8084	-15.407	-21.122	2.5931	6.0634	4.9861	5.6397	11.547	2.255	-10.421	-15.482	1725.3
0.99	100	60	NaN	-0.66751	6.0164	25.68	-177.72	4.2996	10.199	114.21	-879.87	1105.9	16.337	842.08	1074.7	44.599	64.484	0	1	9.0121	-3.75	-15.41	-21.125	2.5856	5.5312	4.9798	5.3362	11.598	1.7812	-10.43	-15.789	1725
1	101	60	NaN	-0.66703	6.0136	25.675	-178.45	3.8547	10.259	114.17	-879.84	1105.9	16.588	841.55	1074.5	42.469	64.756	0	1	9.3231	-3.4382	-15.413	-21.128	2.5773	4.7926	4.9716	4.8968	11.9	1.3544	-10.441	-16.231	1724.4
1.01	102	60	NaN	-0.66387	6.007	25.65	-179.38	3.2337	10.376	114.16	-879.77	1105.8	17.005	840.84	1074.3	42.057	65.536	0	1	9.6404	-3.1202	-15.416	-21.132	2.5678	3.8539	4.9583	4.2824	12.208	0.73365	-10.458	-16.849	1723.6
1.02	103	60	NaN	-0.66405	5.9881	25.664	-180.12	2.6237	10.455	114.05	-879.77	1105.9	17.292	840.28	1074	43.89	65.506	0	1	9.9618	-2.798	-15.42	-21.135	2.5556	3.0998	4.9281	3.6836	12.517	0.3018	-10.492	-17.452	1723.1
1.03	104	60	NaN	-0.675	5.9259	25.938	-180.49	2.2849	10.357	113.3	-880.03	1106.5	17.022	839.76	1073.8	45.242	66.59	0	1	10.283	-2.4758	-15.424	-21.139	2.5293	2.7141	4.8389	3.3718	12.813	0.23826	-10.585	-17.767	1722.8
1.04	105	60	NaN	-0.65561	5.9666	25.674	-180.89	1.7328	10.439	113.85	-879.66	1106	17.324	839.01	1073.5	45.498	61.395	0	1	10.586	-2.1724	-15.427	-21.143	2.559	2.3288	4.8871	2.8123	13.145	0.15644	-10.54	-18.33	1721.7
1.05	106	60	NaN	-0.66306	5.9385	25.779	-181.09	1.3276	10.535	113.49	-879.74	1106.3	17.636	838.41	1073.3	40.997	49.954	0	1	10.637	-2.1217	-15.431	-21.146	2.5302	2.0985	4.8415	2.4246	13.167	-0.023202	-10.589	-18.721	1721.1
1.06	107	60	NaN	-0.6717	5.9175	25.871	-181.15	0.84661	10.527	113.1	-879.74	1106.6	17.707	837.56	1073	39.172	54.564	0	1	10.652	-2.1062	-15.432	-21.147	2.5077	2.0289	4.8004	1.9638	13.16	-0.077311	-10.631	-19.183	1720.3
1.07	108	60	NaN	-0.67688	5.919	25.824	-181.1	0.3345	10.445	113.01	-879.57	1106.6	17.601	836.62	1072.7	37.13	51.789	0	1	10.632	-2.1262	-15.43	-21.145	2.5052	2.0795	4.7899	1.4636	13.137	-0.046686	-10.64	-19.682	1719.2
1.08	109	60	NaN	-0.69149	5.9047	25.767	-180.99	0.040979	10.404	113.01	-879.48	1106.6	17.56	836.09	1072.5	38.54	46.963	0	1	10.612	-2.1461	-15.429	-21.144	2.4931	2.1923	4.7696	1.1761	13.105	0.046217	-10.659	-19.968	1718.6
1.09	110	60	NaN	-0.68361	5.9457	25.386	-180.84	-0.17975	10.285	113.83	-879.04	1105.9	17.286	835.52	1072.4	36.887	56.198	0	1	10.678	-2.0803	-15.429	-21.144	2.5394	2.3851	4.829	0.93692	13.217	0.30483	-10.6	-20.207	1717.6
1.1	111	60	NaN	-0.70788	5.8809	25.536	-180.64	-0.37988	10.222	113.29	-879.18	1106.3	17.104	834.82	1072.2	39.019	55.311	0	1	10.895	-1.863	-15.432	-21.147	2.5041	2.569	4.7425	0.75853	13.399	0.70603	-10.689	-20.388	1717
1.11	112	60	NaN	-0.71033	5.8824	25.356	-180.44	-0.55782	10.151	113.57	-878.96	1106.1	16.875	834.19	1072	36.023	53.257	0	1	10.752	-2.0061	-15.428	-21.144	2.5202	2.7857	4.7459	0.57874	13.272	0.77961	-10.682	-20.565	1716.2
1.12	113	60	NaN	-0.71645	5.9027	25.11	-180.21	-0.74665	10.111	113.97	-878.64	1105.7	16.677	833.44	1071.8	40.986	51.901	0	1	10.514	-2.2443	-15.424	-21.139	2.5361	3.0434	4.7704	0.38566	13.05	0.79909	-10.653	-20.753	1715.2
1.13	114	60	NaN	-0.74786	5.8966	25.035	-179.97	-0.93249	10.115	113.9	-878.47	1105.7	16.519	832.55	1071.6	38.185	43.351	0	1	10.631	-2.127	-15.429	-21.144	2.5095	3.2917	4.7549	0.20921	13.141	1.1648	-10.674	-20.935	1714.1
1.14	115	60	NaN	-0.79787	5.8847	25.008	-179.84	-1.038	10.118	113.74	-878.36	1105.7	16.27	831.86	1071.4	40.197	42.486	0	1	10.84	-1.9175	-15.434	-21.149	2.4642	3.4202	4.735	0.11166	13.304	1.5026	-10.699	-21.038	1713.3
1.15	116	60	NaN	-0.88986	5.8396	24.919	-179.78	-1.2702	10.238	113.53	-878.17	1105.8	15.812	830.64	1071	42.757	48.328	0	1	11.108	-1.6493	-15.433	-21.148	2.3831	3.492	4.6767	-0.10729	13.491	1.8427	-10.756	-21.256	1712
1.16	117	60	NaN	-0.93875	5.8098	24.829	-179.79	-1.3655	10.334	113.52	-878.06	1105.7	15.513	829.87	1070.8	42.942	55.987	0	1	11.376	-1.3811	-15.432	-21.147	2.3455	3.4958	4.6413	-0.19703	13.721	2.1147	-10.791	-21.344	1711.1
1.17	118	60	NaN	-0.97757	5.7791	24.756	-179.84	-1.405	10.434	113.5	-877.97	1105.7	15.233	829.11	1070.7	35.8	56	0	1	11.624	-1.1322	-15.432	-21.147	2.3169	3.4551	4.6055	-0.23139	13.941	2.3229	-10.826	-21.378	1710.3
1.18	119	60	NaN	-1.0103	5.7602	24.711	-179.9	-1.438	10.525	113.44	-877.9	1105.7	15.015	828.49	1070.5	44.289	64.45	0	1	11.738	-1.0178	-15.436	-21.152	2.2908	3.3976	4.581	-0.2589	14.029	2.3798	-10.855	-21.411	1709.6
1.19	120	60	NaN	-1.0393	5.7612	24.682	-179.98	-1.4863	10.602	113.37	-877.83	1105.7	14.827	827.98	1070.4	49.307	68.603	0	1	11.852	-0.90331	-15.441	-21.156	2.267	3.3233	4.5762	-0.30132	14.119	2.42	-10.865	-21.458	1709
1.2	121	60	NaN	-1.0912	5.7514	24.603	-180.16	-1.5317	10.735	113.26	-877.69	1105.8	14.281	826.75	1070.2	51.473	72.587	0	1	11.966	-0.78887	-15.446	-21.161	2.2324	3.1593	4.5576	-0.33795	14.199	2.3704	-10.888	-21.499	1707.7
1.21	122	60	NaN	-1.1375	5.7842	24.541	-180.32	-1.5406	10.973	113.21	-877.56	1105.8	14.278	825.73	1070.1	52.801	73.907	0	1	12.061	-0.69412	-15.453	-21.168	2.1866	3.0065	4.5867	-0.34313	14.248	2.3124	-10.866	-21.511	1706.5
1.22	123	60	NaN	-1.1949	5.8256	24.465	-180.51	-1.502	11.22	113.1	-877.41	1105.8	14.151	824.14	1070.1	54.798	73.429	0	1	12.142	-0.61262	-15.461	-21.177	2.1334	2.8159	4.6254	-0.30176	14.276	2.2032	-10.836	-21.478	1704.8
1.23	124	60	NaN	-1.2441	5.8739	24.392	-180.71	-1.4858	11.469	112.99	-877.25	1105.8	14.055	822.3	1070.1	54.382	72.645	0	1	12.224	-0.53113	-15.47	-21.185	2.0873	2.6194	4.6723	-0.28415	14.311	2.0883	-10.798	-21.47	1702.8
1.24	125	60	NaN	-1.2842	5.9293	24.321	-180.86	-1.4782	11.706	112.87	-877.07	1105.9	14.098	820.27	1070.3	52.605	69.998	0	1	12.309	-0.44542	-15.475	-21.19	2.0464	2.4709	4.7287	-0.27765	14.355	2.0255	-10.746	-21.468	1700.6
1.25	126	60	NaN	-1.3245	5.9874	24.248	-180.9	-1.4316	11.909	112.78	-876.91	1105.9	14.288	818.09	1070.5	46.384	61.486	0	1	12.4	-0.35471	-15.474	-21.19	2.0009	2.4205	4.7907	-0.23488	14.4	2.0658	-10.684	-21.424	1698.2
1.26	127	60	NaN	-1.3584	6.0171	24.208	-180.85	-1.4291	12.015	112.69	-876.84	1106	14.471	816.6	1070.6	43.144	58.466	0	1	12.406	-0.34797	-15.484	-21.199	1.9608	2.4645	4.8217	-0.2337	14.367	2.1166	-10.662	-21.433	1696.7
1.27	128	60	NaN	-1.3854	6.045	24.172	-180.72	-1.2391	11.947	112.59	-876.76	1106	14.288	814.66	1070.8	42.8	59.832	0	1	12.358	-0.39627	-15.491	-21.206	1.9407	2.6103	4.8544	-0.048492	14.299	2.214	-10.636	-21.254	1694.6
1.28	129	60	NaN	-1.4227	6.0731	24.13	-180.49	-1.0447	11.889	112.51	-876.7	1106	14.193	812.57	1071	39.346	62.061	0	1	12.216	-0.53822	-15.49	-21.205	1.9081	2.8446	4.8894	0.13906	14.125	2.3064	-10.6	-21.066	1692.5
1.29	130	60	NaN	-1.4648	6.0956	24.098	-180.23	-0.86197	11.84	112.39	-876.68	1106.1	14.258	810.48	1071.4	48.024	69.736	0	1	12.051	-0.70411	-15.491	-21.206	1.8641	3.0965	4.9195	0.31414	13.915	2.3924	-10.571	-20.892	1690.4
1.3	131	60	NaN	-1.5177	6.1197	24.074	-179.91	-0.68232	11.78	112.21	-876.66	1106.1	14.579	807.84	1071.8	53.446	75.435	0	1	11.843	-0.91256	-15.496	-21.211	1.7994	3.4118	4.9547	0.48262	13.642	2.4992	-10.541	-20.729	1687.7
1.31	132	60	NaN	-1.5965	6.163	24.033	-179.37	-0.50721	11.691	111.97	-876.62	1106.2	15.251	803.73	1072.5	58.916	78.236	0	1	11.635	-1.121	-15.501	-21.217	1.6977	3.9226	5.0173	0.6385	13.333	2.8016	-10.484	-20.578	1683.5
1.32	133	60	NaN	-1.6151	6.1698	24.021	-179.24	-0.50832	11.597	111.92	-876.62	1106.2	15.318	802.67	1072.7	55.677	70.06	0	1	11.38	-1.3763	-15.506	-21.221	1.6773	4.0508	5.03	0.63152	13.058	2.6745	-10.476	-20.59	1682.4
1.33	134	60	NaN	-1.6551	6.2063	23.983	-178.91	-0.50501	11.356	111.8	-876.59	1106.3	15.649	799.55	1073.3	49.217	70.587	0	1	10.962	-1.7952	-15.509	-21.224	1.628	4.3706	5.0829	0.61844	12.59	2.5754	-10.426	-20.606	1679.2
1.34	135	60	NaN	-1.6925	6.2438	23.947	-178.62	-0.64126	11.042	111.67	-876.57	1106.3	16.066	796.04	1074	53.197	68.963	0	1	10.544	-2.2141	-15.512	-21.228	1.579	4.6503	5.1387	0.46383	12.123	2.4362	-10.374	-20.764	1675.7
1.35	136	60	NaN	-1.7183	6.2751	23.926	-178.45	-0.86882	10.744	111.57	-876.57	1106.3	16.475	792.99	1074.5	45.625	65.629	0	1	10.169	-2.5906	-15.516	-21.231	1.5415	4.8119	5.185	0.2213	11.71	2.2213	-10.331	-21.01	1672.6
1.36	137	60	NaN	-1.7311	6.3018	23.92	-178.39	-1.1301	10.504	111.49	-876.57	1106.3	16.868	790.59	1074.8	47.071	65.33	0	1	10.239	-2.5198	-15.523	-21.238	1.5174	4.8566	5.2219	-0.050127	11.757	2.3369	-10.301	-21.289	1670.1
1.37	138	60	NaN	-1.7349	6.3301	23.908	-178.39	-1.4668	10.276	111.44	-876.54	1106.3	17.362	788.16	1075.2	48.489	69.608	0	1	10.31	-2.4489	-15.531	-21.246	1.4995	4.8466	5.2601	-0.39682	11.81	2.3977	-10.271	-21.643	1667.6
1.38	139	60	NaN	-1.7404	6.359	23.903	-178.51	-2.0716	9.9015	111.31	-876.58	1106.3	18.07	784.16	1075.6	51.221	72.71	0	1	10.381	-2.378	-15.538	-21.253	1.4732	4.7002	5.2996	-1.0122	11.854	2.3222	-10.238	-22.265	1663.6
1.39	140	60	NaN	-1.7286	6.3906	23.889	-178.68	-2.5906	9.5491	111.29	-876.58	1106.4	18.488	781.2	1075.8	51.758	72.484	0	1	10.354	-2.4049	-15.544	-21.259	1.4756	4.5288	5.3377	-1.5377	11.83	2.1239	-10.206	-22.797	1660.7
1.4	141	60	NaN	-1.7153	6.4213	23.892	-178.9	-3.1296	9.2913	111.22	-876.58	1106.4	19.075	778.48	1076	51.857	71.125	0	1	10.249	-2.51	-15.548	-21.263	1.4712	4.2832	5.3716	-2.0799	11.72	1.7732	-10.176	-23.343	1657.9
1.41	142	60	NaN	-1.6971	6.4658	23.901	-179.26	-3.8124	9.0589	111.1	-876.56	1106.5	19.983	775.14	1076.2	50.33	65.393	0	1	10.144	-2.6152	-15.552	-21.267	1.4605	3.9009	5.4179	-2.7645	11.605	1.2857	-10.134	-24.032	1654.5
1.42	143	60	NaN	-1.6666	6.5328	23.893	-179.75	-4.6549	8.7759	111.03	-876.5	1106.5	21.1	770.94	1076.4	47.622	62.837	0	1	10.039	-2.7203	-15.556	-21.271	1.4579	3.3781	5.4868	-3.6089	11.497	0.65776	-10.069	-24.88	1650.2
1.43	144	60	NaN	-1.6419	6.5745	23.907	-180.16	-5.2737	8.6246	110.93	-876.48	1106.5	22.043	767.83	1076.4	45.567	56.88	0	1	9.9345	-2.8255	-15.56	-21.276	1.4523	2.9349	5.5265	-4.2257	11.387	0.10949	-10.034	-25.501	1647
1.44	145	60	NaN	-1.6063	6.6364	23.909	-180.87	-6.2204	8.3006	110.84	-876.44	1106.6	23.184	763.21	1076.4	37.329	32.034	0	1	9.9774	-2.7824	-15.569	-21.284	1.4538	2.1912	5.5842	-5.1683	11.431	-0.5912	-9.9845	-26.452	1642.3
1.45	146	60	NaN	-1.5809	6.6713	23.89	-181.47	-6.965	8.0268	110.82	-876.43	1106.6	24.01	759.51	1076.4	39.493	46.47	0	1	10.047	-2.7131	-15.578	-21.293	1.4565	1.5721	5.6162	-5.9099	11.503	-1.1411	-9.9617	-27.203	1638.5
1.46	147	60	NaN	-1.5619	6.6953	23.872	-182.01	-7.6176	7.863	110.8	-876.42	1106.6	24.924	756.15	1076.4	36.911	44.401	0	1	10.116	-2.6439	-15.587	-21.302	1.4491	1.0008	5.6368	-6.5591	11.565	-1.6431	-9.9502	-27.861	1635.1
1.47	148	60	NaN	-1.5465	6.7205	23.86	-182.56	-8.2947	7.7942	110.77	-876.43	1106.6	26.068	752.8	1076.4	39.006	53.52	0	1	10.125	-2.635	-15.593	-21.308	1.4296	0.41684	5.6576	-7.2318	11.554	-2.2181	-9.9352	-28.54	1631.7
1.48	149	60	NaN	-1.5334	6.75	23.847	-183.13	-9.0588	7.7307	110.74	-876.44	1106.7	27.263	749.38	1076.3	39.899	55.729	0	1	10.005	-2.7546	-15.591	-21.307	1.406	-0.19237	5.6813	-7.9902	11.411	-2.9469	-9.91	-29.297	1628.2
1.49	150	60	NaN	-1.5141	6.7901	23.855	-183.87	-10.008	7.4133	110.62	-876.45	1106.7	28.38	743.91	1076.2	39.747	60.573	0	1	10.019	-2.7409	-15.587	-21.303	1.3915	-0.96211	5.7118	-8.9302	11.41	-3.703	-9.8757	-30.233	1622.7
1.5	151	60	NaN	-1.5016	6.8244	23.84	-184.36	-10.73	7.4025	110.62	-876.48	1106.7	29.705	740.2	1076.1	43.422	65.075	0	1	10.182	-2.5777	-15.584	-21.299	1.3636	-1.4915	5.7398	-9.6452	11.545	-4.0692	-9.8437	-30.944	1619
1.51	152	60	NaN	-1.4871	6.8489	23.831	-184.72	-11.372	7.368	110.61	-876.52	1106.7	30.799	736.6	1076	44.5	64.388	0	1	10.818	-1.9395	-15.582	-21.298	1.3453	-1.8892	5.7582	-10.281	12.164	-3.8288	-9.8242	-31.579	1615.4
1.52	153	60	NaN	-1.4747	6.8826	23.866	-185.02	-12.184	7.3662	110.43	-876.64	1106.8	32.325	731.28	1075.8	45.132	63.319	0	1	10.729	-2.0289	-15.583	-21.298	1.3063	-2.2409	5.7794	-11.081	12.036	-4.2698	-9.8037	-32.379	1610.1
1.53	154	60	NaN	-1.4634	6.9271	23.934	-185.21	-13.083	7.4332	110.14	-876.84	1107.1	34.256	724.74	1075.7	46.471	64.341	0	1	10.182	-2.5777	-15.585	-21.3	1.2493	-2.499	5.8068	-11.963	11.431	-5.0767	-9.7782	-33.263	1603.7
1.54	155	60	NaN	-1.4405	6.9516	23.946	-185.12	-13.481	7.4516	110.1	-876.91	1107.1	35.207	721	1075.6	45.743	63.531	0	1	9.6342	-3.1265	-15.587	-21.302	1.243	-2.4357	5.8242	-12.354	10.877	-5.5622	-9.7626	-33.656	1600
1.55	156	60	NaN	-1.3934	6.9764	23.838	-185.03	-13.692	7.5279	110.5	-876.78	1106.8	35.832	719.17	1075.6	45.775	64.067	0	1	9.0866	-3.6753	-15.589	-21.304	1.2852	-2.3563	5.8561	-12.571	10.372	-6.0316	-9.7326	-33.875	1598
1.56	157	60	NaN	-1.3355	7.0164	23.831	-184.57	-14.142	7.5501	110.61	-876.83	1106.8	36.94	714.28	1075.6	46.007	64.484	0	1	8.5391	-4.224	-15.591	-21.306	1.3154	-1.916	5.893	-13.019	9.8545	-6.14	-9.6976	-34.324	1593.1
1.57	158	60	NaN	-1.2896	7.0473	23.853	-184.03	-14.518	7.4969	110.62	-876.93	1106.9	37.623	709.75	1075.6	45.845	64.623	0	1	7.9969	-4.7675	-15.594	-21.31	1.3446	-1.3985	5.9184	-13.389	9.3414	-6.166	-9.6759	-34.699	1588.7
1.58	159	60	NaN	-1.2545	7.0758	23.906	-183.38	-14.847	7.5184	110.52	-877.08	1107	38.297	705.32	1075.6	45.916	64.842	0	1	7.4596	-5.3061	-15.6	-21.315	1.3589	-0.76788	5.9417	-13.713	8.8185	-6.074	-9.6583	-35.029	1584.4
1.59	160	60	NaN	-1.2107	7.1147	23.965	-182.48	-15.227	7.7259	110.41	-877.28	1107.1	39.478	699.91	1075.8	45.674	64.213	0	1	6.9223	-5.8446	-15.606	-21.321	1.3642	0.096555	5.9793	-14.091	8.2865	-5.748	-9.6265	-35.412	1579.1
1.6	161	60	NaN	-1.1173	7.1569	23.852	-181.39	-15.534	7.9298	110.88	-877.27	1106.9	40.392	694.57	1076.1	45.463	64.422	0	1	6.385	-6.3831	-15.611	-21.327	1.4504	1.1773	6.0378	-14.415	7.8355	-5.2058	-9.5736	-35.741	1573.7
1.61	162	60	NaN	-1.0763	7.1758	23.86	-180.6	-15.694	8.2401	110.93	-877.37	1106.9	41.178	691	1076.4	46.092	63.679	0	1	5.8477	-6.9216	-15.617	-21.332	1.4702	1.9498	6.063	-14.581	7.3179	-4.9718	-9.5541	-35.914	1570.2
1.62	163	60	NaN	-1.0089	7.2152	23.859	-179.44	-15.857	8.6109	111.03	-877.49	1106.9	41.786	686.35	1076.8	45.188	64.547	0	1	5.3104	-7.4601	-15.623	-21.338	1.5264	3.0926	6.1133	-14.755	6.8368	-4.3675	-9.5095	-36.093	1565.7
1.63	164	60	NaN	-0.95319	7.2495	23.843	-178.39	-15.967	8.956	111.15	-877.59	1106.9	42.224	682.24	1077.1	47.14	64.88	0	1	4.7732	-7.9987	-15.629	-21.344	1.5768	4.14	6.1587	-14.876	6.35	-3.8587	-9.4698	-36.22	1561.6
1.64	165	60	NaN	-0.91953	7.2702	23.83	-177.67	-16.01	9.1823	111.22	-877.66	1106.8	42.403	679.49	1077.4	45.374	62.644	0	1	4.2359	-8.5372	-15.634	-21.349	1.6111	4.8624	6.187	-14.926	5.847	-3.6748	-9.4472	-36.276	1559
1.65	166	60	NaN	-0.88924	7.288	23.841	-177.14	-16.013	9.2771	111.25	-877.71	1106.9	42.247	677.51	1077.5	42.375	60.778	0	1	3.7844	-8.9897	-15.64	-21.355	1.6511	5.4005	6.2091	-14.934	5.4355	-3.5892	-9.4307	-36.289	1557
1.66	167	60	NaN	-0.82541	7.3319	23.828	-175.91	-16.016	9.6662	111.39	-877.86	1106.9	42.122	672.84	1078	41.096	57.682	0	1	3.5564	-9.2182	-15.645	-21.36	1.7321	6.6472	6.2648	-14.949	5.2885	-2.571	-9.3799	-36.309	1552.5
1.67	168	60	NaN	-0.76028	7.3823	23.814	-174.72	-15.977	10.03	111.58	-878.01	1106.8	41.608	668.33	1078.3	40.527	59.031	0	1	3.3765	-9.3986	-15.646	-21.361	1.8306	7.8707	6.3258	-14.92	5.207	-1.5279	-9.3205	-36.282	1548.2
1.68	169	60	NaN	-0.69763	7.4443	23.845	-173.6	-15.964	10.49	111.68	-878.15	1106.9	41.141	664.14	1078.6	40.171	56.248	0	1	3.2162	-9.5592	-15.646	-21.361	1.9212	9.0232	6.3956	-14.915	5.1374	-0.53605	-9.2506	-36.277	1544.2
1.69	170	60	NaN	-0.61921	7.4873	23.901	-172.68	-15.968	10.905	111.68	-878.29	1107	40.725	660.84	1078.8	36.885	47.603	0	1	3.0559	-9.7199	-15.646	-21.361	2.0203	9.962	6.4416	-14.923	5.0761	0.24209	-9.2047	-36.284	1541
1.7	171	60	NaN	-0.53296	7.5122	23.943	-171.96	-15.975	11.202	111.68	-878.41	1107	40.268	658.43	1078.9	35.866	44.608	0	1	2.8956	-9.8806	-15.646	-21.361	2.1274	10.7	6.4657	-14.928	5.023	0.81904	-9.1805	-36.289	1538.8
1.71	172	60	NaN	-0.47761	7.5621	23.931	-171.26	-15.977	11.455	111.9	-878.49	1107	39.678	656.21	1078.9	34.958	40.103	0	1	2.7353	-10.041	-15.646	-21.361	2.2169	11.439	6.5167	-14.931	4.9522	1.3974	-9.1295	-36.293	1536.7
1.72	173	60	NaN	-0.41143	7.6243	23.936	-170.62	-15.993	11.845	112.09	-878.53	1107	39.404	654.14	1079	37.017	36.353	0	1	2.575	-10.202	-15.646	-21.361	2.3036	12.093	6.5793	-14.948	4.8786	1.8906	-9.0669	-36.31	1534.6
1.73	174	60	NaN	-0.33401	7.7038	23.951	-169.76	-16.025	12.202	112.3	-878.66	1107	38.579	651.7	1078.9	36.616	33.318	0	1	2.4147	-10.363	-15.646	-21.361	2.4239	12.999	6.6555	-14.977	4.8386	2.6367	-8.9907	-36.338	1532.4
1.74	175	60	NaN	-0.28899	7.7554	23.966	-169.23	-16.027	12.423	112.41	-878.76	1107	38.072	650.28	1078.9	35.801	34.814	0	1	2.2544	-10.523	-15.646	-21.361	2.4944	13.549	6.7046	-14.976	4.7488	3.0255	-8.9416	-36.337	1531.1
1.75	176	60	NaN	-0.2317	7.8388	23.982	-168.65	-15.998	12.742	112.56	-878.86	1107	37.656	648.83	1078.8	37.415	32.658	0	1	2.0941	-10.684	-15.646	-21.361	2.5752	14.155	6.7845	-14.944	4.6693	3.4708	-8.8618	-36.306	1529.8
1.76	177	60	NaN	-0.13538	7.9777	24.001	-167.76	-15.953	13.243	112.83	-879.01	1107	37.063	646.72	1078.7	36.691	33.659	0	1	1.9338	-10.845	-15.646	-21.361	2.7075	15.079	6.9176	-14.893	4.6413	4.2348	-8.7286	-36.254	1527.9
1.77	178	60	NaN	-0.073603	8.0478	24.019	-167.33	-15.893	13.447	112.98	-879.12	1107	36.706	645.86	1078.6	34.998	33.359	0	1	1.6436	-11.135	-15.637	-21.352	2.7899	15.537	6.9835	-14.828	4.4334	4.402	-8.6532	-36.18	1527.2
1.78	179	60	NaN	-0.056228	8.1402	24.165	-166.91	-15.802	13.451	112.77	-879.28	1107.1	35.901	645.24	1078.5	37.791	32.664	0	1	1.3397	-11.44	-15.626	-21.341	2.8301	15.972	7.0639	-14.726	4.1698	4.5325	-8.5624	-36.067	1526.7
1.79	180	60	NaN	0.0036815	8.2071	24.195	-166.57	-15.785	13.602	112.89	-879.45	1107.1	35.57	644.92	1078.4	35.828	34.117	0	1	1.0359	-11.745	-15.616	-21.331	2.9073	16.332	7.128	-14.706	3.9432	4.5874	-8.4877	-36.037	1526.6
1.8	181	60	NaN	0.1532	8.3253	24.116	-166.15	-15.712	13.839	113.46	-879.62	1106.9	35.025	644.76	1078.3	37.243	30.686	0	1	0.69904	-12.082	-15.6	-21.315	3.0986	16.798	7.249	-14.635	3.7977	4.7163	-8.3505	-35.95	1526.7
1.81	182	60	NaN	0.31722	8.4677	24.037	-165.74	-15.595	14.04	114.07	-879.79	1106.8	34.261	644.84	1078.1	35.079	33.181	0	1	0.30749	-12.475	-15.574	-21.289	3.3137	17.253	7.3926	-14.52	3.6212	4.7786	-8.1812	-35.809	1527
1.82	183	60	NaN	0.39699	8.5679	24.064	-165.54	-15.51	14.143	114.24	-879.95	1106.8	33.665	645.27	1078	39.219	32.475	0	1	-0.084057	-12.867	-15.548	-21.263	3.4208	17.485	7.4876	-14.429	3.3368	4.6181	-8.0604	-35.693	1527.6
1.83	184	60	NaN	0.48396	8.661	24.117	-165.39	-15.419	14.422	114.31	-880.14	1106.8	33.456	645.72	1078	36.192	34.204	0	1	-0.4756	-13.259	-15.522	-21.237	3.5171	17.639	7.5788	-14.337	3.0415	4.379	-7.9434	-35.574	1528.3
1.84	185	60	NaN	0.59695	8.8056	24.167	-165.2	-15.277	14.409	114.44	-880.46	1106.8	32.075	647.13	1077.6	35.96	31.552	0	1	-0.86715	-13.652	-15.497	-21.212	3.6833	17.889	7.7123	-14.184	2.8162	4.2367	-7.7842	-35.395	1530.1
1.85	186	60	NaN	0.69081	8.9246	24.158	-165.03	-15.145	14.506	114.69	-880.72	1106.8	31.172	648.3	1077.5	37.293	37.521	0	1	-1.2648	-14.051	-15.466	-21.182	3.8171	18.098	7.8287	-14.05	2.5523	4.0473	-7.6377	-35.231	1531.6
1.86	187	60	NaN	0.76275	9.0288	24.198	-164.88	-15.016	14.646	114.72	-881.03	1106.9	30.52	649.46	1077.4	39.275	28.675	0	1	-1.6656	-14.452	-15.434	-21.149	3.9116	18.265	7.9285	-13.916	2.246	3.8131	-7.5055	-35.065	1533.1
1.87	188	60	NaN	0.85395	9.1591	24.265	-164.74	-14.852	14.792	114.7	-881.36	1107	29.79	651	1077.4	37.31	39.539	0	1	-2.0663	-14.854	-15.402	-21.117	4.0255	18.436	8.0526	-13.745	1.9592	3.5826	-7.349	-34.862	1535
1.88	189	60	NaN	1.0233	9.3603	24.217	-164.55	-14.609	14.994	115.18	-881.56	1106.9	28.861	653.21	1077.3	34.232	38.192	0	1	-2.467	-15.256	-15.369	-21.085	4.2424	18.671	8.2579	-13.507	1.7754	3.4154	-7.1114	-34.591	1537.5
1.89	190	60	NaN	1.155	9.5623	24.176	-164.34	-14.327	15.355	115.5	-881.95	1106.8	28.389	655.52	1077.4	38.944	63.156	0	1	-2.8678	-15.657	-15.337	-21.052	4.3981	18.9	8.4672	-13.232	1.5303	3.243	-6.8698	-34.284	1540.2
1.9	191	60	NaN	1.2617	9.7014	24.134	-164.26	-14.154	15.332	115.74	-882.25	1106.8	27.541	657.81	1077.2	38.924	60.408	0	1	-3.1432	-15.933	-15.305	-21.02	4.5392	19.014	8.6043	-13.057	1.396	3.0808	-6.7006	-34.077	1542.9
1.91	192	60	NaN	1.3629	9.8465	24.107	-164.18	-13.927	15.366	115.9	-882.53	1106.7	26.9	659.9	1077.1	35.267	56.097	0	1	-3.3238	-16.114	-15.273	-20.988	4.6652	19.125	8.7487	-12.829	1.3414	3.0107	-6.5246	-33.818	1545.3
1.92	193	60	NaN	1.4584	10.006	24.109	-164.09	-13.646	15.511	115.98	-882.82	1106.8	26.52	661.9	1077.1	38.705	59.368	0	1	-3.2259	-16.016	-15.275	-20.99	4.773	19.226	8.9089	-12.55	1.5471	3.2103	-6.3658	-33.54	1547.6
1.93	194	60	NaN	1.5692	10.189	24.131	-164.02	-13.306	15.664	116.03	-883.15	1106.8	26.131	664.32	1077.2	40.7	64.079	0	1	-3.1277	-15.918	-15.276	-20.991	4.8938	19.303	9.0943	-12.211	1.7662	3.3853	-6.1817	-33.202	1550.4
1.94	195	60	NaN	1.7535	10.434	24.135	-163.98	-12.83	15.638	116.16	-883.59	1106.9	25.191	668.04	1077.2	52.984	71.32	0	1	-3.0295	-15.819	-15.277	-20.993	5.1089	19.373	9.3398	-11.736	2.0794	3.5535	-5.9377	-32.729	1554.6
1.95	196	60	NaN	1.8428	10.6	24.122	-163.97	-12.482	15.529	116.25	-883.94	1106.9	24.427	670.77	1077.1	53.991	71.7	0	1	-2.9313	-15.721	-15.279	-20.994	5.2228	19.41	9.5031	-11.385	2.2915	3.6894	-5.7758	-32.38	1557.7
1.96	197	60	NaN	1.9104	10.788	24.267	-163.99	-12.118	15.528	115.9	-884.27	1107.2	23.948	673.52	1077.1	49.523	71.242	0	1	-2.833	-15.622	-15.28	-20.996	5.2883	19.384	9.6834	-11.014	2.4553	3.7616	-5.5969	-32.009	1560.8
1.97	198	60	NaN	2.0456	11.048	24.332	-164.1	-11.523	15.366	115.82	-884.85	1107.3	22.942	678.37	1077.1	50.295	67.625	0	1	-2.7348	-15.524	-15.282	-20.997	5.4457	19.302	9.9425	-10.417	2.7109	3.7783	-5.3393	-31.414	1566.3
1.98	199	60	NaN	2.1993	11.3	24.329	-164.25	-10.888	15.168	115.94	-885.47	1107.4	21.909	683.52	1077.1	47.716	64.723	0	1	-2.6366	-15.425	-15.283	-20.998	5.629	19.176	10.198	-9.7855	2.9924	3.7505	-5.0851	-30.784	1572.1
1.99	200	60	NaN	2.3057	11.479	24.326	-164.42	-10.45	15.112	116.04	-885.79	1107.4	21.488	686.8	1077.2	45.273	61.487	0	1	-2.5384	-15.327	-15.285	-21	5.7465	19.016	10.38	-9.3518	3.208	3.6894	-4.9042	-30.352	1575.7
2	201	60	NaN	2.4515	11.753	24.163	-164.65	-9.9945	14.955	116.61	-885.74	1107.1	20.838	690.3	1077.2	42.282	60.112	0	1	-2.4402	-15.229	-15.286	-21.001	5.9289	18.826	10.666	-8.908	3.4887	3.597	-4.6197	-29.909	1579.2
2.01	202	60	NaN	2.5319	11.929	24.14	-164.87	-9.4891	14.776	116.71	-886.16	1107.2	20.081	693.83	1077.2	39.475	58.727	0	1	-2.342	-15.13	-15.287	-21.003	6.0317	18.626	10.844	-8.4041	3.6897	3.4955	-4.4437	-29.407	1583.2
2.02	203	60	NaN	2.6856	12.235	24.127	-165.34	-8.5803	14.473	116.85	-886.91	1107.2	18.766	700.25	1077.2	34.756	57.993	0	1	-2.2438	-15.032	-15.289	-21.004	6.2218	18.193	11.154	-7.4992	3.978	3.1616	-4.1352	-28.503	1590.5
2.03	204	60	NaN	2.7906	12.451	24.133	-165.68	-7.9359	14.294	116.9	-887.43	1107.3	17.919	704.79	1077.3	47.067	67.094	0	1	-2.1456	-14.933	-15.29	-21.005	6.3478	17.876	11.372	-6.8577	4.2022	2.9425	-3.9178	-27.863	1595.6
2.04	205	60	NaN	2.8595	12.599	24.155	-165.91	-7.4614	14.192	116.87	-887.78	1107.3	17.342	707.87	1077.3	48.686	63.619	0	1	-2.0474	-14.835	-15.292	-21.007	6.4288	17.658	11.522	-6.3845	4.3814	2.8231	-3.7698	-27.391	1599
2.05	206	60	NaN	2.9996	12.875	24.174	-166.34	-6.5436	13.932	116.9	-888.45	1107.5	16.033	713.59	1077.3	41.253	53.199	0	1	-1.9989	-14.786	-15.294	-21.009	6.6023	17.267	11.8	-5.4683	4.6034	2.4808	-3.4934	-26.477	1605.5
2.06	207	60	NaN	3.1376	13.171	24.221	-166.75	-5.5662	13.701	116.8	-889.03	1107.6	14.664	719.4	1077.4	37.727	32.255	0	1	-1.9769	-14.764	-15.296	-21.011	6.771	16.888	12.096	-4.4916	4.7941	2.1242	-3.1993	-25.503	1611.9
2.07	208	60	NaN	3.2167	13.369	24.217	-167.04	-4.8589	13.505	116.82	-889.49	1107.7	13.542	723.64	1077.5	35.896	36.179	0	1	-1.9548	-14.742	-15.298	-21.013	6.8801	16.623	12.298	-3.7879	4.9253	1.8812	-2.9998	-24.801	1616.7
2.08	209	60	NaN	3.2972	13.539	24.18	-167.32	-4.122	13.349	116.94	-889.95	1107.7	12.454	727.52	1077.6	36.449	27.665	0	1	-1.9327	-14.72	-15.3	-21.015	6.9931	16.381	12.474	-3.057	5.0604	1.6608	-2.8261	-24.072	1621.1
2.09	210	60	NaN	3.3801	13.709	24.166	-167.61	-3.3714	13.24	116.99	-890.38	1107.7	11.449	731.41	1077.7	38.447	38.859	0	1	-1.9107	-14.698	-15.302	-21.017	7.1036	16.109	12.65	-2.3124	5.1929	1.4108	-2.6522	-23.33	1625.5
2.1	211	60	NaN	3.4703	13.915	24.194	-167.97	-2.5308	13.133	116.95	-890.82	1107.9	10.318	735.88	1077.9	38.14	25.57	0	1	-1.8886	-14.676	-15.304	-21.02	7.2206	15.776	12.861	-1.4773	5.332	1.1005	-2.4432	-22.497	1630.5
2.11	212	60	NaN	3.5867	14.196	24.222	-168.41	-1.3787	12.928	116.91	-891.32	1108	8.5565	741.71	1078.1	37.59	56	0	1	-1.8666	-14.654	-15.307	-21.022	7.3826	15.383	13.149	-0.33156	5.5161	0.72966	-2.1576	-21.353	1636.9
2.12	213	60	NaN	3.663	14.368	24.227	-168.71	-0.63006	12.804	116.92	-891.7	1108.1	7.3386	745.67	1078.2	44.5	63.677	0	1	-1.8445	-14.632	-15.309	-21.024	7.4918	15.115	13.327	0.41165	5.6473	0.48344	-1.9822	-20.612	1641.3
2.13	214	60	NaN	3.7458	14.596	24.233	-169.15	0.40996	12.678	116.9	-892.27	1108.2	5.7471	751.36	1078.5	46.403	64.592	0	1	-1.8224	-14.609	-15.311	-21.026	7.6145	14.723	13.563	1.4435	5.7921	0.11346	-1.7483	-19.583	1647.7
2.14	215	60	NaN	3.8171	14.791	24.206	-169.47	1.2905	12.502	116.98	-892.71	1108.2	4.1623	756.14	1078.7	47.412	63.384	0	1	-1.8004	-14.587	-15.313	-21.028	7.7313	14.443	13.766	2.3158	5.9309	-0.14448	-1.5472	-18.713	1653
2.15	216	60	NaN	3.8921	14.981	24.162	-169.79	2.1422	12.33	117.12	-893.12	1108.2	2.5159	760.9	1078.8	42.065	57.426	0	1	-1.7783	-14.565	-15.315	-21.031	7.8558	14.178	13.964	3.1585	6.0775	-0.38736	-1.351	-17.872	1658.2
2.16	217	60	NaN	3.9775	15.189	24.138	-170.18	3.0911	12.234	117.22	-893.62	1108.3	0.84455	766.45	1079	40.6	56.302	0	1	-1.7563	-14.543	-15.318	-21.033	7.9875	13.832	14.182	4.0976	6.2312	-0.71099	-1.1351	-16.935	1664.4
2.17	218	60	NaN	4.0314	15.333	24.169	-170.43	3.746	12.249	117.15	-893.98	1108.3	-0.18925	770.29	1079.2	38.605	51.038	0	1	-1.7342	-14.521	-15.32	-21.035	8.0644	13.604	14.334	4.7459	6.3302	-0.91741	-0.98607	-16.289	1668.7
2.18	219	60	NaN	4.139	15.557	24.154	-170.73	4.6396	11.974	117.29	-894.39	1108.3	-2.5474	776.26	1079.2	35.249	51.959	0	1	-1.7121	-14.499	-15.322	-21.037	8.2417	13.369	14.565	5.6324	6.5295	-1.1297	-0.75736	-15.405	1675.2
2.19	220	60	NaN	4.2304	15.792	24.149	-171.06	5.3895	11.979	117.37	-894.78	1108.3	-4.2147	782.3	1079.4	38.328	53.528	0	1	-1.6901	-14.477	-15.324	-21.039	8.3771	13.091	14.806	6.3751	6.687	-1.3853	-0.51759	-14.664	1681.7
2.2	221	60	NaN	4.286	15.941	24.132	-171.26	5.8316	11.995	117.46	-895.01	1108.3	-5.2405	786.15	1079.4	37.653	48.331	0	1	-1.668	-14.455	-15.326	-21.041	8.4603	12.918	14.96	6.8126	6.7923	-1.5367	-0.36596	-14.229	1685.9
2.21	222	60	NaN	4.3307	16.058	24.113	-171.4	6.2014	11.977	117.55	-895.21	1108.3	-6.2575	789.54	1079.5	41.444	52.931	0	1	-1.6627	-14.449	-15.328	-21.043	8.5336	12.8	15.081	7.1785	6.8708	-1.6491	-0.24631	-13.864	1689.5
2.22	223	60	NaN	4.397	16.244	24.118	-171.62	6.8099	12.01	117.62	-895.57	1108.3	-7.8598	795.32	1079.6	44.856	51.806	0	1	-1.7279	-14.515	-15.325	-21.04	8.641	12.619	15.273	7.7804	6.9131	-1.8952	-0.051669	-13.26	1695.8
2.23	224	60	NaN	4.4264	16.368	24.13	-171.73	7.1686	12.009	117.63	-895.79	1108.3	-9.0377	799.5	1079.6	51.846	52.908	0	1	-1.793	-14.58	-15.322	-21.037	8.6994	12.542	15.401	8.1358	6.9065	-2.0379	0.078758	-12.901	1700.3
2.24	225	60	NaN	4.4803	16.539	24.12	-171.83	7.7872	12.184	117.74	-896.1	1108.3	-10.425	805.22	1079.8	54.535	50.891	0	1	-1.8549	-14.642	-15.319	-21.035	8.7884	12.477	15.581	8.7455	6.9336	-2.1651	0.26164	-12.289	1706.4
2.25	226	60	NaN	4.5143	16.672	24.129	-171.87	8.2792	12.357	117.77	-896.32	1108.4	-11.448	809.75	1079.9	55.905	47.888	0	1	-1.8621	-14.649	-15.321	-21.036	8.8456	12.462	15.72	9.2311	6.9835	-2.1868	0.39934	-11.805	1711.2
2.26	227	60	NaN	4.54	16.781	24.141	-171.86	8.693	12.51	117.78	-896.49	1108.4	-12.327	813.68	1080.1	57.758	44.137	0	1	-1.832	-14.619	-15.32	-21.036	8.8907	12.495	15.835	9.6394	7.0587	-2.1239	0.51434	-11.396	1715.3
2.27	228	60	NaN	4.5693	16.939	24.165	-171.77	9.2787	12.799	117.78	-896.7	1108.5	-13.243	819.03	1080.3	60.72	42.021	1	1	-1.7626	-14.55	-15.319	-21.034	8.9361	12.592	16.001	10.217	7.1735	-1.9573	0.6824	-10.817	1721
2.28	229	60	NaN	4.6036	17.227	24.23	-171.59	10.31	13.452	117.66	-897	1108.7	-14.146	827.85	1080.8	60.271	38.183	1	1	-1.9912	-14.779	-15.316	-21.032	8.9733	12.782	16.302	11.235	6.9821	-1.9961	0.98542	-9.7965	1730.1
2.29	230	60	NaN	4.6298	17.338	24.216	-171.45	10.728	13.796	117.69	-897.07	1108.8	-14.148	831.31	1081.1	60.605	38.444	1	1	-2.4902	-15.279	-15.313	-21.029	8.9917	12.915	16.422	11.644	6.5015	-2.3636	1.1087	-9.3851	1733.6
2.3	231	60	NaN	4.6852	17.484	24.194	-171.22	11.325	14.245	117.71	-897.14	1108.8	-14.003	836.01	1081.4	61.027	38.679	1	1	-2.1982	-14.986	-15.302	-21.017	9.0311	13.122	16.58	12.228	6.8329	-1.8639	1.2786	-8.7891	1738.4
2.31	232	60	NaN	4.7571	17.625	24.154	-170.98	11.962	14.602	117.78	-897.18	1108.8	-13.801	840.74	1081.7	60.854	37.163	1	1	-1.8439	-14.631	-15.293	-21.008	9.0868	13.354	16.735	12.852	7.2429	-1.2771	1.4416	-8.1557	1743.1
2.32	233	60	NaN	4.8274	17.74	24.113	-170.73	12.498	14.823	117.84	-897.15	1108.8	-13.577	844.63	1082	61.242	37.717	1	1	-1.4497	-14.236	-15.289	-21.004	9.1423	13.586	16.86	13.378	7.6926	-0.64943	1.5712	-7.6258	1746.9
2.33	234	60	NaN	4.8844	17.825	24.085	-170.5	12.887	14.945	117.88	-897.06	1108.8	-13.281	847.5	1082.1	61.646	38.935	1	1	-0.7705	-13.555	-15.283	-20.998	9.1838	13.796	16.95	13.763	8.4133	0.24123	1.6672	-7.2351	1749.7
2.34	235	60	NaN	4.933	17.891	24.057	-170.33	13.272	15.067	117.87	-897.01	1108.8	-12.751	850.2	1082.2	61.835	37.143	1	1	-0.10156	-12.885	-15.275	-20.99	9.2086	13.95	17.021	14.142	9.107	1.0657	1.7465	-6.8475	1752.3
2.35	236	60	NaN	4.9545	17.917	24.061	-170.25	13.439	15.291	117.82	-896.99	1108.9	-11.97	851.47	1082.3	62.685	37.338	1	1	0.34795	-12.434	-15.262	-20.977	9.1997	13.999	17.05	14.306	9.5476	1.5649	1.7882	-6.6709	1753.5
2.36	237	60	NaN	4.9938	17.953	24.016	-169.98	13.845	15.354	117.73	-896.96	1108.9	-11.042	854.72	1082.3	62.074	38.749	1	1	0.90757	-11.873	-15.25	-20.965	9.1983	14.229	17.086	14.712	10.106	2.3559	1.836	-6.2535	1756.6
2.37	238	60	NaN	5.0198	17.969	23.969	-169.78	14.25	15.41	117.63	-896.96	1108.9	-9.9044	857.57	1082.3	61.288	37.218	1	1	1.7466	-11.032	-15.24	-20.955	9.1773	14.38	17.102	15.116	10.924	3.3474	1.8621	-5.8397	1759.4
2.38	239	60	NaN	5.0003	17.954	23.962	-169.55	14.743	15.455	117.24	-897.04	1109.1	-8.0359	860.74	1082.2	61.406	36.221	1	1	2.5146	-10.262	-15.225	-20.94	9.0767	14.522	17.08	15.617	11.591	4.2598	1.8551	-5.3227	1762.4
2.39	240	60	NaN	4.9338	17.918	23.999	-169.17	15.395	15.438	116.45	-897.22	1109.5	-5.3068	865.13	1081.8	62.921	37.559	1	1	3.161	-9.6146	-15.21	-20.925	8.8859	14.778	17.021	16.292	12.047	5.1636	1.8112	-4.6334	1766.8
2.4	241	60	NaN	4.9197	17.894	23.968	-169.06	15.609	15.452	116.29	-897.2	1109.5	-3.6565	866.91	1081.5	61.877	37.309	1	1	3.2731	-9.5022	-15.212	-20.927	8.8094	14.832	16.987	16.516	12.082	5.3296	1.7756	-4.4105	1768.4
2.41	242	60	NaN	4.8704	17.874	23.942	-168.88	16.078	15.34	115.95	-897.18	1109.6	-1.4462	868.81	1081.2	61.299	36.467	1	1	3.5979	-9.1766	-15.214	-20.929	8.6736	14.921	16.953	17	12.272	5.7441	1.7384	-3.9299	1770.1
2.42	243	60	NaN	4.8436	17.858	23.915	-168.78	16.39	15.34	115.74	-897.14	1109.7	0.56723	870.18	1080.8	60.596	36.183	1	1	4.0796	-8.6938	-15.218	-20.933	8.5721	14.95	16.923	17.325	12.652	6.2567	1.7058	-3.6077	1771.3
2.43	244	60	NaN	4.8158	17.837	23.893	-168.71	16.667	15.248	115.52	-897.09	1109.8	2.6822	871.61	1080.3	60.713	36.194	1	1	4.8226	-7.9491	-15.216	-20.931	8.466	14.938	16.885	17.62	13.289	6.9889	1.6692	-3.311	1772.5
2.44	245	60	NaN	4.7744	17.81	23.866	-168.68	16.981	14.985	115.26	-897.04	1109.9	4.8695	873.15	1079.8	60.516	37.196	1	1	5.5587	-7.2113	-15.214	-20.929	8.3428	14.891	16.836	17.954	13.901	7.6792	1.622	-2.975	1773.9
2.45	246	60	NaN	4.7248	17.78	23.819	-168.7	17.304	14.634	115.06	-896.99	1110	6.7665	874.31	1079.3	60.377	36.915	1	1	6.1687	-6.5999	-15.216	-20.931	8.2236	14.802	16.789	18.295	14.392	8.202	1.5732	-2.6364	1774.9
2.46	247	60	NaN	4.6835	17.758	23.76	-168.76	17.532	14.427	115.01	-896.98	1109.9	8.1857	874.89	1079	59.764	34.434	1	1	7.0687	-5.6978	-15.221	-20.936	8.1336	14.693	16.759	18.531	15.202	8.9953	1.5376	-2.4052	1775.4
2.47	248	60	NaN	4.6405	17.728	23.726	-168.9	17.662	14.268	114.94	-896.99	1109.9	9.7168	875.52	1078.7	59.415	34.486	1	1	8.283	-4.4807	-15.23	-20.945	8.0377	14.496	16.719	18.671	16.321	10.015	1.4897	-2.2741	1775.9
2.48	249	60	NaN	4.6025	17.703	23.701	-169.04	17.795	14.058	114.85	-896.97	1109.9	11.034	876.06	1078.4	59.538	36.071	1	1	9.0826	-3.6794	-15.221	-20.936	7.9534	14.311	16.686	18.812	17.036	10.632	1.4649	-2.1245	1776.3
2.49	250	60	NaN	4.5533	17.677	23.66	-169.22	17.925	13.798	114.78	-896.95	1109.9	12.486	876.57	1078.1	58.791	34.079	1	1	9.6815	-3.079	-15.217	-20.932	7.8543	14.084	16.653	18.949	17.536	11.005	1.4367	-1.9833	1776.8
2.5	251	60	NaN	4.5013	17.653	23.618	-169.41	18.02	13.576	114.72	-896.95	1109.8	13.998	877.03	1077.9	59.126	34.069	1	1	9.9777	-2.7821	-15.224	-20.939	7.7511	13.835	16.623	19.05	17.729	11.053	1.399	-1.8887	1777.1
2.51	252	60	NaN	4.4919	17.64	23.638	-169.5	18.051	13.554	114.59	-896.94	1109.8	14.76	877.16	1077.8	59.749	35.15	1	1	10.511	-2.2476	-15.225	-20.94	7.7127	13.72	16.607	19.084	18.224	11.472	1.382	-1.8562	1777.2
2.52	253	60	NaN	4.4383	17.615	23.626	-169.72	18.104	13.274	114.45	-896.94	1109.8	16.272	877.47	1077.6	58.811	37.271	1	1	11.112	-1.6452	-15.225	-20.94	7.6053	13.445	16.577	19.141	18.717	11.8	1.3523	-1.7989	1777.4
2.53	254	60	NaN	4.3966	17.593	23.66	-169.94	18.133	13.033	114.21	-896.95	1109.8	17.687	877.6	1077.4	58.079	34.891	1	1	11.471	-1.2856	-15.223	-20.938	7.5101	13.177	16.55	19.177	18.981	11.892	1.3273	-1.7611	1777.5
2.54	255	60	NaN	4.3586	17.588	23.684	-170.1	18.179	12.902	114.01	-896.95	1109.8	18.894	877.55	1077.3	57.436	34.912	1	1	11.721	-1.0352	-15.221	-20.936	7.4269	12.963	16.541	19.227	19.148	11.928	1.3201	-1.7092	1777.3
2.55	256	60	NaN	4.3287	17.584	23.673	-170.28	18.255	12.795	113.87	-896.93	1109.8	20.075	877.34	1077.2	57.665	36.114	1	1	11.804	-0.95164	-15.22	-20.936	7.3547	12.746	16.534	19.305	19.159	11.795	1.3138	-1.6307	1777
2.56	257	60	NaN	4.3102	17.571	23.632	-170.49	18.347	12.641	113.75	-896.9	1109.8	21.321	877.03	1077.1	57.977	33.35	1	1	11.659	-1.0973	-15.225	-20.94	7.2929	12.49	16.517	19.4	18.952	11.393	1.2924	-1.5398	1776.6
2.57	258	60	NaN	4.2931	17.569	23.603	-170.63	18.403	12.579	113.61	-896.86	1109.7	22.173	876.7	1077	58.006	34.348	1	1	11.434	-1.3229	-15.23	-20.946	7.2446	12.325	16.513	19.459	18.678	11.002	1.2827	-1.4866	1776.2
2.58	259	60	NaN	4.2531	17.566	23.611	-170.78	18.473	12.498	113.34	-896.89	1109.8	23	876.33	1077	58.572	34.844	1	1	11.434	-1.3229	-15.231	-20.946	7.1697	12.141	16.507	19.533	18.603	10.818	1.2759	-1.4131	1775.8
2.59	260	60	NaN	4.2342	17.573	23.6	-170.88	18.509	12.471	113.21	-896.87	1109.8	23.562	876.09	1076.9	58.184	35.633	1	1	11.499	-1.2571	-15.231	-20.946	7.129	12.019	16.511	19.571	18.628	10.762	1.2799	-1.3751	1775.5
2.6	261	60	NaN	4.2158	17.579	23.548	-171.04	18.583	12.339	113.07	-896.81	1109.8	24.173	875.65	1076.9	58.185	35.628	1	1	11.621	-1.1355	-15.231	-20.946	7.0871	11.828	16.516	19.647	18.708	10.692	1.2852	-1.2993	1775
2.61	262	60	NaN	4.1853	17.586	23.47	-171.29	18.695	12.089	112.81	-896.71	1109.8	24.837	874.96	1076.8	56.78	35.844	1	1	11.774	-0.98159	-15.231	-20.946	7.0281	11.558	16.52	19.76	18.802	10.576	1.2896	-1.1857	1774.2
2.62	263	60	NaN	4.1418	17.594	23.406	-171.51	18.787	11.848	112.43	-896.61	1109.9	25.407	874.24	1076.8	57.228	35.916	1	1	11.951	-0.80479	-15.231	-20.946	6.955	11.3	16.526	19.855	18.906	10.495	1.2955	-1.0911	1773.3
2.63	264	60	NaN	4.097	17.596	23.385	-171.59	18.794	11.897	112.02	-896.56	1110	26.228	873.74	1076.8	57.493	34.23	1	1	12.034	-0.72145	-15.235	-20.95	6.8715	11.18	16.524	19.867	18.905	10.458	1.2887	-1.0839	1772.7
2.64	265	60	NaN	4.0591	17.603	23.333	-171.74	18.848	11.926	111.7	-896.5	1110.1	27.118	873.09	1076.9	57.609	33.869	1	1	11.958	-0.79706	-15.241	-20.956	6.7956	11	16.53	19.921	18.754	10.203	1.2891	-1.0347	1771.9
2.65	266	60	NaN	4.0054	17.612	23.191	-171.94	18.907	11.875	111.37	-896.38	1110.1	28.016	872.26	1077	57.407	35.221	1	1	11.679	-1.077	-15.248	-20.963	6.7036	10.762	16.539	19.98	18.383	9.685	1.2911	-0.98347	1770.9
2.66	267	60	NaN	3.9207	17.623	23.048	-172.09	18.904	11.836	110.84	-896.27	1110.2	28.955	871.46	1077	57.69	35.598	1	1	11.233	-1.524	-15.253	-20.968	6.5729	10.563	16.547	19.981	17.806	9.0388	1.2942	-0.98738	1769.9
2.67	268	60	NaN	3.8277	17.631	22.945	-172.18	18.842	11.85	110.2	-896.19	1110.4	29.878	870.86	1077	57.752	35.155	1	1	10.978	-1.7794	-15.259	-20.974	6.4304	10.426	16.548	19.924	17.408	8.6468	1.2894	-1.0498	1769.2
2.68	269	60	NaN	3.7763	17.629	22.832	-172.29	18.798	11.863	109.8	-896.12	1110.5	30.637	870.41	1077	57.408	34.272	1	1	11.215	-1.5419	-15.27	-20.985	6.3421	10.275	16.543	19.884	17.557	8.7327	1.273	-1.1014	1768.6
2.69	270	60	NaN	3.621	17.67	22.688	-172.43	18.749	11.759	108.94	-895.99	1110.7	31.425	869.8	1077	57.071	35.262	1	1	11.421	-1.3359	-15.281	-20.996	6.1346	10.08	16.576	19.844	17.555	8.7437	1.2949	-1.152	1767.8
2.7	271	60	NaN	3.5337	17.702	22.428	-172.56	18.685	11.775	108.38	-895.76	1110.8	32.518	869.27	1076.9	56.816	36.064	1	1	11.565	-1.191	-15.291	-21.006	5.9947	9.9011	16.601	19.785	17.56	8.7101	1.3103	-1.2209	1767
2.71	272	60	NaN	3.432	17.727	22.292	-172.65	18.673	11.776	107.62	-895.63	1111.1	33.339	868.84	1076.9	57.013	35.303	1	1	11.335	-1.4213	-15.296	-21.012	5.8426	9.7602	16.619	19.781	17.178	8.3389	1.3221	-1.2302	1766.4
2.72	273	60	NaN	3.3338	17.752	22.188	-172.74	18.677	11.741	106.83	-895.51	1111.4	33.964	868.53	1076.9	57.039	35.757	1	1	11.072	-1.6851	-15.302	-21.017	5.6992	9.6259	16.635	19.794	16.771	7.9409	1.3326	-1.223	1765.9
2.73	274	60	NaN	3.2471	17.777	21.963	-172.86	18.662	11.687	106.21	-895.32	1111.5	34.671	868.3	1076.8	57.118	37.038	1	1	11.108	-1.6488	-15.314	-21.029	5.5701	9.4638	16.651	19.788	16.679	7.815	1.3369	-1.2409	1765.4
2.74	275	60	NaN	3.1007	17.787	21.564	-173	18.671	11.633	105.52	-895.15	1111.7	35.707	867.99	1076.7	57.005	36.98	1	1	10.658	-2.1001	-15.327	-21.042	5.3682	9.2678	16.652	19.806	16.026	7.1677	1.3243	-1.236	1764.9
2.75	276	60	NaN	2.9779	17.806	21.37	-173.09	18.696	11.588	104.72	-895.06	1112	36.379	867.78	1076.6	57.01	38.124	1	1	9.9911	-2.7687	-15.34	-21.055	5.198	9.135	16.657	19.845	15.189	6.3663	1.3172	-1.2101	1764.5
2.76	277	60	NaN	2.8403	17.83	21.002	-173.28	18.795	11.367	103.84	-894.78	1112.3	37.064	867.44	1076.5	57.199	38.24	1	1	10.139	-2.6208	-15.347	-21.063	5.0105	8.8928	16.667	19.958	15.149	6.2719	1.3199	-1.1043	1763.9
2.77	278	60	NaN	2.6623	17.862	20.538	-173.46	18.863	11.247	102.92	-894.45	1112.6	38.085	867.18	1076.3	57.644	38.629	1	1	10.283	-2.4759	-15.355	-21.07	4.77	8.6476	16.683	20.042	15.053	6.1717	1.3283	-1.0278	1763.2
2.78	279	60	NaN	2.4704	17.887	20.112	-173.6	18.882	11.235	102	-894.2	1112.9	39.178	867.04	1076.2	57.671	40.497	1	1	10.403	-2.3563	-15.362	-21.077	4.5131	8.4399	16.692	20.077	14.916	6.0837	1.33	-0.99986	1762.7
2.79	280	60	NaN	2.3075	17.888	19.8	-173.74	18.895	11.171	101.2	-894.06	1113.2	39.882	866.96	1076	57.757	40.28	1	1	11.058	-1.6991	-15.378	-21.093	4.3018	8.2496	16.681	20.103	15.36	6.5505	1.303	-0.99064	1762.5
2.8	281	60	NaN	2.1708	17.873	19.348	-173.98	18.968	10.881	100.81	-893.84	1113.3	40.23	866.81	1076	58.774	39.056	1	1	12.174	-0.58051	-15.402	-21.117	4.1416	7.9895	16.661	20.181	16.316	7.409	1.2589	-0.93612	1762.1
2.81	282	60	NaN	1.8815	17.837	18.848	-174.24	18.859	10.719	99.603	-893.73	1113.7	41.171	866.94	1075.7	59.636	38.306	1	1	14.397	1.6478	-15.469	-21.184	3.7823	7.6626	16.6	20.097	18.18	9.3104	1.131	-1.0869	1762
2.82	283	60	NaN	1.5561	17.804	18.206	-174.55	18.819	10.406	98.708	-893.54	1114.1	41.766	866.88	1075.5	58.775	37.577	1	1	15.733	2.986	-15.513	-21.228	3.4087	7.2992	16.551	20.072	19.141	10.285	1.0384	-1.1556	1761.8
2.83	284	60	NaN	1.2794	17.768	17.625	-174.82	18.755	10.209	98.08	-893.39	1114.2	42.406	866.85	1075.4	59.067	35.387	1	1	15.686	2.9391	-15.521	-21.236	3.0909	6.9887	16.505	20.019	18.777	9.9278	0.98365	-1.2177	1761.5
2.84	285	60	NaN	1.0745	17.718	17.156	-175	18.655	10.135	97.6	-893.3	1114.4	43.042	866.91	1075.3	59.438	35.889	1	1	15.201	2.4529	-15.533	-21.248	2.8499	6.7724	16.445	19.927	18.051	9.2253	0.91247	-1.3207	1761.5
2.85	286	60	NaN	0.89815	17.648	16.703	-175.14	18.601	9.9472	97.136	-893.26	1114.5	43.225	866.9	1075.2	59.288	36.002	1	1	14.623	1.8736	-15.545	-21.26	2.6525	6.6158	16.369	19.881	17.275	8.4894	0.8233	-1.3795	1761.4
2.86	287	60	NaN	0.63659	17.634	16.474	-175.39	18.527	9.8254	95.997	-893.28	1114.8	43.747	866.95	1075.1	60.675	35.997	1	1	14.242	1.4921	-15.556	-21.271	2.3368	6.3053	16.34	19.822	16.579	7.7974	0.7837	-1.4497	1761.5
2.87	288	60	NaN	0.43286	17.61	16.086	-175.59	18.496	9.7032	95.381	-893.25	1115	44.051	866.92	1075	60.242	35.824	1	1	13.962	1.2115	-15.569	-21.285	2.1033	6.0791	16.308	19.798	16.065	7.2906	0.73884	-1.4868	1761.4
2.88	289	60	NaN	0.26174	17.584	15.647	-175.78	18.514	9.5784	94.971	-893.19	1115	44.236	866.82	1075	61.354	35.562	1	1	13.843	1.0918	-15.588	-21.303	1.9129	5.8733	16.281	19.817	15.756	6.9652	0.69318	-1.4868	1761.2
2.89	290	60	NaN	0.13682	17.566	15.2	-175.96	18.57	9.4744	94.619	-893.08	1115	44.396	866.69	1075	60.188	37.212	1	1	13.697	0.94555	-15.607	-21.322	1.7716	5.6713	16.265	19.871	15.468	6.6168	0.65809	-1.451	1760.9
2.9	291	60	NaN	0.02498	17.575	14.791	-176.18	18.687	9.3511	94.003	-892.93	1115.1	44.481	866.49	1075.1	59.471	35.2	1	1	13.554	0.80225	-15.623	-21.338	1.6372	5.4335	16.273	19.989	15.191	6.2357	0.65005	-1.3493	1760.6
2.91	292	60	NaN	-0.18219	17.636	14.477	-176.49	18.941	9.0767	92.55	-892.85	1115.5	44.241	866.15	1075.3	58.56	47.464	1	1	13.475	0.72283	-15.623	-21.338	1.391	5.0799	16.328	20.25	14.866	5.8027	0.70467	-1.0881	1760.1
2.92	293	60	NaN	-0.26153	17.663	14.143	-176.7	19.292	9.1481	91.989	-892.79	1115.7	44.689	865.51	1075.5	59.081	50.532	1	1	13.849	1.0976	-15.641	-21.356	1.2794	4.8442	16.355	20.6	15.128	5.9418	0.71457	-0.75604	1759.4
2.93	294	60	NaN	-0.29721	17.701	13.82	-176.9	19.533	9.0434	91.406	-892.65	1115.8	44.637	865.22	1075.7	58.47	51.718	1	1	14.537	1.788	-15.671	-21.386	1.2268	4.6228	16.394	20.84	15.764	6.4108	0.72361	-0.54592	1758.9
2.94	295	60	NaN	-0.37868	17.774	13.387	-177.27	19.763	8.9421	90.278	-892.47	1116.1	44.706	865.16	1075.7	58.425	55.316	1	1	14.065	1.3149	-15.674	-21.389	1.1066	4.2195	16.459	21.078	15.172	5.5344	0.78511	-0.31026	1758.7
2.95	296	60	NaN	-0.46611	17.857	12.901	-177.64	19.979	8.8393	89.305	-892.29	1116.3	44.732	865.16	1075.6	58.113	59.444	1	1	13.032	0.27874	-15.662	-21.377	0.98672	3.8108	16.532	21.304	14.018	4.0896	0.8699	-0.073439	1758.5
2.96	297	60	NaN	-0.49052	17.921	12.51	-177.86	20.152	8.6898	89.017	-892.1	1116.4	44.423	865.07	1075.7	59.527	65.77	1	1	13.814	1.0632	-15.68	-21.395	0.96323	3.5908	16.594	21.48	14.777	4.654	0.91431	0.084743	1758.2
2.97	298	60	NaN	-0.46613	17.989	12.41	-178.1	20.309	8.5745	87.89	-891.9	1116.8	44.136	865.05	1075.7	60.349	68.439	1	1	13.609	0.85764	-15.677	-21.392	0.96043	3.3246	16.648	21.649	14.57	4.1822	0.97179	0.25743	1758
2.98	299	60	NaN	-0.52794	18.022	12.033	-178.33	20.448	8.5255	87.548	-891.74	1116.9	43.993	865	1075.7	59.191	70.108	1	1	12.403	-0.35084	-15.653	-21.368	0.8923	3.0901	16.68	21.791	13.296	2.7392	1.0268	0.42266	1757.8
2.99	300	60	NaN	-0.61732	18.102	11.319	-178.68	20.615	8.5026	87.331	-891.32	1116.9	43.705	865.07	1075.7	59.243	71.593	1	1	12.497	-0.25682	-15.652	-21.367	0.8055	2.74	16.761	21.956	13.303	2.4832	1.1091	0.58897	1757.4
3	301	60	NaN	-0.70162	18.143	10.825	-178.98	20.732	8.4888	86.855	-891.04	1116.9	43.46	865.16	1075.8	58.519	71.008	1	1	12.652	-0.10161	-15.649	-21.364	0.71383	2.4371	16.801	22.074	13.366	2.3355	1.1518	0.70985	1757.2
3.01	302	60	NaN	-0.79728	18.134	10.555	-179.21	20.784	8.44	86.102	-890.95	1117.1	43.179	865.24	1075.8	61.696	69.58	1	1	12.727	-0.026048	-15.642	-21.357	0.60281	2.1894	16.786	22.131	13.33	2.1633	1.1443	0.77382	1757.2
3.02	303	60	NaN	-0.92936	18.115	10.153	-179.48	20.8	8.3257	85.356	-890.84	1117.3	42.661	865.38	1075.7	62.465	68.406	1	1	12.891	0.13823	-15.644	-21.359	0.46325	1.9098	16.761	22.154	13.355	2.048	1.1171	0.79449	1757.2
3.03	304	60	NaN	-0.95312	18.072	9.8598	-179.64	20.777	8.304	85.036	-890.83	1117.3	42.328	865.54	1075.7	60.321	67.274	1	1	13.188	0.43504	-15.66	-21.376	0.4398	1.7573	16.717	22.132	13.627	2.1923	1.0567	0.75607	1757.4
3.04	305	60	NaN	-1.0461	18.063	9.6397	-179.79	20.735	8.2798	84.471	-890.69	1117.4	41.968	865.74	1075.7	61.502	66.304	1	1	12.422	-0.33258	-15.63	-21.345	0.34014	1.6	16.702	22.095	12.762	1.2674	1.0724	0.7506	1757.4
3.05	306	60	NaN	-1.1797	18.022	9.2509	-179.94	20.69	8.3	84.432	-890.58	1117.4	41.692	865.96	1075.7	61.93	65.329	1	1	11.595	-1.1607	-15.596	-21.312	0.21413	1.4539	16.661	22.05	11.81	0.29313	1.065	0.73836	1757.6
3.06	307	60	NaN	-1.3483	17.954	8.9134	-180.12	20.626	8.3341	84.035	-890.56	1117.4	41.278	866.27	1075.6	61.031	63.954	1	1	11.229	-1.5283	-15.584	-21.299	0.045903	1.2717	16.59	21.989	11.275	-0.25664	1.0063	0.68982	1757.9
3.07	308	60	NaN	-1.5134	17.879	8.6847	-180.31	20.554	8.3574	83.24	-890.61	1117.5	40.719	866.63	1075.5	62.747	63.632	1	1	10.596	-2.1624	-15.58	-21.295	-0.12724	1.0769	16.508	21.925	10.469	-1.0854	0.9279	0.62947	1758.3
3.08	309	60	NaN	-1.6081	17.82	8.332	-180.42	20.518	8.3775	83.294	-890.64	1117.5	40.336	866.83	1075.4	61.769	61.788	1	1	9.9093	-2.8507	-15.579	-21.294	-0.20788	0.97931	16.448	21.89	9.7015	-1.8714	0.86924	0.59592	1758.5
3.09	310	60	NaN	-1.7986	17.754	7.9912	-180.58	20.48	8.5024	82.881	-890.68	1117.5	40.027	867.16	1075.4	59.965	59.742	1	1	9.6585	-3.1021	-15.569	-21.284	-0.40205	0.81942	16.38	21.854	9.2565	-2.2826	0.81158	0.57063	1758.9
3.1	311	60	NaN	-1.9216	17.72	7.6249	-180.8	20.439	8.6336	82.754	-890.63	1117.5	39.834	867.52	1075.3	59.85	58.314	1	1	9.4322	-3.3289	-15.559	-21.274	-0.52316	0.59395	16.346	21.813	8.909	-2.7349	0.78642	0.539	1759.2
3.11	312	60	NaN	-2.0289	17.718	7.3924	-180.95	20.425	8.6937	82.506	-890.58	1117.5	39.491	867.79	1075.3	58.824	58.519	1	0	9.3347	-3.4267	-15.553	-21.268	-0.62756	0.45405	16.344	21.8	8.7071	-2.9726	0.79078	0.53191	1759.4
3.12	313	60	NaN	-2.1213	17.729	7.3065	-181.01	20.428	8.722	82.127	-890.59	1117.6	39.175	867.95	1075.3	60.408	58.237	1	0	9.1942	-3.5674	-15.552	-21.268	-0.72208	0.38927	16.353	21.804	8.4722	-3.1781	0.80071	0.53687	1759.6
3.13	314	60	NaN	-2.1943	17.736	7.2722	-181.05	20.429	8.7821	81.781	-890.62	1117.6	39.035	868.06	1075.3	59.639	57.863	1	0	9.036	-3.726	-15.556	-21.271	-0.80199	0.34508	16.359	21.806	8.234	-3.3809	0.80293	0.53515	1759.7
3.14	315	60	NaN	-2.2695	17.754	7.0824	-181.1	20.418	8.897	81.688	-890.6	1117.7	38.835	868.29	1075.4	59.997	57.627	1	0	9.3762	-3.385	-15.556	-21.271	-0.87386	0.29953	16.376	21.796	8.5024	-3.0855	0.82052	0.52457	1759.9
3.15	316	60	NaN	-2.4468	17.767	7.013	-181.14	20.389	9.0375	80.581	-890.89	1117.9	38.207	868.7	1075.4	60.84	55.533	1	0	9.347	-3.4143	-15.558	-21.273	-1.0673	0.24121	16.382	21.774	8.2798	-3.1731	0.82383	0.501	1760.6
3.16	317	60	NaN	-2.5048	17.803	6.8081	-181.15	20.343	9.1256	80.58	-890.83	1117.9	37.855	868.98	1075.4	60.181	56.4	1	0	8.8772	-3.8851	-15.564	-21.279	-1.114	0.23691	16.419	21.727	7.7632	-3.6482	0.85545	0.44841	1760.8
3.17	318	60	NaN	-2.5649	17.838	6.6	-181.17	20.291	9.2365	80.667	-890.83	1117.9	37.594	869.27	1075.4	60.009	40.547	1	0	9.1486	-3.6131	-15.563	-21.278	-1.163	0.23343	16.456	21.672	7.9856	-3.3797	0.89291	0.39427	1761.1
3.18	319	60	NaN	-2.6411	17.87	6.463	-181.17	20.239	9.3381	80.513	-890.92	1117.9	37.319	869.57	1075.4	59.65	47.806	1	0	9.5154	-3.2455	-15.562	-21.277	-1.2356	0.23286	16.488	21.621	8.2798	-3.0126	0.92628	0.3441	1761.5
3.19	320	60	NaN	-2.6934	17.907	6.3902	-181.15	20.192	9.3816	80.299	-890.96	1118	37.046	869.83	1075.4	59.915	41.224	1	0	9.9942	-2.7656	-15.564	-21.279	-1.2862	0.25996	16.524	21.575	8.708	-2.5056	0.96028	0.2959	1761.8
3.2	321	60	NaN	-2.7687	17.938	6.2333	-181.13	20.148	9.5437	80.246	-891.1	1118	37.031	870.19	1075.5	60.317	35.568	1	0	10.447	-2.3116	-15.57	-21.285	-1.3632	0.27937	16.556	21.53	9.084	-2.0322	0.98615	0.24481	1762.3
3.21	322	60	NaN	-2.8222	17.971	6.1378	-181.1	20.13	9.6246	80.194	-891.2	1118	36.988	870.43	1075.5	60.614	39.418	1	0	10.835	-1.9225	-15.581	-21.296	-1.4172	0.30815	16.589	21.512	9.4181	-1.6143	1.0082	0.21558	1762.7
3.22	323	60	NaN	-2.8647	17.999	6.0583	-181.07	20.155	9.6805	80.135	-891.31	1118	36.928	870.62	1075.5	60.44	38.669	1	0	10.872	-1.8862	-15.587	-21.303	-1.4599	0.33706	16.618	21.536	9.4117	-1.5491	1.0302	0.23318	1763
3.23	324	60	NaN	-2.9071	18.024	5.9879	-181.05	20.228	9.7165	80.068	-891.44	1118	36.847	870.76	1075.6	59.606	36.853	1	0	10.838	-1.9194	-15.593	-21.308	-1.5021	0.35991	16.645	21.608	9.3364	-1.5595	1.0514	0.2994	1763.2
3.24	325	60	NaN	-2.9535	18.058	5.9114	-181.05	20.364	9.7483	80.005	-891.57	1118	36.778	870.89	1075.6	58.148	33.738	1	0	10.893	-1.8651	-15.602	-21.317	-1.5485	0.35476	16.68	21.742	9.3442	-1.5103	1.078	0.425	1763.5
3.25	326	60	NaN	-2.9991	18.112	5.808	-181.11	20.574	9.8006	79.976	-891.72	1118	36.779	871.12	1075.6	58.843	36.051	1	0	10.936	-1.8215	-15.606	-21.321	-1.5954	0.29227	16.734	21.951	9.3407	-1.5293	1.1283	0.63	1763.9
3.26	327	60	NaN	-3.023	18.175	5.7067	-181.19	20.781	9.8391	80.078	-891.75	1118	36.77	871.23	1075.6	60.319	33.62	1	0	10.974	-1.7838	-15.608	-21.323	-1.6158	0.21334	16.797	22.159	9.3579	-1.5705	1.1893	0.83602	1764
3.27	328	60	NaN	-3.0627	18.209	5.636	-181.25	21.037	9.8391	80.071	-891.89	1118	36.595	871.27	1075.6	58.329	41.172	1	0	10.803	-1.9545	-15.608	-21.323	-1.6502	0.1654	16.83	22.416	9.1533	-1.7891	1.2216	1.093	1764.2
3.28	329	60	NaN	-3.1134	18.267	5.547	-181.3	21.456	9.8619	80.067	-892.06	1118	36.334	871.25	1075.5	58.475	51.408	1	0	10.555	-2.2036	-15.607	-21.322	-1.6927	0.12307	16.887	22.836	8.8622	-2.0805	1.2798	1.5136	1764.4
3.29	330	60	NaN	-3.1579	18.353	5.4461	-181.34	22.009	9.9597	80.113	-892.2	1118	36.21	871.14	1075.5	59.061	53.303	1	0	10.417	-2.3415	-15.606	-21.321	-1.7316	0.083509	16.973	23.389	8.6857	-2.258	1.3671	2.0686	1764.4
3.3	331	60	NaN	-3.1847	18.446	5.3564	-181.38	22.575	10.134	80.197	-892.29	1118.1	36.33	870.97	1075.5	59.205	51.702	1	0	10.665	-2.0932	-15.6	-21.315	-1.7595	0.046787	17.065	23.956	8.9055	-2.0465	1.4658	2.6409	1764.3
3.31	332	60	NaN	-3.2	18.51	5.3016	-181.41	22.961	10.308	80.252	-892.37	1118.1	36.532	870.92	1075.6	59.305	50.891	1	0	11.227	-1.5303	-15.59	-21.305	-1.7797	0.0087865	17.128	24.343	9.4469	-1.5216	1.5379	3.0373	1764.3
3.32	333	60	NaN	-3.2236	18.568	5.2534	-181.4	23.395	10.47	80.294	-892.46	1118.1	36.672	870.72	1075.6	59.308	48.048	1	0	11.424	-1.3328	-15.594	-21.309	-1.8064	0.020688	17.185	24.778	9.6173	-1.3122	1.5911	3.4686	1764.2
3.33	334	60	NaN	-3.265	18.636	5.2376	-181.41	24.047	10.879	80.216	-892.63	1118.2	37.475	870.36	1075.6	59.391	47.272	1	0	11.378	-1.3783	-15.597	-21.313	-1.8762	-0.025327	17.253	25.43	9.5021	-1.4036	1.6555	4.1175	1764
3.34	335	60	NaN	-3.2994	18.695	5.2187	-181.42	24.64	11.174	80.181	-892.78	1118.2	37.985	869.99	1075.7	58.929	44.584	1	0	10.999	-1.7587	-15.599	-21.315	-1.9282	-0.053281	17.313	26.022	9.0706	-1.812	1.7131	4.707	1763.8
3.35	336	60	NaN	-3.3216	18.751	5.1892	-181.41	25.149	11.364	80.212	-892.87	1118.3	38.2	869.6	1075.8	59.631	40.058	1	0	10.694	-2.0642	-15.595	-21.31	-1.9561	-0.049312	17.371	26.529	8.7378	-2.1135	1.7762	5.2192	1763.5
3.36	337	60	NaN	-3.3398	18.821	5.1609	-181.38	25.672	11.562	80.247	-892.92	1118.3	38.352	869.15	1075.9	59.331	37.643	1	0	10.484	-2.275	-15.582	-21.297	-1.9778	-0.019232	17.442	27.051	8.5059	-2.2942	1.8606	5.7538	1763.1
3.37	338	60	NaN	-3.3718	18.909	5.1618	-181.3	26.271	11.591	80.175	-893.06	1118.4	37.845	868.6	1075.8	59.669	34.974	1	0	9.8563	-2.9038	-15.573	-21.288	-1.9953	0.074118	17.524	27.656	7.861	-2.8297	1.9512	6.3675	1762.7
3.38	339	60	NaN	-3.3854	18.974	5.1345	-181.37	26.646	12.05	80.229	-893.1	1118.4	38.829	868.38	1075.9	59.589	35.345	1	0	9.5548	-3.206	-15.563	-21.278	-2.039	-0.019985	17.593	28.026	7.5158	-3.226	2.0307	6.7483	1762.5
3.39	340	60	NaN	-3.3818	19.069	5.1045	-181.41	27.049	12.431	80.295	-893.11	1118.4	39.481	868.06	1076	60.231	36.665	1	0	10.095	-2.6649	-15.548	-21.263	-2.0542	-0.081601	17.691	28.426	8.0404	-2.7465	2.1435	7.1632	1762.2
3.4	341	60	NaN	-3.3732	19.161	5.1045	-181.44	27.344	12.668	80.275	-893.12	1118.4	39.809	867.78	1076.1	59.896	34.122	1	0	10.027	-2.7324	-15.542	-21.257	-2.0568	-0.12197	17.785	28.72	7.9706	-2.8544	2.2434	7.4631	1761.9
3.41	342	60	NaN	-3.3589	19.247	5.1272	-181.48	27.506	12.808	80.201	-893.12	1118.4	40.003	867.61	1076.1	60.706	34.306	1	0	9.7559	-3.0044	-15.538	-21.253	-2.0511	-0.1717	17.872	28.881	7.7048	-3.1761	2.3339	7.6279	1761.7
3.42	343	60	NaN	-3.3317	19.345	5.1346	-181.55	27.612	12.936	80.195	-893.09	1118.4	40.239	867.48	1076.1	60.788	35.589	1	0	9.4874	-3.2735	-15.531	-21.246	-2.0316	-0.25018	17.97	28.987	7.4559	-3.5237	2.4393	7.7408	1761.5
3.43	344	60	NaN	-3.3179	19.41	5.1107	-181.59	27.636	12.977	80.258	-893.03	1118.4	40.336	867.46	1076.1	62.265	36.894	1	0	9.1639	-3.5978	-15.521	-21.236	-2.0189	-0.29472	18.034	29.011	7.145	-3.8925	2.5137	7.7753	1761.5
3.44	345	60	NaN	-3.2933	19.64	5.2367	-181.72	27.646	13.074	79.835	-892.87	1118.5	40.599	867.4	1076.2	61.515	35.796	1	0	8.6432	-4.1197	-15.5	-21.216	-2.0164	-0.4457	18.263	29.023	6.6268	-4.5654	2.7621	7.8078	1761.2
3.45	346	60	NaN	-3.234	19.914	5.2786	-181.89	27.579	13.135	79.713	-892.61	1118.6	40.87	867.42	1076.1	59.798	34.873	1	0	8.3528	-4.4108	-15.493	-21.208	-1.9697	-0.62822	18.534	28.959	6.383	-5.039	3.0407	7.751	1761
3.46	347	60	NaN	-3.1699	20.139	5.2773	-182.05	27.489	13.17	79.744	-892.35	1118.6	41.091	867.47	1076.1	55.249	32.725	1	0	8.1822	-4.5818	-15.493	-21.208	-1.9116	-0.79101	18.757	28.872	6.2706	-5.3728	3.2638	7.6634	1760.8
3.47	348	60	NaN	-3.1122	20.304	5.2792	-182.2	27.41	13.185	79.768	-892.14	1118.6	41.251	867.52	1076.1	73.355	39.77	1	0	7.9575	-4.807	-15.49	-21.206	-1.8582	-0.9425	18.921	28.793	6.0993	-5.7495	3.4302	7.5878	1760.6
3.48	349	60	NaN	-3.0347	20.497	5.2634	-182.41	27.318	13.158	79.854	-891.9	1118.6	41.376	867.6	1076.1	76.622	47.731	1	0	7.533	-5.2325	-15.488	-21.203	-1.7819	-1.1564	19.114	28.702	5.7511	-6.3889	3.6259	7.4988	1760.4
3.49	350	60	NaN	-3.0001	20.571	5.2377	-182.47	27.281	13.195	79.916	-891.79	1118.6	41.514	867.65	1076.1	78.935	49.174	1	0	6.9178	-5.8491	-15.485	-21.2	-1.7497	-1.2236	19.188	28.664	5.1681	-7.0727	3.7031	7.4646	1760.4
3.5	351	60	NaN	-2.9317	20.689	5.1902	-182.57	27.231	13.204	80.054	-891.65	1118.6	41.591	867.69	1076.2	81.014	50.312	1	0	6.6143	-6.1533	-15.481	-21.196	-1.6793	-1.3212	19.306	28.614	4.935	-7.4745	3.8249	7.4174	1760.3
3.51	352	60	NaN	-2.8451	20.861	5.1331	-182.68	27.148	13.236	80.2	-891.41	1118.7	41.678	867.81	1076.2	81.216	51.223	1	0	6.3326	-6.4357	-15.477	-21.193	-1.5907	-1.4222	19.478	28.531	4.7419	-7.8578	4.0004	7.3387	1760.2
3.52	353	60	NaN	-2.7711	21.059	5.1341	-182.76	27.048	13.312	80.149	-891.12	1118.7	41.807	868.02	1076.2	80.772	51.251	1	0	6.4442	-6.3237	-15.474	-21.189	-1.5225	-1.5137	19.676	28.431	4.9218	-7.8375	4.2022	7.2423	1760.1
3.53	354	60	NaN	-2.7224	21.24	5.1964	-182.82	26.949	13.401	79.906	-890.85	1118.9	41.917	868.25	1076.3	79.611	49.961	1	0	6.5949	-6.1727	-15.471	-21.186	-1.4852	-1.5809	19.856	28.334	5.1097	-7.7536	4.3846	7.1481	1760
3.54	355	60	NaN	-2.6548	21.355	5.1176	-182.84	26.863	13.387	80.085	-890.6	1118.9	41.762	868.47	1076.4	77.493	49.376	1	0	6.7904	-5.9768	-15.47	-21.185	-1.4068	-1.5903	19.97	28.248	5.3836	-7.5671	4.4997	7.0625	1760
3.55	356	60	NaN	-2.61	21.479	5.0595	-182.83	26.712	13.432	80.164	-890.38	1118.9	41.69	868.9	1076.4	73.704	46.514	1	0	7.5677	-5.1977	-15.475	-21.19	-1.3572	-1.5778	20.096	28.095	6.2105	-6.7754	4.6214	6.9049	1760.2
3.56	357	60	NaN	-2.5719	21.619	4.9578	-182.8	26.522	13.434	80.347	-890.12	1118.9	41.531	869.47	1076.5	70.536	42.502	1	0	8.0857	-4.6785	-15.485	-21.201	-1.3082	-1.5368	20.239	27.902	6.7775	-6.2154	4.7537	6.7009	1760.5
3.57	358	60	NaN	-2.5435	21.749	4.8906	-182.76	26.355	13.42	80.426	-889.9	1118.9	41.381	869.99	1076.5	70.643	38.095	1	0	7.6269	-5.1383	-15.508	-21.223	-1.2725	-1.4933	20.371	27.733	6.3544	-6.6316	4.8626	6.5096	1760.8
3.58	359	60	NaN	-2.5267	21.876	4.8863	-182.72	26.233	13.414	80.308	-889.7	1118.9	41.284	870.4	1076.6	68.556	36.124	1	0	7.1682	-5.5981	-15.531	-21.246	-1.2566	-1.4525	20.498	27.61	5.9117	-7.0506	4.9679	6.3641	1761
3.59	360	60	NaN	-2.5175	22.033	4.9275	-182.66	26.133	13.427	80.021	-889.47	1118.9	41.224	870.79	1076.6	65.631	33.888	1	0	6.7095	-6.0579	-15.553	-21.268	-1.2549	-1.4012	20.656	27.51	5.4546	-7.459	5.1029	6.2416	1761.2
3.6	361	60	NaN	-2.4881	22.263	4.9707	-182.56	25.977	13.425	79.657	-889.12	1119	41.095	871.4	1076.6	66.664	34.05	1	0	6.2508	-6.5176	-15.576	-21.291	-1.2333	-1.3057	20.886	27.355	5.0175	-7.8234	5.3104	6.0639	1761.5
3.61	362	60	NaN	-2.4321	22.439	4.9304	-182.47	25.886	13.409	79.619	-888.76	1119	40.94	871.79	1076.7	67.485	34.833	1	0	5.7921	-6.9774	-15.598	-21.313	-1.1736	-1.2133	21.063	27.263	4.6185	-8.1907	5.4644	5.9494	1761.5
3.62	363	60	NaN	-2.3518	22.624	4.7445	-182.37	25.769	13.395	79.981	-888.33	1118.9	40.783	872.29	1076.7	70.526	36.976	1	0	5.3333	-7.4372	-15.621	-21.336	-1.0765	-1.0897	21.252	27.141	4.2569	-8.5269	5.6309	5.8055	1761.6
3.63	364	60	NaN	-2.2663	22.78	4.5548	-182.28	25.666	13.372	80.359	-887.95	1118.8	40.637	872.72	1076.7	78.587	39.12	1	0	4.8746	-7.897	-15.643	-21.358	-0.97393	-0.98482	21.41	27.035	3.9007	-8.8818	5.7672	5.677	1761.6
3.64	365	60	NaN	-2.1864	22.895	4.434	-182.22	25.6	13.327	80.556	-887.64	1118.7	40.477	872.98	1076.7	77.202	45.025	1	0	4.4159	-8.3567	-15.666	-21.381	-0.88234	-0.91765	21.527	26.967	3.5336	-9.2744	5.8615	5.586	1761.6
3.65	366	60	NaN	-2.1102	23.004	4.3423	-182.18	25.546	13.248	80.662	-887.32	1118.7	40.26	873.18	1076.7	77.258	49.956	1	0	3.9572	-8.8165	-15.688	-21.404	-0.79557	-0.86064	21.638	26.912	3.1616	-9.6772	5.9495	5.5089	1761.5
3.66	367	60	NaN	-2.0474	23.08	4.3095	-182.13	25.509	13.226	80.572	-887.03	1118.7	40.201	873.3	1076.7	78.927	49.99	1	0	3.4985	-9.2763	-15.711	-21.426	-0.73356	-0.81617	21.715	26.874	2.7649	-10.092	6.0037	5.4483	1761.3
3.67	368	60	NaN	-1.9065	23.113	4.0654	-182.06	25.479	13.113	81.164	-886.64	1118.6	39.859	873.32	1076.7	80.09	50.677	1	0	3.0397	-9.7361	-15.733	-21.449	-0.56209	-0.71886	21.751	26.841	2.4776	-10.455	6.0178	5.3924	1760.9
3.68	369	60	NaN	-1.8586	23.122	4.0322	-181.99	25.481	13.045	81.114	-886.41	1118.6	39.616	873.23	1076.7	79.143	52.09	1	0	2.581	-10.196	-15.756	-21.471	-0.50767	-0.64358	21.761	26.843	2.0733	-10.839	6.0047	5.3713	1760.6
3.69	370	60	NaN	-1.8289	23.072	4.0552	-181.91	25.504	13.01	80.915	-886.25	1118.6	39.409	872.98	1076.7	78.816	52.338	1	0	2.1223	-10.656	-15.778	-21.494	-0.47737	-0.55447	21.711	26.865	1.6449	-11.21	5.9321	5.3708	1760.2
3.7	371	60	NaN	-1.7505	22.953	3.9828	-181.79	25.525	12.976	81.047	-886.07	1118.5	39.131	872.58	1076.8	78.481	51.093	1	0	1.6636	-11.115	-15.801	-21.516	-0.38517	-0.42033	21.595	26.883	1.2784	-11.536	5.7936	5.3672	1759.6
3.71	372	60	NaN	-1.7109	22.836	3.9967	-181.65	25.527	12.964	80.945	-885.85	1118.5	38.851	872.08	1076.8	77.266	48.654	1	0	1.2049	-11.575	-15.824	-21.539	-0.33921	-0.28084	21.478	26.885	0.86564	-11.856	5.6543	5.3462	1758.9
3.72	373	60	NaN	-1.6943	22.746	4.0609	-181.59	25.487	12.965	80.765	-885.75	1118.5	38.679	871.73	1076.8	75.266	46.893	1	0	0.74613	-12.035	-15.846	-21.561	-0.32249	-0.21462	21.387	26.846	0.42364	-12.25	5.5406	5.285	1758.5
3.73	374	60	NaN	-1.6858	22.648	4.1021	-181.54	25.419	13.043	80.623	-885.63	1118.5	38.73	871.41	1076.8	72.777	43.685	1	0	0.28741	-12.495	-15.869	-21.584	-0.31991	-0.17716	21.288	26.779	-0.032503	-12.672	5.4196	5.195	1758
3.74	375	60	NaN	-1.674	22.558	3.9947	-181.51	25.312	13.098	80.954	-885.43	1118.5	38.721	871.1	1076.8	68.797	41.588	1	0	-0.17131	-12.955	-15.891	-21.606	-0.29668	-0.13522	21.198	26.671	-0.46799	-13.09	5.307	5.065	1757.5
3.75	376	60	NaN	-1.6769	22.451	3.8217	-181.5	25.14	13.096	81.46	-885.23	1118.3	38.521	870.78	1076.7	65.846	41.623	1	0	-0.63003	-13.414	-15.914	-21.629	-0.27612	-0.095366	21.092	26.5	-0.90615	-13.51	5.1778	4.8707	1757
3.76	377	60	NaN	-1.7125	22.315	3.7223	-181.5	24.904	13.047	81.664	-885.14	1118.3	38.15	870.47	1076.5	65.381	41.357	1	0	-1.0652	-13.85	-15.91	-21.625	-0.29267	-0.078103	20.953	26.266	-1.3579	-13.929	5.0427	4.6408	1756.6
3.77	378	60	NaN	-1.7458	22.239	3.6336	-181.51	24.72	12.991	81.841	-885.07	1118.2	37.827	870.28	1076.4	62.116	41.226	1	0	-1.4376	-14.224	-15.835	-21.551	-0.3095	-0.076074	20.874	26.085	-1.7471	-14.3	5.0389	4.5346	1756.4
3.78	379	60	NaN	-1.8554	22.184	3.7314	-181.53	24.487	12.864	81.349	-885.04	1118.3	37.045	869.97	1076.3	55.545	37.009	1	0	-1.81	-14.597	-15.761	-21.476	-0.40928	-0.079409	20.816	25.856	-2.2193	-14.676	5.055	4.3796	1756.1
3.79	380	60	NaN	-1.9232	22.178	3.7056	-181.56	24.219	12.839	81.227	-884.92	1118.3	36.561	869.76	1076.2	53.627	33.639	1	0	-1.7506	-14.537	-15.689	-21.404	-0.46502	-0.10519	20.805	25.592	-2.2156	-14.643	5.1162	4.1886	1755.8
3.8	381	60	NaN	-1.9767	22.206	3.6872	-181.62	23.991	12.838	81.094	-884.81	1118.3	36.235	869.64	1076.1	53.874	37.346	1	0	1.0962	-11.684	-15.63	-21.346	-0.51203	-0.15114	20.827	25.37	0.5842	-11.835	5.1964	4.0245	1755.5
3.81	382	60	NaN	-2.0323	22.234	3.7197	-181.67	23.82	12.828	80.82	-884.8	1118.3	35.948	869.57	1076	59.313	34.808	1	0	-0.26244	-13.046	-15.558	-21.273	-0.56719	-0.20742	20.851	25.203	-0.82963	-13.253	5.2933	3.9298	1755.5
3.82	383	60	NaN	-2.0885	22.24	3.7302	-181.73	23.656	12.84	80.61	-884.91	1118.4	35.685	869.55	1075.9	63.421	35.661	1	0	-4.8508	-17.645	-15.475	-21.19	-0.62171	-0.26093	20.855	25.04	-5.4725	-17.906	5.3806	3.8505	1755.5
3.83	384	60	NaN	-2.1836	22.337	3.6609	-181.78	23.41	12.915	80.502	-884.84	1118.4	35.425	869.61	1075.8	64.857	35.808	1	0	-4.8155	-17.609	-15.455	-21.17	-0.71181	-0.30827	20.948	24.799	-5.5273	-17.918	5.4929	3.629	1755.5
3.84	385	60	NaN	-2.2269	22.381	3.6333	-181.8	23.313	12.979	80.442	-884.81	1118.4	35.412	869.65	1075.8	62.858	37.121	1	0	-4.461	-17.254	-15.434	-21.15	-0.75668	-0.33321	20.989	24.704	-5.2177	-17.587	5.5549	3.5545	1755.5
3.85	386	60	NaN	-2.3398	22.429	3.6702	-181.82	23.186	13.026	80.035	-884.81	1118.5	35.18	869.67	1075.7	50.632	36.217	1	0	4.264	-8.509	-15.4	-21.115	-0.87536	-0.35572	21.033	24.583	3.3886	-8.8647	5.6331	3.4678	1755.6
3.86	387	60	NaN	-2.4859	22.446	3.6525	-181.81	23.043	13.072	79.692	-884.89	1118.5	34.8	869.69	1075.6	48.048	34.77	1	0	10.652	-2.1067	-15.343	-21.058	-1.0203	-0.34174	21.044	24.444	9.6314	-2.4484	5.7012	3.3864	1755.7
3.87	388	60	NaN	-2.602	22.416	3.5106	-181.75	22.929	13.125	79.753	-885	1118.5	34.433	869.68	1075.4	54.446	36.298	1	0	14.385	1.6358	-15.261	-20.976	-1.1225	-0.27209	21.011	24.333	13.263	1.3637	5.7508	3.3572	1755.8
3.88	389	60	NaN	-2.6476	22.389	3.3071	-181.67	22.873	13.184	80.135	-885.03	1118.4	34.185	869.6	1075.3	65.636	37.472	1	0	14.641	1.8921	-15.264	-20.979	-1.1475	-0.16903	20.984	24.279	13.494	1.7231	5.7197	3.2995	1755.8
3.89	390	60	NaN	-2.7305	22.338	3.2731	-181.57	22.828	13.254	79.971	-885.25	1118.4	33.989	869.49	1075.2	70.727	43.522	1	0	14.389	1.6397	-15.272	-20.988	-1.2294	-0.06968	20.929	24.237	13.16	1.57	5.6565	3.2496	1755.9
3.9	391	60	NaN	-2.8132	22.291	3.2156	-181.36	22.802	13.376	79.809	-885.48	1118.4	33.763	869.2	1075.1	73.728	46.095	1	0	13.892	1.1416	-15.272	-20.987	-1.31	0.14288	20.878	24.214	12.582	1.2845	5.6064	3.227	1755.8
3.91	392	60	NaN	-2.9043	22.28	3.234	-180.99	22.783	13.549	79.427	-885.67	1118.5	33.563	868.79	1075	74.446	46.616	1	0	13.393	0.64093	-15.274	-20.989	-1.4069	0.5103	20.861	24.202	11.986	1.1512	5.5874	3.2129	1755.6
3.92	393	60	NaN	-2.9795	22.289	3.2803	-180.64	22.773	13.683	79.048	-885.78	1118.6	33.418	868.45	1074.9	75.306	47.286	1	0	12.893	0.13938	-15.276	-20.992	-1.4895	0.84586	20.865	24.197	11.403	0.98524	5.5888	3.2054	1755.4
3.93	394	60	NaN	-3.0286	22.288	3.2757	-180.44	22.765	13.722	78.911	-885.86	1118.6	33.343	868.2	1074.9	75.293	48.366	1	0	12.541	-0.21247	-15.284	-21	-1.5405	1.0435	20.863	24.191	11.001	0.83102	5.5782	3.1912	1755.2
3.94	395	60	NaN	-3.1167	22.261	3.2267	-180.01	22.725	13.817	78.779	-886.09	1118.6	33.348	867.61	1074.9	73.749	47.583	1	0	12.247	-0.50752	-15.294	-21.009	-1.6328	1.4729	20.831	24.154	10.614	0.96537	5.5372	3.145	1754.8
3.95	396	60	NaN	-3.1787	22.236	3.0632	-179.59	22.623	13.89	79.011	-886.25	1118.7	33.495	867.11	1074.8	70.468	42.592	1	0	12.012	-0.74295	-15.305	-21.02	-1.6917	1.8952	20.803	24.056	10.321	1.1523	5.4978	3.036	1754.5
3.96	397	60	NaN	-3.2329	22.235	2.9958	-179.29	22.521	13.934	79.023	-886.36	1118.7	33.64	866.78	1074.7	63.221	39.425	1	0	11.899	-0.85607	-15.309	-21.025	-1.75	2.1893	20.799	23.957	10.149	1.3332	5.49	2.9322	1754.3
3.97	398	60	NaN	-3.3052	22.267	2.9936	-178.97	22.375	13.974	78.848	-886.42	1118.7	33.935	866.42	1074.7	60.146	37.699	1	0	11.824	-0.93143	-15.311	-21.026	-1.8374	2.4998	20.828	23.814	9.9867	1.5684	5.5173	2.7876	1754
3.98	399	60	NaN	-3.3786	22.306	3.0237	-178.68	22.218	14.024	78.6	-886.46	1118.8	34.331	866.12	1074.7	60.758	35.192	1	0	11.514	-1.2424	-15.321	-21.036	-1.9317	2.7677	20.866	23.658	9.5823	1.5253	5.5451	2.6224	1753.7
3.99	400	60	NaN	-3.4166	22.326	3.0527	-178.57	22.106	14.066	78.43	-886.49	1118.8	34.654	866.07	1074.7	60.055	35.172	1	0	11.167	-1.5898	-15.328	-21.043	-1.9858	2.8634	20.883	23.548	9.1816	1.2736	5.5556	2.5053	1753.7
4	401	60	NaN	-3.4436	22.389	2.9912	-178.29	21.942	13.971	78.505	-886.48	1118.8	34.897	865.72	1074.7	62.086	34.362	1	0	10.787	-1.9707	-15.333	-21.048	-2.0179	3.1375	20.948	23.384	8.7694	1.1668	5.6149	2.3363	1753.3
4.01	402	60	NaN	-3.4451	22.453	2.9125	-178.08	21.729	13.822	78.68	-886.45	1118.9	35.098	865.55	1074.8	61.779	33.85	1	0	9.9023	-2.8578	-15.334	-21.05	-2.0201	3.3413	21.012	23.17	7.8821	0.48356	5.6776	2.1209	1753.1
4.02	403	60	NaN	-3.4446	22.513	2.8717	-177.97	21.585	13.716	78.771	-886.4	1118.9	35.305	865.41	1074.8	63.244	35.383	1	0	8.6294	-4.1335	-15.333	-21.049	-2.0233	3.4537	21.073	23.025	6.6062	-0.6798	5.7392	1.9767	1752.9
4.03	404	60	NaN	-3.4438	22.572	2.8871	-177.89	21.454	13.575	78.722	-886.35	1118.9	35.39	865.35	1074.8	56.533	34.174	1	0	8.3946	-4.3689	-15.335	-21.05	-2.0267	3.5272	21.131	22.895	6.3679	-0.84166	5.7965	1.8456	1752.8
4.04	405	60	NaN	-3.4388	22.639	2.9418	-177.82	21.281	13.397	78.582	-886.27	1118.9	35.447	865.35	1074.8	33.622	33.093	1	0	8.1558	-4.6082	-15.338	-21.054	-2.0281	3.5934	21.197	22.724	6.1277	-1.0148	5.8582	1.67	1752.7
4.05	406	60	NaN	-3.4241	22.724	2.9861	-177.75	21.053	13.294	78.499	-886.15	1119	35.806	865.39	1074.9	41.279	31.873	1	0	7.9067	-4.8579	-15.346	-21.061	-2.0278	3.6418	21.282	22.495	5.8789	-1.216	5.9364	1.4342	1752.6
4.06	407	60	NaN	-3.4054	22.765	2.9927	-177.7	20.885	13.223	78.519	-886.08	1118.9	35.929	865.46	1074.8	23.649	33.052	1	0	6.9728	-5.7939	-15.351	-21.066	-2.0124	3.6884	21.323	22.328	4.9604	-2.1055	5.9715	1.2613	1752.6
4.07	408	60	NaN	-3.3543	22.824	2.8828	-177.58	20.616	13.078	78.917	-885.92	1118.9	35.843	865.58	1074.8	52.062	32.157	1	0	6.1315	-6.6372	-15.359	-21.074	-1.9456	3.8244	21.38	22.06	4.186	-2.8128	6.0218	0.98579	1752.6
4.08	409	60	NaN	-3.338	22.861	2.8737	-177.51	20.433	13.001	78.98	-885.84	1118.9	35.795	865.66	1074.7	66.864	35.505	1	0	5.8071	-6.9623	-15.372	-21.088	-1.9256	3.9023	21.416	21.878	3.8815	-3.06	6.0439	0.78982	1752.6
4.09	410	60	NaN	-3.3249	22.893	2.913	-177.44	20.198	12.92	78.908	-885.73	1118.9	35.686	865.75	1074.7	73.305	45.694	1	0	5.6134	-7.1565	-15.384	-21.099	-1.9113	3.9755	21.445	21.645	3.7021	-3.181	6.0617	0.54634	1752.6
4.1	411	60	NaN	-3.2876	22.929	2.934	-177.32	19.764	12.794	78.939	-885.53	1119	35.504	865.97	1074.6	75.69	49.38	1	0	5.6857	-7.084	-15.39	-21.105	-1.867	4.0984	21.478	21.215	3.8187	-2.9856	6.0879	0.11048	1752.6
4.11	412	60	NaN	-3.2748	22.933	3.0281	-177.22	19.182	12.784	78.762	-885.37	1119	35.64	866.45	1074.4	76.277	50.412	1	0	5.5547	-7.2153	-15.396	-21.111	-1.8648	4.1896	21.476	20.64	3.69	-3.0257	6.0797	-0.47139	1752.9
4.12	413	60	NaN	-3.2221	22.899	2.9832	-177.14	18.801	12.613	79.016	-885.3	1119	35.254	866.76	1074.3	76.224	50.085	1	0	5.4015	-7.3689	-15.401	-21.116	-1.7913	4.2936	21.44	20.26	3.6102	-3.0753	6.039	-0.85646	1753.2
4.13	414	60	NaN	-3.1352	22.832	2.9195	-177.02	18.255	12.552	79.4	-885.19	1118.9	35.116	867.15	1074.2	76.285	49.615	1	0	5.4268	-7.3435	-15.403	-21.119	-1.6876	4.4319	21.371	19.717	3.7392	-2.9116	5.9674	-1.4021	1753.5
4.14	415	60	NaN	-3.0591	22.774	2.9127	-176.89	17.762	12.512	79.608	-885.09	1118.9	34.967	867.53	1074.1	75.974	50.01	1	0	5.4745	-7.2957	-15.406	-21.121	-1.6	4.5663	21.31	19.227	3.8745	-2.7294	5.9039	-1.8945	1753.8
4.15	416	60	NaN	-2.9913	22.724	2.9869	-176.82	17.297	12.343	79.583	-884.98	1118.9	34.446	868.01	1074	75.639	49.107	1	0	5.5476	-7.2224	-15.408	-21.124	-1.5164	4.6598	21.256	18.765	4.0312	-2.5626	5.8477	-2.3585	1754.1
4.16	417	60	NaN	-2.9129	22.665	3.1107	-176.79	16.782	11.993	79.456	-884.84	1119	33.443	868.63	1073.8	75.599	49.322	1	0	5.846	-6.9234	-15.407	-21.122	-1.4097	4.7152	21.192	18.255	4.4362	-2.2082	5.785	-2.8669	1754.7
4.17	418	60	NaN	-2.8553	22.615	3.1638	-176.64	16.548	11.888	79.459	-884.73	1119	32.979	868.78	1073.8	75.601	49.299	1	0	6.1573	-6.6114	-15.405	-21.12	-1.3369	4.878	21.14	18.023	4.8203	-1.7333	5.7347	-3.0967	1754.7
4.18	419	60	NaN	-2.8295	22.582	3.1875	-176.55	16.433	11.869	79.477	-884.68	1118.9	32.806	868.87	1073.7	75.331	48.693	1	0	6.5991	-6.1685	-15.399	-21.114	-1.305	4.9697	21.105	17.91	5.2941	-1.1988	5.7065	-3.2041	1754.8
4.19	420	60	NaN	-2.7803	22.515	3.1917	-176.41	16.278	11.903	79.603	-884.63	1118.9	32.669	868.97	1073.6	74.771	47.883	1	0	6.8339	-5.9332	-15.395	-21.11	-1.2472	5.1227	21.036	17.757	5.5867	-0.81045	5.6404	-3.3535	1754.8
4.2	421	60	NaN	-2.721	22.396	3.241	-176.12	16.068	12.123	79.638	-884.58	1118.9	32.733	869.09	1073.4	72.803	46.779	1	0	6.8806	-5.8864	-15.394	-21.109	-1.1889	5.4131	20.912	17.552	5.6917	-0.47328	5.5186	-3.5568	1754.9
4.21	422	60	NaN	-2.6714	22.265	3.3304	-175.76	15.893	12.382	79.535	-884.51	1118.9	32.775	869.15	1073.3	67.863	43.835	1	0	7.0723	-5.6942	-15.385	-21.1	-1.1441	5.764	20.776	17.382	5.9283	0.069833	5.391	-3.7183	1754.9
4.22	423	60	NaN	-2.6475	22.184	3.3937	-175.54	15.888	12.332	79.41	-884.42	1118.8	32.283	869.07	1073.2	63.651	40.098	1	0	7.2428	-5.5234	-15.377	-21.092	-1.1079	6.0043	20.695	17.378	6.1348	0.48093	5.318	-3.7144	1754.7
4.23	424	60	NaN	-2.655	22.035	3.497	-175.17	15.929	12.344	79.171	-884.39	1118.8	31.772	868.85	1073.2	60.509	37.575	1	0	7.3656	-5.4002	-15.372	-21.087	-1.1064	6.3827	20.545	17.419	6.2592	0.98252	5.173	-3.6676	1754.5
4.24	425	60	NaN	-2.6285	21.861	3.4718	-174.89	15.966	12.466	79.313	-884.34	1118.7	31.749	868.64	1073.2	59.074	37.623	1	0	7.7536	-5.0114	-15.376	-21.091	-1.0742	6.6643	20.372	17.454	6.6793	1.6529	4.9964	-3.6373	1754.2
4.25	426	60	NaN	-2.6083	21.763	3.4316	-174.73	15.998	12.544	79.466	-884.31	1118.7	31.768	868.49	1073.2	59.149	35.282	1	0	8.201	-4.5629	-15.382	-21.098	-1.0495	6.8337	20.277	17.484	7.1515	2.2708	4.8942	-3.6139	1754
4.26	427	60	NaN	-2.5944	21.661	3.399	-174.51	16.033	12.603	79.583	-884.29	1118.6	31.743	868.28	1073.2	63.242	37.625	1	0	7.7646	-5.0004	-15.391	-21.107	-1.0308	7.0572	20.177	17.517	6.7338	2.0569	4.7854	-3.5894	1753.8
4.27	428	60	NaN	-2.5855	21.524	3.3858	-174.21	16.069	12.666	79.637	-884.27	1118.5	31.697	868.01	1073.2	69.596	40.455	1	0	7.1735	-5.5928	-15.401	-21.116	-1.0184	7.3597	20.043	17.55	6.1551	1.7669	4.6423	-3.5661	1753.5
4.28	429	60	NaN	-2.5935	21.478	3.4187	-174.09	16.075	12.684	79.521	-884.26	1118.5	31.704	867.92	1073.2	71.993	44.144	1	0	6.5825	-6.1852	-15.41	-21.125	-1.0303	7.4708	19.997	17.556	5.5521	1.2857	4.5867	-3.5691	1753.4
4.29	430	60	NaN	-2.6285	21.366	3.5228	-173.79	16.082	12.683	79.184	-884.15	1118.5	31.669	867.64	1073.2	71.676	44.071	1	0	5.9914	-6.7776	-15.42	-21.135	-1.0748	7.7686	19.885	17.563	4.9166	0.99104	4.4654	-3.5718	1753
4.3	431	60	NaN	-2.6531	21.2	3.5109	-173.44	16.146	12.728	79.19	-884.07	1118.4	31.959	867.18	1073.2	72.737	44.554	1	0	5.4004	-7.37	-15.429	-21.144	-1.1082	8.106	19.722	17.623	4.2922	0.73605	4.2928	-3.5208	1752.5
4.31	432	60	NaN	-2.6597	21.067	3.4619	-173.2	16.213	12.728	79.314	-884.02	1118.4	32.152	866.81	1073.3	73.602	45.207	1	0	4.8094	-7.9624	-15.439	-21.154	-1.1167	8.3456	19.592	17.688	3.6927	0.38319	4.1538	-3.466	1752
4.32	433	60	NaN	-2.6668	20.974	3.4247	-173.03	16.273	12.702	79.406	-884.01	1118.3	32.291	866.53	1073.3	74.652	45.752	1	0	4.2183	-8.5548	-15.448	-21.163	-1.1251	8.507	19.502	17.746	3.0932	-0.0478	4.0539	-3.4174	1751.8
4.33	434	60	NaN	-2.6963	20.899	3.4312	-172.87	16.334	12.703	79.355	-884.01	1118.3	32.562	866.26	1073.3	73.827	44.624	1	0	3.6273	-9.1472	-15.457	-21.173	-1.1649	8.6592	19.428	17.804	2.4624	-0.48795	3.971	-3.3682	1751.5
4.34	435	60	NaN	-2.7451	20.853	3.5093	-172.72	16.394	12.711	79.069	-883.98	1118.3	32.925	865.98	1073.3	67.166	42.488	1	0	3.0362	-9.7396	-15.467	-21.182	-1.2347	8.7905	19.383	17.865	1.8016	-0.94904	3.916	-3.3171	1751.1
4.35	436	60	NaN	-2.7973	20.825	3.5687	-172.49	16.485	12.692	78.851	-883.9	1118.3	33.081	865.62	1073.4	62.81	36.803	1	0	2.4452	-10.332	-15.476	-21.191	-1.2987	9.012	19.356	17.955	1.1465	-1.32	3.8799	-3.2367	1750.7
4.36	437	60	NaN	-2.8809	20.775	3.6192	-172.3	16.552	12.584	78.634	-883.79	1118.2	33.412	865.31	1073.4	61.394	36.572	1	0	1.8542	-10.924	-15.486	-21.201	-1.3999	9.1795	19.306	18.021	0.45427	-1.7449	3.8205	-3.1801	1750.3
4.37	438	60	NaN	-2.967	20.695	3.6149	-172.15	16.58	12.483	78.575	-883.67	1118.2	33.976	865.08	1073.4	62.131	37.063	1	0	1.2631	-11.517	-15.495	-21.21	-1.5061	9.3122	19.227	18.048	-0.24299	-2.2046	3.7316	-3.1619	1749.9
4.38	439	60	NaN	-3.0438	20.608	3.5753	-172.03	16.622	12.338	78.617	-883.55	1118.1	34.432	864.85	1073.4	59.303	35.411	1	0	0.67209	-12.109	-15.504	-21.22	-1.5961	9.4171	19.142	18.088	-0.92402	-2.692	3.6371	-3.1321	1749.5
4.39	440	60	NaN	-3.1167	20.549	3.5623	-171.96	16.732	12.047	78.574	-883.44	1118.1	34.401	864.56	1073.4	51.494	33.822	1	0	0.081051	-12.702	-15.514	-21.229	-1.669	9.4855	19.085	18.196	-1.588	-3.2161	3.5712	-3.0332	1749.1
4.4	441	60	NaN	-3.1909	20.488	3.5654	-171.91	16.716	11.965	78.523	-883.33	1118.1	34.989	864.49	1073.4	50.991	32.692	1	0	-0.50999	-13.294	-15.523	-21.238	-1.7641	9.5175	19.024	18.18	-2.2741	-3.7765	3.5012	-3.0586	1748.9
4.41	442	60	NaN	-3.2502	20.415	3.514	-171.86	16.707	11.764	78.641	-883.07	1118.1	35.655	864.43	1073.4	47.22	36.808	1	0	-1.101	-13.886	-15.533	-21.248	-1.8411	9.5441	18.953	18.169	-2.9421	-4.3422	3.4205	-3.0789	1748.6
4.42	443	60	NaN	-3.3233	20.363	3.5212	-171.84	16.643	11.672	78.563	-882.83	1118.1	36.385	864.5	1073.4	48.7	34.28	1	0	-1.6921	-14.479	-15.542	-21.257	-1.9405	9.5412	18.9	18.106	-3.6326	-4.9376	3.3584	-3.1515	1748.4
4.43	444	60	NaN	-3.4031	20.302	3.5579	-171.84	16.616	11.502	78.38	-882.66	1118.1	36.79	864.56	1073.5	53.659	33.764	1	0	-2.2831	-15.071	-15.551	-21.267	-2.0395	9.5218	18.84	18.079	-4.3227	-5.5493	3.2882	-3.1878	1748.3
4.44	445	60	NaN	-3.4826	20.197	3.5876	-171.86	16.639	11.192	78.205	-882.53	1118.1	36.931	864.56	1073.5	58.152	32.928	1	0	-2.8741	-15.664	-15.561	-21.276	-2.1292	9.4894	18.736	18.1	-5.0034	-6.1742	3.1747	-3.1761	1748.1
4.45	446	60	NaN	-3.5633	20.024	3.6013	-171.9	16.595	10.93	78.073	-882.36	1118.1	37.481	864.7	1073.5	61.352	32.925	1	0	-3.4652	-16.256	-15.57	-21.286	-2.2323	9.4265	18.564	18.055	-5.6975	-6.8294	2.9936	-3.2303	1748.1
4.46	447	60	NaN	-3.6309	19.862	3.5848	-171.96	16.611	10.674	78.041	-882.1	1118	37.97	864.79	1073.7	62.849	32.109	1	0	-4.0562	-16.848	-15.58	-21.295	-2.3168	9.3493	18.407	18.066	-6.373	-7.499	2.8273	-3.229	1747.9
4.47	448	60	NaN	-3.6734	19.674	3.5942	-172.03	16.578	10.406	77.963	-881.8	1118	38.403	865.01	1073.7	62.178	31.647	1	0	-4.6473	-17.441	-15.589	-21.304	-2.3761	9.2713	18.224	18.029	-7.0233	-8.1695	2.6346	-3.2755	1747.8
4.48	449	60	NaN	-3.699	19.558	3.6101	-172.06	16.56	10.234	77.885	-881.63	1118	38.609	865.14	1073.8	60.613	34.594	1	0	-5.2383	-18.033	-15.599	-21.314	-2.411	9.227	18.11	18.008	-7.6493	-8.8062	2.5115	-3.3057	1747.8
4.49	450	60	NaN	-3.7093	19.429	3.5925	-172.11	16.523	10.07	77.928	-881.46	1117.9	38.855	865.33	1073.8	56.762	33.19	1	0	-5.8293	-18.626	-15.608	-21.323	-2.4279	9.1697	17.983	17.969	-8.2573	-9.4559	2.3753	-3.3541	1747.8
4.5	451	60	NaN	-3.7073	19.215	3.5234	-172.21	16.439	9.853	78.149	-881.21	1117.8	39.359	865.65	1073.8	60.552	35.894	1	0	-6.4204	-19.218	-15.617	-21.333	-2.4352	9.0658	17.773	17.882	-8.8556	-10.152	2.1558	-3.4511	1747.8
4.51	452	60	NaN	-3.7033	19.027	3.4524	-172.28	16.367	9.7538	78.398	-881.09	1117.7	39.85	865.84	1073.8	67.731	34.383	1	0	-7.0114	-19.81	-15.627	-21.342	-2.4392	8.9798	17.589	17.805	-9.4506	-10.831	1.9618	-3.5365	1747.9
4.52	453	60	NaN	-3.6955	18.733	3.4771	-172.4	16.265	9.5405	78.405	-880.93	1117.6	40.263	866.09	1073.9	67.274	37.136	1	0	-7.6025	-20.403	-15.636	-21.351	-2.4448	8.8545	17.3	17.698	-10.047	-11.548	1.6635	-3.6536	1748
4.53	454	60	NaN	-3.6964	18.504	3.5346	-172.47	16.177	9.3867	78.314	-880.85	1117.6	40.56	866.29	1073.9	71.296	39.367	1	0	-8.1935	-20.995	-15.646	-21.361	-2.4585	8.7676	17.073	17.608	-10.652	-12.228	1.4271	-3.7527	1748.1
4.54	455	60	NaN	-3.7014	18.213	3.7202	-172.53	16.075	9.2333	77.903	-880.82	1117.6	40.892	866.49	1073.9	74.386	42.814	1	0	-8.7845	-21.588	-15.655	-21.37	-2.4879	8.6802	16.782	17.506	-11.272	-12.907	1.1273	-3.8643	1748.2
4.55	456	60	NaN	-3.6995	17.889	3.9422	-172.59	15.974	9.0776	77.43	-880.79	1117.6	41.214	866.69	1073.9	75.499	46.42	1	0	-9.3756	-22.18	-15.664	-21.38	-2.5122	8.5954	16.459	17.404	-11.888	-13.585	0.79454	-3.9758	1748.4
4.56	457	60	NaN	-3.6839	17.63	4.0352	-172.64	15.906	8.9459	77.334	-880.73	1117.5	41.396	866.86	1073.9	75.123	45.96	1	0	-9.9666	-22.772	-15.674	-21.389	-2.5058	8.5412	16.203	17.333	-12.472	-14.231	0.52906	-4.0561	1748.5
4.57	458	60	NaN	-3.6814	17.377	4.0355	-172.65	15.856	8.8096	77.492	-880.62	1117.4	41.492	867	1074	75.374	47.143	1	0	-10.558	-23.365	-15.683	-21.398	-2.5013	8.5266	15.954	17.278	-13.059	-14.838	0.27114	-4.1204	1748.5
4.58	459	60	NaN	-3.7881	17.047	4.2243	-172.65	15.803	8.7196	77.115	-880.89	1117.3	41.659	867.17	1074	75.288	47.004	1	0	-11.149	-23.957	-15.693	-21.408	-2.6261	8.5156	15.626	17.224	-13.775	-15.442	-0.066375	-4.1838	1749
4.59	460	60	NaN	-3.8416	16.827	4.2344	-172.61	15.733	8.7217	77.359	-880.39	1117.4	42.105	867.38	1073.9	75.019	47.429	1	0	-11.74	-24.55	-15.702	-21.417	-2.6861	8.548	15.404	17.156	-14.426	-16.002	-0.29856	-4.2616	1748.7
4.6	461	60	NaN	-3.8667	16.539	4.2898	-172.57	15.707	8.6898	77.512	-880.08	1117.2	42.392	867.53	1073.9	74.235	48.04	1	0	-12.331	-25.142	-15.711	-21.427	-2.7155	8.5848	15.12	17.126	-15.046	-16.557	-0.59127	-4.3008	1748.5
4.61	462	60	NaN	-3.8921	16.171	4.4237	-172.54	15.76	8.5633	77.439	-880.2	1116.9	42.337	867.56	1074	73.125	46.646	1	0	-12.922	-25.734	-15.721	-21.436	-2.7415	8.609	14.764	17.167	-15.663	-17.125	-0.95669	-4.2696	1748.6
4.62	463	60	NaN	-3.9235	15.901	4.42	-172.53	15.868	8.3923	77.788	-880.02	1116.7	42.177	867.51	1074.1	72.254	45.15	1	0	-13.513	-26.327	-15.73	-21.446	-2.7561	8.6364	14.503	17.266	-16.269	-17.69	-1.2269	-4.1794	1748.4
4.63	464	60	NaN	-3.9648	15.544	4.453	-172.52	15.925	8.3609	78.155	-879.63	1116.6	42.555	867.63	1074.1	71.781	44.505	1	0	-14.104	-26.919	-15.74	-21.455	-2.7975	8.6449	14.151	17.318	-16.901	-18.274	-1.5885	-4.1374	1748.1
4.64	465	60	NaN	-3.9336	15.243	4.5315	-172.48	15.965	8.3663	78.194	-879.51	1116.5	42.806	867.72	1074.1	70.955	42.632	1	0	-14.695	-27.512	-15.749	-21.464	-2.7733	8.6848	13.853	17.355	-17.468	-18.827	-1.8966	-4.109	1748.1
4.65	466	60	NaN	-3.9253	14.924	4.5731	-172.46	16.019	8.3506	78.416	-879.29	1116.5	43.12	867.76	1074.2	69.501	43.368	1	0	-15.286	-28.104	-15.759	-21.474	-2.7679	8.6929	13.536	17.407	-18.054	-19.411	-2.2226	-4.0669	1747.9
4.66	467	60	NaN	-3.9346	14.592	4.6126	-172.48	16.072	8.2931	78.707	-878.99	1116.4	43.418	867.8	1074.2	68.256	42.745	1	0	-15.877	-28.696	-15.768	-21.483	-2.7772	8.6736	13.208	17.456	-18.654	-20.023	-2.5597	-4.0269	1747.6
4.67	468	60	NaN	-3.9328	14.291	4.6608	-172.52	16.122	8.1756	78.951	-878.72	1116.3	43.562	867.82	1074.2	66.929	41.068	1	0	-16.468	-29.289	-15.777	-21.493	-2.772	8.6361	12.91	17.502	-19.24	-20.653	-2.8669	-3.9901	1747.4
4.68	469	60	NaN	-3.9022	14.075	4.63	-172.61	16.217	7.9696	79.344	-878.53	1116.3	43.445	867.72	1074.4	68.426	41.6	1	0	-17.059	-29.881	-15.787	-21.502	-2.7245	8.566	12.702	17.59	-19.784	-21.315	-3.0848	-3.9118	1747.1
4.69	470	60	NaN	-3.8855	13.864	4.6727	-172.63	16.216	7.8618	79.509	-878.42	1116.2	43.506	867.77	1074.4	68.137	41.818	1	0	-17.65	-30.474	-15.796	-21.511	-2.7043	8.5477	12.494	17.586	-20.354	-21.926	-3.3024	-3.9253	1747.1
4.7	471	60	NaN	-3.8495	13.664	4.6191	-172.64	16.241	7.6833	79.973	-878.29	1116.1	43.346	867.79	1074.5	66.518	41.716	1	0	-18.241	-31.066	-15.806	-21.521	-2.6478	8.5569	12.299	17.607	-20.889	-22.509	-3.5065	-3.9141	1747
4.71	472	60	NaN	-3.8255	13.479	4.5977	-172.65	16.202	7.6536	80.349	-878.18	1116	43.548	867.88	1074.5	65.169	40.753	1	0	-18.832	-31.658	-15.815	-21.53	-2.6181	8.557	12.116	17.565	-21.45	-23.101	-3.699	-3.9651	1746.9
4.72	473	60	NaN	-3.7939	13.283	4.6408	-172.67	16.129	7.6261	80.649	-878.07	1116	43.796	868	1074.4	63.222	39.408	1	0	-19.423	-32.251	-15.824	-21.54	-2.5848	8.5437	11.921	17.491	-22.008	-23.707	-3.9033	-4.0482	1747
4.73	474	60	NaN	-3.735	13.075	4.7115	-172.7	16.085	7.4015	81.073	-877.91	1115.8	43.619	868.11	1074.4	61.239	35.869	1	0	-20.014	-32.843	-15.834	-21.549	-2.5062	8.5269	11.719	17.441	-22.52	-24.316	-4.1154	-4.1077	1746.9
4.74	475	60	NaN	-3.7154	12.995	4.7185	-172.75	15.999	7.2269	81.721	-877.58	1115.6	43.574	868.26	1074.4	56.528	32.921	1	0	-20.605	-33.436	-15.843	-21.558	-2.4637	8.5041	11.642	17.351	-23.069	-24.931	-4.2009	-4.2072	1746.7
4.75	476	60	NaN	-3.73	13.06	4.7075	-172.76	15.947	7.0822	82.039	-877.2	1115.7	43.427	868.37	1074.4	55.77	34.922	0	0	-21.196	-34.028	-15.853	-21.568	-2.4628	8.5078	11.705	17.302	-23.659	-25.52	-4.1481	-4.2661	1746.5
4.76	477	60	NaN	-3.7275	13.08	4.8041	-172.78	15.88	6.9812	82.085	-877.05	1115.8	43.387	868.46	1074.4	51.935	34.411	0	0	-21.787	-34.62	-15.862	-21.577	-2.4575	8.4939	11.724	17.236	-24.245	-26.126	-4.1386	-4.3415	1746.4
4.77	478	60	NaN	-3.6782	13.042	4.9239	-172.8	15.799	6.9179	82.17	-877.08	1115.7	43.439	868.59	1074.4	48.491	32.494	0	0	-22.378	-35.213	-15.872	-21.587	-2.4072	8.473	11.689	17.152	-24.786	-26.74	-4.1827	-4.4345	1746.6
4.78	479	60	NaN	-3.6008	13.003	5.0689	-172.82	15.715	6.8397	82.257	-877.2	1115.6	43.439	868.77	1074.4	45.96	32.888	0	0	-22.969	-35.805	-15.881	-21.596	-2.3272	8.4578	11.653	17.066	-25.297	-27.347	-4.228	-4.5305	1746.9
4.79	480	60	NaN	-3.5467	13.042	5.297	-172.82	15.646	6.694	82.084	-877.32	1115.6	43.248	868.95	1074.4	40.29	35.087	0	0	-23.561	-36.398	-15.89	-21.606	-2.2727	8.4538	11.69	16.998	-25.833	-27.944	-4.1999	-4.6076	1747.2
4.8	481	60	NaN	-3.5208	13.105	5.4177	-172.83	15.605	6.6889	82.095	-877.38	1115.6	43.379	869.09	1074.4	39.422	32.469	0	0	-24.152	-36.99	-15.9	-21.615	-2.2508	8.4382	11.753	16.957	-26.402	-28.552	-4.1467	-4.6579	1747.4
4.81	482	60	NaN	-3.4729	13.19	5.5297	-172.81	15.587	6.5971	82.138	-877.42	1115.6	43.197	869.21	1074.4	40.272	33.303	0	0	-24.589	-37.428	-15.895	-21.611	-2.1957	8.4671	11.837	16.94	-26.785	-28.961	-4.0586	-4.6706	1747.6
4.82	483	60	NaN	-3.4056	13.325	5.6219	-172.78	15.587	6.5013	82.348	-877.46	1115.6	43.027	869.38	1074.4	39.385	34.317	0	0	-24.179	-37.017	-15.815	-21.531	-2.1161	8.5144	11.972	16.941	-26.295	-28.503	-3.8437	-4.59	1747.8
4.83	484	60	NaN	-3.3116	13.509	5.6305	-172.71	15.625	6.4028	82.847	-877.42	1115.6	42.832	869.55	1074.3	37.3	33.547	0	0	-21.548	-34.38	-15.715	-21.43	-1.9995	8.5979	12.156	16.977	-23.547	-25.782	-3.559	-4.4532	1747.9
4.84	485	60	NaN	-3.2054	13.693	5.5728	-172.63	15.695	6.3097	83.481	-877.31	1115.6	42.608	869.69	1074.3	38.977	32.913	0	0	-10.192	-22.998	-15.536	-21.251	-1.8651	8.7094	12.342	17.046	-12.057	-14.288	-3.1937	-4.2048	1748
4.85	486	60	NaN	-3.1305	13.787	5.5867	-172.56	15.757	6.2594	83.767	-877.4	1115.5	42.49	869.79	1074.3	38.908	33.243	0	0	-6.7246	-19.523	-15.487	-21.203	-1.7771	8.7945	12.436	17.107	-8.5017	-10.728	-3.0514	-4.0951	1748.2
4.86	487	60	NaN	-3.0621	13.87	5.6206	-172.49	15.811	6.2725	83.963	-877.51	1115.5	42.569	869.89	1074.3	39.131	33.691	0	0	-7.8269	-20.628	-15.514	-21.229	-1.7051	8.8667	12.519	17.161	-9.532	-11.761	-2.9952	-4.0676	1748.4
4.87	488	60	NaN	-2.9904	13.956	5.6448	-172.37	15.918	6.2402	84.23	-877.77	1115.5	42.546	869.98	1074.3	38.446	34.493	0	0	-9.1615	-21.965	-15.532	-21.247	-1.6241	8.9992	12.606	17.268	-10.786	-12.966	-2.9258	-3.9794	1748.7
4.88	489	60	NaN	-2.9263	14.024	5.6457	-172.25	16.026	6.1911	84.49	-878.01	1115.5	42.465	870.03	1074.3	37.511	32.905	0	0	-10.505	-23.312	-15.571	-21.286	-1.5491	9.1234	12.676	17.374	-12.054	-14.188	-2.8953	-3.9125	1749
4.89	490	60	NaN	-2.8742	14.08	5.6395	-172.15	16.127	6.1725	84.696	-878.21	1115.4	42.472	870.02	1074.3	37.329	34.58	0	0	-11.857	-24.667	-15.632	-21.347	-1.4906	9.2307	12.734	17.474	-13.347	-15.436	-2.8985	-3.8734	1749.2
4.9	491	60	NaN	-2.8347	14.133	5.64	-172.05	16.229	6.1952	84.851	-878.41	1115.5	42.628	869.97	1074.4	37.919	33.63	0	0	-13.275	-26.088	-15.655	-21.37	-1.4513	9.3371	12.787	17.575	-14.726	-16.751	-2.8679	-3.7953	1749.4
4.91	492	60	NaN	-2.8071	14.161	5.6217	-171.93	16.321	6.1597	85.037	-878.66	1115.4	42.671	869.93	1074.3	39.688	34.081	0	0	-14.698	-27.515	-15.674	-21.389	-1.4191	9.4575	12.816	17.666	-16.118	-18.058	-2.8582	-3.7233	1749.6
4.92	493	60	NaN	-2.8143	14.207	5.79	-171.77	16.492	6.061	84.556	-878.91	1115.5	42.511	869.71	1074.5	39.486	33.336	0	0	-18.965	-31.791	-15.71	-21.425	-1.437	9.6056	12.862	17.836	-20.402	-22.186	-2.8479	-3.5887	1749.6
4.93	494	60	NaN	-2.7966	14.251	5.8017	-171.62	16.749	5.803	84.576	-879.22	1115.5	42.131	869.27	1074.7	36.541	33.921	0	0	-21.921	-34.755	-15.744	-21.459	-1.406	9.7735	12.913	18.087	-23.327	-24.981	-2.8306	-3.3719	1749.5
4.94	495	60	NaN	-2.7815	14.289	5.7641	-171.46	16.936	5.5998	84.73	-879.48	1115.5	41.888	868.86	1074.8	36.874	32.593	0	0	-22.746	-35.581	-15.773	-21.488	-1.3778	9.9416	12.957	18.268	-24.124	-25.639	-2.8162	-3.2199	1749.3
4.95	496	60	NaN	-2.7752	14.318	5.7351	-171.3	17.058	5.4828	84.83	-879.68	1115.5	41.812	868.48	1075	38.415	34.048	0	0	-23.571	-36.408	-15.793	-21.508	-1.3656	10.106	12.991	18.386	-24.937	-26.303	-2.8021	-3.1224	1749.2
4.96	497	60	NaN	-2.7694	14.343	5.7163	-171.11	17.217	5.3595	84.878	-879.91	1115.5	41.757	867.87	1075.2	37.541	31.768	0	0	-19.266	-32.093	-15.721	-21.437	-1.3561	10.3	13.023	18.537	-20.622	-21.793	-2.6987	-2.8997	1748.8
4.97	498	60	NaN	-2.7765	14.404	5.6841	-170.7	17.416	5.2281	84.898	-880.26	1115.5	41.934	866.55	1075.6	37.065	30.582	0	0	0.57418	-12.207	-15.381	-21.096	-1.3676	10.711	13.095	18.725	-0.79337	-1.4964	-2.2854	-2.3707	1747.8
4.98	499	60	NaN	-2.7846	14.421	5.6694	-170.5	17.532	5.0978	84.88	-880.48	1115.5	41.957	865.65	1075.9	38.037	32.219	0	0	6.8611	-5.9059	-15.275	-20.99	-1.3765	10.906	13.12	18.833	5.4846	5.0005	-2.1546	-2.157	1747.1
4.99	500	60	NaN	-2.8843	14.402	5.7215	-170.33	17.656	5.0053	84.475	-880.91	1115.7	42.054	864.63	1076.2	38.317	36.177	0	0	6.8785	-5.8884	-15.277	-20.992	-1.4921	11.059	13.107	18.951	5.3864	5.1701	-2.1699	-2.0407	1746.5
5	501	60	NaN	-2.9582	14.385	5.7566	-170.21	17.754	4.9164	84.174	-881.23	1115.7	42.081	863.82	1076.4	39.37	36.189	0	0	6.8594	-5.9076	-15.28	-20.995	-1.5764	11.169	13.094	19.044	5.283	5.2614	-2.1857	-1.9512	1746
5.01	502	60	NaN	-2.9681	14.383	5.7338	-170.08	17.876	4.8015	84.145	-881.41	1115.7	42.13	862.78	1076.8	38.161	33.156	0	0	6.8263	-5.9408	-15.283	-20.998	-1.5882	11.302	13.103	19.157	5.2381	5.3609	-2.1802	-1.8411	1745.1
5.02	503	60	NaN	-2.9915	14.386	5.6827	-169.79	18.163	4.6515	84.085	-881.72	1115.8	42.531	860.37	1077.5	37.612	37.677	0	0	6.7901	-5.977	-15.283	-20.998	-1.6251	11.58	13.127	19.422	5.1651	5.6026	-2.1558	-1.5761	1743
5.03	504	60	NaN	-2.9014	14.436	5.5437	-169.7	18.35	4.4557	84.624	-881.53	1115.7	42.432	859.08	1077.8	37.238	44.156	0	0	6.7797	-5.9875	-15.283	-20.998	-1.5129	11.685	13.192	19.595	5.2668	5.6974	-2.0915	-1.4034	1741.5
5.04	505	60	NaN	-3.0025	14.405	5.5632	-169.65	18.703	4.0173	84.239	-881.96	1115.8	41.968	857.1	1078.5	38.391	51.383	0	0	6.8106	-5.9566	-15.284	-20.999	-1.6101	11.742	13.179	19.93	5.2005	5.7852	-2.1049	-1.069	1740
5.05	506	60	NaN	-3.013	14.424	5.5125	-169.59	18.988	3.9163	84.281	-882.07	1115.8	42.192	855.34	1079	38.858	55.959	0	0	7.8036	-4.9612	-15.269	-20.985	-1.6253	11.794	13.213	20.199	6.1783	6.8326	-2.0569	-0.78516	1738.3
5.06	507	60	NaN	-2.9901	14.438	5.4804	-169.55	19.221	4.0068	84.353	-882.14	1115.8	42.786	853.82	1079.5	41.236	62.799	0	1	8.3276	-4.4361	-15.262	-20.977	-1.6184	11.824	13.241	20.418	6.7091	7.3882	-2.021	-0.55863	1736.8
5.07	508	60	NaN	-3.0195	14.414	5.5324	-169.52	19.464	4.0205	84.056	-882.44	1115.9	43.162	852.36	1080	42.539	66.274	0	1	8.2578	-4.506	-15.262	-20.977	-1.6691	11.828	13.23	20.648	6.5887	7.3218	-2.0325	-0.32946	1735.7
5.08	509	60	NaN	-3.0355	14.458	5.4999	-169.5	19.725	3.9093	84.026	-882.5	1115.9	43.094	850.99	1080.5	44.426	68.096	0	1	8.1848	-4.5792	-15.262	-20.977	-1.6828	11.857	13.289	20.894	6.502	7.2779	-1.9731	-0.083301	1734.3
5.09	510	60	NaN	-3.1287	14.521	5.4846	-169.42	20.131	3.7982	83.75	-882.68	1116	42.973	848.99	1081.4	43.999	69.37	0	1	8.1086	-4.6555	-15.261	-20.976	-1.7798	11.931	13.378	21.275	6.3289	7.2755	-1.883	0.29867	1732.5
5.1	511	60	NaN	-3.1747	14.665	5.4158	-169.33	20.53	3.804	83.732	-882.55	1116.2	43.04	847.11	1082.3	40.859	69.828	0	1	8.093	-4.6712	-15.258	-20.973	-1.827	12.021	13.545	21.651	6.266	7.3501	-1.7133	0.67776	1730.5
5.11	512	60	NaN	-3.2026	14.686	5.3936	-169.23	20.834	3.834	83.65	-882.69	1116.2	43.083	845.72	1083.1	39.999	71.47	0	1	8.1298	-4.6343	-15.256	-20.971	-1.8581	12.111	13.59	21.929	6.2717	7.4772	-1.6652	0.95861	1729.2
5.12	513	60	NaN	-3.2259	14.646	5.3786	-169.13	21.099	3.846	83.56	-882.95	1116.1	42.998	844.59	1083.9	44.882	67.373	0	1	8.2521	-4.5117	-15.254	-20.969	-1.8808	12.217	13.579	22.167	6.3713	7.7054	-1.675	1.1979	1728.3
5.13	514	60	NaN	-3.2457	14.69	5.3036	-169.01	21.391	3.8478	83.621	-883	1116.1	42.83	843.43	1084.8	41.282	65.735	0	1	8.3354	-4.4282	-15.252	-20.968	-1.8922	12.341	13.65	22.432	6.4432	7.9132	-1.6024	1.464	1727.2
5.14	515	60	NaN	-3.2588	14.699	5.2922	-168.97	21.485	3.9109	83.587	-883.04	1116.1	42.933	843.05	1085.1	43.521	64.91	0	1	8.4097	-4.3538	-15.252	-20.967	-1.9096	12.378	13.668	22.516	6.5001	8.0238	-1.5839	1.5489	1726.8
5.15	516	60	NaN	-3.3074	14.74	5.3063	-168.86	21.81	4.0388	83.352	-883.11	1116.2	42.979	841.91	1086.1	42.08	60.514	0	1	8.491	-4.2722	-15.252	-20.967	-1.9666	12.479	13.741	22.81	6.5244	8.2065	-1.5109	1.8428	1725.8
5.16	517	60	NaN	-3.3454	14.777	5.2761	-168.64	22.079	4.2715	83.274	-883.15	1116.3	43.074	841.02	1087.1	40.727	62.345	0	1	8.5644	-4.1987	-15.252	-20.967	-2.0098	12.691	13.809	23.047	6.5546	8.4928	-1.443	2.0801	1724.9
5.17	518	60	NaN	-3.3827	14.795	5.2287	-168.4	22.324	4.4543	83.252	-883.2	1116.3	42.93	840.39	1088.1	42.492	59.882	0	1	8.6151	-4.1479	-15.251	-20.966	-2.0426	12.939	13.857	23.262	6.5725	8.791	-1.3938	2.2966	1724.3
5.18	519	60	NaN	-3.4215	14.791	5.1842	-168.18	22.573	4.6098	83.229	-883.27	1116.4	42.664	839.94	1089.1	38.571	54.978	0	1	8.7629	-3.9997	-15.249	-20.965	-2.0729	13.173	13.884	23.48	6.69	9.173	-1.3654	2.5158	1723.9
5.19	520	60	NaN	-3.451	14.776	5.1426	-167.97	22.802	4.9053	83.241	-883.36	1116.4	42.727	839.62	1090	37.876	56.796	0	1	8.9384	-3.8238	-15.249	-20.964	-2.104	13.381	13.898	23.679	6.8344	9.557	-1.3501	2.7149	1723.7
5.2	521	60	NaN	-3.451	14.768	5.0768	-167.85	22.897	5.1851	83.396	-883.37	1116.4	43	839.55	1090.7	37.981	58.114	0	1	8.9964	-3.7657	-15.249	-20.964	-2.1079	13.489	13.913	23.752	6.8885	9.7234	-1.3367	2.788	1723.6
5.21	522	60	NaN	-3.4648	14.772	5.0909	-167.73	22.998	5.334	83.291	-883.39	1116.4	42.879	839.63	1091.4	38.629	56.12	0	1	9.0721	-3.6898	-15.248	-20.964	-2.1212	13.613	13.939	23.831	6.9508	9.9232	-1.3097	2.8674	1723.7
5.22	523	60	NaN	-3.466	14.778	5.0746	-167.61	23.092	5.555	83.293	-883.39	1116.5	42.826	839.97	1092.4	36.794	52.533	0	1	9.1621	-3.5996	-15.246	-20.962	-2.1209	13.738	13.976	23.894	7.0412	10.139	-1.2702	2.9321	1724
5.23	524	60	NaN	-3.457	14.784	5.0415	-167.53	23.153	5.7343	83.367	-883.39	1116.5	42.817	840.33	1093.2	38.688	53.69	0	1	9.2407	-3.5208	-15.246	-20.961	-2.1093	13.823	14.008	23.929	7.1314	10.302	-1.2376	2.9682	1724.4
5.24	525	60	NaN	-3.4399	14.791	5.0201	-167.48	23.176	5.8198	83.417	-883.39	1116.5	42.735	840.73	1093.7	36.458	44.877	0	1	9.3161	-3.4452	-15.245	-20.96	-2.0882	13.869	14.034	23.934	7.2279	10.424	-1.2113	2.9736	1724.7
5.25	526	60	NaN	-3.4076	14.803	5.0158	-167.4	23.193	5.9643	83.407	-883.37	1116.5	42.51	841.65	1094.8	38.088	51.019	0	1	9.2655	-3.496	-15.242	-20.957	-2.0494	13.959	14.082	23.914	7.216	10.463	-1.1597	2.9576	1725.6
5.26	527	60	NaN	-3.3821	14.81	5.0221	-167.41	23.191	6.0699	83.366	-883.4	1116.6	42.278	842.91	1096	39.607	57.25	0	1	9.2707	-3.4908	-15.238	-20.953	-2.0186	13.95	14.129	23.872	7.252	10.459	-1.1086	2.9185	1726.9
5.27	528	60	NaN	-3.3572	14.812	5.0106	-167.45	23.165	6.1644	83.404	-883.41	1116.5	42.223	843.9	1096.9	41.368	59.612	0	1	9.3429	-3.4184	-15.234	-20.949	-1.9915	13.917	14.16	23.817	7.3514	10.499	-1.0744	2.8677	1727.9
5.28	529	60	NaN	-3.336	14.82	5.0046	-167.48	23.134	6.1725	83.425	-883.4	1116.5	41.989	844.86	1097.6	41.588	60.24	0	1	9.3641	-3.3972	-15.23	-20.945	-1.9626	13.892	14.193	23.762	7.4015	10.495	-1.0369	2.8173	1728.9
5.29	530	60	NaN	-3.3036	14.835	4.9928	-167.55	22.945	6.2225	83.445	-883.4	1116.5	41.792	846.59	1098.6	39.05	61.531	0	1	9.4057	-3.3554	-15.225	-20.94	-1.9243	13.832	14.242	23.538	7.4814	10.476	-0.98265	2.598	1730.6
5.3	531	60	NaN	-3.2578	14.853	4.9682	-167.66	22.551	6.4044	83.481	-883.4	1116.5	41.891	849.11	1099.9	43.428	67.249	0	1	9.5067	-3.2543	-15.221	-20.936	-1.8826	13.716	14.304	23.099	7.624	10.462	-0.91662	2.1634	1733.1
5.31	532	60	NaN	-3.2548	14.87	4.9795	-167.68	22.411	6.4536	83.426	-883.38	1116.5	41.965	849.77	1100.2	45.31	67.467	0	1	9.5845	-3.1762	-15.218	-20.933	-1.8844	13.686	14.328	22.953	7.7001	10.509	-0.88944	2.02	1733.7
5.32	533	60	NaN	-3.2501	14.873	4.9922	-167.74	22.036	6.5255	83.341	-883.4	1116.5	41.987	851.6	1100.9	44.291	64.299	0	1	9.6543	-3.1063	-15.215	-20.93	-1.8847	13.625	14.358	22.551	7.7696	10.518	-0.85681	1.6209	1735.6
5.33	534	60	NaN	-3.2535	14.879	4.9809	-167.78	21.698	6.6343	83.298	-883.42	1116.5	42.122	853.43	1101.8	41.69	61.631	0	1	9.7488	-3.0115	-15.21	-20.925	-1.8954	13.579	14.391	22.185	7.8534	10.568	-0.81855	1.2602	1737.4
5.34	535	60	NaN	-3.2544	14.878	4.951	-167.81	21.43	6.6713	83.323	-883.44	1116.5	42.125	854.97	1102.4	40.437	58.164	0	1	9.8311	-2.9291	-15.203	-20.918	-1.8968	13.552	14.412	21.896	7.9343	10.623	-0.79114	0.97756	1738.9
5.35	536	60	NaN	-3.2607	14.87	4.9318	-167.83	21.215	6.6362	83.317	-883.47	1116.5	41.998	856.24	1102.8	37.857	55.517	0	1	9.8455	-2.9146	-15.192	-20.907	-1.9001	13.526	14.42	21.665	7.9454	10.612	-0.77172	0.75831	1740.3
5.36	537	60	NaN	-3.2874	14.864	4.9472	-167.87	21.012	6.6119	83.166	-883.52	1116.5	41.944	857.48	1103.2	38.789	57.259	0	1	9.8584	-2.9017	-15.187	-20.902	-1.931	13.482	14.426	21.449	7.9274	10.58	-0.76085	0.54649	1741.5
5.37	538	60	NaN	-3.3074	14.857	4.901	-167.92	20.825	6.6525	83.209	-883.55	1116.5	42.132	858.75	1103.6	38.373	48.938	0	1	9.8704	-2.8897	-15.187	-20.902	-1.9568	13.435	14.433	21.249	7.9136	10.545	-0.75359	0.34658	1742.8
5.38	539	60	NaN	-3.3318	14.853	4.8828	-167.92	20.662	6.6418	83.154	-883.58	1116.5	42.16	860.04	1103.9	36.482	48.437	0	1	9.8824	-2.8777	-15.186	-20.902	-1.985	13.427	14.44	21.075	7.8974	10.549	-0.74674	0.17313	1744.2
5.39	540	60	NaN	-3.3691	14.848	4.8225	-167.91	20.528	6.6365	83.14	-883.64	1116.5	42.198	861.63	1104.2	34.814	46.202	0	1	9.8944	-2.8656	-15.186	-20.901	-2.0253	13.435	14.447	20.929	7.8692	10.569	-0.73899	0.02783	1745.8
5.4	541	60	NaN	-3.4128	14.845	4.7598	-167.91	20.448	6.6738	83.109	-883.72	1116.4	42.369	863.09	1104.5	35.865	48.801	0	1	9.9064	-2.8536	-15.185	-20.901	-2.0767	13.427	14.453	20.839	7.8297	10.573	-0.7323	-0.061243	1747.3
5.41	542	60	NaN	-3.4612	14.842	4.7015	-167.91	20.432	6.7115	83.044	-883.82	1116.4	42.546	864.39	1104.7	35.224	49.204	0	1	9.9184	-2.8416	-15.185	-20.9	-2.1342	13.413	14.458	20.817	7.7842	10.571	-0.72721	-0.083238	1748.7
5.42	543	60	NaN	-3.5225	14.839	4.5974	-167.88	20.469	6.633	83.015	-883.98	1116.3	42.375	866.04	1104.8	38.121	51.104	0	1	9.9304	-2.8295	-15.185	-20.9	-2.1922	13.449	14.463	20.845	7.7382	10.62	-0.72126	-0.054926	1750.5
5.43	544	60	NaN	-3.6054	14.857	4.5219	-167.87	20.532	6.6319	82.821	-884.14	1116.3	42.564	867.7	1104.9	36.294	51.671	0	1	9.9424	-2.8175	-15.184	-20.899	-2.289	13.445	14.483	20.906	7.6535	10.627	-0.70087	0.0064582	1752.3
5.44	545	60	NaN	-3.6637	14.864	4.4436	-167.85	20.651	6.5633	82.742	-884.28	1116.3	42.494	868.82	1104.9	40.849	63.158	0	1	9.9544	-2.8055	-15.184	-20.899	-2.3485	13.468	14.491	21.024	7.6059	10.663	-0.69223	0.12511	1753.6
5.45	546	60	NaN	-3.691	14.869	4.3862	-167.82	20.729	6.5261	82.724	-884.37	1116.3	42.457	869.5	1104.9	46.196	68.369	0	1	9.9664	-2.7934	-15.183	-20.898	-2.3758	13.492	14.496	21.102	7.5906	10.698	-0.68739	0.20397	1754.4
5.46	547	60	NaN	-3.7129	14.873	4.3251	-167.79	20.825	6.4698	82.712	-884.46	1116.3	42.374	870.17	1104.8	46.764	68.046	0	1	9.9784	-2.7814	-15.183	-20.898	-2.3959	13.529	14.499	21.199	7.5825	10.748	-0.68351	0.30149	1755.1
5.47	548	60	NaN	-3.7603	14.876	4.227	-167.73	21.013	6.3376	82.643	-884.65	1116.3	42.172	871.33	1104.7	45.682	67.516	0	1	9.9905	-2.7694	-15.182	-20.898	-2.44	13.591	14.498	21.391	7.5505	10.821	-0.68453	0.49379	1756.5
5.48	549	60	NaN	-3.8505	14.866	4.078	-167.67	21.286	6.171	82.443	-885.06	1116.4	42.075	873.31	1104.4	45.825	67.235	0	1	10.002	-2.7573	-15.182	-20.897	-2.5354	13.645	14.477	21.676	7.4671	10.888	-0.7051	0.77876	1758.9
5.49	550	60	NaN	-3.9254	14.872	3.9636	-167.65	21.53	6.1514	82.221	-885.34	1116.4	42.335	874.59	1104	45.915	68.012	0	1	10.014	-2.7453	-15.181	-20.897	-2.6271	13.652	14.467	21.934	7.3874	10.906	-0.71403	1.0374	1760.4
5.5	551	60	NaN	-3.9747	14.879	3.8855	-167.61	21.707	6.0519	82.037	-885.54	1116.5	42.266	875.59	1103.8	44.383	68.508	0	1	10.026	-2.7333	-15.181	-20.896	-2.6811	13.683	14.465	22.121	7.3454	10.95	-0.71607	1.2248	1761.6
5.51	552	60	NaN	-4.019	14.884	3.8323	-167.58	21.869	6.0035	81.819	-885.76	1116.5	42.328	876.43	1103.5	44.779	69.133	0	1	10.038	-2.7212	-15.181	-20.896	-2.7352	13.704	14.46	22.292	7.3033	10.983	-0.72013	1.3965	1762.7
5.52	553	60	NaN	-4.0797	14.921	3.7264	-167.55	22.041	5.975	81.776	-885.87	1116.6	42.455	877.2	1103.3	45.939	68.929	0	1	10.05	-2.7092	-15.18	-20.895	-2.8021	13.727	14.488	22.474	7.2484	11.018	-0.69207	1.5786	1763.6
5.53	554	60	NaN	-4.1646	15.012	3.5181	-167.52	22.233	5.8518	82.048	-885.81	1116.5	42.334	878.03	1103	46.697	69.067	0	1	10.062	-2.6972	-15.18	-20.895	-2.8747	13.774	14.571	22.674	7.1878	11.077	-0.60883	1.7788	1764.3
5.54	555	60	NaN	-4.2269	15.038	3.426	-167.51	22.459	5.5999	81.791	-886.15	1116.6	42.008	879.36	1102.5	44.606	63.887	0	1	10.074	-2.6851	-15.179	-20.894	-2.9361	13.782	14.581	22.915	7.1384	11.096	-0.59796	2.0206	1766
5.55	556	60	NaN	-4.2566	15.067	3.3626	-167.51	22.611	5.5064	81.639	-886.36	1116.6	42.006	880.22	1102.2	37.862	49.542	0	1	10.086	-2.6731	-15.179	-20.894	-2.9715	13.78	14.598	23.079	7.115	11.107	-0.58021	2.1849	1767.1
5.56	557	60	NaN	-4.2796	15.11	3.3077	-167.51	22.729	5.3744	81.493	-886.54	1116.7	41.886	881.06	1101.8	36.996	52.595	0	1	10.098	-2.6611	-15.178	-20.893	-2.9959	13.776	14.629	23.21	7.1026	11.115	-0.549	2.3163	1768.1
5.57	558	60	NaN	-4.3021	15.151	3.2467	-167.57	22.805	5.1767	81.333	-886.8	1116.7	41.759	882.27	1101.3	37.523	49.979	0	1	10.111	-2.649	-15.178	-20.893	-3.0206	13.711	14.653	23.303	7.0899	11.062	-0.525	2.4103	1769.6
5.58	559	60	NaN	-4.3241	15.186	3.1865	-167.7	22.842	4.926	81.151	-887.15	1116.8	41.647	883.87	1100.7	34.643	51.425	0	1	10.123	-2.637	-15.177	-20.893	-3.0463	13.581	14.665	23.363	7.0762	10.944	-0.51231	2.4701	1771.5
5.59	560	60	NaN	-4.3411	15.225	3.1501	-167.84	22.854	4.6699	80.961	-887.46	1116.8	41.476	885.46	1100	37.209	49.533	0	1	10.135	-2.625	-15.177	-20.892	-3.0653	13.439	14.681	23.398	7.0692	10.814	-0.49608	2.5058	1773.4
5.6	561	60	NaN	-4.3556	15.263	3.1085	-167.98	22.805	4.6067	80.911	-887.65	1116.8	41.745	886.6	1099.4	35.968	48.66	0	1	10.147	-2.6129	-15.176	-20.892	-3.091	13.281	14.699	23.369	7.0555	10.668	-0.47702	2.4771	1774.8
5.61	562	60	NaN	-4.3697	15.3	3.093	-168.14	22.796	4.4375	80.809	-887.84	1116.9	41.732	887.8	1098.9	37.739	49.598	0	1	10.159	-2.6009	-15.176	-20.891	-3.109	13.125	14.719	23.377	7.0495	10.524	-0.45729	2.4859	1776.2
5.62	563	60	NaN	-4.3803	15.349	3.0723	-168.32	22.747	4.1147	80.726	-888.06	1116.9	41.444	889.63	1098	37.72	54.567	0	1	10.171	-2.5889	-15.176	-20.891	-3.1144	12.943	14.741	23.355	7.0561	10.355	-0.43418	2.4639	1778.2
5.63	564	60	NaN	-4.3852	15.393	3.0489	-168.48	22.706	3.857	80.681	-888.28	1116.9	41.271	891.42	1097.2	40.372	59.758	0	1	10.183	-2.5768	-15.175	-20.89	-3.1166	12.785	14.759	23.34	7.0659	10.208	-0.41582	2.45	1780.2
5.64	565	60	NaN	-4.3859	15.426	3.0375	-168.58	22.719	3.75	80.643	-888.46	1116.9	41.306	892.75	1096.5	37.272	51.033	0	1	10.195	-2.5648	-15.175	-20.89	-3.1208	12.684	14.771	23.375	7.0738	10.119	-0.40414	2.4851	1781.8
5.65	566	60	NaN	-4.3891	15.464	3.0556	-168.65	22.775	3.5381	80.53	-888.63	1116.9	40.981	894.18	1095.9	38.58	56.749	0	1	10.207	-2.5528	-15.174	-20.889	-3.1183	12.617	14.788	23.451	7.0883	10.064	-0.38573	2.5616	1783.4
5.66	567	60	NaN	-4.3708	15.54	3.0456	-168.79	22.687	3.3627	80.498	-888.82	1116.9	40.898	896.69	1094.6	41.45	64.543	0	1	10.219	-2.5407	-15.174	-20.889	-3.1003	12.485	14.824	23.402	7.1183	9.9445	-0.3494	2.5134	1786.1
5.67	568	60	NaN	-4.3462	15.618	3.0553	-168.88	22.66	3.0563	80.415	-889.01	1117	40.309	899.22	1093.4	43.123	64.558	0	1	10.231	-2.5287	-15.173	-20.889	-3.0613	12.409	14.864	23.414	7.1692	9.88	-0.30935	2.5257	1788.8
5.68	569	60	NaN	-4.3229	15.682	3.0497	-168.95	22.656	2.8831	80.397	-889.14	1117	39.989	901.22	1092.5	46.258	66.111	0	1	10.243	-2.5167	-15.173	-20.888	-3.0299	12.346	14.897	23.441	7.2126	9.829	-0.27584	2.5525	1791
5.69	570	60	NaN	-4.3055	15.738	3.0377	-169.03	22.625	2.7871	80.406	-889.24	1117	39.836	902.96	1091.6	47.472	65.043	0	1	10.255	-2.5046	-15.172	-20.888	-3.0087	12.27	14.925	23.438	7.2458	9.765	-0.24701	2.5505	1792.8
5.7	571	60	NaN	-4.2934	15.793	3.037	-169.12	22.547	2.6386	80.373	-889.31	1117	39.515	904.72	1090.7	44.132	59.821	0	1	10.267	-2.4926	-15.172	-20.887	-2.9887	12.182	14.953	23.388	7.2778	9.6892	-0.21932	2.5006	1794.7
5.71	572	60	NaN	-4.2751	15.825	3.0266	-169.16	22.481	2.5729	80.386	-889.33	1117	39.343	905.71	1090.2	42.069	54.715	0	1	10.279	-2.4806	-15.172	-20.887	-2.9652	12.146	14.968	23.338	7.3133	9.665	-0.20333	2.4508	1795.7
5.72	573	60	NaN	-4.2393	15.926	2.9878	-169.37	22.375	2.4431	80.364	-889.47	1117	38.938	909.2	1088.5	39.743	48.734	0	1	10.291	-2.4685	-15.171	-20.886	-2.9199	11.945	15.018	23.284	7.3707	9.4766	-0.15337	2.3975	1799.4
5.73	574	60	NaN	-4.2185	15.995	3.0002	-169.54	22.214	2.4357	80.21	-889.53	1117.1	38.874	911.61	1087.3	38.155	41.131	0	1	10.303	-2.4565	-15.171	-20.886	-2.9038	11.775	15.047	23.162	7.3988	9.3182	-0.12328	2.2759	1801.9
5.74	575	60	NaN	-4.201	16.044	3.0097	-169.69	22.096	2.4348	80.069	-889.56	1117.1	38.782	913.54	1086.4	35.362	46.815	0	1	10.315	-2.4445	-15.17	-20.885	-2.8893	11.625	15.069	23.072	7.4253	9.1809	-0.10164	2.1864	1803.8
5.75	576	60	NaN	-4.1846	16.088	2.994	-169.84	22.044	2.3956	79.995	-889.58	1117.1	38.535	915.41	1085.7	37.811	42.322	0	1	10.327	-2.4325	-15.17	-20.885	-2.8688	11.48	15.089	23.042	7.4578	9.0476	-0.080433	2.1574	1805.7
5.76	577	60	NaN	-4.1766	16.131	2.9679	-170	22.011	2.3701	79.928	-889.59	1117.2	38.304	917.3	1084.9	35.717	52.607	0	1	10.339	-2.4204	-15.169	-20.884	-2.8569	11.316	15.109	23.032	7.4817	8.8956	-0.059937	2.1478	1807.7
5.77	578	60	NaN	-4.1761	16.174	2.9533	-170.27	21.964	2.5268	79.714	-889.59	1117.2	38.527	919.95	1083.9	38.128	53.56	0	1	10.351	-2.4084	-15.169	-20.884	-2.8722	11.029	15.121	23.016	7.4784	8.6205	-0.047973	2.1325	1810.3
5.78	579	60	NaN	-4.1824	16.201	2.9382	-170.47	22.111	2.6308	79.479	-889.56	1117.2	38.397	922.23	1083.3	36.75	51.959	0	1	10.363	-2.3964	-15.168	-20.884	-2.8834	10.828	15.127	23.186	7.4792	8.4316	-0.041659	2.3022	1812.6
5.79	580	60	NaN	-4.1873	16.209	2.9295	-170.57	22.338	2.693	79.282	-889.53	1117.3	38.172	923.84	1082.9	36.445	53.043	0	1	10.375	-2.3843	-15.168	-20.883	-2.8886	10.727	15.125	23.422	7.486	8.3431	-0.043367	2.5393	1814.2
5.8	581	60	NaN	-4.1978	16.211	2.9152	-170.63	22.618	2.718	79.115	-889.49	1117.3	37.847	925.1	1082.8	36.744	51.082	0	1	10.387	-2.3723	-15.167	-20.883	-2.895	10.674	15.121	23.708	7.4916	8.3012	-0.046144	2.8252	1815.4
5.81	582	60	NaN	-4.2167	16.21	2.901	-170.69	22.942	2.7461	78.925	-889.42	1117.3	37.509	926.23	1082.7	36.312	51.898	0	1	10.399	-2.3603	-15.167	-20.882	-2.91	10.62	15.116	24.036	7.4886	8.2595	-0.050609	3.1534	1816.5
5.82	583	60	NaN	-4.2383	16.194	2.9146	-170.74	23.31	2.8598	78.637	-889.39	1117.4	37.395	927.21	1082.6	35.707	51.54	0	1	10.411	-2.3482	-15.167	-20.882	-2.9377	10.559	15.097	24.407	7.4729	8.2105	-0.06918	3.525	1817.4
5.83	584	60	NaN	-4.2837	16.163	2.8525	-170.7	24.036	3.108	78.423	-889.29	1117.4	37.232	928.18	1082.7	36.757	51.905	0	1	10.423	-2.3362	-15.166	-20.881	-2.9854	10.598	15.072	25.127	7.4373	8.262	-0.09399	4.246	1818.3
5.84	585	60	NaN	-4.3164	16.14	2.8403	-170.61	24.538	3.0659	78.123	-889.19	1117.4	36.42	928.93	1082.9	37.422	54.142	0	1	10.435	-2.3242	-15.166	-20.881	-3.0024	10.702	15.053	25.625	7.4322	8.3778	-0.11255	4.7442	1818.9
5.85	586	60	NaN	-4.3456	16.109	2.7965	-170.53	24.977	3.303	77.933	-889.09	1117.4	36.366	929.41	1083	37.283	52.782	0	1	10.447	-2.3121	-15.165	-20.88	-3.0361	10.784	15.025	26.061	7.4105	8.4717	-0.13999	5.1805	1819.3
5.86	587	60	NaN	-4.3852	16.065	2.6888	-170.38	25.551	3.7337	77.806	-888.91	1117.4	36.41	929.81	1083.1	37.246	55.313	0	1	10.459	-2.3001	-15.165	-20.88	-3.0813	10.922	14.985	26.631	7.3773	8.6221	-0.17983	5.7508	1819.5
5.87	588	60	NaN	-4.4355	16.015	2.5307	-170.15	26.255	4.119	77.686	-888.61	1117.5	35.855	930.21	1083.3	41.895	60.723	0	1	10.471	-2.2881	-15.164	-20.88	-3.1179	11.166	14.94	27.33	7.3527	8.878	-0.22454	6.4504	1819.6
5.88	589	60	NaN	-4.4603	15.986	2.3972	-169.97	26.578	4.4604	77.739	-888.41	1117.5	35.785	930.21	1083.4	41.13	63.609	0	1	10.483	-2.276	-15.164	-20.879	-3.1387	11.349	14.912	27.652	7.3439	9.073	-0.25165	6.7728	1819.4
5.89	590	60	NaN	-4.4855	15.966	2.3644	-169.9	26.747	4.6331	77.638	-888.32	1117.5	35.805	930.19	1083.4	42.904	64.135	0	1	10.495	-2.264	-15.163	-20.879	-3.1677	11.42	14.892	27.821	7.327	9.1563	-0.27108	6.9423	1819.3
5.9	591	60	NaN	-4.573	15.862	2.2093	-169.63	27.206	5.2718	77.459	-888.11	1117.5	35.919	929.76	1083.4	43.768	63.835	0	1	10.507	-2.252	-15.163	-20.878	-3.264	11.678	14.788	28.279	7.2427	9.4263	-0.3745	7.401	1818.7
5.91	592	60	NaN	-4.6369	15.788	2.1328	-169.44	27.516	5.6989	77.216	-887.96	1117.5	35.909	929.4	1083.4	42.725	63.374	0	1	10.519	-2.2399	-15.163	-20.878	-3.3348	11.866	14.713	28.591	7.1838	9.6259	-0.44932	7.7131	1818.2
5.92	593	60	NaN	-4.6676	15.745	2.1076	-169.36	27.694	5.9124	77.008	-887.86	1117.6	35.855	929.03	1083.4	44.58	62.926	0	1	10.531	-2.2279	-15.162	-20.877	-3.37	11.941	14.668	28.771	7.1606	9.7133	-0.49396	7.8934	1817.7
5.93	594	60	NaN	-4.7092	15.669	2.0011	-169.27	28	6.2937	76.884	-887.67	1117.6	35.939	928.27	1083.3	43.731	62.771	0	1	10.543	-2.2159	-15.162	-20.877	-3.4176	12.02	14.589	29.079	7.1251	9.8045	-0.57238	8.2022	1816.7
5.94	595	60	NaN	-4.7947	15.568	1.9532	-169.07	28.317	6.7328	76.363	-887.43	1117.6	35.897	927.39	1083.1	41.201	62.888	0	1	10.561	-2.198	-15.154	-20.87	-3.5174	12.204	14.48	29.406	7.0431	10.006	-0.6747	8.536	1815.6
5.95	596	60	NaN	-4.9058	15.469	2.0226	-168.9	28.53	7.0646	75.533	-887.22	1117.7	35.856	926.55	1082.9	43.477	62.102	0	1	10.578	-2.1801	-15.147	-20.862	-3.6527	12.351	14.369	29.629	6.9257	10.17	-0.77811	8.7668	1814.5
5.96	597	60	NaN	-4.9713	15.39	1.997	-168.78	28.654	7.2233	75.151	-887.02	1117.7	35.704	925.99	1082.6	43.31	61.784	0	1	10.596	-2.1621	-15.14	-20.855	-3.7249	12.466	14.282	29.762	6.8714	10.304	-0.85806	8.9067	1813.8
5.97	598	60	NaN	-5.021	15.325	1.9283	-168.68	28.758	7.3841	74.958	-886.81	1117.7	35.757	925.46	1082.4	42.483	61.685	0	1	10.614	-2.1442	-15.132	-20.848	-3.7818	12.554	14.21	29.873	6.8324	10.41	-0.92278	9.0253	1813
5.98	599	60	NaN	-5.0786	15.261	1.8599	-168.59	28.887	7.5842	74.745	-886.62	1117.7	35.997	924.83	1082.3	42.196	61.913	0	1	10.632	-2.1263	-15.125	-20.84	-3.8533	12.633	14.14	30.008	6.7788	10.507	-0.98545	9.1672	1812.2
5.99	600	60	NaN	-5.1429	15.183	1.7773	-168.49	29.041	7.6848	74.535	-886.44	1117.7	36.027	924.17	1082.1	41.787	61.422	0	1	10.65	-2.1083	-15.118	-20.833	-3.9245	12.73	14.058	30.166	6.7254	10.621	-1.0603	9.3332	1811.4
6	601	60	NaN	-5.1962	15.058	1.5841	-168.38	29.205	7.7455	74.551	-886.16	1117.6	36.073	923.39	1081.8	42.35	62.054	0	1	10.638	-2.1202	-15.113	-20.828	-3.978	12.842	13.924	30.338	6.6601	10.722	-1.1886	9.51	1810.3
6.01	602	60	NaN	-5.2551	14.952	1.4685	-168.28	29.418	7.8203	74.329	-885.87	1117.7	36.318	922.5	1081.6	43.012	62.298	0	1	10.566	-2.1927	-15.113	-20.828	-4.051	12.92	13.809	30.561	6.5148	10.727	-1.3039	9.733	1809.1
6.02	603	60	NaN	-5.3129	14.873	1.4257	-168.2	29.608	7.8316	73.994	-885.66	1117.7	36.382	921.82	1081.4	43.085	61.226	0	1	10.529	-2.2293	-15.113	-20.829	-4.1208	12.996	13.724	30.757	6.4085	10.766	-1.3892	9.9282	1808.2
6.03	604	60	NaN	-5.3693	14.792	1.3994	-168.13	29.78	7.8766	73.628	-885.44	1117.7	36.625	921.19	1081.3	39.216	62.23	0	1	10.471	-2.2877	-15.114	-20.829	-4.196	13.044	13.638	30.934	6.275	10.757	-1.4761	10.105	1807.4
6.04	605	60	NaN	-5.4191	14.697	1.3361	-168.09	29.95	7.9856	73.357	-885.14	1117.7	37.157	920.51	1081.2	42.597	62.867	0	1	10.269	-2.4905	-15.116	-20.832	-4.2706	13.057	13.539	31.108	5.998	10.566	-1.5772	10.277	1806.4
6.05	606	60	NaN	-5.4443	14.632	1.2213	-168.07	30.102	7.9746	73.392	-884.87	1117.6	37.247	920.05	1081.2	43.946	62.343	0	1	10.109	-2.6508	-15.118	-20.833	-4.2971	13.081	13.475	31.259	5.8117	10.43	-1.6422	10.426	1805.7
6.06	607	2.5	NaN	-5.4882	14.515	1.0079	-168.08	30.331	7.8795	73.526	-884.37	1117.6	37.339	919.29	1080.9	41.798	61.717	0	1	9.9752	-2.7847	-15.118	-20.833	-4.3388	13.07	13.351	31.496	5.6363	10.286	-1.7673	10.662	1804.4
6.07	608	2.5	NaN	-5.608	14.304	1.0808	-168.07	30.494	7.8167	72.949	-884.6	1117.6	37.457	918.63	1080.5	40.479	61.612	0	1	9.8511	-2.9091	-15.118	-20.833	-4.4804	13.058	13.125	31.673	5.3706	10.149	-1.9929	10.84	1804
6.08	609	2.5	NaN	-5.6508	14.214	1.0588	-168.09	30.597	7.7482	72.767	-884.49	1117.6	37.536	918.17	1080.2	41.784	61.292	0	1	9.71	-3.0505	-15.118	-20.833	-4.5312	13.032	13.026	31.785	5.1788	9.9814	-2.0923	10.952	1803.4
6.09	610	2.5	NaN	-5.6785	14.146	1.0096	-168.12	30.664	7.6518	72.696	-884.32	1117.5	37.564	917.84	1080	42.963	61.186	0	1	9.3553	-3.406	-15.116	-20.831	-4.5617	12.992	12.952	31.858	4.7936	9.5863	-2.1641	11.027	1802.9
6.1	611	2.5	NaN	-5.7116	14.077	0.91995	-168.2	30.675	7.5368	72.676	-884.05	1117.5	37.656	917.59	1079.7	42.842	61.511	0	1	9.1204	-3.6414	-15.115	-20.83	-4.598	12.917	12.875	31.877	4.5224	9.2753	-2.2398	11.047	1802.4
6.11	612	2.5	NaN	-5.7388	14.026	0.76807	-168.31	30.623	7.4397	72.735	-883.64	1117.5	37.915	917.42	1079.3	40.328	61.027	0	1	8.9939	-3.7682	-15.115	-20.83	-4.6312	12.801	12.811	31.837	4.3626	9.033	-2.3034	11.007	1801.8
6.12	613	2.5	NaN	-5.7217	14.011	0.6438	-168.36	30.618	7.4338	72.786	-883.34	1117.4	38.199	917.21	1079	40.905	59.313	0	1	8.8088	-3.9538	-15.118	-20.833	-4.6212	12.741	12.79	31.84	4.1876	8.7871	-2.3279	11.007	1801.3
6.13	614	2.5	NaN	-5.6866	14.033	0.51098	-168.42	30.616	7.4032	72.68	-882.95	1117.3	38.619	916.86	1078.6	38.831	55.694	0	1	8.6241	-4.1389	-15.12	-20.835	-4.6024	12.664	12.801	31.848	4.0217	8.525	-2.319	11.013	1800.5
6.14	615	2.5	NaN	-5.6785	14.077	0.52897	-168.44	30.604	7.3867	72.192	-882.65	1117.3	38.899	916.61	1078.4	37.45	53.159	0	1	8.4444	-4.3189	-15.123	-20.838	-4.6185	12.619	12.836	31.845	3.826	8.2999	-2.2869	11.007	1800
6.15	616	2.5	NaN	-5.6448	14.118	0.52011	-168.44	30.594	7.3574	71.804	-882.37	1117.3	39.072	916.44	1078.2	35.726	52.969	0	1	8.2691	-4.4947	-15.125	-20.84	-4.6024	12.6	12.871	31.841	3.6667	8.1057	-2.2543	11.001	1799.5
6.16	617	2.5	NaN	-5.5714	14.153	0.42988	-168.43	30.607	7.3165	71.637	-882.05	1117.3	39.187	916.25	1078	35.072	52.549	0	1	8.0994	-4.6648	-15.128	-20.843	-4.5376	12.607	12.902	31.858	3.5618	7.9423	-2.2253	11.015	1799
6.17	618	2.5	NaN	-5.4796	14.192	0.30821	-168.38	30.653	7.2858	71.491	-881.69	1117.3	39.275	915.99	1078	35.446	52.505	0	1	7.9632	-4.8013	-15.131	-20.846	-4.4529	12.644	12.94	31.905	3.5103	7.8425	-2.1907	11.059	1798.4
6.18	619	2.5	NaN	-5.3589	14.233	0.037527	-168.3	30.66	7.2382	71.402	-881.16	1117.2	39.367	915.66	1077.8	36.07	52.648	0	1	7.8433	-4.9215	-15.134	-20.849	-4.3374	12.724	12.976	31.917	3.5058	7.8024	-2.1574	11.068	1797.5
6.19	620	2.5	NaN	-5.3158	14.232	-0.17095	-168.26	30.663	7.2572	71.786	-880.95	1117.2	39.439	915.53	1077.7	34.839	52.612	0	1	7.7493	-5.0157	-15.136	-20.851	-4.2843	12.773	12.974	31.921	3.465	7.7577	-2.1617	11.07	1797.2
6.2	621	2.5	NaN	-5.2592	14.172	-0.33114	-168.15	30.702	7.3038	71.833	-880.75	1117.2	39.511	915.29	1077.6	36.88	52.592	0	1	7.7255	-5.0395	-15.138	-20.854	-4.2282	12.88	12.911	31.963	3.4974	7.8408	-2.2269	11.109	1796.8
6.21	622	2.5	NaN	-5.2122	14.046	-0.44777	-167.97	30.765	7.4244	71.692	-880.59	1117.2	39.657	914.94	1077.5	36.539	52.372	0	1	7.7181	-5.0469	-15.14	-20.856	-4.19	13.056	12.783	32.029	3.5281	8.0091	-2.3576	11.173	1796.3
6.22	623	2.5	NaN	-5.21	13.866	-0.51264	-167.71	30.846	7.6033	71.509	-880.52	1117.2	39.789	914.56	1077.5	35.439	52.476	0	1	7.6487	-5.1165	-15.141	-20.856	-4.1977	13.3	12.6	32.112	3.451	8.1838	-2.5408	11.255	1795.8
6.23	624	2.5	NaN	-5.2701	13.661	-0.51017	-167.4	30.952	7.7373	71.228	-880.52	1117.2	39.643	914.17	1077.5	34.658	52.077	0	1	7.5904	-5.175	-15.142	-20.857	-4.2619	13.609	12.393	32.22	3.3285	8.4342	-2.7491	11.363	1795.4
6.24	625	2.5	NaN	-5.3377	13.513	-0.55881	-167.15	31.016	7.8658	71.274	-880.54	1117.2	39.511	913.97	1077.4	32.488	52.657	0	1	7.5795	-5.1858	-15.145	-20.86	-4.3236	13.861	12.243	32.285	3.2559	8.6754	-2.9014	11.425	1795.2
6.25	626	2.5	NaN	-5.4196	13.377	-0.56499	-166.88	31.105	8.0336	71.249	-880.55	1117.2	39.459	913.69	1077.4	28.136	52.936	0	1	7.6382	-5.127	-15.146	-20.861	-4.4045	14.133	12.107	32.375	3.2337	9.0064	-3.0388	11.514	1795
6.26	627	2.5	NaN	-5.5202	13.251	-0.52081	-166.6	31.257	8.1254	71.115	-880.56	1117.2	39.205	913.31	1077.5	29.391	51.847	0	1	7.7399	-5.0251	-15.147	-20.862	-4.5011	14.424	11.984	32.524	3.2387	9.3988	-3.1623	11.662	1794.6
6.27	628	2.5	NaN	-5.6379	13.133	-0.46475	-166.27	31.431	8.253	70.978	-880.55	1117.1	38.977	912.87	1077.6	28.309	47.976	0	1	7.8484	-4.9163	-15.149	-20.864	-4.6157	14.752	11.869	32.695	3.2327	9.8353	-3.2797	11.831	1794.1
6.28	629	2.5	NaN	-5.7752	13.024	-0.44379	-165.9	31.566	8.524	70.986	-880.52	1117.1	39.021	912.45	1077.6	28.008	42.977	0	1	7.9867	-4.7777	-15.151	-20.866	-4.7539	15.126	11.762	32.828	3.2328	10.348	-3.3889	11.962	1793.7
6.29	630	2.5	NaN	-5.9481	12.947	-0.486	-165.5	31.609	8.8754	71.254	-880.39	1117	39.247	912.18	1077.4	28.533	34.13	0	1	8.1566	-4.6074	-15.154	-20.869	-4.9251	15.526	11.684	32.872	3.2315	10.919	-3.4706	12.003	1793.3
6.3	631	2.5	NaN	-6.2404	12.706	-0.33231	-164.76	31.751	9.3427	71.062	-880.62	1116.8	39.209	911.54	1077.2	23.649	24.005	0	1	8.2072	-4.5567	-15.159	-20.875	-5.2221	16.258	11.441	33.016	2.9851	11.701	-3.718	12.141	1792.9
6.31	632	2.5	NaN	-6.4147	12.609	-0.30617	-164.3	31.868	9.5962	71.169	-880.63	1116.7	39.079	911.05	1077.2	23.811	24.005	0	1	8.2467	-4.5172	-15.165	-20.88	-5.3886	16.725	11.345	33.132	2.8581	12.208	-3.8198	12.252	1792.4
6.32	633	2.5	NaN	-6.5556	12.562	-0.30121	-163.95	31.939	9.7897	71.299	-880.6	1116.7	39.001	910.67	1077.2	23.649	24.005	0	1	8.2861	-4.4776	-15.17	-20.886	-5.5226	17.082	11.299	33.202	2.7635	12.604	-3.8714	12.316	1792
6.33	634	2.5	NaN	-6.6866	12.541	-0.28434	-163.63	31.965	9.9672	71.391	-880.57	1116.6	38.965	910.35	1077.1	23.649	25.161	0	1	8.3255	-4.4381	-15.176	-20.891	-5.6493	17.408	11.277	33.229	2.6762	12.97	-3.8988	12.338	1791.6
6.34	635	2.5	NaN	-6.8066	12.556	-0.25833	-163.31	31.969	10.115	71.484	-880.49	1116.6	38.885	910.01	1077	23.649	24.005	0	1	8.365	-4.3986	-15.181	-20.896	-5.7635	17.735	11.29	33.235	2.6014	13.337	-3.891	12.339	1791.2
6.35	636	2.5	NaN	-6.9705	12.589	-0.17925	-162.91	31.991	10.266	71.479	-880.49	1116.5	38.692	909.51	1076.9	23.649	24.005	0	1	8.4044	-4.3591	-15.187	-20.902	-5.9211	18.139	11.322	33.259	2.4833	13.78	-3.8651	12.357	1790.7
6.36	637	2.5	NaN	-7.0177	12.622	-0.17699	-162.78	32	10.367	71.555	-880.43	1116.5	38.761	909.27	1076.9	23.649	24.005	0	1	8.4438	-4.3196	-15.192	-20.907	-5.9679	18.272	11.355	33.268	2.4759	13.953	-3.8375	12.36	1790.4
6.37	638	2.5	NaN	-7.1055	12.688	-0.18031	-162.39	31.992	9.5198	71.718	-880.36	1116.5	36.085	909.36	1076.4	23.649	24.005	0	1	8.4832	-4.28	-15.198	-20.913	-5.965	18.749	11.405	33.275	2.5183	14.469	-3.7931	12.362	1790.5
6.38	639	2.5	NaN	-7.2196	12.771	-0.087757	-162.01	31.98	9.1413	71.589	-880.35	1116.5	34.678	909.23	1076.2	23.649	24.005	0	1	8.5227	-4.2405	-15.203	-20.918	-6.038	19.173	11.479	33.273	2.4847	14.933	-3.7246	12.355	1790.4
6.39	640	2.5	NaN	-7.3211	12.856	0.053609	-161.76	32.008	9.4265	71.288	-880.39	1116.6	35.156	908.77	1076.3	23.649	24.005	0	1	8.5621	-4.201	-15.209	-20.924	-6.1641	19.401	11.565	33.299	2.398	15.2	-3.6438	12.375	1790
6.4	641	2.5	NaN	-7.3747	12.936	0.085486	-161.57	32.118	9.4281	71.338	-880.42	1116.6	34.886	908.24	1076.3	23.649	24.005	0	1	8.6015	-4.1615	-15.214	-20.929	-6.2072	19.602	11.645	33.409	2.3943	15.441	-3.5687	12.48	1789.5
6.41	642	2.5	NaN	-7.4054	13.069	0.0049371	-161.34	32.204	9.49	71.81	-880.39	1116.6	34.659	907.5	1076.2	23.649	24.005	0	1	8.641	-4.1219	-15.22	-20.935	-6.215	19.854	11.775	33.498	2.426	15.732	-3.4442	12.563	1788.7
6.42	643	2.5	NaN	-7.4184	13.177	0.059672	-161.15	32.268	9.4711	71.809	-880.44	1116.7	34.145	906.81	1076.2	23.649	24.005	0	1	8.6804	-4.0824	-15.225	-20.94	-6.2112	20.057	11.88	33.566	2.4692	15.975	-3.3452	12.625	1788.1
6.43	644	2.5	NaN	-7.4132	13.256	0.068266	-161.03	32.309	9.4316	71.909	-880.47	1116.7	33.672	906.28	1076.1	23.649	37.776	0	1	8.7198	-4.0429	-15.23	-20.946	-6.1872	20.194	11.957	33.609	2.5326	16.151	-3.2737	12.663	1787.6
6.44	645	2.5	NaN	-7.3964	13.311	0.070522	-160.92	32.334	9.038	72.009	-880.52	1116.7	32.292	906.04	1076	23.649	31.171	0	1	8.7593	-4.0034	-15.236	-20.951	-6.1229	20.353	12.006	33.639	2.6364	16.349	-3.2298	12.687	1787.5
6.45	646	2.5	NaN	-7.3715	13.348	0.10616	-160.81	32.348	8.4401	72.006	-880.65	1116.7	30.347	905.94	1075.8	23.649	29.074	0	1	8.7987	-3.9639	-15.241	-20.957	-6.0358	20.528	12.037	33.659	2.7629	16.564	-3.2044	12.703	1787.5
6.46	647	2.5	NaN	-7.3347	13.379	0.15074	-160.78	32.353	8.4839	71.988	-880.8	1116.6	30.117	905.43	1075.8	23.649	29.562	0	1	8.8381	-3.9243	-15.247	-20.962	-5.9919	20.563	12.068	33.663	2.8462	16.639	-3.1784	12.701	1787.2
6.47	648	2.5	NaN	-7.2876	13.398	0.20548	-160.81	32.348	8.4724	71.944	-880.94	1116.6	29.756	904.98	1075.8	23.649	30.525	0	1	8.8776	-3.8848	-15.252	-20.968	-5.9344	20.543	12.09	33.656	2.9432	16.658	-3.162	12.688	1786.9
6.48	649	2.5	NaN	-7.1874	13.426	0.27127	-160.81	32.305	8.4177	71.948	-881.09	1116.6	29.039	904.35	1075.9	23.649	33.035	0	1	8.917	-3.8453	-15.258	-20.973	-5.8106	20.569	12.121	33.61	3.1063	16.724	-3.1371	12.637	1786.4
6.49	650	2.5	NaN	-7.0503	13.445	0.31486	-160.77	32.199	8.3278	72.037	-881.26	1116.6	28.093	903.69	1075.9	23.649	34.031	0	1	8.9564	-3.8058	-15.263	-20.978	-5.6399	20.638	12.139	33.505	3.3165	16.833	-3.1241	12.526	1786
6.5	651	2.5	NaN	-6.904	13.455	0.34794	-160.76	32.036	8.5947	72.153	-881.42	1116.6	28.024	902.85	1076	23.649	35.655	0	1	8.8971	-3.8652	-15.248	-20.963	-5.4872	20.659	12.151	33.34	3.4099	16.794	-3.0973	12.376	1785.3
6.51	652	2.5	NaN	-6.7844	13.457	0.386	-160.79	31.857	9.2635	72.219	-881.57	1116.6	29.097	901.88	1076.2	23.649	35.145	0	1	8.8284	-3.9341	-15.231	-20.946	-5.3993	20.597	12.159	33.156	3.4291	16.663	-3.0718	12.209	1784.4
6.52	653	2.5	NaN	-6.7341	13.44	0.4136	-160.78	31.77	9.2826	72.205	-881.67	1116.6	28.87	901.69	1076.2	23.649	36.77	0	1	8.7598	-4.0029	-15.214	-20.929	-5.3422	20.613	12.142	33.068	3.4176	16.61	-3.0723	12.139	1784.3
6.53	654	2.5	NaN	-6.6094	13.432	0.4509	-160.79	31.529	9.1953	72.243	-881.82	1116.6	27.862	901.08	1076.1	23.649	35.334	0	1	8.1114	-4.6528	-15.229	-20.944	-5.1834	20.635	12.131	32.83	2.928	15.982	-3.0977	11.886	1783.9
6.54	655	2.5	NaN	-6.5427	13.425	0.45678	-160.81	31.42	9.1973	72.3	-881.89	1116.6	27.511	900.75	1076.1	23.649	32.156	0	1	7.559	-5.2064	-15.246	-20.961	-5.1034	20.631	12.122	32.722	2.4556	15.425	-3.1234	11.761	1783.7
6.55	656	2.5	NaN	-6.4583	13.407	0.55281	-160.74	31.286	8.7547	72.097	-882.04	1116.7	25.692	900.57	1076	23.649	26.395	0	1	8.0304	-4.734	-15.237	-20.952	-4.9671	20.747	12.1	32.592	3.0633	16.013	-3.1361	11.641	1783.7
6.56	657	2.5	NaN	-6.342	13.374	0.67894	-160.7	31.072	8.4765	71.809	-882.26	1116.7	24.194	900.23	1075.9	23.649	24.005	0	1	8.5017	-4.2615	-15.227	-20.942	-4.8118	20.829	12.063	32.382	3.6899	16.567	-3.164	11.44	1783.6
6.57	658	2.5	NaN	-6.2197	13.339	0.70576	-160.81	30.817	9.2234	71.79	-882.45	1116.7	25.759	899.46	1076	23.649	26.364	0	1	8.9731	-3.7891	-15.218	-20.933	-4.7399	20.668	12.03	32.127	4.2332	16.879	-3.1883	11.194	1783
6.58	659	2.5	NaN	-6.1033	13.367	0.68695	-160.85	30.648	10.033	71.966	-882.46	1116.7	27.101	898.36	1076.4	23.649	24.005	0	1	9.8297	-2.9305	-15.201	-20.916	-4.6601	20.589	12.069	31.946	5.1695	17.658	-3.132	11.03	1781.8
6.59	660	2.5	NaN	-5.9973	13.405	0.60371	-160.87	30.375	9.9756	72.293	-882.39	1116.7	26.252	897.9	1076.2	23.649	24.005	0	1	10.762	-1.9962	-15.183	-20.898	-4.5159	20.607	12.102	31.678	6.246	18.611	-3.0809	10.78	1781.3
6.6	661	2.5	NaN	-5.9705	13.428	0.67996	-160.88	30.197	9.9038	72.079	-882.43	1116.8	25.49	897.53	1076.1	23.649	24.005	0	1	10.794	-1.9635	-15.182	-20.897	-4.4711	20.615	12.121	31.504	6.3233	18.651	-3.0604	10.607	1781
6.61	662	2.5	NaN	-5.9667	13.444	0.74577	-160.9	30.093	9.9031	71.885	-882.47	1116.8	25.101	897.25	1076.1	23.649	24.005	0	1	10.761	-1.9973	-15.179	-20.895	-4.4609	20.608	12.135	31.402	6.2999	18.611	-3.0441	10.507	1780.8
6.62	663	2.5	NaN	-5.9425	13.467	0.67912	-160.93	29.908	9.8882	72.089	-882.44	1116.8	24.508	896.97	1076	23.649	24.005	0	1	10.67	-2.0878	-15.176	-20.891	-4.4108	20.605	12.156	31.219	6.2597	18.518	-3.0202	10.327	1780.5
6.63	664	2.5	NaN	-5.8968	13.51	0.50147	-160.98	29.469	9.7381	72.606	-882.37	1116.8	22.898	896.55	1075.8	23.649	24.005	0	1	10.648	-2.1103	-15.174	-20.889	-4.2962	20.624	12.191	30.789	6.3518	18.514	-2.9835	9.8997	1780.1
6.64	665	2.5	NaN	-5.9364	13.522	0.62936	-161.01	29.376	9.7719	72.194	-882.43	1116.8	22.73	896.41	1075.7	23.649	24.005	0	1	10.627	-2.1317	-15.172	-20.888	-4.3435	20.581	12.199	30.699	6.2831	18.449	-2.9736	9.8113	1780
6.65	666	2.5	NaN	-5.9666	13.571	0.53599	-161.11	29.07	9.8766	72.369	-882.33	1116.9	22.064	896.01	1075.7	23.649	24.005	0	1	10.5	-2.2584	-15.172	-20.887	-4.3462	20.515	12.244	30.396	6.154	18.256	-2.9276	9.5097	1779.5
6.66	667	2.5	NaN	-6.0213	13.606	0.56381	-161.19	28.838	9.902	72.19	-882.31	1116.9	21.452	895.77	1075.6	23.649	24.005	0	1	10.375	-2.3836	-15.171	-20.886	-4.3868	20.443	12.274	30.17	5.9886	18.06	-2.8971	9.2833	1779.3
6.67	668	2.5	NaN	-6.0964	13.629	0.60236	-161.26	28.644	9.8734	71.961	-882.33	1117	20.756	895.6	1075.5	23.649	24.005	0	1	10.252	-2.5068	-15.172	-20.887	-4.4467	20.386	12.293	29.98	5.8057	17.879	-2.8785	9.093	1779.1
6.68	669	2.5	NaN	-6.1734	13.648	0.55789	-161.33	28.435	9.867	71.958	-882.32	1117	20.042	895.41	1075.4	23.649	24.005	0	1	10.095	-2.6648	-15.171	-20.886	-4.5006	20.341	12.309	29.774	5.5941	17.676	-2.862	8.8887	1779
6.69	670	2.5	NaN	-6.2279	13.658	0.51942	-161.4	28.253	9.9585	71.974	-882.32	1117	19.875	895.32	1075.3	23.649	37.903	0	1	9.9582	-2.8017	-15.169	-20.885	-4.5491	20.278	12.315	29.596	5.4091	17.476	-2.8543	8.7113	1778.9
6.7	671	2.5	NaN	-6.2461	13.667	0.3645	-161.44	28.093	9.9741	72.367	-882.23	1116.9	19.425	895.31	1075.2	23.649	55.572	0	1	9.8821	-2.8779	-15.169	-20.884	-4.5401	20.263	12.323	29.437	5.342	17.385	-2.8454	8.5536	1778.8
6.71	672	2.5	NaN	-6.3793	13.713	0.38112	-161.5	27.925	10.134	72.181	-882.12	1116.9	19.251	895.12	1075.1	23.649	61.013	0	1	9.8152	-2.945	-15.168	-20.883	-4.6734	20.208	12.365	29.273	5.1418	17.263	-2.8031	8.3901	1778.5
6.72	673	2.5	NaN	-6.4735	13.747	0.38806	-161.53	27.816	10.245	72.034	-882.02	1116.9	19.029	894.94	1075	23.649	53.083	0	1	9.7515	-3.0088	-15.168	-20.883	-4.7649	20.18	12.395	29.168	4.9866	17.171	-2.7722	8.2848	1778.2
6.73	674	2.5	NaN	-6.5078	13.751	0.3144	-161.55	27.754	10.311	72.149	-881.96	1116.9	18.784	894.82	1074.9	23.649	53.829	0	1	9.6867	-3.0738	-15.167	-20.882	-4.7875	20.166	12.396	29.108	4.8993	17.092	-2.771	8.2257	1778.1
6.74	675	2.5	NaN	-6.5282	13.729	0.20437	-161.6	27.715	10.391	72.369	-881.96	1116.9	18.596	894.68	1074.8	23.649	62.133	0	1	9.6068	-3.1539	-15.167	-20.882	-4.7946	20.138	12.372	29.072	4.8122	16.984	-2.7941	8.1903	1778
6.75	676	2.5	NaN	-6.6037	13.717	0.26979	-161.62	27.733	10.458	72.025	-882.02	1116.9	18.312	894.49	1074.7	23.649	58.256	0	1	9.4694	-3.2916	-15.165	-20.88	-4.8719	20.112	12.358	29.092	4.5975	16.82	-2.8063	8.2125	1777.8
6.76	677	2.5	NaN	-6.6813	13.7	0.19988	-161.74	27.825	10.686	71.975	-882.04	1116.9	18.268	894.14	1074.6	33.976	59.459	0	1	9.3964	-3.3648	-15.164	-20.879	-4.9493	19.989	12.338	29.187	4.4471	16.625	-2.8256	8.308	1777.5
6.77	678	2.5	NaN	-6.7443	13.684	0.16144	-161.95	27.958	11.027	71.82	-882.08	1116.8	18.44	893.75	1074.5	35.345	61.439	0	1	9.3581	-3.4032	-15.163	-20.878	-5.0225	19.771	12.32	29.322	4.3356	16.368	-2.8432	8.444	1777.1
6.78	679	2.5	NaN	-6.7851	13.674	0.13581	-162.18	28.087	11.341	71.679	-882.11	1116.8	18.612	893.46	1074.5	38.801	60.783	0	1	9.2895	-3.4719	-15.161	-20.877	-5.0732	19.527	12.309	29.452	4.2163	16.055	-2.8529	8.5755	1776.9
6.79	680	2.5	NaN	-6.8101	13.665	0.098186	-162.46	28.201	11.617	71.608	-882.14	1116.8	18.774	893.23	1074.5	39.212	60.18	0	1	9.2176	-3.544	-15.16	-20.875	-5.1055	19.24	12.3	29.567	4.1121	15.696	-2.8605	8.6915	1776.7
6.8	681	2.5	NaN	-6.8334	13.654	0.034993	-162.88	28.34	11.951	71.576	-882.17	1116.8	19.055	892.92	1074.4	38.135	59.157	0	1	9.1422	-3.6196	-15.159	-20.875	-5.1387	18.818	12.287	29.708	4.0035	15.199	-2.8726	8.8333	1776.4
6.81	682	2.5	NaN	-6.8646	13.649	-0.025108	-163.57	28.669	12.521	71.445	-882.22	1116.8	19.583	892.17	1074.4	37.987	58.6	0	1	9.0723	-3.6896	-15.158	-20.874	-5.1905	18.099	12.282	30.036	3.8819	14.41	-2.8769	9.1625	1775.7
6.82	683	2.5	NaN	-6.9095	13.666	-0.10353	-164.46	28.926	13.043	71.332	-882.25	1116.8	19.872	891.74	1074.4	37.197	58.265	0	1	9.0072	-3.7549	-15.158	-20.873	-5.2479	17.204	12.298	30.293	3.7593	13.449	-2.8591	9.4204	1775.2
6.83	684	2.5	NaN	-6.935	13.675	-0.13543	-164.96	29.017	13.184	71.235	-882.27	1116.8	19.643	891.72	1074.4	35.996	55.507	0	1	8.9071	-3.8552	-15.158	-20.873	-5.2691	16.708	12.307	30.385	3.638	12.853	-2.851	9.5122	1775.2
6.84	685	2.5	NaN	-6.9555	13.683	-0.1608	-165.52	29.147	13.448	71.137	-882.31	1116.7	19.737	891.53	1074.4	31.885	48.515	0	1	8.8348	-3.9277	-15.158	-20.874	-5.2957	16.135	12.315	30.515	3.5391	12.208	-2.8434	9.6416	1775.1
6.85	686	2.5	NaN	-6.9745	13.707	-0.21829	-166.61	29.46	14.082	71.051	-882.33	1116.7	20.329	890.97	1074.4	31.765	48.215	0	1	8.8059	-3.9566	-15.161	-20.876	-5.3361	15.033	12.342	30.825	3.4698	11.076	-2.8189	9.9496	1774.5
6.86	687	2.5	NaN	-6.9798	13.761	-0.3173	-168.32	29.933	14.893	71.015	-882.29	1116.7	20.759	890.34	1074.6	31.868	48.212	0	1	8.6779	-4.0849	-15.162	-20.877	-5.3558	13.302	12.399	31.295	3.3221	9.2176	-2.763	10.419	1773.8
6.87	688	2.5	NaN	-6.9845	13.782	-0.36108	-169.28	30.1	15.246	70.993	-882.29	1116.7	20.803	890.23	1074.4	31.291	48.512	0	1	8.5638	-4.1993	-15.163	-20.878	-5.3625	12.345	12.415	31.467	3.2013	8.1454	-2.7475	10.589	1773.7
6.88	689	2.5	NaN	-6.987	13.823	-0.41773	-170.77	30.436	15.938	70.964	-882.27	1116.7	21.421	889.86	1074.4	30.036	48.337	0	1	8.5464	-4.2167	-15.164	-20.879	-5.3856	10.836	12.455	31.804	3.1608	6.6195	-2.7082	10.925	1773.3
6.89	690	2.5	NaN	-6.9929	13.842	-0.4321	-171.65	30.62	16.367	70.896	-882.3	1116.8	21.832	889.68	1074.4	30.664	48.739	0	1	8.5094	-4.2539	-15.165	-20.88	-5.4069	9.9318	12.475	31.988	3.1025	5.6779	-2.6905	11.108	1773.2
6.9	691	2.5	NaN	-7.0076	13.864	-0.44233	-172.6	30.815	16.805	70.812	-882.33	1116.8	22.231	889.52	1074.5	29.542	51.064	0	1	8.4263	-4.3371	-15.168	-20.883	-5.437	8.9705	12.496	32.183	2.9893	4.6334	-2.672	11.299	1773
6.91	692	2.5	NaN	-7.0217	13.901	-0.47429	-173.98	31.104	17.425	70.755	-882.33	1116.8	22.815	889.24	1074.5	36.323	61.037	0	1	8.4599	-4.3035	-15.174	-20.889	-5.4717	7.5746	12.534	32.471	2.9882	3.2712	-2.6397	11.582	1772.7
6.92	693	2.5	NaN	-7.0052	13.927	-0.49286	-174.93	31.235	17.864	70.764	-882.32	1116.8	23.352	889.09	1074.5	41.399	63.714	0	1	8.5368	-4.2264	-15.18	-20.896	-5.472	6.6044	12.558	32.603	3.0647	2.378	-2.6221	11.708	1772.6
6.93	694	2.5	NaN	-7.0126	13.953	-0.51035	-175.73	31.275	18.079	70.729	-882.36	1116.8	23.353	889.01	1074.4	40.475	62.368	0	1	8.6137	-4.1493	-15.187	-20.902	-5.4806	5.7985	12.581	32.647	3.1331	1.6492	-2.6064	11.745	1772.5
6.94	695	2.5	NaN	-6.9868	13.994	-0.53228	-176.73	31.206	18.466	70.767	-882.34	1116.9	23.803	889.05	1074.2	41.293	62.248	0	1	8.6905	-4.0723	-15.193	-20.909	-5.4681	4.7907	12.616	32.584	3.2225	0.71842	-2.5776	11.675	1772.5
6.95	696	2.5	NaN	-6.9523	14.025	-0.51896	-177.64	31.164	18.603	70.747	-882.36	1116.8	23.7	888.86	1074.1	38.959	57.17	0	1	8.7674	-3.9952	-15.2	-20.915	-5.4308	3.8855	12.644	32.546	3.3366	-0.10967	-2.5564	11.63	1772.4
6.96	697	2.5	NaN	-6.9228	14.045	-0.49997	-178.34	31.14	18.673	70.723	-882.39	1116.8	23.654	888.64	1074.2	32.165	44.489	0	1	8.8443	-3.9181	-15.207	-20.922	-5.4004	3.1833	12.665	32.519	3.444	-0.73486	-2.5411	11.598	1772.2
6.97	698	2.5	NaN	-6.8978	14.061	-0.50736	-178.85	31.072	18.906	70.77	-882.39	1116.8	24.341	888.65	1074.3	26.738	45.058	0	1	8.9212	-3.8411	-15.213	-20.928	-5.3961	2.6526	12.686	32.447	3.5251	-1.1885	-2.5267	11.519	1772.2
6.98	699	2.5	NaN	-6.8536	14.07	-0.49148	-179.31	30.95	18.888	70.771	-882.41	1116.8	24.561	888.69	1074.2	24.262	24.208	0	1	8.9981	-3.764	-15.22	-20.935	-5.359	2.1799	12.692	32.328	3.6391	-1.5841	-2.5275	11.393	1772.2
6.99	700	2.5	NaN	-6.8195	14.062	-0.48689	-179.69	30.815	18.881	70.82	-882.47	1116.8	24.85	888.65	1074.2	23.649	25.085	0	1	9.075	-3.6869	-15.226	-20.941	-5.3327	1.7933	12.683	32.193	3.7423	-1.8936	-2.5427	11.252	1772.2
7	701	2.5	NaN	-6.7653	14.049	-0.4653	-180.25	30.669	18.95	70.858	-882.56	1116.8	25.842	888.64	1074.4	23.649	24.005	0	1	9.1519	-3.6098	-15.233	-20.948	-5.3094	1.2025	12.678	32.041	3.8425	-2.4073	-2.5546	11.093	1772.3
7.01	702	2.5	NaN	-6.7271	14.043	-0.45547	-180.63	30.572	18.926	70.899	-882.62	1116.8	26.435	888.59	1074.5	23.649	30.853	0	1	9.2288	-3.5328	-15.239	-20.954	-5.289	0.80506	12.676	31.939	3.9398	-2.7277	-2.5636	10.984	1772.3
7.02	703	2.5	NaN	-6.6893	14.04	-0.44395	-180.95	30.406	18.698	70.928	-882.69	1116.8	26.611	888.51	1074.5	23.649	24.005	0	1	9.3057	-3.4557	-15.246	-20.961	-5.2561	0.48451	12.673	31.774	4.0496	-2.9712	-2.5731	10.813	1772.3
7.03	704	2.5	NaN	-6.6139	14.037	-0.40084	-181.53	30.016	18.269	70.925	-882.84	1116.7	27.032	888.46	1074.4	23.649	46.744	0	1	9.3826	-3.3786	-15.252	-20.967	-5.1944	-0.11257	12.667	31.385	4.1882	-3.4912	-2.5851	10.418	1772.4
7.04	705	2.5	NaN	-6.5501	14.045	-0.38202	-181.88	29.672	17.895	70.968	-882.95	1116.7	27.287	888.37	1074.3	23.649	54.098	0	1	9.4595	-3.3016	-15.259	-20.974	-5.1375	-0.4714	12.674	31.043	4.322	-3.773	-2.5844	10.069	1772.4
7.05	706	2.5	NaN	-6.5118	14.054	-0.38805	-182.02	29.528	17.713	71.047	-882.96	1116.7	27.315	888.35	1074.3	31.3	55.349	0	1	9.5364	-3.2245	-15.265	-20.98	-5.0975	-0.60129	12.683	30.899	4.4388	-3.8258	-2.5824	9.9187	1772.4
7.06	707	2.5	NaN	-6.4389	14.058	-0.30811	-182.29	29.248	17.427	70.914	-883.15	1116.7	27.613	888.34	1074.3	39.329	58.486	0	1	9.6132	-3.1474	-15.272	-20.987	-5.0387	-0.88777	12.686	30.62	4.5745	-4.0352	-2.5861	9.6331	1772.5
7.07	708	2.5	NaN	-6.3955	14.077	-0.25838	-182.51	28.993	17.17	70.874	-883.25	1116.7	27.832	888.36	1074.3	41.571	58.315	0	1	9.6901	-3.0704	-15.278	-20.994	-5.0038	-1.1224	12.705	30.366	4.6864	-4.1927	-2.5737	9.3724	1772.6
7.08	709	2.5	NaN	-6.3864	14.12	-0.26248	-182.65	28.764	16.941	70.996	-883.22	1116.7	27.886	888.43	1074.2	42.183	57.84	0	1	9.767	-2.9933	-15.285	-21	-4.9924	-1.2576	12.746	30.139	4.7746	-4.2509	-2.5391	9.1386	1772.7
7.09	710	2.5	NaN	-6.3363	14.172	-0.21414	-182.89	28.336	16.553	71.023	-883.3	1116.7	28.114	888.49	1074.1	42.346	57.1	0	1	9.8439	-2.9162	-15.291	-21.007	-4.949	-1.5058	12.793	29.714	4.8949	-4.422	-2.498	8.7076	1772.8
7.1	711	2.5	NaN	-6.2818	14.24	-0.21046	-183.14	27.936	16.203	71.202	-883.33	1116.7	28.535	888.52	1074	41.935	56.459	0	1	9.9208	-2.8392	-15.298	-21.013	-4.9023	-1.7566	12.861	29.315	5.0185	-4.5958	-2.4373	8.3021	1772.9
7.11	712	2.5	NaN	-6.2404	14.314	-0.18527	-183.38	27.507	15.946	71.298	-883.35	1116.7	29.22	888.7	1073.9	41.003	56.915	0	1	9.9977	-2.7621	-15.304	-21.02	-4.8801	-2.0167	12.93	28.89	5.1176	-4.7788	-2.3741	7.8705	1773.1
7.12	713	2.5	NaN	-6.1586	14.349	-0.13921	-183.54	27.157	15.61	71.266	-883.43	1116.7	29.384	888.84	1073.8	40.602	58.67	0	1	10.039	-2.7211	-15.307	-21.022	-4.8049	-2.1854	12.963	28.544	5.2337	-4.9065	-2.3438	7.5217	1773.3
7.13	714	2.5	NaN	-6.0815	14.381	-0.10486	-183.66	26.875	15.22	71.259	-883.48	1116.7	29.267	888.9	1073.7	41.71	59.081	0	1	10.05	-2.7095	-15.306	-21.021	-4.7243	-2.3039	12.992	28.264	5.3259	-5.0135	-2.314	7.2432	1773.4
7.14	715	2.5	NaN	-6.0465	14.431	-0.090858	-183.79	26.63	14.842	71.339	-883.48	1116.7	29.221	888.89	1073.6	41.319	59.24	0	1	10.248	-2.5116	-15.302	-21.017	-4.6852	-2.4261	13.039	28.023	5.5624	-4.9377	-2.2633	7.0057	1773.4
7.15	716	2.5	NaN	-6.0242	14.461	-0.04737	-183.91	26.431	14.495	71.322	-883.54	1116.7	29.234	888.85	1073.6	39.598	59.054	0	1	10.573	-2.1856	-15.296	-21.012	-4.6639	-2.5483	13.067	27.825	5.909	-4.7339	-2.2292	6.8134	1773.4
7.16	717	2.5	NaN	-5.9468	14.521	-0.13882	-184.07	26.113	13.977	71.808	-883.44	1116.7	29.304	888.79	1073.6	39.45	58.431	0	1	10.898	-1.8597	-15.291	-21.006	-4.5729	-2.6938	13.126	27.508	6.3252	-4.5535	-2.1644	6.5021	1773.3
7.17	718	2.5	NaN	-5.924	14.551	-0.022221	-184.22	25.869	13.604	71.619	-883.5	1116.7	29.408	888.83	1073.5	39.692	55.726	0	0	11.223	-1.5337	-15.285	-21	-4.5597	-2.852	13.154	27.266	6.6636	-4.3856	-2.1317	6.2657	1773.4
7.18	719	2.5	NaN	-5.884	14.572	0.0086409	-184.38	25.591	13.13	71.689	-883.49	1116.7	29.391	888.87	1073.5	36.312	54.057	0	0	11.549	-1.2077	-15.28	-20.995	-4.5169	-3.0171	13.174	26.989	7.0316	-4.2249	-2.1056	5.9942	1773.4
7.19	720	2.5	NaN	-5.8314	14.591	-0.022367	-184.56	25.288	12.619	71.964	-883.44	1116.7	29.414	888.9	1073.5	33.686	52.667	0	0	11.874	-0.88175	-15.274	-20.989	-4.4561	-3.1856	13.193	26.686	7.4177	-4.0674	-2.081	5.6969	1773.4
7.2	721	2.5	NaN	-5.7988	14.605	0.00997	-184.71	25.039	12.258	72.045	-883.42	1116.7	29.645	888.96	1073.4	31.81	53.39	0	0	12.199	-0.55579	-15.269	-20.984	-4.4284	-3.3374	13.206	26.438	7.7705	-3.8932	-2.063	5.4546	1773.4
7.21	722	2.5	NaN	-5.7844	14.604	0.036999	-184.76	24.96	12.157	72.024	-883.41	1116.7	29.787	888.93	1073.4	33.071	52.781	0	0	12.524	-0.22982	-15.263	-20.978	-4.4192	-3.3971	13.205	26.359	8.105	-3.6269	-2.0577	5.3813	1773.4
7.22	723	2.5	NaN	-5.751	14.593	0.078872	-184.89	24.714	11.61	72.095	-883.36	1116.7	29.722	888.8	1073.5	32.495	51.61	0	0	12.849	0.096147	-15.257	-20.973	-4.3813	-3.5191	13.195	26.112	8.4681	-3.4229	-2.0619	5.1393	1773.2
7.23	724	2.5	NaN	-5.7305	14.574	0.14226	-184.99	24.549	11.316	72.004	-883.33	1116.7	29.784	888.75	1073.5	34.02	51.425	0	0	13.175	0.42211	-15.252	-20.967	-4.3657	-3.6205	13.176	25.947	8.8089	-3.1984	-2.0754	4.9796	1773.1
7.24	725	2.5	NaN	-5.7105	14.545	0.15655	-185.14	24.404	11.057	72.063	-883.28	1116.7	29.846	888.72	1073.4	32.956	50.628	0	0	12.964	0.2115	-15.245	-20.96	-4.3458	-3.7736	13.148	25.802	8.6187	-3.5621	-2.0974	4.8414	1773
7.25	726	2.5	NaN	-5.6924	14.51	0.14453	-185.35	24.269	10.781	72.211	-883.22	1116.7	29.863	888.68	1073.4	33.501	50.227	0	0	12.676	-0.077943	-15.239	-20.954	-4.3233	-3.9791	13.112	25.666	8.3524	-4.0571	-2.127	4.7121	1772.9
7.26	727	2.5	NaN	-5.688	14.473	0.18111	-185.56	24.182	10.589	72.155	-883.21	1116.7	29.887	888.65	1073.4	32.593	49.47	0	0	12.621	-0.13233	-15.237	-20.952	-4.3214	-4.1891	13.075	25.58	8.3	-4.3215	-2.1625	4.6281	1772.9
7.27	728	2.5	NaN	-5.6981	14.438	0.18661	-185.83	24.141	10.423	72.174	-883.2	1116.7	29.953	888.61	1073.4	31.831	48.971	0	0	12.511	-0.24327	-15.235	-20.95	-4.333	-4.4627	13.041	25.539	8.1777	-4.706	-2.1946	4.5882	1772.8
7.28	729	2.5	NaN	-5.7043	14.368	0.17764	-186.37	24.052	10.191	72.234	-883.19	1116.6	30.159	888.66	1073.4	30.325	47.82	0	0	12.376	-0.3779	-15.233	-20.949	-4.344	-5.0109	12.97	25.449	8.0324	-5.3888	-2.2632	4.5008	1772.9
7.29	730	2.5	NaN	-5.7372	14.324	0.25333	-186.85	23.967	9.9806	72.013	-883.2	1116.6	30.209	888.72	1073.4	28.139	47.833	0	0	12.319	-0.43588	-15.233	-20.948	-4.3857	-5.4998	12.925	25.366	7.9329	-5.9357	-2.3077	4.4178	1772.9
7.3	731	2.5	NaN	-5.7507	14.296	0.24396	-187.32	23.913	9.7889	72.036	-883.16	1116.7	30.206	888.72	1073.3	27.409	47.494	0	0	12.244	-0.51038	-15.232	-20.948	-4.3983	-5.9648	12.896	25.313	7.8459	-6.4752	-2.3359	4.3653	1772.9
7.31	732	2.5	NaN	-5.7516	14.265	0.15942	-187.91	23.884	9.5759	72.272	-883.08	1116.7	30.2	888.66	1073.3	26.868	46.919	0	0	12.049	-0.70606	-15.231	-20.946	-4.3913	-6.5467	12.865	25.284	7.6577	-7.2527	-2.3661	4.3383	1772.8
7.32	733	2.5	NaN	-5.8146	14.22	0.25125	-188.73	23.844	9.2949	71.944	-883.13	1116.7	30.113	888.56	1073.3	26.506	46.408	0	0	11.931	-0.82392	-15.231	-20.946	-4.4621	-7.382	12.818	25.245	7.4694	-8.2059	-2.4125	4.2995	1772.7
7.33	734	2.5	NaN	-5.8242	14.198	0.22792	-189.24	23.786	9.1558	71.989	-883.11	1116.7	30.155	888.56	1073.3	27.009	46.273	0	0	11.877	-0.87826	-15.232	-20.947	-4.4716	-7.8861	12.795	25.189	7.4056	-8.7643	-2.4368	4.2421	1772.7
7.34	735	2.5	NaN	-5.8576	14.188	0.19112	-189.77	23.731	9.0478	72.043	-883.07	1116.7	30.279	888.57	1073.3	26.55	44.934	0	0	11.695	-1.0608	-15.232	-20.947	-4.5072	-8.4187	12.786	25.134	7.1879	-9.4795	-2.4461	4.1871	1772.7
7.35	736	2.5	NaN	-5.881	14.169	0.18498	-190.27	23.696	9.0492	72.023	-883.08	1116.7	30.532	888.55	1073.2	25.291	44.51	0	0	11.575	-1.1813	-15.232	-20.947	-4.5394	-8.9297	12.765	25.1	7.0354	-10.111	-2.4666	4.1529	1772.6
7.36	737	2.5	NaN	-5.9038	14.155	0.1896	-190.91	23.651	9.127	71.982	-883.09	1116.7	31.046	888.63	1073.2	23.977	40.888	0	0	11.546	-1.2103	-15.233	-20.949	-4.5802	-9.5863	12.75	25.055	6.9657	-10.797	-2.4831	4.1066	1772.7
7.37	738	2.5	NaN	-5.9286	14.154	0.15623	-191.69	23.583	9.1711	72.057	-883.07	1116.7	31.65	888.81	1073.2	23.649	38.928	0	0	11.512	-1.2443	-15.233	-20.949	-4.6222	-10.387	12.75	24.987	6.8899	-11.632	-2.483	4.0386	1772.9
7.38	739	2.5	NaN	-5.9177	14.144	0.0245	-192.2	23.555	9.0046	72.447	-883.01	1116.6	31.554	888.73	1073.2	23.649	40.568	0	0	11.477	-1.2791	-15.233	-20.948	-4.5955	-10.874	12.741	24.958	6.8818	-12.153	-2.4921	4.0097	1772.7
7.39	740	2.5	NaN	-5.9602	14.151	0.13918	-192.86	23.55	8.7547	72.08	-883.06	1116.7	31.292	888.49	1073.2	23.649	24.005	0	0	11.397	-1.36	-15.233	-20.948	-4.6412	-11.54	12.746	24.955	6.7554	-12.9	-2.4868	4.0074	1772.6
7.4	741	2.5	NaN	-5.9536	14.148	0.095204	-193.4	23.552	8.6257	72.199	-883.06	1116.7	31.247	888.4	1073.2	23.649	24.005	0	0	11.324	-1.4332	-15.232	-20.947	-4.6293	-12.075	12.743	24.957	6.6942	-13.508	-2.4889	4.01	1772.5
7.41	742	2.5	NaN	-5.9366	14.152	0.028262	-194.1	23.539	8.6141	72.407	-883.05	1116.7	31.622	888.46	1073.2	23.649	24.005	0	0	11.28	-1.4768	-15.232	-20.947	-4.6177	-12.78	12.748	24.942	6.6624	-14.257	-2.4837	3.9955	1772.5
7.42	743	2.5	NaN	-5.9283	14.164	0.021194	-194.87	23.541	8.6585	72.421	-883.05	1116.7	32.164	888.51	1073.3	23.649	24.005	0	0	10.784	-1.9742	-15.238	-20.953	-4.6265	-13.571	12.762	24.943	6.1572	-15.546	-2.4764	3.9898	1772.5
7.43	744	2.5	NaN	-5.9337	14.179	0.09428	-195.49	23.591	8.6845	72.15	-883.09	1116.7	32.49	888.37	1073.3	23.649	24.005	0	0	10.254	-2.5057	-15.244	-20.96	-4.6512	-14.205	12.777	24.993	5.6023	-16.711	-2.4674	4.0332	1772.4
7.44	745	2.5	NaN	-5.9532	14.187	0.18037	-195.89	23.63	8.6712	71.873	-883.16	1116.7	32.609	888.26	1073.4	23.649	24.005	0	0	10.286	-2.473	-15.241	-20.956	-4.6835	-14.617	12.787	25.03	5.6027	-17.09	-2.4537	4.0736	1772.4
7.45	746	2.5	NaN	-5.9509	14.198	0.18342	-196.27	23.614	8.6413	71.827	-883.18	1116.7	32.623	888.23	1073.4	23.649	24.005	0	0	10.316	-2.4426	-15.237	-20.952	-4.683	-15.004	12.798	25.014	5.6335	-17.447	-2.4394	4.0616	1772.4
7.46	747	2.5	NaN	-5.945	14.203	0.17805	-196.64	23.617	8.6215	71.804	-883.19	1116.7	32.679	888.16	1073.5	23.649	27.781	0	0	10.345	-2.4136	-15.233	-20.948	-4.6797	-15.372	12.804	25.016	5.6657	-17.785	-2.4288	4.0677	1772.3
7.47	748	2.5	NaN	-5.9368	14.207	0.16073	-197.07	23.634	8.6744	71.811	-883.21	1116.7	32.966	888.09	1073.5	23.649	43.012	0	0	10.285	-2.4738	-15.229	-20.944	-4.6805	-15.819	12.81	25.031	5.6049	-18.292	-2.419	4.0868	1772.2
7.48	749	2.5	NaN	-5.9306	14.212	0.13875	-197.56	23.641	8.7612	71.825	-883.22	1116.7	33.344	888.01	1073.5	23.649	24.005	0	0	10.188	-2.5717	-15.225	-20.941	-4.686	-16.319	12.815	25.038	5.5017	-18.891	-2.4106	4.0976	1772.2
7.49	750	2.5	NaN	-5.9327	14.212	0.12834	-197.98	23.617	8.7777	71.8	-883.23	1116.7	33.475	887.93	1073.5	23.729	52.241	0	0	10.217	-2.5427	-15.222	-20.937	-4.6931	-16.744	12.813	25.016	5.5234	-19.287	-2.4087	4.0792	1772.1
7.5	751	2.5	NaN	-5.9391	14.196	0.11166	-198.26	23.602	8.777	71.814	-883.26	1116.7	33.513	887.85	1073.5	35.259	47.43	0	0	10.234	-2.5248	-15.218	-20.933	-4.7002	-17.023	12.798	25	5.5342	-19.548	-2.4203	4.067	1772.1
7.51	752	2.5	NaN	-5.9464	14.192	0.087884	-198.55	23.568	8.7836	71.871	-883.25	1116.7	33.534	887.77	1073.5	24.66	48.033	0	0	10.242	-2.5175	-15.215	-20.93	-4.7063	-17.306	12.793	24.967	5.5354	-19.824	-2.4217	4.0374	1772
7.52	753	2.5	NaN	-5.9554	14.187	0.075093	-198.83	23.544	8.8209	71.899	-883.24	1116.7	33.661	887.69	1073.5	32.73	53.526	0	0	10.154	-2.6059	-15.212	-20.928	-4.7185	-17.597	12.787	24.943	5.435	-20.203	-2.4249	4.0159	1771.9
7.53	754	2.5	NaN	-5.9968	14.187	0.055089	-199.1	23.526	8.8604	71.988	-883.21	1116.7	33.797	887.59	1073.5	34.43	52.709	0	0	10.084	-2.6758	-15.21	-20.926	-4.7613	-17.867	12.788	24.925	5.3225	-20.543	-2.4223	3.9993	1771.7
7.54	755	2.5	NaN	-6.0607	14.189	0.031068	-199.38	23.496	8.8965	72.123	-883.18	1116.7	33.899	887.46	1073.5	33.333	53.061	0	0	10.055	-2.7048	-15.209	-20.925	-4.824	-18.142	12.791	24.894	5.2309	-20.847	-2.4183	3.9694	1771.6
7.55	756	2.5	NaN	-6.0795	14.173	0.04162	-199.74	23.429	8.962	72.126	-883.18	1116.7	34.037	887.34	1073.5	33.989	51.62	0	0	10.01	-2.7502	-15.208	-20.923	-4.8471	-18.512	12.775	24.827	5.1625	-21.263	-2.4334	3.9039	1771.5
7.56	757	2.5	NaN	-6.0256	14.132	0.088442	-199.99	23.375	8.9658	71.965	-883.25	1116.7	34.001	887.24	1073.5	33.593	51.852	0	0	9.9408	-2.8191	-15.206	-20.921	-4.7973	-18.766	12.733	24.774	5.1436	-21.585	-2.4731	3.8527	1771.4
7.57	758	2.5	NaN	-6.0014	14.113	-0.0055405	-200.35	23.259	9.0944	72.326	-883.22	1116.7	34.184	887.23	1073.4	33.638	51.736	0	0	9.7685	-2.9918	-15.204	-20.919	-4.7672	-19.111	12.712	24.66	5.0013	-22.103	-2.4917	3.7415	1771.4
7.58	759	2.5	NaN	-6.0365	14.119	-0.078152	-200.63	23.175	9.1885	72.646	-883.14	1116.7	34.291	887.16	1073.3	32.961	51.529	0	0	9.5967	-3.1641	-15.201	-20.917	-4.7953	-19.387	12.717	24.577	4.8013	-22.551	-2.4849	3.6606	1771.2
7.59	760	2.5	NaN	-6.0796	14.128	-0.11167	-200.89	23.124	9.2573	72.837	-883.07	1116.6	34.339	887.03	1073.3	33.073	51.267	0	0	9.4774	-3.2836	-15.201	-20.916	-4.8337	-19.642	12.726	24.526	4.6438	-22.925	-2.4743	3.6099	1771
7.6	761	2.5	NaN	-6.0795	14.118	-0.086375	-201.17	23.086	9.3432	72.813	-883.07	1116.6	34.408	886.85	1073.3	32.966	51.184	0	0	9.3299	-3.4314	-15.198	-20.914	-4.8365	-19.925	12.717	24.487	4.4935	-23.356	-2.4816	3.5735	1770.9
7.61	762	2.5	NaN	-6.0514	14.081	0.13263	-201.34	23.072	9.4279	72.126	-883.26	1116.7	34.464	886.66	1073.3	33.4	52.218	0	0	9.1889	-3.5728	-15.196	-20.911	-4.8324	-20.118	12.678	24.475	4.3565	-23.69	-2.5175	3.5637	1770.9
7.62	763	2.5	NaN	-6.0192	14.057	0.039342	-201.55	23.05	9.526	72.477	-883.27	1116.6	34.409	886.36	1073.4	34.291	53.134	0	0	9.1628	-3.5989	-15.193	-20.908	-4.7868	-20.322	12.657	24.45	4.376	-23.921	-2.5356	3.5418	1770.6
7.63	764	2.5	NaN	-6.0058	14.045	0.016982	-201.67	22.974	9.69	72.586	-883.31	1116.6	34.423	886.21	1073.4	35.047	53.31	0	0	9.1319	-3.6299	-15.19	-20.905	-4.7703	-20.439	12.645	24.374	4.3615	-24.069	-2.5453	3.469	1770.5
7.64	765	2.5	NaN	-6.0362	14.05	-0.012392	-201.72	22.896	9.8575	72.719	-883.31	1116.6	34.481	886.14	1073.4	33.701	50.43	0	0	9.0777	-3.6842	-15.187	-20.902	-4.7983	-20.479	12.649	24.296	4.2794	-24.164	-2.5372	3.3946	1770.4
7.65	766	2.5	NaN	-6.0544	14.05	-0.027107	-201.72	22.836	9.9912	72.779	-883.35	1116.6	34.518	886.08	1073.3	29.488	46.654	0	0	9.0629	-3.6991	-15.184	-20.899	-4.8157	-20.479	12.648	24.237	4.2472	-24.178	-2.5358	3.3383	1770.4
7.66	767	2.5	NaN	-6.003	14.024	0.016766	-201.7	22.795	10.08	72.598	-883.49	1116.6	34.459	885.93	1073.3	23.649	39.114	0	0	9.0715	-3.6904	-15.181	-20.897	-4.7682	-20.461	12.62	24.198	4.3034	-24.152	-2.561	3.3016	1770.4
7.67	768	2.5	NaN	-5.9977	14.036	-0.0012828	-201.6	22.776	10.14	72.618	-883.53	1116.7	34.245	885.6	1073.3	23.649	43.093	0	0	9.0245	-3.7376	-15.179	-20.894	-4.7552	-20.359	12.632	24.18	4.2693	-24.096	-2.5472	3.2861	1770.1
7.68	769	2.5	NaN	-6.0061	14.044	-0.0083311	-201.49	22.768	10.205	72.607	-883.59	1116.7	34.153	885.42	1073.3	23.649	44.324	0	0	8.9876	-3.7745	-15.176	-20.892	-4.7608	-20.247	12.64	24.172	4.2268	-24.021	-2.5363	3.2807	1770
7.69	770	2.5	NaN	-6.0039	14.053	-0.0033159	-201.35	22.748	10.271	72.567	-883.64	1116.7	34.087	885.29	1073.3	23.904	48.432	0	0	8.9623	-3.7998	-15.174	-20.889	-4.7577	-20.108	12.649	24.153	4.2046	-23.908	-2.5249	3.2641	1769.9
7.7	771	2.5	NaN	-6.0037	14.066	-0.0063191	-201.19	22.735	10.372	72.555	-883.69	1116.7	34.131	885.21	1073.3	26.715	49.744	0	0	8.8194	-3.9432	-15.17	-20.885	-4.7593	-19.944	12.662	24.14	4.06	-23.887	-2.5081	3.2546	1769.8
7.71	772	2.5	NaN	-6.009	14.083	-0.019093	-200.95	22.738	10.493	72.574	-883.76	1116.7	34.238	885.11	1073.3	27.072	50.565	0	0	8.6634	-4.0994	-15.166	-20.881	-4.7674	-19.713	12.679	24.141	3.896	-23.813	-2.4867	3.26	1769.8
7.72	773	2.5	NaN	-6.0126	14.1	-0.024507	-200.61	22.75	10.585	72.578	-883.85	1116.7	34.264	884.95	1073.3	29.62	52.227	0	0	8.0871	-4.6771	-15.154	-20.869	-4.7717	-19.366	12.697	24.154	3.3154	-24.043	-2.4573	3.2843	1769.7
7.73	774	2.5	NaN	-6.0151	14.107	-0.0089857	-200.3	22.776	10.673	72.528	-883.92	1116.7	34.402	884.9	1073.4	29.969	51.191	0	0	7.7126	-5.0524	-15.147	-20.862	-4.7803	-19.061	12.704	24.178	2.9323	-24.114	-2.4423	3.3165	1769.8
7.74	775	2.5	NaN	-6.0777	14.166	-0.071826	-199.92	22.859	10.733	72.742	-883.81	1116.7	34.535	884.76	1073.4	27.429	46.15	0	0	7.7307	-5.0343	-15.148	-20.863	-4.8401	-18.685	12.765	24.26	2.8906	-23.72	-2.3827	3.3964	1769.5
7.75	776	2.5	NaN	-6.1083	14.198	-0.098119	-199.33	23.03	10.769	72.826	-883.82	1116.6	34.731	884.55	1073.5	23.649	41.689	0	0	7.7053	-5.0598	-15.149	-20.864	-4.8742	-18.094	12.801	24.427	2.8311	-23.154	-2.3479	3.5636	1769.3
7.76	777	2.5	NaN	-6.1167	14.214	-0.10696	-198.7	23.207	10.833	72.86	-883.87	1116.7	35.087	884.41	1073.6	23.649	36.857	0	0	7.675	-5.0901	-15.149	-20.865	-4.8929	-17.474	12.819	24.602	2.7821	-22.564	-2.3302	3.7369	1769.2
7.77	778	2.5	NaN	-6.124	14.234	-0.11574	-198.04	23.369	10.885	72.895	-883.9	1116.7	35.506	884.31	1073.6	29.307	57.041	0	0	7.6642	-5.101	-15.152	-20.867	-4.9127	-16.83	12.84	24.763	2.7515	-21.931	-2.312	3.8961	1769.1
7.78	779	2.5	NaN	-6.1339	14.26	-0.099192	-197.05	23.62	10.757	72.802	-883.91	1116.7	35.636	883.98	1073.7	38.638	58.955	0	0	7.6548	-5.1104	-15.153	-20.868	-4.9296	-15.843	12.868	25.012	2.7252	-20.953	-2.2853	4.1441	1768.8
7.79	780	2.5	NaN	-6.1433	14.284	-0.10913	-196.31	23.868	10.542	72.832	-883.89	1116.7	35.498	883.56	1073.8	38.828	58.266	0	0	7.6461	-5.1191	-15.153	-20.869	-4.9332	-15.101	12.894	25.258	2.7129	-20.22	-2.2596	4.3892	1768.4
7.8	781	2.5	NaN	-6.1551	14.286	-0.12405	-195.47	24.082	10.467	72.861	-883.92	1116.7	35.677	883.34	1073.9	37.471	56.226	0	0	7.6689	-5.0963	-15.155	-20.87	-4.9498	-14.267	12.9	25.468	2.7191	-19.364	-2.2553	4.5974	1768.2
7.81	782	2.5	NaN	-6.1574	14.294	-0.13716	-194.51	24.301	10.376	72.877	-883.92	1116.7	35.738	883.07	1074	33.466	52.008	0	0	7.7012	-5.0639	-15.158	-20.873	-4.9533	-13.302	12.912	25.683	2.7479	-18.365	-2.2454	4.8101	1767.9
7.82	783	2.5	NaN	-6.1574	14.31	-0.15194	-193.52	24.505	10.278	72.889	-883.88	1116.7	35.799	882.82	1074.1	33.751	53.932	0	0	7.7085	-5.0566	-15.159	-20.874	-4.9547	-12.319	12.93	25.885	2.7538	-17.375	-2.2293	5.0107	1767.6
7.83	784	2.5	NaN	-6.1657	14.322	-0.16914	-192.52	24.681	10.2	72.893	-883.85	1116.7	36.046	882.7	1074.2	34.849	54.576	0	0	7.7444	-5.0206	-15.162	-20.878	-4.9708	-11.323	12.944	26.058	2.7736	-16.343	-2.2182	5.1805	1767.5
7.84	785	2.5	NaN	-6.1825	14.325	-0.1732	-191.09	24.872	10.062	72.844	-883.86	1116.7	36.305	882.6	1074.3	35.555	54.688	0	0	7.8022	-4.9627	-15.167	-20.882	-4.9974	-9.9002	12.952	26.245	2.8047	-14.863	-2.215	5.3631	1767.4
7.85	786	2.5	NaN	-6.1973	14.324	-0.16531	-189.7	24.921	9.9151	72.743	-883.86	1116.7	36.606	882.67	1074.4	35.668	55.181	0	0	7.8168	-4.948	-15.171	-20.886	-5.0254	-8.5264	12.955	26.29	2.7914	-13.474	-2.216	5.4042	1767.4
7.86	787	2.5	NaN	-6.2079	14.326	-0.18023	-188.58	24.915	9.8155	72.718	-883.84	1116.7	36.963	882.74	1074.5	36.505	55.528	0	0	7.8523	-4.9124	-15.174	-20.889	-5.0484	-7.4243	12.96	26.281	2.8039	-12.337	-2.2134	5.3917	1767.4
7.87	788	2.5	NaN	-6.2168	14.322	-0.2026	-187.42	24.861	9.7093	72.703	-883.82	1116.7	37.387	882.88	1074.7	35.859	54.435	0	0	7.9159	-4.8486	-15.176	-20.892	-5.0716	-6.2784	12.961	26.223	2.8443	-11.127	-2.2157	5.331	1767.6
7.88	789	2.5	NaN	-6.2231	14.312	-0.22584	-186.33	24.787	9.6107	72.69	-883.81	1116.7	37.816	883.01	1074.8	34.953	53.512	0	0	8.0056	-4.7587	-15.179	-20.894	-5.0923	-5.1985	12.954	26.144	2.9133	-9.9572	-2.2242	5.2502	1767.7
7.89	790	2.5	NaN	-6.227	14.304	-0.24728	-185.58	24.716	9.5429	72.692	-883.79	1116.7	38.146	883.08	1074.8	34.239	51.022	0	0	8.1251	-4.639	-15.181	-20.896	-5.1069	-4.4557	12.948	26.072	3.0182	-9.0947	-2.2325	5.176	1767.7
7.9	791	2.5	NaN	-6.2444	14.314	-0.24874	-184.91	24.607	9.3649	72.613	-883.75	1116.7	38.28	883.24	1074.8	30.304	44.844	0	0	8.2312	-4.5327	-15.183	-20.899	-5.1313	-3.7922	12.957	25.964	3.0999	-8.3249	-2.2264	5.065	1767.8
7.91	792	2.5	NaN	-6.2597	14.297	-0.24662	-184.08	24.42	9.1772	72.504	-883.76	1116.7	38.712	883.46	1074.8	23.649	44.349	0	0	8.3206	-4.4431	-15.186	-20.901	-5.1643	-2.9874	12.94	25.777	3.1563	-7.4305	-2.2462	4.8762	1768
7.92	793	2.5	NaN	-6.2692	14.294	-0.24814	-183.49	24.28	9.0228	72.438	-883.73	1116.7	39.041	883.62	1074.8	23.649	47.374	0	0	8.3785	-4.3851	-15.188	-20.903	-5.1867	-2.4106	12.938	25.637	3.1918	-6.7957	-2.2497	4.7339	1768.2
7.93	794	2.5	NaN	-6.2779	14.294	-0.25916	-182.93	24.103	8.7204	72.392	-883.69	1116.7	39.054	883.81	1074.8	23.649	40.587	0	0	8.4364	-4.327	-15.189	-20.904	-5.1973	-1.8494	12.936	25.462	3.2391	-6.1764	-2.2535	4.5574	1768.3
7.94	795	2.5	NaN	-6.2852	14.285	-0.26874	-182.4	23.898	8.3955	72.338	-883.66	1116.7	39.117	884.05	1074.7	23.649	39.131	0	0	8.4992	-4.264	-15.19	-20.906	-5.2086	-1.323	12.924	25.259	3.2906	-5.587	-2.2663	4.3534	1768.5
7.95	796	2.5	NaN	-6.2877	14.268	-0.24873	-182.12	23.764	8.4052	72.241	-883.68	1116.7	39.944	884.26	1074.8	23.649	37.65	0	0	8.5829	-4.1801	-15.192	-20.907	-5.2412	-1.0774	12.909	25.123	3.3418	-5.2575	-2.2826	4.2165	1768.7
7.96	797	2.5	NaN	-6.3137	14.256	-0.15369	-181.66	23.563	8.204	71.861	-883.71	1116.8	40.426	884.5	1074.8	23.649	41.323	0	0	8.6379	-4.125	-15.192	-20.907	-5.2953	-0.6439	12.896	24.923	3.3427	-4.7689	-2.2965	4.0152	1769
7.97	798	2.5	NaN	-6.2976	14.243	-0.2341	-181.38	23.441	8.0912	72.042	-883.66	1116.8	40.833	884.62	1074.8	23.649	39.606	0	0	8.5944	-4.1686	-15.191	-20.907	-5.2865	-0.3716	12.883	24.801	3.3079	-4.5402	-2.3088	3.8945	1769.1
7.98	799	2.5	NaN	-6.3067	14.227	-0.22702	-181.08	23.311	7.9113	71.948	-883.65	1116.8	41.179	884.74	1074.8	23.649	40.876	0	0	8.5917	-4.1714	-15.189	-20.904	-5.3099	-0.082042	12.867	24.671	3.2818	-4.2534	-2.322	3.7664	1769.2
7.99	800	2.5	NaN	-6.3224	14.212	-0.19073	-180.79	23.179	7.729	71.767	-883.67	1116.8	41.457	884.89	1074.8	23.649	24.005	0	0	8.6029	-4.1601	-15.185	-20.901	-5.3405	0.19415	12.852	24.539	3.2624	-3.9659	-2.3333	3.6387	1769.3
8	801	2.5	NaN	-6.3265	14.202	-0.20061	-180.55	23.076	7.5848	71.739	-883.68	1116.8	41.645	885.01	1074.8	23.649	52.021	0	0	8.5489	-4.2143	-15.181	-20.896	-5.3517	0.4249	12.842	24.436	3.1972	-3.7894	-2.3388	3.54	1769.4
8.01	802	2.5	NaN	-6.3343	14.198	-0.23066	-180.32	23.021	7.3927	71.768	-883.64	1116.8	41.702	885	1074.8	37.608	56.179	0	0	8.538	-4.2251	-15.176	-20.891	-5.3604	0.65872	12.838	24.381	3.1776	-3.5664	-2.3375	3.4898	1769.4
8.02	803	2.5	NaN	-6.3366	14.185	-0.26721	-179.92	22.928	7.0547	71.836	-883.63	1116.8	41.599	884.95	1074.7	36.727	54.703	0	0	8.567	-4.1961	-15.17	-20.885	-5.3571	1.0571	12.823	24.29	3.2099	-3.139	-2.3467	3.4053	1769.3
8.03	804	2.5	NaN	-6.3521	14.192	-0.27119	-179.73	22.823	7.0626	71.821	-883.59	1116.8	42.183	885	1074.7	37.525	55.8	0	0	8.6594	-4.1035	-15.164	-20.88	-5.392	1.2342	12.829	24.187	3.2674	-2.8693	-2.3357	3.3072	1769.3
8.04	805	2.5	NaN	-6.3638	14.203	-0.27769	-179.55	22.734	7.0334	71.841	-883.55	1116.8	42.596	885	1074.7	38.558	55.815	0	0	8.7547	-4.008	-15.159	-20.874	-5.4164	1.3978	12.839	24.097	3.3383	-2.6101	-2.3203	3.223	1769.3
8.05	806	2.5	NaN	-6.3743	14.215	-0.27926	-179.33	22.619	6.797	71.882	-883.51	1116.8	42.551	884.96	1074.7	37.567	55.773	0	0	8.7287	-4.0341	-15.152	-20.867	-5.4241	1.6226	12.85	23.984	3.3046	-2.4115	-2.3017	3.1168	1769.2
8.06	807	2.5	NaN	-6.3889	14.228	-0.26463	-179.09	22.46	6.4133	71.905	-883.47	1116.8	42.214	884.92	1074.6	37.262	55.033	0	0	8.7015	-4.0613	-15.144	-20.859	-5.427	1.8766	12.861	23.827	3.2745	-2.1847	-2.2828	2.9675	1769.1
8.07	808	2.5	NaN	-6.3976	14.232	-0.26156	-178.96	22.366	6.2838	71.949	-883.47	1116.8	42.25	884.86	1074.6	36.711	53.941	0	0	8.6744	-4.0885	-15.137	-20.852	-5.4354	2.0069	12.866	23.732	3.239	-2.0816	-2.2701	2.8801	1769.1
8.08	809	2.5	NaN	-6.3929	14.235	-0.25062	-178.84	22.23	6.21	72.002	-883.46	1116.8	42.434	884.84	1074.6	35.911	52.455	0	0	8.7077	-4.0551	-15.131	-20.847	-5.435	2.1157	12.869	23.596	3.2727	-1.9394	-2.2623	2.7492	1769
8.09	810	2.5	NaN	-6.3616	14.238	-0.2927	-178.73	21.96	6.0467	72.31	-883.43	1116.8	42.65	884.76	1074.6	35.092	50.686	0	0	8.7511	-4.0115	-15.128	-20.843	-5.4006	2.2305	12.873	23.326	3.3505	-1.7811	-2.2551	2.4827	1768.9
8.1	811	2.5	NaN	-6.3352	14.239	-0.30817	-178.65	21.735	5.9226	72.506	-883.43	1116.8	42.802	884.68	1074.6	33.546	50.202	0	0	8.7945	-3.9681	-15.128	-20.843	-5.3728	2.3166	12.873	23.1	3.4218	-1.6515	-2.2544	2.2567	1768.9
8.11	812	2.5	NaN	-6.3185	14.246	-0.29296	-178.59	21.573	5.8786	72.556	-883.44	1116.7	42.934	884.62	1074.6	31.941	50.724	0	0	8.7713	-3.9913	-15.13	-20.845	-5.3586	2.369	12.881	22.938	3.4127	-1.6223	-2.249	2.0931	1768.8
8.12	813	2.5	NaN	-6.2971	14.27	-0.28471	-178.55	21.387	5.8929	72.62	-883.39	1116.8	43.173	884.58	1074.5	31.452	51.793	0	0	8.7222	-4.0405	-15.132	-20.848	-5.3429	2.4004	12.903	22.755	3.3794	-1.6401	-2.2296	1.9073	1768.7
8.13	814	2.5	NaN	-6.2683	14.262	-0.23291	-178.55	21.178	6.0081	72.543	-883.46	1116.8	43.578	884.61	1074.5	32.856	50.262	0	0	8.6583	-4.1046	-15.13	-20.845	-5.3298	2.3935	12.893	22.547	3.3285	-1.7111	-2.2375	1.7017	1768.8
8.14	815	2.5	NaN	-6.2384	14.262	-0.22618	-178.55	20.995	5.9081	72.62	-883.48	1116.7	43.433	884.57	1074.5	31.46	50.93	0	0	8.6187	-4.1443	-15.126	-20.841	-5.2927	2.3994	12.892	22.365	3.326	-1.7449	-2.2341	1.5235	1768.8
8.15	816	2.5	NaN	-6.1938	14.263	-0.22383	-178.52	20.75	5.6916	72.738	-883.51	1116.7	42.855	884.49	1074.4	31.59	51.944	0	0	8.7055	-4.0573	-15.121	-20.836	-5.2255	2.4485	12.892	22.121	3.48	-1.6087	-2.2296	1.2848	1768.8
8.16	817	2.5	NaN	-6.1549	14.26	-0.21527	-178.5	20.538	5.5469	72.814	-883.55	1116.7	42.418	884.4	1074.4	32.738	48.52	0	0	8.6488	-4.1141	-15.118	-20.833	-5.1699	2.4848	12.888	21.91	3.4789	-1.6292	-2.2301	1.0768	1768.7
8.17	818	2.5	NaN	-6.1274	14.252	-0.20292	-178.5	20.374	5.522	72.844	-883.6	1116.7	42.297	884.3	1074.4	33.355	49.646	0	0	8.5089	-4.2544	-15.116	-20.831	-5.1375	2.4928	12.879	21.747	3.3713	-1.7616	-2.2366	0.91553	1768.7
8.18	819	2.5	NaN	-6.0977	14.24	-0.19534	-178.48	20.166	5.4972	72.896	-883.67	1116.7	42.162	884.19	1074.3	31.002	49.895	0	0	8.4572	-4.3062	-15.114	-20.83	-5.1017	2.513	12.866	21.539	3.3555	-1.7932	-2.2481	0.70986	1768.6
8.19	820	2.5	NaN	-6.0796	14.233	-0.15412	-178.45	19.895	5.4287	72.832	-883.73	1116.7	41.878	884.48	1074.3	31.04	51.065	0	0	8.4085	-4.3549	-15.113	-20.828	-5.0767	2.5492	12.858	21.27	3.3318	-1.8058	-2.255	0.44252	1769
8.2	821	2.5	NaN	-6.0151	14.217	-0.11696	-178.38	19.699	5.4848	72.766	-883.82	1116.8	41.812	884.37	1074.2	31.425	48.482	0	0	8.3671	-4.3965	-15.111	-20.826	-5.0122	2.6193	12.84	21.075	3.3549	-1.7772	-2.271	0.24933	1769
8.21	822	2.5	NaN	-5.9815	14.219	-0.10113	-178.31	19.554	5.5119	72.772	-883.85	1116.8	41.675	884.26	1074.2	31.299	49.304	0	0	8.3152	-4.4485	-15.109	-20.824	-4.9739	2.7021	12.841	20.933	3.3413	-1.7464	-2.2678	0.10849	1768.9
8.22	823	2.5	NaN	-5.9761	14.226	-0.090323	-178.18	19.435	5.4934	72.81	-883.85	1116.8	41.346	884.12	1074.2	30.618	51.45	0	0	8.2536	-4.5103	-15.107	-20.822	-4.9565	2.8353	12.848	20.813	3.297	-1.675	-2.2588	-0.0085257	1768.8
8.23	824	2.5	NaN	-5.9781	14.23	-0.079517	-178.03	19.315	5.4687	72.863	-883.87	1116.8	40.953	883.93	1074.3	31.92	50.348	0	0	8.1265	-4.6376	-15.105	-20.82	-4.944	3.0074	12.853	20.693	3.1825	-1.6303	-2.2525	-0.12764	1768.6
8.24	825	2.5	NaN	-5.9755	14.259	-0.097774	-177.94	19.18	5.5062	72.993	-883.8	1116.8	40.947	883.85	1074.2	32.322	49.297	0	0	8.0199	-4.7445	-15.105	-20.82	-4.9369	3.1027	12.879	20.56	3.083	-1.6418	-2.2261	-0.25974	1768.5
8.25	826	2.5	NaN	-5.9781	14.257	-0.059123	-177.72	19.012	5.693	72.962	-883.86	1116.8	40.996	883.79	1074.2	30.814	49.95	0	0	7.9512	-4.8133	-15.105	-20.821	-4.9421	3.3201	12.877	20.392	3.0091	-1.4932	-2.2284	-0.42841	1768.5
8.26	827	2.5	NaN	-6.0268	14.363	-0.13211	-177.56	18.909	5.761	73.122	-883.64	1116.9	40.867	883.68	1074.2	30.533	51.459	0	0	7.9061	-4.8585	-15.106	-20.821	-4.9812	3.4891	12.979	20.292	2.9249	-1.3694	-2.1263	-0.52871	1768.1
8.27	828	2.5	NaN	-6.0559	14.427	-0.16307	-177.38	18.8	5.7921	73.184	-883.5	1117	40.609	883.6	1074.3	31.058	51.69	0	0	7.8776	-4.8871	-15.106	-20.821	-4.9998	3.6798	13.041	20.185	2.8778	-1.2073	-2.0643	-0.63527	1767.9
8.28	829	2.5	NaN	-6.0619	14.441	-0.14378	-177.1	18.643	5.8867	73.156	-883.48	1117	40.395	883.59	1074.2	28.872	48.302	0	0	7.8833	-4.8813	-15.105	-20.82	-4.9998	3.9597	13.052	20.031	2.8836	-0.92163	-2.0529	-0.78931	1767.9
8.29	830	2.5	NaN	-6.0563	14.426	-0.11357	-176.74	18.448	6.0819	73.146	-883.53	1117	40.367	883.62	1074.1	23.649	39.68	0	0	7.8905	-4.8741	-15.105	-20.82	-4.9936	4.3199	13.035	19.839	2.897	-0.55424	-2.0701	-0.98104	1768
8.3	831	2.5	NaN	-6.0007	14.293	-0.037749	-176.52	18.333	6.2138	73.121	-883.84	1116.7	40.42	883.62	1074	23.649	39.45	0	0	7.9014	-4.8632	-15.104	-20.819	-4.9407	4.5402	12.909	19.717	2.9607	-0.32304	-2.1952	-1.1023	1768.3
8.31	832	2.5	NaN	-5.9918	14.285	-0.019196	-175.88	18.216	6.4061	73.122	-883.83	1116.8	40.172	883.51	1074	23.649	44.546	0	0	8.0286	-4.7357	-15.104	-20.819	-4.9238	5.1833	12.901	19.6	3.1049	0.44759	-2.2035	-1.2193	1768.2
8.32	833	2.5	NaN	-5.9843	14.269	-0.031897	-175.49	18.221	6.4944	73.206	-883.84	1116.7	39.998	883.35	1074.1	23.649	45.485	0	0	8.1779	-4.5861	-15.104	-20.82	-4.9078	5.5817	12.886	19.604	3.2701	0.99557	-2.2182	-1.2158	1768
8.33	834	2.5	NaN	-5.9798	14.256	-0.017592	-175.21	18.267	6.5661	73.178	-883.85	1116.7	39.956	883.23	1074.1	23.951	46.107	0	0	8.1851	-4.5788	-15.105	-20.82	-4.9027	5.8697	12.875	19.649	3.2824	1.2909	-2.2302	-1.1713	1767.9
8.34	835	2.5	NaN	-5.9781	14.25	0.016367	-174.92	18.328	6.641	73.068	-883.84	1116.7	39.966	883.13	1074.1	23.649	45.371	0	0	8.2596	-4.5042	-15.105	-20.82	-4.9048	6.1511	12.869	19.71	3.3547	1.6469	-2.2365	-1.1105	1767.8
8.35	836	2.5	NaN	-5.975	14.242	0.01968	-174.61	18.429	6.6845	73.056	-883.83	1116.7	39.891	883.01	1074.2	23.649	47.527	0	0	8.3821	-4.3815	-15.105	-20.821	-4.8996	6.469	12.862	19.81	3.4824	2.0875	-2.2436	-1.0108	1767.7
8.36	837	2.5	NaN	-5.9605	14.238	-0.0085785	-174.17	18.558	6.7175	73.134	-883.8	1116.7	39.761	883.01	1074.2	25.252	47.898	0	0	8.4688	-4.2945	-15.105	-20.82	-4.8784	6.9089	12.858	19.938	3.5904	2.6144	-2.2466	-0.88164	1767.6
8.37	838	2.5	NaN	-5.959	14.228	-0.014121	-173.85	18.69	6.6338	73.143	-883.81	1116.7	39.382	883.04	1074.2	25.437	49.893	0	0	8.5538	-4.2093	-15.104	-20.819	-4.8643	7.2402	12.849	20.068	3.6895	3.0309	-2.2552	-0.75089	1767.7
8.38	839	2.5	NaN	-5.9522	14.226	-0.022359	-173.49	18.802	6.678	73.134	-883.77	1116.7	39.258	883.1	1074.2	26.458	49.434	0	0	8.6043	-4.1587	-15.104	-20.819	-4.8538	7.6105	12.848	20.18	3.7505	3.4518	-2.2561	-0.63901	1767.7
8.39	840	2.5	NaN	-5.944	14.228	-0.03408	-173.15	18.955	6.7422	73.11	-883.74	1116.7	39.32	883.19	1074.2	27.285	49.965	0	0	8.7151	-4.0476	-15.104	-20.819	-4.8484	7.9443	12.85	20.333	3.8667	3.8967	-2.2541	-0.48653	1767.8
8.4	841	2.5	NaN	-5.939	14.23	-0.037458	-172.88	19.163	6.7215	73.049	-883.74	1116.8	39.262	883.24	1074.3	27.963	49.111	0	0	8.8924	-3.87	-15.105	-20.82	-4.8436	8.2167	12.853	20.54	4.0488	4.3467	-2.2519	-0.28043	1767.8
8.41	842	2.5	NaN	-5.9419	14.239	-0.022136	-172.62	19.368	6.6087	72.933	-883.72	1116.8	38.74	883.17	1074.4	25.189	44.404	0	0	8.9651	-3.7971	-15.105	-20.82	-4.8333	8.4931	12.866	20.742	4.1318	4.696	-2.2389	-0.078688	1767.7
8.42	843	2.5	NaN	-6.0082	14.368	-0.13739	-172.46	19.484	6.663	73.077	-883.43	1117	38.812	883.22	1074.5	23.649	43.54	0	0	9.0271	-3.7349	-15.105	-20.82	-4.897	8.6545	12.989	20.863	4.1301	4.9196	-2.1159	0.042678	1767.5
8.43	844	2.5	NaN	-5.9942	14.274	-0.083842	-172.25	19.62	6.7139	72.908	-883.68	1116.8	38.812	883.4	1074.5	32.275	56.391	0	0	9.0372	-3.7248	-15.107	-20.823	-4.8888	8.8521	12.902	20.992	4.1484	5.1273	-2.2057	0.16985	1767.9
8.44	845	2.5	NaN	-5.9832	14.23	-0.057489	-172.1	19.626	6.832	72.822	-883.8	1116.8	38.957	883.65	1074.4	39.209	57.409	0	0	9.0796	-3.6823	-15.109	-20.825	-4.8856	8.9952	12.857	20.999	4.194	5.3129	-2.252	0.17431	1768.3
8.45	846	2.5	NaN	-5.9908	14.234	-0.056142	-172.04	19.586	6.9627	72.774	-883.81	1116.8	39.171	883.86	1074.3	40.006	57.283	0	0	9.1316	-3.6302	-15.112	-20.827	-4.9017	9.0504	12.858	20.962	4.2298	5.4202	-2.2535	0.13482	1768.5
8.46	847	2.5	NaN	-6.019	14.243	-0.067192	-172.05	19.584	7.0424	72.763	-883.81	1116.8	39.307	883.97	1074.3	39.281	55.665	0	0	9.156	-3.6057	-15.116	-20.831	-4.9348	9.0354	12.866	20.96	4.2212	5.4297	-2.2497	0.12906	1768.6
8.47	848	2.5	NaN	-6.0833	14.293	-0.1696	-172.07	19.573	7.067	73.11	-883.63	1116.7	39.258	884.1	1074.3	35.036	53.408	0	0	9.1802	-3.5815	-15.12	-20.836	-4.9862	9.026	12.917	20.95	4.194	5.4445	-2.2038	0.11399	1768.6
8.48	849	78	NaN	-6.1152	14.29	-0.13815	-172.22	19.542	7.139	72.911	-883.73	1116.8	39.2	884.33	1074.2	35.861	52.199	0	0	9.2236	-3.5379	-15.124	-20.84	-5.0229	8.8753	12.911	20.921	4.2007	5.3374	-2.213	0.081049	1768.9
8.49	850	78	NaN	-6.1344	14.318	-0.16377	-172.44	19.548	7.1205	72.891	-883.67	1116.8	38.881	884.42	1074.2	35.91	52.16	0	0	9.1572	-3.6045	-15.129	-20.844	-5.0324	8.6665	12.938	20.928	4.1248	5.0619	-2.1908	0.084442	1768.9
8.5	851	78	0	-6.1442	14.336	-0.19062	-172.74	19.554	7.1884	72.912	-883.67	1116.8	38.8	884.48	1074.1	34.275	51.217	0	0	9.0374	-3.7246	-15.133	-20.848	-5.039	8.3634	12.954	20.936	3.9984	4.6387	-2.1789	0.08739	1769
8.51	852	78	NaN	-6.1532	14.341	-0.20491	-172.96	19.572	7.2393	72.923	-883.69	1116.8	38.762	884.49	1074.1	34.479	51.046	0	0	8.9176	-3.8447	-15.138	-20.853	-5.0464	8.1426	12.959	20.955	3.8712	4.2979	-2.1783	0.10177	1769
8.52	853	78	NaN	-6.16	14.346	-0.21537	-173.22	19.621	7.2676	72.919	-883.71	1116.8	38.656	884.45	1074.1	34.26	50.089	0	0	8.7978	-3.9648	-15.142	-20.857	-5.0499	7.8895	12.964	21.003	3.7479	3.9247	-2.1784	0.14619	1769
8.53	854	78	NaN	-6.1614	14.361	-0.23682	-173.69	19.719	7.3154	72.926	-883.71	1116.7	38.467	884.35	1074.1	33.811	50.233	0	0	8.678	-4.0849	-15.146	-20.862	-5.0449	7.4314	12.979	21.101	3.6331	3.3466	-2.1676	0.23972	1768.9
8.54	855	78	NaN	-6.1642	14.379	-0.26311	-174.18	19.882	7.3993	72.96	-883.73	1116.8	38.365	884.14	1074.2	32.918	49.73	0	0	8.5582	-4.205	-15.151	-20.866	-5.0432	6.9405	12.999	21.263	3.515	2.7356	-2.152	0.39659	1768.7
8.55	856	78	NaN	-6.1691	14.384	-0.26666	-174.54	20.002	7.4164	72.948	-883.76	1116.8	38.153	883.99	1074.2	32.058	49.872	0	0	8.4384	-4.325	-15.155	-20.871	-5.0415	6.5902	13.005	21.381	3.3968	2.2652	-2.1504	0.51067	1768.6
8.56	857	78	NaN	-6.1684	14.391	-0.2639	-174.89	20.095	7.4488	72.92	-883.8	1116.8	38.003	883.92	1074.2	33.184	51.32	0	0	8.3185	-4.4451	-15.16	-20.875	-5.0368	6.2399	13.011	21.474	3.2817	1.7948	-2.1488	0.59913	1768.6
8.57	858	78	NaN	-6.1683	14.399	-0.26018	-175.34	20.264	7.6009	72.899	-883.84	1116.8	38.149	883.63	1074.2	33.941	52.315	0	0	8.2475	-4.5164	-15.163	-20.879	-5.042	5.7904	13.02	21.643	3.2055	1.2741	-2.1435	0.76445	1768.3
8.58	859	78	NaN	-6.1684	14.408	-0.26162	-175.79	20.458	7.8113	72.909	-883.89	1116.8	38.432	883.25	1074.3	34.801	53.08	0	0	8.2402	-4.5236	-15.166	-20.881	-5.0507	5.3255	13.029	21.836	3.1895	0.80185	-2.1364	0.9553	1768
8.59	860	78	NaN	-6.1628	14.413	-0.27201	-176.07	20.515	7.8947	72.956	-883.93	1116.8	38.407	883.16	1074.3	34.994	53.604	0	0	8.2581	-4.5057	-15.169	-20.884	-5.0427	5.0453	13.034	21.894	3.2155	0.53967	-2.1346	1.0099	1767.9
8.6	861	78	NaN	-6.1651	14.423	-0.26748	-176.34	20.595	7.8851	72.935	-883.95	1116.8	38.175	883.02	1074.3	35.289	53.742	0	0	8.2934	-4.4703	-15.172	-20.887	-5.0381	4.7881	13.046	21.971	3.2553	0.31784	-2.1261	1.0842	1767.8
8.61	862	78	NaN	-6.1636	14.446	-0.28746	-176.87	20.62	7.9236	73.044	-883.97	1116.8	38.028	882.89	1074.3	35.231	53.641	0	0	8.3599	-4.4036	-15.175	-20.89	-5.0282	4.2699	13.07	21.997	3.3317	-0.13371	-2.1052	1.1066	1767.7
8.62	863	78	NaN	-6.17	14.447	-0.27382	-177.22	20.603	7.8822	73.028	-884.05	1116.8	37.746	882.86	1074.3	35.338	53.692	0	0	8.4394	-4.3239	-15.178	-20.893	-5.0261	3.9257	13.07	21.98	3.4133	-0.39824	-2.1081	1.0871	1767.8
8.63	864	78	NaN	-6.1748	14.442	-0.24985	-177.44	20.56	7.8368	72.967	-884.12	1116.8	37.514	882.86	1074.3	35.278	53.487	0	0	8.5442	-4.2189	-15.181	-20.896	-5.0254	3.7045	13.064	21.938	3.5188	-0.51443	-2.1169	1.0412	1767.8
8.64	865	78	NaN	-6.1723	14.452	-0.24794	-177.66	20.5	7.8486	72.975	-884.13	1116.8	37.461	882.86	1074.3	35.277	53.61	0	0	8.6129	-4.15	-15.186	-20.901	-5.0209	3.4938	13.073	21.879	3.5921	-0.65628	-2.1124	0.97801	1767.9
8.65	866	78	NaN	-6.1712	14.478	-0.28085	-177.89	20.416	7.879	73.085	-884.09	1116.8	37.482	882.89	1074.2	34.447	52.374	0	0	8.6562	-4.1067	-15.19	-20.905	-5.0169	3.2686	13.096	21.797	3.6392	-0.83807	-2.0944	0.89177	1767.9
8.66	867	78	NaN	-6.1776	14.488	-0.30307	-178.2	20.249	7.9836	73.175	-884.12	1116.8	37.68	883	1074.1	35.703	53.187	0	0	8.6417	-4.1212	-15.195	-20.91	-5.0269	2.9487	13.105	21.633	3.6148	-1.1725	-2.0898	0.72282	1768
8.67	868	78	NaN	-6.1796	14.493	-0.30356	-178.43	20.153	7.9843	73.189	-884.15	1116.8	37.609	883.02	1074.1	36.155	52.949	0	0	8.641	-4.1219	-15.199	-20.914	-5.0262	2.7224	13.109	21.537	3.6148	-1.3995	-2.09	0.62271	1768
8.68	869	78	NaN	-6.1835	14.504	-0.29608	-178.66	20.057	7.9087	73.184	-884.17	1116.8	37.172	882.99	1074.1	35.035	51.988	0	0	8.6441	-4.1188	-15.203	-20.918	-5.016	2.5112	13.118	21.442	3.6281	-1.6076	-2.0849	0.52397	1768
8.69	870	78	NaN	-6.1911	14.516	-0.2882	-178.92	19.93	7.8313	73.181	-884.19	1116.8	36.713	882.97	1074	34.781	51.184	0	0	8.5892	-4.1738	-15.206	-20.921	-5.0089	2.2645	13.128	21.318	3.5803	-1.9093	-2.0781	0.39634	1768.1
8.7	871	78	NaN	-6.2011	14.521	-0.28784	-179.2	19.778	7.808	73.202	-884.22	1116.8	36.565	883.01	1073.9	34.671	50.232	0	0	8.5261	-4.237	-15.209	-20.924	-5.0134	1.9831	13.131	21.167	3.5127	-2.254	-2.0779	0.24284	1768.1
8.71	872	78	NaN	-6.2084	14.523	-0.31349	-179.42	19.659	7.7789	73.311	-884.22	1116.8	36.445	883.09	1073.9	34.035	49.653	0	0	8.3926	-4.3709	-15.214	-20.929	-5.0134	1.7767	13.133	21.049	3.3792	-2.5942	-2.0809	0.1198	1768.2
8.72	873	78	NaN	-6.1999	14.537	-0.31304	-179.63	19.509	7.7776	73.371	-884.2	1116.8	36.411	883.26	1073.8	33.766	48.759	0	0	8.3127	-4.451	-15.219	-20.934	-5.0019	1.5696	13.144	20.902	3.3108	-2.8814	-2.0747	-0.031573	1768.4
8.73	874	78	NaN	-6.1964	14.54	-0.3113	-179.75	19.441	7.757	73.407	-884.2	1116.8	36.333	883.32	1073.8	31.893	48.309	0	0	8.2801	-4.4837	-15.223	-20.939	-4.9948	1.4493	13.146	20.834	3.2853	-3.0343	-2.077	-0.10451	1768.4
8.74	875	78	NaN	-6.1898	14.536	-0.30285	-179.94	19.346	7.7758	73.447	-884.21	1116.8	36.361	883.37	1073.8	32.407	50.449	0	0	8.1602	-4.6038	-15.228	-20.943	-4.9879	1.2592	13.142	20.74	3.1724	-3.3446	-2.0863	-0.20321	1768.5
8.75	876	78	NaN	-6.1788	14.533	-0.29376	-180.19	19.219	7.8216	73.512	-884.22	1116.8	36.463	883.44	1073.7	32.43	48.924	0	0	8.0645	-4.6998	-15.235	-20.951	-4.9781	1.0087	13.137	20.615	3.0864	-3.6911	-2.0985	-0.33581	1768.6
8.76	877	78	NaN	-6.1679	14.536	-0.29147	-180.38	19.129	7.8341	73.589	-884.22	1116.8	36.487	883.49	1073.7	31.559	49.498	0	0	8.0101	-4.7543	-15.246	-20.962	-4.9655	0.81832	13.139	20.526	3.0446	-3.9359	-2.107	-0.43508	1768.6
8.77	878	78	NaN	-6.1544	14.543	-0.24262	-180.63	19.032	7.8483	73.527	-884.22	1116.8	36.561	883.58	1073.6	32.008	48.118	0	0	8.013	-4.7514	-15.252	-20.967	-4.9565	0.57034	13.146	20.43	3.0565	-4.1811	-2.1062	-0.5375	1768.7
8.78	879	78	NaN	-6.1241	14.55	-0.22365	-180.94	18.95	7.7674	73.575	-884.21	1116.8	36.58	883.66	1073.6	27.572	47.45	0	0	8.0274	-4.7369	-15.256	-20.971	-4.9253	0.25562	13.152	20.349	3.1021	-4.4813	-2.1044	-0.62288	1768.8
8.79	880	78	NaN	-6.1014	14.557	-0.22247	-181.14	18.795	7.6077	73.623	-884.18	1116.8	36.268	884	1073.6	30.586	49.155	0	0	7.976	-4.7885	-15.26	-20.975	-4.8911	0.070149	13.157	20.194	3.0848	-4.7183	-2.1027	-0.78057	1769.1
8.8	881	78	NaN	-6.0664	14.536	-0.16435	-181.27	18.68	7.4934	73.455	-884.27	1116.8	36.019	884.27	1073.6	24.635	24.005	0	0	7.9058	-4.8588	-15.263	-20.978	-4.8538	-0.060783	13.135	20.081	3.052	-4.9196	-2.1279	-0.8968	1769.5
8.81	882	78	NaN	-6.0193	14.498	-0.072947	-181.4	18.663	7.4548	73.173	-884.42	1116.8	35.987	884.29	1073.6	23.649	45.719	0	0	7.8153	-4.9495	-15.266	-20.981	-4.8149	-0.19378	13.096	20.065	3.0005	-5.1433	-2.1699	-0.91624	1769.6
8.82	883	78	NaN	-5.9961	14.503	-0.10749	-181.5	18.663	7.3706	73.294	-884.38	1116.8	35.827	884.29	1073.6	25.292	31.577	0	0	7.717	-5.0481	-15.27	-20.986	-4.7825	-0.2902	13.101	20.065	2.9345	-5.3383	-2.1691	-0.92103	1769.6
8.83	884	78	NaN	-5.9784	14.508	-0.13385	-181.63	18.639	7.32	73.387	-884.33	1116.8	35.784	884.4	1073.5	24.588	44.227	0	0	7.5929	-5.1724	-15.275	-20.991	-4.7605	-0.41642	13.107	20.04	2.8324	-5.5889	-2.1687	-0.95036	1769.7
8.84	885	78	NaN	-5.995	14.523	0.024684	-181.69	18.631	7.2671	72.851	-884.34	1116.9	35.687	884.46	1073.5	31.639	46.949	0	0	7.3506	-5.4152	-15.282	-20.998	-4.7914	-0.4888	13.119	20.035	2.5593	-5.904	-2.1637	-0.96223	1769.7
8.85	886	78	NaN	-5.9809	14.523	-0.01609	-181.78	18.659	7.1668	72.98	-884.31	1116.9	35.52	884.51	1073.5	30.681	35.35	0	0	7.2434	-5.5227	-15.286	-21.001	-4.7677	-0.56899	13.119	20.063	2.4758	-6.0917	-2.167	-0.93765	1769.8
8.86	887	78	NaN	-5.957	14.519	-0.14956	-181.89	18.711	7.0476	73.416	-884.26	1116.9	35.352	884.6	1073.5	30.504	45.074	0	0	7.229	-5.5372	-15.287	-21.002	-4.7242	-0.65443	13.116	20.114	2.5048	-6.1916	-2.1703	-0.88827	1769.8
8.87	888	78	NaN	-5.9581	14.525	-0.17535	-181.96	18.765	6.9536	73.489	-884.22	1116.9	35.25	884.72	1073.5	30.309	43.699	0	0	7.1667	-5.5996	-15.287	-21.002	-4.7198	-0.72349	13.123	20.167	2.4469	-6.3231	-2.1646	-0.83542	1769.9
8.88	889	78	NaN	-5.9701	14.528	-0.14256	-182.01	18.804	6.8964	73.371	-884.21	1116.9	35.203	884.82	1073.5	35.11	45.078	0	0	7.0735	-5.6931	-15.287	-21.003	-4.7341	-0.76964	13.125	20.207	2.3394	-6.4627	-2.162	-0.79565	1770
8.89	890	78	NaN	-5.9761	14.517	-0.13787	-182.03	18.88	6.7521	73.362	-884.24	1116.9	34.916	884.87	1073.6	34.269	42.757	0	0	6.9398	-5.827	-15.288	-21.003	-4.7312	-0.78015	13.115	20.282	2.2086	-6.6072	-2.1729	-0.72103	1770.1
8.9	891	78	NaN	-5.9769	14.521	-0.12569	-182.02	18.984	6.611	73.324	-884.22	1116.9	34.592	884.86	1073.6	36.395	43.524	0	0	6.8275	-5.9396	-15.287	-21.002	-4.7226	-0.76843	13.12	20.385	2.1048	-6.7081	-2.1667	-0.61765	1770
8.91	892	78	NaN	-5.9842	14.513	-0.11124	-182.03	19.213	6.5946	73.254	-884.22	1116.9	34.668	884.66	1073.7	37.256	38.97	0	0	6.7371	-6.0302	-15.285	-21	-4.7346	-0.77736	13.114	20.612	2.0025	-6.8075	-2.1707	-0.38799	1769.8
8.92	893	78	NaN	-6.02	14.543	-0.13611	-182.03	19.479	6.6292	73.234	-884.14	1116.9	34.918	884.45	1073.7	38.273	40.359	0	0	6.74	-6.0273	-15.282	-20.998	-4.7789	-0.78766	13.142	20.88	1.9611	-6.8149	-2.1404	-0.11813	1769.5
8.93	894	78	NaN	-6.0843	14.646	-0.22058	-182	19.609	6.5638	73.333	-883.89	1117.1	34.83	884.53	1073.6	41.288	48.236	0	0	6.7266	-6.0407	-15.28	-20.995	-4.837	-0.75472	13.239	21.017	1.8896	-6.7954	-2.041	0.022126	1769.4
8.94	895	78	NaN	-6.0355	14.521	-0.15652	-181.98	19.675	6.546	73.288	-884.18	1116.9	34.818	884.65	1073.6	41.826	54.054	0	0	6.6686	-6.0988	-15.277	-20.992	-4.7896	-0.72998	13.12	21.077	1.8791	-6.8288	-2.1571	0.084777	1769.8
8.95	896	78	NaN	-6.08	14.538	-0.22467	-181.91	19.849	6.3795	73.522	-884.1	1116.8	34.366	884.68	1073.6	43.175	55.694	0	0	6.6678	-6.0996	-15.274	-20.989	-4.8118	-0.64498	13.14	21.247	1.856	-6.7446	-2.134	0.25835	1769.7
8.96	897	78	NaN	-6.0965	14.551	-0.24522	-181.87	19.974	6.2944	73.56	-884.06	1116.8	34.116	884.74	1073.6	47.548	54.909	0	0	6.7544	-6.0128	-15.27	-20.985	-4.819	-0.59469	13.153	21.373	1.9354	-6.6075	-2.1168	0.38774	1769.8
8.97	898	78	NaN	-6.1081	14.559	-0.23729	-181.84	20.116	6.2426	73.481	-884.06	1116.8	33.926	884.81	1073.6	46.958	56.253	0	0	6.7608	-6.0065	-15.265	-20.98	-4.8271	-0.56034	13.16	21.514	1.9337	-6.5668	-2.1041	0.53461	1769.8
8.98	899	78	NaN	-6.124	14.567	-0.22904	-181.82	20.285	6.1828	73.406	-884.07	1116.8	33.701	884.84	1073.6	49.8	55.05	0	0	6.7808	-5.9864	-15.259	-20.975	-4.8382	-0.5297	13.168	21.684	1.9426	-6.5161	-2.0916	0.70952	1769.9
8.99	900	78	NaN	-6.116	14.559	-0.22439	-181.81	20.415	6.1363	73.398	-884.07	1116.8	33.547	884.78	1073.7	51.249	56.374	0	0	6.8889	-5.878	-15.255	-20.97	-4.8254	-0.51847	13.163	21.81	2.0636	-6.3965	-2.0914	0.84055	1769.8
9	901	78	NaN	-6.1158	14.566	-0.25766	-181.82	20.659	6.1782	73.462	-884.06	1116.8	33.613	884.87	1073.7	51.196	57.985	0	0	6.9254	-5.8415	-15.249	-20.964	-4.8253	-0.53269	13.172	22.054	2.1001	-6.3741	-2.0771	1.0897	1769.9
9.01	902	78	NaN	-6.1176	14.559	-0.23926	-181.83	20.848	6.2427	73.38	-884.12	1116.8	33.713	884.88	1073.7	53.03	58.91	0	0	6.9276	-5.8393	-15.242	-20.957	-4.833	-0.54444	13.165	22.242	2.0945	-6.3837	-2.0775	1.2848	1770
9.02	903	78	NaN	-6.1101	14.57	-0.233	-181.83	21.099	6.2169	73.322	-884.12	1116.8	33.538	884.82	1073.8	53.971	59.497	0	1	6.9189	-5.848	-15.233	-20.949	-4.8217	-0.5447	13.176	22.493	2.0972	-6.3927	-2.0578	1.5445	1769.9
9.03	904	78	NaN	-6.1021	14.584	-0.24626	-181.84	21.357	6.1277	73.319	-884.09	1116.9	33.203	884.74	1073.8	53.766	59.802	0	1	6.9036	-5.8633	-15.226	-20.941	-4.8029	-0.54337	13.191	22.75	2.1007	-6.4067	-2.0343	1.8092	1769.8
9.04	905	78	NaN	-6.1015	14.586	-0.26365	-181.86	21.574	6.0177	73.336	-884.11	1116.8	32.839	884.67	1073.9	56.094	59.855	0	1	6.8529	-5.9141	-15.224	-20.939	-4.7899	-0.54784	13.196	22.964	2.063	-6.462	-2.0279	2.0253	1769.8
9.05	906	78	NaN	-6.1005	14.588	-0.26173	-181.87	21.832	5.8624	73.291	-884.17	1116.9	32.304	884.62	1073.9	56.378	60.584	0	1	6.8813	-5.8857	-15.222	-20.937	-4.773	-0.54699	13.198	23.222	2.1082	-6.4327	-2.0234	2.2851	1769.8
9.06	907	78	NaN	-6.0898	14.597	-0.27516	-181.9	21.97	5.7916	73.309	-884.15	1116.9	32.051	884.66	1073.9	53.447	61.741	0	1	6.9604	-5.8064	-15.219	-20.935	-4.7536	-0.56013	13.206	23.361	2.2068	-6.3666	-2.0136	2.4266	1769.8
9.07	908	78	NaN	-6.089	14.616	-0.30304	-181.91	22.167	5.6742	73.361	-884.12	1116.9	31.671	884.6	1073.9	53.994	60.851	0	1	6.8557	-5.9113	-15.218	-20.934	-4.7387	-0.56211	13.225	23.558	2.117	-6.4734	-1.9935	2.6249	1769.7
9.08	909	78	NaN	-6.0977	14.637	-0.31465	-181.93	22.558	5.6039	73.319	-884.09	1116.9	31.396	884.4	1074	55.004	61.425	0	1	6.7965	-5.9707	-15.218	-20.933	-4.7398	-0.56944	13.248	23.948	2.0567	-6.5401	-1.9701	3.015	1769.5
9.09	910	78	NaN	-6.1069	14.65	-0.31252	-181.9	22.965	5.4643	73.236	-884.09	1116.9	30.912	884.13	1074	55.84	61.284	0	1	6.7929	-5.9743	-15.217	-20.932	-4.7357	-0.53356	13.261	24.354	2.0572	-6.5079	-1.9558	3.4212	1769.2
9.1	911	78	NaN	-6.1093	14.649	-0.31724	-181.83	23.193	5.1389	73.232	-884.11	1116.9	29.918	883.93	1074	53.562	62.713	0	1	6.7338	-6.0335	-15.218	-20.933	-4.7059	-0.42673	13.26	24.582	2.0279	-6.4602	-1.9581	3.6484	1769.1
9.11	912	78	NaN	-6.1266	14.662	-0.3378	-181.89	23.741	5.0454	73.253	-884.11	1116.9	29.556	883.8	1073.9	55.617	59.116	0	1	6.667	-6.1005	-15.219	-20.934	-4.7107	-0.47103	13.27	25.133	1.9562	-6.5715	-1.949	4.1988	1769
9.12	913	78	NaN	-6.1363	14.669	-0.3351	-181.92	24.148	5.0073	73.196	-884.1	1116.9	29.46	883.55	1073.9	53.292	58.429	0	1	6.6086	-6.159	-15.219	-20.934	-4.7189	-0.50618	13.277	25.54	1.8897	-6.6651	-1.9416	4.6055	1768.7
9.13	914	78	NaN	-6.1435	14.674	-0.34447	-181.94	24.587	5.0251	73.2	-884.1	1116.9	29.51	883.22	1073.9	54.26	55.21	0	1	6.5496	-6.2181	-15.219	-20.934	-4.7274	-0.5211	13.281	25.979	1.8222	-6.7392	-1.9372	5.0448	1768.4
9.14	915	78	NaN	-6.1523	14.682	-0.35255	-181.96	25.147	5.0203	73.191	-884.07	1116.9	29.469	882.87	1074	54.309	57.191	0	1	6.488	-6.2799	-15.218	-20.933	-4.7348	-0.5411	13.291	26.539	1.7532	-6.821	-1.9276	5.6051	1768
9.15	916	78	NaN	-6.1607	14.692	-0.35401	-181.99	25.693	4.9739	73.158	-884.04	1116.9	29.295	882.59	1074	56.128	57.866	0	1	6.4775	-6.2904	-15.218	-20.934	-4.7385	-0.56436	13.302	27.084	1.7391	-6.8547	-1.9162	6.15	1767.7
9.16	917	78	NaN	-6.1627	14.694	-0.35794	-181.99	25.963	4.9104	73.172	-884.05	1116.9	29.075	882.4	1074	56.799	56.571	0	1	6.4726	-6.2953	-15.219	-20.934	-4.7327	-0.55666	13.304	27.353	1.7399	-6.852	-1.9152	6.4188	1767.5
9.17	918	78	NaN	-6.1716	14.693	-0.37222	-181.95	26.621	4.5026	73.196	-884.05	1116.9	27.771	881.96	1074	53.759	60.111	0	1	6.4365	-6.3315	-15.22	-20.935	-4.6981	-0.48122	13.303	28.012	1.7384	-6.8127	-1.9174	7.0767	1767.1
9.18	919	78	NaN	-6.1732	14.689	-0.36193	-181.97	27.326	4.3368	73.147	-884.05	1116.9	27.13	881.49	1074.2	54.002	66.424	0	1	6.3826	-6.3855	-15.221	-20.936	-4.6802	-0.47817	13.303	28.712	1.7024	-6.8637	-1.9175	7.7763	1766.7
9.19	920	78	NaN	-6.1771	14.689	-0.36706	-182.01	27.816	4.3474	73.154	-884.04	1116.9	27	881.25	1074.2	53.759	70.438	0	1	6.3188	-6.4495	-15.221	-20.936	-4.6794	-0.51405	13.305	29.2	1.6394	-6.9636	-1.9161	8.2641	1766.4
9.2	921	78	NaN	-6.1802	14.686	-0.36738	-182.07	28.19	4.4108	73.156	-884.05	1116.9	27.049	881.12	1074.2	54.616	73.106	0	1	6.3112	-6.457	-15.222	-20.937	-4.6839	-0.5743	13.301	29.575	1.6273	-7.0313	-1.9207	8.6372	1766.3
9.21	922	78	NaN	-6.1812	14.678	-0.35362	-182.14	28.631	4.4299	73.122	-884.06	1116.9	26.973	880.87	1074.3	56.35	72.605	0	1	6.316	-6.4522	-15.224	-20.939	-4.6834	-0.64468	13.296	30.012	1.6326	-7.0969	-1.9276	9.0729	1766
9.22	923	78	NaN	-6.1876	14.686	-0.36463	-182.22	29.261	4.3974	73.166	-884.02	1116.9	26.654	880.37	1074.5	54.126	72.703	0	1	6.2224	-6.5461	-15.225	-20.94	-4.6775	-0.70604	13.311	30.636	1.5448	-7.2522	-1.9139	9.6959	1765.5
9.23	924	78	NaN	-6.1874	14.684	-0.37448	-182.31	29.567	4.4662	73.196	-884.01	1116.9	26.733	880.19	1074.5	54.404	72.731	0	1	6.1718	-6.5968	-15.225	-20.94	-4.6788	-0.79972	13.309	30.942	1.493	-7.3966	-1.9157	10.002	1765.3
9.24	925	78	NaN	-6.1936	14.678	-0.3551	-182.4	29.817	4.5042	73.131	-884.02	1116.9	26.729	880.06	1074.5	53.321	72.508	0	1	6.1573	-6.6113	-15.224	-20.939	-4.6868	-0.89196	13.302	31.193	1.4704	-7.5033	-1.9218	10.253	1765.2
9.25	926	78	NaN	-6.1915	14.674	-0.34176	-182.49	30.104	4.4782	73.106	-884.01	1116.9	26.521	879.9	1074.6	53.547	71.967	0	1	6.0969	-6.6719	-15.225	-20.94	-4.6787	-0.98048	13.299	31.479	1.4182	-7.6524	-1.9262	10.539	1765
9.26	927	78	NaN	-6.1829	14.671	-0.34165	-182.57	30.37	4.4229	73.14	-883.98	1116.9	26.215	879.73	1074.6	56.087	70.707	0	1	6.0794	-6.6894	-15.227	-20.942	-4.6588	-1.0443	13.299	31.742	1.4206	-7.7337	-1.9279	10.801	1764.8
9.27	928	78	NaN	-6.1787	14.667	-0.34502	-182.6	30.516	4.3981	73.182	-883.97	1116.9	25.996	879.6	1074.7	56.122	72.716	0	1	6.1258	-6.6429	-15.228	-20.944	-4.6461	-1.068	13.296	31.886	1.4797	-7.7109	-1.932	10.943	1764.7
9.28	929	78	NaN	-6.192	14.661	-0.33762	-182.62	30.59	4.4326	73.157	-884	1116.9	25.924	879.47	1074.7	55.378	69.465	0	1	6.1627	-6.6059	-15.23	-20.945	-4.6577	-1.0856	13.29	31.96	1.505	-7.6915	-1.9397	11.016	1764.6
9.29	930	78	NaN	-6.1772	14.666	-0.35476	-182.63	30.565	4.4794	73.251	-883.93	1116.9	25.881	879.45	1074.6	55.259	65.658	0	1	6.188	-6.5806	-15.23	-20.945	-4.6385	-1.087	13.293	31.939	1.5495	-7.6676	-1.9375	10.993	1764.5
9.3	931	78	NaN	-6.1626	14.662	-0.34347	-182.63	30.467	4.5795	73.257	-883.91	1116.9	25.964	879.38	1074.4	52.967	66.355	0	1	6.2421	-6.5264	-15.231	-20.946	-4.6263	-1.0915	13.284	31.845	1.6158	-7.6178	-1.9468	10.899	1764.4
9.31	932	78	NaN	-6.1549	14.652	-0.32504	-182.62	30.361	4.6392	73.234	-883.91	1116.9	25.98	879.28	1074.3	56.072	66.825	0	1	6.3033	-6.465	-15.232	-20.948	-4.6197	-1.0878	13.272	31.742	1.6836	-7.5528	-1.9608	10.794	1764.3
9.32	933	78	NaN	-6.1488	14.641	-0.31445	-182.62	30.268	4.6624	73.24	-883.91	1116.8	25.952	879.04	1074.2	55.127	70.358	0	1	6.3717	-6.3965	-15.235	-20.95	-4.6123	-1.0832	13.257	31.651	1.7593	-7.4797	-1.9779	10.701	1764.1
9.33	934	78	NaN	-6.1337	14.628	-0.31194	-182.63	30.173	4.7309	73.288	-883.91	1116.8	26.063	878.59	1074.1	56.275	72.549	0	1	6.3414	-6.4268	-15.238	-20.953	-4.5989	-1.0981	13.239	31.563	1.7425	-7.5249	-1.9992	10.61	1763.6
9.34	935	78	NaN	-6.1265	14.624	-0.30132	-182.65	30.149	4.7472	73.263	-883.87	1116.8	26.069	878.32	1074	55.447	73.648	0	1	6.3062	-6.4621	-15.24	-20.955	-4.5924	-1.1126	13.232	31.541	1.7137	-7.5747	-2.0085	10.586	1763.3
9.35	936	78	NaN	-6.1173	14.612	-0.2936	-182.68	30.196	4.6641	73.258	-883.89	1116.9	25.812	877.79	1073.9	56.661	73.375	0	1	6.4133	-6.3547	-15.241	-20.956	-4.5746	-1.1348	13.217	31.591	1.8388	-7.4895	-2.024	10.634	1762.8
9.36	937	78	NaN	-6.1135	14.592	-0.28461	-182.72	30.253	4.5946	73.256	-883.92	1116.8	25.622	877.34	1073.9	55.902	75.744	0	1	6.5199	-6.2479	-15.242	-20.957	-4.5642	-1.1669	13.196	31.649	1.9556	-7.4149	-2.0461	10.691	1762.4
9.37	938	78	NaN	-6.1147	14.582	-0.28968	-182.76	30.309	4.5612	73.289	-883.93	1116.8	25.56	876.94	1073.9	55.135	76.845	0	1	6.6243	-6.1433	-15.245	-20.96	-4.5621	-1.204	13.185	31.706	2.0622	-7.3473	-2.0594	10.746	1762
9.38	939	78	NaN	-6.1183	14.593	-0.30728	-182.8	30.369	4.5363	73.347	-883.87	1116.8	25.539	876.5	1073.8	55.462	72.153	0	1	6.6225	-6.1451	-15.248	-20.963	-4.5626	-1.241	13.193	31.768	2.0598	-7.3861	-2.0548	10.805	1761.6
9.39	940	78	NaN	-6.1207	14.611	-0.30527	-182.84	30.446	4.4552	73.342	-883.8	1116.8	25.366	875.99	1073.8	55.542	72.59	0	1	6.5685	-6.1991	-15.252	-20.967	-4.559	-1.2777	13.211	31.846	2.0095	-7.4768	-2.0412	10.879	1761
9.4	941	78	NaN	-6.1353	14.611	-0.31766	-182.92	30.502	4.5588	73.432	-883.8	1116.8	25.729	875.33	1073.7	53.268	71.45	0	1	6.6083	-6.1593	-15.253	-20.968	-4.582	-1.363	13.209	31.904	2.0263	-7.5223	-2.044	10.936	1760.3
9.41	942	78	NaN	-6.1486	14.628	-0.30696	-182.99	30.522	4.5264	73.459	-883.74	1116.8	25.704	874.74	1073.7	56.042	72.178	0	1	6.6463	-6.1213	-15.254	-20.97	-4.593	-1.4326	13.225	31.925	2.0532	-7.5538	-2.0297	10.956	1759.7
9.42	943	78	NaN	-6.1571	14.632	-0.2796	-183.05	30.51	4.4909	73.445	-883.71	1116.8	25.647	874.3	1073.7	54.021	71.686	0	1	6.6824	-6.085	-15.256	-20.971	-4.5997	-1.4907	13.229	31.914	2.0827	-7.5756	-2.0274	10.942	1759.2
9.43	944	78	NaN	-6.1578	14.631	-0.25614	-183.08	30.485	4.4666	73.446	-883.71	1116.8	25.583	874	1073.7	55.768	72.151	0	1	6.6629	-6.1046	-15.258	-20.974	-4.598	-1.5243	13.228	31.888	2.0649	-7.6288	-2.0305	10.915	1758.9
9.44	945	78	NaN	-6.1629	14.663	-0.26081	-183.11	30.447	4.4193	73.501	-883.63	1116.8	25.429	873.76	1073.7	56.531	72.154	0	1	6.6398	-6.1277	-15.26	-20.976	-4.596	-1.5418	13.258	31.852	2.0438	-7.6695	-2.0024	10.876	1758.6
9.45	946	78	NaN	-6.2284	14.81	-0.3122	-183.21	30.328	4.3314	73.561	-883.25	1117.1	25.211	873.29	1073.7	54.808	72.635	0	1	6.5545	-6.2133	-15.261	-20.976	-4.6517	-1.6337	13.396	31.741	1.9028	-7.847	-1.8645	10.766	1757.7
9.46	947	78	NaN	-6.1569	14.673	-0.24127	-183.27	30.203	4.2591	73.581	-883.57	1116.9	25.006	872.99	1073.7	56.845	73.162	0	1	6.5415	-6.2263	-15.261	-20.977	-4.5728	-1.6866	13.266	31.611	1.9687	-7.9129	-1.9956	10.634	1757.8
9.47	948	78	NaN	-6.1835	14.746	-0.22811	-183.39	29.99	4.2385	73.493	-883.41	1117	24.974	872.61	1073.6	52.508	73.619	0	1	6.6355	-6.132	-15.263	-20.979	-4.6008	-1.8023	13.331	31.405	2.0347	-7.9343	-1.9326	10.427	1757.2
9.48	949	78	NaN	-6.1474	14.713	-0.12805	-183.52	29.616	4.1632	73.194	-883.55	1117	24.796	872.22	1073.5	56.599	74.228	0	1	6.6294	-6.1382	-15.265	-20.98	-4.5685	-1.9373	13.294	31.035	2.0609	-8.0755	-1.9708	10.055	1757
9.49	950	78	NaN	-6.0557	14.582	-0.014929	-183.62	29.175	4.0755	72.952	-883.91	1116.9	24.581	871.92	1073.4	56.922	74.518	0	1	6.6128	-6.1548	-15.267	-20.982	-4.4777	-2.0461	13.165	30.592	2.1352	-8.2009	-2.1014	9.6099	1757
9.5	951	78	NaN	-6.0379	14.591	-0.0735	-183.68	28.856	4.0998	73.13	-883.87	1116.9	24.677	871.8	1073.3	56.201	73.681	0	1	6.62	-6.1475	-15.267	-20.983	-4.457	-2.1003	13.17	30.277	2.163	-8.2478	-2.0971	9.2944	1756.9
9.51	952	78	NaN	-6.0478	14.59	-0.035435	-183.7	28.692	4.1091	72.974	-883.88	1116.9	24.709	871.71	1073.2	53.917	72.058	0	1	6.6445	-6.123	-15.268	-20.983	-4.473	-2.1238	13.167	30.114	2.1715	-8.2469	-2.1009	9.1313	1756.8
9.52	953	78	NaN	-6.0371	14.585	-0.07654	-183.78	28.228	4.0628	73.057	-883.88	1116.8	24.652	871.37	1073.2	55.539	72.617	0	1	6.6763	-6.0911	-15.268	-20.984	-4.4575	-2.1956	13.163	29.65	2.2189	-8.2867	-2.1058	8.6667	1756.5
9.53	954	78	NaN	-6.0431	14.586	-0.077063	-183.86	27.577	3.9416	72.972	-883.89	1116.9	24.391	871.15	1073.1	54.675	73.007	0	1	6.7007	-6.0667	-15.27	-20.985	-4.4575	-2.2727	13.16	29.004	2.2433	-8.3394	-2.1102	8.0187	1756.3
9.54	955	78	NaN	-6.0657	14.618	-0.15359	-183.95	26.918	3.9714	73.166	-883.75	1116.9	24.501	871.13	1073	56.791	70.677	0	1	6.7307	-6.0366	-15.272	-20.987	-4.4773	-2.3592	13.188	28.349	2.2534	-8.3958	-2.0845	7.3618	1756.1
9.55	956	78	NaN	-6.0955	14.668	-0.28466	-184.03	26.234	4.1611	73.576	-883.53	1116.8	24.976	871.27	1072.9	56.045	72.095	0	1	6.7994	-5.9678	-15.274	-20.989	-4.5091	-2.4462	13.235	27.668	2.2903	-8.414	-2.0394	6.6784	1756
9.56	957	78	NaN	-6.1189	14.675	-0.23516	-184.08	25.267	4.193	73.35	-883.55	1116.9	24.934	871.41	1072.7	56.867	73.731	0	1	6.8265	-5.9406	-15.276	-20.991	-4.5386	-2.4996	13.236	26.706	2.2879	-8.4403	-2.0401	5.7155	1756.2
9.57	958	78	NaN	-6.1109	14.662	-0.28511	-184.11	24.592	4.2478	73.507	-883.55	1116.8	24.878	871.47	1072.7	56.356	70.592	0	1	6.8283	-5.9388	-15.277	-20.993	-4.5237	-2.5184	13.223	26.031	2.3046	-8.4572	-2.0544	5.0388	1756.2
9.58	959	78	NaN	-6.1273	14.649	-0.28769	-184.17	23.499	4.5388	73.478	-883.59	1116.8	25.308	871.85	1072.5	56.003	72.894	0	1	6.8788	-5.8882	-15.28	-20.996	-4.5555	-2.5977	13.204	24.944	2.3233	-8.4859	-2.0764	3.9481	1756.7
9.59	960	78	NaN	-6.142	14.656	-0.28134	-184.22	22.543	4.7973	73.434	-883.58	1116.8	25.683	872.25	1072.3	55.664	74.398	0	1	6.922	-5.8449	-15.282	-20.998	-4.5842	-2.6616	13.205	23.995	2.3378	-8.5065	-2.0777	2.9975	1757
9.6	961	78	NaN	-6.155	14.662	-0.25896	-184.25	21.592	4.9581	73.342	-883.58	1116.8	25.72	872.67	1072	57.337	78.701	0	1	6.9567	-5.8101	-15.283	-20.998	-4.6017	-2.693	13.201	23.053	2.355	-8.5031	-2.0819	2.0549	1757.5
9.61	962	78	NaN	-6.1683	14.65	-0.23019	-184.25	20.521	5.0548	73.223	-883.62	1116.8	25.417	873.11	1071.6	60.145	77.798	1	1	6.9995	-5.7672	-15.284	-20.999	-4.6095	-2.6899	13.177	21.994	2.39	-8.4571	-2.1071	0.99472	1758
9.62	963	78	NaN	-6.1637	14.66	-0.28521	-184.2	19.859	5.1686	73.391	-883.57	1116.8	25.196	873.33	1071.4	57.065	70.339	1	1	7.0503	-5.7163	-15.286	-21.001	-4.5924	-2.6294	13.181	21.339	2.4579	-8.3457	-2.1053	0.33775	1758.1
9.63	964	78	NaN	-6.1654	14.654	-0.27962	-184.13	18.847	5.5048	73.347	-883.6	1116.8	25.14	874.12	1071	53.71	69.828	1	1	7.1006	-5.6659	-15.289	-21.004	-4.5944	-2.5625	13.162	20.338	2.5062	-8.2283	-2.1264	-0.66544	1759
9.64	965	78	NaN	-6.1679	14.662	-0.2654	-184.04	18.26	5.839	73.294	-883.58	1116.8	25.179	874.47	1070.8	55.591	69.104	1	1	7.1718	-5.5945	-15.29	-21.006	-4.6002	-2.4708	13.162	19.76	2.5716	-8.0653	-2.1285	-1.2457	1759.3
9.65	966	78	NaN	-6.163	14.666	-0.28146	-183.87	17.842	6.1043	73.348	-883.57	1116.8	25.017	874.78	1070.6	56.005	72.61	1	1	7.2805	-5.4855	-15.291	-21.006	-4.5886	-2.2939	13.16	19.348	2.6919	-7.7794	-2.1313	-1.6584	1759.6
9.66	967	78	NaN	-6.1572	14.657	-0.28878	-183.63	17.51	6.5145	73.37	-883.59	1116.8	24.968	875.16	1070.4	56.596	73.751	1	1	7.3461	-5.4198	-15.292	-21.008	-4.5808	-2.0564	13.144	19.024	2.7653	-7.4761	-2.1485	-1.9841	1760
9.67	968	78	NaN	-6.1614	14.64	-0.23654	-183.4	17.332	7.2712	73.184	-883.65	1116.8	25.493	875.5	1070.1	59.002	76.812	1	1	7.3934	-5.3723	-15.294	-21.009	-4.6084	-1.8429	13.118	18.854	2.785	-7.2152	-2.1751	-2.1549	1760.4
9.68	969	78	NaN	-6.1604	14.656	-0.27458	-183.3	17.359	7.619	73.288	-883.59	1116.8	25.793	875.59	1070	59.261	77.572	1	1	7.4167	-5.3491	-15.294	-21.009	-4.6139	-1.7489	13.132	18.884	2.8027	-7.098	-2.1624	-2.1254	1760.4
9.69	970	78	NaN	-6.1512	14.657	-0.28417	-182.94	17.603	8.3591	73.331	-883.56	1116.8	26.02	876	1069.8	56.245	74.223	1	1	7.4208	-5.3449	-15.295	-21.01	-4.611	-1.4037	13.127	19.133	2.8099	-6.7486	-2.1678	-1.8766	1760.8
9.7	971	78	NaN	-6.1522	14.648	-0.27759	-182.46	18.316	9.341	73.312	-883.58	1116.8	26.78	875.82	1069.8	58.819	68.893	1	1	7.3739	-5.392	-15.295	-21.01	-4.6372	-0.94214	13.116	19.848	2.7367	-6.3341	-2.1786	-1.1621	1760.6
9.71	972	78	NaN	-6.1544	14.643	-0.27441	-182	19.051	10.23	73.31	-883.6	1116.8	27.591	875.74	1069.8	56.596	65.223	1	1	7.4307	-5.335	-15.295	-21.01	-4.6658	-0.51021	13.112	20.582	2.7649	-5.8452	-2.1832	-0.42784	1760.6
9.72	973	78	NaN	-6.1517	14.646	-0.27439	-181.53	19.754	10.967	73.328	-883.59	1116.8	28.166	876.04	1069.8	55.233	54.395	1	1	7.5328	-5.2327	-15.295	-21.011	-4.6815	-0.062729	13.117	21.283	2.8513	-5.2954	-2.1782	0.27262	1760.8
9.73	974	78	NaN	-6.1477	14.651	-0.25643	-180.83	20.883	11.806	73.28	-883.59	1116.8	28.646	876.22	1070	54.128	52.744	1	1	7.6413	-5.1239	-15.297	-21.012	-4.6949	0.62159	13.126	22.408	2.9464	-4.5024	-2.1713	1.3954	1761
9.74	975	78	NaN	-6.1554	14.654	-0.25363	-180.35	21.893	12.312	73.285	-883.59	1116.8	29.045	876.05	1070.2	54.304	51.691	1	1	7.7276	-5.0374	-15.299	-21.014	-4.7152	1.0937	13.137	23.409	3.0124	-3.9437	-2.1617	2.3952	1760.8
9.75	976	78	NaN	-6.1412	14.66	-0.24406	-179.82	23.018	12.808	73.271	-883.57	1116.9	29.675	875.84	1070.6	56.967	52.939	1	1	7.7966	-4.9683	-15.301	-21.017	-4.7218	1.5968	13.153	24.525	3.0748	-3.3715	-2.1489	3.5088	1760.6
9.76	977	78	NaN	-6.1352	14.656	-0.24079	-179.22	24.262	13.233	73.273	-883.59	1116.9	30.184	875.46	1070.9	57.155	49.014	1	1	7.8169	-4.948	-15.304	-21.019	-4.732	2.1823	13.16	25.758	3.0849	-2.7656	-2.1442	4.739	1760.2
9.77	978	78	NaN	-6.1345	14.65	-0.24818	-178.42	25.933	13.581	73.301	-883.61	1116.9	30.613	874.69	1071.4	53.799	51.812	1	1	7.8404	-4.9243	-15.306	-21.021	-4.7437	2.971	13.171	27.412	3.0967	-1.9534	-2.1355	6.3908	1759.4
9.78	979	78	NaN	-6.133	14.647	-0.25479	-177.46	28.001	13.832	73.321	-883.62	1116.8	31.022	873.56	1072.1	54.546	52.808	1	1	7.9672	-4.7973	-15.309	-21.024	-4.754	3.9234	13.19	29.458	3.2132	-0.87384	-2.1185	8.4339	1758.3
9.79	980	78	NaN	-6.1394	14.63	-0.22388	-176.73	29.579	13.904	73.227	-883.7	1116.9	31.238	872.58	1072.8	55.203	51.903	1	1	8.0686	-4.6956	-15.312	-21.027	-4.7698	4.6444	13.193	31.016	3.2988	-0.051183	-2.119	9.9884	1757.3
9.8	981	78	NaN	-6.1403	14.649	-0.2474	-176.13	31.04	13.815	73.293	-883.65	1116.8	31.402	871.67	1073.4	53.074	53.035	1	1	8.1409	-4.6231	-15.315	-21.03	-4.7732	5.2353	13.231	32.458	3.3678	0.61213	-2.0843	11.428	1756.3
9.81	982	78	NaN	-6.1373	14.647	-0.24034	-175.59	32.54	13.687	73.284	-883.67	1116.8	31.685	870.45	1074.1	54.531	53.065	1	1	8.2717	-4.492	-15.317	-21.032	-4.7788	5.7653	13.253	33.934	3.4929	1.2733	-2.0646	12.902	1755.1
9.82	983	78	NaN	-6.1375	14.647	-0.26198	-174.9	34.555	13.55	73.362	-883.67	1116.8	32.709	868.47	1075.5	52.82	51.814	1	1	8.3866	-4.3769	-15.316	-21.031	-4.8083	6.4293	13.297	35.905	3.5783	2.0524	-2.0192	14.874	1753.1
9.83	984	78	NaN	-6.1421	14.655	-0.28901	-174.29	36.395	13.381	73.448	-883.67	1116.8	34.004	866.43	1077	54.162	53.384	1	1	8.4551	-4.3082	-15.308	-21.023	-4.8509	7.0034	13.351	37.699	3.6042	2.6951	-1.9573	16.676	1751
9.84	985	78	NaN	-6.1493	14.664	-0.27061	-174.08	37.154	13.132	73.393	-883.67	1116.8	34.739	865.23	1077.8	55.235	51.455	1	1	8.4458	-4.3176	-15.307	-21.022	-4.8832	7.1872	13.385	38.432	3.5626	2.8696	-1.9215	17.41	1749.8
9.85	986	78	NaN	-6.1579	14.677	-0.24649	-173.91	37.709	12.776	73.343	-883.68	1116.9	35.222	863.95	1078.7	53.575	51.217	1	1	8.4113	-4.3522	-15.307	-21.022	-4.9083	7.3392	13.426	38.961	3.503	2.987	-1.8817	17.938	1748.5
9.86	987	78	NaN	-6.1642	14.665	-0.22099	-173.92	37.972	12.151	73.284	-883.74	1116.8	36.139	862.04	1079.8	53.171	51.334	1	1	8.4237	-4.3397	-15.309	-21.024	-4.9453	7.2994	13.448	39.188	3.4784	2.9597	-1.8602	18.165	1746.6
9.87	988	78	NaN	-6.1496	14.668	-0.26579	-174.11	37.986	11.562	73.436	-883.72	1116.8	36.96	860.38	1080.6	55.36	51.545	1	1	8.4556	-4.3077	-15.31	-21.025	-4.9515	7.0889	13.478	39.176	3.5041	2.7812	-1.8319	18.151	1744.9
9.88	989	78	NaN	-6.1396	14.672	-0.27268	-174.33	37.82	11.041	73.483	-883.72	1116.8	37.707	858.71	1081.2	53.904	52.018	1	1	8.5098	-4.2534	-15.31	-21.025	-4.9633	6.8424	13.5	38.992	3.5465	2.589	-1.8093	17.967	1743.2
9.89	990	78	NaN	-6.1387	14.676	-0.24483	-174.56	37.575	10.467	73.428	-883.74	1116.8	38.224	856.8	1081.8	52.889	51.99	1	1	8.5405	-4.2227	-15.309	-21.024	-4.98	6.5939	13.523	38.729	3.5605	2.3712	-1.7864	17.705	1741.2
9.9	991	78	NaN	-6.1274	14.697	-0.29264	-174.9	37.317	9.6531	73.59	-883.68	1116.8	38.285	854.47	1082.6	54.17	51.552	1	1	8.5622	-4.2009	-15.308	-21.023	-4.9638	6.2654	13.568	38.445	3.5984	2.0645	-1.7396	17.422	1738.8
9.91	992	78	NaN	-6.1096	14.688	-0.25676	-175.28	36.533	8.9731	73.536	-883.73	1116.8	39.233	850.98	1083.2	52.715	52.135	1	1	8.6199	-4.143	-15.305	-21.02	-4.9768	5.8489	13.579	37.642	3.6432	1.7059	-1.7264	16.622	1735.4
9.92	993	78	NaN	-6.0804	14.639	-0.12581	-175.71	35.807	8.4516	73.084	-883.96	1116.9	40.103	848.42	1083.5	54.158	51.664	1	1	8.6433	-4.1196	-15.303	-21.018	-4.9897	5.3831	13.535	36.911	3.6535	1.2634	-1.7675	15.893	1733
9.93	994	78	NaN	-6.0881	14.657	-0.19833	-176.27	34.764	7.7711	73.324	-883.87	1116.9	40.868	844.98	1083.8	56.031	52.528	1	1	8.6346	-4.1283	-15.3	-21.015	-5.0126	4.8088	13.562	35.86	3.622	0.68053	-1.7383	14.845	1729.5
9.94	995	78	NaN	-6.1087	14.682	-0.2736	-176.81	33.691	7.1293	73.594	-883.76	1116.8	41.492	841.45	1084.1	55.744	52.192	1	1	8.6207	-4.1422	-15.297	-21.012	-5.0426	4.2526	13.594	34.779	3.5781	0.11042	-1.7032	13.766	1725.8
9.95	996	78	NaN	-6.1133	14.673	-0.21661	-177.26	32.784	6.6628	73.428	-883.82	1116.8	41.947	838.57	1084.2	52.956	48.968	1	1	8.6027	-4.1603	-15.294	-21.009	-5.0662	3.79	13.588	33.869	3.5364	-0.37037	-1.7065	12.859	1723
9.96	997	78	NaN	-6.1016	14.706	-0.24009	-177.73	31.766	6.1618	73.521	-883.68	1116.9	42.221	835.77	1084.3	53.539	52.237	1	1	8.5385	-4.2246	-15.29	-21.005	-5.0587	3.3167	13.622	32.85	3.4798	-0.90792	-1.6677	11.845	1720
9.97	998	78	NaN	-6.1081	14.71	-0.2267	-178.41	30.09	5.5535	73.462	-883.67	1116.9	42.868	831.64	1084.2	52.273	50.934	1	1	8.4898	-4.2735	-15.285	-21.001	-5.0863	2.6136	13.62	31.18	3.4035	-1.6599	-1.6653	10.179	1715.9
9.98	999	78	NaN	-6.1129	14.663	-0.22312	-178.85	28.837	5.0227	73.467	-883.83	1116.8	42.912	828.66	1084.2	53.058	50.409	1	1	8.4643	-4.299	-15.282	-20.997	-5.0908	2.173	13.573	29.928	3.3735	-2.126	-1.7087	8.931	1713.1
9.99	1000	78	NaN	-6.1173	14.653	-0.19721	-179.29	27.392	4.5414	73.392	-883.88	1116.8	43.066	825.21	1084.2	54.749	51.08	1	1	8.3864	-4.3771	-15.279	-20.995	-5.1007	1.7245	13.558	28.487	3.2856	-2.6527	-1.7218	7.4925	1709.7
10	1001	78	NaN	-6.1152	14.671	-0.18551	-179.7	25.936	4.1926	73.353	-883.82	1116.8	43.435	821.74	1084	56.5	52.362	1	1	8.2995	-4.4642	-15.278	-20.993	-5.1102	1.3093	13.568	27.039	3.1893	-3.1549	-1.7099	6.0465	1706.1
10.01	1002	78	NaN	-6.1056	14.679	-0.22056	-179.94	24.854	4.0467	73.459	-883.76	1116.8	43.827	819.22	1083.9	55.153	48.63	1	1	8.2131	-4.5508	-15.277	-20.992	-5.1087	1.0539	13.569	25.963	3.1044	-3.4968	-1.7071	4.9714	1703.6
10.02	1003	78	NaN	-6.1163	14.698	-0.20613	-180.15	23.833	3.9612	73.37	-883.72	1116.8	44.137	816.79	1083.7	54.644	63.727	1	1	8.122	-4.6421	-15.275	-20.991	-5.1315	0.83349	13.582	24.948	2.9905	-3.8086	-1.6931	3.9575	1701.1
10.03	1004	78	NaN	-6.0554	14.621	-0.13603	-180.28	22.89	3.8798	73.134	-883.99	1116.9	44.18	814.49	1083.6	56.381	71.421	1	1	8.0208	-4.7435	-15.275	-20.99	-5.0788	0.69626	13.5	24.011	2.942	-4.0473	-1.7746	3.0216	1699.1
10.04	1005	78	NaN	-6.0743	14.656	-0.16256	-180.44	22.019	3.9437	73.23	-883.85	1116.8	44.605	812.27	1083.5	54.022	73.153	1	1	7.9165	-4.8481	-15.274	-20.989	-5.1074	0.52491	13.529	23.146	2.8091	-4.3231	-1.745	2.157	1696.7
10.05	1006	78	NaN	-6.0549	14.654	-0.13255	-180.62	20.808	3.8413	73.146	-883.85	1116.8	44.387	809.33	1083.2	55.12	73.496	1	1	7.7972	-4.9677	-15.274	-20.989	-5.0819	0.35113	13.514	21.948	2.7154	-4.6165	-1.7595	0.95895	1693.8
10.06	1007	78	NaN	-5.996	14.605	-0.050748	-180.76	19.632	3.625	72.884	-884.01	1116.9	43.673	806.51	1082.8	56.836	71.027	1	1	7.6162	-5.1491	-15.272	-20.988	-5.0061	0.22637	13.451	20.787	2.6101	-4.9227	-1.8217	-0.20099	1691.1
10.07	1008	78	NaN	-5.9961	14.622	-0.055433	-180.82	19.264	3.6513	72.886	-883.95	1116.9	43.53	805.38	1082.7	56.773	60.476	1	1	7.5292	-5.2363	-15.272	-20.987	-5.0005	0.17658	13.463	20.423	2.5286	-5.0597	-1.8089	-0.56444	1689.9
10.08	1009	78	NaN	-5.975	14.599	-0.067871	-181	18.138	3.9257	72.926	-883.94	1116.9	43.225	802.04	1082.5	54.696	50.392	1	1	7.5004	-5.2652	-15.273	-20.988	-4.9658	0.0074961	13.43	19.307	2.5346	-5.2577	-1.8427	-1.6806	1686.6
10.09	1010	78	NaN	-5.963	14.603	-0.091311	-181.19	17.483	3.9789	72.986	-883.89	1116.9	42.607	800.56	1082.4	53.568	52.37	1	1	7.4744	-5.2912	-15.272	-20.987	-4.9298	-0.15537	13.429	18.658	2.5446	-5.4466	-1.8435	-2.3296	1685.1
10.1	1011	78	NaN	-5.9645	14.605	-0.084061	-181.3	16.991	4.0818	72.94	-883.85	1116.9	42.066	799.18	1082.3	53.355	51.7	1	1	7.4509	-5.3148	-15.272	-20.987	-4.9136	-0.25324	13.429	18.167	2.5373	-5.568	-1.8423	-2.8199	1683.7
10.11	1012	78	NaN	-5.9668	14.607	-0.08094	-181.38	16.579	4.2618	72.917	-883.81	1116.9	41.67	797.7	1082.4	54.641	51.255	1	1	7.4545	-5.3111	-15.273	-20.988	-4.9022	-0.31576	13.431	17.754	2.5523	-5.6269	-1.8415	-3.2343	1682.2
10.12	1013	78	NaN	-5.9652	14.61	-0.10082	-181.45	16.221	4.4259	72.994	-883.75	1116.9	41.219	796.17	1082.5	54.056	52.078	1	1	7.3942	-5.3716	-15.273	-20.989	-4.8815	-0.36673	13.436	17.395	2.5126	-5.7384	-1.8369	-3.594	1680.6
10.13	1014	78	NaN	-5.9736	14.614	-0.1146	-181.51	15.918	4.4042	73.074	-883.68	1116.9	40.267	794.59	1082.6	54.955	51.839	1	1	7.2751	-5.491	-15.273	-20.988	-4.8537	-0.39078	13.445	17.087	2.4214	-5.8818	-1.8276	-3.9014	1678.9
10.14	1015	78	NaN	-6.0472	14.761	-0.17822	-181.57	15.509	4.6814	73.118	-883.25	1117.1	39.578	792.48	1082.9	52.434	50.413	1	1	7.2759	-5.4902	-15.273	-20.988	-4.9005	-0.41871	13.591	16.679	2.3753	-5.9089	-1.682	-4.3092	1676.4
10.15	1016	78	NaN	-6.0168	14.669	-0.050875	-181.51	14.992	4.8763	72.902	-883.36	1116.9	38.649	790.81	1083.1	54.093	51.266	1	1	7.2763	-5.4897	-15.272	-20.988	-4.8447	-0.34085	13.511	16.15	2.4316	-5.8306	-1.7611	-4.8371	1674.9
10.16	1017	78	NaN	-5.9984	14.614	0.045317	-181.41	14.52	5.1307	72.743	-883.36	1116.9	37.89	789.18	1083.2	55.147	52.891	1	1	7.2654	-5.5007	-15.271	-20.986	-4.8047	-0.21987	13.462	15.672	2.4608	-5.7205	-1.8089	-5.3144	1673.2
10.17	1018	78	NaN	-6.0039	14.616	0.10125	-181.32	14.171	5.3689	72.626	-883.23	1116.9	37.379	787.72	1083.3	55.464	52.025	1	1	7.1319	-5.6345	-15.271	-20.986	-4.7955	-0.11015	13.465	15.323	2.3364	-5.7446	-1.8063	-5.6635	1671.7
10.18	1019	78	NaN	-6.0078	14.609	0.15999	-181.26	13.969	5.4748	72.496	-883.15	1116.9	37.028	786.68	1083.4	54.61	51.58	1	1	6.9697	-5.797	-15.271	-20.986	-4.791	-0.04054	13.46	15.119	2.1787	-5.8376	-1.8113	-5.8674	1670.5
10.19	1020	78	NaN	-6.0098	14.606	0.1459	-181.21	13.876	5.4812	72.589	-883.1	1116.9	36.718	786.08	1083.4	53.983	51.617	1	1	6.8903	-5.8767	-15.271	-20.987	-4.7787	0.018484	13.457	15.025	2.1115	-5.8582	-1.8143	-5.9615	1669.9
10.2	1021	78	NaN	-6.0117	14.55	0.31773	-181.02	13.632	5.3395	72.125	-883.04	1116.8	35.431	784.51	1083.5	54.333	52.837	1	1	6.8059	-5.9612	-15.272	-20.987	-4.7511	0.24357	13.405	14.778	2.0548	-5.7176	-1.867	-6.2093	1668.3
10.21	1022	78	NaN	-6.0069	14.528	0.33629	-180.95	13.492	5.3855	72.117	-882.96	1116.8	35.134	783.74	1083.5	54.847	51.053	1	1	6.672	-6.0955	-15.272	-20.987	-4.7358	0.32176	13.383	14.637	1.9362	-5.7737	-1.8882	-6.3502	1667.4
10.22	1023	78	NaN	-5.9871	14.492	0.34364	-180.83	13.391	5.5175	72.169	-882.83	1116.8	34.93	782.61	1083.6	55.1	52.072	1	1	6.6052	-6.1624	-15.272	-20.987	-4.7062	0.44853	13.352	14.532	1.899	-5.7139	-1.92	-6.4551	1666.2
10.23	1024	78	NaN	-5.9632	14.427	0.37008	-180.65	13.278	5.648	72.162	-882.66	1116.8	34.389	780.94	1083.9	55.391	51.986	1	1	6.5534	-6.2143	-15.272	-20.987	-4.6625	0.65495	13.295	14.411	1.8909	-5.5594	-1.9772	-6.5762	1664.4
10.24	1025	78	NaN	-5.9555	14.35	0.35953	-180.49	13.117	5.7368	72.203	-882.5	1116.8	33.617	779.44	1084.1	55.022	51.641	1	1	6.4303	-6.3377	-15.272	-20.987	-4.6255	0.84465	13.225	14.242	1.8049	-5.493	-2.0473	-6.7447	1662.7
10.25	1026	78	NaN	-5.9551	14.276	0.39568	-180.28	12.8	5.8071	72.069	-882.35	1116.8	32.793	778.22	1084.2	55.063	50.934	1	1	6.3799	-6.3882	-15.272	-20.987	-4.6002	1.0706	13.153	13.922	1.7797	-5.3177	-2.1188	-7.0649	1661.4
10.26	1027	78	NaN	-5.9639	14.23	0.39935	-180.17	12.586	5.9112	72.037	-882.23	1116.8	32.384	777.31	1084.3	55.778	51.439	1	1	6.3828	-6.3853	-15.272	-20.988	-4.5951	1.1946	13.111	13.705	1.7877	-5.1907	-2.1612	-7.2826	1660.3
10.27	1028	78	NaN	-5.973	14.196	0.394	-180.09	12.397	6.0468	72.036	-882.09	1116.8	32.112	776.35	1084.5	54.57	50.668	1	1	6.4389	-6.329	-15.272	-20.987	-4.594	1.2862	13.082	13.511	1.8449	-5.0428	-2.1897	-7.4759	1659.2
10.28	1029	78	NaN	-5.9819	14.151	0.3846	-180.02	12.112	6.2149	72.051	-881.91	1116.7	31.776	775.18	1084.7	55.859	52.046	1	1	6.5255	-6.2423	-15.271	-20.986	-4.5896	1.3772	13.044	13.219	1.9359	-4.8651	-2.2262	-7.7669	1657.9
10.29	1030	78	NaN	-5.9926	14.095	0.37076	-179.94	11.736	6.3718	72.078	-881.72	1116.7	31.303	773.91	1084.9	56.509	52.316	1	1	6.5182	-6.2496	-15.271	-20.987	-4.5818	1.4747	12.995	12.835	1.9365	-4.7749	-2.2765	-8.1514	1656.4
10.3	1031	78	NaN	-6.0085	14.048	0.34806	-179.87	11.43	6.4351	72.118	-881.56	1116.7	30.781	772.94	1085.1	53.817	49.878	1	1	6.5333	-6.2344	-15.271	-20.986	-4.5773	1.561	12.953	12.525	1.956	-4.6734	-2.3175	-8.4607	1655.3
10.31	1032	78	NaN	-6.0187	13.985	0.2952	-179.83	10.993	6.6331	72.24	-881.32	1116.7	30.297	771.53	1085.2	55.068	52.126	1	1	6.5732	-6.1945	-15.269	-20.984	-4.5651	1.6195	12.894	12.084	2.0081	-4.575	-2.3745	-8.8998	1653.7
10.32	1033	78	NaN	-6.0357	13.943	0.25995	-179.76	10.613	6.8392	72.326	-881.16	1116.7	30.207	770.75	1085.3	56.491	50.496	1	1	6.682	-6.0854	-15.274	-20.989	-4.5751	1.7042	12.855	11.7	2.1069	-4.3812	-2.4187	-9.2887	1652.7
10.33	1034	78	NaN	-6.0842	13.895	0.23252	-179.76	10.259	7.0543	72.42	-880.98	1116.7	30.026	769.63	1085.5	55.3	59.965	1	1	6.8186	-5.9485	-15.279	-20.995	-4.6129	1.7125	12.812	11.342	2.2057	-4.236	-2.4673	-9.6527	1651.4
10.34	1035	78	NaN	-6.1329	13.856	0.23498	-179.79	9.9717	7.2411	72.425	-880.82	1116.7	29.78	768.41	1085.6	54.541	62.746	1	1	6.9954	-5.7713	-15.285	-21	-4.6517	1.6879	12.776	11.051	2.3437	-4.0834	-2.5089	-9.9494	1650.1
10.35	1036	78	NaN	-6.1499	13.839	0.2644	-179.81	9.8125	7.346	72.326	-880.69	1116.6	29.561	767.57	1085.6	55.677	61.693	1	1	7.1723	-5.594	-15.291	-21.006	-4.6636	1.6781	12.761	10.891	2.5087	-3.9159	-2.5302	-10.116	1649.1
10.36	1037	78	NaN	-6.1504	13.833	0.2341	-179.89	9.8377	7.3105	72.413	-880.6	1116.6	29.161	766.89	1085.6	53.752	60.735	1	1	7.3492	-5.4167	-15.297	-21.012	-4.6465	1.612	12.755	10.916	2.7026	-3.8047	-2.5416	-10.096	1648.3
10.37	1038	78	NaN	-6.1629	13.788	0.21848	-179.9	9.6838	7.6744	72.464	-880.48	1116.6	29.194	765.54	1085.6	53.848	57.832	1	1	7.526	-5.2395	-15.302	-21.018	-4.6571	1.6017	12.71	10.762	2.869	-3.6378	-2.5923	-10.256	1646.9
10.38	1039	78	NaN	-6.1767	13.746	0.21201	-179.89	9.6701	7.7607	72.497	-880.42	1116.6	28.492	763.99	1085.7	54.679	54.461	1	1	7.6579	-5.1073	-15.307	-21.022	-4.6438	1.6465	12.671	10.745	3.0141	-3.4607	-2.6365	-10.277	1645.3
10.39	1040	78	NaN	-6.1917	13.716	0.21156	-179.91	9.6676	7.7946	72.515	-880.35	1116.6	27.731	762.56	1085.8	55.774	52.294	1	1	7.6471	-5.1181	-15.309	-21.024	-4.6303	1.6554	12.643	10.741	3.0167	-3.4628	-2.6655	-10.283	1643.8
10.4	1041	78	NaN	-6.2062	13.698	0.219	-179.96	9.6478	7.8449	72.507	-880.29	1116.6	27.154	761.43	1085.8	55.014	51.981	1	1	7.6922	-5.0729	-15.309	-21.024	-4.6238	1.6246	12.624	10.721	3.0684	-3.4483	-2.6843	-10.303	1642.6
10.41	1042	78	NaN	-6.2175	13.682	0.23599	-180	9.6448	7.881	72.474	-880.29	1116.6	26.692	760.64	1085.8	54.423	51.721	1	1	7.7662	-4.9988	-15.308	-21.023	-4.6193	1.5991	12.608	10.72	3.1468	-3.3996	-2.7	-10.303	1641.9
10.42	1043	78	NaN	-6.2235	13.68	0.24784	-180.05	9.6106	8.0191	72.476	-880.24	1116.5	26.506	760	1085.7	56.284	51.28	1	1	7.8529	-4.9118	-15.306	-21.022	-4.6181	1.5574	12.604	10.687	3.2348	-3.3544	-2.7029	-10.335	1641.2
10.43	1044	78	NaN	-6.2195	13.675	0.26315	-180.08	9.569	8.1983	72.493	-880.25	1116.5	26.168	759.15	1085.6	54.222	51.239	1	1	7.9303	-4.8342	-15.305	-21.02	-4.6009	1.5363	12.594	10.649	3.3294	-3.298	-2.7108	-10.371	1640.3
10.44	1045	78	NaN	-6.2242	13.67	0.30029	-180.11	9.5645	8.2844	72.399	-880.28	1116.5	25.959	758.69	1085.5	52.857	49.941	1	1	7.952	-4.8125	-15.303	-21.018	-4.6012	1.5115	12.587	10.648	3.3509	-3.301	-2.716	-10.37	1639.9
10.45	1046	78	NaN	-6.2243	13.667	0.31872	-180.15	9.5707	8.3795	72.375	-880.31	1116.5	25.861	758.32	1085.5	55.944	49.434	1	1	7.982	-4.7824	-15.301	-21.016	-4.5983	1.4767	12.58	10.657	3.3837	-3.3057	-2.7207	-10.359	1639.6
10.46	1047	78	NaN	-6.2162	13.667	0.31364	-180.21	9.5816	8.5542	72.468	-880.36	1116.5	25.806	757.81	1085.3	53.347	51.426	1	1	8.0177	-4.7466	-15.299	-21.015	-4.5846	1.4232	12.575	10.674	3.4331	-3.3234	-2.7246	-10.341	1639.1
10.47	1048	78	NaN	-6.2119	13.673	0.32964	-180.29	9.6213	8.7883	72.522	-880.42	1116.5	25.721	757.19	1085	55.615	53.443	1	1	7.9779	-4.7865	-15.297	-21.012	-4.5749	1.3424	12.572	10.723	3.4031	-3.444	-2.7251	-10.289	1638.6
10.48	1049	78	NaN	-6.211	13.676	0.40271	-180.35	9.6491	8.8983	72.384	-880.57	1116.6	25.498	756.74	1084.7	55.127	57.409	1	1	7.9856	-4.7789	-15.295	-21.01	-4.5707	1.2907	12.56	10.765	3.4148	-3.4882	-2.7342	-10.245	1638.3
10.49	1050	78	NaN	-6.2128	13.7	0.41191	-180.39	9.6664	8.9313	72.412	-880.61	1116.6	25.302	756.45	1084.3	54.827	54.922	1	1	8.0541	-4.7102	-15.292	-21.007	-4.5644	1.2605	12.572	10.794	3.4897	-3.4497	-2.7204	-10.213	1638.1
10.5	1051	78	NaN	-6.1805	13.719	0.43466	-180.45	9.7031	8.957	72.43	-880.69	1116.6	25.15	756.12	1083.9	54.73	56.304	1	1	8.116	-4.6481	-15.29	-21.005	-4.5259	1.2012	12.574	10.848	3.5901	-3.4469	-2.7162	-10.157	1637.8
10.51	1052	78	NaN	-6.1482	13.733	0.45184	-180.5	9.6923	8.9893	72.476	-880.79	1116.6	25.031	755.94	1083.3	55.703	55.878	1	1	8.1768	-4.5872	-15.288	-21.004	-4.4878	1.1641	12.569	10.857	3.689	-3.4231	-2.7196	-10.147	1637.8
10.52	1053	78	NaN	-6.1468	13.751	0.45248	-180.49	9.6097	9.0064	72.557	-880.86	1116.6	24.901	756.06	1082.8	56.549	56.909	1	1	8.1071	-4.657	-15.285	-21	-4.4793	1.18	12.567	10.794	3.6279	-3.477	-2.7181	-10.207	1638
10.53	1054	78	NaN	-6.1562	13.783	0.49931	-180.5	9.5718	8.9491	72.495	-880.91	1116.7	24.676	756.13	1082.2	53.523	56.475	1	1	8.0886	-4.6755	-15.282	-20.997	-4.483	1.1778	12.578	10.777	3.6056	-3.4978	-2.7036	-10.221	1638.1
10.54	1055	78	NaN	-6.1732	13.809	0.55906	-180.57	9.4731	8.968	72.483	-881.09	1116.7	24.757	756.58	1081	53.495	52.968	1	1	8.1971	-4.5668	-15.279	-20.995	-4.5039	1.095	12.562	10.72	3.6932	-3.4718	-2.7177	-10.274	1638.8
10.55	1056	78	NaN	-6.1881	13.815	0.5583	-180.65	9.3909	9.0321	72.601	-881.21	1116.7	25.02	757.04	1080.2	52.887	56.982	1	1	8.1583	-4.6057	-15.278	-20.993	-4.5245	1.0161	12.541	10.665	3.6339	-3.5896	-2.737	-10.328	1639.3
10.56	1057	78	NaN	-6.2257	13.827	0.57629	-180.74	9.3824	9.0229	72.669	-881.26	1116.7	25.183	757.42	1079.6	59.708	56.736	1	1	8.1025	-4.6616	-15.277	-20.992	-4.5659	0.9194	12.531	10.678	3.5367	-3.7422	-2.7461	-10.314	1639.8
10.57	1058	78	NaN	-6.2696	13.837	0.58483	-180.84	9.3997	9.0012	72.798	-881.3	1116.7	25.353	757.85	1079	60.826	62.288	1	1	8.1568	-4.6072	-15.275	-20.991	-4.6116	0.816	12.521	10.715	3.5452	-3.7912	-2.7545	-10.275	1640.3
10.58	1059	78	NaN	-6.297	13.826	0.54734	-180.92	9.3644	9.0876	73.1	-881.37	1116.7	25.782	758.56	1078.4	58.745	64.107	1	1	8.206	-4.558	-15.274	-20.99	-4.6443	0.7322	12.49	10.7	3.5616	-3.8258	-2.7847	-10.289	1641.1
10.59	1060	78	NaN	-6.3573	13.787	0.64604	-180.95	9.3141	9.2343	73.029	-881.51	1116.7	26.407	759.82	1077.6	59.9	60.462	1	1	8.2521	-4.5117	-15.274	-20.989	-4.7302	0.67821	12.423	10.678	3.5219	-3.8335	-2.8511	-10.311	1642.5
10.6	1061	78	NaN	-6.3945	13.741	0.67397	-180.96	9.3296	9.1917	73.169	-881.62	1116.7	26.562	760.76	1077.1	60.756	57.612	1	1	8.2101	-4.5538	-15.273	-20.988	-4.769	0.66417	12.36	10.711	3.4411	-3.8897	-2.913	-10.278	1643.5
10.61	1062	78	NaN	-6.4423	13.678	0.68699	-180.96	9.3802	9.1114	73.351	-881.72	1116.7	26.677	761.74	1076.7	66.696	56.028	1	1	8.1331	-4.6309	-15.273	-20.988	-4.8155	0.66326	12.285	10.774	3.3176	-3.9677	-2.9876	-10.214	1644.6
10.62	1063	78	NaN	-6.513	13.565	0.73804	-180.97	9.4704	8.9729	73.488	-881.84	1116.7	26.765	763.1	1076.3	70.298	53.366	1	1	8.1512	-4.6128	-15.272	-20.987	-4.886	0.6538	12.159	10.877	3.2653	-3.959	-3.113	-10.11	1646.1
10.63	1064	78	NaN	-6.5974	13.388	0.84904	-180.97	9.5726	8.8496	73.552	-882.01	1116.7	26.995	764.94	1075.8	71.834	53.783	1	1	8.135	-4.6291	-15.27	-20.986	-4.9782	0.64452	11.968	10.993	3.1568	-3.9846	-3.3028	-9.9925	1648.1
10.64	1065	78	NaN	-6.6697	13.164	1.0053	-180.93	9.6359	8.8851	73.552	-882.17	1116.6	27.631	767.07	1075.4	75.23	54.154	1	1	8.0877	-4.6765	-15.268	-20.984	-5.0748	0.66543	11.732	11.068	3.0129	-4.0111	-3.5367	-9.9159	1650.4
10.65	1066	78	NaN	-6.7262	12.97	1.1618	-180.91	9.6869	8.9117	73.454	-882.3	1116.5	28.068	768.55	1075.1	77.537	54.09	1	1	8.0232	-4.7411	-15.268	-20.983	-5.1514	0.6693	11.533	11.124	2.8718	-4.0718	-3.7346	-9.8591	1652
10.66	1067	78	NaN	-6.8033	12.754	1.2993	-180.93	9.7972	8.6699	73.424	-882.47	1116.5	27.863	770	1074.9	78.528	58.584	1	1	7.9771	-4.7874	-15.268	-20.983	-5.224	0.6535	11.312	11.239	2.7531	-4.1339	-3.956	-9.7445	1653.6
10.67	1068	78	NaN	-6.8783	12.476	1.4751	-180.87	9.8315	8.5442	73.428	-882.61	1116.4	28.04	772.35	1074.6	78.9	60.143	1	1	7.9597	-4.8048	-15.27	-20.985	-5.3073	0.70592	11.029	11.278	2.6524	-4.0989	-4.2405	-9.7067	1656.1
10.68	1069	78	NaN	-6.93	12.216	1.6374	-180.81	9.8509	8.5296	73.474	-882.68	1116.4	28.455	774.72	1074.4	79.411	66.972	1	1	7.928	-4.8365	-15.27	-20.986	-5.3741	0.74876	10.763	11.303	2.554	-4.0878	-4.507	-9.6824	1658.5
10.69	1070	78	NaN	-6.948	12.024	1.7525	-180.83	9.934	8.5205	73.568	-882.64	1116.4	28.745	776.47	1074.1	79.563	67.42	1	1	7.8775	-4.8871	-15.27	-20.986	-5.4005	0.71338	10.565	11.393	2.477	-4.1738	-4.7053	-9.593	1660.3
10.7	1071	78	NaN	-6.941	11.845	1.867	-180.93	10.096	8.4185	73.68	-882.53	1116.3	28.714	778.13	1073.9	80.083	61.79	1	1	7.8673	-4.8974	-15.27	-20.985	-5.3899	0.62448	10.381	11.56	2.4774	-4.2729	-4.8893	-9.425	1661.8
10.71	1072	78	NaN	-6.9308	11.682	2.0971	-180.97	10.207	8.2968	73.418	-882.47	1116.3	28.66	780.05	1073.6	80.305	61.825	1	1	7.854	-4.9108	-15.27	-20.985	-5.3886	0.57277	10.213	11.677	2.4653	-4.338	-5.0574	-9.3086	1663.7
10.72	1073	78	NaN	-6.8512	11.458	2.3651	-181.04	10.29	8.275	73.247	-882.28	1116.2	28.992	782.96	1073.3	80.372	61.405	1	1	7.8178	-4.9471	-15.27	-20.985	-5.3289	0.48264	9.9817	11.766	2.4889	-4.4644	-5.2885	-9.2191	1666.4
10.73	1074	78	NaN	-6.7793	11.268	2.5807	-181.17	10.402	8.3223	73.092	-882.1	1116.2	29.381	785.39	1072.9	80.556	67.467	1	1	7.7684	-4.9965	-15.271	-20.986	-5.2777	0.32924	9.7821	11.888	2.4906	-4.6673	-5.4887	-9.0983	1668.6
10.74	1075	78	NaN	-6.6836	11.068	2.7527	-181.33	10.503	8.3578	72.999	-881.89	1116.2	29.63	787.87	1072.5	80.032	68.304	1	1	7.7215	-5.0435	-15.271	-20.987	-5.1957	0.15466	9.5715	11.999	2.5258	-4.8888	-5.6999	-8.9875	1670.9
10.75	1076	78	NaN	-6.5157	10.788	2.9162	-181.48	10.529	8.3321	73.028	-881.62	1116.1	29.72	791.34	1072	77.98	71.883	1	1	7.7129	-5.0522	-15.272	-20.987	-5.0328	0.00354	9.2789	12.038	2.6801	-5.0486	-5.9929	-8.9487	1674.1
10.76	1077	78	NaN	-6.3475	10.48	3.0278	-181.65	10.506	8.3727	73.086	-881.41	1116.1	29.941	795.01	1071.4	77.137	69.519	1	1	7.6976	-5.0675	-15.272	-20.987	-4.8732	-0.17803	8.9544	12.032	2.8243	-5.2456	-6.3176	-8.9553	1677.6
10.77	1078	78	NaN	-6.1987	10.287	3.0073	-181.72	10.491	8.4181	73.373	-881.17	1116	30.02	797.52	1071	75.499	66.656	1	1	7.6541	-5.1111	-15.272	-20.987	-4.7194	-0.23603	8.7501	12.028	2.9347	-5.3471	-6.522	-8.9593	1679.9
10.78	1079	78	NaN	-6.076	10.114	3.042	-181.78	10.417	8.4184	73.426	-880.93	1116	29.951	800.08	1070.5	73.347	60.177	1	1	7.6106	-5.1547	-15.273	-20.988	-4.5945	-0.3029	8.5647	11.967	3.0161	-5.4576	-6.7079	-9.0207	1682.2
10.79	1080	78	NaN	-5.9254	9.9219	3.117	-181.83	10.229	8.4332	73.369	-880.63	1116	29.878	803.66	1070	73.692	51.374	1	1	7.5662	-5.1992	-15.273	-20.988	-4.4463	-0.35538	8.3582	11.792	3.1199	-5.5545	-6.915	-9.196	1685.5
10.8	1081	78	NaN	-5.7582	9.7454	3.1865	-181.88	10.027	8.4655	73.327	-880.29	1116	29.82	807.56	1069.5	73.11	55.221	1	1	7.5084	-5.2571	-15.275	-20.99	-4.2817	-0.40209	8.1681	11.604	3.2268	-5.6592	-7.107	-9.3862	1689.1
10.81	1082	78	NaN	-5.6314	9.6611	3.1983	-181.96	9.9852	8.4861	73.379	-880.01	1115.9	29.735	810.15	1069.1	74.591	51.95	1	1	7.4471	-5.3186	-15.278	-20.993	-4.1522	-0.47596	8.0731	11.573	3.2949	-5.7946	-7.2046	-9.4197	1691.4
10.82	1083	78	NaN	-5.5002	9.6142	3.1253	-181.99	9.8589	8.6561	73.655	-879.7	1115.9	30.053	812.95	1068.7	74.509	53.234	1	1	7.382	-5.3838	-15.281	-20.996	-4.0246	-0.51826	8.0178	11.455	3.3574	-5.902	-7.2631	-9.5409	1693.9
10.83	1084	78	NaN	-5.3419	9.6269	3.1495	-182	9.6819	8.666	73.613	-879.21	1115.9	29.865	816.91	1068.3	75.308	55.048	1	1	7.3955	-5.3703	-15.284	-20.999	-3.8644	-0.51783	8.0187	11.29	3.5311	-5.8881	-7.2651	-9.709	1697.3
10.84	1085	78	NaN	-5.2111	9.6872	3.2249	-181.95	9.5121	8.6699	73.415	-878.73	1115.9	29.758	821.02	1067.9	75.382	54.33	1	1	7.4158	-5.3499	-15.287	-21.002	-3.7398	-0.47983	8.0713	11.128	3.676	-5.8298	-7.2153	-9.8739	1701
10.85	1086	78	NaN	-5.1036	9.7856	3.2862	-181.92	9.4419	8.6599	73.253	-878.28	1115.9	29.608	824.88	1067.8	76.223	53.181	1	1	7.5194	-5.2461	-15.292	-21.007	-3.6357	-0.45497	8.1662	11.061	3.8837	-5.701	-7.1259	-9.946	1704.4
10.86	1087	78	NaN	-5.0134	9.9026	3.2908	-181.94	9.4663	8.6599	73.257	-877.89	1116	29.45	828.19	1067.7	76.87	53.281	1	1	7.6262	-5.139	-15.298	-21.013	-3.5426	-0.46624	8.2831	11.086	4.0837	-5.6053	-7.0146	-9.9272	1707.3
10.87	1088	78	NaN	-4.9491	10.007	3.2433	-181.95	9.4375	8.7727	73.424	-877.58	1116	29.717	830.72	1067.8	76.767	53.452	1	1	7.733	-5.032	-15.303	-21.019	-3.4835	-0.48115	8.3915	11.053	4.2495	-5.5132	-6.9118	-9.9654	1709.5
10.88	1089	78	NaN	-4.902	10.102	3.246	-182	9.4965	8.7353	73.461	-877.38	1116	29.728	833	1067.8	76.846	52.482	1	1	7.8398	-4.925	-15.309	-21.024	-3.4373	-0.5342	8.4904	11.108	4.4025	-5.4592	-6.8185	-9.9162	1711.6
10.89	1090	78	NaN	-4.8532	10.226	3.2784	-181.83	9.4951	8.6313	73.458	-877.13	1116	29.367	835.43	1068.1	75.112	52.263	1	1	7.9466	-4.8179	-15.315	-21.03	-3.3785	-0.35333	8.6221	11.099	4.5681	-5.1713	-6.6924	-9.9312	1713.8
10.9	1091	78	NaN	-4.8157	10.363	3.3245	-181.75	9.6277	8.5935	73.439	-876.88	1116.1	29.154	837.57	1068.3	68.116	49.986	1	1	8.0534	-4.7109	-15.32	-21.035	-3.3361	-0.26599	8.7681	11.223	4.7173	-4.9769	-6.552	-9.8128	1715.7
10.91	1092	78	NaN	-4.7859	10.493	3.3829	-181.73	9.8377	8.6396	73.393	-876.66	1116.1	29.194	839.54	1068.6	62.407	51.932	1	1	8.1601	-4.6039	-15.326	-21.041	-3.3107	-0.24976	8.9074	11.423	4.8495	-4.8536	-6.4183	-9.6175	1717.4
10.92	1093	78	NaN	-4.7607	10.602	3.4542	-181.64	9.9972	8.7156	73.309	-876.5	1116.2	29.346	841.63	1068.9	61.074	50.972	1	1	8.2669	-4.4969	-15.331	-21.047	-3.295	-0.17155	9.0263	11.573	4.9719	-4.6684	-6.305	-9.4732	1719.3
10.93	1094	78	NaN	-4.7577	10.701	3.5277	-181.47	10.079	8.7122	73.223	-876.35	1116.2	29.293	843.85	1069.1	63.952	50.667	1	1	8.2363	-4.5275	-15.335	-21.05	-3.2948	-0.0039011	9.1338	11.646	4.9415	-4.5314	-6.2011	-9.4043	1721.4
10.94	1095	78	NaN	-4.7578	10.764	3.5816	-181.44	10.369	8.8084	73.177	-876.29	1116.2	29.449	845.48	1069.4	69.82	51.356	1	1	8.1543	-4.6097	-15.338	-21.053	-3.303	0.014259	9.2039	11.929	4.8513	-4.5954	-6.1337	-9.1241	1723
10.95	1096	78	NaN	-4.7577	10.845	3.6246	-181.38	10.829	8.6627	73.243	-876.18	1116.3	29.102	847.66	1069.8	73.113	53.307	1	1	8.0724	-4.6919	-15.34	-21.056	-3.2909	0.088553	9.3007	12.373	4.7815	-4.6033	-6.0397	-8.6831	1725
10.96	1097	78	NaN	-4.7676	10.912	3.6734	-181.27	11.202	8.6255	73.265	-876.07	1116.3	28.993	849.65	1070.1	77.698	52.722	1	1	7.9904	-4.774	-15.343	-21.058	-3.2981	0.20173	9.3807	12.734	4.6923	-4.5723	-5.9625	-8.3249	1726.9
10.97	1098	78	NaN	-4.7848	10.972	3.751	-181.13	11.61	8.6793	73.194	-875.97	1116.3	29.107	851.7	1070.5	78.123	53.428	1	1	7.9071	-4.8575	-15.346	-21.061	-3.323	0.32713	9.4535	13.129	4.5841	-4.5304	-5.8925	-7.9321	1728.8
10.98	1099	78	NaN	-4.7935	11.054	3.8526	-181.02	12.313	8.5628	73.119	-875.82	1116.3	28.907	854.34	1071	78.75	53.464	1	1	7.7627	-5.0022	-15.35	-21.066	-3.3297	0.43998	9.5541	13.813	4.433	-4.5622	-5.7963	-7.2531	1731.3
10.99	1100	78	NaN	-4.7635	11.099	3.7914	-180.98	12.742	8.3662	73.415	-875.69	1116.2	28.434	855.62	1071.2	80.133	53.579	1	1	7.6741	-5.091	-15.354	-21.069	-3.2752	0.50791	9.6081	14.233	4.3989	-4.5831	-5.7457	-6.836	1732.5
11	1101	78	NaN	-4.729	11.153	3.8153	-180.98	13.513	8.4814	73.462	-875.55	1116.2	29.073	857.13	1071.4	79.497	55.407	1	1	7.654	-5.1112	-15.356	-21.071	-3.2615	0.48627	9.6716	14.994	4.3925	-4.625	-5.6841	-6.0769	1733.8
11.01	1102	78	NaN	-4.7203	11.175	3.8552	-180.96	14.024	8.4133	73.398	-875.49	1116.2	29.048	857.92	1071.5	78.963	54.628	1	1	7.6208	-5.1445	-15.359	-21.074	-3.2547	0.50696	9.7008	15.498	4.3661	-4.6375	-5.6582	-5.5761	1734.6
11.02	1103	78	NaN	-4.6997	11.186	3.8907	-181	14.778	8.2727	73.379	-875.42	1116.1	28.93	858.63	1071.8	78.532	53.96	1	1	7.5738	-5.1916	-15.364	-21.079	-3.2313	0.46808	9.7212	16.243	4.3424	-4.7235	-5.6424	-4.8359	1735.2
11.03	1104	78	NaN	-4.6593	11.194	3.9218	-181.14	15.893	8.1129	73.408	-875.29	1116.1	28.904	859.57	1072	78.096	54.498	1	1	7.4801	-5.2855	-15.366	-21.081	-3.1898	0.32711	9.7402	17.347	4.2903	-4.9584	-5.6259	-3.734	1736
11.04	1105	78	NaN	-4.6389	11.178	3.9598	-181.32	16.841	7.8059	73.313	-875.23	1116.1	28.289	860.25	1072.1	78.171	52.82	1	1	7.3962	-5.3696	-15.369	-21.084	-3.1528	0.16181	9.728	18.291	4.2434	-5.2078	-5.641	-2.7927	1736.6
11.05	1106	78	NaN	-4.5813	11.099	3.9002	-181.58	18.704	7.6686	73.526	-875.26	1116	28.765	860.25	1072.7	77.823	51.072	1	1	7.3384	-5.4275	-15.372	-21.088	-3.1039	-0.10237	9.6719	20.131	4.2345	-5.5299	-5.7005	-0.95639	1736.6
11.06	1107	78	NaN	-4.5487	11.061	3.9099	-181.78	20.025	7.485	73.504	-875.27	1116	28.784	860.41	1073.1	77.364	52.844	1	1	7.238	-5.5282	-15.377	-21.092	-3.0728	-0.30842	9.6477	21.438	4.1652	-5.8366	-5.7288	0.34657	1736.8
11.07	1108	78	NaN	-4.4779	11.048	3.8557	-182.07	21.605	7.2546	73.663	-875.19	1115.9	28.707	860.66	1073.7	76.669	53.627	1	1	7.1274	-5.639	-15.38	-21.095	-2.9943	-0.58551	9.6542	22.999	4.1331	-6.2245	-5.7257	1.9042	1736.9
11.08	1109	78	NaN	-4.4169	11.102	3.8116	-182.42	23.376	7.0313	73.736	-874.97	1116	28.688	860.95	1074.4	75.76	57.565	1	1	7.0233	-5.7433	-15.38	-21.095	-2.9304	-0.93545	9.7278	24.75	4.0929	-6.6788	-5.6521	3.6548	1737
11.09	1110	78	NaN	-4.4056	11.21	3.8521	-182.75	24.848	6.8288	73.505	-874.67	1116.2	28.655	861.21	1074.9	76.496	62.059	1	1	6.9081	-5.8588	-15.381	-21.096	-2.9255	-1.2707	9.8488	26.21	3.9826	-7.1295	-5.5318	5.1138	1737
11.1	1111	78	NaN	-4.3739	11.209	3.8843	-182.9	25.293	6.5244	73.408	-874.65	1116.3	28.18	861.3	1074.9	77.056	59.731	1	1	6.7604	-6.0068	-15.383	-21.098	-2.8814	-1.4101	9.8436	26.659	3.879	-7.4169	-5.5396	5.5606	1737
11.11	1112	78	NaN	-4.1555	11.02	3.7848	-183.64	26.646	6.0179	73.813	-874.82	1116.1	27.584	862.31	1075.4	75.235	58.275	1	1	6.6713	-6.0961	-15.385	-21.1	-2.6311	-2.1124	9.6771	27.989	4.0403	-8.2085	-5.7079	6.8886	1738.2
11.12	1113	78	NaN	-4.0747	10.948	3.7389	-183.93	27.033	5.8307	73.979	-874.89	1116.1	27.411	862.72	1075.6	75.012	57.261	1	1	6.5971	-6.1705	-15.386	-21.102	-2.5396	-2.3954	9.6122	28.369	4.0575	-8.5659	-5.7742	7.2669	1738.7
11.13	1114	78	NaN	-4.0112	10.894	3.7085	-184.21	26.984	5.69	74.09	-874.91	1116.1	27.408	863.17	1075.6	76.068	59.524	1	1	6.415	-6.353	-15.388	-21.103	-2.4727	-2.6685	9.5597	28.318	3.9424	-9.0215	-5.8285	7.215	1739.2
11.14	1115	78	NaN	-3.9316	10.833	3.7115	-184.52	26.669	5.4706	74.123	-874.91	1116.2	27.294	863.7	1075.6	76.227	59.57	1	1	6.3011	-6.4672	-15.39	-21.105	-2.3887	-2.9789	9.4977	28.004	3.9124	-9.4461	-5.8921	6.8993	1739.7
11.15	1116	78	NaN	-3.8653	10.793	3.781	-184.71	26.004	5.1699	73.97	-874.91	1116.2	26.884	863.96	1075.5	75.87	60.605	1	1	6.2432	-6.5252	-15.391	-21.107	-2.3142	-3.1584	9.4529	27.344	3.9291	-9.6836	-5.9385	6.2372	1740
11.16	1117	78	NaN	-3.8178	10.778	3.8363	-184.85	25.065	4.7877	73.873	-874.89	1116.2	26.326	863.92	1075.4	74.87	60.454	1	1	6.1095	-6.6592	-15.388	-21.103	-2.2515	-3.2839	9.4338	26.41	3.8581	-9.9431	-5.9539	5.3068	1739.9
11.17	1118	78	NaN	-3.7939	10.766	3.7928	-184.9	24.637	5.0367	74.022	-874.89	1116.2	27.154	863.91	1075.3	74.83	60.867	1	1	5.9743	-6.7947	-15.384	-21.099	-2.2499	-3.3577	9.4215	25.982	3.7244	-10.152	-5.9622	4.8828	1739.9
11.18	1119	78	NaN	-3.7616	10.751	3.7773	-184.98	23.512	4.868	74.106	-874.92	1116.1	27.087	863.64	1075	73.97	62.349	1	1	5.8391	-6.9303	-15.38	-21.095	-2.2124	-3.4283	9.3952	24.869	3.6267	-10.359	-5.9846	3.7735	1739.7
11.19	1120	78	NaN	-3.7348	10.745	3.7633	-185.04	21.938	4.4331	74.214	-874.96	1116.1	26.384	863.19	1074.4	72.889	66.266	1	1	5.7039	-7.0658	-15.376	-21.091	-2.1586	-3.4622	9.3725	23.31	3.5453	-10.528	-6.0034	2.2194	1739.3
11.2	1121	78	NaN	-3.7258	10.751	3.7697	-185.11	20.3	4.0187	74.277	-875	1116.1	25.654	862.78	1073.9	72.747	70.369	1	1	5.5687	-7.2013	-15.372	-21.087	-2.1231	-3.5064	9.3611	21.69	3.4456	-10.708	-6.0109	0.60304	1739
11.21	1122	78	NaN	-3.7363	10.762	3.8684	-185.28	18.828	3.8127	74.055	-875.06	1116.1	25.361	862.66	1073.3	72.361	74.059	1	1	5.4335	-7.3368	-15.368	-21.083	-2.1312	-3.674	9.3523	20.237	3.3023	-11.011	-6.0158	-0.84601	1738.9
11.22	1123	78	NaN	-3.7613	10.786	3.9177	-185.33	16.877	3.3526	74.025	-875.1	1116.1	24.568	861.5	1072.7	70.885	76.996	1	1	5.331	-7.4395	-15.363	-21.079	-2.13	-3.6982	9.3543	18.309	3.201	-11.138	-6.0091	-2.7698	1737.8
11.23	1124	78	NaN	-3.7805	10.782	3.9305	-185.46	15.51	3.2407	74.078	-875.17	1116.1	24.543	860.56	1072.4	69.974	76.705	1	1	5.302	-7.4686	-15.357	-21.072	-2.1458	-3.8252	9.3424	16.95	3.1562	-11.294	-6.0143	-4.1222	1737
11.24	1125	78	NaN	-3.8155	10.763	3.9307	-185.59	13.668	3.2534	74.202	-875.28	1116	24.64	859.79	1071.9	68.759	75.184	1	1	5.1893	-7.5816	-15.355	-21.07	-2.1793	-3.9521	9.3051	15.126	3.01	-11.534	-6.0494	-5.9441	1736.3
11.25	1126	78	NaN	-3.8568	10.737	3.9445	-185.66	11.863	3.1182	74.29	-875.39	1116	24.132	859.05	1071.2	68.41	67.797	1	1	5.0477	-7.7234	-15.354	-21.069	-2.2004	-4.0058	9.2587	13.342	2.8473	-11.729	-6.0951	-7.7269	1735.7
11.26	1127	78	NaN	-3.8943	10.715	3.9801	-185.71	10.611	2.8733	74.29	-875.49	1116	23.238	858.22	1070.8	67.217	61.835	1	1	5.0193	-7.7519	-15.353	-21.068	-2.2076	-4.0282	9.2226	12.103	2.8117	-11.78	-6.1303	-8.9654	1735.1
11.27	1128	78	NaN	-3.9346	10.705	4.0091	-185.92	9.5023	3.1734	74.311	-875.56	1116	23.998	857.37	1070.6	66.421	55.984	1	1	5.059	-7.7122	-15.352	-21.067	-2.2716	-4.2599	9.2036	11.003	2.7874	-11.972	-6.1484	-10.064	1734.3
11.28	1129	78	NaN	-3.9807	10.691	4.015	-185.99	8.3359	3.2767	74.405	-875.67	1116	23.608	855.94	1070.1	65.232	52.019	1	1	5.2372	-7.5335	-15.351	-21.066	-2.3004	-4.3059	9.1713	9.8557	2.9368	-11.839	-6.1799	-11.211	1733
11.29	1130	78	NaN	-4.0216	10.687	4.0193	-186.04	7.9541	3.5608	74.478	-875.74	1116	23.744	854.83	1069.7	62.004	52.703	1	1	5.3632	-7.4072	-15.349	-21.064	-2.3423	-4.3613	9.1537	9.4879	3.0209	-11.769	-6.1951	-11.576	1731.9
11.3	1131	78	NaN	-4.0592	10.691	4.0115	-186.07	8.1263	3.852	74.565	-875.79	1116	23.839	853.64	1069.5	61.739	52.652	1	1	5.4561	-7.3141	-15.346	-21.061	-2.3791	-4.385	9.1517	9.6657	3.077	-11.699	-6.194	-11.395	1730.8
11.31	1132	78	NaN	-4.1126	10.707	3.9993	-186.13	9.3447	4.0021	74.689	-875.83	1116	23.078	851.25	1069.9	58.126	53.643	1	1	5.4923	-7.2779	-15.344	-21.059	-2.4009	-4.4161	9.1795	10.872	3.0914	-11.694	-6.1646	-10.188	1728.5
11.32	1133	78	NaN	-4.1857	10.734	3.9924	-186.3	11.701	3.9629	74.846	-875.86	1116	21.21	847.5	1071	55.271	52.997	0	1	5.4442	-7.3261	-15.337	-21.052	-2.4031	-4.5128	9.2378	13.197	3.0411	-11.839	-6.0995	-7.8554	1724.8
11.33	1134	78	NaN	-4.1916	10.742	3.9682	-186.45	12.261	3.9636	74.986	-875.86	1116	20.457	847.17	1071	56.238	52.124	0	1	5.3138	-7.4568	-15.325	-21.041	-2.379	-4.6387	9.2482	13.755	2.9348	-12.095	-6.0771	-7.2859	1724.5
11.34	1135	78	NaN	-4.187	10.752	3.9675	-186.56	13.052	3.7285	75.071	-875.86	1116	19.223	846.23	1071.6	56.18	51.359	0	1	5.3519	-7.4186	-15.318	-21.033	-2.3295	-4.7003	9.2756	14.529	3.0223	-12.119	-6.0426	-6.5044	1723.6
11.35	1136	78	NaN	-4.1654	10.769	3.9679	-186.63	13.682	3.7336	75.168	-875.82	1116	18.593	845.51	1072	53.273	52.781	0	1	5.5289	-7.2411	-15.315	-21.03	-2.2829	-4.7492	9.3054	15.145	3.246	-11.99	-6.0094	-5.8846	1722.8
11.36	1137	78	NaN	-4.1207	10.774	3.9915	-186.72	14.07	3.7777	75.294	-875.79	1115.9	17.703	845.06	1072.3	53.436	52.239	0	1	5.4869	-7.2833	-15.311	-21.026	-2.204	-4.8057	9.3214	15.523	3.2829	-12.089	-5.9895	-5.5032	1722.4
11.37	1138	78	NaN	-4.0692	10.768	4.0284	-186.78	14.163	3.8419	75.417	-875.76	1115.9	16.778	844.95	1072.4	54.333	51.882	0	1	5.5033	-7.2668	-15.307	-21.022	-2.1174	-4.8328	9.32	15.611	3.3859	-12.1	-5.9871	-5.4112	1722.3
11.38	1139	78	NaN	-4.0355	10.758	4.0391	-186.7	13.906	4.0864	75.506	-875.74	1115.9	16.901	845.28	1072.1	54.189	51.526	0	1	5.6115	-7.1584	-15.303	-21.018	-2.0851	-4.7514	9.3034	15.361	3.5264	-11.91	-5.9997	-5.6575	1722.6
11.39	1140	78	NaN	-3.9372	10.675	4.0276	-186.55	13.156	4.0718	75.917	-875.7	1115.8	15.691	845.28	1071.7	54.531	51.93	0	1	5.5722	-7.1978	-15.3	-21.015	-1.933	-4.544	9.2081	14.623	3.6393	-11.742	-6.0919	-6.3925	1722.6
11.4	1141	78	NaN	-3.8925	10.609	4.0271	-186.47	12.447	4.4713	76.168	-875.7	1115.7	16.126	845.64	1071.1	55.257	49.112	0	1	5.5268	-7.2433	-15.297	-21.012	-1.8947	-4.4724	9.1247	13.932	3.632	-11.716	-6.1722	-7.0801	1723
11.41	1142	78	NaN	-3.8555	10.542	4.0682	-186.33	11.808	4.6859	76.269	-875.69	1115.7	16.088	845.79	1070.5	53.698	65.754	0	1	5.5472	-7.2229	-15.294	-21.009	-1.8534	-4.3303	9.0394	13.31	3.6938	-11.553	-6.2542	-7.6984	1723.1
11.42	1143	78	NaN	-3.8049	10.423	4.1252	-186.11	10.992	5.0161	76.442	-875.65	1115.7	16.089	845.95	1069.7	54.349	74.154	0	1	5.523	-7.2471	-15.286	-21.001	-1.7971	-4.1068	8.8949	12.52	3.7258	-11.354	-6.3912	-8.4815	1723.3
11.43	1144	78	NaN	-3.7475	10.25	4.1779	-185.88	10.145	5.5254	76.737	-875.61	1115.6	16.419	846.15	1068.7	57.931	76.628	0	1	5.4003	-7.3701	-15.27	-20.985	-1.7411	-3.8762	8.6923	11.702	3.6591	-11.246	-6.5774	-9.2825	1723.4
11.44	1145	78	NaN	-3.7261	10.109	4.2399	-185.79	10.121	5.5488	76.833	-875.63	1115.5	15.987	845.77	1068.4	54.899	77.974	0	1	5.0417	-7.7295	-15.251	-20.966	-1.7017	-3.7624	8.5413	11.688	3.34	-11.492	-6.7092	-9.2777	1723.1
11.45	1146	78	NaN	-3.6887	9.9273	4.3163	-185.62	10.36	5.6112	76.88	-875.66	1115.5	15.534	845.25	1068.2	57.151	77.703	0	1	4.6885	-8.0835	-15.234	-20.949	-1.6471	-3.5821	8.3546	11.933	3.0414	-11.666	-6.8789	-9.0157	1722.7
11.46	1147	78	NaN	-3.656	9.6499	4.3536	-185.51	10.86	5.8166	77.134	-875.75	1115.4	15.234	844.68	1068.1	58.91	77.491	0	1	4.7606	-8.0112	-15.232	-20.947	-1.5954	-3.4522	8.0749	12.435	3.1652	-11.463	-7.1567	-8.512	1722.2
11.47	1148	78	NaN	-3.6223	9.3746	4.3817	-185.46	11.415	5.9885	77.421	-875.78	1115.3	14.78	844.35	1068	57.063	76.984	0	1	4.7744	-7.9974	-15.231	-20.946	-1.5367	-3.3776	7.8015	12.988	3.2377	-11.375	-7.4293	-7.958	1721.9
11.48	1149	78	NaN	-3.5862	9.1577	4.4277	-185.46	11.896	5.9077	77.594	-875.74	1115.2	13.775	844.14	1068.1	56.829	76.862	0	1	4.7522	-8.0197	-15.231	-20.946	-1.4611	-3.3353	7.5887	13.465	3.2911	-11.355	-7.6419	-7.4807	1721.7
11.49	1150	78	NaN	-3.5483	9.0098	4.5016	-185.48	12.242	5.5616	77.604	-875.67	1115.1	12.287	843.93	1068.1	57.346	76.29	0	1	4.8246	-7.9471	-15.228	-20.944	-1.3731	-3.3068	7.4451	13.807	3.4516	-11.254	-7.7833	-7.1371	1721.5
11.5	1151	78	NaN	-3.5093	8.8731	4.5694	-185.52	12.466	5.6243	77.617	-875.58	1115.1	11.94	843.99	1068.2	57.222	75.28	0	1	4.8939	-7.8777	-15.226	-20.941	-1.322	-3.3304	7.3146	14.024	3.5719	-11.208	-7.9114	-6.9172	1721.5
11.51	1152	78	NaN	-3.4754	8.773	4.6004	-185.55	12.521	5.7067	77.753	-875.46	1115	11.68	844.22	1068.2	55.428	67.344	0	1	4.9228	-7.8487	-15.222	-20.937	-1.275	-3.3543	7.2175	14.077	3.6478	-11.203	-8.0043	-6.8604	1721.6
11.52	1153	78	NaN	-3.4301	8.7038	4.6191	-185.6	12.505	6.0254	77.92	-875.32	1114.9	12.114	844.53	1068.3	55.005	51.29	0	1	4.9535	-7.8179	-15.218	-20.933	-1.2389	-3.4108	7.1528	14.056	3.7146	-11.229	-8.0649	-6.8774	1721.7
11.53	1154	78	NaN	-3.3763	8.6689	4.6228	-185.62	12.425	6.2301	78.131	-875.15	1114.8	12.283	844.75	1068.3	54.512	51.864	0	1	4.9858	-7.7855	-15.214	-20.929	-1.1838	-3.4235	7.1209	13.973	3.8021	-11.209	-8.0927	-6.9558	1721.8
11.54	1155	78	NaN	-3.3097	8.6934	4.6379	-185.59	12.174	6.2878	78.382	-874.89	1114.8	12.035	844.99	1068.2	54.123	50.558	0	1	4.9445	-7.8269	-15.206	-20.921	-1.1005	-3.3792	7.1431	13.724	3.844	-11.206	-8.0629	-7.1971	1721.8
11.55	1156	78	NaN	-3.2268	8.8023	4.6957	-185.55	11.641	6.4099	78.648	-874.53	1114.7	11.907	845.45	1067.9	52.536	51.739	0	1	4.8804	-7.8911	-15.2	-20.915	-1.0046	-3.3274	7.2426	13.2	3.8758	-11.219	-7.957	-7.7143	1721.9
11.56	1157	78	NaN	-3.1832	8.9125	4.6877	-185.57	11.323	6.3523	78.941	-874.3	1114.7	11.649	845.68	1067.7	54.973	50.682	0	1	4.786	-7.9857	-15.196	-20.911	-0.94274	-3.3286	7.3484	12.887	3.8433	-11.314	-7.8475	-8.0242	1721.9
11.57	1158	78	NaN	-3.1388	9.1024	4.7214	-185.54	10.946	6.2641	79.233	-874.03	1114.7	11.309	845.89	1067.4	53.274	51.318	0	1	4.7438	-8.0281	-15.193	-20.908	-0.87717	-3.281	7.5274	12.521	3.8666	-11.309	-7.6657	-8.387	1721.9
11.58	1159	78	NaN	-3.1192	9.2077	4.7448	-185.52	10.766	6.2785	79.401	-873.92	1114.8	11.307	846	1067.2	54.199	51.374	0	1	4.7149	-8.0571	-15.19	-20.906	-0.85199	-3.2562	7.6256	12.348	3.8629	-11.313	-7.5647	-8.5579	1721.9
11.59	1160	78	NaN	-3.1068	9.326	4.8135	-185.48	10.798	6.287	79.481	-873.84	1114.8	11.406	845.89	1067.1	54.77	52.072	0	1	4.6679	-8.1042	-15.19	-20.905	-0.83994	-3.2087	7.7387	12.386	3.828	-11.313	-7.4512	-8.5194	1721.7
11.6	1161	78	NaN	-3.0848	9.5163	4.942	-185.36	11.029	6.2665	79.553	-873.72	1114.9	11.49	845.53	1067.1	54.633	50.972	0	1	4.6127	-8.1595	-15.191	-20.906	-0.81768	-3.0945	7.9249	12.62	3.795	-11.254	-7.2657	-8.2857	1721.3
11.61	1162	78	NaN	-3.0535	9.7036	5.0589	-185.18	11.452	6.3759	79.696	-873.6	1114.9	11.812	845.1	1067.2	53.287	51.806	0	1	4.544	-8.2284	-15.193	-20.909	-0.7916	-2.9151	8.1135	13.042	3.7524	-11.144	-7.0799	-7.8665	1720.7
11.62	1163	78	NaN	-3.0538	9.8225	5.1722	-185.13	11.718	6.4859	79.693	-873.55	1115	12.198	845.02	1067.3	55.906	53.412	0	1	4.5481	-8.2242	-15.195	-20.91	-0.80473	-2.8816	8.2331	13.307	3.7434	-11.106	-6.9618	-7.6032	1720.6
11.63	1164	78	NaN	-3.0732	9.9336	5.3236	-185.06	12.005	6.417	79.587	-873.55	1115.1	12.085	844.94	1067.4	56.069	52.698	0	1	4.5967	-8.1755	-15.196	-20.911	-0.82381	-2.8139	8.3461	13.593	3.7729	-10.989	-6.8502	-7.3188	1720.5
11.64	1165	78	NaN	-3.0912	10.038	5.4503	-185	12.31	6.3471	79.688	-873.61	1115.1	12.004	844.9	1067.6	55.046	53.785	0	1	4.7268	-8.0451	-15.2	-20.915	-0.83574	-2.7451	8.4562	13.892	3.8911	-10.79	-6.7439	-7.0229	1720.5
11.65	1166	78	NaN	-3.0966	10.125	5.5277	-184.93	12.523	6.3323	80.017	-873.69	1115.1	12.068	844.93	1067.8	54.26	67.754	0	1	4.8067	-7.9651	-15.203	-20.919	-0.83248	-2.6622	8.5495	14.098	3.9742	-10.627	-6.654	-6.8203	1720.6
11.66	1167	78	NaN	-3.0901	10.18	5.563	-184.83	12.541	6.3652	80.427	-873.75	1115	12.211	845.03	1067.9	54.982	71.53	0	1	4.8472	-7.9245	-15.206	-20.922	-0.8173	-2.5581	8.6096	14.111	4.0299	-10.483	-6.5968	-6.8107	1720.8
11.67	1168	78	NaN	-3.0913	10.201	5.6017	-184.76	12.381	6.4081	80.639	-873.82	1115	12.356	845.23	1067.9	55.019	71.364	0	1	4.9736	-7.7977	-15.209	-20.925	-0.81665	-2.4901	8.6323	13.95	4.157	-10.288	-6.5771	-6.9743	1721.1
11.68	1169	78	NaN	-3.0903	10.202	5.6056	-184.71	12.275	6.3832	80.786	-873.86	1115	12.282	845.27	1067.9	57.579	70.824	0	1	5.155	-7.6159	-15.212	-20.928	-0.80842	-2.4316	8.6342	13.843	4.3466	-10.048	-6.5782	-7.0847	1721.1
11.69	1170	78	NaN	-3.0896	10.177	5.6998	-184.58	11.838	6.5159	80.97	-873.97	1114.9	12.782	845.29	1067.7	56.645	73.288	0	1	5.2565	-7.5142	-15.217	-20.932	-0.81835	-2.3039	8.6073	13.408	4.4381	-9.8181	-6.6093	-7.5242	1721.3
11.7	1171	78	NaN	-3.0879	10.139	5.7765	-184.46	11.43	6.5763	81.139	-874.07	1114.8	13.126	845.23	1067.6	55.791	72.833	0	1	5.3825	-7.3879	-15.221	-20.936	-0.82251	-2.1986	8.5661	13.003	4.56	-9.5864	-6.6549	-7.9335	1721.3
11.71	1172	78	NaN	-3.0853	10.092	5.8366	-184.4	11.106	6.5857	81.189	-874.15	1114.8	13.317	845.16	1067.5	54.176	70.741	0	1	5.5378	-7.2323	-15.226	-20.941	-0.82469	-2.1355	8.5163	12.682	4.7131	-9.3678	-6.7094	-8.2594	1721.3
11.72	1173	78	NaN	-3.0807	10.036	5.9363	-184.31	10.686	6.7271	81.085	-874.25	1114.8	13.852	845.19	1067.3	53.552	68.864	0	1	5.5588	-7.2113	-15.228	-20.943	-0.84148	-2.0682	8.4553	12.267	4.7173	-9.2795	-6.7724	-8.6761	1721.4
11.73	1174	78	NaN	-3.0565	9.9636	5.9444	-184.14	10.136	6.9702	81.335	-874.34	1114.7	14.701	845.28	1067.1	54.182	67.801	0	1	5.579	-7.191	-15.229	-20.944	-0.83745	-1.917	8.3775	11.723	4.7415	-9.108	-6.8515	-9.2217	1721.6
11.74	1175	78	NaN	-3.0528	9.9329	5.9894	-183.91	9.8687	7.1173	81.394	-874.36	1114.7	15.38	845.11	1067	54.553	66.771	0	1	5.634	-7.1359	-15.23	-20.945	-0.8542	-1.7086	8.3441	11.458	4.7798	-8.8445	-6.8855	-9.4872	1721.4
11.75	1176	78	NaN	-3.047	9.9337	6.0063	-183.67	9.7983	7.1957	81.471	-874.32	1114.7	15.886	844.88	1067	56.158	67.281	0	1	5.6559	-7.1139	-15.231	-20.946	-0.86233	-1.4901	8.3455	11.387	4.7936	-8.604	-6.8851	-9.5592	1721.1
11.76	1177	78	NaN	-3.0393	9.9447	6.0165	-183.46	9.8439	7.2419	81.525	-874.27	1114.6	16.384	844.66	1067	55.802	64.04	0	1	5.6197	-7.1502	-15.232	-20.948	-0.86906	-1.2877	8.3592	11.429	4.7506	-8.4378	-6.8731	-9.5182	1720.8
11.77	1178	78	NaN	-3.0349	9.9518	6.0304	-183.28	9.9678	7.2632	81.545	-874.25	1114.6	16.982	844.44	1067.2	54.274	55.516	0	1	5.6526	-7.1172	-15.234	-20.949	-0.88357	-1.1308	8.3707	11.549	4.769	-8.248	-6.8631	-9.4001	1720.5
11.78	1179	78	NaN	-3.0394	9.955	6.029	-183.17	10.188	7.2386	81.601	-874.23	1114.6	17.69	844.13	1067.4	55.91	51.779	0	0	5.7024	-7.0672	-15.235	-20.95	-0.90938	-1.0372	8.3809	11.762	4.7931	-8.1045	-6.854	-9.1879	1720.2
11.79	1180	78	NaN	-3.0458	9.9663	6.0208	-182.83	10.413	7.3673	81.678	-874.21	1114.6	18.811	844.09	1067.6	55.374	48.795	0	0	5.7494	-7.0201	-15.235	-20.951	-0.95043	-0.7299	8.3992	11.98	4.799	-7.75	-6.8361	-8.9706	1720.1
11.8	1181	78	NaN	-3.0472	9.9816	6.0046	-182.68	10.539	7.3537	81.745	-874.16	1114.6	19.143	844.03	1067.7	54.387	51.617	0	0	5.7299	-7.0397	-15.236	-20.951	-0.96055	-0.59212	8.4187	12.102	4.7694	-7.6318	-6.8173	-8.8492	1720
11.81	1182	78	NaN	-3.0602	9.9951	6.0028	-182.43	10.758	7.3422	81.781	-874.09	1114.6	19.773	843.97	1068	54.517	52.877	0	0	5.6719	-7.0979	-15.237	-20.952	-0.99321	-0.36568	8.4404	12.312	4.6787	-7.4636	-6.7963	-8.6395	1719.8
11.82	1183	78	NaN	-3.0926	10.004	6.0169	-182.14	10.906	7.3571	81.769	-874.04	1114.6	20.78	844.16	1068.2	54.939	50.65	0	0	5.5672	-7.2028	-15.238	-20.953	-1.0597	-0.10371	8.4578	12.452	4.5075	-7.3065	-6.7797	-8.5005	1719.9
11.83	1184	78	NaN	-3.1388	10.006	6.0326	-181.91	10.846	7.3914	81.735	-873.99	1114.7	21.9	844.67	1068.4	55.835	51.232	0	0	5.4695	-7.3007	-15.239	-20.954	-1.1449	0.081152	8.4636	12.388	4.3246	-7.2195	-6.775	-8.5655	1720.3
11.84	1185	78	NaN	-3.1722	9.9964	6.018	-181.78	10.765	7.4602	81.792	-873.95	1114.7	22.9	844.99	1068.4	54.803	50.414	0	0	5.4189	-7.3514	-15.242	-20.957	-1.21	0.18607	8.4555	12.306	4.2089	-7.1653	-6.7864	-8.6512	1720.6
11.85	1186	78	NaN	-3.2465	9.9819	6.0262	-181.62	10.561	7.3829	81.798	-873.88	1114.7	23.994	845.46	1068.5	55.615	51.681	0	0	5.3622	-7.4083	-15.244	-20.959	-1.321	0.30347	8.4424	12.1	4.0412	-7.1048	-6.8016	-8.8587	1720.9
11.86	1187	78	NaN	-3.29	9.9739	6.0538	-181.55	10.436	7.4012	81.721	-873.86	1114.7	24.692	845.74	1068.5	58.318	51.865	0	0	5.3007	-7.4699	-15.245	-20.96	-1.3905	0.34879	8.4335	11.976	3.9102	-7.1211	-6.8115	-8.9839	1721.2
11.87	1188	78	NaN	-3.3595	9.9501	6.1017	-181.39	10.147	7.2666	81.585	-873.82	1114.8	25.317	846.37	1068.4	61.082	50.157	1	0	5.2358	-7.5349	-15.248	-20.964	-1.486	0.47923	8.4075	11.69	3.7498	-7.0557	-6.8408	-9.2736	1721.7
11.88	1189	78	NaN	-3.4716	9.8969	6.1695	-181.23	9.84	7.0323	81.384	-873.78	1114.8	26.224	847.06	1068.4	64.555	51.32	1	0	5.1436	-7.6274	-15.251	-20.966	-1.6357	0.60943	8.3508	11.386	3.5079	-7.0179	-6.9001	-9.58	1722.4
11.89	1190	78	NaN	-3.614	9.8078	6.2497	-181.17	9.7828	6.8863	81.107	-873.8	1114.9	27.595	847.29	1068.3	71.08	53.239	1	0	5.0135	-7.7578	-15.253	-20.968	-1.8332	0.61476	8.2564	11.334	3.1803	-7.143	-6.9963	-9.6337	1722.5
11.9	1191	78	NaN	-3.78	9.6693	6.3089	-180.82	9.6904	6.7214	80.825	-873.86	1114.9	28.913	848.05	1068.2	74.281	51.339	1	0	5.0209	-7.7503	-15.255	-20.971	-2.0532	0.90235	8.1158	11.244	2.9677	-6.848	-7.1396	-9.7268	1723.3
11.91	1192	78	NaN	-3.9051	9.5437	6.3495	-180.72	9.8947	6.6474	80.583	-873.95	1114.9	29.98	848.11	1068.1	75.616	53.178	1	0	5.0528	-7.7184	-15.258	-20.974	-2.222	0.96391	7.9876	11.451	2.8308	-6.7545	-7.2707	-9.5227	1723.4
11.92	1193	78	NaN	-4.0328	9.3925	6.394	-180.65	10.23	6.3423	80.314	-874.07	1114.9	30.516	848.06	1068.1	77.731	52.814	1	0	5.0175	-7.7538	-15.262	-20.978	-2.3765	1.0091	7.8375	11.785	2.641	-6.7447	-7.4248	-9.1922	1723.5
11.93	1194	78	NaN	-4.1469	9.2166	6.3441	-180.54	10.607	6.1249	80.331	-874.17	1114.8	31.319	848.09	1068.2	78.802	52.861	1	0	4.9858	-7.7855	-15.267	-20.982	-2.5169	1.086	7.6667	12.157	2.4689	-6.6995	-7.5999	-8.8253	1723.6
11.94	1195	78	NaN	-4.2473	9.0213	6.2362	-180.41	11.007	5.9756	80.517	-874.25	1114.7	32.299	848.22	1068.3	78.78	52.939	1	0	4.9786	-7.7928	-15.271	-20.986	-2.6438	1.1954	7.4782	12.55	2.3348	-6.5973	-7.7928	-8.4365	1723.8
11.95	1196	78	NaN	-4.3569	8.8077	6.2449	-180.28	11.486	5.4899	80.313	-874.35	1114.7	32.442	848.25	1068.5	78.977	52.277	1	0	4.9877	-7.7836	-15.276	-20.991	-2.7651	1.3099	7.2706	13.023	2.2227	-6.4737	-8.005	-7.9681	1723.9
11.96	1197	78	NaN	-4.4852	8.5463	6.3137	-180.12	12.069	5.055	79.869	-874.56	1114.7	32.82	848.09	1068.7	78.602	53.009	1	0	5.0015	-7.7698	-15.28	-20.995	-2.9207	1.4476	7.0191	13.596	2.0808	-6.3222	-8.2606	-7.3991	1723.9
11.97	1198	78	NaN	-4.6666	7.8283	6.3937	-179.88	12.953	4.1645	79.212	-875.13	1114.6	34.141	848.39	1069.1	78.226	53.173	1	0	5.0124	-7.7589	-15.282	-20.997	-3.1686	1.6168	6.316	14.465	1.8438	-6.1421	-8.9661	-6.532	1724.7
11.98	1199	78	NaN	-4.7465	7.2971	6.4045	-179.75	13.415	3.469	78.917	-875.52	1114.6	34.734	848.71	1069.3	77.927	53.375	1	0	5.0951	-7.676	-15.285	-21	-3.2786	1.7179	5.7951	14.917	1.8165	-5.9581	-9.49	-6.0835	1725.4
11.99	1200	78	NaN	-4.7551	6.9271	6.3613	-179.7	13.572	2.9842	78.925	-875.77	1114.5	34.947	848.96	1069.5	78.094	54.359	1	0	5.2225	-7.5483	-15.288	-21.003	-3.2944	1.765	5.4321	15.067	1.928	-5.7834	-9.8561	-5.936	1725.9
12	1201	78	NaN	-4.7521	6.5457	6.328	-179.68	13.659	2.574	78.922	-876.04	1114.4	35.513	849.18	1069.6	75.769	54.247	1	0	5.3303	-7.4402	-15.292	-21.007	-3.3108	1.7579	5.0577	15.147	2.0196	-5.6822	-10.234	-5.8602	1726.3
12.01	1202	78	NaN	-4.7475	6.0768	6.3998	-179.78	13.644	2.1705	78.494	-876.46	1114.4	36.735	849.47	1069.8	69.5	52.932	1	0	5.436	-7.3343	-15.296	-21.011	-3.3615	1.6084	4.5958	15.125	2.0745	-5.7258	-10.7	-5.8865	1727
12.02	1203	78	NaN	-4.6831	5.8567	6.3767	-179.8	13.464	1.8796	78.45	-876.67	1114.4	37.044	849.9	1069.8	66.787	51.679	1	0	5.624	-7.1459	-15.301	-21.016	-3.3093	1.5783	4.3756	14.945	2.3147	-5.5676	-10.926	-6.0714	1727.6
12.03	1204	78	NaN	-4.6305	5.6917	6.3913	-179.88	13.229	1.7585	78.292	-876.88	1114.4	37.807	850.29	1069.7	65.482	49.849	1	0	5.7144	-7.0552	-15.304	-21.02	-3.2877	1.4663	4.2092	14.712	2.4267	-5.5889	-11.095	-6.308	1728.2
12.04	1205	78	NaN	-4.5669	5.5899	6.3847	-180	13.032	1.6512	78.18	-877.08	1114.4	38.603	850.5	1069.8	65.932	51.579	1	0	5.7144	-7.0552	-15.306	-21.021	-3.2546	1.3153	4.1092	14.513	2.4598	-5.74	-11.197	-6.5082	1728.6
12.05	1206	78	NaN	-4.4616	5.5759	6.3761	-180.1	12.801	1.4869	78.01	-877.29	1114.5	39.221	850.73	1069.8	67.404	50.977	1	0	5.735	-7.0346	-15.307	-21.022	-3.1757	1.1882	4.095	14.282	2.5594	-5.8464	-11.211	-6.7396	1729
12.06	1207	78	NaN	-4.2998	5.6724	6.3862	-180.14	12.476	1.272	77.687	-877.55	1114.6	39.636	851.13	1069.6	71.026	52.131	1	0	5.7839	-6.9856	-15.307	-21.023	-3.0389	1.1239	4.1836	13.965	2.745	-5.8618	-11.124	-7.0579	1729.7
12.07	1208	78	NaN	-4.134	5.8732	6.2768	-180.2	12.379	1.1023	77.697	-877.88	1114.6	40.016	851.11	1069.6	75.718	51.716	1	0	5.8765	-6.8928	-15.309	-21.024	-2.8856	1.046	4.3831	13.869	2.9909	-5.8468	-10.926	-7.1552	1730
12.08	1209	78	NaN	-4.0016	6.0875	6.211	-180.22	12.363	1.004	77.694	-878.14	1114.7	40.204	851.15	1069.7	76.865	53.488	1	0	5.9529	-6.8162	-15.311	-21.026	-2.7597	1.0223	4.5952	13.856	3.1932	-5.7939	-10.716	-7.1704	1730.3
12.09	1210	78	NaN	-3.922	6.2383	6.1776	-180.24	12.372	0.96664	77.682	-878.3	1114.8	40.354	851.17	1069.7	76.856	51.719	1	0	6.0071	-6.7619	-15.313	-21.029	-2.6856	1.0004	4.7442	13.866	3.3215	-5.7615	-10.569	-7.1625	1730.5
12.1	1211	78	NaN	-3.8252	6.5529	6.1653	-180.26	12.417	0.97003	77.559	-878.54	1115	40.684	851.22	1069.7	77.067	50.897	1	0	5.9905	-6.7786	-15.313	-21.028	-2.6039	0.95914	5.0524	13.917	3.3865	-5.8194	-10.26	-7.1106	1730.7
12.11	1212	78	NaN	-3.7196	7.0161	6.1909	-180.28	12.495	1.0275	77.27	-878.86	1115.3	41.25	851.26	1069.7	76.828	53.14	1	0	5.9677	-6.8014	-15.311	-21.027	-2.527	0.9161	5.5046	14.007	3.4407	-5.8853	-9.8068	-7.0197	1731.1
12.12	1213	78	NaN	-3.6725	7.4081	6.2734	-180.25	12.607	1.1386	76.874	-879.2	1115.6	41.856	851.24	1069.6	77.285	54.535	1	0	5.9605	-6.8086	-15.311	-21.026	-2.5131	0.91325	5.8867	14.128	3.4473	-5.8954	-9.4239	-6.8978	1731.4
12.13	1214	78	NaN	-3.5349	7.9728	6.2194	-180.25	12.931	0.87814	76.96	-879.76	1115.9	41.511	850.88	1069.9	74.93	52.528	1	0	5.9713	-6.7978	-15.311	-21.026	-2.3615	0.92164	6.4522	14.452	3.6098	-5.8761	-8.8583	-6.5741	1731.6
12.14	1215	78	NaN	-3.4374	8.5757	6.1739	-180.18	13.079	0.91926	77.034	-880.33	1116.2	41.79	850.94	1070	70.479	51.451	1	0	5.9842	-6.7848	-15.311	-21.026	-2.2711	0.98649	7.0473	14.608	3.7131	-5.7983	-8.2632	-6.418	1732.3
12.15	1216	78	NaN	-3.3827	9.0613	6.131	-180.14	13.181	0.9083	77.094	-880.83	1116.4	41.884	851.01	1070	67.362	53.149	1	0	5.9669	-6.8022	-15.31	-21.025	-2.218	1.0268	7.5286	14.713	3.7488	-5.7754	-7.7811	-6.3114	1732.8
12.16	1217	78	NaN	-3.3142	9.5908	6.1154	-180.15	13.251	0.89289	77.079	-881.27	1116.6	42.02	851.12	1070.1	65.49	50.962	1	0	5.9434	-6.8258	-15.309	-21.024	-2.1549	1.0099	8.0538	14.788	3.7885	-5.8158	-7.255	-6.2355	1733.4
12.17	1218	78	NaN	-3.2254	10.188	6.1653	-180.2	13.285	0.92523	76.882	-881.69	1116.8	42.334	851.32	1070.1	66.489	49.42	1	0	5.8926	-6.8766	-15.307	-21.022	-2.0834	0.94276	8.6443	14.829	3.8093	-5.9338	-6.6628	-6.1936	1734
12.18	1219	78	NaN	-3.2114	10.548	6.3228	-180.25	13.28	0.91351	76.364	-882.11	1117	42.44	851.49	1070.1	66.575	50	1	0	5.8421	-6.9273	-15.306	-21.022	-2.0904	0.87593	9.0001	14.828	3.7517	-6.0513	-6.3062	-6.1934	1734.6
12.19	1220	78	NaN	-3.2099	10.983	6.4743	-180.32	13.285	0.82142	75.818	-882.79	1117.3	42.353	851.64	1070.2	66.361	51.961	1	0	5.7926	-6.9769	-15.306	-21.021	-2.1046	0.79034	9.4286	14.84	3.688	-6.1865	-5.8773	-6.1815	1735.4
12.2	1221	78	NaN	-3.1925	11.133	6.487	-180.36	13.271	0.79486	75.758	-883.12	1117.3	42.369	851.75	1070.2	66.014	51.869	1	0	5.7636	-7.006	-15.304	-21.019	-2.0899	0.74107	9.578	14.826	3.6736	-6.2649	-5.726	-6.1933	1735.8
12.21	1222	78	NaN	-3.1286	11.271	6.3609	-180.49	13.243	0.71833	76.172	-883.58	1117.2	42.313	851.83	1070.2	66.039	51.601	1	0	5.7709	-6.9986	-15.303	-21.018	-2.0109	0.62696	9.7196	14.794	3.7601	-6.3716	-5.5831	-6.2236	1736.4
12.22	1223	78	NaN	-3.0439	11.409	6.221	-180.64	13.197	0.63049	76.669	-884.11	1117.2	42.202	851.94	1070.3	62.949	51.733	1	0	5.818	-6.9514	-15.302	-21.017	-1.9065	0.50005	9.862	14.744	3.9115	-6.4514	-5.44	-6.2731	1737
12.23	1224	78	NaN	-2.9723	11.481	6.1961	-180.72	13.124	0.59472	76.84	-884.49	1117.2	42.075	852.11	1070.3	63.554	50.694	1	0	5.838	-6.9314	-15.305	-21.02	-1.8254	0.43089	9.9341	14.671	4.0126	-6.5005	-5.3708	-6.3491	1737.6
12.24	1225	78	NaN	-2.892	11.551	6.2551	-180.83	13.023	0.52758	76.74	-884.84	1117.2	41.756	852.31	1070.2	64.572	51.596	1	0	5.8554	-6.914	-15.308	-21.023	-1.7382	0.32685	10.005	14.569	4.1171	-6.5871	-5.3036	-6.454	1738.1
12.25	1226	78	NaN	-2.8566	11.559	6.3676	-180.89	12.977	0.50799	76.463	-885.05	1117.2	41.565	852.43	1070.2	59.615	51.886	1	0	5.9558	-6.8133	-15.312	-21.027	-1.706	0.2607	10.01	14.526	4.2498	-6.5526	-5.3017	-6.5006	1738.5
12.26	1227	78	NaN	-2.8286	11.544	6.4004	-180.92	12.966	0.52501	76.419	-885.16	1117.2	41.507	852.49	1070.2	60.691	52.234	1	0	6.029	-6.7399	-15.315	-21.03	-1.6776	0.22663	9.9956	14.515	4.3514	-6.5133	-5.3194	-6.5153	1738.6
12.27	1228	78	NaN	-2.7694	11.487	6.3556	-180.95	12.991	0.5439	76.652	-885.29	1117.1	41.318	852.55	1070.2	56.844	51.778	1	0	6.0507	-6.7182	-15.318	-21.033	-1.6047	0.21478	9.9407	14.537	4.446	-6.5034	-5.3771	-6.496	1738.8
12.28	1229	78	NaN	-2.6852	11.394	6.2678	-180.98	13.052	0.58505	77.05	-885.4	1117.1	41.027	852.65	1070.2	57.992	51.313	1	0	6.1134	-6.6554	-15.317	-21.032	-1.4978	0.20831	9.8515	14.595	4.6155	-6.447	-5.4655	-6.4377	1739.1
12.29	1230	78	NaN	-2.6208	11.303	6.2005	-181.01	13.151	0.68985	77.372	-885.4	1117	40.836	852.75	1070.2	55.662	52.703	1	0	6.1709	-6.5977	-15.315	-21.03	-1.4166	0.19171	9.7627	14.691	4.7543	-6.406	-5.5525	-6.339	1739.2
12.3	1231	78	NaN	-2.6386	11.279	6.3063	-181.03	13.327	0.73143	77.158	-885.2	1117	40.373	852.81	1070.2	66.389	50.801	1	0	6.1818	-6.5868	-15.313	-21.028	-1.4261	0.18515	9.7394	14.867	4.7557	-6.4017	-5.5735	-6.1614	1739
12.31	1232	78	NaN	-2.6551	11.293	6.3764	-181.02	13.42	0.7241	76.97	-885.05	1117	40.112	852.8	1070.3	69.812	54.13	1	0	6.234	-6.5344	-15.311	-21.026	-1.4401	0.19269	9.7541	14.959	4.794	-6.3417	-5.5568	-6.067	1738.9
12.32	1233	78	NaN	-2.6709	11.374	6.4814	-181	13.582	0.69727	76.744	-884.64	1117	39.551	852.84	1070.3	71.791	52.219	1	0	6.3065	-6.4618	-15.309	-21.024	-1.4446	0.22211	9.8339	15.121	4.8619	-6.2397	-5.475	-5.9026	1738.5
12.33	1234	78	NaN	-2.689	11.48	6.5759	-180.99	13.738	0.6904	76.555	-884.15	1117.1	38.987	852.92	1070.4	73.146	51.763	1	0	6.2653	-6.5031	-15.307	-21.023	-1.45	0.24504	9.94	15.279	4.8152	-6.2581	-5.3675	-5.7438	1738.1
12.34	1235	78	NaN	-2.7138	11.59	6.6319	-180.99	13.859	0.7327	76.457	-883.67	1117.1	38.593	853.01	1070.4	74.024	53.928	1	0	6.1962	-6.5723	-15.306	-21.022	-1.4647	0.25665	10.048	15.4	4.7315	-6.3157	-5.258	-5.6212	1737.7
12.35	1236	78	NaN	-2.7499	11.716	6.6775	-180.97	14.03	0.82887	76.436	-883.07	1117.2	38.142	853.07	1070.4	75.277	53.554	1	0	6.2324	-6.5361	-15.306	-21.021	-1.4863	0.29231	10.175	15.572	4.7461	-6.2438	-5.1314	-5.4492	1737.2
12.36	1237	78	NaN	-2.7681	11.788	6.7057	-180.96	14.157	0.88014	76.401	-882.67	1117.2	37.815	853.09	1070.5	76.884	55.774	1	0	6.1667	-6.602	-15.304	-21.02	-1.4947	0.31079	10.248	15.697	4.672	-6.2912	-5.0561	-5.3225	1736.8
12.37	1238	78	NaN	-2.7851	11.859	6.6927	-180.99	14.269	1.0221	76.527	-882.19	1117.2	37.564	853.18	1070.5	78.091	53.206	1	0	6.026	-6.7429	-15.302	-21.017	-1.4989	0.29895	10.32	15.808	4.5271	-6.444	-4.9823	-5.2086	1736.4
12.38	1239	78	NaN	-2.7906	11.896	6.6711	-181	14.33	1.0983	76.648	-881.9	1117.2	37.359	853.23	1070.6	78.676	54.19	1	0	5.9246	-6.8446	-15.3	-21.016	-1.4935	0.30097	10.357	15.869	4.4311	-6.5436	-4.9432	-5.147	1736.2
12.39	1240	78	NaN	-2.7969	11.921	6.6524	-180.99	14.371	1.1512	76.754	-881.64	1117.2	37.099	853.28	1070.6	78.059	53.688	1	0	5.8384	-6.931	-15.299	-21.014	-1.4875	0.31497	10.382	15.909	4.3509	-6.616	-4.9161	-5.1044	1736
12.4	1241	78	NaN	-2.8163	11.955	6.6403	-181	14.418	1.261	76.869	-881.2	1117.2	36.744	853.38	1070.6	77.489	51.611	1	0	5.7718	-6.9977	-15.296	-21.011	-1.4912	0.32361	10.417	15.956	4.2806	-6.6741	-4.8794	-5.0555	1735.7
12.41	1242	78	NaN	-2.8392	11.969	6.6399	-181.02	14.405	1.3996	76.939	-880.77	1117.2	36.48	853.47	1070.6	76.119	52.798	1	0	5.6662	-7.1036	-15.295	-21.01	-1.5028	0.31781	10.428	15.945	4.1634	-6.7858	-4.8666	-5.0652	1735.3
12.42	1243	78	NaN	-2.8573	11.948	6.6211	-181.03	14.393	1.4786	77.051	-880.54	1117.2	36.279	853.51	1070.6	75.263	52.557	1	0	5.5181	-7.252	-15.295	-21.01	-1.5103	0.32189	10.408	15.933	4.0078	-6.9301	-4.8871	-5.0771	1735.2
12.43	1244	78	NaN	-2.9042	11.849	6.6129	-181.04	14.314	1.6261	77.12	-880.35	1117.2	36.165	853.65	1070.5	74.881	54.955	1	0	5.3174	-7.4531	-15.293	-21.009	-1.5512	0.31053	10.307	15.855	3.7662	-7.1426	-4.9865	-5.1532	1735.1
12.44	1245	78	NaN	-2.9542	11.733	6.5974	-181.05	14.264	1.7174	77.215	-880.24	1117.1	35.971	853.72	1070.4	74.131	53.077	1	0	5.1493	-7.6217	-15.292	-21.008	-1.5917	0.30945	10.191	15.806	3.5576	-7.3122	-5.1018	-5.2012	1735.1
12.45	1246	78	NaN	-3.012	11.598	6.5761	-181.06	14.271	1.7428	77.332	-880.19	1117.1	35.642	853.71	1070.4	69.005	54.116	1	0	5.0554	-7.7158	-15.293	-21.008	-1.6347	0.32097	10.057	15.812	3.4207	-7.3948	-5.2358	-5.1955	1735
12.46	1247	78	NaN	-3.0948	11.419	6.5649	-181.06	14.302	1.7792	77.414	-880.17	1117	35.264	853.7	1070.4	70.549	50.372	1	0	4.9752	-7.7962	-15.292	-21.008	-1.7022	0.33042	9.878	15.843	3.273	-7.4658	-5.4145	-5.1649	1735
12.47	1248	78	NaN	-3.1603	11.313	6.5767	-181.06	14.325	1.8743	77.412	-880.13	1117	35.191	853.73	1070.4	67.211	52.103	1	0	4.8789	-7.8927	-15.292	-21.007	-1.7654	0.33247	9.7712	15.867	3.1135	-7.5602	-5.5211	-5.1406	1735
12.48	1249	78	NaN	-3.2491	11.178	6.5779	-181.05	14.386	1.9337	77.453	-880.15	1117	35.013	853.73	1070.3	63.766	51.735	1	0	4.702	-8.07	-15.292	-21.007	-1.847	0.35425	9.6385	15.926	2.855	-7.7157	-5.653	-5.0808	1735
12.49	1250	78	NaN	-3.3999	10.984	6.5979	-181.04	14.49	1.9824	77.398	-880.28	1116.9	34.709	853.76	1070.4	66.584	51.713	1	0	4.5392	-8.2331	-15.291	-21.006	-1.9897	0.3751	9.4481	16.026	2.5495	-7.858	-5.8427	-4.9795	1735.2
12.5	1251	78	NaN	-3.5478	10.818	6.5799	-181.02	14.588	2.0544	77.424	-880.39	1116.8	34.5	853.82	1070.4	64.921	53.055	1	0	4.4202	-8.3524	-15.29	-21.005	-2.1299	0.39286	9.2847	16.12	2.2903	-7.9596	-6.0051	-4.8846	1735.4
12.51	1252	78	NaN	-3.6653	10.716	6.5009	-181.01	14.669	2.1344	77.599	-880.45	1116.7	34.397	853.86	1070.4	66.723	52.11	1	0	3.8129	-8.9611	-15.287	-21.002	-2.2383	0.41438	9.1866	16.199	1.5746	-8.5467	-6.1003	-4.8035	1735.5
12.52	1253	78	NaN	-3.7908	10.636	6.3967	-180.99	14.78	2.158	77.797	-880.49	1116.6	34.148	853.86	1070.4	66.17	52.43	1	0	3.0597	-9.7161	-15.284	-20.999	-2.3491	0.45179	9.112	16.304	0.71059	-9.2643	-6.1717	-4.6944	1735.5
12.53	1254	78	NaN	-3.9311	10.591	6.3004	-180.96	14.876	2.2238	77.936	-880.55	1116.5	34.018	853.9	1070.5	65.961	52.028	1	0	3.1212	-9.6544	-15.287	-21.003	-2.4806	0.48947	9.0717	16.396	0.64058	-9.165	-6.2156	-4.607	1735.6
12.54	1255	78	NaN	-4.0805	10.605	6.2469	-181	15.03	2.3971	77.923	-880.54	1116.4	34.149	853.68	1070.5	66.911	52.26	1	0	3.0958	-9.6799	-15.289	-21.004	-2.6347	0.44961	9.0868	16.548	0.4611	-9.2303	-6.2023	-4.4566	1735.4
12.55	1256	78	NaN	-4.2675	10.694	6.1971	-181	15.146	2.5094	77.809	-880.45	1116.4	34.08	853.67	1070.5	66.337	52.751	1	0	2.9945	-9.7814	-15.289	-21.004	-2.823	0.44695	9.1773	16.663	0.17152	-9.3345	-6.1118	-4.3413	1735.3
12.56	1257	78	NaN	-4.4724	10.84	6.1067	-180.95	15.224	2.5666	77.711	-880.29	1116.4	33.829	853.79	1070.5	63.786	50.183	1	0	2.9826	-9.7934	-15.291	-21.007	-3.0227	0.49597	9.3258	16.739	-0.040157	-9.2974	-5.9656	-4.2674	1735.2
12.57	1258	78	NaN	-4.6584	10.998	5.96	-180.89	15.277	2.6239	77.716	-880.13	1116.4	33.588	853.9	1070.6	59.825	51.084	1	0	2.9737	-9.8023	-15.294	-21.009	-3.2006	0.56701	9.4848	16.79	-0.22696	-9.2353	-5.809	-4.219	1735.2
12.58	1259	78	NaN	-4.7891	11.089	5.8048	-180.85	15.281	2.7131	77.792	-880.07	1116.4	33.558	853.99	1070.6	59.228	53.491	1	0	2.9303	-9.8458	-15.298	-21.013	-3.3279	0.6107	9.5762	16.794	-0.39757	-9.235	-5.7217	-4.2195	1735.2
12.59	1260	78	NaN	-4.9061	11.17	5.6297	-180.7	15.176	2.7258	77.884	-880.03	1116.4	33.361	854.32	1070.6	63.739	52.179	1	0	2.9074	-9.8687	-15.301	-21.016	-3.4356	0.77051	9.6581	16.688	-0.52815	-9.0982	-5.6426	-4.328	1735.5
12.6	1261	78	NaN	-5.0843	11.278	5.4186	-180.61	15.116	2.7086	77.85	-880	1116.4	32.972	854.47	1070.6	67.146	51.635	1	0	2.9111	-9.865	-15.302	-21.017	-3.6021	0.87538	9.7657	16.628	-0.69109	-8.9897	-5.536	-4.3884	1735.7
12.61	1262	78	NaN	-5.2462	11.373	5.2499	-180.51	15.048	2.7924	77.752	-880	1116.4	32.813	854.62	1070.5	69.086	49.714	1	0	2.8896	-9.8866	-15.305	-21.02	-3.7622	0.97531	9.8589	16.562	-0.87262	-8.9113	-5.4457	-4.4579	1735.8
12.62	1263	78	NaN	-5.3736	11.452	5.1206	-180.41	14.978	2.8927	77.632	-880.01	1116.4	32.743	854.75	1070.4	68.622	51.888	1	0	2.8514	-9.9248	-15.308	-21.023	-3.8913	1.0675	9.9352	16.495	-1.0399	-8.8574	-5.3728	-4.5281	1735.9
12.63	1264	78	NaN	-5.4857	11.526	4.9857	-180.37	14.936	2.8812	77.506	-880.02	1116.4	32.475	854.77	1070.4	69.445	52.598	1	0	2.7828	-9.9936	-15.312	-21.027	-3.9988	1.118	10.008	16.454	-1.216	-8.8756	-5.3033	-4.5731	1736
12.64	1265	78	NaN	-5.5882	11.58	4.8521	-180.37	14.846	3.0177	77.365	-880.03	1116.5	32.664	854.88	1070.3	70.927	51.474	1	0	2.7809	-9.9955	-15.314	-21.03	-4.1122	1.1109	10.056	16.37	-1.3313	-8.8846	-5.2583	-4.6597	1736.1
12.65	1266	78	NaN	-5.7838	11.575	4.4816	-180.34	14.849	3.1133	77.53	-880.25	1116.5	32.602	854.85	1070.2	70.788	49.854	1	0	2.8041	-9.9723	-15.317	-21.032	-4.3006	1.1479	10.049	16.376	-1.4965	-8.8243	-5.2679	-4.6567	1736.3
12.66	1267	78	NaN	-5.8951	11.558	4.2521	-180.31	14.913	3.1841	77.634	-880.42	1116.4	32.564	854.78	1070.2	70.012	52.425	1	0	2.6534	-10.123	-15.317	-21.032	-4.4073	1.1769	10.031	16.44	-1.7539	-8.9465	-5.286	-4.5927	1736.4
12.67	1268	78	NaN	-5.9867	11.524	4.0861	-180.3	15.051	3.2375	77.649	-880.58	1116.4	32.489	854.67	1070.2	68.318	51.847	1	0	2.4655	-10.312	-15.313	-21.029	-4.4959	1.1923	9.9988	16.576	-2.0304	-9.1193	-5.3147	-4.4528	1736.4
12.68	1269	78	NaN	-6.0766	11.487	3.95	-180.3	15.207	3.2742	77.617	-880.72	1116.4	32.382	854.56	1070.2	67.552	50.831	1	0	2.3356	-10.442	-15.297	-21.012	-4.5834	1.1979	9.9632	16.731	-2.2478	-9.2439	-5.334	-4.2811	1736.5
12.69	1270	78	NaN	-6.1156	11.47	3.8983	-180.29	15.285	3.2926	77.59	-880.76	1116.4	32.335	854.53	1070.2	65.547	53.217	1	0	2.2624	-10.515	-15.289	-21.004	-4.6217	1.2009	9.9462	16.809	-2.3594	-9.3144	-5.3429	-4.195	1736.5
12.7	1271	78	NaN	-6.2178	11.378	3.7905	-180.29	15.489	3.3448	77.489	-880.99	1116.4	32.246	854.49	1070.3	63.866	51.332	1	0	2.2275	-10.55	-15.286	-21.001	-4.7245	1.2023	9.8584	17.009	-2.497	-9.3479	-5.4274	-3.9918	1736.7
12.71	1272	78	NaN	-6.2962	11.332	3.762	-180.3	15.6	3.4602	77.228	-881.13	1116.4	32.428	854.55	1070.4	61.239	51.371	1	0	2.2673	-10.51	-15.286	-21.001	-4.8177	1.1765	9.8131	17.118	-2.5504	-9.3338	-5.4728	-3.8827	1736.9
12.72	1273	78	NaN	-6.3591	11.27	3.6733	-180.3	15.709	3.5606	77.156	-881.31	1116.4	32.555	854.67	1070.4	59.104	53.637	1	0	2.336	-10.441	-15.287	-21.002	-4.8873	1.1718	9.7544	17.224	-2.5513	-9.2696	-5.5323	-3.7774	1737.2
12.73	1274	78	NaN	-6.3972	11.229	3.4952	-180.28	15.81	3.6296	77.426	-881.45	1116.3	32.585	854.82	1070.5	57.749	52.033	0	0	2.4344	-10.343	-15.288	-21.003	-4.9178	1.1966	9.7199	17.319	-2.4834	-9.1461	-5.5683	-3.684	1737.5
12.74	1275	78	NaN	-6.4193	11.258	3.3487	-180.25	15.869	3.6739	77.705	-881.49	1116.2	32.566	855.02	1070.6	53.716	51.542	0	0	2.5556	-10.221	-15.289	-21.004	-4.9304	1.2344	9.7549	17.372	-2.3748	-8.9869	-5.5336	-3.6312	1737.7
12.75	1276	78	NaN	-6.4724	11.371	3.5551	-180.22	15.857	3.7108	76.933	-881.55	1116.2	32.561	855.28	1070.6	54.766	51.488	0	0	2.6967	-10.08	-15.288	-21.003	-5.009	1.2469	9.8676	17.361	-2.3123	-8.8331	-5.4202	-3.6419	1738
12.76	1277	78	NaN	-6.4723	11.463	3.4647	-180.19	15.8	3.7352	77.228	-881.51	1116.2	32.589	855.49	1070.6	52.579	50.5	0	0	2.7574	-10.019	-15.287	-21.002	-5.0002	1.2855	9.96	17.303	-2.2428	-8.7336	-5.3265	-3.699	1738.2
12.77	1278	78	NaN	-6.4714	11.559	3.4538	-180.14	15.741	3.7502	77.298	-881.48	1116.2	32.604	855.67	1070.6	55.983	51.505	0	0	2.8309	-9.9454	-15.285	-21	-4.9976	1.3291	10.056	17.244	-2.1667	-8.6163	-5.2287	-3.7563	1738.3
12.78	1279	78	NaN	-6.4598	11.654	3.4462	-180.1	15.683	3.7223	77.368	-881.48	1116.2	32.504	855.82	1070.6	54.832	51.362	0	0	2.9285	-9.8476	-15.282	-20.998	-4.9805	1.3777	10.151	17.186	-2.052	-8.4699	-5.1315	-3.8118	1738.5
12.79	1280	78	NaN	-6.4505	11.768	3.4344	-180.06	15.588	3.7059	77.466	-881.5	1116.3	32.44	856.02	1070.6	53.874	52.104	0	0	3.05	-9.7258	-15.279	-20.994	-4.9661	1.4273	10.264	17.091	-1.916	-8.2984	-5.0145	-3.9029	1738.7
12.8	1281	78	NaN	-6.4581	11.914	3.4466	-180.01	15.44	3.7544	77.504	-881.55	1116.2	32.562	856.3	1070.6	54.765	53.467	0	0	3.1657	-9.6099	-15.275	-20.991	-4.9767	1.4734	10.409	16.944	-1.811	-8.1365	-4.866	-4.0463	1739
12.81	1282	78	NaN	-6.4611	12.027	3.5017	-179.96	15.372	3.7543	77.408	-881.57	1116.2	32.538	856.39	1070.6	54.969	52.139	0	0	3.2493	-9.526	-15.272	-20.987	-4.9822	1.5156	10.522	16.877	-1.7329	-8.0104	-4.7493	-4.1098	1739.1
12.82	1283	78	NaN	-6.4698	12.239	3.5715	-179.91	15.301	3.7592	77.287	-881.51	1116.2	32.49	856.6	1070.5	53.096	52.788	0	0	3.3213	-9.4539	-15.268	-20.983	-4.9934	1.5632	10.734	16.806	-1.6721	-7.8906	-4.5345	-4.1772	1739.3
12.83	1284	78	NaN	-6.492	12.384	3.6792	-179.87	15.3	3.7535	77.024	-881.52	1116.2	32.395	856.7	1070.4	54.539	51.502	0	0	3.3646	-9.4105	-15.264	-20.98	-5.0212	1.6018	10.878	16.807	-1.6567	-7.8087	-4.3868	-4.1725	1739.4
12.84	1285	78	NaN	-6.5	12.496	3.7488	-179.83	15.379	3.7988	76.938	-881.58	1116.2	32.364	856.73	1070.4	53.529	49.318	0	0	3.46	-9.3149	-15.259	-20.974	-5.0312	1.6435	10.989	16.886	-1.5712	-7.6713	-4.2707	-4.0881	1739.5
12.85	1286	78	NaN	-6.4897	12.582	3.7668	-179.78	15.503	3.8626	77.065	-881.66	1116.1	32.325	856.76	1070.4	52.931	50.51	0	0	3.5693	-9.2053	-15.253	-20.969	-5.0155	1.6915	11.077	17.007	-1.4462	-7.5138	-4.1762	-3.9613	1739.6
12.86	1287	78	NaN	-6.478	12.624	3.7813	-179.75	15.613	3.8509	77.179	-881.75	1116.1	32.092	856.82	1070.5	55.088	53.33	0	0	3.6414	-9.133	-15.247	-20.962	-4.9925	1.7382	11.122	17.115	-1.3511	-7.3949	-4.1253	-3.8477	1739.7
12.87	1288	78	NaN	-6.4446	12.651	3.7901	-179.71	15.751	3.9151	77.366	-881.83	1116.1	32.024	856.84	1070.6	55.147	53.381	0	0	3.7679	-9.0062	-15.242	-20.957	-4.9508	1.7792	11.151	17.251	-1.1829	-7.227	-4.0904	-3.7054	1739.9
12.88	1289	78	NaN	-6.4102	12.654	3.8441	-179.69	15.898	3.959	77.409	-881.96	1116.1	31.874	856.89	1070.6	55.768	52.674	0	0	3.9336	-8.8401	-15.236	-20.951	-4.9101	1.8111	11.157	17.395	-0.9765	-7.0291	-4.0792	-3.5563	1740
12.89	1290	78	NaN	-6.3772	12.646	3.9066	-179.66	16.027	4.0816	77.413	-882.11	1116.1	31.944	856.99	1070.7	54.496	49.374	0	0	4.0303	-8.7433	-15.226	-20.941	-4.8796	1.8414	11.151	17.521	-0.84933	-6.9018	-4.0756	-3.4201	1740.3
12.9	1291	78	NaN	-6.3306	12.629	3.9372	-179.62	16.134	4.1927	77.521	-882.25	1116.1	31.908	857.13	1070.8	56.093	51.008	0	0	4.1269	-8.6464	-15.217	-20.932	-4.8285	1.8823	11.136	17.628	-0.70154	-6.7641	-4.0808	-3.3036	1740.6
12.91	1292	78	NaN	-6.2714	12.603	3.9393	-179.58	16.232	4.2305	77.722	-882.38	1116.2	31.574	857.3	1070.8	54.562	52.195	0	0	4.2236	-8.5495	-15.207	-20.922	-4.7519	1.9407	11.11	17.726	-0.52834	-6.6088	-4.097	-3.1961	1740.9
12.92	1293	78	NaN	-6.2305	12.557	3.9825	-179.52	16.345	4.254	77.757	-882.6	1116.2	31.217	857.45	1070.9	54.163	52.468	0	0	4.275	-8.498	-15.201	-20.916	-4.6985	2.0133	11.066	17.835	-0.42345	-6.4847	-4.1348	-3.0807	1741.3
12.93	1294	78	NaN	-6.1784	12.52	4.0038	-179.48	16.401	4.4084	77.868	-882.75	1116.2	31.256	857.64	1070.9	55.583	50.308	0	0	4.2786	-8.4943	-15.199	-20.914	-4.6442	2.0587	11.03	17.892	-0.36563	-6.4356	-4.1689	-3.022	1741.6
12.94	1295	78	NaN	-6.1294	12.476	4.0179	-179.41	16.454	4.5459	78.021	-882.91	1116.2	31.226	857.85	1071	53.92	49.862	0	0	4.4337	-8.3389	-15.187	-20.902	-4.5896	2.1306	10.987	17.942	-0.15589	-6.2083	-4.1998	-2.9601	1742
12.95	1296	78	NaN	-6.0758	12.417	4.0462	-179.29	16.531	4.739	78.172	-883.13	1116.2	31.252	858.01	1071.1	55.62	51.087	0	0	4.5283	-8.2441	-15.177	-20.892	-4.5322	2.2487	10.932	18.016	-0.0039381	-5.9954	-4.2448	-2.8763	1742.4
12.96	1297	78	NaN	-6.0182	12.367	4.0682	-179.16	16.571	4.9636	78.353	-883.37	1116.2	31.258	858.26	1071.1	55.392	50.842	0	0	4.4777	-8.2948	-15.171	-20.886	-4.4693	2.3884	10.884	18.053	0.0084028	-5.9064	-4.2867	-2.8328	1742.8
12.97	1298	78	NaN	-5.96	12.35	4.0559	-179.05	16.526	5.1411	78.612	-883.55	1116.1	31.045	858.71	1071.1	53.356	51.014	0	0	4.2862	-8.4868	-15.161	-20.876	-4.3961	2.5173	10.869	18.006	-0.10987	-5.9695	-4.2918	-2.8699	1743.5
12.98	1299	78	NaN	-5.8999	12.373	4.0127	-178.96	16.5	5.161	78.959	-883.7	1116.1	30.307	859.2	1071.2	54.217	50.741	0	0	4.053	-8.7205	-15.15	-20.865	-4.3009	2.6413	10.898	17.975	-0.24791	-6.0792	-4.2518	-2.8904	1744.2
12.99	1300	78	NaN	-5.8766	12.411	4.0977	-178.76	16.457	5.4672	78.84	-883.85	1116.1	30.401	859.61	1071.1	54.592	53.095	0	0	4.0004	-8.7732	-15.147	-20.863	-4.2851	2.8336	10.934	17.934	-0.28471	-5.9397	-4.2132	-2.9285	1744.7
13	1301	78	NaN	-5.8531	12.478	4.2	-178.61	16.513	5.8215	78.682	-883.98	1116.1	30.629	859.89	1071.1	54.94	51.152	0	0	3.9553	-8.8184	-15.146	-20.861	-4.2747	2.9733	11.001	17.99	-0.31935	-5.845	-4.1445	-2.871	1745.1
13.01	1302	78	NaN	-5.8146	12.553	4.3574	-178.42	16.636	6.1302	78.31	-884.13	1116.1	30.66	860.18	1071.1	56.067	51.235	0	0	3.8182	-8.9559	-15.141	-20.856	-4.2498	3.1463	11.076	18.113	-0.43166	-5.8096	-4.0649	-2.7433	1745.5
13.02	1303	78	NaN	-5.7657	12.641	4.502	-178.16	16.816	6.3808	77.947	-884.28	1116.2	30.423	860.53	1071.2	56.696	52.754	0	0	3.7666	-9.0075	-15.138	-20.853	-4.2055	3.3954	11.165	18.292	-0.4389	-5.6121	-3.973	-2.5612	1746
13.03	1304	78	NaN	-5.7171	12.773	4.5102	-177.84	17.119	6.6443	78.042	-884.32	1116.2	30.004	860.94	1071.3	54.788	52.934	0	0	3.7399	-9.0343	-15.136	-20.851	-4.1404	3.738	11.301	18.591	-0.40057	-5.2963	-3.835	-2.2596	1746.5
13.04	1305	78	NaN	-5.6203	12.993	4.4526	-177.26	17.994	7.1434	78.381	-884.61	1116.2	29.155	861.46	1071.6	53.313	52.635	0	0	3.5838	-9.1908	-15.131	-20.847	-4.0054	4.3587	11.531	19.456	-0.42159	-4.8321	-3.6004	-1.3907	1747.3
13.05	1306	78	NaN	-5.572	13.164	4.4097	-176.78	18.609	7.7852	78.557	-884.71	1116.2	29.452	861.69	1071.9	54.516	50.364	0	0	3.4941	-9.2807	-15.129	-20.844	-3.9613	4.8338	11.709	20.064	-0.46727	-4.4469	-3.4198	-0.77946	1747.6
13.06	1307	78	NaN	-5.535	13.41	4.4109	-176.27	19.423	8.4984	78.544	-884.8	1116.3	29.588	862.03	1072.1	53.711	50.868	0	0	3.4595	-9.3154	-15.127	-20.842	-3.9297	5.3315	11.961	20.872	-0.47027	-3.9839	-3.1657	0.029488	1748.1
13.07	1308	78	NaN	-5.5078	13.649	4.4393	-175.81	20.251	9.0902	78.426	-884.91	1116.4	29.409	862.39	1072.4	53.613	49.647	0	0	3.4112	-9.3638	-15.124	-20.84	-3.9009	5.7935	12.209	21.691	-0.48972	-3.5703	-2.9156	0.85169	1748.5
13.08	1309	78	NaN	-5.4874	13.834	4.4605	-175.42	20.915	9.5525	78.31	-885.03	1116.4	29.121	862.79	1072.7	53.559	53.202	0	0	3.3525	-9.4226	-15.122	-20.837	-3.8754	6.1887	12.402	22.347	-0.52285	-3.2338	-2.7191	1.5101	1749.1
13.09	1310	78	NaN	-5.4627	14.015	4.4319	-175.04	21.42	10.137	78.302	-885.14	1116.5	29.107	863.51	1072.8	53.154	50.012	0	0	3.2736	-9.5016	-15.122	-20.837	-3.8512	6.5688	12.585	22.85	-0.57762	-2.9329	-2.5368	2.0126	1749.9
13.1	1311	78	NaN	-5.4282	14.109	4.3022	-174.93	21.713	10.511	78.636	-885.13	1116.4	29.466	863.87	1072.9	53.156	50.364	0	0	3.2101	-9.5653	-15.122	-20.838	-3.8178	6.6813	12.683	23.139	-0.60772	-2.884	-2.4395	2.3014	1750.2
13.11	1312	78	NaN	-5.4238	14.286	4.1622	-174.44	22.526	11.073	78.92	-885.38	1116.4	28.842	864.75	1073.2	55.379	52.637	0	0	3.1663	-9.6092	-15.123	-20.838	-3.7848	7.1988	12.871	23.941	-0.61846	-2.4103	-2.2521	3.1028	1751.4
13.12	1313	78	NaN	-5.4515	14.585	3.9272	-173.95	23.697	11.938	79.387	-885.4	1116.3	28.571	866.08	1073.4	54.78	53.583	0	0	3.269	-9.5063	-15.124	-20.84	-3.7896	7.7099	13.182	25.099	-0.52067	-1.7964	-1.9423	4.2597	1752.7
13.13	1314	78	NaN	-5.5069	14.832	3.7838	-173.66	24.832	12.655	79.574	-885.41	1116.3	28.458	867.26	1073.7	53.869	50.504	0	0	3.3814	-9.3936	-15.127	-20.842	-3.8364	8.0129	13.44	26.224	-0.45496	-1.3807	-1.6862	5.3818	1753.9
13.14	1315	78	NaN	-5.5807	14.893	3.857	-173.6	25.665	12.878	79.192	-885.68	1116.3	28.052	867.92	1073.9	54.761	49.136	0	0	3.4717	-9.3031	-15.13	-20.845	-3.9103	8.0675	13.508	27.05	-0.43865	-1.2356	-1.6212	6.205	1754.9
13.15	1316	78	NaN	-5.6599	14.924	3.8654	-173.66	26.478	13.047	79.032	-885.92	1116.3	27.73	868.79	1074.1	53.34	53.114	0	0	3.5377	-9.237	-15.133	-20.848	-3.9852	8.018	13.547	27.855	-0.44754	-1.219	-1.5856	7.0067	1756
13.16	1317	78	NaN	-5.7431	14.94	3.7295	-174.03	27.759	13.191	79.235	-886.14	1116.2	27.566	870.03	1074.4	54.369	50.81	0	0	3.5594	-9.2152	-15.138	-20.853	-4.0578	7.6534	13.576	29.122	-0.49847	-1.5618	-1.5615	8.2691	1757.4
13.17	1318	78	NaN	-5.784	14.942	3.664	-174.29	28.408	13.207	79.343	-886.23	1116.2	27.5	870.7	1074.5	55.991	53.648	0	0	3.5811	-9.1935	-15.142	-20.858	-4.0938	7.4031	13.586	29.764	-0.51275	-1.7904	-1.5565	8.9064	1758.2
13.18	1319	78	NaN	-5.852	14.923	3.637	-174.83	29.292	13.001	79.305	-886.32	1116.1	27.226	871.76	1074.7	53.273	50.494	0	0	3.6028	-9.1717	-15.147	-20.862	-4.1552	6.8675	13.574	30.641	-0.55245	-2.3043	-1.5726	9.7783	1759.3
13.19	1320	78	NaN	-5.9373	14.894	3.6128	-175.58	30.387	12.686	79.229	-886.4	1116.1	26.912	873.16	1074.9	56.112	58.016	0	0	3.6245	-9.15	-15.152	-20.867	-4.2343	6.1209	13.554	31.727	-0.6098	-3.0291	-1.5978	10.86	1760.8
13.2	1321	78	NaN	-5.9924	14.867	3.5743	-176.25	31.191	12.404	79.244	-886.38	1116	26.868	874.34	1075.1	56.114	67.266	0	1	3.6462	-9.1282	-15.156	-20.872	-4.2885	5.4532	13.534	32.523	-0.64235	-3.675	-1.6221	11.651	1762
13.21	1322	78	NaN	-6.0772	14.789	3.5714	-177.29	32.257	11.741	79.085	-886.37	1116	26.389	875.99	1075.3	55.186	67.651	0	1	3.6679	-9.1065	-15.161	-20.876	-4.3645	4.4232	13.466	33.58	-0.69664	-4.6833	-1.6952	12.704	1763.6
13.22	1323	78	NaN	-6.1874	14.612	3.6786	-178	32.933	11.417	78.672	-886.78	1116	26.592	877.18	1075.5	54.376	65.471	0	1	3.6896	-9.0848	-15.166	-20.881	-4.4963	3.6863	13.295	34.25	-0.8067	-5.3985	-1.8708	13.369	1765.2
13.23	1324	78	NaN	-6.2748	14.451	3.6789	-178.81	33.657	10.873	78.547	-886.9	1116	26.526	878.72	1075.7	54.085	61.767	0	1	3.7113	-9.063	-15.17	-20.886	-4.5872	2.8767	13.143	34.965	-0.8759	-6.1863	-2.0276	14.079	1766.8
13.24	1325	78	NaN	-6.336	14.313	3.6472	-179.52	34.293	10.18	78.537	-886.8	1116	26.167	880.39	1075.9	55.205	53.155	0	1	3.733	-9.0413	-15.175	-20.89	-4.6386	2.1793	13.013	35.592	-0.9056	-6.862	-2.1616	14.701	1768.4
13.25	1326	78	NaN	-6.3734	14.21	3.6398	-179.94	34.679	9.6008	78.508	-886.66	1115.9	25.794	881.73	1076	55.768	59.178	0	1	3.7547	-9.0195	-15.18	-20.895	-4.666	1.7722	12.917	35.972	-0.91136	-7.2473	-2.2623	15.077	1769.6
13.26	1327	78	NaN	-6.3899	14.176	3.6367	-180.01	34.767	9.4294	78.499	-886.58	1115.9	25.801	882.34	1076	56.131	58.548	0	1	3.7764	-8.9978	-15.184	-20.9	-4.6835	1.6952	12.885	36.059	-0.90715	-7.3025	-2.2998	15.159	1770.2
13.27	1328	78	NaN	-6.4088	14.123	3.6444	-180	35.068	9.0069	78.518	-886.3	1116	25.808	883.55	1076.3	54.599	52.423	0	1	3.7981	-8.976	-15.189	-20.904	-4.7029	1.703	12.842	36.349	-0.90487	-7.273	-2.3468	15.445	1771.1
13.28	1329	78	NaN	-6.4162	14.109	3.6529	-179.67	35.034	8.5415	78.558	-886.03	1116	25.43	884.86	1076.4	54.587	55.283	0	1	3.8198	-8.9543	-15.194	-20.909	-4.6978	2.0483	12.829	36.315	-0.87804	-6.9059	-2.3649	15.406	1772.1
13.29	1330	78	NaN	-6.4095	14.111	3.6669	-179.27	34.935	8.1858	78.607	-885.84	1116	25.038	885.71	1076.4	55.205	53.68	0	1	3.8415	-8.9325	-15.198	-20.914	-4.6775	2.4607	12.832	36.214	-0.83601	-6.4718	-2.3663	15.3	1772.8
13.3	1331	78	NaN	-6.3973	14.131	3.6808	-178.81	34.761	7.9281	78.669	-885.68	1116	24.691	886.32	1076.5	53.684	54.381	0	1	3.8632	-8.9108	-15.203	-20.918	-4.6525	2.9347	12.853	36.039	-0.78935	-5.9761	-2.3497	15.12	1773.3
13.31	1332	78	NaN	-6.3885	14.168	3.6991	-178.25	34.484	7.7412	78.725	-885.52	1116	24.43	886.95	1076.5	53.241	51.357	0	1	3.8849	-8.889	-15.208	-20.923	-4.634	3.5038	12.89	35.762	-0.74912	-5.3852	-2.3176	14.839	1773.7
13.32	1333	78	NaN	-6.3847	14.201	3.7525	-177.64	34.205	7.6812	78.708	-885.44	1116	24.457	887.39	1076.5	55.237	52.733	0	1	3.9066	-8.8673	-15.212	-20.928	-4.6319	4.1107	12.925	35.481	-0.72532	-4.7566	-2.2877	14.553	1774.1
13.33	1334	78	NaN	-6.3919	14.264	3.7809	-176.61	33.543	7.6455	78.857	-885.34	1116	24.264	887.93	1076.4	55.242	54.252	0	1	3.9283	-8.8455	-15.217	-20.932	-4.6285	5.1485	12.987	34.821	-0.70023	-3.697	-2.2303	13.888	1774.6
13.34	1335	78	NaN	-6.3964	14.304	3.8361	-176.11	33.221	7.6613	78.793	-885.29	1116	24.219	888.11	1076.4	53.562	50.702	0	1	3.9499	-8.8238	-15.222	-20.937	-4.6338	5.6503	13.026	34.499	-0.68381	-3.1734	-2.1962	13.562	1774.7
13.35	1336	78	NaN	-6.4119	14.374	3.9164	-175.18	32.625	7.6546	78.779	-885.3	1116	23.872	888.07	1076.5	53.809	52.648	0	1	3.9716	-8.802	-15.226	-20.942	-4.6385	6.5918	13.096	33.902	-0.6668	-2.2103	-2.1301	12.96	1774.7
13.36	1337	78	NaN	-6.4319	14.457	3.9829	-174	31.863	7.6755	78.887	-885.33	1116	23.446	887.95	1076.5	54.459	55.817	0	1	3.9864	-8.7872	-15.23	-20.946	-4.6412	7.788	13.181	33.139	-0.65477	-0.99916	-2.0492	12.193	1774.6
13.37	1338	78	NaN	-6.4451	14.512	4.0057	-173.24	31.334	7.7736	79.028	-885.36	1116	23.321	887.85	1076.4	55.283	54.083	0	1	3.9684	-8.8053	-15.232	-20.947	-4.6456	8.558	13.235	32.611	-0.67728	-0.24732	-1.9966	11.664	1774.5
13.38	1339	78	NaN	-6.47	14.565	4.0762	-172.63	30.761	7.6795	78.992	-885.45	1116	22.804	887.71	1076.4	54.628	52.009	0	1	3.942	-8.8317	-15.235	-20.95	-4.6551	9.1813	13.285	32.041	-0.71303	0.34959	-1.9499	11.091	1774.5
13.39	1340	78	NaN	-6.4855	14.625	4.0864	-171.91	29.909	7.6935	79.265	-885.59	1115.9	22.604	887.23	1076.3	54.087	57.306	0	1	3.9103	-8.8635	-15.239	-20.954	-4.6549	9.9228	13.345	31.189	-0.74464	1.0592	-1.894	10.235	1774.2
13.4	1341	78	NaN	-6.4331	14.747	3.9654	-171.4	29.214	7.7007	79.847	-885.31	1115.8	22.437	886.78	1076.2	55.441	60.224	0	1	3.8663	-8.9076	-15.244	-20.959	-4.5776	10.458	13.468	30.494	-0.71122	1.5507	-1.776	9.5349	1773.5
13.41	1342	78	NaN	-6.3976	14.844	3.9381	-171.06	28.466	7.6197	80.148	-885.2	1115.8	22.153	886.15	1076.1	54.711	63.448	0	1	3.8175	-8.9566	-15.249	-20.964	-4.5223	10.819	13.562	29.748	-0.70488	1.8621	-1.6871	8.7841	1772.7
13.42	1343	78	NaN	-6.4037	14.882	4.0441	-170.85	27.665	7.4904	80.079	-885.4	1115.8	21.837	885.38	1076	55.87	64.149	0	1	3.7922	-8.9819	-15.253	-20.968	-4.5198	11.032	13.596	28.952	-0.72766	2.05	-1.6573	7.9836	1772.2
13.43	1344	78	NaN	-6.3997	14.906	4.1089	-170.8	27.06	7.4472	80.112	-885.56	1115.8	21.746	884.74	1075.9	53.963	67.355	0	1	3.6791	-9.0952	-15.263	-20.978	-4.5113	11.085	13.617	28.349	-0.8322	1.9903	-1.6457	7.3708	1771.7
13.44	1345	78	NaN	-6.3878	14.923	4.132	-170.88	26.416	7.359	80.245	-885.66	1115.7	21.654	884.14	1075.7	56.77	70.934	0	1	3.4799	-9.2949	-15.277	-20.992	-4.4916	11.017	13.63	27.71	-1.0117	1.7222	-1.6474	6.7177	1771.2
13.45	1346	78	NaN	-6.3727	14.941	4.1882	-171.07	25.753	7.3731	80.274	-885.79	1115.7	21.866	883.57	1075.5	59.245	70.789	0	1	3.4269	-9.348	-15.283	-20.999	-4.482	10.821	13.64	27.053	-1.0552	1.4726	-1.6437	6.0548	1770.8
13.46	1347	78	NaN	-6.3345	14.96	4.2358	-171.51	24.772	7.2474	80.428	-885.96	1115.7	21.568	882.72	1075.2	54.375	71.077	0	1	3.4134	-9.3616	-15.289	-21.004	-4.4285	10.394	13.648	26.085	-1.0151	1.0319	-1.6407	5.0808	1770.1
13.47	1348	78	NaN	-6.293	14.972	4.27	-172.07	24.02	7.2358	80.6	-886.12	1115.7	21.419	881.68	1074.9	55.397	69.862	0	1	3.451	-9.3239	-15.293	-21.008	-4.3756	9.8489	13.651	25.341	-0.92466	0.52506	-1.6418	4.3336	1769.3
13.48	1349	78	NaN	-6.2583	14.969	4.2928	-172.67	23.791	7.4607	80.712	-886.22	1115.7	21.698	880.6	1074.8	55.646	67.688	0	1	3.4909	-9.2838	-15.297	-21.012	-4.3453	9.2452	13.644	25.116	-0.85435	-0.038636	-1.6531	4.1043	1768.3
13.49	1350	78	NaN	-6.204	14.959	4.3021	-173.5	23.522	7.5741	80.912	-886.34	1115.7	21.32	879.61	1074.4	54.987	69.21	0	1	3.5343	-9.2403	-15.301	-21.017	-4.2713	8.4344	13.622	24.859	-0.737	-0.80596	-1.6792	3.8423	1767.4
13.5	1351	78	NaN	-6.181	14.955	4.3255	-174.1	23.648	7.7512	80.972	-886.4	1115.7	21.023	878.76	1074.5	55.711	68.906	0	1	3.5777	-9.1968	-15.305	-21.02	-4.2358	7.8453	13.618	24.985	-0.65809	-1.3516	-1.6868	3.9646	1766.7
13.51	1352	78	NaN	-6.1505	14.941	4.3421	-174.73	23.767	8.1098	81.038	-886.46	1115.7	21.168	878.15	1074.4	55.356	67.493	0	1	3.6045	-9.17	-15.311	-21.026	-4.2073	7.2089	13.6	25.107	-0.60277	-1.9611	-1.7102	4.0811	1766.1
13.52	1353	78	NaN	-6.1157	14.922	4.3454	-175.37	23.988	8.4859	81.133	-886.5	1115.7	21.165	877.52	1074.4	54.915	68.727	0	1	3.5864	-9.1881	-15.321	-21.036	-4.1686	6.5807	13.58	25.33	-0.58221	-2.6074	-1.7409	4.2938	1765.5
13.53	1354	78	NaN	-6.081	14.899	4.343	-175.98	24.314	8.8185	81.229	-886.54	1115.7	20.838	876.89	1074.3	55.088	68.443	0	1	3.6394	-9.135	-15.326	-21.041	-4.1196	5.9781	13.556	25.657	-0.48016	-3.1569	-1.7692	4.6158	1764.9
13.54	1355	78	NaN	-6.0466	14.868	4.3468	-176.71	24.774	9.2247	81.292	-886.58	1115.7	20.351	876.27	1074.3	54.034	64.298	0	1	3.7016	-9.0727	-15.329	-21.044	-4.0667	5.2745	13.525	26.118	-0.36514	-3.7982	-1.804	5.0736	1764.4
13.55	1356	78	NaN	-5.9959	14.821	4.3564	-178.08	25.695	10.251	81.372	-886.58	1115.7	20.229	875.25	1074.4	54.447	56.832	0	1	3.6263	-9.1481	-15.332	-21.048	-4.0083	3.9031	13.476	27.04	-0.38193	-5.245	-1.856	5.9919	1763.4
13.56	1357	78	NaN	-5.9821	14.796	4.3582	-178.47	26.02	10.521	81.383	-886.6	1115.7	19.987	874.9	1074.4	56.014	55.712	0	1	3.5739	-9.2006	-15.336	-21.051	-3.9859	3.5235	13.453	27.363	-0.41197	-5.6771	-1.8832	6.3121	1763.1
13.57	1358	78	NaN	-5.9648	14.757	4.3672	-179.33	26.655	11.247	81.37	-886.6	1115.7	19.928	874.31	1074.4	55.546	58.676	0	1	3.6317	-9.1427	-15.337	-21.052	-3.9665	2.6708	13.413	27.998	-0.33472	-6.4719	-1.9237	6.9461	1762.5
13.58	1359	78	NaN	-5.9428	14.716	4.3712	-180.22	27.275	11.974	81.373	-886.59	1115.7	19.942	873.68	1074.4	54.266	57.701	0	1	3.5852	-9.1894	-15.338	-21.054	-3.9441	1.7752	13.372	28.619	-0.35888	-7.4141	-1.9665	7.5658	1761.8
13.59	1360	78	NaN	-5.9201	14.681	4.3657	-180.95	27.716	12.496	81.394	-886.56	1115.7	19.884	873.15	1074.4	54.523	56.604	0	1	3.4734	-9.3014	-15.34	-21.055	-3.9182	1.0488	13.336	29.06	-0.44481	-8.2526	-2.0035	8.0054	1761.3
13.6	1361	78	NaN	-5.9014	14.653	4.357	-181.66	28.059	12.98	81.399	-886.52	1115.8	19.733	872.67	1074.4	54.824	57.846	0	1	3.477	-9.2978	-15.339	-21.054	-3.8938	0.35115	13.306	29.406	-0.41686	-8.9467	-2.0328	8.3526	1760.8
13.61	1362	78	NaN	-5.8807	14.627	4.3592	-182.4	28.391	13.715	81.343	-886.48	1115.8	20.482	872.18	1074.6	54.145	55.805	0	1	3.4907	-9.2841	-15.336	-21.051	-3.8987	-0.4229	13.286	29.732	-0.408	-9.707	-2.0504	8.6811	1760.2
13.62	1363	78	NaN	-5.8907	14.493	4.5106	-183.46	28.638	14.388	80.838	-886.89	1115.9	20.995	871.47	1074.6	54.934	58.531	0	1	3.516	-9.2587	-15.333	-21.048	-3.9415	-1.5067	13.148	29.984	-0.42549	-10.765	-2.1847	8.9362	1759.9
13.63	1364	78	NaN	-5.8585	14.442	4.5854	-184.55	28.736	14.732	80.547	-886.98	1115.9	21.009	870.67	1074.4	51.904	57.682	0	1	3.4928	-9.2819	-15.328	-21.043	-3.9184	-2.6065	13.087	30.09	-0.42563	-11.888	-2.2409	9.0465	1759.2
13.64	1365	78	NaN	-5.7736	14.502	4.5015	-185.62	28.725	14.961	80.717	-886.62	1115.9	21.126	869.84	1074.2	55.06	53.976	0	1	3.464	-9.3108	-15.324	-21.039	-3.8305	-3.6747	13.143	30.084	-0.36648	-12.986	-2.1808	9.0449	1758
13.65	1366	78	NaN	-5.6694	14.609	4.3262	-186.58	28.655	15.195	81.153	-886.08	1115.9	21.614	869.06	1074.3	53.124	56.158	0	1	3.4283	-9.3466	-15.319	-21.034	-3.7265	-4.6388	13.252	30.012	-0.29826	-13.985	-2.0668	8.9786	1756.6
13.66	1367	78	NaN	-5.6184	14.619	4.2917	-187.26	28.539	15.244	81.179	-885.99	1115.9	21.921	868.49	1074.2	56.206	69.356	0	1	3.4131	-9.3619	-15.313	-21.028	-3.6839	-5.3276	13.261	29.897	-0.27087	-14.69	-2.052	8.8693	1756
13.67	1368	78	NaN	-5.5697	14.635	4.2991	-187.87	28.399	15.164	81.072	-885.92	1115.9	22.028	867.73	1074.2	55.824	70.817	0	1	3.4348	-9.3401	-15.306	-21.021	-3.6413	-5.9444	13.275	29.759	-0.20649	-15.285	-2.0311	8.7375	1755.1
13.68	1369	78	NaN	-5.5098	14.644	4.2478	-188.5	28.22	15.121	81.141	-885.83	1115.9	22.424	867.1	1074.3	55.95	75.783	0	1	3.4017	-9.3733	-15.3	-21.016	-3.5913	-6.5791	13.285	29.579	-0.18961	-15.952	-2.0154	8.5632	1754.4
13.69	1370	78	NaN	-5.4587	14.655	4.1941	-189.05	27.959	15.15	81.191	-885.74	1115.9	22.95	866.59	1074.3	58.561	75.404	0	1	3.329	-9.4461	-15.295	-21.01	-3.5552	-7.1507	13.295	29.318	-0.22611	-16.597	-1.9999	8.308	1753.8
13.7	1371	78	NaN	-5.4	14.667	4.1439	-189.72	27.589	15.043	81.203	-885.63	1115.9	23.367	865.95	1074.2	55.547	73.322	0	1	3.1699	-9.6057	-15.29	-21.005	-3.5089	-7.8302	13.305	28.951	-0.33902	-17.436	-1.9841	7.9458	1753
13.71	1372	78	NaN	-5.3201	14.677	4.0884	-190.6	27.106	14.699	81.22	-885.51	1115.9	23.693	865.05	1074.2	55.525	75.696	0	1	3.0625	-9.7133	-15.285	-21	-3.4379	-8.7166	13.312	28.47	-0.37549	-18.43	-1.9725	7.4699	1752
13.72	1373	78	NaN	-5.2596	14.672	4.04	-191.24	26.54	14.6	81.222	-885.4	1115.9	24.771	864.32	1074.2	55.028	75.663	0	1	2.9817	-9.7942	-15.281	-20.996	-3.4117	-9.3918	13.309	27.904	-0.43005	-19.186	-1.9719	6.9078	1751.1
13.73	1374	78	NaN	-5.2356	14.657	4.0149	-191.57	26.069	14.516	81.203	-885.34	1115.9	25.29	863.91	1074.1	55.041	75.871	0	1	2.8415	-9.9348	-15.274	-20.989	-3.4048	-9.7363	13.289	27.436	-0.56339	-19.671	-1.9847	6.4467	1750.6
13.74	1375	78	NaN	-5.2145	14.629	3.9852	-191.86	25.6	14.455	81.211	-885.29	1115.9	25.94	863.63	1074	55.775	74.484	0	1	2.6415	-10.135	-15.266	-20.981	-3.4044	-10.047	13.258	26.971	-0.76292	-20.182	-2.0073	5.9897	1750.3
13.75	1376	78	NaN	-5.189	14.594	3.9461	-192.09	25.192	14.383	81.265	-885.24	1115.9	26.587	863.26	1074	56.619	72.894	0	1	2.2098	-10.568	-15.254	-20.969	-3.3979	-10.3	13.222	26.565	-1.1881	-20.868	-2.0322	5.5954	1749.9
13.76	1377	78	NaN	-5.1708	14.506	3.9661	-192.22	24.784	14.268	81.138	-885.34	1115.9	27.169	862.66	1073.9	57.146	59.211	0	1	1.9453	-10.833	-15.245	-20.96	-3.4024	-10.455	13.132	26.158	-1.457	-21.288	-2.1124	5.1976	1749.3
13.77	1378	78	NaN	-5.1773	14.328	4.1067	-192.23	24.271	14.143	80.618	-885.77	1116	27.815	861.9	1073.9	54.674	50.134	0	1	1.8183	-10.96	-15.238	-20.953	-3.4468	-10.5	12.948	25.65	-1.6285	-21.461	-2.2894	4.6972	1749
13.78	1379	78	NaN	-5.1813	14.271	4.0594	-192.28	23.907	14.427	80.712	-885.75	1116	29.292	861.86	1074	54.825	54.648	0	1	1.6527	-11.126	-15.227	-20.942	-3.496	-10.594	12.896	25.282	-1.8433	-21.72	-2.3307	4.3403	1748.9
13.79	1380	78	NaN	-5.1819	14.242	4.0601	-192.12	23.779	14.113	80.682	-885.74	1116	28.721	861.24	1073.9	54.886	53.345	0	1	1.4404	-11.339	-15.218	-20.933	-3.4783	-10.415	12.864	25.156	-2.0379	-21.754	-2.3534	4.2235	1748.3
13.8	1381	78	NaN	-5.1955	14.189	4.0589	-191.84	23.448	13.947	80.628	-885.71	1116	28.761	860.53	1073.9	55.002	55.767	0	1	1.1628	-11.617	-15.211	-20.926	-3.4942	-10.143	12.809	24.829	-2.3313	-21.76	-2.4023	3.9027	1747.5
13.81	1382	78	NaN	-5.2145	14.131	4.0503	-191.51	23.091	13.781	80.572	-885.66	1116	28.995	859.66	1073.9	54.77	51.969	0	1	0.91105	-11.87	-15.202	-20.917	-3.5218	-9.8134	12.749	24.472	-2.6108	-21.683	-2.4526	3.5552	1746.6
13.82	1383	78	NaN	-5.2311	14.085	4.0433	-191.18	22.836	13.681	80.508	-885.61	1116	29.354	858.87	1074	54.734	62.164	0	1	0.69049	-12.091	-15.191	-20.906	-3.5515	-9.496	12.706	24.216	-2.861	-21.587	-2.4851	3.3095	1745.7
13.83	1384	78	NaN	-5.2436	14.053	4.0529	-190.93	22.598	14.122	80.422	-885.6	1116	30.763	858.85	1074.1	53.377	69.637	0	1	0.46992	-12.312	-15.18	-20.895	-3.613	-9.2973	12.677	23.974	-3.1431	-21.609	-2.5025	3.0789	1745.7
13.84	1385	78	NaN	-5.259	14.036	4.0143	-190.27	22.389	13.932	80.444	-885.49	1116	30.141	857.96	1074	57.119	74.221	0	1	0.34814	-12.434	-15.17	-20.886	-3.6063	-8.614	12.657	23.768	-3.2582	-21.048	-2.5138	2.8826	1744.7
13.85	1386	78	NaN	-5.2745	14.026	3.99	-189.84	22.263	13.884	80.449	-885.42	1116	29.893	857.5	1074	60.179	75.859	1	1	0.44221	-12.34	-15.166	-20.881	-3.613	-8.176	12.645	23.645	-3.1708	-20.516	-2.5208	2.7637	1744.2
13.86	1387	78	NaN	-5.2863	14.025	3.988	-189.44	22.182	13.883	80.386	-885.34	1116	29.655	857.13	1073.9	59.218	73.468	1	1	0.24933	-12.533	-15.151	-20.867	-3.6187	-7.7758	12.641	23.565	-3.3694	-20.309	-2.5101	2.6987	1743.7
13.87	1388	78	NaN	-5.2998	14.021	3.9779	-188.97	22.154	13.947	80.331	-885.27	1116.1	29.374	856.71	1073.9	56.301	67.471	0	1	-0.020696	-12.804	-15.135	-20.85	-3.6242	-7.2945	12.636	23.539	-3.6449	-20.098	-2.4988	2.6888	1743.2
13.88	1389	78	NaN	-5.3175	14.01	3.9496	-188.42	22.193	14.066	80.317	-885.21	1116.1	29.039	856.22	1073.9	56.358	63.987	0	1	-0.11694	-12.9	-15.129	-20.844	-3.6309	-6.736	12.623	23.579	-3.7478	-19.636	-2.5053	2.7355	1742.7
13.89	1390	78	NaN	-5.3278	14.001	3.977	-188.02	22.284	14.072	80.152	-885.19	1116.1	28.453	855.82	1073.8	54.632	61.785	0	1	-0.21196	-12.995	-15.122	-20.837	-3.627	-6.3152	12.612	23.673	-3.8389	-19.31	-2.5105	2.8359	1742.3
13.9	1391	78	NaN	-5.3393	13.985	3.9618	-187.63	22.354	14.143	80.1	-885.16	1116.1	27.916	855.64	1073.8	55.575	61.137	0	1	-0.3026	-13.086	-15.116	-20.832	-3.6223	-5.9124	12.594	23.746	-3.9249	-18.998	-2.5223	2.914	1742.1
13.91	1392	78	NaN	-5.3648	13.97	3.9503	-187.06	22.42	14.288	79.989	-885.12	1116.1	27.059	855.56	1073.7	51.299	60.985	0	1	-0.46418	-13.248	-15.11	-20.826	-3.6231	-5.3215	12.574	23.816	-4.0873	-18.57	-2.5363	2.9905	1742
13.92	1393	78	NaN	-5.3947	13.945	3.958	-186.46	22.509	14.425	79.784	-885.11	1116.2	26.104	855.54	1073.6	55.979	60.596	0	1	-0.64845	-13.433	-15.104	-20.819	-3.6283	-4.6964	12.544	23.91	-4.2767	-18.129	-2.5599	3.0905	1742
13.93	1394	78	NaN	-5.4315	13.915	4.0053	-185.94	22.564	14.59	79.45	-885.14	1116.2	25.31	855.67	1073.5	54.905	61.044	0	1	-0.67739	-13.462	-15.095	-20.81	-3.6502	-4.1574	12.51	23.97	-4.3276	-17.619	-2.5851	3.1602	1742.2
13.94	1395	78	NaN	-5.4789	13.894	4.0852	-185.54	22.52	14.85	79.035	-885.2	1116.3	24.818	856.06	1073.3	55.278	62.334	0	1	-0.70821	-13.493	-15.088	-20.803	-3.6955	-3.755	12.48	23.934	-4.4037	-17.248	-2.6075	3.1306	1742.6
13.95	1396	78	NaN	-5.5003	13.861	4.0399	-185.2	22.553	15.037	79	-885.21	1116.3	24.192	856.33	1073.2	55.037	63.483	0	1	-0.74078	-13.525	-15.083	-20.798	-3.6977	-3.3978	12.445	23.969	-4.4385	-16.923	-2.6379	3.171	1742.9
13.96	1397	78	NaN	-5.5333	13.826	3.9761	-184.72	22.661	15.188	78.91	-885.2	1116.3	22.844	856.63	1073.1	55.627	64.008	0	1	-0.90481	-13.69	-15.077	-20.792	-3.6898	-2.8807	12.405	24.081	-4.5946	-16.57	-2.6714	3.2896	1743.3
13.97	1398	78	NaN	-5.5627	13.799	3.9398	-184.35	22.766	15.397	78.774	-885.2	1116.4	21.936	856.92	1073	54.428	63.817	0	1	-1.0757	-13.861	-15.07	-20.785	-3.6941	-2.4837	12.374	24.191	-4.7698	-16.345	-2.6955	3.4059	1743.6
13.98	1399	78	NaN	-5.5845	13.772	3.8986	-184.07	22.891	15.625	78.676	-885.21	1116.4	21.228	857.21	1073	54.124	65.904	0	1	-1.1808	-13.966	-15.067	-20.782	-3.6961	-2.1839	12.346	24.317	-4.8769	-16.15	-2.7212	3.5353	1743.9
13.99	1400	78	NaN	-5.6	13.751	3.8435	-183.83	23.035	15.847	78.618	-885.2	1116.4	20.464	857.53	1072.9	54.217	66.131	0	1	-1.2765	-14.062	-15.063	-20.778	-3.6888	-1.9218	12.321	24.464	-4.9653	-15.984	-2.7412	3.6865	1744.2
14	1401	78	NaN	-5.6153	13.751	3.8022	-183.58	23.175	16.087	78.5	-885.14	1116.5	19.608	857.93	1072.8	55.254	66.996	0	1	-1.3599	-14.146	-15.056	-20.771	-3.6802	-1.6444	12.315	24.61	-5.0401	-15.79	-2.7409	3.8386	1744.6
14.01	1402	78	NaN	-5.6472	13.76	3.7341	-183.18	23.431	16.527	78.337	-885.05	1116.6	18.456	858.42	1072.8	54.298	69.368	0	1	-1.4	-14.186	-15.052	-20.767	-3.6801	-1.2173	12.321	24.87	-5.08	-15.403	-2.7309	4.1029	1745
14.02	1403	78	NaN	-5.6745	13.746	3.67	-182.77	23.642	16.901	78.164	-885.07	1116.6	17.007	858.94	1072.6	55.172	71.59	0	1	-1.4243	-14.21	-15.048	-20.763	-3.6661	-0.76335	12.3	25.088	-5.0904	-14.974	-2.7476	4.3245	1745.6
14.03	1404	78	NaN	-5.6961	13.745	3.5801	-182.46	23.784	17.247	78.159	-885.06	1116.7	16.007	859.41	1072.5	56.406	73.921	0	1	-1.4279	-14.214	-15.046	-20.761	-3.6556	-0.41545	12.297	25.233	-5.0835	-14.629	-2.7494	4.4714	1746.1
14.04	1405	78	NaN	-5.7245	13.751	3.4957	-182.1	23.891	17.676	78.121	-885.04	1116.7	15.17	859.94	1072.4	58.276	75.762	0	1	-1.3961	-14.182	-15.044	-20.76	-3.6584	-0.038623	12.3	25.342	-5.0546	-14.221	-2.7441	4.5828	1746.7
14.05	1406	78	NaN	-5.7621	13.755	3.4451	-181.64	23.995	18.145	77.913	-885.04	1116.7	14.065	860.52	1072.3	59.636	76.026	0	1	-1.35	-14.136	-15.043	-20.758	-3.6673	0.45513	12.299	25.451	-5.0173	-13.681	-2.7443	4.6927	1747.3
14.06	1407	78	NaN	-5.7826	13.766	3.4101	-181.25	24.073	18.265	77.776	-885.02	1116.7	12.664	860.76	1072.1	57.493	76.131	0	1	-1.2894	-14.075	-15.042	-20.758	-3.6466	0.88546	12.303	25.535	-4.936	-13.19	-2.7389	4.7779	1747.6
14.07	1408	78	NaN	-5.8021	13.767	3.3621	-180.75	24.103	18.986	77.686	-885.03	1116.7	12.748	861.27	1072.1	58.786	76.451	0	1	-1.234	-14.02	-15.042	-20.757	-3.6724	1.3783	12.303	25.567	-4.9064	-12.641	-2.7388	4.8096	1748.1
14.08	1409	78	NaN	-5.8211	13.769	3.3203	-180.23	24.186	19.397	77.572	-885.02	1116.7	12.022	861.43	1072	59.194	76.439	0	1	-1.2232	-14.009	-15.042	-20.757	-3.6716	1.9153	12.302	25.652	-4.8948	-12.094	-2.7394	4.8951	1748.3
14.09	1410	78	NaN	-5.8668	13.768	3.287	-179.36	24.258	20.261	77.282	-885.02	1116.8	11.509	861.72	1072	57.175	75.787	0	1	-1.0945	-13.88	-15.042	-20.757	-3.7104	2.7996	12.302	25.725	-4.8048	-11.08	-2.7402	4.9674	1748.6
14.1	1411	78	NaN	-5.9188	13.765	3.2689	-178.38	24.294	21.197	76.921	-885.03	1116.8	11.044	862.05	1072.1	58.063	75.281	0	1	-0.89044	-13.675	-15.043	-20.758	-3.7593	3.7781	12.299	25.761	-4.6498	-9.8972	-2.7441	5.0032	1748.9
14.11	1412	78	NaN	-5.9432	13.761	3.2659	-177.74	24.287	21.5	76.679	-885.03	1116.9	10.063	862.11	1071.9	58.659	74.764	0	1	-0.66614	-13.45	-15.043	-20.759	-3.7597	4.4465	12.289	25.76	-4.4258	-9.004	-2.7548	5.0011	1749
14.12	1413	78	NaN	-5.9642	13.747	3.2412	-177.11	24.212	21.898	76.514	-885.03	1116.9	9.3601	862.23	1071.9	58.363	74.594	0	1	-0.38996	-13.174	-15.045	-20.76	-3.7632	5.0941	12.272	25.688	-4.1531	-8.0796	-2.7731	4.9275	1749.1
14.13	1414	78	NaN	-5.9779	13.73	3.1728	-176.22	24.008	22.505	76.405	-885	1116.9	8.7045	862.52	1071.8	58.751	74.685	0	1	-0.057535	-12.84	-15.047	-20.763	-3.7593	5.9985	12.251	25.487	-3.8169	-6.842	-2.7966	4.7243	1749.4
14.14	1415	78	NaN	-5.9867	13.714	3.0922	-175.58	23.795	23.027	76.412	-884.97	1116.9	8.5013	862.78	1071.7	57.851	74.118	0	1	0.32161	-12.46	-15.057	-20.772	-3.7615	6.6477	12.233	25.276	-3.4399	-5.8128	-2.8241	4.5043	1749.7
14.15	1416	78	NaN	-5.9933	13.702	3.0525	-175.18	23.657	23.326	76.372	-884.95	1116.9	8.3449	862.92	1071.6	57.42	73.52	0	1	0.7444	-12.037	-15.073	-20.788	-3.7644	7.0503	12.218	25.141	-3.02	-4.9864	-2.8548	4.3528	1749.8
14.16	1417	78	NaN	-6.0133	13.684	3.0335	-174.72	23.513	23.588	76.216	-884.94	1117	7.9999	863	1071.6	58.54	72.329	0	1	0.8021	-11.979	-15.078	-20.794	-3.7784	7.519	12.197	25	-2.9763	-4.4599	-2.8817	4.2061	1749.9
14.17	1418	78	NaN	-6.0665	13.65	2.9551	-173.79	23.18	24.19	76.016	-884.94	1117	7.5521	863.2	1071.4	56.194	70.635	0	1	0.83935	-11.942	-15.083	-20.799	-3.8237	8.455	12.157	24.672	-2.9844	-3.4866	-2.9263	3.8735	1750.1
14.18	1419	78	NaN	-6.0937	13.634	2.8947	-173.35	23.059	24.469	75.979	-884.93	1117	7.4641	863.21	1071.4	56.891	68.299	0	1	0.87659	-11.904	-15.088	-20.804	-3.8492	8.8943	12.141	24.551	-2.9726	-3.0099	-2.9471	3.7477	1750.1
14.19	1420	78	NaN	-6.1258	13.602	2.8699	-172.85	22.839	24.758	75.817	-884.96	1116.9	7.3219	863.33	1071.3	55.054	63.905	0	1	0.91383	-11.867	-15.093	-20.809	-3.8822	9.3949	12.107	24.334	-2.9684	-2.472	-2.9864	3.5252	1750.2
14.2	1421	78	NaN	-6.1531	13.568	2.808	-172.27	22.576	25.02	75.733	-884.95	1116.9	7.0554	863.46	1071.1	54.567	58.908	0	1	0.95108	-11.83	-15.098	-20.814	-3.9037	9.9759	12.068	24.076	-2.9526	-1.8537	-3.0301	3.2623	1750.4
14.21	1422	78	NaN	-6.1783	13.547	2.7551	-171.85	22.38	25.198	75.675	-884.93	1116.9	6.8545	863.53	1071	54.89	57.098	0	1	0.98832	-11.792	-15.103	-20.819	-3.9242	10.409	12.043	23.883	-2.9359	-1.3835	-3.0601	3.0645	1750.4
14.22	1423	78	NaN	-6.2197	13.543	2.7207	-171.58	22.247	25.319	75.631	-884.9	1116.9	6.8	863.54	1070.9	55.856	59.897	0	1	1.0256	-11.755	-15.109	-20.824	-3.9653	10.67	12.038	23.753	-2.9397	-1.0844	-3.0705	2.9288	1750.4
14.23	1424	78	NaN	-6.3135	13.543	2.6009	-171.07	21.97	25.544	75.764	-884.8	1116.9	6.6667	863.52	1070.8	54.724	57.841	0	1	1.0628	-11.718	-15.114	-20.829	-4.0503	11.193	12.035	23.477	-2.9875	-0.52408	-3.0783	2.6486	1750.3
14.24	1425	78	NaN	-6.3316	13.535	2.559	-170.66	21.662	25.785	75.625	-884.74	1116.9	6.8037	863.61	1070.8	56.04	58.852	0	1	1.1001	-11.68	-15.119	-20.834	-4.0774	11.597	12.026	23.171	-2.9773	-0.083386	-3.0923	2.337	1750.3
14.25	1426	78	NaN	-6.368	13.543	2.6364	-170.37	21.49	25.951	75.166	-884.72	1116.9	6.9211	863.56	1070.8	55.305	58.829	0	1	1.1373	-11.643	-15.124	-20.839	-4.1325	11.865	12.033	23	-2.9952	0.22228	-3.0906	2.1609	1750.2
14.26	1427	78	NaN	-6.3787	13.547	2.5715	-170.14	21.337	26.075	75.193	-884.65	1116.9	7.0391	863.53	1070.8	55.685	59.251	0	1	1.1745	-11.606	-15.129	-20.844	-4.1461	12.09	12.038	22.846	-2.9716	0.48427	-3.0905	2.0018	1750.1
14.27	1428	78	NaN	-6.3902	13.562	2.4888	-169.92	21.138	26.188	75.254	-884.56	1116.9	7.1903	863.56	1070.8	54.206	60.954	0	1	1.2118	-11.568	-15.134	-20.849	-4.1605	12.31	12.053	22.648	-2.9487	0.7419	-3.0807	1.7986	1750
14.28	1429	78	NaN	-6.436	13.603	2.5699	-169.69	20.9	26.301	74.752	-884.49	1116.9	7.3886	863.6	1070.7	54.369	61.117	0	1	1.249	-11.531	-15.139	-20.854	-4.2291	12.521	12.091	22.412	-2.9801	0.99015	-3.0482	1.5585	1750
14.29	1430	78	NaN	-6.4535	13.636	2.5311	-169.54	20.756	26.382	74.722	-884.4	1116.9	7.5723	863.57	1070.8	55.601	60.61	0	1	1.2863	-11.494	-15.144	-20.859	-4.2535	12.663	12.123	22.269	-2.9673	1.1699	-3.0206	1.4098	1749.9
14.3	1431	78	NaN	-6.4587	13.656	2.5032	-169.47	20.668	26.39	74.737	-884.35	1116.9	7.6166	863.6	1070.7	55.888	60.261	0	1	1.3235	-11.456	-15.149	-20.864	-4.2597	12.731	12.142	22.182	-2.9361	1.2747	-3.0064	1.3178	1749.9
14.31	1432	78	NaN	-6.4519	13.689	2.485	-169.34	20.507	26.453	74.632	-884.3	1116.9	7.8568	863.57	1070.7	56.036	61.023	0	1	1.3608	-11.419	-15.154	-20.869	-4.264	12.85	12.176	22.02	-2.9033	1.4314	-2.9781	1.1512	1749.8
14.32	1433	78	NaN	-6.4611	13.759	2.4575	-169.21	20.317	26.508	74.542	-884.19	1117	8.1267	863.55	1070.8	54.973	60.706	0	1	1.398	-11.382	-15.159	-20.874	-4.2849	12.965	12.245	21.831	-2.8869	1.5839	-2.914	0.95638	1749.6
14.33	1434	78	NaN	-6.4739	13.852	2.3753	-169.13	20.144	26.512	74.69	-884	1117	8.303	863.58	1070.7	53.786	60.188	0	1	1.4352	-11.344	-15.164	-20.879	-4.2984	13.047	12.337	21.659	-2.8631	1.7024	-2.8272	0.77988	1749.5
14.34	1435	78	NaN	-6.4582	13.936	2.2109	-169.09	20.006	26.474	75.188	-883.79	1117	8.3939	863.65	1070.7	55.815	58.839	0	1	1.4725	-11.307	-15.169	-20.884	-4.2692	13.103	12.417	21.524	-2.7967	1.7961	-2.7515	0.64029	1749.3
14.35	1436	78	NaN	-6.5193	14.034	2.2191	-169.03	19.84	26.501	75.041	-883.73	1117	8.7822	863.65	1070.7	55.008	58.611	0	0	1.5097	-11.27	-15.174	-20.889	-4.3478	13.144	12.518	21.356	-2.8381	1.8749	-2.6563	0.46678	1749.2
14.36	1437	78	NaN	-6.5167	14.119	2.1784	-169	19.75	26.53	75.162	-883.59	1117	9.0344	863.64	1070.8	54.638	57.042	0	0	1.547	-11.232	-15.179	-20.894	-4.3492	13.165	12.604	21.265	-2.8022	1.9324	-2.5756	0.37111	1749.1
14.37	1438	78	NaN	-6.5251	14.191	2.1869	-168.98	19.673	26.531	75.142	-883.5	1117	9.1891	863.64	1070.8	56.287	55.128	0	0	1.8464	-10.932	-15.175	-20.89	-4.3633	13.184	12.676	21.188	-2.5169	2.2522	-2.4986	0.29856	1749
14.38	1439	78	NaN	-6.54	14.271	2.2269	-168.95	19.579	26.541	75.07	-883.44	1117	9.4008	863.64	1070.8	55.115	52.847	0	0	2.2237	-10.554	-15.167	-20.882	-4.3873	13.206	12.756	21.094	-2.1637	2.6522	-2.4114	0.21123	1748.9
14.39	1440	78	NaN	-6.5463	14.36	2.2716	-168.92	19.47	26.559	75.048	-883.36	1117	9.6788	863.65	1070.7	54.911	51.338	0	0	2.6009	-10.176	-15.16	-20.875	-4.4034	13.227	12.844	20.985	-1.8025	3.0509	-2.3155	0.11006	1748.8
14.4	1441	78	NaN	-6.5403	14.428	2.3209	-168.9	19.388	26.523	75.031	-883.3	1117	9.7973	863.65	1070.7	55.393	52.622	0	0	2.9782	-9.7977	-15.152	-20.868	-4.4018	13.238	12.91	20.906	-1.4236	3.4406	-2.2428	0.038191	1748.8
14.41	1442	78	NaN	-6.531	14.528	2.4014	-168.89	19.283	26.555	74.981	-883.22	1117	10.259	863.59	1070.7	53.224	52.33	0	0	3.3555	-9.4196	-15.145	-20.86	-4.4091	13.228	13.011	20.801	-1.0536	3.8085	-2.134	-0.059654	1748.6
14.42	1443	78	NaN	-6.5247	14.638	2.4628	-168.82	19.226	26.534	74.998	-883.16	1116.9	10.512	863.45	1070.7	54.316	52.507	0	0	3.5397	-9.2349	-15.145	-20.86	-4.4103	13.291	13.122	20.742	-0.87055	4.0565	-2.0234	-0.11851	1748.4
14.43	1444	78	NaN	-6.5171	14.706	2.5225	-168.78	19.218	26.475	74.948	-883.14	1116.9	10.566	863.33	1070.6	55.019	51.955	0	0	3.6238	-9.1507	-15.148	-20.864	-4.4059	13.327	13.19	20.734	-0.7821	4.1766	-1.9585	-0.12913	1748.3
14.44	1445	78	NaN	-6.5006	14.762	2.5852	-168.79	19.232	26.429	74.898	-883.13	1116.9	10.693	863.24	1070.6	54.611	53.386	0	0	3.6527	-9.1217	-15.153	-20.868	-4.395	13.311	13.245	20.749	-0.7423	4.1894	-1.9071	-0.11913	1748.2
14.45	1446	78	NaN	-6.4575	14.865	2.6136	-168.84	19.245	26.417	75.041	-882.99	1116.8	11.078	863.12	1070.7	53.521	53.151	0	0	3.6508	-9.1236	-15.157	-20.872	-4.3596	13.262	13.351	20.759	-0.70881	4.1382	-1.8055	-0.11288	1747.9
14.46	1447	78	NaN	-6.3433	15.076	2.4652	-168.89	19.287	26.352	75.681	-882.39	1116.7	11.368	862.96	1070.7	55.645	50.785	0	0	3.6221	-9.1524	-15.16	-20.875	-4.233	13.223	13.565	20.798	-0.61091	4.0711	-1.5951	-0.077627	1747.1
14.47	1448	78	NaN	-6.2554	15.21	2.4972	-169.02	19.369	26.139	75.983	-882.31	1116.7	11.674	862.81	1070.6	55.71	49.704	0	0	3.6196	-9.1549	-15.165	-20.88	-4.145	13.093	13.699	20.88	-0.52537	3.9384	-1.4658	-0.00062107	1746.9
14.48	1449	78	NaN	-6.1587	15.376	2.5452	-169.16	19.465	25.862	76.259	-882.23	1116.7	11.852	862.61	1070.6	54.876	50.462	0	0	3.6377	-9.1367	-15.171	-20.886	-4.0447	12.954	13.865	20.976	-0.40702	3.8171	-1.3055	0.090437	1746.6
14.49	1450	78	NaN	-6.0978	15.495	2.5917	-169.27	19.535	25.657	76.382	-882.19	1116.7	11.927	862.47	1070.6	53.767	52.678	0	0	3.5945	-9.1801	-15.176	-20.891	-3.9821	12.848	13.982	21.048	-0.3876	3.6683	-1.1938	0.15663	1746.5
14.5	1451	78	NaN	-6.0451	15.628	2.6523	-169.4	19.625	25.38	76.47	-882.16	1116.7	11.841	862.28	1070.6	54.196	52.089	0	0	3.5231	-9.2516	-15.181	-20.896	-3.9234	12.726	14.115	21.139	-0.40028	3.4748	-1.0658	0.24222	1746.3
14.51	1452	78	NaN	-5.947	15.898	2.7572	-169.64	19.789	24.835	76.698	-882.09	1116.7	11.624	861.92	1070.6	55.888	51.839	0	0	3.414	-9.3609	-15.187	-20.902	-3.8101	12.496	14.386	21.301	-0.39608	3.1347	-0.80072	0.39935	1745.8
14.52	1453	78	NaN	-5.9404	16.069	2.9164	-169.89	19.729	24.756	76.349	-882.13	1116.8	12.27	862.01	1070.6	55.266	50.739	0	0	3.271	-9.5043	-15.192	-20.907	-3.8363	12.212	14.555	21.243	-0.56535	2.7079	-0.63648	0.33609	1745.9
14.53	1454	78	NaN	-5.9264	16.23	3.0661	-170.1	19.707	24.569	76.07	-882.17	1116.8	12.467	861.97	1070.7	54.485	51.302	0	0	3.1327	-9.6429	-15.196	-20.911	-3.8379	11.988	14.716	21.221	-0.70523	2.3455	-0.48019	0.30988	1745.9
14.54	1455	78	NaN	-5.911	16.389	3.1628	-170.32	19.662	24.397	75.956	-882.16	1116.9	12.656	861.92	1070.7	53.937	53.486	0	0	3.0178	-9.758	-15.199	-20.914	-3.8324	11.763	14.874	21.177	-0.81455	2.0052	-0.32462	0.26318	1745.8
14.55	1456	78	NaN	-5.9195	16.619	3.1688	-170.55	19.601	24.193	76.047	-881.94	1117	12.776	861.9	1070.7	52.998	51.815	0	0	2.9097	-9.8664	-15.201	-20.917	-3.8416	11.526	15.099	21.121	-0.9319	1.6598	-0.10262	0.20429	1745.6
14.56	1457	78	NaN	-5.942	16.902	3.1243	-170.83	19.527	23.933	76.264	-881.61	1117.1	12.831	861.85	1070.6	54.56	52.26	0	0	2.8155	-9.9608	-15.204	-20.919	-3.8583	11.25	15.375	21.055	-1.0427	1.2889	0.17112	0.13589	1745.2
14.57	1458	78	NaN	-5.9221	17.096	3.1654	-171.2	19.433	23.658	76.38	-881.64	1117.1	13.004	861.71	1070.6	52.818	52.542	0	0	2.4322	-10.345	-15.214	-20.929	-3.8401	10.878	15.568	20.961	-1.4079	0.5334	0.35425	0.031464	1745.1
14.58	1459	78	NaN	-5.8547	17.059	3.4724	-171.65	19.366	23.331	75.817	-882.31	1117	13.049	861.52	1070.7	54.005	49.745	0	0	2.0414	-10.737	-15.225	-20.94	-3.7932	10.411	15.538	20.887	-1.7518	-0.32558	0.31235	-0.053268	1745.6
14.59	1460	78	NaN	-5.839	17.121	3.5965	-171.95	19.28	23.134	75.648	-882.48	1117	13.108	861.42	1070.7	54.986	50.832	0	0	2.0305	-10.748	-15.231	-20.946	-3.7851	10.106	15.601	20.8	-1.7546	-0.64194	0.37037	-0.1457	1745.6
14.6	1461	78	NaN	-5.8251	17.202	3.6883	-172.26	19.118	22.968	75.595	-882.59	1117	13.291	861.42	1070.6	54.512	52.063	0	0	1.9542	-10.824	-15.235	-20.951	-3.7791	9.7852	15.68	20.64	-1.8249	-1.0389	0.44436	-0.31091	1745.7
14.61	1462	78	NaN	-5.8055	17.258	3.7516	-172.55	18.962	22.781	75.624	-882.7	1117	13.367	861.38	1070.6	54.3	52.755	0	0	1.8345	-10.944	-15.24	-20.955	-3.7611	9.4962	15.733	20.486	-1.9267	-1.4479	0.4932	-0.46851	1745.8
14.62	1463	78	NaN	-5.786	17.273	3.7769	-172.77	18.876	22.562	75.723	-882.79	1117	13.194	861.24	1070.5	54.964	52.902	0	0	1.6554	-11.124	-15.243	-20.959	-3.7326	9.2873	15.746	20.404	-2.0772	-1.8363	0.50268	-0.55496	1745.8
14.63	1464	78	NaN	-5.7668	17.267	3.8462	-173.03	18.764	22.373	75.731	-882.95	1117	13.129	861.07	1070.4	55.208	52.558	0	0	1.4785	-11.301	-15.247	-20.963	-3.711	9.0263	15.735	20.296	-2.2326	-2.2747	0.48809	-0.66693	1745.8
14.64	1465	78	NaN	-5.7331	17.243	3.8659	-173.2	18.709	22.303	75.862	-883.02	1117	13.213	860.95	1070.3	52.69	50.666	0	0	1.3225	-11.457	-15.253	-20.968	-3.6757	8.8596	15.711	20.241	-2.3532	-2.5976	0.45821	-0.7264	1745.7
14.65	1466	78	NaN	-5.6939	17.212	3.8138	-173.34	18.666	22.218	76.192	-883.06	1117	13.235	860.82	1070.3	53.943	51.919	0	0	1.2051	-11.575	-15.26	-20.975	-3.6263	8.7261	15.68	20.198	-2.4212	-2.8488	0.42072	-0.77726	1745.6
14.66	1467	78	NaN	-5.649	17.172	3.8187	-173.51	18.598	22.12	76.382	-883.14	1116.9	13.301	860.66	1070.3	54.904	51.569	0	0	1.1219	-11.658	-15.268	-20.984	-3.5773	8.5572	15.64	20.131	-2.4553	-3.1011	0.37144	-0.85279	1745.6
14.67	1468	78	NaN	-5.6032	17.132	3.8839	-173.69	18.527	22.01	76.393	-883.24	1116.9	13.357	860.5	1070.2	53.67	50.874	0	0	0.97702	-11.804	-15.274	-20.99	-3.5329	8.3827	15.598	20.06	-2.5558	-3.4208	0.32358	-0.92941	1745.5
14.68	1469	78	NaN	-5.5613	17.106	3.9387	-173.8	18.488	21.893	76.381	-883.31	1116.9	13.304	860.34	1070.2	55.152	51.324	0	0	0.82914	-11.952	-15.282	-20.997	-3.4895	8.2693	15.57	20.024	-2.6604	-3.6824	0.28787	-0.97386	1745.4
14.69	1470	78	NaN	-5.5151	17.099	3.9808	-173.92	18.446	21.81	76.393	-883.33	1116.9	13.336	860.27	1070.1	55.315	52.387	0	0	0.6806	-12.101	-15.293	-21.008	-3.444	8.1489	15.562	19.983	-2.7633	-3.9518	0.26895	-1.0251	1745.4
14.7	1471	78	NaN	-5.4571	17.099	4.0151	-174.07	18.395	21.584	76.414	-883.37	1116.9	13.136	860.07	1070	54.428	53.064	0	0	0.58692	-12.195	-15.295	-21.011	-3.3785	8.0067	15.557	19.937	-2.7916	-4.1878	0.26168	-1.074	1745.2
14.71	1472	78	NaN	-5.385	17.249	3.8769	-174.22	18.342	21.379	76.885	-882.92	1117	12.984	859.87	1069.9	54.483	51.921	0	0	0.50556	-12.276	-15.296	-21.011	-3.2851	7.8781	15.7	19.89	-2.7796	-4.398	0.40462	-1.1208	1744.6
14.72	1473	78	NaN	-5.325	17.371	3.7513	-174.34	18.298	21.252	77.286	-882.57	1117	12.955	859.7	1069.8	53.949	50.898	0	0	0.4726	-12.309	-15.309	-21.024	-3.2103	7.7744	15.819	19.85	-2.7377	-4.5347	0.5104	-1.1737	1744.1
14.73	1474	78	NaN	-5.2756	17.398	3.7288	-174.44	18.246	21.231	77.377	-882.56	1117	13.161	859.55	1069.8	53.469	52.393	0	0	0.47389	-12.308	-15.321	-21.036	-3.1646	7.6704	15.847	19.798	-2.6907	-4.6374	0.52575	-1.238	1743.9
14.74	1475	78	NaN	-5.2061	17.436	3.7329	-174.58	18.148	21.308	77.392	-882.57	1117	13.702	859.42	1069.8	52.896	51.803	0	0	0.53835	-12.243	-15.327	-21.042	-3.1122	7.5175	15.884	19.7	-2.5739	-4.7257	0.55754	-1.3422	1743.8
14.75	1476	78	NaN	-5.1711	17.465	3.7391	-174.65	18.105	21.257	77.353	-882.58	1117	13.739	859.27	1069.8	55.197	50.575	0	0	0.56729	-12.214	-15.331	-21.046	-3.0796	7.4431	15.911	19.658	-2.5123	-4.7711	0.58061	-1.3875	1743.6
14.76	1477	78	NaN	-5.1443	17.49	3.7554	-174.71	18.094	21.239	77.282	-882.6	1117.1	13.837	859.07	1069.8	53.733	51.446	0	0	0.5881	-12.193	-15.334	-21.049	-3.0581	7.3732	15.935	19.648	-2.47	-4.8201	0.60106	-1.4013	1743.5
14.77	1478	78	NaN	-5.1199	17.508	3.7719	-174.77	18.056	21.242	77.209	-882.64	1117.1	13.986	858.92	1069.7	54.681	51.939	0	0	0.64239	-12.139	-15.338	-21.054	-3.0409	7.3076	15.951	19.613	-2.3985	-4.8314	0.61278	-1.4412	1743.4
14.78	1479	78	NaN	-5.095	17.522	3.7604	-174.83	17.995	21.243	77.209	-882.71	1117.1	14.133	858.76	1069.7	55.895	50.887	0	0	0.63575	-12.146	-15.343	-21.058	-3.0206	7.2465	15.962	19.555	-2.3849	-4.8991	0.61876	-1.5027	1743.3
14.79	1480	78	NaN	-5.0705	17.534	3.723	-174.87	17.935	21.219	77.277	-882.77	1117.1	14.196	858.54	1069.6	55.305	50.663	0	0	0.58659	-12.195	-15.347	-21.063	-2.9959	7.1998	15.97	19.499	-2.4093	-4.9951	0.62229	-1.5634	1743.1
14.8	1481	78	NaN	-5.0544	17.545	3.7309	-174.88	17.897	21.149	77.242	-882.84	1117.2	14.076	858.34	1069.5	54.925	50.572	0	0	0.56372	-12.218	-15.352	-21.067	-2.9768	7.1948	15.976	19.466	-2.4131	-5.0229	0.62399	-1.6016	1743
14.81	1482	78	NaN	-5.0524	17.335	4.0242	-174.91	17.816	21.065	76.426	-883.7	1117.1	14.012	858.12	1069.3	51.766	49.868	0	0	0.55962	-12.222	-15.357	-21.072	-3.0002	7.1428	15.762	19.389	-2.4406	-5.0791	0.40533	-1.6828	1743.6
14.82	1483	78	NaN	-5.0501	17.292	4.1014	-174.93	17.727	21.094	76.181	-883.99	1117.1	14.264	857.84	1069.2	55.725	52.686	0	0	0.60662	-12.175	-15.36	-21.075	-3.0143	7.1073	15.716	19.303	-2.4077	-5.0674	0.35585	-1.7722	1743.6
14.83	1484	78	NaN	-5.0415	17.29	4.1001	-174.94	17.645	21.115	76.172	-884.11	1117.2	14.485	857.64	1069.1	55.418	51.192	0	0	0.6289	-12.152	-15.364	-21.079	-3.0132	7.0851	15.711	19.225	-2.3843	-5.0673	0.34715	-1.8542	1743.5
14.84	1485	78	NaN	-5.0325	17.284	4.0937	-174.95	17.585	21.104	76.173	-884.23	1117.2	14.594	857.49	1069	54.743	50.55	0	0	0.62528	-12.156	-15.367	-21.083	-3.0076	7.0732	15.702	19.167	-2.3823	-5.0829	0.33483	-1.9156	1743.5
14.85	1486	78	NaN	-5.0282	17.282	4.0962	-174.97	17.53	21.06	76.114	-884.35	1117.2	14.613	857.34	1069	54.602	50.622	0	0	0.54158	-12.24	-15.371	-21.087	-3.0059	7.0508	15.698	19.114	-2.4643	-5.1892	0.32691	-1.9723	1743.4
14.86	1487	78	NaN	-5.0052	17.291	4.0654	-175.11	17.354	20.843	76.195	-884.49	1117.1	14.319	857.45	1068.7	55.014	52.525	0	0	0.51492	-12.267	-15.376	-21.091	-2.9708	6.9207	15.7	18.945	-2.4558	-5.346	0.32467	-2.1457	1743.7
14.87	1488	78	NaN	-4.989	17.312	4.0942	-175.07	17.322	20.868	76.087	-884.6	1117.2	14.507	857.18	1068.7	55.04	50.418	0	0	0.60449	-12.177	-15.38	-21.096	-2.9642	6.9582	15.718	18.916	-2.3597	-5.2187	0.33778	-2.1799	1743.5
14.88	1489	78	NaN	-4.9648	17.339	4.1145	-175.03	17.306	20.956	75.986	-884.71	1117.2	14.835	856.9	1068.6	52.74	52.563	0	0	0.7573	-12.024	-15.39	-21.105	-2.9539	6.9765	15.743	18.902	-2.1966	-5.0473	0.35273	-2.203	1743.4
14.89	1490	78	NaN	-4.9303	17.38	4.119	-175.01	17.275	21.002	75.94	-884.83	1117.2	15.073	856.6	1068.6	55.054	51.682	0	0	1.0086	-11.772	-15.407	-21.122	-2.9285	6.9933	15.781	18.874	-1.9199	-4.7786	0.37381	-2.2481	1743.2
14.9	1491	78	NaN	-4.889	17.435	4.1242	-174.98	17.225	20.983	75.899	-884.98	1117.2	15.171	856.29	1068.5	55.689	49.385	0	0	1.2599	-11.52	-15.424	-21.139	-2.8916	7.0141	15.831	18.829	-1.6317	-4.5059	0.40713	-2.31	1743
14.91	1492	78	NaN	-4.8442	17.502	4.1368	-174.97	17.177	20.954	75.81	-885.12	1117.3	15.239	856.01	1068.3	53.974	51.678	0	0	1.476	-11.303	-15.436	-21.152	-2.8517	7.0193	15.893	18.786	-1.3757	-4.2841	0.45641	-2.3655	1742.9
14.92	1493	78	NaN	-4.7556	17.681	3.9089	-174.96	17.165	20.91	76.475	-884.65	1117.3	15.226	855.76	1068.3	53.018	53.14	0	0	1.5882	-11.191	-15.436	-21.151	-2.7401	7.0555	16.07	18.776	-1.1519	-4.1354	0.63341	-2.3754	1742.2
14.93	1494	78	NaN	-4.7048	17.76	3.8548	-174.95	17.132	20.854	76.642	-884.64	1117.3	15.214	855.55	1068.2	54.705	52.347	0	0	1.6062	-11.173	-15.438	-21.154	-2.6831	7.0698	16.144	18.748	-1.0769	-4.103	0.70573	-2.4056	1742
14.94	1495	78	NaN	-4.6667	17.832	3.8374	-174.94	17.122	20.805	76.681	-884.69	1117.3	15.197	855.31	1068.1	52.373	50.646	0	0	1.5835	-11.196	-15.441	-21.157	-2.643	7.0855	16.212	18.742	-1.0595	-4.1102	0.77103	-2.4149	1741.8
14.95	1496	78	NaN	-4.6349	17.908	3.8334	-174.92	17.119	20.772	76.667	-884.74	1117.3	15.205	855.05	1068	53.856	51.179	0	0	1.5806	-11.199	-15.441	-21.156	-2.6116	7.1028	16.285	18.743	-1.031	-4.0957	0.84445	-2.4128	1741.6
14.96	1497	78	NaN	-4.6035	17.984	3.8416	-174.9	17.108	20.742	76.618	-884.8	1117.4	15.215	854.81	1067.9	54.342	49.583	0	0	1.5787	-11.2	-15.44	-21.155	-2.582	7.1212	16.356	18.735	-1.0033	-4.0793	0.91667	-2.4196	1741.4
14.97	1498	78	NaN	-4.5614	18.061	3.8527	-174.88	17.089	20.669	76.562	-884.84	1117.4	15.111	854.58	1067.8	55.19	52.185	0	0	1.5823	-11.197	-15.438	-21.154	-2.538	7.1474	16.429	18.722	-0.95568	-4.0494	0.99052	-2.4321	1741.2
14.98	1499	78	NaN	-4.4844	18.252	3.7972	-174.83	17.061	20.624	76.708	-884.85	1117.5	15.161	854.18	1067.7	54.403	52.084	0	0	1.5923	-11.187	-15.436	-21.151	-2.4575	7.1921	16.612	18.701	-0.86519	-3.9948	1.176	-2.45	1740.8
14.99	1500	78	NaN	-4.4402	18.36	3.7786	-174.81	17.039	20.622	76.744	-884.9	1117.5	15.246	853.97	1067.6	54.647	52.23	0	0	1.6067	-11.172	-15.432	-21.148	-2.4147	7.2134	16.718	18.682	-0.808	-3.959	1.2856	-2.4659	1740.7
15	1501	78	NaN	-4.3992	18.49	3.7533	-174.79	17.013	20.615	76.789	-884.95	1117.6	15.314	853.74	1067.6	54.359	50.575	0	0	1.6139	-11.165	-15.429	-21.144	-2.3742	7.2391	16.845	18.658	-0.7603	-3.9261	1.4165	-2.4866	1740.5
15.01	1502	78	NaN	-4.3576	18.639	3.7022	-174.76	16.983	20.598	76.914	-884.95	1117.6	15.345	853.52	1067.6	56.742	52.005	0	0	1.5628	-11.216	-15.425	-21.141	-2.3293	7.2715	16.992	18.631	-0.76649	-3.9449	1.5667	-2.5101	1740.3
15.02	1503	78	NaN	-4.3224	18.77	3.6444	-174.73	16.954	20.603	77.069	-884.92	1117.6	15.389	853.38	1067.6	52.582	50.141	0	0	1.4395	-11.34	-15.422	-21.137	-2.2902	7.2995	17.121	18.603	-0.85071	-4.0405	1.699	-2.5336	1740.1
15.03	1504	78	NaN	-4.293	18.896	3.6821	-174.71	16.917	20.72	76.919	-884.95	1117.7	15.687	853.27	1067.6	61.758	51.093	1	0	1.4123	-11.367	-15.419	-21.134	-2.2755	7.3079	17.245	18.567	-0.86319	-4.0593	1.8262	-2.5665	1740
15.04	1505	78	NaN	-4.2666	19.035	3.7607	-174.69	16.9	20.683	76.623	-884.96	1117.8	15.656	853.14	1067.6	69.72	53.1	1	0	1.3979	-11.382	-15.416	-21.131	-2.2576	7.3165	17.381	18.554	-0.85974	-4.0652	1.9648	-2.5775	1739.9
15.05	1506	78	NaN	-4.2239	19.16	3.7828	-174.7	16.927	20.641	76.538	-884.96	1117.8	15.614	852.91	1067.6	74.138	52.357	1	0	1.3303	-11.449	-15.412	-21.127	-2.2161	7.3054	17.504	18.583	-0.88584	-4.144	2.0927	-2.544	1739.7
15.06	1507	78	NaN	-4.1819	19.286	3.8313	-174.7	16.927	20.64	76.389	-884.95	1117.9	15.654	852.75	1067.6	78.929	53.274	1	0	1.2502	-11.53	-15.407	-21.123	-2.1801	7.2985	17.627	18.586	-0.92989	-4.2312	2.2198	-2.5365	1739.5
15.07	1508	78	NaN	-4.112	19.444	3.8741	-174.68	16.892	20.668	76.25	-884.84	1118.1	15.74	852.64	1067.6	78.901	56.091	1	0	1.1564	-11.624	-15.404	-21.119	-2.1175	7.3111	17.78	18.556	-0.96106	-4.3127	2.3763	-2.5626	1739.3
15.08	1509	78	NaN	-3.9686	19.651	3.8096	-174.66	16.868	20.682	76.415	-884.55	1118.2	15.764	852.46	1067.5	77.882	54.328	1	0	1.0175	-11.763	-15.399	-21.115	-1.9688	7.3414	17.98	18.539	-0.95129	-4.4215	2.5805	-2.5757	1738.8
15.09	1510	78	NaN	-3.8643	19.749	3.8214	-174.65	16.853	20.702	76.333	-884.57	1118.4	15.792	852.31	1067.5	79.046	55.689	1	0	0.88084	-11.9	-15.396	-21.111	-1.868	7.3446	18.071	18.531	-0.98719	-4.5553	2.675	-2.5796	1738.7
15.1	1511	78	NaN	-3.7792	19.779	3.7196	-174.63	16.834	20.703	76.649	-884.6	1118.4	15.74	852.24	1067.4	77.561	56.088	1	0	0.80133	-11.98	-15.392	-21.108	-1.7707	7.3764	18.099	18.515	-0.96941	-4.6032	2.7064	-2.5931	1738.7
15.11	1512	78	NaN	-3.713	19.786	3.6312	-174.62	16.826	20.702	76.906	-884.65	1118.4	15.665	852.17	1067.4	74.175	53.131	1	0	0.69528	-12.086	-15.388	-21.104	-1.6936	7.4019	18.104	18.508	-0.9983	-4.684	2.7152	-2.5956	1738.6
15.12	1513	78	NaN	-3.646	19.776	3.5805	-174.61	16.815	20.718	77.025	-884.71	1118.4	15.605	852.1	1067.3	72.462	50.102	1	0	0.57415	-12.207	-15.384	-21.099	-1.6206	7.4169	18.092	18.499	-1.0465	-4.7904	2.7083	-2.6003	1738.6
15.13	1514	78	NaN	-3.5583	19.757	3.5367	-174.6	16.794	20.767	77.111	-884.78	1118.4	15.581	852.07	1067.3	70.185	51.552	1	0	0.53663	-12.245	-15.381	-21.096	-1.5294	7.431	18.072	18.478	-0.99275	-4.8139	2.6918	-2.6179	1738.7
15.14	1515	78	NaN	-3.4411	19.744	3.4282	-174.58	16.768	20.859	77.401	-884.86	1118.4	15.589	852.03	1067.3	67.897	51.814	1	0	0.5287	-12.253	-15.378	-21.093	-1.4029	7.4621	18.06	18.452	-0.87424	-4.7908	2.6827	-2.6413	1738.7
15.15	1516	78	NaN	-3.3616	19.752	3.3896	-174.55	16.75	20.926	77.533	-884.92	1118.3	15.565	852.02	1067.3	67.777	52.636	1	0	0.41951	-12.362	-15.376	-21.091	-1.3184	7.4916	18.068	18.434	-0.89887	-4.8708	2.6924	-2.6573	1738.8
15.16	1517	78	NaN	-3.2665	19.76	3.5593	-174.47	16.667	21.203	77.001	-885.04	1118.4	15.823	852.07	1067.3	68.808	52.562	1	0	0.32839	-12.454	-15.373	-21.088	-1.2495	7.5459	18.074	18.353	-0.92109	-4.9078	2.7018	-2.7352	1738.9
15.17	1518	78	NaN	-3.2156	19.751	3.6987	-174.41	16.613	21.373	76.564	-885.16	1118.5	15.899	852.11	1067.3	64.156	52.902	1	0	0.25245	-12.53	-15.368	-21.084	-1.2156	7.5943	18.063	18.301	-0.9632	-4.9355	2.6946	-2.7822	1739.1
15.18	1519	78	NaN	-3.1943	19.713	3.7402	-174.35	16.592	21.461	76.43	-885.29	1118.5	15.856	852.11	1067.3	57.973	51.637	1	0	0.13406	-12.648	-15.365	-21.08	-1.1975	7.6473	18.025	18.28	-1.0635	-5.0011	2.6596	-2.8003	1739.2
15.19	1520	78	NaN	-3.1749	19.645	3.7151	-174.29	16.577	21.572	76.488	-885.45	1118.5	15.863	852.09	1067.3	42.724	52.762	1	0	0.027005	-12.756	-15.362	-21.077	-1.1765	7.7115	17.958	18.264	-1.1495	-5.0442	2.5961	-2.8139	1739.4
15.2	1521	78	NaN	-3.1795	19.559	3.718	-174.26	16.583	21.626	76.408	-885.67	1118.5	15.776	852.04	1067.3	38.88	54.498	1	0	-0.061976	-12.845	-15.36	-21.075	-1.1811	7.7367	17.874	18.268	-1.2431	-5.1082	2.5142	-2.8073	1739.5
15.21	1522	78	NaN	-3.1963	19.471	3.7126	-174.19	16.537	21.764	76.357	-885.91	1118.4	15.828	852.09	1067.3	46.293	51.261	1	0	-0.172	-12.955	-15.357	-21.072	-1.2016	7.804	17.787	18.221	-1.3736	-5.1512	2.4301	-2.851	1739.8
15.22	1523	78	NaN	-3.2369	19.424	3.7504	-174.1	16.475	21.936	76.106	-886.17	1118.5	15.859	852.21	1067.3	51.575	50.609	1	0	-0.3098	-13.093	-15.353	-21.068	-1.252	7.8809	17.739	18.16	-1.5618	-5.2124	2.3859	-2.9081	1740.2
15.23	1524	78	NaN	-3.2726	19.445	3.7837	-174.01	16.429	22.052	75.881	-886.33	1118.5	15.759	852.28	1067.3	52.403	51.094	1	0	-0.39409	-13.178	-15.351	-21.066	-1.292	7.9739	17.758	18.116	-1.6861	-5.2039	2.407	-2.9494	1740.4
15.24	1525	78	NaN	-3.3043	19.548	3.8155	-173.86	16.386	22.162	75.652	-886.38	1118.6	15.585	852.3	1067.2	49.52	50.881	1	0	-0.48213	-13.266	-15.348	-21.063	-1.3257	8.1166	17.857	18.077	-1.8078	-5.1495	2.5084	-2.9862	1740.5
15.25	1526	78	NaN	-3.3485	19.719	3.8685	-173.65	16.317	22.367	75.28	-886.39	1118.8	15.477	852.34	1067.2	53.993	50.396	1	0	-0.59829	-13.382	-15.345	-21.06	-1.3785	8.3225	18.021	18.015	-1.9768	-5.0599	2.676	-3.0446	1740.5
15.26	1527	78	NaN	-3.3683	19.845	3.8347	-173.58	16.314	22.424	75.204	-886.43	1118.8	15.335	852.35	1067.1	52.622	51.446	1	0	-0.55953	-13.344	-15.342	-21.057	-1.3963	8.3916	18.143	18.016	-1.9558	-4.952	2.8005	-3.0414	1740.6
15.27	1528	78	NaN	-3.3517	19.991	3.7347	-173.52	16.31	22.479	75.328	-886.44	1118.8	15.203	852.39	1067.1	55.307	50.213	1	0	-0.50216	-13.286	-15.34	-21.055	-1.3713	8.4613	18.288	18.014	-1.8734	-4.8248	2.948	-3.0412	1740.6
15.28	1529	78	NaN	-3.3589	20.25	3.7536	-173.43	16.327	22.523	74.989	-886.43	1119	14.928	852.39	1067	55.57	50.453	1	0	-0.62347	-13.408	-15.338	-21.053	-1.3806	8.5441	18.54	18.037	-2.0041	-4.8636	3.2026	-3.0161	1740.6
15.29	1530	78	NaN	-3.3912	20.527	3.8744	-173.37	16.356	22.545	74.333	-886.42	1119.2	14.644	852.36	1067	64.971	51.889	1	0	-0.74288	-13.527	-15.335	-21.05	-1.4251	8.5987	18.81	18.073	-2.168	-4.9287	3.4744	-2.977	1740.6
15.3	1531	78	NaN	-3.4618	20.783	4.054	-173.3	16.373	22.584	73.512	-886.5	1119.4	14.433	852.36	1066.9	68.617	53.55	1	0	-0.85492	-13.64	-15.331	-21.046	-1.5159	8.6446	19.057	18.1	-2.3708	-4.9951	3.7255	-2.9464	1740.7
15.31	1532	78	NaN	-3.5979	21.079	4.2506	-173.15	16.355	22.725	72.554	-886.8	1119.7	14.253	852.41	1066.9	77.805	52.4	1	0	-0.86142	-13.646	-15.328	-21.043	-1.678	8.7739	19.341	18.093	-2.5394	-4.8723	4.0136	-2.9502	1741
15.32	1533	78	NaN	-3.5917	21.314	4.1857	-173.11	16.345	22.809	72.52	-886.79	1119.8	14.243	852.48	1066.9	79.657	53.269	1	0	-0.81433	-13.599	-15.324	-21.039	-1.6726	8.8112	19.573	18.086	-2.4869	-4.7878	4.249	-2.9535	1741.1
15.33	1534	78	NaN	-3.6076	21.566	4.0379	-173.07	16.359	22.87	72.685	-886.74	1119.8	14.166	852.49	1066.9	79.679	54.393	1	0	-0.89009	-13.675	-15.323	-21.038	-1.6805	8.8554	19.824	18.102	-2.5706	-4.8195	4.5006	-2.9365	1741
15.34	1535	78	NaN	-3.6559	21.902	3.8862	-173.03	16.356	22.946	72.784	-886.69	1119.9	14.1	852.54	1066.9	80.118	53.093	1	0	-0.90264	-13.688	-15.321	-21.036	-1.7234	8.8982	20.157	18.101	-2.626	-4.7894	4.8367	-2.9352	1741
15.35	1536	78	NaN	-3.7206	22.245	3.8133	-172.99	16.344	23.008	72.644	-886.63	1120	14.013	852.57	1066.9	79.671	54.909	1	0	-0.8216	-13.606	-15.316	-21.031	-1.7898	8.9378	20.496	18.093	-2.6114	-4.6685	5.1804	-2.9379	1741
15.36	1537	78	NaN	-3.7866	22.516	3.8392	-172.95	16.341	23.038	72.263	-886.56	1120.2	13.897	852.56	1066.9	79.808	54.065	1	0	-0.80278	-13.587	-15.314	-21.029	-1.8645	8.9719	20.762	18.095	-2.6673	-4.6155	5.4478	-2.9339	1740.9
15.37	1538	78	NaN	-3.8634	22.746	3.8427	-172.92	16.331	23.095	71.937	-886.54	1120.3	13.875	852.55	1066.9	77.744	53.614	1	0	-0.78845	-13.573	-15.312	-21.027	-1.9512	8.9904	20.988	18.089	-2.7397	-4.5826	5.6757	-2.9382	1740.9
15.38	1539	78	NaN	-3.9083	22.945	3.7759	-172.9	16.311	23.085	71.834	-886.57	1120.4	13.695	852.55	1066.8	69.005	52.471	1	0	-0.73232	-13.517	-15.312	-21.027	-1.9936	9.0186	21.182	18.073	-2.726	-4.4982	5.8708	-2.9535	1740.9
15.39	1540	78	NaN	-3.9167	23.169	3.5614	-172.86	16.306	23.11	72.054	-886.64	1120.4	13.542	852.49	1066.8	70.15	51.955	1	0	-0.69133	-13.476	-15.311	-21.026	-1.9897	9.0644	21.405	18.07	-2.681	-4.4113	6.0939	-2.9558	1740.9
15.4	1541	78	NaN	-3.9431	23.351	3.3827	-172.83	16.287	23.141	72.172	-886.77	1120.5	13.386	852.43	1066.8	67.876	51.911	1	0	-0.67686	-13.461	-15.309	-21.024	-2.0072	9.1085	21.584	18.054	-2.6841	-4.3527	6.2751	-2.9704	1741
15.41	1542	78	NaN	-4.0024	23.496	3.3265	-172.79	16.275	23.164	71.953	-886.93	1120.5	13.189	852.34	1066.7	66.937	53.541	1	0	-0.57592	-13.36	-15.309	-21.024	-2.0673	9.1404	21.726	18.045	-2.6432	-4.2196	6.417	-2.9788	1741.1
15.42	1543	78	NaN	-4.0762	23.643	3.378	-172.77	16.298	23.176	71.42	-887.05	1120.7	12.945	852.19	1066.7	65.032	52.091	1	0	-0.5037	-13.288	-15.309	-21.024	-2.1506	9.1575	21.869	18.073	-2.6543	-4.1301	6.5602	-2.951	1741.1
15.43	1544	78	NaN	-4.1253	23.757	3.4036	-172.76	16.296	23.195	71.069	-887.09	1120.8	12.8	852.1	1066.7	50.551	50.735	1	0	-0.56856	-13.353	-15.309	-21.025	-2.2065	9.1585	21.977	18.076	-2.775	-4.1941	6.6674	-2.9486	1741
15.44	1545	78	NaN	-4.189	23.791	3.359	-172.74	16.275	23.195	70.928	-887.22	1120.8	12.606	852.06	1066.7	59.444	51.292	1	0	-0.51007	-13.294	-15.311	-21.027	-2.2684	9.1763	22.008	18.057	-2.7785	-4.1178	6.697	-2.9697	1741.1
15.45	1546	78	NaN	-4.2425	23.799	3.2699	-172.74	16.238	23.248	70.924	-887.35	1120.8	12.561	852.03	1066.6	72.415	54.787	1	0	-0.39397	-13.178	-15.314	-21.029	-2.3208	9.1813	22.016	18.021	-2.7147	-3.9964	6.7015	-3.0082	1741.2
15.46	1547	78	NaN	-4.3108	23.785	3.1674	-172.73	16.198	23.303	70.889	-887.5	1120.8	12.456	851.97	1066.6	77.086	53.468	1	0	-0.2564	-13.04	-15.317	-21.033	-2.3869	9.1914	22	17.984	-2.6433	-3.8484	6.6823	-3.0492	1741.3
15.47	1548	78	NaN	-4.4151	23.743	3.1151	-172.69	16.176	23.37	70.619	-887.7	1120.9	12.296	851.8	1066.5	78.968	54.321	1	0	-0.11519	-12.898	-15.322	-21.037	-2.4948	9.2322	21.954	17.965	-2.61	-3.6661	6.632	-3.0714	1741.3
15.48	1549	78	NaN	-4.554	23.664	3.1843	-172.58	16.194	23.515	69.979	-887.91	1121	12.337	851.48	1066.6	80.993	54.62	1	0	0.0041319	-12.779	-15.328	-21.043	-2.656	9.3177	21.873	17.985	-2.6519	-3.461	6.545	-3.0584	1741.2
15.49	1550	78	NaN	-4.603	23.624	3.1952	-172.58	16.189	23.541	69.817	-887.97	1121	12.298	851.46	1066.6	81.469	53.269	1	0	0.071312	-12.711	-15.335	-21.05	-2.709	9.317	21.833	17.979	-2.6377	-3.3943	6.4982	-3.0706	1741.2
15.5	1551	78	NaN	-4.7248	23.573	3.0428	-172.63	16.152	23.515	69.977	-887.87	1121	11.935	851.49	1066.4	81.413	56.618	1	0	0.10838	-12.674	-15.342	-21.057	-2.8136	9.2765	21.779	17.946	-2.7052	-3.3977	6.4375	-3.1111	1741.2
15.51	1552	78	NaN	-4.8054	23.447	2.9092	-172.65	16.112	23.591	70.067	-887.93	1120.9	11.819	851.47	1066.4	78.822	54.188	1	0	0.37892	-12.403	-15.354	-21.069	-2.8874	9.2697	21.652	17.907	-2.5085	-3.1333	6.2979	-3.1621	1741.2
15.52	1553	78	NaN	-4.8532	23.294	2.8519	-172.63	16.084	23.68	69.99	-888.11	1120.9	11.771	851.41	1066.4	73.648	54.042	1	0	0.64946	-12.132	-15.366	-21.081	-2.9363	9.2897	21.499	17.879	-2.2868	-2.8421	6.1331	-3.2017	1741.3
15.53	1554	78	NaN	-4.8967	23.17	2.8742	-172.6	16.075	23.708	69.743	-888.26	1120.9	11.605	851.33	1066.3	70.59	52.273	1	0	0.92	-11.861	-15.378	-21.093	-2.9825	9.3133	21.375	17.87	-2.0625	-2.5474	5.9971	-3.2224	1741.4
15.54	1555	78	NaN	-4.9319	23.073	2.9467	-172.57	16.075	23.775	69.337	-888.34	1120.9	11.541	851.25	1066.3	68.149	53.003	1	0	1.0742	-11.706	-15.387	-21.102	-3.029	9.3344	21.276	17.871	-1.9548	-2.3717	5.8892	-3.2311	1741.4
15.55	1556	78	NaN	-4.9619	22.968	2.8787	-172.55	16.057	23.825	69.414	-888.38	1120.9	11.464	851.2	1066.3	65.646	53.873	1	0	1.1105	-11.67	-15.394	-21.109	-3.0539	9.3611	21.171	17.854	-1.9434	-2.3086	5.7771	-3.255	1741.4
15.56	1557	78	NaN	-5.0137	22.817	2.9382	-172.52	16.037	23.878	69.049	-888.56	1120.9	11.396	851.16	1066.3	50.987	52.052	1	0	0.78254	-11.998	-15.402	-21.117	-3.1157	9.3773	21.019	17.835	-2.3331	-2.6212	5.6171	-3.2826	1741.5
15.57	1558	78	NaN	-5.0466	22.645	2.886	-172.49	16.018	23.926	69.064	-888.7	1120.9	11.327	851.13	1066.3	45.059	52.645	1	0	0.62609	-12.155	-15.411	-21.126	-3.146	9.4083	20.847	17.815	-2.5199	-2.7469	5.4366	-3.3109	1741.6
15.58	1559	78	NaN	-5.0536	22.397	2.7065	-172.44	15.991	23.996	69.516	-888.82	1120.8	11.24	851.1	1066.2	54.176	52.52	1	0	0.81655	-11.964	-15.42	-21.135	-3.1353	9.4791	20.603	17.785	-2.3187	-2.4852	5.1832	-3.3493	1741.7
15.59	1560	78	NaN	-5.0498	22.049	2.5217	-172.35	15.948	24.101	70.009	-888.99	1120.7	11.124	851.05	1066.2	66.594	52.686	1	0	1.007	-11.773	-15.428	-21.143	-3.1116	9.5897	20.258	17.739	-2.1046	-2.1838	4.8295	-3.4048	1741.9
15.6	1561	78	NaN	-5.0592	21.826	2.4729	-172.29	15.913	24.147	70.139	-889.05	1120.6	10.979	851.02	1066.2	69.729	51.95	1	0	1.1975	-11.583	-15.437	-21.152	-3.112	9.6554	20.037	17.701	-1.9145	-1.9272	4.6004	-3.4507	1741.9
15.61	1562	78	NaN	-5.0432	21.713	2.5187	-172.26	15.892	24.18	70.047	-889.07	1120.5	10.908	851	1066.2	76.151	53.477	1	0	1.388	-11.392	-15.445	-21.161	-3.0967	9.6904	19.925	17.679	-1.7088	-1.7012	4.4796	-3.4816	1741.9
15.62	1563	78	NaN	-5.0327	21.632	2.5512	-172.22	15.873	24.211	70.014	-889.04	1120.5	10.848	850.97	1066.2	79.969	55.807	1	0	1.5784	-11.201	-15.454	-21.169	-3.0852	9.7247	19.846	17.66	-1.5068	-1.476	4.3916	-3.5097	1741.9
15.63	1564	78	NaN	-5.0209	21.566	2.5776	-172.19	15.853	24.248	70.004	-889	1120.4	10.818	850.96	1066.2	79.87	57.586	1	0	1.7689	-11.01	-15.463	-21.178	-3.0727	9.7547	19.781	17.638	-1.3038	-1.2552	4.3187	-3.5404	1741.8
15.64	1565	78	NaN	-4.9963	21.515	2.5931	-172.17	15.829	24.284	70.039	-888.96	1120.4	10.797	850.96	1066.2	79.626	56.772	1	0	2.1842	-10.594	-15.459	-21.175	-3.0462	9.7794	19.733	17.612	-0.86198	-0.81419	4.2731	-3.5631	1741.8
15.65	1566	78	NaN	-4.9486	21.492	2.5798	-172.15	15.803	24.298	70.194	-888.85	1120.3	10.718	850.96	1066.2	78.662	56.725	1	0	2.6466	-10.13	-15.452	-21.168	-2.9906	9.8054	19.71	17.585	-0.34406	-0.32473	4.2579	-3.5829	1741.7
15.66	1567	78	NaN	-4.8816	21.495	2.6021	-172.12	15.786	24.288	70.275	-888.61	1120.3	10.499	850.93	1066.1	78.06	55.92	1	0	2.7476	-10.029	-15.455	-21.171	-2.9135	9.853	19.713	17.568	-0.1659	-0.17584	4.2571	-3.6023	1741.4
15.67	1568	78	NaN	-4.8632	21.429	2.707	-172.1	15.767	24.311	70.066	-888.58	1120.2	10.438	850.93	1066.1	76.495	54.694	1	0	2.7984	-9.9779	-15.458	-21.173	-2.9	9.8636	19.648	17.547	-0.10152	-0.1143	4.1905	-3.6255	1741.4
15.68	1569	78	NaN	-4.8517	21.357	2.763	-172.08	15.75	24.326	69.993	-888.55	1120.2	10.36	850.93	1066.1	70.459	52.587	1	0	2.8093	-9.967	-15.459	-21.174	-2.8882	9.8837	19.579	17.528	-0.07893	-0.083362	4.1203	-3.6461	1741.3
15.69	1570	78	NaN	-4.7944	21.288	2.7289	-172.06	15.724	24.343	70.226	-888.42	1120	10.259	850.93	1066.1	59.271	51.37	1	0	2.8465	-9.9297	-15.455	-21.17	-2.8197	9.9175	19.513	17.499	0.026784	-0.012254	4.0574	-3.6717	1741.2
15.7	1571	78	NaN	-4.69	21.223	2.633	-172.04	15.689	24.369	70.68	-888.22	1119.9	10.158	850.93	1066.1	58.692	50.286	1	0	2.8833	-9.8929	-15.451	-21.167	-2.6969	9.9561	19.451	17.46	0.18636	0.063235	3.9998	-3.7066	1741
15.71	1572	78	NaN	-4.6243	21.18	2.5758	-172.02	15.672	24.382	70.968	-888.08	1119.8	10.06	850.91	1066.1	57.256	53.258	1	0	2.8869	-9.8893	-15.446	-21.161	-2.6183	9.9863	19.411	17.44	0.26859	0.097029	3.9657	-3.7204	1740.9
15.72	1573	78	NaN	-4.5902	21.146	2.5871	-172.06	15.686	24.311	71.042	-887.92	1119.7	9.839	850.88	1066.1	57.255	52.309	1	0	2.8555	-9.9207	-15.439	-21.154	-2.5744	9.9569	19.379	17.453	0.28116	0.036206	3.9402	-3.7009	1740.7
15.73	1574	78	NaN	-4.4688	21.1	2.7066	-172.06	15.655	24.316	70.845	-887.71	1119.6	9.6952	850.86	1066	55.365	52.041	1	0	2.7831	-9.9933	-15.431	-21.147	-2.4544	9.959	19.334	17.421	0.32871	-0.034285	3.9029	-3.7255	1740.5
15.74	1575	78	NaN	-4.3867	21.087	2.7664	-172.05	15.607	24.349	70.809	-887.42	1119.6	9.6352	850.87	1066	56.509	51.015	1	0	2.9457	-9.8303	-15.415	-21.131	-2.3712	9.9665	19.322	17.372	0.57447	0.13615	3.9067	-3.7585	1740.2
15.75	1576	78	NaN	-4.3549	21.09	2.7558	-172.04	15.565	24.392	70.952	-887.09	1119.5	9.6242	850.86	1066	56.776	50.027	1	0	2.9355	-9.8406	-15.401	-21.116	-2.3339	9.9789	19.327	17.329	0.60159	0.13833	3.9255	-3.7877	1739.9
15.76	1577	78	NaN	-4.3333	21.073	2.7133	-172.02	15.521	24.455	71.18	-886.69	1119.4	9.6222	850.81	1066	59.396	51.238	1	0	2.4909	-10.286	-15.393	-21.108	-2.3042	10.01	19.313	17.282	0.18669	-0.27651	3.9193	-3.8269	1739.4
15.77	1578	78	NaN	-4.3048	21.031	2.5824	-171.97	15.373	24.576	71.715	-885.96	1119.2	9.638	850.86	1065.9	60.055	50.53	1	0	2.3566	-10.421	-15.384	-21.099	-2.2578	10.078	19.275	17.129	0.09885	-0.34274	3.8909	-3.9702	1738.7
15.78	1579	78	NaN	-4.2996	21.047	2.559	-171.97	15.331	24.6	71.834	-885.47	1119.2	9.594	850.85	1065.9	60.921	51.145	1	0	2.3277	-10.45	-15.375	-21.09	-2.2467	10.083	19.292	17.085	0.081008	-0.36664	3.9174	-4.005	1738.3
15.79	1580	78	NaN	-4.2876	21.093	2.3957	-171.98	15.257	24.651	72.396	-884.62	1119	9.5901	850.86	1065.9	69.296	50.26	1	0	2.0193	-10.759	-15.357	-21.072	-2.215	10.089	19.342	17.008	-0.1957	-0.66991	3.9853	-4.064	1737.4
15.8	1581	78	NaN	-4.2821	21.121	2.3213	-172	15.208	24.702	72.645	-883.99	1118.9	9.6238	850.86	1065.9	75.677	55.201	1	0	1.634	-11.145	-15.336	-21.051	-2.2017	10.085	19.372	16.956	-0.56766	-1.0597	4.0362	-4.0951	1736.8
15.81	1582	78	NaN	-4.2829	21.116	2.3331	-172	15.178	24.731	72.579	-883.52	1118.9	9.6187	850.82	1065.9	74.976	53.97	1	0	1.2487	-11.531	-15.316	-21.031	-2.2038	10.075	19.37	16.925	-0.95515	-1.4558	4.0539	-4.1057	1736.3
15.82	1583	78	NaN	-4.2743	21.092	2.2298	-172.02	15.113	24.739	72.847	-882.61	1118.7	9.4885	850.8	1065.9	75.379	53.95	1	0	1.2402	-11.54	-15.303	-21.018	-2.181	10.074	19.347	16.857	-0.94081	-1.4654	4.0445	-4.1607	1735.4
15.83	1584	78	NaN	-4.2292	20.994	1.9789	-172.04	15.037	24.77	73.538	-881.66	1118.5	9.4284	850.82	1065.9	75.986	55.488	1	0	1.3881	-11.392	-15.293	-21.008	-2.11	10.076	19.255	16.777	-0.72189	-1.3156	3.9624	-4.2313	1734.5
15.84	1585	78	NaN	-4.2511	20.886	1.9198	-172.07	14.975	24.776	73.705	-880.63	1118.4	9.3137	850.83	1065.8	76.372	54.588	1	0	1.0356	-11.745	-15.27	-20.985	-2.1213	10.057	19.149	16.712	-1.0856	-1.6878	3.8784	-4.2737	1733.5
15.85	1586	78	NaN	-4.2949	20.77	1.9384	-172.1	14.938	24.782	73.649	-879.92	1118.3	9.2244	850.81	1065.8	76.696	53.109	1	0	0.86923	-11.912	-15.25	-20.965	-2.1631	10.036	19.036	16.673	-1.2939	-1.876	3.786	-4.2925	1732.7
15.86	1587	78	NaN	-4.3229	20.632	2.0224	-172.11	14.922	24.772	73.435	-879.2	1118.1	9.0822	850.76	1065.8	76.652	54.358	1	0	0.88085	-11.9	-15.232	-20.947	-2.1925	10.018	18.901	16.653	-1.3117	-1.8823	3.6694	-4.2944	1732
15.87	1588	78	NaN	-4.3167	20.472	2.0736	-172.13	14.909	24.758	73.372	-878.29	1117.9	8.904	850.69	1065.8	76.883	54.484	1	0	0.8259	-11.955	-15.213	-20.928	-2.1813	10.008	18.746	16.634	-1.3554	-1.9467	3.533	-4.2939	1731
15.88	1589	78	NaN	-4.287	20.323	1.8793	-172.15	14.876	24.792	74.068	-877.33	1117.6	8.8699	850.66	1065.8	76.68	54.881	1	0	0.71824	-12.063	-15.194	-20.909	-2.1263	10.014	18.604	16.595	-1.408	-2.0489	3.4104	-4.3137	1730
15.89	1590	78	NaN	-4.2814	20.274	1.8643	-172.15	14.876	24.775	74.138	-877.04	1117.6	8.791	850.66	1065.7	76.761	52.973	1	0	0.39644	-12.385	-15.17	-20.885	-2.1153	10.016	18.556	16.594	-1.7189	-2.3696	3.3868	-4.2911	1729.7
15.9	1591	78	NaN	-4.2674	20.122	1.9006	-172.09	14.87	24.829	74.08	-876.04	1117.4	8.8288	850.55	1065.8	76.375	55.431	1	0	0.20663	-12.576	-15.149	-20.864	-2.1031	10.071	18.409	16.583	-1.8964	-2.5043	3.2599	-4.2804	1728.6
15.91	1592	78	NaN	-4.2518	19.968	1.9587	-172.11	14.858	24.808	73.966	-875.08	1117.4	8.6577	850.53	1065.7	76.581	53.883	1	0	0.21024	-12.572	-15.132	-20.847	-2.0844	10.053	18.256	16.57	-1.8741	-2.5196	3.124	-4.277	1727.6
15.92	1593	78	NaN	-4.2204	19.783	2.0049	-172.17	14.844	24.758	73.933	-874.34	1117.3	8.4379	850.56	1065.7	76.233	53.427	1	0	0.13115	-12.651	-15.114	-20.829	-2.0459	10.008	18.071	16.555	-1.9147	-2.6437	2.9576	-4.2738	1726.9
15.93	1594	78	NaN	-4.1713	19.539	2.0209	-172.17	14.828	24.764	74.05	-873.8	1117.1	8.4098	850.55	1065.7	75.447	53.857	1	0	0.045504	-12.737	-15.099	-20.814	-1.9913	10.008	17.83	16.536	-1.9458	-2.7293	2.731	-4.2783	1726.4
15.94	1595	78	NaN	-4.1567	19.349	2.0329	-172.19	14.798	24.805	74.142	-873.51	1117.1	8.5026	850.58	1065.7	74.147	53.478	1	0	-0.018054	-12.801	-15.094	-20.809	-1.9763	9.9936	17.642	16.505	-1.9944	-2.8073	2.5478	-4.3036	1726.1
15.95	1596	78	NaN	-4.2292	19.059	2.0168	-172.2	14.784	24.813	74.381	-873.06	1116.9	8.4902	850.58	1065.7	72.948	51.347	1	0	-0.082168	-12.865	-15.089	-20.804	-2.04	9.9914	17.357	16.486	-2.1221	-2.8737	2.2683	-4.3181	1725.7
15.96	1597	78	NaN	-4.2172	18.763	2.1453	-172.19	14.762	24.797	74.073	-873.05	1116.9	8.414	850.59	1065.7	71.611	52.428	1	0	-0.14749	-12.931	-15.085	-20.8	-2.0357	9.9914	17.062	16.463	-2.1831	-2.9392	1.9775	-4.3373	1725.7
15.97	1598	78	NaN	-4.1949	18.495	2.2666	-172.19	14.747	24.772	73.779	-873.08	1116.8	8.3303	850.61	1065.6	72.105	53.852	1	0	-0.15006	-12.933	-15.083	-20.798	-2.0204	9.989	16.795	16.447	-2.1704	-2.9442	1.7123	-4.3511	1725.7
15.98	1599	78	NaN	-4.1729	18.207	2.3122	-172.19	14.731	24.771	73.733	-873.08	1116.7	8.3263	850.63	1065.6	73.447	52.008	1	0	-0.12932	-12.912	-15.081	-20.797	-1.9999	9.9831	16.511	16.428	-2.1292	-2.9293	1.4292	-4.369	1725.7
15.99	1600	78	NaN	-4.1191	17.829	2.3001	-172.2	14.697	24.821	73.846	-873.23	1116.5	8.4509	850.67	1065.6	72.718	51.482	1	0	-0.096831	-12.88	-15.082	-20.797	-1.9467	9.9749	16.139	16.386	-2.0435	-2.9049	1.057	-4.4109	1725.9
16	1601	78	NaN	-4.0714	17.463	2.2929	-172.21	14.658	24.823	73.883	-873.65	1116.5	8.4604	850.73	1065.6	71.076	50.845	1	0	0.019739	-12.763	-15.082	-20.798	-1.8987	9.9645	15.776	16.345	-1.879	-2.7985	0.69332	-4.4525	1726.4
16.01	1602	78	NaN	-3.9961	17.308	2.2449	-172.21	14.637	24.811	74.022	-873.67	1116.4	8.4335	850.74	1065.6	67.673	52.66	1	0	0.18703	-12.595	-15.082	-20.797	-1.8179	9.9715	15.622	16.323	-1.6308	-2.6238	0.54021	-4.4743	1726.4
16.02	1603	78	NaN	-3.9085	17.141	2.2439	-172.22	14.588	24.847	74.016	-873.75	1116.3	8.5583	850.81	1065.6	61.373	52.352	1	0	0.29685	-12.485	-15.084	-20.799	-1.7348	9.9513	15.458	16.271	-1.438	-2.534	0.37425	-4.528	1726.5
16.03	1604	78	NaN	-3.8117	17.041	2.1722	-172.23	14.54	24.847	74.196	-873.71	1116.4	8.5833	850.87	1065.6	58.871	51.385	1	0	0.40741	-12.374	-15.085	-20.8	-1.6329	9.9488	15.354	16.226	-1.2255	-2.4257	0.26871	-4.5741	1726.6
16.04	1605	78	NaN	-3.7093	16.98	1.9974	-172.23	14.503	24.792	74.663	-873.63	1116.6	8.4639	850.89	1065.6	60.03	51.028	1	0	0.52666	-12.255	-15.087	-20.802	-1.511	9.9724	15.286	16.197	-0.98429	-2.2825	0.19836	-4.6054	1726.5
16.05	1606	78	NaN	-3.6106	16.772	1.8334	-172.24	14.448	24.778	75.121	-873.97	1116.5	8.4796	850.95	1065.5	58.318	50.417	1	0	0.61648	-12.165	-15.09	-20.805	-1.3981	9.9713	15.079	16.14	-0.78166	-2.1936	-0.010178	-4.6647	1727
16.06	1607	78	NaN	-3.5893	16.645	1.7697	-172.25	14.412	24.793	75.215	-874.26	1116.5	8.5441	850.98	1065.5	59.701	50.354	1	0	0.67786	-12.103	-15.092	-20.807	-1.3762	9.9665	14.954	16.102	-0.69834	-2.1368	-0.13832	-4.7052	1727.3
16.07	1608	78	NaN	-3.5752	16.42	1.8251	-172.26	14.38	24.778	74.97	-874.86	1116.3	8.5506	851.01	1065.5	62.083	52.239	1	0	0.76324	-12.018	-15.096	-20.811	-1.3713	9.9458	14.738	16.063	-0.60806	-2.072	-0.35795	-4.7483	1727.9
16.08	1609	78	NaN	-3.5807	16.297	1.8433	-172.26	14.352	24.755	74.802	-875.24	1116.1	8.5306	851.01	1065.5	65.7	53.378	1	0	0.83138	-11.95	-15.1	-20.815	-1.3822	9.9345	14.617	16.031	-0.5508	-2.015	-0.48217	-4.7836	1728.3
16.09	1610	78	NaN	-3.5983	16.255	1.822	-172.28	14.322	24.737	74.707	-875.47	1116.2	8.5246	851.04	1065.5	67.079	51.922	1	0	0.86765	-11.913	-15.103	-20.819	-1.403	9.9194	14.575	16.002	-0.53538	-1.9938	-0.52823	-4.8169	1728.5
16.1	1611	78	NaN	-3.6157	16.231	1.7833	-172.3	14.293	24.724	74.623	-875.68	1116.2	8.5373	851.07	1065.5	67.774	52.118	1	0	0.93921	-11.841	-15.106	-20.821	-1.4239	9.8936	14.55	15.973	-0.48474	-1.9478	-0.55584	-4.8481	1728.8
16.11	1612	78	NaN	-3.6261	16.226	1.6865	-172.3	14.286	24.697	74.687	-875.88	1116.2	8.488	851.04	1065.5	68.424	50.489	1	0	1.0192	-11.761	-15.109	-20.824	-1.4308	9.8922	14.545	15.967	-0.41159	-1.869	-0.56367	-4.8565	1728.9
16.12	1613	78	NaN	-3.602	16.269	1.4298	-172.34	14.256	24.693	74.951	-876.2	1116.1	8.5536	851.04	1065.5	68.345	52.453	1	0	1.0201	-11.76	-15.112	-20.827	-1.4006	9.8658	14.59	15.934	-0.38048	-1.8946	-0.52129	-4.8928	1729.3
16.13	1614	78	NaN	-3.6122	16.313	1.3367	-172.36	14.245	24.702	74.859	-876.41	1116.1	8.6205	851.02	1065.5	68.689	51.635	1	0	0.9948	-11.786	-15.115	-20.83	-1.4163	9.8339	14.636	15.922	-0.42153	-1.9518	-0.47831	-4.9079	1729.4
16.14	1615	78	NaN	-3.6457	16.374	1.3028	-172.39	14.229	24.711	74.473	-876.59	1116.1	8.673	851.01	1065.5	68.87	51.646	1	0	0.99841	-11.782	-15.117	-20.832	-1.4645	9.7926	14.696	15.907	-0.46611	-1.9895	-0.42097	-4.9257	1729.6
16.15	1616	78	NaN	-3.6796	16.426	1.2888	-172.41	14.216	24.707	74.032	-876.74	1116.1	8.6845	851	1065.5	68.18	53.026	1	0	0.99177	-11.789	-15.12	-20.835	-1.5135	9.7572	14.748	15.894	-0.52174	-2.0315	-0.37152	-4.941	1729.7
16.16	1617	78	NaN	-3.6943	16.436	1.2482	-172.42	14.218	24.691	73.842	-876.85	1116.1	8.6508	850.97	1065.5	68.741	51.418	1	0	0.97994	-11.801	-15.123	-20.838	-1.5336	9.7423	14.758	15.896	-0.55362	-2.0583	-0.36503	-4.9417	1729.8
16.17	1618	78	NaN	-3.707	16.4	0.86196	-172.46	14.187	24.701	74.121	-877.13	1116.1	8.6995	850.96	1065.5	64.881	50.461	1	0	0.96183	-11.819	-15.126	-20.841	-1.539	9.7053	14.725	15.863	-0.57713	-2.1134	-0.40151	-4.9785	1730.1
16.18	1619	78	NaN	-3.7247	16.379	0.57937	-172.49	14.185	24.735	74.518	-877.24	1116	8.8039	850.92	1065.5	57.964	51.029	1	0	0.94747	-11.833	-15.129	-20.844	-1.5471	9.6883	14.706	15.858	-0.59963	-2.1449	-0.42322	-4.9862	1730.1
16.19	1620	78	NaN	-3.7767	16.384	0.42131	-172.51	14.178	24.758	74.358	-877.31	1116	8.8609	850.87	1065.5	42.021	51.333	1	0	0.93591	-11.845	-15.132	-20.847	-1.6063	9.6589	14.712	15.85	-0.67038	-2.1858	-0.41914	-4.9969	1730.2
16.2	1621	78	NaN	-3.8189	16.407	0.29586	-172.53	14.164	24.767	74.109	-877.29	1116	8.878	850.84	1065.5	46.887	51.049	1	0	0.92258	-11.858	-15.134	-20.849	-1.6572	9.6315	14.735	15.836	-0.73464	-2.2266	-0.39892	-5.0134	1730.1
16.21	1622	78	NaN	-3.8497	16.439	0.20172	-172.55	14.144	24.781	73.858	-877.22	1116	8.9134	850.83	1065.5	51.207	51.015	1	0	0.906	-11.875	-15.137	-20.852	-1.6974	9.6058	14.766	15.816	-0.79138	-2.269	-0.37026	-5.0356	1730
16.22	1623	78	NaN	-3.9134	16.475	0.21542	-172.56	14.117	24.828	73.226	-877.17	1116.1	9.0356	850.82	1065.6	50.223	50.489	1	0	0.83735	-11.944	-15.141	-20.856	-1.786	9.5648	14.802	15.791	-0.94862	-2.3787	-0.33898	-5.0652	1729.9
16.23	1624	78	NaN	-3.9337	16.478	-0.032469	-172.58	14.089	24.823	73.143	-877.07	1116.1	9.023	850.78	1065.6	50.035	51.186	1	0	1.3694	-11.41	-15.135	-20.85	-1.8084	9.5472	14.804	15.763	-0.43899	-1.863	-0.33145	-5.0878	1729.8
16.24	1625	78	NaN	-3.9598	16.482	-0.18471	-172.59	14.081	24.831	73.178	-877	1116.1	9.056	850.76	1065.5	46.66	50.731	1	0	2.5824	-10.194	-15.119	-20.834	-1.8343	9.5375	14.807	15.756	0.74809	-0.65695	-0.31199	-5.078	1729.7
16.25	1626	78	NaN	-3.9911	16.478	-0.45511	-172.6	14.061	24.827	73.301	-876.82	1116.1	9.0475	850.73	1065.5	51.72	50.015	1	0	2.6467	-10.13	-15.119	-20.834	-1.8611	9.5323	14.803	15.736	0.78565	-0.59772	-0.31648	-5.0979	1729.5
16.26	1627	78	NaN	-4.0453	16.473	-0.68916	-172.6	14.028	24.805	73.123	-876.56	1116.1	8.9805	850.71	1065.5	57.05	51.411	1	0	2.602	-10.175	-15.121	-20.836	-1.9186	9.5231	14.795	15.706	0.6834	-0.65165	-0.32522	-5.1303	1729.2
16.27	1628	78	NaN	-4.1256	16.473	-0.77459	-172.6	13.991	24.785	72.52	-876.25	1116.2	8.9091	850.69	1065.5	57.251	51.912	1	0	2.576	-10.201	-15.122	-20.837	-2.0161	9.5067	14.79	15.674	0.55997	-0.69412	-0.33158	-5.1635	1728.9
16.28	1629	78	NaN	-4.1994	16.469	-0.87806	-172.6	13.959	24.821	72.05	-875.85	1116.3	8.9752	850.66	1065.5	55.601	53.327	1	0	2.5557	-10.221	-15.124	-20.839	-2.1072	9.4918	14.784	15.644	0.44856	-0.72938	-0.33947	-5.1949	1728.4
16.29	1630	78	NaN	-4.2329	16.425	-1.0596	-172.6	13.941	24.837	72.176	-875.58	1116.3	8.9872	850.64	1065.5	57.669	53.871	1	0	2.5449	-10.232	-15.127	-20.842	-2.1365	9.4933	14.74	15.625	0.4084	-0.73874	-0.38662	-5.2167	1728.1
16.3	1631	78	NaN	-4.2675	16.369	-1.2834	-172.61	13.911	24.853	72.286	-875.16	1116.3	8.9903	850.64	1065.5	56.642	49.936	1	0	2.4557	-10.321	-15.127	-20.843	-2.167	9.4936	14.682	15.597	0.28872	-0.82779	-0.44526	-5.2453	1727.7
16.31	1632	78	NaN	-4.3008	16.321	-1.4399	-172.6	13.903	24.832	72.306	-874.8	1116.4	8.892	850.61	1065.4	57.451	49.008	1	0	2.3554	-10.422	-15.128	-20.843	-2.196	9.5052	14.631	15.593	0.15941	-0.91681	-0.49703	-5.2508	1727.3
16.32	1633	78	NaN	-4.3362	16.29	-1.5119	-172.59	13.904	24.812	72.213	-874.49	1116.4	8.7997	850.58	1065.4	61.115	52.034	1	0	2.2832	-10.494	-15.131	-20.846	-2.231	9.5122	14.597	15.596	0.052189	-0.98218	-0.53377	-5.2501	1727
16.33	1634	78	NaN	-4.3758	16.277	-1.5398	-172.6	13.888	24.836	72.035	-874.12	1116.5	8.839	850.61	1065.4	60.124	51.806	1	0	2.1388	-10.639	-15.133	-20.848	-2.2774	9.4979	14.583	15.582	-0.13855	-1.1412	-0.55057	-5.2663	1726.6
16.34	1635	78	NaN	-4.4088	16.283	-1.5741	-172.6	13.884	24.833	71.907	-873.71	1116.5	8.8094	850.62	1065.4	65.741	51.344	1	0	1.9661	-10.812	-15.135	-20.85	-2.3132	9.4961	14.586	15.581	-0.34709	-1.3161	-0.5486	-5.2693	1726.2
16.35	1636	78	NaN	-4.4388	16.294	-1.5642	-172.61	13.892	24.824	71.587	-873.12	1116.6	8.7424	850.62	1065.4	70.216	52.711	1	0	1.8674	-10.911	-15.138	-20.853	-2.3508	9.4818	14.594	15.592	-0.48345	-1.4294	-0.54404	-5.2618	1725.6
16.36	1637	78	NaN	-4.4618	16.29	-1.5969	-172.62	13.898	24.837	71.406	-872.49	1116.6	8.7438	850.64	1065.4	77.16	51.316	1	0	1.7719	-11.007	-15.141	-20.857	-2.3791	9.4664	14.589	15.599	-0.60726	-1.5405	-0.5525	-5.2573	1725
16.37	1638	78	NaN	-4.4816	16.277	-1.623	-172.62	13.907	24.85	71.269	-872	1116.7	8.7632	850.66	1065.4	78.909	55.854	1	0	1.6961	-11.083	-15.144	-20.859	-2.4035	9.4534	14.575	15.609	-0.70745	-1.6294	-0.56954	-5.2503	1724.6
16.38	1639	78	NaN	-4.5058	16.272	-1.6122	-172.63	13.927	24.842	71.071	-871.5	1116.7	8.7362	850.68	1065.4	77.893	52.868	1	0	1.5089	-11.27	-15.146	-20.862	-2.4329	9.4447	14.569	15.63	-0.92396	-1.8257	-0.57686	-5.2318	1724.1
16.39	1640	78	NaN	-4.5393	16.3	-1.5755	-172.63	13.96	24.807	70.798	-870.71	1116.7	8.6321	850.69	1065.4	80.937	54.955	1	0	1.237	-11.543	-15.148	-20.863	-2.4711	9.441	14.595	15.665	-1.2341	-2.102	-0.55285	-5.1986	1723.3
16.4	1641	78	NaN	-4.5386	16.327	-1.6053	-172.63	13.962	24.823	70.886	-870.47	1116.7	8.6625	850.71	1065.5	81.05	55.353	1	0	0.99197	-11.789	-15.15	-20.865	-2.4682	9.4443	14.623	15.667	-1.4762	-2.3443	-0.52733	-5.1987	1723.1
16.41	1642	78	NaN	-4.6241	16.555	-1.6394	-172.61	13.979	24.839	70.821	-869.52	1117	8.6771	850.73	1065.5	81.349	53.673	1	0	0.75562	-12.025	-15.151	-20.866	-2.5552	9.4561	14.842	15.691	-1.7995	-2.5693	-0.30885	-5.1752	1722.1
16.42	1643	78	NaN	-4.656	16.704	-1.5857	-172.59	13.995	24.841	70.625	-868.74	1117.1	8.6292	850.77	1065.5	81.782	53.715	1	0	0.53088	-12.251	-15.151	-20.866	-2.5911	9.4735	14.988	15.711	-2.0603	-2.7772	-0.16325	-5.1555	1721.4
16.43	1644	78	NaN	-4.6555	16.752	-1.4959	-172.57	14.014	24.838	70.406	-868.26	1117.1	8.5528	850.79	1065.6	80.607	52.172	1	0	0.37031	-12.412	-15.151	-20.866	-2.5948	9.4943	15.037	15.729	-2.2245	-2.9174	-0.11371	-5.1366	1720.9
16.44	1645	78	NaN	-4.6563	16.734	-1.4338	-172.55	14.036	24.858	70.28	-867.99	1117	8.5337	850.79	1065.6	80.657	54.121	1	0	0.2199	-12.562	-15.151	-20.866	-2.5989	9.512	15.022	15.749	-2.379	-3.0504	-0.12912	-5.1168	1720.7
16.45	1646	78	NaN	-4.6501	16.671	-1.4208	-172.54	14.05	24.941	70.32	-867.79	1117	8.6909	850.82	1065.7	80.758	53.774	1	0	-0.056069	-12.839	-15.151	-20.866	-2.5964	9.5144	14.964	15.757	-2.6525	-3.3246	-0.18706	-5.1093	1720.5
16.46	1647	78	NaN	-4.6296	16.581	-1.477	-172.53	14.055	24.979	70.549	-867.67	1116.9	8.7348	850.87	1065.7	80.86	54.921	1	0	-0.30207	-13.086	-15.15	-20.865	-2.5696	9.5272	14.878	15.758	-2.8717	-3.5584	-0.27239	-5.1079	1720.4
16.47	1648	78	NaN	-4.5805	16.464	-1.5544	-172.51	14.068	24.99	70.875	-867.5	1116.8	8.6802	850.94	1065.8	80.615	54.018	1	0	-0.46132	-13.245	-15.149	-20.864	-2.5077	9.5659	14.765	15.766	-2.9691	-3.6793	-0.38438	-5.098	1720.3
16.48	1649	78	NaN	-4.522	16.266	-1.4967	-172.48	14.083	24.997	70.896	-867.6	1116.5	8.6179	850.97	1065.8	79.221	53.055	1	0	-0.61212	-13.396	-15.147	-20.862	-2.4466	9.5954	14.575	15.774	-3.0587	-3.8009	-0.5717	-5.0888	1720.4
16.49	1650	78	NaN	-4.4924	16.075	-1.3535	-172.46	14.098	25.017	70.66	-867.77	1116.3	8.6102	851	1065.8	77.316	53.414	1	0	-0.82544	-13.61	-15.145	-20.86	-2.4248	9.6042	14.393	15.781	-3.2503	-4.0059	-0.75164	-5.0793	1720.6
16.5	1651	78	NaN	-4.5111	15.964	-1.2503	-172.45	14.115	25.045	70.447	-867.72	1116.3	8.625	851.07	1065.8	76.147	53.389	1	0	-1.3031	-14.089	-15.141	-20.857	-2.4511	9.6057	14.283	15.796	-3.7543	-4.4832	-0.85853	-5.0607	1720.6
16.51	1652	78	NaN	-4.5167	15.754	-1.2486	-172.42	14.154	25.001	70.576	-867.68	1116.3	8.3884	851.13	1065.8	73.992	52.372	1	0	-1.5748	-14.361	-15.139	-20.854	-2.4446	9.653	14.072	15.837	-4.0194	-4.7081	-1.0666	-5.0174	1720.7
16.52	1653	78	NaN	-4.5072	15.602	-1.3816	-172.4	14.18	24.978	71.071	-867.75	1116.3	8.2777	851.17	1065.8	72.965	52.474	1	0	-1.7253	-14.512	-15.136	-20.852	-2.4151	9.6896	13.919	15.862	-4.1404	-4.8225	-1.2172	-4.9894	1720.8
16.53	1654	78	NaN	-4.5105	15.401	-1.4866	-172.39	14.21	24.982	71.48	-867.96	1116.3	8.2237	851.24	1065.8	70.481	54.605	1	0	-1.8783	-14.665	-15.132	-20.847	-2.4032	9.7189	13.72	15.891	-4.2816	-4.9466	-1.4121	-4.9556	1721.1
16.54	1655	78	NaN	-4.529	15.254	-1.5457	-172.38	14.229	25.009	71.725	-868.14	1116.3	8.2285	851.3	1065.8	68.143	51.702	1	0	-2.0334	-14.821	-15.126	-20.842	-2.4141	9.7388	13.573	15.909	-4.4475	-5.0821	-1.5531	-4.9327	1721.3
16.55	1656	78	NaN	-4.5626	15.184	-1.5518	-172.37	14.243	25.037	71.773	-868.22	1116.3	8.2443	851.34	1065.8	67.183	52.537	1	0	-2.1968	-14.985	-15.122	-20.837	-2.4468	9.7507	13.504	15.923	-4.6436	-5.234	-1.6179	-4.9142	1721.5
16.56	1657	78	NaN	-4.6091	15.147	-1.5166	-172.35	14.279	25.036	71.662	-868.29	1116.3	8.1784	851.36	1065.8	66.165	52.419	1	0	-2.2572	-15.045	-15.119	-20.834	-2.4949	9.7619	13.467	15.959	-4.7522	-5.2834	-1.6514	-4.8752	1721.6
16.57	1658	78	NaN	-4.6641	15.138	-1.563	-172.32	14.322	24.967	71.718	-868.48	1116.2	7.8955	851.44	1065.8	65.147	51.194	1	0	-2.2247	-15.013	-15.116	-20.831	-2.5389	9.802	13.459	16.001	-4.7636	-5.2106	-1.6572	-4.8298	1721.8
16.58	1659	78	NaN	-4.6927	15.16	-1.6205	-172.32	14.331	24.998	71.815	-868.59	1116.2	7.9429	851.49	1065.8	63.702	54.001	1	0	-2.1955	-14.983	-15.113	-20.828	-2.5661	9.8094	13.482	16.009	-4.7616	-5.1739	-1.6307	-4.8192	1722
16.59	1660	78	NaN	-4.7232	15.191	-1.6807	-172.31	14.34	24.995	71.928	-868.7	1116.2	7.9111	851.54	1065.8	60.641	50.942	1	0	-2.1349	-14.923	-15.11	-20.826	-2.592	9.8182	13.513	16.018	-4.7268	-5.1044	-1.5977	-4.8081	1722.2
16.6	1661	78	NaN	-4.7784	15.252	-1.7009	-172.31	14.349	24.989	71.885	-868.84	1116.2	7.865	851.6	1065.8	60.944	49.7	1	0	-2.0259	-14.813	-15.109	-20.824	-2.6473	9.8193	13.574	16.027	-4.6732	-4.994	-1.535	-4.7973	1722.4
16.61	1662	78	NaN	-4.8525	15.344	-1.6667	-172.31	14.361	24.996	71.648	-869	1116.2	7.8441	851.66	1065.8	61.139	51.253	1	0	-1.9183	-14.706	-15.108	-20.823	-2.7289	9.8122	13.666	16.039	-4.6473	-4.8934	-1.4414	-4.7835	1722.6
16.62	1663	78	NaN	-4.9044	15.429	-1.6137	-172.3	14.39	24.974	71.403	-869.12	1116.3	7.7401	851.65	1065.8	58.358	53.059	1	0	-1.8129	-14.6	-15.107	-20.822	-2.7856	9.8163	13.75	16.069	-4.5985	-4.7835	-1.3574	-4.7537	1722.7
16.63	1664	78	NaN	-4.9674	15.514	-1.5775	-172.31	14.378	24.986	71.178	-869.27	1116.3	7.7795	851.72	1065.8	55.559	51.557	1	0	-1.5721	-14.359	-15.106	-20.822	-2.8577	9.7998	13.835	16.058	-4.4298	-4.5588	-1.2717	-4.7635	1722.9
16.64	1665	78	NaN	-5.0208	15.609	-1.5734	-172.31	14.391	24.96	71.096	-869.38	1116.3	7.6979	851.73	1065.8	58.338	50.787	1	0	-1.3421	-14.128	-15.105	-20.821	-2.9112	9.804	13.929	16.072	-4.2533	-4.324	-1.1769	-4.7489	1723
16.65	1666	78	NaN	-5.1054	15.765	-1.5155	-172.31	14.396	24.953	70.863	-869.53	1116.4	7.6608	851.75	1065.8	56.646	51.829	1	0	-1.1967	-13.982	-15.105	-20.82	-3.0025	9.7937	14.084	16.077	-4.1992	-4.1885	-1.0209	-4.7425	1723.2
16.66	1667	78	NaN	-5.2089	15.932	-1.4477	-172.32	14.386	24.971	70.565	-869.71	1116.4	7.6877	851.79	1065.8	56.477	51.5	1	0	-1.0386	-13.824	-15.104	-20.819	-3.1171	9.7704	14.249	16.07	-4.1557	-4.0534	-0.85525	-4.7492	1723.4
16.67	1668	78	NaN	-5.2976	16.044	-1.4341	-172.34	14.373	24.995	70.396	-869.88	1116.5	7.7337	851.82	1065.8	55.218	52.391	1	0	-0.88179	-13.667	-15.104	-20.819	-3.2132	9.7491	14.358	16.059	-4.095	-3.9175	-0.74562	-4.7596	1723.6
16.68	1669	78	NaN	-5.3388	16.102	-1.4599	-172.34	14.373	25.003	70.434	-870.02	1116.6	7.7411	851.81	1065.8	55.054	52.173	1	0	-0.75788	-13.542	-15.103	-20.818	-3.2535	9.7417	14.414	16.061	-4.0114	-3.8007	-0.68916	-4.757	1723.7
16.69	1670	78	NaN	-5.3655	16.152	-1.5067	-172.33	14.387	24.989	70.532	-870.16	1116.6	7.6577	851.75	1065.8	55.562	52.332	1	0	-0.6341	-13.418	-15.102	-20.817	-3.2743	9.7564	14.463	16.076	-3.9084	-3.6619	-0.63899	-4.7411	1723.8
16.7	1671	78	NaN	-5.3858	16.196	-1.5145	-172.34	14.386	24.983	70.515	-870.33	1116.7	7.6199	851.75	1065.8	59.839	50.46	1	0	-0.51091	-13.295	-15.101	-20.817	-3.2941	9.749	14.505	16.077	-3.805	-3.5459	-0.59665	-4.7393	1724
16.71	1672	78	NaN	-5.4149	16.254	-1.4982	-172.35	14.382	24.997	70.392	-870.54	1116.8	7.6181	851.73	1065.8	62.265	53.432	1	0	-0.24811	-13.031	-15.1	-20.815	-3.3275	9.7347	14.56	16.077	-3.5756	-3.2968	-0.54011	-4.7386	1724.2
16.72	1673	78	NaN	-5.4457	16.316	-1.478	-172.36	14.38	25.006	70.236	-870.74	1116.8	7.5918	851.7	1065.8	62.042	52.543	1	0	0.09141	-12.691	-15.099	-20.814	-3.3628	9.7243	14.618	16.077	-3.2714	-2.9669	-0.48009	-4.7364	1724.3
16.73	1674	78	NaN	-5.4586	16.352	-1.471	-172.36	14.375	24.985	70.143	-870.86	1116.9	7.5027	851.69	1065.7	60.01	54.152	1	0	0.29314	-12.489	-15.097	-20.812	-3.3759	9.72	14.653	16.074	-3.0828	-2.7689	-0.44411	-4.7377	1724.4
16.74	1675	78	NaN	-5.4516	16.369	-1.4777	-172.37	14.369	25.033	70.154	-871.02	1116.9	7.5891	851.67	1065.8	62.817	53.439	1	0	0.45714	-12.325	-15.096	-20.811	-3.3716	9.7079	14.67	16.068	-2.9145	-2.6167	-0.42649	-4.7437	1724.6
16.75	1676	78	NaN	-5.446	16.376	-1.4853	-172.37	14.361	25.031	70.147	-871.19	1116.9	7.5477	851.63	1065.7	62.528	52.507	1	0	0.58028	-12.201	-15.096	-20.811	-3.3651	9.7098	14.676	16.062	-2.7848	-2.4913	-0.42051	-4.7494	1724.7
16.76	1677	78	NaN	-5.4302	16.376	-1.5146	-172.38	14.329	25.071	70.193	-871.45	1117	7.6076	851.61	1065.7	62.176	54.362	1	0	0.68614	-12.095	-15.097	-20.812	-3.3501	9.7034	14.673	16.031	-2.6639	-2.3917	-0.4235	-4.7814	1725
16.77	1678	78	NaN	-5.4186	16.373	-1.5505	-172.37	14.303	25.106	70.264	-871.69	1117	7.6436	851.58	1065.8	61.428	51.079	1	0	0.79036	-11.991	-15.098	-20.813	-3.3375	9.7067	14.669	16.007	-2.5472	-2.284	-0.42854	-4.8063	1725.2
16.78	1679	78	NaN	-5.4208	16.369	-1.556	-172.36	14.295	25.129	70.256	-871.85	1117.1	7.6609	851.52	1065.8	59.489	52.91	1	0	0.94656	-11.834	-15.1	-20.815	-3.3406	9.7163	14.665	16	-2.3941	-2.1178	-0.43511	-4.8159	1725.3
16.79	1680	78	NaN	-5.4363	16.37	-1.4987	-172.37	14.274	25.207	70.056	-872.05	1117.2	7.855	851.48	1065.8	58.38	52.039	1	0	1.1332	-11.647	-15.103	-20.818	-3.3694	9.701	14.664	15.98	-2.2362	-1.9459	-0.43929	-4.8379	1725.4
16.8	1681	78	NaN	-5.4967	16.504	-1.6875	-172.36	14.22	25.242	70.603	-871.89	1117.5	7.9412	851.47	1065.8	56.549	51.364	1	0	1.3653	-11.414	-15.106	-20.822	-3.4143	9.7194	14.788	15.936	-2.049	-1.6949	-0.31877	-4.8853	1725.3
16.81	1682	78	NaN	-5.4962	16.509	-1.7415	-172.35	14.227	25.237	70.812	-871.95	1117.6	7.9195	851.42	1065.9	60.979	51.783	1	0	1.5911	-11.188	-15.109	-20.824	-3.4062	9.7363	14.792	15.944	-1.8151	-1.4518	-0.31707	-4.88	1725.3
16.82	1683	78	NaN	-5.4842	16.473	-1.751	-172.35	14.202	25.255	70.958	-872.23	1117.6	7.9794	851.42	1065.9	66.06	50.954	1	0	1.8098	-10.969	-15.112	-20.827	-3.3917	9.7391	14.755	15.92	-1.5819	-1.2298	-0.357	-4.9069	1725.6
16.83	1684	78	NaN	-5.4858	16.461	-1.6821	-172.35	14.161	25.285	70.937	-872.63	1117.6	8.0758	851.4	1065.9	68.855	53.145	1	0	2.0112	-10.767	-15.116	-20.832	-3.3976	9.7363	14.742	15.881	-1.3864	-1.0306	-0.37451	-4.9509	1726
16.84	1685	78	NaN	-5.511	16.504	-1.5238	-172.34	14.136	25.302	70.673	-873.03	1117.7	8.1335	851.33	1065.9	80.454	52.641	1	0	2.1888	-10.589	-15.12	-20.836	-3.4338	9.7327	14.784	15.856	-1.245	-0.85623	-0.33633	-4.9793	1726.3
16.85	1686	78	NaN	-5.5539	16.57	-1.3966	-172.36	14.116	25.304	70.417	-873.18	1117.7	8.1835	851.32	1065.9	79.498	55.228	1	0	2.3547	-10.423	-15.124	-20.84	-3.4872	9.7096	14.849	15.837	-1.1325	-0.71302	-0.27569	-5.0025	1726.4
16.86	1687	78	NaN	-5.5364	16.491	-1.0122	-172.36	14.098	25.307	69.597	-874	1117.5	8.2172	851.31	1065.9	80.093	53.889	1	0	2.7354	-10.041	-15.136	-20.851	-3.4988	9.6804	14.777	15.812	-0.76347	-0.36077	-0.35933	-5.039	1727.2
16.87	1688	78	NaN	-5.5439	16.525	-0.87241	-172.36	14.085	25.303	69.406	-874.33	1117.5	8.2476	851.3	1065.9	81.559	56.823	1	0	3.1607	-9.6149	-15.15	-20.865	-3.5141	9.6654	14.812	15.798	-0.35344	0.050545	-0.33709	-5.0667	1727.5
16.88	1689	78	NaN	-5.5489	16.587	-0.78829	-172.37	14.07	25.297	69.351	-874.55	1117.5	8.2722	851.3	1065.9	81.892	52.593	1	0	3.3775	-9.3975	-15.157	-20.872	-3.5221	9.6542	14.875	15.783	-0.14455	0.25662	-0.28222	-5.089	1727.7
16.89	1690	78	NaN	-5.5379	16.647	-0.70983	-172.38	14.058	25.3	69.33	-874.79	1117.5	8.312	851.3	1065.9	81.961	54.554	1	0	3.5477	-9.227	-15.164	-20.879	-3.5133	9.645	14.935	15.77	0.034327	0.418	-0.22889	-5.1088	1727.9
16.9	1691	78	NaN	-5.5098	16.715	-0.66668	-172.39	14.055	25.318	69.451	-875.03	1117.4	8.3825	851.28	1065.9	80.405	53.226	1	0	3.685	-9.0893	-15.17	-20.885	-3.4838	9.6398	15.005	15.764	0.20119	0.55043	-0.16461	-5.1206	1728.2
16.91	1692	78	NaN	-5.4679	16.822	-0.60557	-172.4	14.037	25.315	69.547	-875.26	1117.4	8.4168	851.29	1065.9	77.759	52.102	1	0	3.8508	-8.9231	-15.181	-20.896	-3.4401	9.6293	15.112	15.747	0.41073	0.70621	-0.068289	-5.1493	1728.4
16.92	1693	78	NaN	-5.3687	17.065	-0.59947	-172.41	14.044	25.278	69.911	-875.44	1117.4	8.3441	851.24	1065.9	74.768	52.857	1	0	4.0166	-8.7569	-15.192	-20.907	-3.3266	9.6326	15.355	15.754	0.69008	0.87568	0.16359	-5.1529	1728.5
16.93	1694	78	NaN	-5.3367	17.394	-0.72948	-172.42	14.034	25.29	70.628	-875.15	1117.4	8.3986	851.24	1065.9	73.441	51.475	1	0	4.1825	-8.5907	-15.203	-20.918	-3.2723	9.643	15.685	15.743	0.91016	1.0523	0.48222	-5.1751	1728.3
16.94	1695	78	NaN	-5.3451	17.771	-0.76805	-172.43	14.026	25.275	70.93	-874.76	1117.6	8.3771	851.24	1065.9	71.061	55.363	1	0	4.2956	-8.4773	-15.211	-20.926	-3.2696	9.6458	16.055	15.742	1.0261	1.1685	0.844	-5.1836	1727.9
16.95	1696	78	NaN	-5.335	18.078	-0.62048	-172.44	14.028	25.233	70.633	-874.67	1117.9	8.2808	851.24	1065.8	70.067	53.02	1	0	4.3533	-8.4195	-15.215	-20.931	-3.266	9.6333	16.352	15.754	1.0873	1.2139	1.1367	-5.1765	1727.8
16.96	1697	78	NaN	-5.2512	18.166	-0.39189	-172.45	14.027	25.25	70.282	-875.09	1117.7	8.3369	851.24	1065.9	64.272	52.201	1	0	4.3815	-8.3912	-15.223	-20.938	-3.1962	9.6089	16.447	15.747	1.1853	1.2177	1.2234	-5.1916	1728.2
16.97	1698	78	NaN	-5.1856	18.365	-0.31261	-172.46	14.019	25.228	70.255	-875.16	1117.8	8.2864	851.26	1065.8	60.747	53.621	1	0	4.4069	-8.3658	-15.231	-20.946	-3.1299	9.5972	16.64	15.743	1.2769	1.2314	1.4092	-5.203	1728.3
16.98	1699	78	NaN	-5.0708	18.601	-0.24348	-172.47	14.022	25.272	70.428	-875.48	1118	8.3948	851.27	1065.9	55.528	51.268	1	0	4.4322	-8.3404	-15.239	-20.955	-3.0133	9.5853	16.875	15.748	1.4189	1.2449	1.6358	-5.2064	1728.6
16.99	1700	78	NaN	-4.9934	18.743	-0.21649	-172.48	14.023	25.272	70.613	-875.75	1118	8.388	851.29	1065.9	56.176	53.61	1	0	4.6975	-8.0745	-15.25	-20.965	-2.9299	9.5844	17.015	15.751	1.7675	1.5099	1.7649	-5.2138	1728.9
17	1701	78	NaN	-4.9512	18.824	-0.18878	-172.48	14.03	25.255	70.692	-875.95	1118.1	8.3331	851.29	1065.9	54.788	52.438	1	0	5.0302	-7.741	-15.261	-20.976	-2.8835	9.5876	17.094	15.759	2.1467	1.8465	1.8331	-5.2164	1729.2
17.01	1702	78	NaN	-4.922	18.894	-0.12498	-172.48	14.044	25.256	70.642	-876.12	1118.1	8.3124	851.28	1065.9	55.392	53.357	1	0	5.3629	-7.4076	-15.272	-20.987	-2.8555	9.5891	17.163	15.775	2.5074	2.1816	1.891	-5.2116	1729.3
17.02	1703	78	NaN	-4.895	18.94	-0.043835	-172.47	14.05	25.249	70.565	-876.28	1118.2	8.2607	851.3	1065.9	56.115	50.342	1	0	5.6186	-7.1513	-15.282	-20.998	-2.8296	9.596	17.207	15.782	2.7891	2.4447	1.925	-5.2155	1729.5
17.03	1704	78	NaN	-4.8537	18.904	0.034346	-172.47	14.056	25.293	70.61	-876.66	1118.2	8.2959	851.36	1065.9	53.324	52.43	1	0	5.6439	-7.1259	-15.293	-21.008	-2.7885	9.5935	17.172	15.788	2.8554	2.4676	1.8788	-5.2198	1729.9
17.04	1705	78	NaN	-4.8291	18.877	0.074976	-172.46	14.063	25.278	70.568	-876.81	1118.2	8.2142	851.36	1065.9	55.91	52.303	1	0	5.5732	-7.1968	-15.297	-21.012	-2.7627	9.6024	17.144	15.796	2.8105	2.4057	1.8464	-5.2165	1730.1
17.05	1706	78	NaN	-4.8066	18.792	0.014744	-172.45	14.072	25.258	70.85	-876.99	1118.2	8.1002	851.38	1065.9	57.03	49.734	1	0	5.5292	-7.2408	-15.3	-21.015	-2.7274	9.6259	17.059	15.805	2.8019	2.385	1.7587	-5.2106	1730.3
17.06	1707	78	NaN	-4.7842	18.649	-0.048497	-172.44	14.082	25.26	71.158	-877.23	1118.2	8.0237	851.42	1065.9	59.832	50.621	1	0	6.0523	-6.7166	-15.313	-21.028	-2.6925	9.6482	16.918	15.813	3.3597	2.9316	1.6044	-5.2151	1730.6
17.07	1708	78	NaN	-4.7653	18.489	0.001895	-172.43	14.09	25.285	71.059	-877.43	1118.2	8.0048	851.44	1065.9	62.213	50.868	1	0	6.34	-6.4282	-15.321	-21.036	-2.6765	9.6549	16.758	15.821	3.6635	3.2266	1.4371	-5.2152	1730.8
17.08	1709	78	NaN	-4.7483	18.357	0.056339	-172.42	14.101	25.288	70.941	-877.57	1118.2	7.9308	851.45	1065.9	63.465	50.223	1	0	6.4269	-6.3412	-15.324	-21.04	-2.6613	9.6669	16.626	15.832	3.7656	3.3258	1.302	-5.2074	1731
17.09	1710	78	NaN	-4.7164	18.214	-0.0008789	-172.4	14.103	25.273	71.118	-877.64	1118.1	7.8269	851.5	1065.9	65.654	51.009	1	0	6.4434	-6.3246	-15.328	-21.043	-2.6202	9.6935	16.483	15.833	3.8232	3.3689	1.1554	-5.2101	1731.1
17.1	1711	78	NaN	-4.6781	18.072	-0.091404	-172.4	14.1	25.323	71.361	-877.7	1118.1	7.9003	851.54	1065.9	66.189	51.243	1	0	6.459	-6.3089	-15.332	-21.047	-2.5764	9.7009	16.343	15.829	3.8826	3.392	1.0112	-5.2177	1731.2
17.11	1712	78	NaN	-4.6314	17.904	-0.13896	-172.39	14.113	25.349	71.33	-877.85	1118.2	7.8853	851.55	1065.9	66.989	53.425	1	0	6.5676	-6.2001	-15.338	-21.054	-2.5304	9.7131	16.172	15.845	4.0372	3.513	0.83322	-5.2083	1731.4
17.12	1713	78	NaN	-4.5899	17.741	-0.1615	-172.36	14.126	25.346	71.148	-878.01	1118.4	7.7827	851.55	1065.9	68.453	51.656	1	0	6.6859	-6.0815	-15.342	-21.058	-2.4918	9.7335	16.004	15.864	4.1941	3.652	0.66124	-5.1939	1731.5
17.13	1714	78	NaN	-4.5791	17.654	-0.23504	-172.35	14.103	25.382	71.228	-877.91	1118.4	7.8262	851.61	1065.9	71.506	51.589	1	0	6.8162	-5.9509	-15.344	-21.059	-2.4797	9.7445	15.916	15.841	4.3366	3.7936	0.5722	-5.218	1731.5
17.14	1715	78	NaN	-4.6081	17.538	-0.19773	-172.34	14.092	25.402	70.823	-877.63	1118.4	7.8139	851.67	1065.9	73.614	55.463	1	0	6.8733	-5.8937	-15.346	-21.061	-2.5214	9.7452	15.799	15.83	4.3519	3.8515	0.4531	-5.2312	1731.2
17.15	1716	78	NaN	-4.6566	17.439	-0.17072	-172.33	14.089	25.4	70.574	-877.51	1118.4	7.7714	851.68	1065.8	75.523	54.533	1	0	7.0713	-5.6953	-15.349	-21.064	-2.5766	9.7486	15.7	15.828	4.4947	4.0533	0.35091	-5.2363	1731.1
17.16	1717	78	NaN	-4.7116	17.31	-0.21677	-172.34	14.079	25.407	70.568	-877.45	1118.3	7.791	851.71	1065.8	77.089	53.646	1	0	7.6155	-5.1498	-15.354	-21.069	-2.6323	9.743	15.572	15.817	4.9832	4.5932	0.21866	-5.2524	1731.1
17.17	1718	78	NaN	-4.7518	17.149	-0.30784	-172.34	14.07	25.409	70.713	-877.43	1118.3	7.8038	851.73	1065.8	77.039	53.728	1	0	7.9188	-4.8458	-15.358	-21.073	-2.6682	9.7432	15.413	15.806	5.2505	4.8974	0.055231	-5.2674	1731.1
17.18	1719	78	NaN	-4.7754	16.95	-0.42269	-172.34	14.069	25.391	70.934	-877.42	1118.2	7.7635	851.72	1065.8	77.507	53.331	1	0	8.1374	-4.6267	-15.363	-21.078	-2.6831	9.7561	15.217	15.803	5.4543	5.1294	-0.14599	-5.2748	1731.1
17.19	1720	78	NaN	-4.8122	16.69	-0.5812	-172.34	14.067	25.367	71.249	-877.37	1118.1	7.7199	851.73	1065.8	77.568	55.226	1	0	8.356	-4.4076	-15.367	-21.082	-2.708	9.7671	14.959	15.798	5.6479	5.3595	-0.40814	-5.2847	1731.1
17.2	1721	78	NaN	-4.8508	16.569	-0.57306	-172.34	14.052	25.37	71.087	-877.24	1118.1	7.7465	851.74	1065.8	73.119	53.544	1	0	8.5453	-4.2178	-15.371	-21.086	-2.7527	9.7532	14.838	15.783	5.7926	5.5354	-0.53231	-5.3029	1730.9
17.21	1722	78	NaN	-4.9153	16.401	-0.42504	-172.37	14.025	25.396	70.386	-877.02	1118.2	7.8729	851.77	1065.8	61.898	50.66	1	0	8.6248	-4.1381	-15.37	-21.086	-2.8444	9.7017	14.668	15.758	5.7805	5.5635	-0.70217	-5.3276	1730.7
17.22	1723	78	NaN	-4.913	16.187	-0.32874	-172.39	14.012	25.399	70.006	-877.05	1118.1	7.9251	851.76	1065.8	53.771	51.027	1	0	8.665	-4.0978	-15.37	-21.086	-2.8564	9.6676	14.458	15.741	5.8086	5.5698	-0.91264	-5.3448	1730.7
17.23	1724	78	NaN	-4.8852	16.013	-0.35818	-172.4	14.009	25.396	70.058	-877.13	1117.9	7.9416	851.73	1065.9	54.726	52.451	1	0	8.6847	-4.0781	-15.371	-21.086	-2.8275	9.6551	14.289	15.733	5.8572	5.577	-1.0817	-5.3529	1730.8
17.24	1725	78	NaN	-4.8963	15.95	-0.4877	-172.42	14.003	25.405	70.274	-876.99	1117.9	7.9897	851.72	1065.9	54.132	52.687	1	0	8.7245	-4.0383	-15.37	-21.085	-2.8329	9.6475	14.226	15.727	5.8916	5.6092	-1.1438	-5.3585	1730.6
17.25	1726	78	NaN	-4.8986	15.92	-0.57042	-172.43	13.989	25.368	70.317	-876.82	1117.9	7.9329	851.72	1065.9	55.412	50.781	1	0	8.7777	-3.9849	-15.371	-21.086	-2.8317	9.6369	14.195	15.714	5.9461	5.6521	-1.1753	-5.3722	1730.5
17.26	1727	78	NaN	-4.932	15.891	-0.59822	-172.45	13.982	25.428	70.19	-876.68	1118	8.1105	851.69	1065.9	51.389	50.265	1	0	8.8443	-3.9182	-15.372	-21.087	-2.875	9.6107	14.167	15.706	5.9693	5.6925	-1.2051	-5.3807	1730.3
17.27	1728	78	NaN	-5.0398	15.826	-0.52139	-172.47	13.965	25.404	69.619	-876.56	1118	8.1103	851.67	1065.9	60.053	52.91	1	0	8.8315	-3.9309	-15.372	-21.087	-3.0015	9.5677	14.099	15.692	5.8301	5.6367	-1.2733	-5.395	1730.1
17.28	1729	78	NaN	-5.1298	15.747	-0.50141	-172.49	13.945	25.371	69.207	-876.47	1118.1	8.0799	851.64	1065.9	62.744	52.178	1	0	8.7519	-4.0108	-15.371	-21.087	-3.1039	9.5366	14.017	15.675	5.6479	5.5258	-1.3542	-5.4118	1730
17.29	1730	78	NaN	-5.1772	15.666	-0.595	-172.5	13.922	25.362	69.157	-876.41	1118.2	8.1	851.61	1065.9	64.562	51.872	1	0	8.7711	-3.9916	-15.369	-21.084	-3.1536	9.5227	13.934	15.654	5.6175	5.5311	-1.4354	-5.4302	1729.9
17.3	1731	78	NaN	-5.2184	15.584	-0.73118	-172.51	13.893	25.362	69.223	-876.41	1118.2	8.1494	851.58	1065.9	66.314	51.026	1	0	8.7503	-4.0124	-15.367	-21.082	-3.1942	9.5105	13.85	15.626	5.5561	5.4981	-1.5167	-5.4558	1729.9
17.31	1732	78	NaN	-5.2734	15.554	-0.65547	-172.52	13.862	25.328	68.705	-876.45	1118.3	8.114	851.57	1065.8	73.81	50.346	1	0	8.6673	-4.0955	-15.365	-21.08	-3.2653	9.4878	13.817	15.599	5.4021	5.3923	-1.5478	-5.4816	1729.9
17.32	1733	78	NaN	-5.363	15.542	-0.53928	-172.53	13.808	25.333	67.615	-876.52	1118.4	8.2039	851.55	1065.8	77.54	51.637	1	0	8.563	-4.2001	-15.361	-21.077	-3.3939	9.4401	13.8	15.55	5.169	5.2399	-1.562	-5.5267	1729.9
17.33	1734	78	NaN	-5.3989	15.521	-0.50176	-172.52	13.797	25.313	67.15	-876.58	1118.5	8.1654	851.51	1065.8	81.442	55.691	1	0	8.4832	-4.2801	-15.358	-21.073	-3.444	9.4299	13.777	15.541	5.0392	5.1499	-1.581	-5.5319	1729.9
17.34	1735	78	NaN	-5.3874	15.442	-0.62602	-172.52	13.798	25.284	67.26	-876.72	1118.5	8.0839	851.47	1065.8	83.478	55.675	1	0	8.4832	-4.2801	-15.355	-21.07	-3.4263	9.4454	13.698	15.542	5.057	5.1654	-1.6568	-5.5282	1730
17.35	1736	78	NaN	-5.341	15.301	-0.85442	-172.51	13.783	25.266	67.553	-876.99	1118.4	8.0527	851.45	1065.8	83.377	56.731	1	0	8.4822	-4.2811	-15.351	-21.067	-3.3694	9.4592	13.558	15.526	5.1128	5.178	-1.7934	-5.5404	1730.3
17.36	1737	78	NaN	-5.2594	15.163	-0.96461	-172.52	13.757	25.262	67.543	-877.3	1118.5	8.0771	851.47	1065.8	82.7	58.27	1	0	8.4785	-4.2848	-15.347	-21.063	-3.2894	9.4475	13.419	15.501	5.1892	5.1628	-1.9286	-5.5617	1730.6
17.37	1738	78	NaN	-5.2306	15.014	-0.94348	-172.51	13.766	25.24	67.223	-877.64	1118.4	7.9984	851.42	1065.8	81.783	57.623	1	0	8.4174	-4.346	-15.341	-21.057	-3.2689	9.4549	13.27	15.509	5.1485	5.1089	-2.071	-5.5472	1730.9
17.38	1739	78	NaN	-5.2282	14.915	-0.87973	-172.5	13.763	25.261	66.875	-877.86	1118.4	8.0481	851.42	1065.8	80.68	56.141	1	0	8.3355	-4.4281	-15.335	-21.05	-3.2798	9.4453	13.171	15.506	5.0557	5.0172	-2.1632	-5.5436	1731.1
17.39	1740	78	NaN	-5.2257	14.846	-0.83301	-172.51	13.759	25.258	66.639	-878.01	1118.4	8.0393	851.42	1065.8	77.483	55.587	1	0	8.259	-4.5048	-15.33	-21.045	-3.285	9.4347	13.102	15.503	4.9739	4.9299	-2.2277	-5.5422	1731.2
17.4	1741	78	NaN	-5.2424	14.714	-0.7519	-172.51	13.763	25.254	66.306	-878.38	1118.4	8.0207	851.41	1065.8	73.215	51.785	1	0	8.1187	-4.6455	-15.324	-21.04	-3.3126	9.4196	12.97	15.507	4.8061	4.7741	-2.3541	-5.5328	1731.6
17.41	1742	78	NaN	-5.2766	14.47	-0.67337	-172.51	13.775	25.271	65.946	-879.06	1118.4	8.0491	851.41	1065.8	74.596	55.292	1	0	7.937	-4.8276	-15.319	-21.034	-3.3603	9.4048	12.728	15.518	4.5767	4.5772	-2.5909	-5.5161	1732.2
17.42	1743	78	NaN	-5.232	14.236	-0.95493	-172.51	13.78	25.262	66.626	-879.51	1118.4	7.977	851.43	1065.8	76.635	51.893	1	0	7.8586	-4.9061	-15.314	-21.03	-3.2914	9.4346	12.497	15.519	4.5672	4.5285	-2.8177	-5.5106	1732.7
17.43	1744	78	NaN	-5.1651	14.099	-1.1042	-172.52	13.786	25.285	66.925	-879.88	1118.3	8.013	851.45	1065.8	73.217	52.913	1	0	7.7745	-4.9904	-15.31	-21.025	-3.2162	9.4299	12.361	15.523	4.5582	4.4394	-2.9486	-5.502	1733.1
17.44	1745	78	NaN	-5.1343	14.045	-1.0868	-172.52	13.791	25.299	66.712	-880.13	1118.3	7.991	851.47	1065.8	71.52	52.92	1	0	7.609	-5.1563	-15.303	-21.018	-3.1921	9.4259	12.308	15.529	4.417	4.2696	-2.9951	-5.489	1733.4
17.45	1746	78	NaN	-5.1365	14.031	-0.95218	-172.51	13.789	25.305	66.166	-880.32	1118.4	7.9502	851.51	1065.7	68.926	54.103	1	0	7.4604	-5.3053	-15.296	-21.011	-3.2112	9.414	12.292	15.528	4.2492	4.1088	-3.0037	-5.4828	1733.6
17.46	1747	78	NaN	-5.1274	14.02	-0.872	-172.51	13.782	25.316	65.793	-880.51	1118.4	7.9297	851.54	1065.7	68.987	53.623	1	0	7.3293	-5.4366	-15.289	-21.004	-3.214	9.4043	12.28	15.523	4.1152	3.9677	-3.0089	-5.4812	1733.8
17.47	1748	78	NaN	-5.068	13.997	-0.99559	-172.51	13.783	25.344	66.02	-880.71	1118.4	7.9414	851.57	1065.8	66.164	51.722	1	0	7.1754	-5.5909	-15.283	-20.998	-3.1477	9.4121	12.257	15.523	4.0277	3.8212	-3.0253	-5.4754	1734.1
17.48	1749	78	NaN	-5.0711	14.008	-0.99344	-172.51	13.793	25.334	65.944	-880.77	1118.4	7.8984	851.56	1065.8	67.367	51.273	1	0	7.0304	-5.7362	-15.277	-20.993	-3.152	9.4104	12.268	15.534	3.8784	3.6742	-3.0094	-5.4588	1734.1
17.49	1750	78	NaN	-5.0566	13.958	-1.0956	-172.51	13.792	25.365	66.059	-881.1	1118.4	7.9433	851.58	1065.8	68.645	50.406	1	0	6.904	-5.8629	-15.273	-20.988	-3.1356	9.4136	12.221	15.53	3.7684	3.5507	-3.0518	-5.4582	1734.5
17.5	1751	78	NaN	-5.0781	13.946	-1.1334	-172.51	13.793	25.358	66.034	-881.26	1118.4	7.9154	851.59	1065.8	68.099	53.032	1	0	6.7472	-6.02	-15.268	-20.983	-3.1572	9.4131	12.208	15.531	3.59	3.393	-3.0592	-5.4522	1734.6
17.51	1752	78	NaN	-5.1215	13.926	-1.1357	-172.51	13.79	25.357	65.916	-881.4	1118.4	7.9262	851.62	1065.8	68.7	52.682	1	0	6.5825	-6.1852	-15.263	-20.978	-3.205	9.404	12.189	15.527	3.3775	3.2189	-3.0737	-5.4512	1734.8
17.52	1753	78	NaN	-5.1613	13.884	-1.1449	-172.52	13.784	25.373	65.834	-881.6	1118.4	7.9884	851.64	1065.8	68.213	51.968	1	0	6.2551	-6.5133	-15.258	-20.973	-3.2498	9.3936	12.148	15.519	3.0053	2.8802	-3.1094	-5.4536	1735
17.53	1754	78	NaN	-5.1768	13.858	-1.1858	-172.52	13.792	25.361	65.929	-881.69	1118.3	7.964	851.64	1065.8	65.542	51.639	1	0	5.7375	-7.0321	-15.254	-20.97	-3.2615	9.3992	12.124	15.526	2.4761	2.3671	-3.1302	-5.4431	1735.1
17.54	1755	78	NaN	-5.2021	13.813	-1.357	-172.51	13.79	25.334	66.354	-881.86	1118.3	7.92	851.67	1065.8	65.904	51.411	1	0	4.7684	-8.0035	-15.255	-20.97	-3.2715	9.4162	12.08	15.523	1.4969	1.4127	-3.1751	-5.4472	1735.3
17.55	1756	78	NaN	-5.2074	13.796	-1.421	-172.52	13.782	25.351	66.486	-881.93	1118.2	8.0101	851.69	1065.8	71.075	50.629	1	0	4.419	-8.3537	-15.253	-20.968	-3.2755	9.4073	12.064	15.513	1.1435	1.0536	-3.1886	-5.4549	1735.4
17.56	1757	78	NaN	-5.2383	13.785	-1.3842	-172.53	13.772	25.352	66.327	-882.01	1118.2	8.0489	851.71	1065.8	74.358	51.794	1	0	4.3423	-8.4305	-15.249	-20.965	-3.3131	9.3948	12.055	15.503	1.0292	0.9643	-3.1941	-5.4621	1735.5
17.57	1758	78	NaN	-5.273	13.782	-1.3017	-172.53	13.766	25.334	66.058	-882.09	1118.2	8.0345	851.73	1065.8	76.829	53.221	1	0	4.2046	-8.5685	-15.244	-20.959	-3.3563	9.3868	12.052	15.496	0.84831	0.8183	-3.1924	-5.4637	1735.6
17.58	1759	78	NaN	-5.278	13.785	-1.2513	-172.53	13.761	25.325	65.912	-882.15	1118.2	8.0439	851.74	1065.8	78.158	53.682	1	0	4.1315	-8.6417	-15.241	-20.956	-3.3664	9.384	12.055	15.491	0.76512	0.74227	-3.1854	-5.4651	1735.6
17.59	1760	78	NaN	-5.242	13.784	-1.3158	-172.53	13.745	25.368	66.071	-882.17	1118.1	8.1887	851.78	1065.8	76.572	52.942	1	0	4.1112	-8.6621	-15.238	-20.953	-3.3301	9.3807	12.056	15.473	0.78115	0.7186	-3.1816	-5.4808	1735.7
17.6	1761	78	NaN	-5.1997	13.8	-1.4568	-172.53	13.744	25.341	66.443	-882.2	1118.1	8.1622	851.79	1065.8	74.524	51.652	1	0	4.0318	-8.7417	-15.233	-20.949	-3.2747	9.3977	12.075	15.469	0.7571	0.65599	-3.1581	-5.48	1735.8
17.61	1762	78	NaN	-5.1778	13.808	-1.5279	-172.52	13.744	25.324	66.585	-882.23	1118	8.1502	851.79	1065.8	72.961	53.936	1	0	3.9126	-8.8612	-15.227	-20.943	-3.2477	9.4086	12.085	15.466	0.66485	0.54735	-3.1423	-5.4762	1735.8
17.62	1763	78	NaN	-5.1762	13.841	-1.5508	-172.52	13.741	25.298	66.599	-882.22	1118	8.1352	851.79	1065.8	71.495	53.139	1	0	3.7857	-8.9884	-15.223	-20.939	-3.2452	9.4137	12.12	15.462	0.54051	0.42528	-3.1034	-5.4761	1735.8
17.63	1764	78	NaN	-5.1935	13.895	-1.534	-172.52	13.738	25.278	66.534	-882.19	1117.9	8.1563	851.81	1065.8	70.628	51.267	1	0	3.6723	-9.1021	-15.219	-20.935	-3.2653	9.4076	12.176	15.457	0.40696	0.30554	-3.0439	-5.4775	1735.8
17.64	1765	78	NaN	-5.2204	13.938	-1.4991	-172.53	13.737	25.289	66.455	-882.17	1117.8	8.2563	851.85	1065.9	68.493	51.298	1	0	3.5746	-9.2	-15.216	-20.931	-3.2981	9.3894	12.222	15.453	0.27647	0.18946	-2.9933	-5.478	1735.8
17.65	1766	78	NaN	-5.2179	13.938	-1.5687	-172.54	13.736	25.318	66.686	-882.15	1117.8	8.3531	851.85	1065.9	66.319	50.555	1	0	3.5448	-9.2299	-15.214	-20.93	-3.2912	9.3904	12.225	15.45	0.25359	0.16047	-2.9891	-5.4801	1735.7
17.66	1767	78	NaN	-5.2428	13.93	-1.6348	-172.55	13.753	25.273	66.965	-882.14	1117.7	8.3338	851.86	1065.9	62.837	50.046	1	0	3.5007	-9.2741	-15.213	-20.928	-3.3062	9.3823	12.219	15.464	0.1945	0.10822	-2.9941	-5.4639	1735.8
17.67	1768	78	NaN	-5.2851	13.918	-1.6752	-172.57	13.767	25.264	67.177	-882.09	1117.7	8.3857	851.86	1065.9	63.29	50.826	1	0	3.4081	-9.3669	-15.211	-20.927	-3.3432	9.3723	12.209	15.476	0.064908	0.0054713	-3.0023	-5.451	1735.7
17.68	1769	78	NaN	-5.323	13.913	-1.6847	-172.57	13.772	25.257	67.283	-882.03	1117.7	8.4064	851.87	1065.9	59.29	50.386	1	0	3.3394	-9.4357	-15.211	-20.926	-3.3782	9.3702	12.205	15.479	-0.038837	-0.065573	-3.0055	-5.4466	1735.7
17.69	1770	78	NaN	-5.3563	13.916	-1.6676	-172.57	13.775	25.238	67.305	-881.96	1117.7	8.3779	851.87	1065.9	59.65	51.322	0	0	3.3139	-9.4612	-15.212	-20.927	-3.4097	9.3733	12.209	15.483	-0.09576	-0.087961	-3.003	-5.4445	1735.6
17.7	1771	78	NaN	-5.4062	13.919	-1.6346	-172.58	13.791	25.236	67.316	-881.84	1117.6	8.3919	851.85	1066	57.575	51.652	0	0	3.3373	-9.4378	-15.213	-20.929	-3.4596	9.368	12.213	15.497	-0.12225	-0.069737	-3.0001	-5.4312	1735.5
17.71	1772	78	NaN	-5.4697	13.931	-1.5898	-172.59	13.79	25.235	67.366	-881.64	1117.6	8.4146	851.88	1066	55.755	52.892	0	0	3.3646	-9.4104	-15.215	-20.93	-3.522	9.3561	12.225	15.495	-0.15736	-0.054295	-2.9897	-5.435	1735.3
17.72	1773	78	NaN	-5.5177	13.927	-1.6076	-172.6	13.801	25.244	67.588	-881.44	1117.6	8.4356	851.87	1066	56.871	51.212	0	0	3.361	-9.414	-15.218	-20.933	-3.5632	9.3594	12.222	15.506	-0.20216	-0.054612	-2.9952	-5.427	1735.1
17.73	1774	78	NaN	-5.5466	13.931	-1.6275	-172.6	13.801	25.242	67.744	-881.25	1117.6	8.4304	851.89	1066	54.826	51.303	0	0	3.3928	-9.3822	-15.22	-20.936	-3.5865	9.3597	12.227	15.505	-0.19368	-0.022521	-2.9937	-5.4305	1734.9
17.74	1775	78	NaN	-5.5808	13.964	-1.6408	-172.61	13.796	25.238	67.842	-880.99	1117.5	8.4135	851.91	1066	55.976	54.672	0	0	3.4376	-9.3373	-15.223	-20.939	-3.6166	9.3586	12.259	15.501	-0.17907	0.02126	-2.9639	-5.4379	1734.7
17.75	1776	78	NaN	-5.6264	14.03	-1.6485	-172.61	13.798	25.247	67.918	-880.67	1117.5	8.4155	851.9	1066	55.442	49.689	0	0	3.4172	-9.3577	-15.226	-20.941	-3.6595	9.3589	12.325	15.503	-0.24222	0.0012229	-2.9001	-5.4381	1734.4
17.76	1777	78	NaN	-5.6439	14.108	-1.6452	-172.61	13.807	25.278	67.952	-880.36	1117.6	8.473	851.89	1066	55.273	51.024	0	0	3.3954	-9.3796	-15.228	-20.943	-3.6774	9.3559	12.403	15.511	-0.28201	-0.023745	-2.8247	-5.4319	1734
17.77	1778	78	NaN	-5.6813	14.174	-1.6436	-172.61	13.799	25.3	67.91	-880.14	1117.6	8.5165	851.9	1066	53.74	51.529	0	0	3.3629	-9.4122	-15.23	-20.945	-3.7173	9.3523	12.469	15.503	-0.35449	-0.059893	-2.7607	-5.442	1733.8
17.78	1779	78	NaN	-5.7075	14.278	-1.6835	-172.61	13.788	25.283	67.942	-879.76	1117.6	8.4549	851.92	1065.9	54.071	49.25	0	0	3.3184	-9.4567	-15.232	-20.947	-3.74	9.3574	12.572	15.495	-0.42161	-0.099302	-2.6604	-5.4526	1733.5
17.79	1780	78	NaN	-5.7231	14.358	-1.7304	-172.6	13.783	25.263	67.993	-879.45	1117.6	8.3727	851.92	1065.9	54.651	51.339	0	0	3.2645	-9.5108	-15.234	-20.949	-3.7509	9.3716	12.65	15.491	-0.48635	-0.1392	-2.5845	-5.4588	1733.2
17.8	1781	78	NaN	-5.736	14.421	-1.7863	-172.59	13.777	25.264	68.039	-879.18	1117.6	8.3398	851.92	1065.9	53.148	51.206	0	0	3.2704	-9.5048	-15.237	-20.952	-3.7608	9.3848	12.713	15.486	-0.49038	-0.12004	-2.5241	-5.4664	1732.9
17.81	1782	78	NaN	-5.7581	14.499	-1.8525	-172.59	13.765	25.283	68.043	-878.86	1117.6	8.3646	851.93	1065.9	53.926	51.511	0	0	3.2868	-9.4884	-15.24	-20.955	-3.7833	9.3866	12.79	15.474	-0.49652	-0.10185	-2.4495	-5.4808	1732.6
17.82	1783	78	NaN	-5.804	14.565	-1.8611	-172.59	13.755	25.259	67.859	-878.61	1117.6	8.2822	851.94	1065.9	54.641	50.633	0	0	3.3157	-9.4595	-15.243	-20.958	-3.8323	9.3815	12.854	15.465	-0.51661	-0.078047	-2.3885	-5.4928	1732.3
17.83	1784	78	NaN	-5.8285	14.583	-1.9057	-172.58	13.747	25.285	67.888	-878.52	1117.6	8.3301	851.95	1065.9	54.082	49.678	0	0	3.3078	-9.4674	-15.244	-20.96	-3.8573	9.3902	12.874	15.456	-0.54951	-0.07717	-2.3706	-5.5038	1732.3
17.84	1785	78	NaN	-5.9151	14.697	-2.0255	-172.58	13.751	25.319	67.972	-878.17	1117.7	8.3996	851.93	1066	54.357	51.478	0	0	3.2933	-9.4819	-15.246	-20.961	-3.943	9.3937	12.983	15.464	-0.64973	-0.088252	-2.2624	-5.4967	1731.9
17.85	1786	78	NaN	-5.9887	14.756	-2.1916	-172.58	13.754	25.33	68.269	-877.85	1117.7	8.4073	851.92	1066	53.591	52.737	0	0	3.1762	-9.5993	-15.249	-20.964	-4.0067	9.4036	13.044	15.466	-0.8305	-0.19577	-2.2048	-5.4981	1731.6
17.86	1787	78	NaN	-6.0453	14.773	-2.3648	-172.58	13.755	25.32	68.645	-877.61	1117.5	8.362	851.94	1065.9	54.996	51.286	0	0	3.1184	-9.6572	-15.252	-20.967	-4.049	9.4194	13.065	15.463	-0.93061	-0.23776	-2.1868	-5.504	1731.4
17.87	1788	78	NaN	-6.1364	14.874	-2.4966	-172.57	13.764	25.321	68.742	-877.33	1117.7	8.3468	851.93	1065.9	55.881	51.119	0	0	3.2162	-9.5592	-15.254	-20.97	-4.1361	9.4281	13.16	15.478	-0.91985	-0.13103	-2.0941	-5.4919	1731.1
17.88	1789	78	NaN	-6.1426	14.746	-2.4549	-172.57	13.766	25.339	68.569	-877.62	1117.5	8.3894	851.94	1066	52.921	50.4	0	0	3.1705	-9.605	-15.255	-20.97	-4.1498	9.4188	13.041	15.47	-0.97933	-0.18624	-2.2137	-5.5001	1731.4
17.89	1790	78	NaN	-6.2057	14.726	-2.434	-172.56	13.775	25.327	68.347	-877.68	1117.4	8.3607	851.95	1065.9	52.361	51.282	0	0	3.1006	-9.6751	-15.255	-20.971	-4.2193	9.4216	13.023	15.479	-1.1187	-0.25352	-2.2325	-5.4918	1731.4
17.9	1791	78	NaN	-6.2524	14.731	-2.441	-172.56	13.779	25.309	68.239	-877.68	1117.4	8.3147	851.96	1065.9	56.222	52.581	0	0	3.1443	-9.6313	-15.257	-20.973	-4.2682	9.4211	13.027	15.483	-1.1239	-0.21014	-2.2301	-5.4899	1731.4
17.91	1792	78	NaN	-6.2861	14.727	-2.4739	-172.57	13.78	25.298	68.238	-877.7	1117.4	8.2919	851.98	1065.9	55.049	52.188	0	0	3.25	-9.5254	-15.258	-20.973	-4.3012	9.4188	13.024	15.483	-1.0512	-0.10656	-2.2345	-5.49	1731.5
17.92	1793	78	NaN	-6.3169	14.712	-2.5244	-172.57	13.783	25.301	68.296	-877.76	1117.4	8.3155	852	1065.9	56.58	51.157	0	0	3.3947	-9.3803	-15.258	-20.973	-4.3309	9.4182	13.01	15.485	-0.93618	0.037896	-2.2485	-5.488	1731.6
17.93	1794	78	NaN	-6.3404	14.714	-2.5799	-172.57	13.789	25.317	68.373	-877.79	1117.4	8.3795	852.01	1066	55.624	50.229	0	0	3.4709	-9.3039	-15.259	-20.974	-4.354	9.4206	13.013	15.49	-0.88311	0.11667	-2.2464	-5.4842	1731.6
17.94	1795	78	NaN	-6.3541	14.705	-2.6325	-172.57	13.791	25.279	68.48	-877.87	1117.4	8.2988	852.04	1066	55.365	51.053	0	0	3.5088	-9.2659	-15.261	-20.976	-4.3617	9.4229	13.003	15.493	-0.85284	0.15703	-2.2581	-5.4828	1731.7
17.95	1796	78	NaN	-6.3786	14.722	-2.6704	-172.58	13.787	25.291	68.505	-877.94	1117.4	8.3627	852.09	1066	55.531	51.699	0	0	3.5269	-9.2478	-15.26	-20.975	-4.3876	9.4103	13.02	15.489	-0.86066	0.16249	-2.24	-5.4867	1731.8
17.96	1797	78	NaN	-6.4082	14.748	-2.6556	-172.59	13.795	25.306	68.366	-878.04	1117.4	8.4312	852.12	1066	51.908	50.885	0	0	3.558	-9.2166	-15.26	-20.975	-4.4241	9.3961	13.047	15.496	-0.8661	0.17952	-2.2132	-5.4794	1732
17.97	1798	78	NaN	-6.4338	14.778	-2.6148	-172.59	13.808	25.298	68.156	-878.15	1117.4	8.4405	852.14	1066	54.477	51.124	0	0	3.6015	-9.173	-15.259	-20.974	-4.4572	9.3829	13.077	15.509	-0.85578	0.20982	-2.1824	-5.4659	1732.1
17.98	1799	78	NaN	-6.4462	14.809	-2.6019	-172.6	13.814	25.263	68.048	-878.26	1117.5	8.389	852.19	1066	53.71	52.305	0	0	3.6344	-9.14	-15.259	-20.974	-4.4716	9.3712	13.107	15.517	-0.83717	0.23119	-2.1523	-5.4578	1732.2
17.99	1800	78	NaN	-6.4369	14.819	-2.6661	-172.61	13.82	25.242	68.206	-878.32	1117.4	8.3496	852.2	1066	55.355	53.292	0	0	3.6872	-9.0871	-15.259	-20.974	-4.4559	9.3704	13.116	15.522	-0.76877	0.28323	-2.1426	-5.4517	1732.3
18	1801	78	NaN	-6.4253	14.807	-2.6882	-172.62	13.831	25.223	68.25	-878.43	1117.4	8.3158	852.21	1066	54.265	50.589	0	0	3.7743	-8.9999	-15.258	-20.973	-4.4419	9.3638	13.105	15.533	-0.66766	0.36391	-2.1528	-5.4401	1732.4
18.01	1802	78	NaN	-6.42	14.813	-2.7278	-172.63	13.853	25.23	68.325	-878.48	1117.4	8.3374	852.19	1066	51.885	50.557	0	0	3.8401	-8.9339	-15.257	-20.972	-4.4348	9.3554	13.112	15.554	-0.59474	0.4215	-2.1452	-5.4184	1732.5
18.02	1803	78	NaN	-6.4212	14.817	-2.7506	-172.64	13.864	25.236	68.336	-878.55	1117.4	8.3622	852.2	1066	54.757	53.03	0	0	3.8762	-8.8977	-15.256	-20.971	-4.4366	9.3448	13.116	15.565	-0.56045	0.44703	-2.1397	-5.4065	1732.6
18.03	1804	78	NaN	-6.4253	14.81	-2.755	-172.65	13.866	25.238	68.281	-878.65	1117.4	8.3847	852.24	1066	55.233	51.532	0	0	3.891	-8.8829	-15.254	-20.97	-4.4434	9.3304	13.11	15.566	-0.55247	0.44748	-2.1444	-5.4036	1732.7
18.04	1805	78	NaN	-6.4242	14.795	-2.7743	-172.67	13.875	25.247	68.249	-878.73	1117.4	8.4276	852.27	1066	55.344	53.472	0	0	3.915	-8.8588	-15.252	-20.967	-4.445	9.3112	13.096	15.574	-0.52993	0.45245	-2.1557	-5.3933	1732.8
18.05	1806	78	NaN	-6.3993	14.767	-2.8794	-172.69	13.891	25.239	68.405	-878.84	1117.4	8.4297	852.31	1066	54.162	52.018	0	0	3.9729	-8.8008	-15.247	-20.962	-4.4151	9.2918	13.069	15.589	-0.44223	0.49105	-2.1776	-5.373	1733
18.06	1807	78	NaN	-6.4092	14.754	-2.8183	-172.7	13.9	25.235	68.09	-878.94	1117.4	8.4262	852.33	1066	55.926	51.728	0	0	3.7427	-9.0315	-15.222	-20.937	-4.4354	9.2726	13.057	15.597	-0.69277	0.24111	-2.1656	-5.34	1733.1
18.07	1808	78	NaN	-6.4135	14.742	-2.8096	-172.71	13.91	25.226	67.983	-878.99	1117.4	8.4	852.33	1066	53.925	52.606	0	0	3.4564	-9.3185	-15.194	-20.909	-4.4425	9.2652	13.045	15.607	-0.98607	-0.053264	-2.1489	-5.302	1733.1
18.08	1809	78	NaN	-6.412	14.736	-2.8508	-172.71	13.922	25.215	67.983	-879.02	1117.3	8.3723	852.34	1066	54.505	50.735	0	0	3.5374	-9.2373	-15.191	-20.907	-4.4401	9.2667	13.039	15.619	-0.90268	0.029478	-2.152	-5.2875	1733.2
18.09	1810	78	NaN	-6.4094	14.736	-2.9045	-172.7	13.934	25.199	67.961	-879.05	1117.3	8.3383	852.37	1066	55.468	52.593	0	0	3.6044	-9.1701	-15.188	-20.904	-4.4371	9.2708	13.039	15.631	-0.83272	0.1007	-2.1495	-5.2729	1733.2
18.1	1811	78	NaN	-6.4072	14.732	-2.9449	-172.7	13.942	25.166	67.938	-879.08	1117.3	8.2599	852.37	1066	54.223	50.95	0	0	3.608	-9.1665	-15.184	-20.899	-4.4332	9.2713	13.035	15.639	-0.82519	0.10483	-2.1487	-5.2594	1733.2
18.11	1812	78	NaN	-6.4083	14.768	-3.0292	-172.68	13.965	25.189	67.939	-879.02	1117.3	8.3128	852.34	1066	52.897	50.875	0	0	3.6514	-9.123	-15.169	-20.885	-4.4359	9.2884	13.072	15.661	-0.78445	0.1654	-2.0978	-5.2235	1733.2
18.12	1813	78	NaN	-6.3989	14.826	-3.1252	-172.66	13.994	25.211	67.929	-878.99	1117.3	8.4026	852.37	1066	54.205	51.344	0	0	3.7182	-9.0561	-15.15	-20.865	-4.4297	9.3044	13.13	15.69	-0.71155	0.24835	-2.0194	-5.1745	1733.1
18.13	1814	78	NaN	-6.3944	14.86	-3.1761	-172.64	14.024	25.19	67.917	-878.97	1117.3	8.3618	852.37	1066	54.904	51.487	0	0	3.7399	-9.0343	-15.134	-20.849	-4.4243	9.3313	13.163	15.721	-0.68445	0.297	-1.9707	-5.1285	1733.1
18.14	1815	78	NaN	-6.3991	14.896	-3.2018	-172.59	14.119	25.139	67.857	-878.96	1117.3	8.2464	852.3	1065.9	53.42	51.36	0	0	3.7478	-9.0263	-15.117	-20.833	-4.4271	9.377	13.197	15.817	-0.67923	0.35069	-1.9203	-5.0154	1733
[truncated: 61,918 more rows]
