# Supplementary material for: Speech, movement, and gaze behaviours during dyadic conversation in noise
Source: Sci Rep. 2019 Jul 18;9:10451. doi: 10.1038/s41598-019-46416-0 (PMC6639257; doi:10.1038/s41598-019-46416-0)
Supplement: Supplementary file 1 — All data [file 41598_2019_46416_MOESM1_ESM.zip › dyad5conv1.txt]

timestamps	sample	levels (dB)	level change	talker 1	talker 1	talker 1	talker 2	talker 2	talker 2	talker 1	talker 1	talker 1	talker 2	talker 2	talker 2	talker 1	talker 2	talker 1	talker 2	talker 1	talker 2	talker 1	talker 2	talker 1	talker 2	talker 1	talker 2	talker 1	talker 2	talker 1	talker 2	talker 1 and 2
timestamps	sample	levels (dB)	(dB)	yaw	pitch	roll	yaw	pitch	roll	x (mm)	y (mm)	z (mm)	x (mm)	y (mm)	z (mm)	rms (volts)	rms (volts)	talking	talking	eye phi (deg)	eye phi (deg)	eye theta (deg)	eye theta (deg)	yaw re t2	yaw re t1	pitch re t2	pitch re t1	gaze yaw re t2	gaze yaw re t1	gaze pitch re t2	gaze pitch re t1	distance
0	1	60	NaN	0.9565	14.681	-1.6249	-176.67	23.746	5.6601	-5.7817	-744.07	1078.7	47.766	850.67	1098.6	23.649	24.005	0	0	9.8241	9.7368	-13.447	-22.19	-0.96666	1.4104	15.394	23.034	8.8574	11.147	1.947	0.84327	1595.8
0.01	2	60	NaN	0.97198	14.625	-1.6321	-176.67	23.721	5.651	-5.8297	-744.03	1078.7	47.693	850.43	1098.5	23.649	58.08	0	0	9.74	9.6514	-13.446	-22.189	-0.95061	1.4076	15.335	23.01	8.7894	11.059	1.8897	0.82066	1595.5
0.02	3	60	NaN	0.98486	14.603	-1.6372	-176.66	23.732	5.6637	-5.8434	-743.98	1078.7	47.695	850.27	1098.5	26.507	69.06	0	1	9.702	9.6129	-13.445	-22.188	-0.93855	1.4138	15.314	23.022	8.7635	11.027	1.8685	0.83347	1595.3
0.03	4	60	NaN	1.0032	14.582	-1.596	-176.65	23.76	5.6647	-5.9936	-743.96	1078.7	47.671	850.13	1098.5	31.671	72.477	0	1	9.7167	9.6278	-13.445	-22.188	-0.92496	1.417	15.291	23.05	8.7917	11.045	1.8462	0.8616	1595.1
0.04	5	60	NaN	1.0141	14.549	-1.5433	-176.64	23.8	5.6575	-6.1677	-743.97	1078.7	47.618	849.95	1098.5	35.417	70.676	0	1	9.7039	9.6148	-13.444	-22.187	-0.91856	1.4266	15.258	23.092	8.7854	11.041	1.8135	0.90403	1595
0.05	6	60	NaN	1.0061	14.508	-1.5396	-176.62	23.853	5.6655	-6.1684	-743.96	1078.8	47.597	849.72	1098.4	31.064	61.66	0	1	9.6899	9.6006	-13.443	-22.186	-0.92609	1.4518	15.215	23.146	8.7638	11.052	1.7719	0.95964	1594.7
0.06	7	60	NaN	1.0203	14.453	-1.5724	-176.61	23.889	5.706	-6.0954	-743.96	1078.8	47.71	849.54	1098.4	25.76	45.836	0	1	9.7045	9.6155	-13.444	-22.187	-0.91358	1.4537	15.157	23.184	8.791	11.069	1.7133	0.99661	1594.5
0.07	8	60	NaN	1.0169	14.39	-1.6181	-176.61	23.907	5.6939	-5.9611	-744.03	1078.7	47.704	849.41	1098.3	44.273	39.201	0	1	9.7209	9.6321	-13.445	-22.188	-0.91205	1.4584	15.094	23.204	8.8089	11.09	1.6488	1.0156	1594.5
0.08	9	60	NaN	1.0005	14.344	-1.6433	-176.62	23.926	5.6902	-5.8818	-744.06	1078.8	47.74	849.27	1098.3	47.018	38.102	0	1	9.7392	9.6506	-13.445	-22.188	-0.92697	1.4549	15.046	23.224	8.8122	11.105	1.6005	1.0353	1594.3
0.09	10	60	NaN	0.98615	14.294	-1.6351	-176.63	23.946	5.6676	-5.9129	-744.06	1078.8	47.756	849.1	1098.2	47.3	39.013	0	1	9.7784	9.6904	-13.445	-22.188	-0.94326	1.4399	14.994	23.246	8.8352	11.13	1.5486	1.0574	1594.2
0.1	11	60	NaN	0.97695	14.241	-1.6119	-176.65	23.956	5.6243	-5.9967	-744.04	1078.8	47.736	848.92	1098.2	47.443	39.191	0	1	9.8218	9.7344	-13.445	-22.189	-0.95497	1.4175	14.939	23.258	8.8668	11.152	1.4938	1.0695	1594
0.11	12	60	NaN	0.96191	14.209	-1.6184	-176.67	23.935	5.5979	-5.9783	-744.02	1078.8	47.738	848.83	1098.2	46.323	40.059	0	1	9.8694	9.7828	-13.445	-22.189	-0.96956	1.3976	14.906	23.239	8.8998	11.18	1.4601	1.0502	1593.9
0.12	13	60	NaN	0.94565	14.142	-1.638	-176.69	23.893	5.6013	-5.9427	-744.03	1078.8	47.842	848.66	1098.1	46.658	39.778	0	1	9.9241	9.8383	-13.447	-22.19	-0.98846	1.3764	14.838	23.197	8.9357	11.215	1.3906	1.0066	1593.7
0.13	14	60	NaN	0.94765	14.1	-1.6654	-176.7	23.847	5.5941	-5.8725	-744.02	1078.8	47.898	848.58	1098.1	46.316	39.423	0	1	9.9797	9.8947	-13.449	-22.192	-0.98607	1.368	14.795	23.152	8.9936	11.263	1.3466	0.95968	1593.6
0.14	15	60	NaN	0.9483	14.052	-1.6931	-176.71	23.779	5.594	-5.7839	-744.02	1078.8	48	848.5	1098.1	46.824	37.959	0	1	10.01	9.925	-13.449	-22.193	-0.986	1.3546	14.747	23.084	9.0236	11.28	1.2981	0.89127	1593.5
0.15	16	60	NaN	0.94771	14.008	-1.7	-176.72	23.704	5.593	-5.7496	-744.04	1078.8	48.094	848.43	1098.1	46.373	38.544	0	1	10.036	9.9514	-13.45	-22.193	-0.98879	1.3432	14.704	23.008	9.0468	11.295	1.2542	0.815	1593.5
0.16	17	60	NaN	0.9484	13.986	-1.6796	-176.72	23.643	5.5811	-5.7993	-744.06	1078.8	48.117	848.4	1098.1	46.449	38.886	0	1	10.058	9.9737	-13.451	-22.194	-0.99075	1.3424	14.682	22.947	9.0668	11.316	1.2308	0.75263	1593.5
0.17	18	60	NaN	0.94308	13.982	-1.6702	-176.72	23.605	5.5627	-5.8169	-744.03	1078.8	48.11	848.4	1098.1	46.64	38.377	0	1	10.046	9.9621	-13.439	-22.182	-0.99649	1.345	14.677	22.909	9.0496	11.307	1.2385	0.72731	1593.5
0.18	19	60	NaN	0.93078	13.971	-1.6528	-176.71	23.552	5.5018	-5.8473	-744.03	1078.8	48.092	848.35	1098.1	46.672	38.794	0	1	10.027	9.943	-13.429	-22.172	-1.0093	1.3508	14.667	22.856	9.0181	11.294	1.2379	0.6838	1593.4
0.19	20	60	NaN	0.91254	13.949	-1.6636	-176.71	23.503	5.4796	-5.8223	-744.1	1078.8	48.266	848.32	1098.2	47.716	38.116	0	1	10.002	9.917	-13.424	-22.168	-1.0328	1.3467	14.649	22.803	8.9689	11.264	1.2245	0.63538	1593.5
0.2	21	60	NaN	0.90231	13.935	-1.6702	-176.71	23.472	5.4197	-5.8053	-744.16	1078.8	48.309	848.33	1098.3	48.638	39.528	0	1	10.008	9.9231	-13.424	-22.168	-1.0439	1.3455	14.638	22.769	8.9638	11.269	1.2136	0.6013	1593.5
0.21	22	60	NaN	0.90244	13.933	-1.665	-176.71	23.451	5.3505	-5.8078	-744.19	1078.8	48.291	848.38	1098.4	48.63	36.733	0	1	10.019	9.935	-13.425	-22.168	-1.0431	1.3403	14.637	22.747	8.9763	11.275	1.2124	0.57861	1593.6
0.22	23	60	NaN	0.90533	13.937	-1.6547	-176.73	23.421	5.3442	-5.822	-744.22	1078.8	48.476	848.49	1098.4	49.584	42.008	0	1	10.048	9.9635	-13.428	-22.171	-1.0472	1.3176	14.643	22.715	9.0003	11.281	1.2157	0.54429	1593.8
0.23	24	60	NaN	0.89878	13.946	-1.6004	-176.73	23.375	5.2473	-5.9936	-744.3	1078.8	48.467	848.68	1098.5	49.945	37.596	1	1	10.067	9.9828	-13.429	-22.173	-1.0593	1.3159	14.654	22.667	9.0073	11.299	1.225	0.49476	1594
0.24	25	60	NaN	0.89282	13.951	-1.5627	-176.73	23.335	5.2021	-6.0954	-744.34	1078.8	48.557	848.86	1098.6	48.554	55.171	1	1	10.07	9.9865	-13.43	-22.173	-1.0718	1.3009	14.66	22.625	8.9983	11.287	1.2304	0.45172	1594.3
0.25	26	60	NaN	0.88286	13.955	-1.568	-176.74	23.276	5.1821	-6.0855	-744.38	1078.8	48.688	849.09	1098.5	48.396	66.439	1	1	10.168	10.086	-13.431	-22.175	-1.0858	1.2876	14.665	22.567	9.0826	11.374	1.2333	0.39213	1594.5
0.26	27	60	NaN	0.87878	13.957	-1.5949	-176.76	23.197	5.1529	-6.0214	-744.43	1078.8	48.818	849.42	1098.5	47.832	68.831	1	1	10.255	10.174	-13.433	-22.176	-1.0918	1.2733	14.665	22.49	9.1635	11.448	1.2315	0.31381	1594.9
0.27	28	60	NaN	0.87822	13.96	-1.6137	-176.76	23.123	5.0846	-5.9829	-744.5	1078.8	48.866	849.85	1098.4	47.465	64.415	1	1	10.288	10.208	-13.436	-22.179	-1.0921	1.2706	14.664	22.418	9.1963	11.478	1.2285	0.23914	1595.4
0.28	29	60	NaN	0.85912	13.973	-1.6	-176.72	23.104	4.9618	-6.0387	-744.55	1078.9	48.712	850.29	1098.4	47.668	50.242	1	1	10.281	10.2	-13.438	-22.181	-1.1071	1.315	14.677	22.401	9.1737	11.515	1.2391	0.21966	1595.9
0.29	30	60	NaN	0.85481	13.982	-1.5912	-176.68	23.119	4.8431	-6.0351	-744.54	1078.8	48.442	850.52	1098.4	46.675	40.92	1	1	10.263	10.182	-13.439	-22.182	-1.1013	1.3621	14.685	22.415	9.1619	11.544	1.2464	0.23299	1596.1
0.3	31	60	NaN	0.8338	13.99	-1.5513	-176.66	23.107	4.8533	-6.1036	-744.54	1078.8	48.537	850.81	1098.4	47.315	39.643	1	1	10.245	10.164	-13.44	-22.184	-1.1278	1.383	14.693	22.405	9.1173	11.547	1.2524	0.22118	1596.4
0.31	32	60	NaN	0.80045	13.967	-1.4888	-176.59	23.101	4.8109	-6.1397	-744.62	1078.8	48.551	851.52	1098.4	46.488	38.442	1	1	10.236	10.155	-13.441	-22.185	-1.162	1.4488	14.669	22.398	9.0738	11.603	1.2282	0.21374	1597.2
0.32	33	60	NaN	0.76961	13.936	-1.4333	-176.52	23.112	4.7362	-6.1452	-744.71	1078.8	48.455	852.24	1098.5	46.827	38.741	1	1	10.243	10.162	-13.442	-22.185	-1.1886	1.525	14.639	22.408	9.0545	11.687	1.197	0.22309	1598
0.33	34	60	NaN	0.75275	13.926	-1.4009	-176.48	23.139	4.7026	-6.1724	-744.72	1078.8	48.357	852.48	1098.5	47.258	38.298	1	1	10.167	10.085	-13.445	-22.188	-1.2026	1.5598	14.629	22.436	8.9643	11.644	1.1845	0.24772	1598.3
0.34	35	60	NaN	0.73594	13.903	-1.3333	-176.45	23.174	4.654	-6.2794	-744.76	1078.8	48.18	852.72	1098.4	47.701	38.718	1	1	10.071	9.987	-13.447	-22.19	-1.2165	1.6019	14.606	22.471	8.8541	11.589	1.1588	0.28059	1598.5
0.35	36	60	NaN	0.70182	13.878	-1.2696	-176.41	23.22	4.701	-6.3204	-744.8	1078.8	48.191	853.06	1098.4	48.872	39.562	1	1	9.9713	9.8862	-13.448	-22.191	-1.2521	1.633	14.579	22.52	8.7193	11.519	1.1312	0.32816	1598.9
0.36	37	60	NaN	0.67617	13.856	-1.2293	-176.38	23.276	4.72	-6.3384	-744.83	1078.8	48.102	853.29	1098.3	49.075	40.188	1	1	9.894	9.8077	-13.45	-22.193	-1.2749	1.6735	14.556	22.576	8.6191	11.481	1.1059	0.38257	1599.2
0.37	38	60	NaN	0.65195	13.823	-1.1908	-176.34	23.339	4.7378	-6.3456	-744.86	1078.8	47.952	853.52	1098.3	49.414	41.097	1	1	9.8237	9.7364	-13.452	-22.196	-1.2936	1.7189	14.522	22.641	8.5301	11.455	1.0693	0.44507	1599.4
0.38	39	60	NaN	0.62768	13.786	-1.157	-176.31	23.392	4.7799	-6.3181	-744.89	1078.8	47.85	853.78	1098.2	49.804	42.257	1	1	9.8438	9.7568	-13.454	-22.197	-1.3129	1.749	14.483	22.695	8.5309	11.506	1.0292	0.49823	1599.7
0.39	40	60	NaN	0.60681	13.767	-1.1467	-176.32	23.409	4.8513	-6.2265	-744.91	1078.8	47.906	854.02	1098.2	50.828	44.607	1	1	9.7258	9.6371	-13.451	-22.194	-1.3322	1.7381	14.462	22.714	8.3936	11.375	1.0116	0.52011	1600
0.4	41	60	NaN	0.5633	13.734	-1.0809	-176.34	23.457	4.9001	-6.283	-744.93	1078.8	47.851	854.28	1098.2	51.106	46.045	1	1	9.2686	9.1731	-13.437	-22.18	-1.3754	1.7187	14.43	22.762	7.8932	10.892	0.99262	0.58129	1600.2
0.41	42	60	NaN	0.49809	13.684	-1.0108	-176.42	23.514	5.024	-6.3298	-744.91	1078.7	47.995	854.7	1098.2	51.721	46.548	1	1	9.1541	9.057	-13.436	-22.179	-1.447	1.6304	14.379	22.819	7.7071	10.687	0.94322	0.63934	1600.6
0.42	43	60	NaN	0.45135	13.652	-0.98775	-176.47	23.58	5.0126	-6.3113	-744.89	1078.7	47.844	854.91	1098.2	49.357	47.01	1	1	9.1296	9.032	-13.438	-22.182	-1.4874	1.5938	14.349	22.883	7.6421	10.626	0.91058	0.70116	1600.8
0.43	44	60	NaN	0.42561	13.632	-1.0041	-176.5	23.652	4.9635	-6.2133	-744.85	1078.7	47.66	854.98	1098.3	45.674	41.525	1	1	9.0857	8.9875	-13.44	-22.183	-1.5031	1.5671	14.332	22.952	7.5826	10.555	0.8919	0.76897	1600.8
0.44	45	60	NaN	0.41047	13.611	-1.0297	-176.57	23.715	4.9748	-6.0816	-744.76	1078.7	47.691	855.06	1098.3	46.061	40.317	1	1	9.0522	8.9535	-13.441	-22.184	-1.5146	1.509	14.314	23.013	7.5376	10.463	0.87297	0.82806	1600.8
0.45	46	60	NaN	0.391	13.591	-1.025	-176.61	23.732	4.9846	-6.0471	-744.73	1078.7	47.767	855.18	1098.3	45.524	40.155	1	1	9.0229	8.9238	-13.442	-22.186	-1.5354	1.462	14.294	23.029	7.4875	10.386	0.85139	0.84301	1600.9
0.46	47	60	NaN	0.36554	13.582	-0.9953	-176.65	23.771	5.0337	-6.0797	-744.66	1078.7	47.952	855.17	1098.4	45.285	43.192	1	1	9.0229	8.9238	-13.444	-22.187	-1.5688	1.4136	14.286	23.067	7.4542	10.337	0.84205	0.87996	1600.9
0.47	48	60	NaN	0.34526	13.56	-0.96159	-176.68	23.815	4.9827	-6.0933	-744.59	1078.7	47.849	855.13	1098.4	45.191	59.674	1	1	9.0253	8.9262	-13.445	-22.189	-1.586	1.3865	14.265	23.11	7.4393	10.313	0.82013	0.92117	1600.8
0.48	49	60	NaN	0.33418	13.547	-0.93864	-176.71	23.841	4.9273	-6.0828	-744.51	1078.7	47.743	855.1	1098.4	45.574	66.256	1	1	9.0144	8.9151	-13.446	-22.19	-1.593	1.3664	14.253	23.135	7.4213	10.282	0.80687	0.94527	1600.6
0.49	50	60	NaN	0.33248	13.539	-0.93517	-176.73	23.85	4.881	-6.0279	-744.43	1078.7	47.666	855.07	1098.4	48.644	70.668	1	1	8.9388	8.8385	-13.449	-22.192	-1.5902	1.35	14.246	23.143	7.3486	10.189	0.79713	0.95101	1600.5
0.5	51	60	NaN	0.33685	13.522	-0.94851	-176.75	23.853	4.8227	-5.9253	-744.37	1078.7	47.546	855	1098.4	50.459	72.351	1	1	8.8631	8.7616	-13.451	-22.195	-1.578	1.3389	14.23	23.145	7.2851	10.101	0.7785	0.95028	1600.4
0.51	52	60	NaN	0.33948	13.505	-0.94397	-176.76	23.839	4.8153	-5.8917	-744.32	1078.7	47.572	854.93	1098.4	50.27	68.057	1	1	8.8776	8.7764	-13.453	-22.196	-1.5752	1.3228	14.212	23.132	7.3024	10.099	0.75913	0.93565	1600.3
0.52	53	60	NaN	0.35134	13.479	-0.94808	-176.79	23.787	4.7563	-5.8245	-744.18	1078.7	47.483	854.75	1098.4	49.896	54.925	1	1	8.7949	8.6925	-13.453	-22.196	-1.5581	1.3043	14.185	23.081	7.2368	9.9967	0.73142	0.88483	1599.9
0.53	54	60	NaN	0.36431	13.457	-0.96093	-176.81	23.727	4.7457	-5.7433	-744.11	1078.6	47.507	854.63	1098.3	49.2	45.555	1	1	8.6624	8.558	-13.453	-22.196	-1.5434	1.2851	14.161	23.022	7.1191	9.8431	0.70823	0.82597	1599.7
0.54	55	60	NaN	0.37413	13.439	-0.96651	-176.82	23.672	4.7212	-5.6973	-744.06	1078.6	47.464	854.52	1098.3	49.067	43.808	0	1	8.6165	8.5114	-13.453	-22.197	-1.5305	1.2788	14.143	22.969	7.086	9.7903	0.68935	0.77234	1599.6
0.55	56	60	NaN	0.38157	13.427	-0.97001	-176.82	23.617	4.6529	-5.6676	-744.01	1078.6	47.286	854.37	1098.2	48.768	42.959	0	1	8.5769	8.4713	-13.454	-22.197	-1.5159	1.2837	14.129	22.915	7.061	9.755	0.67483	0.71777	1599.4
0.56	57	60	NaN	0.39231	13.42	-0.99975	-176.83	23.536	4.5796	-5.5642	-743.93	1078.6	47.114	854.21	1098.2	48.837	44.704	0	1	8.4633	8.356	-13.455	-22.198	-1.4956	1.2794	14.12	22.835	6.9677	9.6353	0.66485	0.63693	1599.1
0.57	58	60	NaN	0.40044	13.411	-1.0012	-176.85	23.464	4.5658	-5.5505	-743.89	1078.6	47.082	854.09	1098.1	48.885	42.324	0	1	8.4362	8.3285	-13.455	-22.199	-1.486	1.2684	14.109	22.766	6.9502	9.5969	0.65415	0.56688	1599
0.58	59	60	NaN	0.42262	13.402	-1.002	-176.89	23.372	4.5855	-5.5267	-743.83	1078.6	47.196	853.92	1098.1	48.748	42.555	0	1	8.4396	8.3319	-13.455	-22.199	-1.4673	1.2246	14.1	22.674	6.9723	9.5565	0.64502	0.47574	1598.7
0.59	60	60	NaN	0.43976	13.399	-1.0028	-176.92	23.303	4.5363	-5.498	-743.78	1078.7	47.12	853.76	1098.1	48.619	42.905	0	1	8.4032	8.2949	-13.456	-22.199	-1.4467	1.1905	14.096	22.606	6.9565	9.4855	0.64002	0.40669	1598.5
0.6	61	60	NaN	0.45387	13.397	-1.0014	-176.96	23.242	4.4948	-5.4677	-743.76	1078.7	47.064	853.64	1098.1	48.906	43.269	0	1	8.3693	8.2606	-13.455	-22.198	-1.4297	1.1515	14.093	22.546	6.9396	9.412	0.63815	0.34786	1598.4
0.61	62	60	NaN	0.47146	13.393	-0.99714	-177.02	23.17	4.5286	-5.4392	-743.73	1078.7	47.23	853.51	1098	49.202	42.297	0	1	8.3369	8.2277	-13.452	-22.195	-1.4172	1.0879	14.088	22.475	6.9197	9.3156	0.63597	0.28002	1598.2
0.62	63	60	NaN	0.4908	13.395	-0.99433	-177.09	23.116	4.5133	-5.4164	-743.68	1078.7	47.291	853.27	1098	49.047	42.863	0	1	8.2571	8.1467	-13.449	-22.193	-1.3996	1.0216	14.089	22.422	6.8576	9.1683	0.6395	0.22958	1597.9
0.63	64	60	NaN	0.51763	13.388	-1.0137	-177.13	23.061	4.4558	-5.3118	-743.65	1078.7	47.228	853.06	1098	48.844	42.348	0	1	8.1624	8.0507	-13.447	-22.191	-1.367	0.98101	14.08	22.369	6.7954	9.0317	0.63274	0.17839	1597.7
0.64	65	60	NaN	0.53469	13.387	-1.0136	-177.17	23.022	4.4461	-5.275	-743.61	1078.7	47.284	852.9	1098	48.227	42.075	0	1	8.0856	7.9727	-13.448	-22.191	-1.3509	0.94578	14.077	22.332	6.7347	8.9184	0.62945	0.1409	1597.5
0.65	66	60	NaN	0.54724	13.381	-1.0134	-177.19	22.996	4.4505	-5.2563	-743.61	1078.7	47.357	852.8	1097.9	47.787	41.21	0	1	8.199	8.0878	-13.457	-22.2	-1.3404	0.92302	14.07	22.307	6.8587	9.0108	0.61298	0.10691	1597.4
0.66	67	60	NaN	0.56753	13.37	-1.0155	-177.21	22.971	4.4123	-5.2206	-743.6	1078.7	47.341	852.65	1097.9	46.882	42.32	0	1	8.3769	8.2683	-13.469	-22.212	-1.3184	0.9007	14.058	22.283	7.0585	9.169	0.58916	0.071498	1597.2
0.67	68	60	NaN	0.60454	13.364	-1.0124	-177.26	22.935	4.2954	-5.1579	-743.54	1078.7	47.199	852.33	1097.8	46.196	41.933	0	1	8.2712	8.161	-13.467	-22.211	-1.2745	0.85977	14.048	22.25	6.9967	9.0208	0.58108	0.039254	1596.8
0.68	69	60	NaN	0.61854	13.351	-1.0329	-177.29	22.9	4.271	-5.0726	-743.52	1078.7	47.226	852.18	1097.8	45.494	39.97	0	1	8.2439	8.1333	-13.466	-22.21	-1.2586	0.83686	14.034	22.216	6.9852	8.9701	0.56814	0.006236	1596.7
0.69	70	60	NaN	0.64619	13.326	-0.99523	-177.3	22.851	4.2133	-5.1333	-743.52	1078.7	47.162	852.05	1097.7	44.696	41.337	0	1	8.2732	8.163	-13.465	-22.209	-1.231	0.82537	14.007	22.17	7.0422	8.9884	0.54178	-0.038877	1596.5
0.7	71	60	NaN	0.69189	13.289	-0.98936	-177.32	22.796	4.192	-5.0895	-743.53	1078.7	47.26	851.82	1097.6	44.788	39.643	0	1	8.1971	8.0858	-13.463	-22.206	-1.1876	0.79699	13.968	22.117	7.0096	8.8828	0.50527	-0.088859	1596.3
0.71	72	60	NaN	0.75026	13.253	-1.0229	-177.35	22.742	4.155	-4.9343	-743.53	1078.7	47.34	851.53	1097.6	44.551	41.606	0	1	8.0867	7.9738	-13.46	-22.203	-1.1268	0.76849	13.93	22.064	6.9599	8.7423	0.47045	-0.13901	1596
0.72	73	60	NaN	0.80366	13.228	-1.0697	-177.38	22.695	4.0907	-4.7581	-743.52	1078.7	47.315	851.28	1097.5	44.268	36.769	0	1	8.0867	7.9738	-13.458	-22.201	-1.0665	0.74995	13.905	22.018	7.0203	8.7238	0.44682	-0.18382	1595.8
0.73	74	60	NaN	0.82286	13.22	-1.081	-177.4	22.661	4.0856	-4.7101	-743.53	1078.7	47.387	851.2	1097.5	44.028	51.274	0	1	8.0513	7.9379	-13.456	-22.199	-1.0482	0.72617	13.895	21.985	7.0031	8.664	0.43957	-0.21364	1595.7
0.74	75	60	NaN	0.89937	13.198	-1.1101	-177.44	22.591	4.0842	-4.5798	-743.53	1078.7	47.578	850.85	1097.5	43.63	57.859	0	1	7.9934	7.8791	-13.453	-22.197	-0.9743	0.6816	13.873	21.916	7.0191	8.5607	0.42012	-0.2805	1595.3
0.75	76	60	NaN	0.94501	13.199	-1.0988	-177.48	22.504	4.0903	-4.5993	-743.55	1078.7	47.725	850.64	1097.4	43.389	65.533	0	1	7.9421	7.8271	-13.452	-22.195	-0.93486	0.64429	13.871	21.832	7.0073	8.4714	0.41885	-0.36362	1595.2
0.76	77	60	NaN	0.98555	13.204	-1.094	-177.51	22.427	4.0989	-4.6046	-743.56	1078.7	47.846	850.44	1097.4	42.072	64.479	0	1	7.9265	7.8113	-13.45	-22.193	-0.8991	0.61018	13.875	21.757	7.0274	8.4215	0.42468	-0.43635	1595
0.77	78	60	NaN	1.0316	13.21	-1.0988	-177.54	22.34	4.0825	-4.5901	-743.6	1078.7	47.876	850.2	1097.3	40.181	60.822	0	1	7.9412	7.8261	-13.447	-22.19	-0.85387	0.57858	13.878	21.672	7.0873	8.4047	0.43148	-0.51838	1594.8
0.78	79	60	NaN	1.0825	13.218	-1.1027	-177.57	22.217	4.0273	-4.5972	-743.67	1078.8	47.779	849.92	1097.2	37.871	50.695	0	0	7.9604	7.8456	-13.444	-22.187	-0.8	0.54586	13.883	21.552	7.1604	8.3915	0.43911	-0.63464	1594.6
0.79	80	60	NaN	1.1261	13.239	-1.1269	-177.63	22.096	4.0015	-4.548	-743.73	1078.8	47.783	849.73	1097.2	39.841	35.232	0	0	7.9764	7.8619	-13.441	-22.184	-0.75492	0.49136	13.901	21.435	7.2215	8.3533	0.45986	-0.74955	1594.4
0.8	81	60	NaN	1.1398	13.241	-1.1512	-177.64	22.062	4.0062	-4.4719	-743.78	1078.8	47.792	849.63	1097.2	37.251	41.964	0	0	7.9363	7.8212	-13.438	-22.181	-0.73888	0.48102	13.902	21.401	7.1974	8.3022	0.4637	-0.78005	1594.4
0.81	82	60	NaN	1.1611	13.27	-1.1484	-177.68	22.009	3.9739	-4.4614	-743.88	1078.8	47.718	849.4	1097.1	35.967	33.876	0	0	7.8879	7.7721	-13.436	-22.179	-0.71463	0.44155	13.928	21.351	7.1733	8.2136	0.49215	-0.82808	1594.2
0.82	83	60	NaN	1.169	13.294	-1.1468	-177.72	21.966	3.9735	-4.4638	-743.96	1078.8	47.73	849.24	1097.1	38.821	38.596	0	0	7.8324	7.7158	-13.434	-22.177	-0.70738	0.40564	13.951	21.31	7.125	8.1214	0.5167	-0.86709	1594.2
0.83	84	60	NaN	1.1604	13.31	-1.1469	-177.74	21.942	4.0008	-4.4798	-744.01	1078.8	47.803	849.17	1097	34.27	37.416	0	0	7.7594	7.6416	-13.432	-22.175	-0.71919	0.38399	13.965	21.287	7.0402	8.0256	0.53348	-0.88767	1594.1
0.84	85	60	NaN	1.155	13.342	-1.1227	-177.76	21.916	3.9818	-4.5591	-744.1	1078.8	47.738	849.02	1097	30.418	38.264	0	0	7.7152	7.5969	-13.43	-22.173	-0.72512	0.35719	13.994	21.264	6.9901	7.954	0.56423	-0.90941	1594.1
0.85	86	60	NaN	1.1586	13.36	-1.1309	-177.78	21.901	4.0239	-4.5376	-744.18	1078.9	47.852	848.93	1097	25.427	38.771	0	0	7.7006	7.582	-13.429	-22.172	-0.7249	0.33787	14.011	21.25	6.9757	7.9199	0.58182	-0.92196	1594.1
0.86	87	60	NaN	1.1515	13.389	-1.1715	-177.8	21.899	4.0198	-4.428	-744.29	1078.9	47.872	848.81	1096.9	27.675	38.297	0	0	7.3015	7.177	-13.47	-22.214	-0.72884	0.32291	14.038	21.249	6.5726	7.4999	0.56764	-0.96465	1594.1
0.87	88	60	NaN	1.1378	13.421	-1.1731	-177.82	21.887	4.0182	-4.4329	-744.41	1078.9	47.906	848.71	1096.9	25.994	39.318	0	0	6.6241	6.4897	-13.543	-22.287	-0.74387	0.30082	14.069	21.24	5.8802	6.7905	0.52537	-1.0468	1594.1
0.88	89	60	NaN	1.1276	13.444	-1.1529	-177.83	21.879	4.0306	-4.5009	-744.51	1078.9	47.967	848.65	1096.9	27.429	38.869	0	0	5.9467	5.8023	-13.616	-22.359	-0.75866	0.28482	14.09	21.233	5.1881	6.0871	0.47433	-1.1268	1594.1
0.89	90	60	NaN	1.1186	13.454	-1.1298	-177.83	21.887	4.042	-4.5788	-744.59	1078.9	48.014	848.6	1096.9	26.678	36.119	0	0	5.5239	5.3733	-13.649	-22.393	-0.77212	0.28379	14.1	21.241	4.7518	5.6571	0.45083	-1.1521	1594.2
0.9	91	60	NaN	1.0805	13.469	-1.0721	-177.82	21.909	4.0062	-4.7638	-744.8	1078.9	47.965	848.49	1096.9	26.76	37.125	0	0	5.3372	5.1839	-13.646	-22.39	-0.81502	0.28291	14.115	21.263	4.5222	5.4668	0.4688	-1.1266	1594.3
0.91	92	60	NaN	1.0696	13.501	-1.0552	-177.82	21.922	4.014	-4.8041	-744.88	1079	48.013	848.41	1096.9	27.395	38.687	0	0	5.6667	5.5182	-13.643	-22.386	-0.82905	0.28176	14.146	21.277	4.8377	5.8	0.50313	-1.1093	1594.3
0.92	93	60	NaN	1.0528	13.56	-1.0527	-177.81	21.946	4.0366	-4.826	-745.02	1079	48.126	848.3	1096.9	28.41	38.327	0	0	5.8599	5.7142	-13.645	-22.388	-0.85063	0.28975	14.205	21.301	5.0092	6.0039	0.56049	-1.0872	1594.3
0.93	94	60	NaN	1.0351	13.613	-1.0527	-177.79	21.971	4.044	-4.8479	-745.14	1079	48.183	848.19	1096.9	26.504	39.778	0	0	5.8804	5.735	-13.653	-22.396	-0.87113	0.30387	14.258	21.326	5.0092	6.0389	0.60553	-1.0696	1594.3
0.94	95	60	NaN	1.0244	13.646	-1.0514	-177.78	21.987	4.0406	-4.8651	-745.21	1079	48.19	848.13	1096.9	26.991	36.81	0	0	5.9823	5.8385	-13.653	-22.397	-0.88272	0.31504	14.29	21.342	5.0996	6.1535	0.63709	-1.0543	1594.3
0.95	96	60	NaN	1.0231	13.669	-1.0482	-177.77	21.989	4.0425	-4.8658	-745.27	1079	48.212	848.1	1096.9	25.804	36.339	0	0	6.1533	6.0119	-13.648	-22.391	-0.88478	0.31748	14.314	21.344	5.2685	6.3294	0.66567	-1.0474	1594.4
0.96	97	60	NaN	1.0011	13.756	-1.0332	-177.75	22.005	4.0072	-4.8707	-745.42	1079	48.17	847.96	1096.9	26.473	37.081	0	0	6.1606	6.0194	-13.651	-22.394	-0.90544	0.33889	14.399	21.362	5.2552	6.3582	0.7484	-1.0327	1594.4
0.97	98	60	NaN	0.98835	13.811	-0.99819	-177.74	22.004	3.9906	-4.9287	-745.51	1079	48.142	847.84	1096.9	26.554	38.984	0	0	6.314	6.175	-13.654	-22.397	-0.91933	0.34737	14.452	21.363	5.3947	6.5224	0.79811	-1.0342	1594.3
0.98	99	60	NaN	0.98132	13.838	-0.97695	-177.74	22.008	3.9834	-4.9667	-745.56	1079	48.125	847.75	1096.8	23.992	38.035	0	0	6.6286	6.4942	-13.658	-22.401	-0.92715	0.35332	14.478	21.368	5.7014	6.8475	0.8204	-1.0329	1594.3
0.99	100	60	NaN	0.97729	13.863	-0.96219	-177.74	21.997	3.9569	-4.9525	-745.66	1079.1	48.046	847.61	1096.8	25.531	41.918	0	0	6.9531	6.8235	-13.661	-22.405	-0.92788	0.35271	14.5	21.36	6.0252	7.1762	0.83916	-1.0449	1594.3
1	101	60	NaN	0.97307	13.89	-0.94971	-177.76	21.959	3.9321	-4.8924	-745.8	1079.1	47.967	847.45	1096.7	27.039	52.893	0	0	7.2782	7.1534	-13.665	-22.408	-0.92715	0.33917	14.524	21.325	6.3511	7.4926	0.85856	-1.0831	1594.2
1.01	102	60	NaN	0.96576	13.892	-0.94552	-177.79	21.895	3.9854	-4.8351	-745.89	1079.1	48.1	847.4	1096.7	24.752	54.169	0	0	7.6033	7.4833	-13.669	-22.412	-0.93714	0.30841	14.522	21.264	6.6662	7.7917	0.85364	-1.1484	1594.3
1.02	103	60	NaN	0.96721	13.883	-0.90922	-177.8	21.848	3.9635	-4.8767	-745.97	1079.1	47.987	847.29	1096.6	27.118	55.212	0	0	7.7926	7.6754	-13.672	-22.416	-0.93313	0.29678	14.511	21.22	6.8595	7.9722	0.83877	-1.196	1594.2
1.03	104	60	NaN	0.9599	13.844	-0.85597	-177.84	21.685	3.9837	-4.8622	-746.15	1079.1	47.882	847.23	1096.5	23.979	52.755	0	0	7.8438	7.7273	-13.676	-22.419	-0.93603	0.2621	14.467	21.062	6.9078	7.9894	0.79099	-1.3568	1594.3
1.04	105	60	NaN	0.95714	13.817	-0.80524	-177.86	21.58	4.0282	-4.9043	-746.26	1079.1	47.897	847.19	1096.4	24.639	41.817	0	0	7.8264	7.7097	-13.674	-22.418	-0.94073	0.23733	14.436	20.961	6.8857	7.947	0.76155	-1.4568	1594.4
1.05	106	60	NaN	0.9568	13.772	-0.74311	-177.9	21.393	4.0277	-4.9668	-746.37	1079.2	47.752	847.36	1096.3	23.961	36.705	0	0	7.8063	7.6893	-13.673	-22.416	-0.93778	0.20744	14.388	20.778	6.8685	7.8967	0.71488	-1.6386	1594.7
1.06	107	60	NaN	0.95469	13.687	-0.66908	-177.97	21.04	3.9593	-4.9698	-746.55	1079.2	47.315	847.75	1096.1	24.273	39.279	0	0	7.7862	7.6688	-13.672	-22.415	-0.92364	0.15611	14.297	20.43	6.8625	7.8249	0.62526	-1.9845	1595.2
1.07	108	60	NaN	0.95826	13.63	-0.65696	-178.01	20.938	3.9856	-4.8761	-746.67	1079.1	47.287	847.74	1096.1	23.649	37.722	0	0	7.981	7.8665	-13.674	-22.417	-0.91556	0.11601	14.238	20.329	7.0654	7.9826	0.56451	-2.088	1595.4
1.08	109	60	NaN	0.95936	13.609	-0.62695	-178.02	20.821	4.053	-4.8471	-746.71	1079.1	47.299	847.76	1096	23.649	38.503	0	0	8.0328	7.9191	-13.674	-22.417	-0.91379	0.10953	14.215	20.215	7.119	8.0287	0.54084	-2.2022	1595.4
1.09	110	60	NaN	0.95781	13.593	-0.59286	-178.02	20.725	4.0913	-4.8393	-746.74	1079.1	47.252	847.77	1095.9	23.981	37.816	0	0	7.7924	7.6752	-13.669	-22.412	-0.91335	0.10747	14.197	20.121	6.8791	7.7827	0.52762	-2.2911	1595.4
1.1	111	60	NaN	0.9576	13.579	-0.54614	-178.03	20.635	4.1354	-4.8358	-746.77	1079.1	47.204	847.74	1095.9	24.385	36.206	0	0	7.7468	7.6289	-13.67	-22.413	-0.9117	0.10111	14.181	20.033	6.8351	7.73	0.51148	-2.3794	1595.4
1.11	112	60	NaN	0.95851	13.574	-0.4874	-178.04	20.561	4.1855	-4.8455	-746.78	1079.1	47.153	847.69	1095.8	24.527	36.986	0	0	7.9368	7.8217	-13.677	-22.42	-0.90936	0.096931	14.174	19.96	7.0275	7.9187	0.49703	-2.4602	1595.4
1.12	113	60	NaN	0.95754	13.582	-0.42834	-178.03	20.526	4.2111	-4.8895	-746.75	1079.1	47.057	847.66	1095.8	26.568	37.649	0	0	8.201	8.0898	-13.677	-22.42	-0.90854	0.10699	14.182	19.925	7.2924	8.1968	0.50547	-2.4949	1595.3
1.13	114	60	NaN	0.95981	13.576	-0.40082	-178.04	20.518	4.2056	-4.9249	-746.8	1079.1	47.022	847.68	1095.8	27.391	39.637	0	0	8.4716	8.3644	-13.676	-22.419	-0.90617	0.097987	14.175	19.918	7.5655	8.4624	0.49924	-2.5007	1595.4
1.14	115	60	NaN	0.96755	13.57	-0.37953	-178.03	20.515	4.2293	-4.8932	-746.79	1079	47.012	847.69	1095.7	24.949	38.159	0	0	8.7423	8.639	-13.675	-22.418	-0.89695	0.10234	14.17	19.915	7.8453	8.7414	0.49535	-2.5037	1595.4
1.15	116	60	NaN	0.9729	13.546	-0.33007	-178.02	20.55	4.2345	-4.9025	-746.82	1079	46.905	847.71	1095.7	25.844	36.901	0	0	8.8804	8.7791	-13.679	-22.422	-0.88803	0.11977	14.146	19.949	7.9923	8.8989	0.46769	-2.4728	1595.5
1.16	117	60	NaN	0.98073	13.515	-0.28893	-178.01	20.594	4.2344	-4.8927	-746.85	1079	46.807	847.74	1095.7	23.649	36.656	0	0	8.9958	8.8963	-13.683	-22.427	-0.87625	0.13526	14.117	19.993	8.1196	9.0316	0.43372	-2.4341	1595.5
1.17	118	60	NaN	0.99087	13.487	-0.26845	-178	20.637	4.2361	-4.8468	-746.85	1078.9	46.757	847.8	1095.7	27.218	39.059	0	0	9.1113	9.0135	-13.688	-22.431	-0.86261	0.14556	14.091	20.034	8.2487	9.1591	0.40254	-2.3978	1595.6
1.18	119	60	NaN	0.99049	13.447	-0.21464	-177.98	20.724	4.2152	-4.8799	-746.86	1078.9	46.597	847.83	1095.8	24.172	39.488	0	0	9.2132	9.1169	-13.694	-22.438	-0.85838	0.17234	14.053	20.118	8.3548	9.2892	0.35848	-2.3196	1595.6
1.19	120	60	NaN	0.98863	13.413	-0.16175	-177.98	20.755	4.2623	-4.9607	-746.88	1078.9	46.675	847.91	1095.8	24.362	36.34	0	0	9.2954	9.2003	-13.703	-22.447	-0.86581	0.16375	14.019	20.15	8.4296	9.3641	0.31512	-2.2972	1595.7
1.2	121	60	NaN	0.98484	13.39	-0.11702	-177.97	20.79	4.2884	-5.0055	-746.86	1078.9	46.702	848.01	1095.8	25.18	36.342	0	0	9.3777	9.2838	-13.712	-22.456	-0.87212	0.16923	13.995	20.185	8.5055	9.453	0.28242	-2.2705	1595.8
1.21	122	60	NaN	0.98185	13.356	-0.093852	-177.95	20.872	4.2821	-4.9641	-746.85	1078.9	46.618	848.08	1095.8	23.649	36.984	0	0	9.4631	9.3704	-13.718	-22.462	-0.87051	0.19292	13.962	20.265	8.5926	9.5634	0.244	-2.1962	1595.9
1.22	123	60	NaN	0.97679	13.318	-0.088542	-177.94	20.971	4.2639	-4.8652	-746.84	1078.9	46.488	848.14	1095.8	24.444	37.995	0	0	9.5546	9.4633	-13.718	-22.461	-0.86733	0.21991	13.926	20.362	8.6873	9.6832	0.20813	-2.0989	1595.9
1.23	124	60	NaN	0.96858	13.297	-0.091028	-177.93	21.036	4.2672	-4.7653	-746.79	1078.9	46.438	848.22	1095.8	24.629	37.383	0	0	9.5689	9.4779	-13.727	-22.47	-0.87012	0.23199	13.906	20.427	8.6988	9.7098	0.17937	-2.0429	1595.9
1.24	125	60	NaN	0.97453	13.319	-0.1036	-177.93	21.072	4.3136	-4.6612	-746.64	1078.8	46.544	848.29	1095.8	27.284	45.034	0	0	9.5261	9.4344	-13.734	-22.477	-0.86433	0.23541	13.928	20.463	8.6618	9.6698	0.19428	-2.0146	1595.8
1.25	126	60	NaN	0.96335	13.3	-0.077601	-177.92	21.103	4.3115	-4.6906	-746.63	1078.8	46.501	848.35	1095.8	23.649	49.407	0	0	9.3829	9.2891	-13.733	-22.476	-0.87496	0.24435	13.91	20.492	8.5079	9.5334	0.17664	-1.9839	1595.9
1.26	127	60	NaN	0.95242	13.278	-0.054146	-177.9	21.156	4.2556	-4.7036	-746.61	1078.8	46.315	848.38	1095.9	24.287	50.1	0	0	9.2153	9.119	-13.734	-22.478	-0.87966	0.26618	13.89	20.543	8.3356	9.3852	0.15544	-1.9344	1595.9
1.27	128	60	NaN	0.94934	13.259	-0.038832	-177.9	21.173	4.2582	-4.6845	-746.58	1078.8	46.323	848.45	1095.9	24.792	50.161	0	0	9.0049	8.9055	-13.74	-22.483	-0.88232	0.27085	13.873	20.56	8.1226	9.1764	0.13315	-1.9235	1595.9
1.28	129	60	NaN	0.94406	13.235	-0.011812	-177.9	21.147	4.3187	-4.7082	-746.6	1078.8	46.523	848.55	1095.9	25.595	52.098	0	0	8.7946	8.6921	-13.745	-22.488	-0.89546	0.25714	13.848	20.534	7.8991	8.9492	0.10263	-1.9541	1596.1
1.29	130	60	NaN	0.91513	13.187	0.057276	-177.9	21.128	4.3135	-4.8871	-746.72	1078.8	46.54	848.62	1095.8	25.958	53.503	0	0	8.5207	8.4142	-13.75	-22.493	-0.93122	0.25674	13.797	20.518	7.5895	8.6709	0.04703	-1.9752	1596.3
1.3	131	60	NaN	0.91469	13.162	0.050542	-177.89	21.099	4.2837	-4.8308	-746.72	1078.8	46.49	848.7	1095.8	26.637	54.025	0	0	8.098	7.9853	-13.753	-22.496	-0.92774	0.26844	13.772	20.489	7.1703	8.2537	0.019095	-2.0068	1596.3
1.31	132	60	NaN	0.92397	13.166	0.010293	-177.88	21.066	4.303	-4.6774	-746.6	1078.8	46.576	848.78	1095.8	24.42	55.142	0	0	7.6753	7.5564	-13.756	-22.5	-0.91611	0.2769	13.777	20.455	6.7592	7.8333	0.020497	-2.0444	1596.3
1.32	133	60	NaN	0.91637	13.14	0.030928	-177.88	21.046	4.3145	-4.7144	-746.64	1078.8	46.632	848.82	1095.8	25.145	55.443	0	0	7.3695	7.246	-13.76	-22.504	-0.92693	0.27416	13.751	20.435	6.4425	7.5202	-0.0096722	-2.0684	1596.4
1.33	134	60	NaN	0.90156	13.102	0.070313	-177.88	21.023	4.3016	-4.8225	-746.74	1078.8	46.634	848.86	1095.8	24.052	53.301	0	0	7.441	7.3186	-13.768	-22.511	-0.94553	0.26809	13.711	20.414	6.4954	7.5867	-0.056976	-2.097	1596.5
1.34	135	60	NaN	0.89459	13.078	0.071638	-177.89	20.988	4.2755	-4.8333	-746.76	1078.8	46.628	848.93	1095.7	23.921	41.978	0	0	7.5125	7.3911	-13.776	-22.519	-0.95258	0.26454	13.685	20.38	6.5599	7.6557	-0.090104	-2.1387	1596.6
1.35	136	60	NaN	0.89626	13.066	0.043825	-177.9	20.963	4.2809	-4.7632	-746.78	1078.8	46.707	848.96	1095.7	25.78	37.2	0	0	7.584	7.4637	-13.783	-22.526	-0.95116	0.25323	13.672	20.357	6.6328	7.7169	-0.11092	-2.1693	1596.7
1.36	137	60	NaN	0.89429	13.066	0.03325	-177.91	20.942	4.2974	-4.7615	-746.76	1078.8	46.802	849	1095.7	23.649	37.202	0	0	7.5156	7.3943	-13.788	-22.531	-0.95644	0.2376	13.671	20.337	6.5592	7.6319	-0.11691	-2.1942	1596.7
1.37	138	60	NaN	0.89724	13.067	0.023529	-177.92	20.933	4.2777	-4.7474	-746.76	1078.8	46.782	849.01	1095.6	23.649	39.53	0	0	7.4095	7.2866	-13.792	-22.536	-0.95226	0.23124	13.672	20.329	6.4573	7.5179	-0.12063	-2.207	1596.7
1.38	139	60	NaN	0.91393	13.089	-0.020331	-177.93	20.919	4.2727	-4.633	-746.67	1078.8	46.823	849.03	1095.6	25.486	38.076	0	0	7.3034	7.179	-13.797	-22.54	-0.93301	0.21943	13.693	20.315	6.3704	7.3984	-0.1034	-2.2248	1596.6
1.39	140	60	NaN	0.92945	13.11	-0.061848	-177.95	20.903	4.2727	-4.5316	-746.58	1078.8	46.881	849.07	1095.6	23.97	36.938	0	0	7.1973	7.0713	-13.801	-22.544	-0.91601	0.20285	13.715	20.298	6.2813	7.2742	-0.086247	-2.246	1596.6
1.4	141	60	NaN	0.92657	13.101	-0.049485	-177.96	20.893	4.2414	-4.5938	-746.64	1078.8	46.821	849.1	1095.6	24.495	39.954	0	0	7.125	6.9979	-13.806	-22.55	-0.91887	0.19004	13.705	20.289	6.2061	7.188	-0.10094	-2.2607	1596.7
1.41	142	60	NaN	0.96491	13.13	-0.12102	-177.99	20.878	4.2411	-4.4217	-746.6	1078.8	46.875	849.11	1095.6	23.649	38.06	0	0	7.1949	7.0689	-13.816	-22.559	-0.8763	0.16933	13.735	20.274	6.3186	7.2382	-0.08046	-2.2853	1596.6
1.42	143	60	NaN	0.97245	13.133	-0.14825	-178.01	20.866	4.2591	-4.3848	-746.63	1078.8	46.954	849.16	1095.6	23.741	36.223	0	0	7.2648	7.1398	-13.825	-22.568	-0.87022	0.14778	13.738	20.262	6.3946	7.2876	-0.087081	-2.3067	1596.7
1.43	144	60	NaN	0.97565	13.127	-0.14717	-178.02	20.881	4.2661	-4.4226	-746.69	1078.8	46.982	849.17	1095.7	23.649	40.036	0	0	7.3347	7.2107	-13.834	-22.578	-0.86927	0.13902	13.732	20.275	6.4654	7.3498	-0.10187	-2.3023	1596.8
1.44	145	60	NaN	0.98418	13.128	-0.15484	-178.02	20.909	4.2828	-4.4181	-746.73	1078.8	47.024	849.15	1095.7	23.649	38.605	0	0	7.2627	7.1377	-13.836	-22.579	-0.86206	0.13324	13.734	20.302	6.4007	7.271	-0.10128	-2.2767	1596.8
1.45	146	60	NaN	0.99786	13.139	-0.18178	-178.03	20.933	4.2945	-4.3404	-746.74	1078.8	47.054	849.15	1095.7	23.754	36.317	0	0	7.18	7.0538	-13.833	-22.577	-0.84667	0.12954	13.746	20.325	6.3333	7.1833	-0.086946	-2.2517	1596.8
1.46	147	60	NaN	1.007	13.147	-0.19632	-178.02	20.943	4.2335	-4.2931	-746.73	1078.8	46.896	849.17	1095.7	23.687	35.809	0	0	7.2385	7.1131	-13.829	-22.572	-0.83017	0.14355	13.755	20.335	6.4084	7.2567	-0.073946	-2.2369	1596.8
1.47	148	60	NaN	1.016	13.127	-0.18555	-178.01	21.032	4.1983	-4.325	-746.82	1078.8	46.8	849.11	1095.8	23.721	37.678	0	0	7.6947	7.576	-13.826	-22.57	-0.81879	0.1524	13.739	20.421	6.8759	7.7284	-0.087922	-2.1486	1596.8
1.48	149	60	NaN	1.0221	13.118	-0.1869	-178.01	21.085	4.2095	-4.3165	-746.89	1078.8	46.805	849.08	1095.8	25.028	39.439	0	0	8.162	8.0502	-13.826	-22.569	-0.8125	0.152	13.729	20.474	7.3495	8.2022	-0.096471	-2.0955	1596.9
1.49	150	60	NaN	1.0346	13.109	-0.18918	-178	21.147	4.1919	-4.2866	-746.96	1078.8	46.727	849.03	1095.9	24.505	36.968	0	0	7.6083	7.4883	-13.828	-22.571	-0.79618	0.1646	13.721	20.535	6.8121	7.6529	-0.10672	-2.036	1596.9
1.5	151	60	NaN	1.0468	13.111	-0.20053	-178	21.201	4.1768	-4.2187	-747	1078.8	46.662	848.99	1095.9	23.649	37.966	0	0	7.0545	6.9264	-13.83	-22.573	-0.77913	0.17753	13.724	20.589	6.2754	7.104	-0.10579	-1.9842	1596.9
1.51	152	60	NaN	1.0529	13.129	-0.21768	-177.98	21.249	4.225	-4.1314	-746.99	1078.8	46.768	848.92	1095.9	23.649	36.476	0	0	6.5008	6.3645	-13.831	-22.575	-0.77385	0.19055	13.742	20.636	5.7269	6.5551	-0.089268	-1.939	1596.8
1.52	153	60	NaN	1.0691	13.129	-0.17738	-177.87	21.424	4.3516	-4.1972	-747.05	1078.8	47.056	848.47	1095.9	25.216	38.045	0	0	5.947	5.8026	-13.833	-22.577	-0.77076	0.2885	13.742	20.811	5.1762	6.0911	-0.091386	-1.7652	1596.4
1.53	154	60	NaN	1.0741	13.151	-0.1957	-177.86	21.451	4.3571	-4.1121	-747.05	1078.8	47.02	848.44	1095.9	23.649	38.054	0	0	5.395	5.2425	-13.836	-22.579	-0.76151	0.30899	13.764	20.839	4.6335	5.5515	-0.072029	-1.7405	1596.4
1.54	155	60	NaN	1.0838	13.166	-0.18998	-177.84	21.481	4.3692	-4.0962	-747.08	1078.8	46.994	848.38	1095.9	24.579	38.498	0	0	4.8516	4.6911	-13.842	-22.585	-0.75025	0.33086	13.777	20.87	4.1014	5.0219	-0.064418	-1.7154	1596.4
1.55	156	60	NaN	1.0985	13.181	-0.17685	-177.81	21.513	4.3736	-4.1011	-747.11	1078.9	46.939	848.31	1095.9	23.87	44.892	0	0	4.3082	4.1397	-13.848	-22.591	-0.73384	0.35907	13.792	20.903	3.5744	4.4988	-0.055448	-1.6883	1596.3
1.56	157	60	NaN	1.1134	13.196	-0.17644	-177.78	21.526	4.3786	-4.0733	-747.15	1078.9	46.884	848.27	1095.8	24.857	48.038	0	0	3.7648	3.5883	-13.853	-22.597	-0.71601	0.38686	13.805	20.916	3.0488	3.9752	-0.047942	-1.6806	1596.3
1.57	158	60	NaN	1.1228	13.197	-0.19879	-177.77	21.498	4.41	-3.9908	-747.23	1078.9	46.9	848.28	1095.8	25.236	49.852	0	0	3.2214	3.0369	-13.859	-22.603	-0.70411	0.40572	13.805	20.89	2.5173	3.4426	-0.053793	-1.713	1596.4
1.58	159	60	NaN	1.1378	13.213	-0.20694	-177.74	21.476	4.3977	-3.959	-747.29	1078.9	46.758	848.27	1095.8	23.905	48.605	0	0	2.678	2.4855	-13.865	-22.608	-0.68276	0.44148	13.82	20.869	1.9953	2.927	-0.04478	-1.7394	1596.4
1.59	160	60	NaN	1.1461	13.235	-0.19891	-177.73	21.438	4.4477	-3.9698	-747.32	1078.9	46.841	848.27	1095.7	24.145	44.001	0	0	2.1346	1.9341	-13.871	-22.614	-0.6778	0.44616	13.84	20.833	1.4568	2.3803	-0.031083	-1.7809	1596.5
1.6	161	60	NaN	1.1577	13.25	-0.18149	-177.7	21.41	4.5032	-3.9968	-747.39	1078.9	46.921	848.27	1095.7	23.914	38.635	0	0	1.5912	1.3827	-13.877	-22.62	-0.67005	0.46751	13.853	20.808	0.92119	1.8503	-0.023683	-1.8124	1596.6
1.61	162	60	NaN	1.1715	13.263	-0.17453	-177.72	21.329	4.4582	-3.9912	-747.44	1078.9	46.741	848.47	1095.6	23.649	37.7	0	0	1.0864	0.8705	-13.882	-22.626	-0.64926	0.46163	13.863	20.728	0.43719	1.3321	-0.018948	-1.8976	1596.8
1.62	163	60	NaN	1.1852	13.277	-0.17956	-177.77	21.198	4.3227	-3.959	-747.45	1078.9	46.346	848.86	1095.5	24.349	37.193	0	0	0.85582	0.63649	-13.888	-22.631	-0.61978	0.42361	13.876	20.599	0.23605	1.0601	-0.011896	-2.0316	1597.2
1.63	164	60	NaN	1.1985	13.296	-0.15984	-177.74	21.176	4.3311	-4.0118	-747.57	1078.9	46.324	848.89	1095.4	24.198	38.141	0	0	0.66578	0.44365	-13.89	-22.633	-0.60739	0.45652	13.889	20.583	0.058395	0.90018	-0.00070072	-2.05	1597.3
1.64	165	60	NaN	1.2045	13.303	-0.1692	-177.73	21.159	4.348	-3.9793	-747.61	1078.9	46.38	848.91	1095.4	24.688	36.884	0	0	0.50367	0.27915	-13.89	-22.633	-0.60221	0.46084	13.894	20.568	-0.098545	0.73999	0.0046016	-2.0647	1597.4
1.65	166	60	NaN	1.2195	13.33	-0.19283	-177.7	21.167	4.3442	-3.8989	-747.66	1078.9	46.358	848.92	1095.3	23.649	36.205	0	0	0.34155	0.11465	-13.89	-22.633	-0.58343	0.49922	13.918	20.578	-0.24187	0.61387	0.028783	-2.0547	1597.5
1.66	167	60	NaN	1.2308	13.354	-0.19462	-177.67	21.163	4.3616	-3.8833	-747.72	1078.9	46.415	848.97	1095.2	23.649	39.28	0	0	0.17944	-0.049853	-13.89	-22.633	-0.57354	0.5208	13.94	20.578	-0.3941	0.47095	0.04993	-2.0551	1597.6
1.67	168	60	NaN	1.2383	13.384	-0.16835	-177.66	21.153	4.3743	-3.9487	-747.76	1078.9	46.478	849.04	1095.1	23.649	36.373	0	0	0.017323	-0.21436	-13.89	-22.633	-0.57052	0.53584	13.966	20.571	-0.5532	0.32148	0.076261	-2.0618	1597.7
1.68	169	60	NaN	1.2488	13.435	-0.13271	-177.62	21.154	4.3478	-4.036	-747.78	1078.9	46.426	849.11	1095	24.892	39.156	0	0	-0.14479	-0.37886	-13.89	-22.633	-0.56117	0.57297	14.013	20.576	-0.70597	0.19411	0.12326	-2.0567	1597.8
1.69	170	60	NaN	1.2665	13.48	-0.13607	-177.6	21.143	4.375	-4.0105	-747.82	1078.9	46.522	849.19	1094.9	24.936	39.309	0	0	-0.30691	-0.54336	-13.89	-22.633	-0.54587	0.58695	14.054	20.569	-0.85278	0.043591	0.16389	-2.0637	1597.9
1.7	171	60	NaN	1.2846	13.508	-0.12469	-177.58	21.161	4.3602	-4.0308	-747.85	1078.9	46.52	849.22	1094.9	23.649	35.169	0	0	-0.46902	-0.70786	-13.89	-22.633	-0.52837	0.60591	14.08	20.589	-0.99739	-0.10195	0.1906	-2.0445	1597.9
1.71	172	60	NaN	1.2965	13.545	-0.12986	-177.57	21.179	4.3577	-4.0097	-747.86	1078.9	46.561	849.25	1094.8	24.334	39.906	0	0	-0.63114	-0.87236	-13.89	-22.633	-0.51711	0.62119	14.116	20.608	-1.1483	-0.25117	0.22635	-2.0251	1598
1.72	173	60	NaN	1.3125	13.586	-0.13869	-177.56	21.198	4.349	-3.983	-747.87	1078.9	46.597	849.31	1094.8	23.649	38.213	0	0	-0.79564	-1.0393	-13.89	-22.633	-0.50134	0.62364	14.156	20.628	-1.297	-0.41565	0.26601	-2.0047	1598.1
1.73	174	60	NaN	1.3316	13.623	-0.14184	-177.57	21.219	4.3239	-3.98	-747.89	1078.9	46.592	849.39	1094.8	24.682	38.078	0	0	-1.103	-1.3511	-13.879	-22.622	-0.48186	0.61499	14.192	20.651	-1.5848	-0.73614	0.31323	-1.9713	1598.2
1.74	175	60	NaN	1.3387	13.653	-0.13847	-177.58	21.244	4.2914	-4.0116	-747.91	1078.9	46.552	849.45	1094.8	23.649	38.941	0	0	-1.4103	-1.663	-13.868	-22.611	-0.47438	0.60774	14.222	20.676	-1.8847	-1.0552	0.35356	-1.9355	1598.2
1.75	176	60	NaN	1.3371	13.671	-0.080719	-177.59	21.292	4.2394	-4.2378	-748.01	1079	46.465	849.49	1094.8	23.649	36.396	0	0	-1.7176	-1.9748	-13.857	-22.601	-0.48079	0.5886	14.238	20.724	-2.1984	-1.3862	0.38087	-1.8761	1598.4
1.76	177	60	NaN	1.3449	13.718	-0.14447	-177.52	21.441	4.4006	-4.0583	-747.89	1078.9	46.942	849.07	1094.8	23.649	37.838	0	0	-2.0754	-2.3379	-13.838	-22.581	-0.48428	0.64972	14.287	20.871	-2.5597	-1.6882	0.4495	-1.7099	1597.9
1.77	178	60	NaN	1.3556	13.739	-0.14288	-177.5	21.537	4.453	-4.0993	-747.9	1078.9	47.126	848.92	1094.8	24.2	38.08	0	0	-2.4714	-2.7398	-13.811	-22.555	-0.48173	0.66177	14.309	20.967	-2.9532	-2.078	0.49719	-1.588	1597.7
1.78	179	60	NaN	1.3663	13.741	-0.11808	-177.52	21.579	4.4362	-4.22	-747.98	1079	47.105	848.99	1094.9	23.876	36.931	0	0	-2.8674	-3.1416	-13.785	-22.528	-0.47448	0.63832	14.311	21.009	-3.3419	-2.5033	0.52571	-1.519	1597.9
1.79	180	60	NaN	1.3757	13.747	-0.14654	-177.54	21.612	4.4528	-4.1685	-747.98	1079	47.143	849.03	1094.9	23.649	38.6	0	0	-3.2634	-3.5434	-13.759	-22.502	-0.46459	0.62379	14.318	21.041	-3.728	-2.9196	0.55957	-1.4607	1597.9
1.8	181	60	NaN	1.3843	13.764	-0.19685	-177.55	21.657	4.4538	-4.0649	-747.93	1079	47.125	849.03	1094.9	23.649	36.561	0	0	-3.6594	-3.9452	-13.732	-22.475	-0.45164	0.6167	14.336	21.085	-4.1111	-3.3285	0.60383	-1.3904	1597.9
1.81	182	60	NaN	1.3804	13.767	-0.19673	-177.58	21.682	4.5273	-4.1331	-747.94	1078.9	47.309	849.07	1094.9	23.649	37.7	0	0	-4.0645	-4.3562	-13.699	-22.443	-0.46458	0.5739	14.34	21.109	-4.529	-3.7823	0.64059	-1.3335	1597.9
1.82	183	60	NaN	1.3953	13.782	-0.22278	-177.61	21.705	4.5199	-4.0948	-747.91	1078.9	47.27	849.12	1094.9	23.649	36.972	0	0	-4.4698	-4.7675	-13.666	-22.409	-0.44687	0.55153	14.354	21.132	-4.9166	-4.216	0.68799	-1.2773	1597.9
1.83	184	60	NaN	1.412	13.801	-0.22362	-177.64	21.736	4.5166	-4.1486	-747.88	1078.9	47.239	849.17	1094.9	25.273	36.64	0	0	-4.8751	-5.1788	-13.633	-22.376	-0.43095	0.51703	14.372	21.165	-5.306	-4.6617	0.73941	-1.2115	1598
1.84	185	60	NaN	1.4289	13.827	-0.21731	-177.69	21.779	4.548	-4.2376	-747.83	1078.9	47.3	849.22	1094.9	23.649	35.807	0	0	-5.2804	-5.59	-13.6	-22.343	-0.41941	0.46554	14.398	21.208	-5.6998	-5.1245	0.79855	-1.135	1598
1.85	186	60	NaN	1.4534	13.864	-0.25481	-177.74	21.825	4.5908	-4.1786	-747.73	1078.9	47.392	849.24	1094.9	24.454	37.111	0	0	-5.6857	-6.0013	-13.567	-22.31	-0.39624	0.41388	14.437	21.253	-6.0819	-5.5874	0.86992	-1.0573	1597.9
1.86	187	60	NaN	1.4651	13.874	-0.24975	-177.78	21.838	4.5996	-4.262	-747.76	1078.9	47.411	849.29	1094.8	23.649	38.097	0	0	-5.8701	-6.1884	-13.534	-22.278	-0.38803	0.36531	14.444	21.267	-6.2581	-5.8231	0.90966	-1.0103	1598
1.87	188	60	NaN	1.5003	13.911	-0.2896	-177.85	21.83	4.5531	-4.1913	-747.68	1078.9	47.294	849.41	1094.8	23.649	38.219	0	0	-5.9235	-6.2426	-13.517	-22.261	-0.3461	0.30665	14.481	21.26	-6.2696	-5.936	0.96341	-1.0003	1598
1.88	189	60	NaN	1.5196	13.935	-0.29217	-177.91	21.825	4.5605	-4.257	-747.65	1078.9	47.331	849.5	1094.7	23.649	36.511	0	0	-5.8242	-6.1418	-13.519	-22.262	-0.33047	0.24441	14.503	21.257	-6.1547	-5.8974	0.98436	-1.0054	1598.1
1.89	190	60	NaN	1.5359	13.962	-0.29645	-177.96	21.814	4.5881	-4.3091	-747.63	1078.9	47.43	849.56	1094.7	23.649	36.933	0	0	-5.7249	-6.0411	-13.52	-22.264	-0.31948	0.18226	14.529	21.248	-6.0443	-5.8588	1.0083	-1.0157	1598.1
1.9	191	60	NaN	1.5604	14.009	-0.34078	-178.02	21.798	4.5899	-4.2156	-747.53	1078.9	47.457	849.62	1094.7	23.649	39.449	0	0	-5.6255	-5.9403	-13.522	-22.265	-0.29267	0.13093	14.576	21.231	-5.9182	-5.8093	1.0541	-1.0338	1598.1
1.91	192	60	NaN	1.5858	14.077	-0.42216	-178.05	21.789	4.5483	-4.0137	-747.35	1078.8	47.354	849.66	1094.6	23.649	37.992	0	0	-5.5262	-5.8395	-13.523	-22.266	-0.25645	0.10917	14.645	21.221	-5.7827	-5.7303	1.1222	-1.0459	1597.9
1.92	193	60	NaN	1.597	14.087	-0.37106	-178.09	21.758	4.5381	-4.2159	-747.41	1078.8	47.333	849.73	1094.6	23.649	37.358	0	0	-5.4269	-5.7387	-13.525	-22.268	-0.25158	0.060724	14.653	21.192	-5.6785	-5.678	1.1288	-1.076	1598.1
1.93	194	60	NaN	1.6207	14.127	-0.35846	-178.14	21.703	4.5282	-4.3308	-747.39	1078.8	47.33	849.86	1094.5	23.649	39.488	0	0	-5.3275	-5.6379	-13.526	-22.269	-0.23176	0.0059829	14.69	21.139	-5.5593	-5.6319	1.1639	-1.1299	1598.2
1.94	195	60	NaN	1.6436	14.178	-0.36766	-178.18	21.673	4.5031	-4.3709	-747.32	1078.8	47.268	849.95	1094.5	23.649	38.498	0	0	-5.2282	-5.5371	-13.528	-22.271	-0.20804	-0.030905	14.74	21.111	-5.4363	-5.568	1.2129	-1.1601	1598.2
1.95	196	60	NaN	1.6622	14.222	-0.38269	-178.21	21.654	4.4975	-4.3718	-747.24	1078.8	47.246	850.01	1094.5	24.196	38.654	0	0	-5.1289	-5.4363	-13.529	-22.272	-0.18873	-0.058932	14.785	21.091	-5.3176	-5.4953	1.2563	-1.1812	1598.2
1.96	197	60	NaN	1.6783	14.251	-0.39158	-178.24	21.615	4.5379	-4.374	-747.2	1078.8	47.35	850.09	1094.5	23.649	39.479	0	0	-5.0296	-5.3355	-13.53	-22.274	-0.17639	-0.090491	14.812	21.054	-5.206	-5.426	1.2817	-1.22	1598.2
1.97	198	60	NaN	1.6958	14.279	-0.39346	-178.24	21.589	4.5499	-4.3991	-747.17	1078.8	47.348	850.14	1094.4	23.649	36.182	0	0	-4.9302	-5.2348	-13.532	-22.275	-0.1597	-0.096993	14.839	21.028	-5.0899	-5.3317	1.3073	-1.2468	1598.2
1.98	199	60	NaN	1.6976	14.3	-0.39083	-178.24	21.55	4.5223	-4.4573	-747.14	1078.8	47.208	850.24	1094.4	23.649	38.105	0	0	-4.8309	-5.134	-13.533	-22.277	-0.15493	-0.088404	14.86	20.99	-4.9859	-5.2224	1.3269	-1.2866	1598.3
1.99	200	60	NaN	1.7035	14.308	-0.39165	-178.24	21.522	4.5563	-4.4727	-747.13	1078.8	47.292	850.31	1094.4	24.484	36.225	0	0	-4.7316	-5.0332	-13.535	-22.278	-0.15247	-0.099715	14.867	20.963	-4.8841	-5.1329	1.3325	-1.3149	1598.4
2	201	60	NaN	1.7064	14.315	-0.3867	-178.24	21.49	4.5942	-4.5147	-747.12	1078.8	47.356	850.39	1094.4	24.884	40.931	0	0	-4.6649	-4.9656	-13.537	-22.28	-0.15336	-0.1033	14.873	20.931	-4.8183	-5.0688	1.3365	-1.3488	1598.4
2.01	202	60	NaN	1.7063	14.321	-0.38428	-178.23	21.454	4.6114	-4.5579	-747.09	1078.8	47.333	850.47	1094.4	23.649	40.088	0	0	-4.6426	-4.9429	-13.539	-22.282	-0.15413	-0.09212	14.879	20.896	-4.7968	-5.035	1.34	-1.386	1598.5
2.02	203	60	NaN	1.7111	14.316	-0.40277	-178.22	21.435	4.6258	-4.5057	-747.08	1078.8	47.352	850.49	1094.4	26.439	50.136	0	0	-4.6203	-4.9203	-13.541	-22.284	-0.14807	-0.082306	14.875	20.877	-4.7684	-5.0026	1.3337	-1.4073	1598.5
2.03	204	60	NaN	1.713	14.307	-0.38594	-178.21	21.404	4.6045	-4.5508	-747.06	1078.8	47.256	850.53	1094.4	24.771	49.842	0	0	-4.598	-4.8976	-13.543	-22.287	-0.14432	-0.067222	14.866	20.846	-4.7423	-4.9649	1.3225	-1.4407	1598.5
2.04	205	60	NaN	1.6953	14.283	-0.3549	-178.2	21.36	4.6093	-4.6481	-747.08	1078.8	47.266	850.59	1094.3	24.375	40.896	0	0	-4.5757	-4.875	-13.545	-22.289	-0.16575	-0.064334	14.84	20.802	-4.7415	-4.9393	1.2948	-1.4864	1598.6
2.05	206	60	NaN	1.6799	14.244	-0.33359	-178.23	21.205	4.539	-4.7024	-747.12	1078.8	47.063	850.92	1094.3	23.649	40.751	0	0	-4.5534	-4.8524	-13.548	-22.291	-0.17545	-0.089385	14.799	20.65	-4.7288	-4.9417	1.2514	-1.6414	1599
2.06	207	60	NaN	1.6651	14.244	-0.33038	-178.26	21.058	4.4758	-4.7022	-747.05	1078.8	46.882	851.21	1094.2	23.873	39.469	0	0	-4.5311	-4.8297	-13.55	-22.293	-0.1835	-0.1101	14.796	20.507	-4.7146	-4.9398	1.2456	-1.7862	1599.2
2.07	208	60	NaN	1.6476	14.284	-0.33633	-178.25	20.996	4.4859	-4.682	-746.88	1079	46.914	851.21	1094.2	23.875	42.611	0	0	-4.5088	-4.8071	-13.552	-22.295	-0.20164	-0.10372	14.83	20.45	-4.7104	-4.9108	1.278	-1.8457	1599
2.08	209	60	NaN	1.6327	14.231	-0.31837	-178.24	20.894	4.5062	-4.718	-746.92	1078.9	46.971	851.17	1094.1	25.851	44.256	0	0	-4.4865	-4.7844	-13.554	-22.298	-0.21981	-0.092581	14.776	20.349	-4.7063	-4.877	1.2215	-1.9489	1599
2.09	210	60	NaN	1.6234	14.129	-0.26273	-178.25	20.833	4.5656	-4.8849	-747.14	1078.8	47.146	851.19	1094.1	25.469	46.424	0	0	-4.4642	-4.7618	-13.557	-22.3	-0.24115	-0.10974	14.677	20.285	-4.7053	-4.8715	1.1201	-2.0146	1599.2
2.1	211	60	NaN	1.6128	14.062	-0.24151	-178.22	20.667	4.5174	-4.9383	-747.21	1078.8	46.977	851.1	1094	24.335	48.183	0	0	-4.4418	-4.7392	-13.559	-22.302	-0.24759	-0.085127	14.608	20.121	-4.6894	-4.8243	1.0489	-2.1815	1599.2
2.11	212	60	NaN	1.6238	14.044	-0.26933	-178.21	20.528	4.4989	-4.8489	-747.13	1078.7	46.888	851.01	1094	23.649	46.035	0	0	-4.4195	-4.7165	-13.561	-22.304	-0.23036	-0.063908	14.59	19.983	-4.6499	-4.7804	1.0286	-2.3218	1599
2.12	213	60	NaN	1.6382	14.046	-0.31458	-178.2	20.438	4.5259	-4.7114	-747.02	1078.7	46.922	850.91	1093.9	23.649	48.822	0	0	-4.3972	-4.6939	-13.563	-22.307	-0.21258	-0.053515	14.592	19.893	-4.6098	-4.7474	1.0286	-2.414	1598.8
2.13	214	60	NaN	1.6276	14.025	-0.3306	-178.19	20.357	4.5455	-4.6596	-747.04	1078.7	46.914	850.79	1093.9	23.649	50.605	0	0	-4.3749	-4.6712	-13.566	-22.309	-0.22117	-0.039674	14.569	19.812	-4.5961	-4.7109	1.0039	-2.497	1598.7
2.14	215	60	NaN	1.6349	14.009	-0.32436	-178.18	20.296	4.5577	-4.6857	-747.02	1078.7	46.891	850.66	1093.9	23.77	49.05	0	0	-4.3526	-4.6486	-13.568	-22.311	-0.21411	-0.024209	14.553	19.753	-4.5667	-4.6728	0.98483	-2.5585	1598.6
2.15	216	60	NaN	1.6112	13.95	-0.25626	-178.13	20.193	4.6371	-4.8652	-747.14	1078.7	46.989	850.46	1093.8	24.349	48.11	0	0	-4.3303	-4.626	-13.57	-22.313	-0.24783	0.0094133	14.49	19.652	-4.5781	-4.6166	0.92028	-2.6614	1598.5
2.16	217	60	NaN	1.6264	13.944	-0.28113	-178.1	20.135	4.6638	-4.7753	-747.1	1078.7	46.977	850.3	1093.8	24.535	47.947	0	0	-4.3386	-4.6344	-13.571	-22.314	-0.2292	0.041023	14.484	19.595	-4.5678	-4.5934	0.91372	-2.7187	1598.3
2.17	218	60	NaN	1.6447	13.948	-0.30361	-178.08	20.099	4.6371	-4.7064	-747.03	1078.7	46.819	850.18	1093.8	23.649	49.603	0	0	-4.4045	-4.7013	-13.568	-22.311	-0.20298	0.075159	14.488	19.559	-4.6075	-4.6261	0.92	-2.7517	1598.1
2.18	219	60	NaN	1.6458	13.933	-0.28925	-178.05	20.064	4.6124	-4.7503	-747.02	1078.7	46.656	850.08	1093.7	23.649	49.064	0	0	-4.4704	-4.7681	-13.565	-22.308	-0.19778	0.11117	14.471	19.526	-4.6681	-4.6569	0.90646	-2.7827	1598
2.19	220	60	NaN	1.6467	13.916	-0.31518	-178.02	20.039	4.6755	-4.6546	-747.04	1078.7	46.76	850.02	1093.7	25.911	49.829	0	0	-4.5196	-4.818	-13.563	-22.307	-0.19725	0.13802	14.455	19.5	-4.7168	-4.68	0.89132	-2.8062	1598
2.2	221	60	NaN	1.642	13.912	-0.29493	-178.01	20.04	4.6759	-4.6982	-747.05	1078.7	46.732	849.96	1093.7	23.649	48.039	0	0	-4.5269	-4.8255	-13.564	-22.308	-0.20249	0.14062	14.45	19.502	-4.7294	-4.6848	0.88561	-2.8055	1597.9
2.21	222	60	NaN	1.6477	13.892	-0.30104	-177.98	20.029	4.6883	-4.6521	-747.04	1078.7	46.631	849.82	1093.7	23.649	47.034	0	0	-4.4759	-4.7737	-13.563	-22.307	-0.19167	0.18534	14.431	19.491	-4.6676	-4.5884	0.86727	-2.8154	1597.8
2.22	223	60	NaN	1.6528	13.88	-0.29852	-177.94	20.043	4.6833	-4.6381	-747.03	1078.7	46.487	849.67	1093.7	23.649	44.991	0	0	-4.4058	-4.7026	-13.562	-22.305	-0.18109	0.22752	14.419	19.504	-4.5869	-4.475	0.85731	-2.8011	1597.6
2.23	224	60	NaN	1.655	13.873	-0.28834	-177.91	20.064	4.6855	-4.6452	-747.02	1078.7	46.391	849.55	1093.8	25.304	46.186	0	0	-4.8156	-5.1185	-13.559	-22.302	-0.17596	0.25936	14.413	19.524	-4.9916	-4.8591	0.8545	-2.7779	1597.5
2.24	225	60	NaN	1.6554	13.864	-0.27704	-177.88	20.074	4.7138	-4.6409	-747	1078.7	46.373	849.45	1093.8	23.649	46.47	0	0	-5.0668	-5.3733	-13.553	-22.296	-0.17485	0.28777	14.404	19.534	-5.2417	-5.0856	0.85107	-2.7628	1597.3
2.25	226	60	NaN	1.6568	13.843	-0.25025	-177.85	20.098	4.721	-4.6669	-746.99	1078.7	46.246	849.3	1093.8	23.649	43.886	0	0	-4.7339	-5.0355	-13.541	-22.284	-0.17002	0.32179	14.384	19.556	-4.9039	-4.7137	0.84358	-2.7278	1597.2
2.26	227	60	NaN	1.662	13.828	-0.22819	-177.82	20.111	4.7277	-4.6732	-746.98	1078.7	46.18	849.22	1093.8	24.014	44.949	0	0	-4.3503	-4.6462	-13.535	-22.278	-0.16275	0.35212	14.369	19.569	-4.513	-4.2941	0.83446	-2.7086	1597.1
2.27	228	60	NaN	1.6713	13.812	-0.23045	-177.8	20.124	4.7364	-4.6207	-746.96	1078.7	46.107	849.12	1093.8	23.72	44.765	0	0	-3.8675	-4.1564	-13.53	-22.273	-0.14908	0.3772	14.354	19.582	-4.0166	-3.7792	0.82461	-2.6915	1597
2.28	229	60	NaN	1.6795	13.792	-0.24076	-177.79	20.138	4.7671	-4.5462	-746.96	1078.7	46.099	849.03	1093.8	24.066	44.747	0	0	-3.1163	-3.3941	-13.523	-22.267	-0.13811	0.39698	14.335	19.595	-3.2544	-2.9971	0.81173	-2.6714	1596.9
2.29	230	60	NaN	1.6875	13.768	-0.23784	-177.77	20.149	4.8021	-4.5077	-746.97	1078.7	46.113	848.95	1093.9	25.634	43.854	0	0	-2.5754	-2.8453	-13.512	-22.255	-0.12925	0.41578	14.312	19.605	-2.7047	-2.4295	0.79945	-2.6501	1596.8
2.3	231	60	NaN	1.7007	13.745	-0.21002	-177.74	20.148	4.8017	-4.5373	-746.97	1078.7	46.031	848.9	1093.9	23.906	42.678	0	0	-2.1208	-2.384	-13.499	-22.242	-0.11428	0.44053	14.289	19.604	-2.2351	-1.9434	0.79007	-2.6383	1596.7
2.31	232	60	NaN	1.7151	13.725	-0.21989	-177.72	20.141	4.7756	-4.4113	-746.97	1078.7	45.846	848.83	1093.9	23.649	42.541	0	0	-1.3565	-1.6084	-13.488	-22.232	-0.088748	0.47544	14.269	19.597	-1.4453	-1.133	0.78054	-2.635	1596.7
2.32	233	60	NaN	1.7333	13.708	-0.21137	-177.69	20.148	4.7881	-4.384	-746.95	1078.7	45.783	848.74	1093.9	24.436	42.641	0	0	-0.53389	-0.77368	-13.476	-22.22	-0.067423	0.50598	14.253	19.603	-0.60131	-0.2677	0.77707	-2.6166	1596.5
2.33	234	60	NaN	1.7485	13.694	-0.18629	-177.68	20.134	4.8353	-4.4162	-746.94	1078.7	45.852	848.71	1093.9	23.649	44.715	0	0	0.21502	-0.013748	-13.458	-22.201	-0.055942	0.51493	14.239	19.589	0.15908	0.50119	0.78128	-2.6125	1596.5
2.34	235	60	NaN	1.7583	13.684	-0.17291	-177.67	20.126	4.8667	-4.4137	-746.93	1078.7	45.887	848.69	1093.9	23.649	40.077	0	0	0.50234	0.27781	-13.454	-22.198	-0.047261	0.52483	14.229	19.581	0.45508	0.80264	0.77464	-2.6165	1596.5
2.35	236	60	NaN	1.7644	13.676	-0.18208	-177.65	20.14	4.8601	-4.346	-746.92	1078.7	45.811	848.64	1093.9	24.759	42.063	0	0	0.68776	0.46595	-13.456	-22.2	-0.036152	0.54765	14.222	19.594	0.65161	1.0136	0.76522	-2.6055	1596.4
2.36	237	60	NaN	1.7719	13.666	-0.18793	-177.64	20.148	4.8556	-4.3041	-746.92	1078.7	45.747	848.62	1093.9	24.123	42	0	0	1.1711	0.95641	-13.46	-22.203	-0.024858	0.56484	14.212	19.603	1.1462	1.5213	0.75155	-2.6008	1596.4
2.37	238	60	NaN	1.7922	13.647	-0.18947	-177.62	20.182	4.8552	-4.2581	-746.91	1078.7	45.673	848.58	1093.9	24.477	39.362	0	0	1.8324	1.6275	-13.46	-22.203	-0.00026415	0.58582	14.194	19.635	1.8322	2.2133	0.73374	-2.568	1596.3
2.38	239	60	NaN	1.8023	13.633	-0.1754	-177.61	20.212	4.8577	-4.2822	-746.91	1078.7	45.626	848.56	1094	24.977	41.05	0	0	2.5838	2.3899	-13.458	-22.201	0.010614	0.59561	14.179	19.665	2.5944	2.9855	0.72133	-2.536	1596.3
2.39	240	60	NaN	1.8114	13.619	-0.16972	-177.6	20.24	4.8577	-4.2782	-746.91	1078.7	45.57	848.56	1094	23.733	40.723	0	0	3.2348	3.0505	-13.459	-22.202	0.021843	0.60674	14.166	19.693	3.2567	3.6572	0.70716	-2.5095	1596.3
2.4	241	60	NaN	1.8217	13.605	-0.16921	-177.6	20.267	4.8777	-4.26	-746.91	1078.7	45.567	848.57	1094	23.649	38.799	0	0	3.9815	3.8081	-13.463	-22.206	0.032959	0.61566	14.153	19.719	4.0144	4.4238	0.6903	-2.4867	1596.3
2.41	242	60	NaN	1.8321	13.589	-0.16646	-177.59	20.295	4.9287	-4.2611	-746.92	1078.7	45.656	848.6	1094	24.663	38.138	0	0	5.2095	5.0543	-13.471	-22.214	0.040082	0.61662	14.138	19.746	5.2496	5.6709	0.66731	-2.4684	1596.4
2.42	243	60	NaN	1.8413	13.574	-0.19009	-177.59	20.325	4.9333	-4.1759	-746.91	1078.7	45.615	848.65	1094	23.945	37.787	0	0	6.1242	5.9824	-13.467	-22.21	0.053951	0.625	14.124	19.775	6.1781	6.6074	0.65735	-2.4348	1596.4
2.43	244	60	NaN	1.8437	13.551	-0.1873	-177.58	20.399	4.9431	-4.1691	-746.92	1078.7	45.547	848.72	1094.1	23.672	38.654	0	0	6.8214	6.6899	-13.459	-22.202	0.059142	0.63611	14.102	19.847	6.8805	7.326	0.64303	-2.3548	1596.5
2.44	245	60	NaN	1.8575	13.53	-0.1964	-177.55	20.474	4.9288	-4.1401	-746.92	1078.7	45.377	848.78	1094.1	25.114	38.712	0	0	7.121	6.9939	-13.466	-22.209	0.080117	0.66937	14.084	19.92	7.2011	7.6633	0.61769	-2.2891	1596.5
2.45	246	60	NaN	1.8638	13.505	-0.20378	-177.52	20.583	4.9267	-4.121	-746.93	1078.7	45.174	848.82	1094.2	23.649	38.181	0	0	7.6117	7.4918	-13.468	-22.212	0.094449	0.71451	14.063	20.026	7.7061	8.2063	0.59436	-2.1857	1596.6
2.46	247	60	NaN	1.864	13.474	-0.20758	-177.47	20.744	4.9718	-4.1019	-746.93	1078.7	45.022	848.85	1094.4	23.649	35.716	0	0	8.2195	8.1086	-13.468	-22.212	0.10079	0.76511	14.036	20.182	8.3203	8.8737	0.56754	-2.0299	1596.6
2.47	248	60	NaN	1.879	13.437	-0.21976	-177.42	20.933	5.0747	-4.0337	-746.92	1078.7	44.981	848.89	1094.5	23.649	37.245	0	0	8.6161	8.511	-13.466	-22.21	0.11974	0.81852	14.006	20.365	8.7358	9.3295	0.53916	-1.8452	1596.6
2.48	249	60	NaN	1.8783	13.432	-0.21258	-177.42	20.957	5.0837	-4.0568	-746.91	1078.7	44.924	848.98	1094.5	26.028	39.15	0	0	8.8855	8.7844	-13.464	-22.207	0.12034	0.82507	14.001	20.388	9.0059	9.6095	0.53683	-1.819	1596.7
2.49	250	60	NaN	1.8735	13.414	-0.22553	-177.38	21.099	5.1109	-4.0245	-746.9	1078.7	44.705	849.01	1094.6	23.649	36.905	0	0	8.9699	8.87	-13.464	-22.207	0.1246	0.8704	13.986	20.527	9.0945	9.7404	0.5224	-1.6807	1596.7
2.5	251	60	NaN	1.8685	13.387	-0.23521	-177.36	21.234	5.2034	-4.0156	-746.91	1078.7	44.626	849.1	1094.7	23.649	35.962	0	0	8.8361	8.7343	-13.468	-22.211	0.12289	0.89478	13.964	20.658	8.959	9.6291	0.49575	-1.5532	1596.8
2.51	252	60	NaN	1.8614	13.366	-0.24345	-177.33	21.408	5.3796	-4.0146	-746.92	1078.7	44.796	848.98	1094.8	23.832	36.425	0	0	8.6079	8.5027	-13.474	-22.217	0.10961	0.92029	13.945	20.828	8.7176	9.423	0.47121	-1.3889	1596.7
2.52	253	60	NaN	1.8522	13.354	-0.25681	-177.27	21.639	5.6048	-3.9941	-746.92	1078.7	45.069	848.61	1094.9	24.676	39.737	0	0	8.6079	8.5027	-13.474	-22.218	0.090867	0.96866	13.937	21.056	8.6988	9.4714	0.46256	-1.1615	1596.4
2.53	254	60	NaN	1.8479	13.343	-0.27601	-177.24	21.793	5.756	-3.9612	-746.93	1078.6	44.898	848.68	1095	23.649	38.109	0	0	8.6785	8.5743	-13.474	-22.218	0.094022	1.0102	13.929	21.207	8.7725	9.5845	0.45482	-1.0106	1596.4
2.54	255	60	NaN	1.854	13.344	-0.27924	-177.18	21.866	5.9071	-3.9427	-746.92	1078.6	44.804	848.81	1095	24.606	37.536	0	0	8.8013	8.6989	-13.474	-22.217	0.10431	1.0682	13.931	21.278	8.9056	9.7671	0.45727	-0.93944	1596.6
2.55	256	60	NaN	1.8533	13.351	-0.26989	-177.12	21.92	5.964	-3.9705	-746.9	1078.7	44.418	848.93	1095	26.62	38	0	0	8.9611	8.861	-13.474	-22.217	0.11654	1.1424	13.938	21.332	9.0776	10.003	0.46435	-0.88522	1596.6
2.56	257	60	NaN	1.8578	13.353	-0.26348	-177.08	21.965	6.0202	-3.9884	-746.9	1078.7	44.127	848.99	1095.1	23.649	35.962	0	0	9.1284	9.0308	-13.475	-22.218	0.13084	1.1973	13.941	21.376	9.2592	10.228	0.46657	-0.84186	1596.7
2.57	258	60	NaN	1.8641	13.347	-0.26428	-177.04	21.999	6.0947	-3.9816	-746.92	1078.6	43.973	849.02	1095.1	24.624	36.293	0	0	9.2125	9.1161	-13.479	-22.223	0.14304	1.2372	13.936	21.409	9.3555	10.353	0.45714	-0.81348	1596.7
2.58	259	60	NaN	1.8638	13.339	-0.27041	-177	22.018	6.1696	-3.9567	-746.94	1078.6	43.794	849.09	1095.1	23.649	35.157	0	0	9.0799	8.9816	-13.486	-22.229	0.15011	1.2908	13.928	21.429	9.23	10.272	0.44252	-0.80031	1596.8
2.59	260	60	NaN	1.8746	13.351	-0.29103	-176.92	22.035	6.3212	-3.8752	-746.92	1078.7	43.645	849.17	1095.1	23.649	40.566	0	0	8.7853	8.6827	-13.493	-22.236	0.16923	1.3777	13.941	21.445	8.9545	10.06	0.44764	-0.79111	1596.9
2.6	261	60	NaN	1.8899	13.349	-0.27642	-176.86	22.055	6.3991	-3.893	-746.93	1078.7	43.497	849.19	1095.1	23.649	48.833	0	0	8.3097	8.2001	-13.497	-22.24	0.18923	1.4402	13.938	21.466	8.4989	9.6403	0.44111	-0.7749	1596.9
2.61	262	60	NaN	1.9039	13.347	-0.27105	-176.8	22.072	6.4819	-3.8866	-746.95	1078.6	43.408	849.21	1095.1	24.022	52.342	0	0	8.2141	8.103	-13.505	-22.248	0.20673	1.5034	13.937	21.481	8.4208	9.6065	0.43175	-0.76715	1596.9
2.62	263	60	NaN	1.9131	13.347	-0.26581	-176.74	22.09	6.552	-3.882	-746.96	1078.6	43.312	849.21	1095.1	24.793	52.129	0	0	8.4538	8.3463	-13.516	-22.26	0.21957	1.5645	13.938	21.499	8.6733	9.9108	0.42124	-0.76055	1596.9
2.63	264	60	NaN	1.9215	13.349	-0.25486	-176.69	22.106	6.6244	-3.893	-746.97	1078.7	43.225	849.21	1095.1	25.2	53.105	0	0	8.6361	8.5313	-13.527	-22.27	0.23066	1.6202	13.94	21.516	8.8668	10.151	0.41261	-0.75483	1597
2.64	265	60	NaN	1.9412	13.353	-0.24769	-176.63	22.105	6.7636	-3.8887	-746.97	1078.6	43.277	849.27	1095.1	25.021	53.557	0	0	8.7426	8.6393	-13.537	-22.281	0.24869	1.6726	13.943	21.514	8.9913	10.312	0.40582	-0.7664	1597
2.65	266	60	NaN	1.9617	13.349	-0.25158	-176.59	22.131	6.7892	-3.8763	-746.99	1078.7	43.088	849.27	1095.1	26.375	53.244	0	0	8.3983	8.29	-13.541	-22.284	0.27648	1.7243	13.939	21.541	8.6748	10.014	0.39773	-0.74325	1597
2.66	267	60	NaN	1.9638	13.35	-0.2427	-176.56	22.144	6.811	-3.9096	-746.99	1078.7	43.023	849.28	1095.1	23.649	51.797	0	0	8.2638	8.1535	-13.55	-22.293	0.27969	1.7604	13.94	21.554	8.5435	9.914	0.38973	-0.7393	1597
2.67	268	60	NaN	1.9773	13.357	-0.24554	-176.52	22.157	6.8268	-3.9075	-746.98	1078.7	42.925	849.3	1095.1	24.554	48.398	0	0	8.2848	8.1748	-13.562	-22.306	0.29683	1.7998	13.946	21.568	8.5816	9.9746	0.38329	-0.73744	1597
2.68	269	60	NaN	1.9974	13.362	-0.25471	-176.48	22.167	6.8496	-3.8948	-746.98	1078.7	42.839	849.34	1095	24.172	44.191	0	0	7.5504	7.4296	-13.576	-22.319	0.32044	1.8381	13.949	21.58	7.8708	9.2677	0.37293	-0.73942	1597.1
2.69	270	60	NaN	2.0092	13.361	-0.25605	-176.46	22.17	6.8797	-3.9176	-747	1078.7	42.825	849.4	1095	25.157	39.574	0	0	7.2458	7.1206	-13.587	-22.33	0.33208	1.866	13.946	21.585	7.5779	8.9866	0.35913	-0.74525	1597.2
2.7	271	60	NaN	2.0104	13.37	-0.24527	-176.44	22.188	6.8639	-3.9606	-746.96	1078.7	42.729	849.39	1095	23.649	37.377	0	0	7.3951	7.272	-13.594	-22.337	0.3351	1.8859	13.955	21.602	7.7302	9.1579	0.36066	-0.73506	1597.1
2.71	272	60	NaN	2.0258	13.363	-0.27099	-176.42	22.222	6.8483	-3.9216	-746.99	1078.7	42.628	849.42	1095	24.794	36.986	0	0	7.528	7.4069	-13.602	-22.345	0.35564	1.9073	13.947	21.638	7.8837	9.3142	0.34585	-0.70706	1597.2
2.72	273	60	NaN	2.0349	13.363	-0.29643	-176.41	22.26	6.8349	-3.8659	-747.01	1078.7	42.57	849.41	1095	23.649	37.882	0	0	7.6886	7.5698	-13.61	-22.353	0.36881	1.9213	13.947	21.676	8.0574	9.4912	0.33731	-0.67691	1597.2
2.73	274	60	NaN	2.0336	13.364	-0.31321	-176.4	22.298	6.8012	-3.8489	-747.02	1078.7	42.474	849.42	1095	23.649	37.513	0	0	8.8173	8.7151	-13.634	-22.377	0.37158	1.9367	13.949	21.714	9.1889	10.652	0.31483	-0.66378	1597.2
2.74	275	60	NaN	2.0298	13.368	-0.32464	-176.39	22.33	6.7752	-3.8592	-747.03	1078.7	42.417	849.47	1095	24.537	37.774	0	0	10.531	10.454	-13.681	-22.425	0.36952	1.9505	13.953	21.745	10.9	12.404	0.27139	-0.68011	1597.2
2.75	276	60	NaN	2.036	13.376	-0.33855	-176.38	22.349	6.8041	-3.8445	-747.03	1078.7	42.54	849.51	1095	23.649	37.426	0	0	12.817	12.774	-13.751	-22.495	0.37188	1.954	13.962	21.764	13.189	14.728	0.21039	-0.731	1597.3
2.76	277	60	NaN	2.0317	13.38	-0.33004	-176.36	22.369	6.748	-3.8768	-747.04	1078.7	42.414	849.53	1095	23.854	36.934	0	0	12.827	12.784	-13.761	-22.505	0.3709	1.9748	13.965	21.783	13.198	14.758	0.2038	-0.72159	1597.3
2.77	278	60	NaN	2.0317	13.378	-0.32794	-176.38	22.392	6.6987	-3.8828	-747.07	1078.7	42.383	849.54	1095	24.765	37.291	0	0	12.545	12.498	-13.772	-22.515	0.37188	1.9647	13.964	21.806	12.917	14.462	0.19254	-0.70879	1597.4
2.78	279	60	NaN	2.0259	13.38	-0.31897	-176.38	22.39	6.6936	-3.9203	-747.08	1078.7	42.439	849.57	1095	23.649	37.559	0	0	11.96	11.904	-13.784	-22.528	0.36271	1.9558	13.965	21.805	12.323	13.86	0.18066	-0.72257	1597.4
2.79	280	60	NaN	2.019	13.387	-0.31992	-176.38	22.394	6.6704	-3.9088	-747.08	1078.7	42.494	849.61	1095	24.025	38.314	0	0	11.496	11.433	-13.796	-22.539	0.35431	1.9532	13.972	21.81	11.85	13.386	0.1757	-0.72985	1597.4
2.8	281	60	NaN	2.0157	13.396	-0.33128	-176.39	22.415	6.6095	-3.8402	-747.09	1078.7	42.521	849.64	1095	23.821	36.755	0	0	11.143	11.075	-13.807	-22.55	0.35262	1.9495	13.981	21.831	11.496	13.025	0.17386	-0.71955	1597.5
2.81	282	60	NaN	2.0144	13.393	-0.3154	-176.4	22.41	6.6028	-3.8785	-747.1	1078.7	42.632	849.67	1095	26.08	38.015	0	0	11.021	10.951	-13.826	-22.57	0.34597	1.927	13.977	21.826	11.367	12.878	0.1503	-0.74353	1597.5
2.82	283	60	NaN	2.0128	13.398	-0.32012	-176.4	22.432	6.5416	-3.8397	-747.12	1078.7	42.576	849.64	1095	25.17	39.545	0	0	10.883	10.811	-13.846	-22.589	0.3478	1.9333	13.981	21.848	11.231	12.745	0.13563	-0.74071	1597.5
2.83	284	60	NaN	2.0163	13.395	-0.31657	-176.42	22.441	6.5126	-3.8036	-747.14	1078.7	42.677	849.62	1095	23.676	35.467	0	0	10.726	10.652	-13.865	-22.608	0.34892	1.9138	13.978	21.858	11.075	12.566	0.11334	-0.75014	1597.5
2.84	285	60	NaN	2.0222	13.391	-0.30412	-176.43	22.439	6.4703	-3.8162	-747.14	1078.7	42.715	849.64	1094.9	25.823	36.989	0	0	10.64	10.565	-13.866	-22.61	0.35302	1.9002	13.973	21.857	10.994	12.465	0.10704	-0.75295	1597.5
2.85	286	60	NaN	2.0258	13.383	-0.28962	-176.44	22.434	6.4316	-3.8417	-747.16	1078.7	42.749	849.66	1094.9	24.823	38.093	0	0	10.866	10.794	-13.879	-22.622	0.35456	1.8919	13.965	21.852	11.221	12.686	0.086456	-0.76956	1597.6
2.86	287	60	NaN	2.0247	13.37	-0.28166	-176.45	22.433	6.4226	-3.8276	-747.2	1078.7	42.886	849.66	1094.9	23.649	38.28	0	0	11.563	11.501	-13.909	-22.653	0.3491	1.8773	13.951	21.852	11.912	13.378	0.041662	-0.80103	1597.6
2.87	288	60	NaN	2.0304	13.364	-0.28066	-176.45	22.422	6.3687	-3.8284	-747.2	1078.7	42.847	849.69	1094.9	25.3	38.722	0	0	11.366	11.302	-13.919	-22.662	0.35615	1.8734	13.944	21.841	11.722	13.175	0.025138	-0.82084	1597.7
2.88	289	60	NaN	2.0288	13.361	-0.26717	-176.46	22.422	6.3872	-3.8581	-747.2	1078.7	42.956	849.69	1094.9	25.085	38.422	0	0	10.198	10.116	-13.905	-22.649	0.34963	1.865	13.941	21.842	10.548	11.981	0.035966	-0.80704	1597.7
2.89	290	60	NaN	2.0376	13.351	-0.2703	-176.46	22.414	6.3589	-3.8292	-747.21	1078.7	42.992	849.72	1094.9	24.282	37.223	0	0	10.889	10.817	-13.922	-22.665	0.35818	1.8624	13.93	21.835	11.247	12.68	0.0088101	-0.83008	1597.7
2.9	291	60	NaN	2.0484	13.333	-0.2793	-176.46	22.407	6.3162	-3.7801	-747.23	1078.7	43.037	849.74	1094.9	23.649	38.866	0	0	10.837	10.765	-13.922	-22.665	0.36918	1.8563	13.912	21.828	11.206	12.621	-0.0096584	-0.83726	1597.7
2.91	292	60	NaN	2.0565	13.314	-0.28645	-176.47	22.4	6.2861	-3.7395	-747.26	1078.7	43.109	849.76	1094.8	25.479	38.298	0	0	9.6177	9.5273	-13.897	-22.641	0.37626	1.8458	13.892	21.822	9.9939	11.373	-0.0050544	-0.81874	1597.8
2.92	293	60	NaN	2.0644	13.301	-0.29292	-176.48	22.391	6.2691	-3.7079	-747.28	1078.7	43.127	849.79	1094.8	23.649	37.047	0	0	9.6547	9.5649	-13.895	-22.638	0.38462	1.8406	13.88	21.812	10.039	11.405	-0.015196	-0.82634	1597.8
2.93	294	60	NaN	2.0705	13.292	-0.29869	-176.48	22.403	6.2711	-3.6892	-747.3	1078.7	43.208	849.78	1094.9	23.649	36.84	0	0	9.8118	9.7243	-13.893	-22.636	0.38848	1.8349	13.872	21.823	10.2	11.559	-0.020267	-0.81329	1597.8
2.94	295	60	NaN	2.073	13.292	-0.29175	-176.48	22.406	6.2357	-3.7046	-747.28	1078.7	43.173	849.79	1094.9	23.649	41.19	0	0	9.8881	9.8017	-13.885	-22.629	0.39174	1.8405	13.872	21.826	10.28	11.642	-0.013134	-0.80261	1597.8
2.95	296	60	NaN	2.0743	13.297	-0.28599	-176.48	22.409	6.2167	-3.7091	-747.25	1078.7	43.204	849.78	1094.9	23.649	36.426	0	0	10.063	9.9793	-13.889	-22.632	0.39172	1.8405	13.878	21.828	10.455	11.82	-0.010158	-0.80401	1597.8
2.96	297	60	NaN	2.075	13.3	-0.27912	-176.48	22.407	6.2113	-3.722	-747.24	1078.7	43.276	849.79	1094.9	23.649	39.801	0	0	10.363	10.283	-13.905	-22.648	0.38932	1.8386	13.882	21.825	10.752	12.122	-0.023324	-0.82336	1597.8
2.97	298	60	NaN	2.0761	13.296	-0.27303	-176.47	22.396	6.2016	-3.7392	-747.25	1078.7	43.336	849.81	1094.9	23.649	37.639	0	0	9.4868	9.3945	-13.869	-22.612	0.38776	1.8388	13.877	21.814	9.8745	11.233	0.0080761	-0.79824	1597.8
2.98	299	60	NaN	2.0807	13.294	-0.29073	-176.48	22.378	6.1784	-3.6577	-747.26	1078.7	43.414	849.87	1094.9	23.649	38.754	0	0	8.7229	8.6193	-13.838	-22.582	0.39255	1.8313	13.875	21.797	9.1154	10.451	0.036722	-0.78427	1597.9
2.99	300	60	NaN	2.0806	13.294	-0.29389	-176.47	22.371	6.1538	-3.6415	-747.26	1078.7	43.415	849.87	1094.9	24.306	37.812	0	0	8.352	8.243	-13.826	-22.569	0.39299	1.8416	13.875	21.789	8.745	10.085	0.049119	-0.77968	1597.9
3	301	60	NaN	2.0824	13.301	-0.28216	-176.47	22.368	6.1362	-3.6415	-747.25	1078.7	43.489	849.88	1094.9	23.649	37.858	0	0	7.6534	7.5341	-13.824	-22.567	0.39212	1.8438	13.881	21.788	8.0455	9.3779	0.057689	-0.77933	1597.9
3.01	302	60	NaN	2.0856	13.307	-0.27399	-176.46	22.379	6.1188	-3.6377	-747.25	1078.7	43.549	849.86	1094.9	23.649	38.369	0	0	7.0539	6.9258	-13.82	-22.564	0.39332	1.8437	13.887	21.8	7.4472	8.7695	0.066571	-0.76383	1597.9
3.02	303	60	NaN	2.0911	13.31	-0.27343	-176.46	22.396	6.1065	-3.6179	-747.25	1078.7	43.6	849.84	1094.9	23.649	36.038	0	0	6.8002	6.6684	-13.81	-22.553	0.39763	1.8422	13.89	21.816	7.1978	8.5105	0.080581	-0.73762	1597.9
3.03	304	60	NaN	2.0978	13.315	-0.27182	-176.47	22.399	6.0995	-3.5842	-747.22	1078.7	43.679	849.85	1094.9	23.901	39.769	0	0	6.6076	6.4729	-13.801	-22.544	0.40273	1.8376	13.895	21.819	7.0103	8.3105	0.09434	-0.7254	1597.9
3.04	305	60	NaN	2.0886	13.317	-0.25079	-176.47	22.409	6.0223	-3.5853	-747.22	1078.7	43.598	849.89	1094.9	25.897	38.555	0	0	6.5089	6.3728	-13.795	-22.538	0.39639	1.8414	13.897	21.829	6.9053	8.2142	0.10267	-0.70851	1597.9
3.05	306	60	NaN	2.089	13.31	-0.22889	-176.46	22.419	6.041	-3.6423	-747.24	1078.7	43.688	849.88	1094.9	23.649	38.226	0	0	6.347	6.2085	-13.797	-22.54	0.39157	1.8425	13.89	21.838	6.7385	8.051	0.093621	-0.70178	1597.9
3.06	307	60	NaN	2.0933	13.312	-0.22205	-176.47	22.423	6.0475	-3.6368	-747.23	1078.7	43.773	849.9	1094.9	23.979	37.312	0	0	6.3456	6.2071	-13.799	-22.543	0.39296	1.8341	13.892	21.843	6.7385	8.0412	0.09272	-0.69999	1597.9
3.07	308	60	NaN	2.1042	13.312	-0.22999	-176.48	22.444	6.0099	-3.5604	-747.21	1078.7	43.776	849.9	1094.9	23.649	34.744	0	0	6.6896	6.5562	-13.799	-22.543	0.40653	1.8256	13.893	21.863	7.0962	8.3817	0.093289	-0.67936	1597.9
3.08	309	60	NaN	2.1196	13.306	-0.2386	-176.48	22.481	5.9566	-3.4723	-747.21	1078.7	43.745	849.88	1094.9	23.649	36.28	0	0	6.3785	6.2404	-13.804	-22.547	0.42618	1.8217	13.888	21.899	6.8047	8.0621	0.084403	-0.64824	1597.9
3.09	310	60	NaN	2.1288	13.307	-0.22244	-176.49	22.495	5.9736	-3.4825	-747.2	1078.7	43.859	849.88	1094.9	23.649	38.616	0	0	6.1288	5.987	-13.807	-22.551	0.4309	1.816	13.888	21.913	6.5597	7.803	0.080932	-0.6376	1597.9
3.1	311	60	NaN	2.143	13.301	-0.23495	-176.51	22.523	5.9572	-3.3885	-747.23	1078.7	43.936	849.88	1095	24.084	36.818	0	0	6.4997	6.3635	-13.806	-22.549	0.44571	1.7914	13.884	21.94	6.9454	8.1549	0.077871	-0.60872	1597.9
3.11	312	60	NaN	2.1461	13.305	-0.22326	-176.53	22.543	5.9402	-3.4065	-747.21	1078.7	43.956	849.87	1095	23.649	36.884	0	0	6.9134	6.7833	-13.806	-22.549	0.44751	1.7737	13.888	21.96	7.361	8.557	0.08244	-0.58967	1597.9
3.12	313	60	NaN	2.1504	13.311	-0.21393	-176.54	22.562	5.9206	-3.4269	-747.19	1078.7	43.972	849.87	1095	23.649	37.251	0	0	7.4073	7.2844	-13.809	-22.552	0.45046	1.7567	13.894	21.979	7.8578	9.0411	0.085503	-0.57327	1597.8
3.13	314	60	NaN	2.158	13.311	-0.21897	-176.56	22.589	5.8976	-3.3993	-747.19	1078.7	43.992	849.87	1095	23.649	38.595	0	0	7.8186	7.7017	-13.819	-22.562	0.45831	1.7424	13.895	22.005	8.2769	9.4441	0.076416	-0.55662	1597.8
3.14	315	60	NaN	2.1661	13.306	-0.23447	-176.57	22.624	5.8717	-3.3352	-747.21	1078.7	44.007	849.85	1095	23.649	36.951	0	0	8.0811	7.9681	-13.828	-22.572	0.46811	1.7326	13.891	22.04	8.5492	9.7007	0.062286	-0.53199	1597.8
3.15	316	60	NaN	2.1694	13.313	-0.22807	-176.58	22.647	5.8466	-3.3524	-747.19	1078.7	44.012	849.88	1095	25.33	36.208	0	0	8.0225	7.9087	-13.834	-22.577	0.47064	1.7187	13.897	22.063	8.4932	9.6274	0.063435	-0.51396	1597.9
3.16	317	60	NaN	2.1699	13.316	-0.2317	-176.59	22.721	5.8264	-3.3347	-747.19	1078.7	44.032	849.82	1095.1	26.733	39.014	0	0	8.0498	7.9363	-13.841	-22.585	0.47104	1.7075	13.901	22.136	8.5208	9.6438	0.059518	-0.44901	1597.8
3.17	318	60	NaN	2.1738	13.317	-0.24371	-176.6	22.773	5.8183	-3.2955	-747.19	1078.7	44.044	849.77	1095.1	23.649	38.278	0	0	8.1008	7.9882	-13.849	-22.592	0.47584	1.7024	13.903	22.187	8.5767	9.6906	0.054891	-0.40443	1597.7
3.18	319	60	NaN	2.1699	13.317	-0.24199	-176.61	22.82	5.8183	-3.302	-747.2	1078.7	44.073	849.73	1095.1	25.33	38.134	0	0	8.1389	8.0268	-13.851	-22.594	0.47067	1.6955	13.903	22.233	8.6096	9.7222	0.052571	-0.36117	1597.7
3.19	320	60	NaN	2.1619	13.315	-0.23113	-176.61	22.863	5.8231	-3.3375	-747.22	1078.7	44.122	849.71	1095.1	24.816	39.675	0	0	8.0829	7.9699	-13.852	-22.595	0.45956	1.6886	13.902	22.276	8.5424	9.6585	0.05027	-0.31952	1597.7
3.2	321	60	NaN	2.1637	13.318	-0.23764	-176.6	22.895	5.8299	-3.317	-747.22	1078.7	44.17	849.69	1095.1	23.649	38.358	0	0	7.8164	7.6995	-13.851	-22.594	0.46044	1.6922	13.905	22.308	8.2769	9.3917	0.053692	-0.28651	1597.7
3.21	322	60	NaN	2.156	13.326	-0.25751	-176.59	22.942	5.8188	-3.2499	-747.24	1078.7	44.17	849.62	1095.1	23.725	38.573	0	0	7.6485	7.5291	-13.85	-22.593	0.45507	1.7098	13.913	22.354	8.1035	9.2389	0.063646	-0.23842	1597.6
3.22	323	60	NaN	2.1481	13.332	-0.248	-176.59	22.954	5.8012	-3.2677	-747.24	1078.7	44.15	849.61	1095.1	23.649	39.353	0	0	7.681	7.5621	-13.846	-22.589	0.44722	1.714	13.92	22.367	8.1282	9.2761	0.07385	-0.22253	1597.6
3.23	324	60	NaN	2.1447	13.337	-0.21775	-176.58	22.97	5.8045	-3.3401	-747.27	1078.7	44.206	849.59	1095.1	24.24	37.992	0	0	8.249	8.1385	-13.836	-22.58	0.43927	1.7164	13.925	22.382	8.6883	9.8548	0.088535	-0.19727	1597.6
3.24	325	60	NaN	2.1474	13.341	-0.19889	-176.57	22.998	5.7924	-3.3667	-747.29	1078.7	44.226	849.55	1095.1	23.649	37.205	0	0	8.55	8.4439	-13.837	-22.58	0.44025	1.7276	13.928	22.411	8.9902	10.171	0.09129	-0.16938	1597.6
3.25	326	60	NaN	2.1516	13.342	-0.20136	-176.55	23.031	5.7602	-3.3252	-747.31	1078.7	44.185	849.49	1095.1	23.649	38.229	0	0	8.6398	8.5351	-13.84	-22.584	0.4474	1.7431	13.93	22.444	9.0872	10.278	0.089289	-0.14006	1597.6
3.26	327	60	NaN	2.1448	13.346	-0.18323	-176.56	23.046	5.7883	-3.3691	-747.31	1078.7	44.322	849.47	1095.1	23.649	37.91	0	0	8.256	8.1455	-13.843	-22.586	0.43411	1.7309	13.934	22.458	8.6901	9.8764	0.091525	-0.12795	1597.6
3.27	328	60	NaN	2.1433	13.347	-0.17442	-176.55	23.062	5.7729	-3.3937	-747.33	1078.7	44.325	849.46	1095.1	23.649	38.611	0	0	7.9153	7.7999	-13.841	-22.584	0.43154	1.7393	13.934	22.474	8.3469	9.5393	0.093638	-0.1101	1597.6
3.28	329	60	NaN	2.147	13.353	-0.18782	-176.54	23.117	5.7343	-3.3619	-747.33	1078.7	44.318	849.38	1095.1	24.166	39.955	0	0	7.7027	7.5841	-13.827	-22.571	0.43654	1.7486	13.941	22.529	8.1392	9.3328	0.11406	-0.042009	1597.5
3.29	330	60	NaN	2.1535	13.358	-0.20853	-176.54	23.139	5.6746	-3.3412	-747.33	1078.7	44.341	849.35	1095.1	23.649	39.725	0	0	7.1415	7.0147	-13.818	-22.561	0.44298	1.7507	13.947	22.551	7.5845	8.7653	0.12946	-0.010108	1597.5
3.3	331	60	NaN	2.1591	13.36	-0.22168	-176.54	23.12	5.6027	-3.351	-747.34	1078.7	44.329	849.38	1095.1	24.365	40.535	0	0	6.6928	6.5594	-13.808	-22.551	0.44869	1.7476	13.948	22.532	7.1415	8.307	0.14061	-0.019537	1597.5
3.31	332	60	NaN	2.1611	13.358	-0.22015	-176.55	23.088	5.5371	-3.3772	-747.34	1078.7	44.227	849.46	1095.1	24.901	40.529	0	0	7.2388	7.1135	-13.793	-22.536	0.45346	1.7432	13.946	22.5	7.6923	8.8566	0.15372	-0.036248	1597.6
3.32	333	60	NaN	2.1644	13.353	-0.22567	-176.57	23.066	5.5221	-3.393	-747.33	1078.7	44.276	849.48	1095.1	24.347	42.015	0	0	7.2359	7.1105	-13.786	-22.529	0.4545	1.7213	13.942	22.478	7.6904	8.8317	0.1561	-0.050989	1597.6
3.33	334	60	NaN	2.1603	13.352	-0.23966	-176.58	23.05	5.5186	-3.3791	-747.32	1078.7	44.332	849.48	1095.1	23.649	43.917	0	0	6.9612	6.8318	-13.782	-22.525	0.44885	1.7099	13.94	22.461	7.4101	8.5417	0.15857	-0.063749	1597.6
3.34	335	60	NaN	2.1587	13.344	-0.27512	-176.6	23.022	5.4988	-3.2988	-747.31	1078.7	44.38	849.51	1095.1	25.049	42.012	0	0	6.6897	6.5563	-13.774	-22.518	0.44848	1.6926	13.933	22.433	7.1382	8.2489	0.15841	-0.085101	1597.6
3.35	336	60	NaN	2.1493	13.333	-0.28768	-176.63	22.983	5.4709	-3.2965	-747.29	1078.7	44.424	849.55	1095.1	24.633	43.315	0	0	6.3617	6.2235	-13.764	-22.507	0.43756	1.6626	13.923	22.393	6.7993	7.8861	0.15841	-0.11461	1597.6
3.36	337	60	NaN	2.1339	13.321	-0.27569	-176.65	22.946	5.4395	-3.3732	-747.28	1078.7	44.445	849.58	1095.1	23.649	42.38	0	0	5.8351	5.6891	-13.743	-22.487	0.41867	1.6301	13.911	22.356	6.2538	7.3191	0.16821	-0.13099	1597.7
3.37	338	60	NaN	2.1297	13.307	-0.29002	-176.67	22.931	5.4032	-3.3547	-747.29	1078.6	44.412	849.57	1095.1	23.649	44.442	0	0	5.5556	5.4054	-13.737	-22.48	0.41636	1.6173	13.898	22.34	5.972	7.0228	0.16166	-0.14035	1597.7
3.38	339	60	NaN	2.1243	13.294	-0.28447	-176.72	22.859	5.429	-3.3788	-747.27	1078.7	44.62	849.63	1095.2	24.235	43.073	0	0	5.3786	5.2258	-13.736	-22.48	0.40267	1.5622	13.886	22.267	5.7812	6.788	0.14966	-0.21258	1597.7
3.39	340	60	NaN	2.1247	13.29	-0.28533	-176.74	22.811	5.4413	-3.3697	-747.25	1078.6	44.726	849.67	1095.1	23.869	45.576	0	0	5.1513	4.9952	-13.734	-22.477	0.39959	1.5369	13.881	22.219	5.5509	6.5321	0.14746	-0.25791	1597.7
3.4	341	60	NaN	2.1198	13.282	-0.2742	-176.76	22.773	5.4533	-3.4039	-747.23	1078.6	44.824	849.7	1095.1	23.649	45.449	0	0	4.6774	4.5143	-13.731	-22.474	0.38993	1.5106	13.873	22.181	5.0673	6.0248	0.14254	-0.29293	1597.7
3.41	342	60	NaN	2.1139	13.271	-0.26328	-176.78	22.736	5.418	-3.441	-747.22	1078.6	44.811	849.71	1095.1	23.649	41.039	0	0	4.0836	3.9118	-13.728	-22.471	0.38323	1.4858	13.863	22.144	4.4668	5.3976	0.13547	-0.32734	1597.7
3.42	343	60	NaN	2.113	13.261	-0.26794	-176.81	22.698	5.3304	-3.4276	-747.2	1078.6	44.673	849.71	1095.2	24.111	41.752	0	0	3.7987	3.6227	-13.724	-22.467	0.38768	1.4689	13.855	22.104	4.1864	5.0916	0.1312	-0.363	1597.7
3.43	344	60	NaN	2.1124	13.259	-0.28481	-176.83	22.669	5.3379	-3.3782	-747.17	1078.6	44.774	849.69	1095.2	25.536	39.713	0	0	3.5853	3.4061	-13.72	-22.463	0.3852	1.4462	13.853	22.075	3.9705	4.8524	0.13338	-0.38876	1597.7
3.44	345	60	NaN	2.1126	13.263	-0.26295	-176.87	22.576	5.3245	-3.4419	-747.12	1078.6	44.907	849.76	1095.1	24.081	40.596	0	0	3.706	3.5286	-13.716	-22.459	0.37841	1.3939	13.855	21.984	4.0844	4.9225	0.13882	-0.47535	1597.7
3.45	346	60	NaN	2.1136	13.255	-0.2456	-176.9	22.511	5.2807	-3.4981	-747.11	1078.6	44.91	849.8	1095.1	23.762	41.31	0	0	3.8762	3.7014	-13.714	-22.458	0.37725	1.3631	13.847	21.919	4.2535	5.0644	0.13237	-0.53806	1597.7
3.46	347	60	NaN	2.112	13.248	-0.23398	-176.93	22.446	5.2201	-3.5525	-747.1	1078.6	44.877	849.8	1095.1	25.026	40.992	0	0	4.1526	3.9818	-13.714	-22.457	0.37495	1.337	13.839	21.854	4.5276	5.3189	0.12538	-0.60318	1597.7
3.47	348	60	NaN	2.1112	13.243	-0.23272	-176.95	22.383	5.1535	-3.5854	-747.08	1078.6	44.84	849.78	1095.1	23.74	39.413	0	0	5.0473	4.8897	-13.72	-22.464	0.37423	1.3125	13.836	21.79	5.4216	6.2022	0.11528	-0.67339	1597.7
3.48	349	60	NaN	2.1165	13.237	-0.24684	-176.97	22.34	5.0929	-3.5675	-747.06	1078.6	44.8	849.76	1095.1	24.396	41.521	0	0	5.1564	5.0004	-13.736	-22.479	0.3816	1.296	13.83	21.747	5.538	6.2963	0.093783	-0.73212	1597.6
3.49	350	60	NaN	2.1174	13.235	-0.26246	-176.99	22.299	5.0889	-3.546	-747.03	1078.6	44.92	849.73	1095.1	23.649	40.251	0	0	4.6924	4.5296	-13.759	-22.503	0.37884	1.2745	13.828	21.705	5.0713	5.8041	0.069208	-0.79737	1597.6
3.5	351	60	NaN	2.1204	13.222	-0.26326	-177	22.25	5.0557	-3.5984	-747.03	1078.6	45.039	849.71	1095.1	24.996	39.393	0	0	4.2285	4.0588	-13.782	-22.526	0.37569	1.2509	13.816	21.656	4.6042	5.3098	0.033628	-0.8697	1597.6
3.51	352	60	NaN	2.1207	13.22	-0.27004	-177.01	22.226	5.0207	-3.6154	-747.01	1078.6	45.106	849.67	1095.1	23.649	37.804	0	0	3.7646	3.588	-13.805	-22.549	0.37287	1.2399	13.814	21.632	4.1374	4.828	0.0087797	-0.917	1597.5
3.52	353	60	NaN	2.1194	13.219	-0.27342	-177.02	22.213	4.9595	-3.6455	-746.98	1078.6	45.067	849.62	1095.1	23.649	38.521	0	0	3.3006	3.1173	-13.828	-22.572	0.37182	1.2354	13.814	21.618	3.6725	4.3527	-0.014542	-0.95352	1597.4
3.53	354	60	NaN	2.1182	13.216	-0.27195	-177.02	22.199	4.8866	-3.7056	-746.95	1078.6	45.009	849.6	1095.1	23.649	37.861	0	0	2.8367	2.6465	-13.852	-22.595	0.37054	1.2302	13.81	21.605	3.2072	3.8767	-0.041232	-0.98991	1597.4
3.54	355	60	NaN	2.1172	13.219	-0.28414	-177.02	22.196	4.8834	-3.7202	-746.9	1078.6	45.19	849.55	1095.1	23.705	39.273	0	0	2.3728	2.1757	-13.875	-22.618	0.36236	1.222	13.814	21.601	2.7351	3.3977	-0.061018	-1.0171	1597.3
3.55	356	60	NaN	2.117	13.211	-0.30893	-177.03	22.207	4.8429	-3.6761	-746.88	1078.5	45.176	849.49	1095.2	24.303	36.167	0	0	1.9088	1.705	-13.898	-22.641	0.3642	1.22	13.808	21.61	2.273	2.925	-0.089824	-1.0307	1597.2
3.56	357	60	NaN	2.107	13.198	-0.31912	-177.03	22.206	4.7742	-3.6975	-746.88	1078.5	45.138	849.48	1095.2	23.674	37.686	0	0	1.4449	1.2342	-13.921	-22.664	0.35472	1.2172	13.796	21.608	1.7996	2.4515	-0.12478	-1.0559	1597.2
3.57	358	60	NaN	2.0869	13.182	-0.31958	-177.04	22.205	4.7524	-3.7626	-746.88	1078.5	45.214	849.47	1095.2	23.901	38.214	0	0	0.98094	0.76344	-13.944	-22.687	0.32961	1.2021	13.78	21.606	1.3105	1.9655	-0.16382	-1.0807	1597.2
3.58	359	60	NaN	2.0671	13.168	-0.32145	-177.06	22.211	4.7714	-3.8235	-746.87	1078.5	45.39	849.45	1095.2	23.915	36.42	0	0	0.517	0.29268	-13.967	-22.71	0.30131	1.1768	13.767	21.612	0.81831	1.4695	-0.20008	-1.0985	1597.2
3.59	360	60	NaN	2.0575	13.163	-0.33177	-177.07	22.226	4.7822	-3.8426	-746.84	1078.5	45.544	849.41	1095.2	24.321	36.923	0	0	0.05306	-0.17809	-13.99	-22.733	0.28535	1.1537	13.764	21.625	0.33841	0.97561	-0.22595	-1.1082	1597.1
3.6	361	60	NaN	2.0504	13.175	-0.33435	-177.08	22.241	4.7237	-3.8517	-746.78	1078.5	45.436	849.4	1095.2	23.664	35.56	0	0	-0.41088	-0.64886	-14.013	-22.756	0.2818	1.1559	13.775	21.641	-0.12908	0.50706	-0.23771	-1.1159	1597
3.61	362	60	NaN	2.0402	13.164	-0.33809	-177.11	22.25	4.7394	-3.8615	-746.78	1078.5	45.622	849.38	1095.3	25.281	36.521	0	0	-0.87482	-1.1196	-14.036	-22.779	0.26451	1.1168	13.766	21.649	-0.61031	-0.0028643	-0.27066	-1.1307	1597
3.62	363	60	NaN	2.0268	13.145	-0.33423	-177.14	22.276	4.7057	-3.9086	-746.81	1078.5	45.656	849.35	1095.3	23.649	38.225	0	0	-1.3388	-1.5904	-14.059	-22.803	0.24818	1.0859	13.748	21.673	-1.0906	-0.50453	-0.31108	-1.1294	1597
3.63	364	60	NaN	2.0118	13.131	-0.32404	-177.16	22.305	4.6775	-3.9784	-746.83	1078.5	45.678	849.31	1095.3	24.096	39.245	0	0	-1.8027	-2.0612	-14.082	-22.826	0.22988	1.0549	13.735	21.701	-1.5728	-1.0063	-0.34767	-1.1242	1597
3.64	365	60	NaN	2.001	13.126	-0.32255	-177.19	22.329	4.6726	-4.0193	-746.84	1078.5	45.746	849.28	1095.3	24.524	36.388	0	0	-2.2666	-2.5319	-14.105	-22.849	0.21515	1.0239	13.731	21.725	-2.0515	-1.508	-0.37465	-1.1238	1597
3.65	366	60	NaN	2.0002	13.129	-0.34744	-177.21	22.35	4.6593	-3.9799	-746.82	1078.5	45.789	849.28	1095.3	23.649	36.676	0	0	-2.7306	-3.0027	-14.128	-22.872	0.21422	1.0028	13.734	21.744	-2.5163	-1.9999	-0.39401	-1.1276	1597
3.66	367	60	NaN	1.9825	13.119	-0.32661	-177.24	22.384	4.6415	-4.0967	-746.88	1078.5	45.833	849.25	1095.3	23.649	38.43	0	0	-3.1945	-3.4735	-14.152	-22.895	0.1908	0.96871	13.724	21.779	-3.0037	-2.5048	-0.42714	-1.116	1597
3.67	368	60	NaN	1.9868	13.128	-0.34378	-177.25	22.411	4.5961	-4.0932	-746.88	1078.5	45.752	849.24	1095.4	23.649	38.409	0	0	-3.6545	-3.9403	-14.17	-22.913	0.1981	0.96408	13.734	21.805	-3.4564	-2.9762	-0.43655	-1.1084	1597
3.68	369	60	NaN	1.991	13.139	-0.3463	-177.26	22.431	4.5698	-4.1282	-746.88	1078.5	45.718	849.23	1095.4	23.649	39.483	0	0	-4.0312	-4.3224	-14.094	-22.837	0.2022	0.94856	13.745	21.825	-3.829	-3.3739	-0.34942	-1.0124	1597
3.69	370	60	NaN	1.9976	13.152	-0.35536	-177.28	22.45	4.5619	-4.1416	-746.89	1078.5	45.73	849.23	1095.4	23.649	37.009	0	0	-4.4078	-4.7046	-14.018	-22.761	0.208	0.93281	13.758	21.844	-4.1998	-3.7718	-0.25963	-0.9173	1597
3.7	371	60	NaN	2.0101	13.173	-0.38442	-177.29	22.465	4.5652	-4.0982	-746.9	1078.5	45.765	849.24	1095.4	25.274	36.242	0	0	-4.7845	-5.0868	-13.941	-22.685	0.22081	0.92539	13.779	21.859	-4.5636	-4.1614	-0.16239	-0.82558	1597
3.71	372	60	NaN	2.0198	13.205	-0.39172	-177.3	22.456	4.5866	-4.1295	-746.92	1078.5	45.862	849.27	1095.3	23.649	38.499	0	0	-1.9714	-2.2324	-13.881	-22.625	0.22596	0.90294	13.81	21.852	-1.7455	-1.3294	-0.071568	-0.77306	1597.1
3.72	373	60	NaN	2.0265	13.218	-0.39016	-177.3	22.465	4.5379	-4.1825	-746.96	1078.5	45.732	849.27	1095.4	23.649	37.594	0	0	-2.4594	-2.7275	-13.81	-22.554	0.23542	0.91083	13.824	21.86	-2.224	-1.8167	0.013774	-0.69379	1597.1
3.73	374	60	NaN	2.0305	13.251	-0.39368	-177.31	22.458	4.5541	-4.2169	-746.95	1078.5	45.783	849.28	1095.4	24.211	39.72	0	0	-7.0999	-7.4363	-13.725	-22.468	0.23631	0.89904	13.856	21.853	-6.8636	-6.5373	0.1309	-0.61569	1597.1
3.74	375	60	NaN	2.0391	13.287	-0.40264	-177.31	22.439	4.588	-4.2464	-746.95	1078.5	45.877	849.29	1095.4	24.684	37.933	0	0	-7.4446	-7.7862	-13.699	-22.443	0.24056	0.8907	13.891	21.834	-7.2041	-6.8955	0.19193	-0.60836	1597.1
3.75	376	60	NaN	2.0472	13.316	-0.41327	-177.31	22.423	4.594	-4.2748	-746.99	1078.5	45.889	849.31	1095.4	23.649	36.977	0	0	-7.3975	-7.7383	-13.679	-22.422	0.24725	0.89483	13.921	21.818	-7.1502	-6.8435	0.24158	-0.60447	1597.2
3.76	377	60	NaN	2.045	13.337	-0.42061	-177.3	22.419	4.5588	-4.3015	-747.03	1078.5	45.796	849.33	1095.4	24.557	37.421	0	0	1.4268	1.2159	-13.644	-22.387	0.24748	0.90562	13.942	21.814	1.6743	2.1215	0.29832	-0.57317	1597.2
3.77	378	60	NaN	2.0379	13.364	-0.42454	-177.3	22.402	4.5993	-4.3401	-747.06	1078.5	45.954	849.36	1095.4	25.682	36.874	0	0	7.8812	7.7653	-13.585	-22.328	0.23348	0.89485	13.969	21.796	8.1147	8.6602	0.38381	-0.53217	1597.3
3.78	379	60	NaN	2.0385	13.39	-0.43212	-177.29	22.394	4.6013	-4.3369	-747.06	1078.5	45.981	849.38	1095.4	23.649	36.673	0	0	11.658	11.597	-13.501	-22.244	0.23324	0.90141	13.995	21.789	11.891	12.499	0.49386	-0.45529	1597.3
3.79	380	60	NaN	2.0354	13.409	-0.44029	-177.29	22.381	4.594	-4.3281	-747.07	1078.5	45.982	849.42	1095.4	23.649	38.449	0	0	11.769	11.71	-13.508	-22.251	0.23044	0.90773	14.014	21.776	11.999	12.618	0.50618	-0.47493	1597.4
3.8	381	60	NaN	2.0123	13.408	-0.41352	-177.29	22.376	4.5672	-4.4148	-747.16	1078.5	45.954	849.46	1095.4	25.847	40.804	0	0	11.486	11.423	-13.516	-22.259	0.20537	0.9077	14.012	21.772	11.692	12.331	0.4964	-0.48716	1597.5
3.81	382	60	NaN	1.9792	13.392	-0.35788	-177.28	22.385	4.5196	-4.5736	-747.29	1078.6	45.89	849.47	1095.4	23.734	36.794	0	0	10.984	10.913	-13.515	-22.259	0.16901	0.90645	13.996	21.781	11.153	11.82	0.48033	-0.47727	1597.6
3.82	383	60	NaN	1.976	13.395	-0.33584	-177.27	22.4	4.4717	-4.6184	-747.29	1078.6	45.805	849.46	1095.4	23.649	37.63	0	0	10.478	10.4	-13.518	-22.261	0.16731	0.91775	14	21.795	10.645	11.318	0.48239	-0.46555	1597.6
3.83	384	60	NaN	2.0056	13.442	-0.41019	-177.3	22.378	4.5437	-4.366	-747.13	1078.5	46.084	849.52	1095.4	23.649	37.387	0	0	9.972	9.8868	-13.52	-22.264	0.19577	0.89477	14.048	21.773	10.168	10.782	0.52766	-0.49064	1597.5
3.84	385	60	NaN	2.0015	13.444	-0.4196	-177.3	22.372	4.5114	-4.3111	-747.12	1078.5	46.049	849.58	1095.4	23.649	39.074	0	0	9.6468	9.5569	-13.53	-22.273	0.19501	0.89531	14.05	21.766	9.8418	10.452	0.52059	-0.50703	1597.6
3.85	386	60	NaN	2.0008	13.425	-0.40598	-177.3	22.375	4.4489	-4.2961	-747.16	1078.5	45.949	849.62	1095.5	23.932	38.307	0	0	9.3642	9.2701	-13.54	-22.283	0.19852	0.89508	14.032	21.768	9.5628	10.165	0.49233	-0.51516	1597.7
3.86	387	60	NaN	2.0069	13.409	-0.3952	-177.31	22.375	4.4165	-4.2798	-747.19	1078.6	45.93	849.67	1095.5	24.02	35.138	0	0	9.1267	9.0291	-13.551	-22.294	0.20601	0.88733	14.016	21.767	9.3327	9.9164	0.46499	-0.52706	1597.7
3.87	388	60	NaN	2.0107	13.404	-0.39284	-177.32	22.369	4.4351	-4.2655	-747.19	1078.6	46.03	849.72	1095.5	23.649	39.059	0	0	9.0554	8.9568	-13.553	-22.296	0.20677	0.87364	14.011	21.761	9.2622	9.8304	0.45841	-0.53515	1597.8
3.88	389	60	NaN	2.003	13.389	-0.36568	-177.33	22.387	4.4352	-4.2581	-747.2	1078.6	46.113	849.72	1095.5	23.649	36.923	0	0	8.9093	8.8086	-13.557	-22.3	0.19639	0.85962	13.998	21.779	9.1057	9.6682	0.44064	-0.52185	1597.8
3.89	390	60	NaN	2.0086	13.377	-0.33557	-177.35	22.424	4.3581	-4.2928	-747.23	1078.6	45.988	849.72	1095.6	23.649	36.835	0	0	8.5956	8.4902	-13.567	-22.31	0.20519	0.85055	13.987	21.814	8.8008	9.3407	0.41959	-0.49614	1597.8
3.9	391	60	NaN	2.0151	13.376	-0.32678	-177.36	22.443	4.3378	-4.2898	-747.22	1078.6	46.004	849.76	1095.6	23.649	37.979	0	0	8.2236	8.1127	-13.573	-22.316	0.21127	0.83345	13.986	21.833	8.4349	8.9462	0.41266	-0.48304	1597.9
3.91	392	60	NaN	2.0193	13.375	-0.33102	-177.39	22.444	4.3558	-4.2612	-747.21	1078.6	46.131	849.82	1095.6	23.649	37.985	0	0	7.8393	7.7227	-13.578	-22.321	0.21203	0.80251	13.985	21.835	8.0513	8.5252	0.40668	-0.48641	1597.9
3.92	393	60	NaN	2.0219	13.369	-0.33853	-177.42	22.45	4.3753	-4.2309	-747.22	1078.5	46.265	849.87	1095.5	24.855	39.024	0	0	6.6289	6.4946	-13.577	-22.321	0.21096	0.77268	13.978	21.841	6.8399	7.2673	0.40095	-0.48018	1598
3.93	394	60	NaN	2.0246	13.357	-0.34221	-177.42	22.489	4.3592	-4.221	-747.25	1078.5	46.286	849.87	1095.6	25.213	39.725	0	0	5.7444	5.597	-13.577	-22.321	0.21325	0.76528	13.968	21.879	5.9576	6.3623	0.39025	-0.44183	1598
3.94	395	60	NaN	2.018	13.347	-0.34693	-177.45	22.53	4.3093	-4.2123	-747.28	1078.5	46.271	849.89	1095.6	25.221	38.58	0	0	5.5105	5.3597	-13.579	-22.322	0.20755	0.73518	13.958	21.92	5.7181	6.0949	0.3792	-0.40189	1598.1
3.95	396	60	NaN	2.0198	13.346	-0.36564	-177.48	22.561	4.2797	-4.1632	-747.29	1078.5	46.257	849.89	1095.6	24.848	38.342	0	0	5.2613	5.1069	-13.585	-22.329	0.21163	0.71556	13.957	21.95	5.473	5.8224	0.37169	-0.37855	1598.1
3.96	397	60	NaN	2.0196	13.345	-0.36185	-177.5	22.579	4.2623	-4.1889	-747.28	1078.5	46.276	849.91	1095.6	23.649	39.16	0	0	4.7554	4.5934	-13.592	-22.335	0.20983	0.68988	13.956	21.968	4.9652	5.2833	0.36428	-0.36763	1598.1
3.97	398	60	NaN	2.0202	13.343	-0.3505	-177.53	22.601	4.2557	-4.2349	-747.29	1078.5	46.344	849.94	1095.6	23.649	39.433	0	0	3.6927	3.5151	-13.597	-22.34	0.20648	0.65654	13.954	21.99	3.8992	4.1717	0.35662	-0.35046	1598.1
3.98	399	60	NaN	2.0231	13.339	-0.34796	-177.56	22.63	4.2478	-4.2473	-747.31	1078.5	46.413	849.97	1095.6	23.649	38.298	0	0	3.2059	3.0212	-13.609	-22.353	0.20647	0.62472	13.951	22.018	3.4124	3.6459	0.34156	-0.33429	1598.2
3.99	400	60	NaN	2.0227	13.342	-0.35382	-177.57	22.635	4.2109	-4.2369	-747.31	1078.5	46.358	850.01	1095.6	23.668	38.959	0	0	2.8778	2.6883	-13.623	-22.367	0.2085	0.61396	13.953	22.024	3.0863	3.3022	0.32969	-0.3424	1598.2
4	401	60	NaN	2.0254	13.347	-0.36964	-177.61	22.651	4.2232	-4.1866	-747.32	1078.5	46.462	850.03	1095.6	23.649	39.9	0	0	2.8991	2.7099	-13.631	-22.374	0.20925	0.57482	13.958	22.04	3.1084	3.2847	0.32703	-0.33411	1598.2
4.01	402	60	NaN	2.0209	13.344	-0.36377	-177.63	22.659	4.2395	-4.2053	-747.34	1078.5	46.543	850.05	1095.6	26.338	40.88	0	0	2.8808	2.6913	-13.637	-22.38	0.20129	0.54786	13.955	22.048	3.0821	3.2391	0.31835	-0.33249	1598.3
4.02	403	60	NaN	2.0174	13.346	-0.35895	-177.64	22.645	4.0384	-4.2182	-747.34	1078.5	45.954	850.21	1095.6	23.649	40.164	0	0	2.6835	2.491	-13.643	-22.386	0.21861	0.56222	13.96	22.031	2.9021	3.0533	0.31674	-0.35541	1598.4
4.03	404	60	NaN	2.0165	13.354	-0.35513	-177.64	22.63	3.8147	-4.2239	-747.32	1078.5	45.299	850.37	1095.7	24.065	37.936	0	0	2.6655	2.4728	-13.646	-22.389	0.24113	0.58105	13.97	22.014	2.9066	3.0539	0.32416	-0.37537	1598.6
4.04	405	60	NaN	2.0155	13.362	-0.34526	-177.66	22.649	3.8824	-4.2492	-747.32	1078.5	45.528	850.32	1095.7	25.67	36.634	0	0	2.7011	2.5089	-13.649	-22.392	0.2309	0.55511	13.977	22.034	2.9319	3.064	0.32878	-0.35762	1598.5
4.05	406	60	NaN	2.0071	13.359	-0.3406	-177.67	22.715	4.2341	-4.2836	-747.36	1078.5	46.568	850.04	1095.6	24.496	36.187	0	0	2.7631	2.5719	-13.651	-22.395	0.18378	0.51047	13.971	22.103	2.9469	3.0823	0.31962	-0.29128	1598.3
4.06	407	60	NaN	1.9977	13.368	-0.34437	-177.66	22.731	4.2197	-4.3095	-747.35	1078.5	46.554	850	1095.6	23.649	37.889	0	0	3.0019	2.8142	-13.651	-22.394	0.17391	0.51169	13.98	22.119	3.1759	3.3259	0.32889	-0.27503	1598.3
4.07	408	60	NaN	1.9982	13.369	-0.36508	-177.67	22.721	4.2356	-4.2771	-747.36	1078.5	46.618	850.02	1095.6	24.119	37.031	0	0	3.3037	3.1204	-13.649	-22.393	0.17332	0.50185	13.982	22.109	3.477	3.6222	0.3323	-0.2835	1598.3
4.08	409	60	NaN	1.9984	13.374	-0.38319	-177.67	22.682	4.0765	-4.2676	-747.36	1078.5	46.156	850.15	1095.7	24.427	39.127	0	0	3.725	3.5479	-13.644	-22.387	0.19049	0.51976	13.988	22.068	3.9155	4.0676	0.34367	-0.31912	1598.4
4.09	410	60	NaN	1.9954	13.38	-0.39142	-177.66	22.652	3.9066	-4.3016	-747.36	1078.5	45.669	850.25	1095.7	24.004	39.079	0	0	4.0543	3.882	-13.639	-22.382	0.20386	0.54479	13.996	22.036	4.2581	4.4268	0.35653	-0.34633	1598.5
4.1	411	60	NaN	1.9937	13.375	-0.39386	-177.67	22.695	4.2147	-4.3392	-747.37	1078.5	46.617	850	1095.6	23.649	36.909	0	0	4.1015	3.9299	-13.638	-22.381	0.16651	0.5019	13.987	22.082	4.268	4.4318	0.34937	-0.29855	1598.3
4.11	412	60	NaN	1.9547	13.332	-0.32878	-177.66	22.682	4.223	-4.5741	-747.52	1078.6	46.66	849.97	1095.6	24.201	39.255	0	0	4.2654	4.0963	-13.63	-22.373	0.1178	0.49908	13.941	22.073	4.3832	4.5954	0.31073	-0.30048	1598.4
4.12	413	60	NaN	1.9465	13.318	-0.32194	-177.66	22.678	4.194	-4.6395	-747.55	1078.6	46.593	849.96	1095.5	24.608	36.526	0	0	4.4501	4.2837	-13.621	-22.364	0.1096	0.50256	13.926	22.07	4.5597	4.7862	0.30532	-0.2941	1598.4
4.13	414	60	NaN	1.9421	13.305	-0.34857	-177.66	22.687	4.1856	-4.6168	-747.55	1078.6	46.581	849.91	1095.5	23.649	37.354	0	0	4.5744	4.4098	-13.616	-22.359	0.1064	0.50433	13.913	22.079	4.6807	4.9141	0.29762	-0.28023	1598.4
4.14	415	60	NaN	1.9364	13.294	-0.37026	-177.66	22.703	4.1865	-4.602	-747.55	1078.6	46.589	849.86	1095.5	23.721	37.019	0	0	4.9274	4.768	-13.619	-22.362	0.10095	0.50717	13.903	22.094	5.0283	5.2751	0.28414	-0.26804	1598.3
4.15	416	60	NaN	1.9305	13.287	-0.37183	-177.65	22.714	4.1914	-4.6365	-747.53	1078.6	46.605	849.83	1095.5	25.143	37.012	0	0	5.3799	5.2272	-13.625	-22.369	0.09315	0.50874	13.895	22.106	5.4731	5.7359	0.26959	-0.2628	1598.3
4.16	417	60	NaN	1.9243	13.259	-0.39804	-177.67	22.707	4.2519	-4.6304	-747.52	1078.6	46.785	849.81	1095.5	24.841	36.947	0	0	5.0161	4.858	-13.634	-22.378	0.080649	0.48924	13.867	22.099	5.0967	5.3472	0.23239	-0.27891	1598.3
4.17	418	60	NaN	1.9123	13.237	-0.41752	-177.67	22.715	4.1608	-4.6631	-747.48	1078.5	46.52	849.78	1095.5	23.844	35.961	0	0	4.4183	4.2514	-13.644	-22.387	0.076969	0.49628	13.846	22.107	4.4953	4.7477	0.20159	-0.28076	1598.2
4.18	419	60	NaN	1.9048	13.219	-0.42167	-177.67	22.704	4.1636	-4.6969	-747.48	1078.5	46.532	849.79	1095.5	23.649	37.378	0	0	3.8206	3.6449	-13.654	-22.397	0.067848	0.48839	13.826	22.097	3.8884	4.1333	0.17265	-0.30027	1598.2
4.19	420	60	NaN	1.9179	13.229	-0.48008	-177.68	22.691	4.1783	-4.5591	-747.36	1078.5	46.564	849.79	1095.5	23.649	38.072	0	0	3.2228	3.0383	-13.663	-22.407	0.084568	0.48942	13.837	22.083	3.3074	3.5277	0.17361	-0.32335	1598.1
4.2	421	60	NaN	1.9207	13.218	-0.53179	-177.67	22.676	4.1764	-4.4625	-747.26	1078.5	46.527	849.77	1095.5	24.673	38.151	0	0	2.625	2.4318	-13.673	-22.416	0.092047	0.49632	13.827	22.067	2.7171	2.9281	0.15451	-0.34908	1597.9
4.21	422	60	NaN	1.8741	13.126	-0.47996	-177.67	22.655	4.171	-4.7088	-747.4	1078.5	46.457	849.73	1095.5	23.649	38.139	0	0	2.0273	1.8252	-13.683	-22.426	0.039145	0.49396	13.735	22.046	2.0664	2.3192	0.052111	-0.37952	1598
4.22	423	60	NaN	1.8543	13.083	-0.49665	-177.66	22.667	4.162	-4.7369	-747.37	1078.5	46.368	849.67	1095.5	23.649	36.875	0	0	1.4295	1.2186	-13.692	-22.436	0.021482	0.5063	13.693	22.057	1.451	1.7249	0.00038289	-0.37876	1597.9
4.23	424	60	NaN	1.8377	13.057	-0.48518	-177.67	22.655	4.2027	-4.818	-747.32	1078.5	46.438	849.64	1095.5	25.223	36.804	0	0	0.83176	0.61207	-13.702	-22.445	-0.00057503	0.49636	13.667	22.045	0.83118	1.1084	-0.035118	-0.40005	1597.9
4.24	425	60	NaN	1.8415	13.059	-0.54613	-177.67	22.645	4.2076	-4.6751	-747.18	1078.4	46.425	849.62	1095.5	23.649	38.339	0	0	0.234	0.0055084	-13.712	-22.455	0.0085921	0.50092	13.671	22.033	0.24259	0.50643	-0.040309	-0.42155	1597.7
4.25	426	60	NaN	1.8419	13.058	-0.59386	-177.67	22.634	4.2093	-4.5771	-747.06	1078.4	46.4	849.6	1095.5	23.649	39.303	0	0	-0.36376	-0.60105	-13.721	-22.464	0.013245	0.50573	13.672	22.021	-0.35052	-0.095323	-0.049564	-0.44342	1597.6
4.26	427	60	NaN	1.8277	13.037	-0.59268	-177.67	22.621	4.2199	-4.6308	-747.02	1078.4	46.398	849.58	1095.5	23.649	39.164	0	0	-0.96153	-1.2076	-13.731	-22.474	-0.0029335	0.50395	13.65	22.008	-0.96446	-0.70366	-0.080833	-0.46593	1597.5
4.27	428	60	NaN	1.8127	13.008	-0.61125	-177.66	22.613	4.2015	-4.6179	-746.98	1078.3	46.339	849.57	1095.5	24.772	39.293	0	0	-1.5593	-1.8142	-13.74	-22.484	-0.015354	0.50933	13.622	21.999	-1.5746	-1.3048	-0.11842	-0.48432	1597.5
4.28	429	60	NaN	1.7855	12.973	-0.58318	-177.65	22.634	4.2003	-4.7699	-746.92	1078.3	46.273	849.48	1095.5	25.714	37.706	0	0	-2.157	-2.4207	-13.75	-22.493	-0.045877	0.52121	13.587	22.02	-2.2029	-1.8995	-0.16279	-0.47319	1597.3
4.29	430	60	NaN	1.7683	12.926	-0.60092	-177.65	22.624	4.205	-4.808	-746.89	1078.3	46.237	849.47	1095.4	25.392	37.61	0	0	-2.7548	-3.0273	-13.76	-22.503	-0.063184	0.52213	13.541	22.009	-2.818	-2.5052	-0.21887	-0.49399	1597.3
4.3	431	60	NaN	1.7501	12.898	-0.62434	-177.64	22.616	4.2215	-4.8159	-746.83	1078.3	46.232	849.47	1095.4	24.944	36.307	0	0	-3.3526	-3.6339	-13.769	-22.513	-0.081565	0.52703	13.513	22.001	-3.4341	-3.1068	-0.25618	-0.51151	1597.2
4.31	432	60	NaN	1.7196	12.859	-0.61331	-177.64	22.625	4.2296	-4.9285	-746.84	1078.3	46.213	849.44	1095.4	23.649	38.749	0	0	-3.9503	-4.2404	-13.779	-22.522	-0.11545	0.52873	13.473	22.01	-4.0658	-3.7117	-0.3056	-0.51236	1597.2
4.32	433	60	NaN	1.6791	12.792	-0.58179	-177.64	22.648	4.2193	-5.1289	-746.92	1078.3	46.156	849.41	1095.5	23.649	37.079	0	0	-4.5481	-4.847	-13.789	-22.532	-0.16103	0.5224	13.407	22.033	-4.7091	-4.3246	-0.38192	-0.49897	1597.3
4.33	434	60	NaN	1.67	12.802	-0.70079	-177.63	22.667	4.24	-4.8989	-746.67	1078.2	46.147	849.39	1095.4	23.649	37.32	0	0	-5.1459	-5.4535	-13.798	-22.542	-0.1618	0.53663	13.419	22.049	-5.3077	-4.9169	-0.37921	-0.49224	1597
4.34	435	60	NaN	1.6581	12.791	-0.71733	-177.63	22.66	4.2287	-4.8932	-746.63	1078.2	46.089	849.42	1095.4	24.934	38.38	0	0	-5.7436	-6.0601	-13.808	-22.551	-0.17145	0.54019	13.409	22.042	-5.9151	-5.5199	-0.39911	-0.50875	1597
4.35	436	60	NaN	1.6251	12.75	-0.73899	-177.63	22.655	4.2475	-4.9651	-746.58	1078.2	46.093	849.43	1095.4	23.649	37.446	0	0	-6.3414	-6.6667	-13.818	-22.561	-0.20725	0.53553	13.367	22.038	-6.5486	-6.1311	-0.4502	-0.52301	1596.9
4.36	437	60	NaN	1.5931	12.706	-0.77374	-177.63	22.66	4.239	-4.9904	-746.54	1078.2	46.03	849.44	1095.4	23.649	38.428	0	0	-6.9391	-7.2732	-13.827	-22.57	-0.23792	0.53699	13.324	22.042	-7.1771	-6.7362	-0.50311	-0.52829	1596.9
4.37	438	60	NaN	1.563	12.658	-0.81031	-177.63	22.664	4.2282	-4.9991	-746.51	1078.2	45.962	849.46	1095.4	23.649	36.562	0	0	-7.5369	-7.8798	-13.837	-22.58	-0.26592	0.541	13.276	22.046	-7.8028	-7.3388	-0.56043	-0.5339	1596.9
4.38	439	60	NaN	1.5208	12.585	-0.83117	-177.63	22.653	4.2896	-5.113	-746.48	1078.1	46.062	849.51	1095.4	24.519	39.039	0	0	-8.1347	-8.4863	-13.846	-22.59	-0.31571	0.53317	13.203	22.034	-8.4504	-7.9532	-0.64306	-0.55533	1596.9
4.39	440	60	NaN	1.507	12.562	-0.85441	-177.62	22.661	4.2771	-5.1254	-746.43	1078.1	45.983	849.51	1095.4	24.785	37.153	0	0	-8.7324	-9.0929	-13.856	-22.599	-0.32726	0.54305	13.181	22.042	-9.0597	-8.5499	-0.67493	-0.55763	1596.9
4.4	441	60	NaN	1.493	12.544	-0.87212	-177.62	22.66	4.2724	-5.1044	-746.42	1078.1	45.955	849.53	1095.4	23.649	37.139	0	0	-9.3302	-9.6995	-13.866	-22.609	-0.33943	0.54783	13.164	22.04	-9.6696	-9.1516	-0.70212	-0.56865	1596.9
4.41	442	60	NaN	1.4701	12.519	-0.88973	-177.61	22.666	4.2663	-5.124	-746.37	1078.1	45.904	849.57	1095.4	23.744	40.132	0	0	-9.928	-10.306	-13.875	-22.619	-0.36119	0.55907	13.14	22.045	-10.289	-9.747	-0.7356	-0.57354	1596.9
4.42	443	60	NaN	1.4498	12.492	-0.89932	-177.6	22.67	4.2699	-5.1726	-746.34	1078.1	45.878	849.61	1095.4	26.183	38.416	0	0	-10.526	-10.913	-13.885	-22.628	-0.3823	0.56753	13.112	22.049	-10.908	-10.345	-0.77272	-0.57928	1596.9
4.43	444	60	NaN	1.4388	12.469	-0.90183	-177.6	22.669	4.2854	-5.2165	-746.32	1078.1	45.896	849.64	1095.4	24.339	37.845	0	0	-11.123	-11.519	-13.895	-22.638	-0.39551	0.57051	13.089	22.048	-11.519	-10.949	-0.80526	-0.58977	1596.9
4.44	445	60	NaN	1.4269	12.461	-0.91807	-177.58	22.674	4.2919	-5.223	-746.27	1078.1	45.882	849.68	1095.4	25.28	37.392	0	0	-11.721	-12.126	-13.904	-22.648	-0.40717	0.58489	13.082	22.053	-12.128	-11.541	-0.82196	-0.59464	1596.9
4.45	446	60	NaN	1.4027	12.425	-0.93978	-177.56	22.71	4.3381	-5.2611	-746.27	1078.1	45.974	849.7	1095.4	25.628	36.098	0	0	-12.319	-12.732	-13.914	-22.657	-0.43603	0.59893	13.047	22.087	-12.755	-12.133	-0.86682	-0.56974	1596.9
4.46	447	60	NaN	1.4032	12.418	-0.95655	-177.55	22.714	4.3205	-5.2647	-746.23	1078.1	45.904	849.76	1095.4	23.855	35.836	0	0	-12.917	-13.339	-13.924	-22.667	-0.43311	0.61478	13.039	22.092	-13.35	-12.724	-0.88413	-0.57511	1596.9
4.47	448	60	NaN	1.402	12.412	-0.96564	-177.54	22.714	4.3399	-5.2757	-746.2	1078.1	45.944	849.8	1095.4	23.649	35.113	0	0	-13.515	-13.945	-13.933	-22.676	-0.43611	0.62019	13.034	22.092	-13.951	-13.325	-0.89933	-0.58407	1596.9
4.48	449	60	NaN	1.4006	12.409	-0.96836	-177.54	22.719	4.3878	-5.2969	-746.19	1078.1	46.068	849.83	1095.4	23.649	37.463	0	0	-14.112	-14.552	-13.943	-22.686	-0.44276	0.61866	13.031	22.097	-14.555	-13.933	-0.9123	-0.58913	1596.9
4.49	450	60	NaN	1.4116	12.417	-0.96887	-177.53	22.723	4.4066	-5.3125	-746.15	1078.1	46.118	849.89	1095.4	23.649	37.528	0	0	-14.71	-15.159	-13.952	-22.696	-0.43407	0.61959	13.038	22.101	-15.144	-14.539	-0.91419	-0.5944	1597
4.5	451	60	NaN	1.4304	12.422	-0.97363	-177.53	22.721	4.391	-5.32	-746.12	1078.1	46.09	849.96	1095.4	23.649	37.018	0	0	-15.308	-15.765	-13.962	-22.705	-0.41451	0.62072	13.043	22.1	-15.722	-15.144	-0.91945	-0.60526	1597
4.51	452	60	NaN	1.4389	12.424	-0.97426	-177.54	22.742	4.3653	-5.3395	-746.13	1078.1	46.036	849.97	1095.5	25.117	37.136	0	0	-15.906	-16.372	-13.972	-22.715	-0.40471	0.61982	13.045	22.121	-16.31	-15.752	-0.92695	-0.59411	1597
4.52	453	60	NaN	1.4525	12.436	-0.98291	-177.54	22.757	4.3303	-5.3367	-746.11	1078.2	45.96	850.01	1095.5	23.649	36.875	0	0	-16.503	-16.978	-13.981	-22.725	-0.38823	0.62139	13.058	22.135	-16.892	-16.357	-0.92338	-0.58942	1597
4.53	454	60	NaN	1.4665	12.45	-0.98795	-177.54	22.771	4.323	-5.3367	-746.08	1078.2	45.956	850.03	1095.5	23.649	36.832	0	0	-17.101	-17.585	-13.991	-22.734	-0.37413	0.61664	13.072	22.149	-17.475	-16.968	-0.91883	-0.58575	1597
4.54	455	60	NaN	1.4778	12.457	-0.99021	-177.55	22.785	4.3365	-5.3377	-746.07	1078.1	46.005	850.04	1095.5	23.649	38.196	0	0	-17.699	-18.191	-14.001	-22.744	-0.36461	0.6063	13.08	22.162	-18.063	-17.585	-0.92054	-0.58187	1597
4.55	456	60	NaN	1.4878	12.459	-1.0021	-177.56	22.789	4.3019	-5.316	-746.08	1078.1	45.923	850.08	1095.5	24.051	39.83	0	0	-18.297	-18.798	-14.01	-22.754	-0.35088	0.60346	13.082	22.166	-18.647	-18.194	-0.92824	-0.58794	1597.1
4.56	457	60	NaN	1.4889	12.46	-0.96024	-177.56	22.737	4.0008	-5.4713	-746.09	1078.2	45.034	850.38	1095.6	23.649	37.239	0	0	-18.894	-19.404	-14.02	-22.763	-0.32311	0.62582	13.086	22.111	-19.217	-18.779	-0.93406	-0.65208	1597.4
4.57	458	60	NaN	1.5022	12.462	-0.985	-177.58	22.789	4.2464	-5.4114	-746.08	1078.2	45.771	850.22	1095.6	24.549	37.903	0	0	-19.492	-20.011	-14.03	-22.773	-0.33422	0.58108	13.086	22.166	-19.826	-19.43	-0.94362	-0.60708	1597.2
4.58	459	60	NaN	1.5093	12.469	-1.0032	-177.58	22.795	4.1357	-5.3673	-746.07	1078.2	45.444	850.28	1095.6	23.649	37.912	0	0	-20.09	-20.618	-14.039	-22.783	-0.31372	0.59237	13.093	22.17	-20.404	-20.025	-0.94586	-0.61226	1597.3
4.59	460	60	NaN	1.5118	12.472	-1.0122	-177.59	22.803	4.0523	-5.3536	-746.07	1078.2	45.19	850.34	1095.6	23.649	38.212	0	0	-20.688	-21.224	-14.049	-22.792	-0.30165	0.59997	13.098	22.178	-20.989	-20.624	-0.95097	-0.61457	1597.3
4.6	461	60	NaN	1.5169	12.467	-1.0194	-177.6	22.865	4.3572	-5.3439	-746.07	1078.2	46.081	850.14	1095.6	23.855	36.272	0	0	-21.285	-21.831	-14.058	-22.802	-0.3284	0.55057	13.09	22.242	-21.614	-21.28	-0.96837	-0.56003	1597.1
4.61	462	60	NaN	1.5302	12.455	-1.0014	-177.61	22.88	4.3761	-5.3811	-746.08	1078.2	46.119	850.12	1095.6	24.999	36.413	0	0	-21.883	-22.437	-14.068	-22.811	-0.3178	0.54568	13.079	22.257	-22.201	-21.892	-0.98957	-0.55423	1597.1
4.62	463	60	NaN	1.5289	12.447	-0.98917	-177.61	22.876	4.3822	-5.4166	-746.09	1078.2	46.136	850.15	1095.6	25.175	35.757	0	0	-22.481	-23.044	-14.078	-22.821	-0.32093	0.53725	13.07	22.253	-22.802	-22.507	-1.0078	-0.56826	1597.2
4.63	464	60	NaN	1.5309	12.439	-0.98589	-177.62	22.871	4.3945	-5.4174	-746.1	1078.2	46.191	850.18	1095.6	24.86	37.16	0	0	-23.079	-23.65	-14.087	-22.831	-0.32089	0.52805	13.062	22.248	-23.4	-23.122	-1.0258	-0.58283	1597.2
4.64	465	60	NaN	1.5398	12.423	-0.97556	-177.63	22.869	4.4078	-5.4221	-746.12	1078.2	46.252	850.19	1095.6	23.649	37.587	0	0	-23.676	-24.257	-14.097	-22.84	-0.31426	0.51829	13.046	22.246	-23.991	-23.739	-1.0513	-0.59401	1597.2
4.65	466	60	NaN	1.5529	12.403	-0.9674	-177.63	22.868	4.3931	-5.4087	-746.14	1078.2	46.229	850.21	1095.6	23.649	37.167	0	0	-24.274	-24.863	-14.107	-22.85	-0.29983	0.5143	13.026	22.245	-24.574	-24.349	-1.0808	-0.60459	1597.3
4.66	467	60	NaN	1.5652	12.389	-0.97887	-177.63	22.863	4.3353	-5.3376	-746.16	1078.2	46.085	850.24	1095.6	23.649	38.348	0	0	-24.872	-25.47	-14.116	-22.86	-0.2798	0.52135	13.012	22.241	-25.152	-24.949	-1.1042	-0.61908	1597.3
4.67	468	60	NaN	1.5829	12.381	-0.96816	-177.63	22.865	4.3921	-5.3272	-746.16	1078.2	46.266	850.23	1095.6	24.552	38.112	0	0	-25.47	-26.077	-14.126	-22.869	-0.26814	0.51435	13.004	22.243	-25.738	-25.562	-1.1223	-0.62638	1597.3
4.68	469	60	NaN	1.597	12.378	-0.93447	-177.63	22.863	4.3624	-5.3808	-746.18	1078.2	46.213	850.25	1095.6	24.428	36.519	0	0	-26.068	-26.683	-14.136	-22.879	-0.25405	0.51553	12.999	22.242	-26.322	-26.168	-1.1363	-0.63728	1597.4
4.69	470	60	NaN	1.6137	12.381	-0.9222	-177.63	22.864	4.342	-5.3496	-746.18	1078.2	46.176	850.27	1095.6	23.649	36.78	0	0	-26.665	-27.29	-14.145	-22.889	-0.23485	0.52143	13.002	22.243	-26.9	-26.768	-1.1428	-0.64597	1597.4
4.7	471	60	NaN	1.6256	12.382	-0.90801	-177.63	22.868	4.3399	-5.3423	-746.2	1078.2	46.177	850.26	1095.6	23.649	37.168	0	0	-26.878	-27.506	-14.12	-22.863	-0.22274	0.52564	13.003	22.247	-27.101	-26.98	-1.1168	-0.61592	1597.4
4.71	472	60	NaN	1.6309	12.379	-0.88543	-177.62	22.872	4.3401	-5.3916	-746.24	1078.3	46.175	850.26	1095.6	25.661	35.757	0	0	-26.463	-27.085	-14.038	-22.781	-0.21915	0.52667	13	22.251	-26.683	-26.558	-1.0381	-0.53022	1597.4
4.72	473	60	NaN	1.6394	12.386	-0.88794	-177.62	22.862	4.3164	-5.3596	-746.25	1078.3	46.108	850.3	1095.6	24.296	36.466	0	0	-20.791	-21.329	-13.908	-22.651	-0.20697	0.53059	13.006	22.242	-20.998	-20.798	-0.90165	-0.40954	1597.5
4.73	474	60	NaN	1.6553	12.4	-0.89855	-177.63	22.859	4.3303	-5.2707	-746.27	1078.3	46.148	850.32	1095.6	23.649	35.452	0	0	-9.3052	-9.6741	-13.724	-22.467	-0.1893	0.52691	13.021	22.238	-9.4945	-9.1472	-0.70357	-0.22913	1597.5
4.74	475	60	NaN	1.6775	12.423	-0.89492	-177.63	22.862	4.3116	-5.2228	-746.3	1078.3	46.084	850.31	1095.6	25.5	36.811	0	0	-9.6832	-10.058	-13.74	-22.483	-0.16305	0.53286	13.044	22.241	-9.8463	-9.5248	-0.69559	-0.24178	1597.5
4.75	476	60	NaN	1.6877	12.444	-0.87723	-177.63	22.856	4.3131	-5.2512	-746.32	1078.3	46.091	850.32	1095.6	24.713	38.1	0	0	-10.885	-11.277	-13.764	-22.507	-0.1541	0.52541	13.064	22.236	-11.039	-10.752	-0.69948	-0.27104	1597.6
4.76	477	60	NaN	1.6915	12.46	-0.85624	-177.64	22.844	4.3193	-5.3036	-746.36	1078.3	46.117	850.34	1095.6	23.649	37.429	0	0	-12.235	-12.647	-13.782	-22.526	-0.15304	0.51522	13.079	22.226	-12.388	-12.132	-0.70305	-0.30006	1597.6
4.77	478	60	NaN	1.7017	12.48	-0.84636	-177.64	22.839	4.318	-5.3053	-746.4	1078.3	46.111	850.35	1095.5	23.649	36.913	0	0	-13.6	-14.032	-13.839	-22.582	-0.14261	0.51417	13.098	22.222	-13.743	-13.518	-0.74142	-0.36072	1597.7
4.78	479	60	NaN	1.7197	12.526	-0.85932	-177.66	22.857	4.4078	-5.2313	-746.39	1078.3	46.36	850.32	1095.6	23.649	37.006	0	0	-14.992	-15.445	-13.887	-22.63	-0.13095	0.48979	13.144	22.239	-15.123	-14.955	-0.74297	-0.3919	1597.6
4.79	480	60	NaN	1.7159	12.545	-0.85541	-177.65	22.855	4.3664	-5.2455	-746.44	1078.3	46.227	850.33	1095.6	24.252	39.53	0	0	-16.432	-16.906	-13.907	-22.65	-0.13035	0.49906	13.163	22.236	-16.562	-16.407	-0.74362	-0.41395	1597.7
4.8	481	60	NaN	1.7244	12.575	-0.8408	-177.66	22.849	4.3813	-5.2793	-746.51	1078.3	46.264	850.33	1095.6	24.435	37.109	0	0	-19.154	-19.668	-13.934	-22.678	-0.12439	0.48695	13.193	22.231	-19.279	-19.181	-0.74159	-0.44658	1597.8
4.81	482	60	NaN	1.728	12.614	-0.81865	-177.67	22.851	4.3776	-5.3368	-746.59	1078.4	46.259	850.34	1095.6	24.136	37.418	0	0	-23.567	-24.146	-13.971	-22.715	-0.12255	0.47467	13.23	22.235	-23.69	-23.671	-0.74178	-0.47942	1597.8
4.82	483	60	NaN	1.7266	12.65	-0.80479	-177.68	22.861	4.3485	-5.3747	-746.63	1078.4	46.185	850.33	1095.6	24.01	38.761	0	0	-24.764	-25.361	-14.002	-22.746	-0.12264	0.47106	13.264	22.247	-24.887	-24.89	-0.73829	-0.49875	1597.9
4.83	484	60	NaN	1.7349	12.673	-0.81839	-177.68	22.868	4.355	-5.3293	-746.63	1078.4	46.206	850.32	1095.6	24.532	37.453	0	0	-25.599	-26.207	-14.028	-22.772	-0.1135	0.46858	13.288	22.253	-25.712	-25.739	-0.74047	-0.51818	1597.9
4.84	485	60	NaN	1.7286	12.722	-0.81271	-177.68	22.88	4.3194	-5.3631	-746.69	1078.5	46.088	850.29	1095.6	24.61	36.663	0	0	-26.434	-27.055	-14.046	-22.79	-0.11675	0.47199	13.335	22.267	-26.551	-26.583	-0.71088	-0.52232	1597.9
4.85	486	60	NaN	1.7235	12.758	-0.82313	-177.69	22.888	4.3394	-5.3416	-746.71	1078.5	46.133	850.27	1095.6	24.078	37.588	0	0	-10.072	-10.452	-13.762	-22.506	-0.12259	0.46534	13.372	22.275	-10.194	-9.9864	-0.39078	-0.23099	1597.9
4.86	487	60	NaN	1.7148	12.797	-0.82643	-177.69	22.892	4.3464	-5.3434	-746.76	1078.5	46.13	850.26	1095.6	24.947	37.951	0	0	4.0848	3.913	-13.517	-22.26	-0.13123	0.46513	13.409	22.28	3.9536	4.3781	-0.10804	0.019406	1597.9
4.87	488	60	NaN	1.7104	12.832	-0.82323	-177.69	22.888	4.3477	-5.3588	-746.82	1078.5	46.113	850.26	1095.5	24.386	38.652	0	0	4.1025	3.9309	-13.52	-22.263	-0.13552	0.46706	13.442	22.278	3.9669	4.398	-0.077309	0.015125	1598
4.88	489	60	NaN	1.7134	12.859	-0.82042	-177.68	22.883	4.3632	-5.3654	-746.84	1078.5	46.138	850.26	1095.5	24.915	37.435	0	0	4.1004	3.9289	-13.522	-22.266	-0.13369	0.4682	13.469	22.273	3.9668	4.3971	-0.053655	0.007586	1598
4.89	490	60	NaN	1.7117	12.89	-0.82455	-177.67	22.899	4.3997	-5.3613	-746.86	1078.6	46.199	850.21	1095.6	25	38.253	0	0	4.0675	3.8955	-13.526	-22.269	-0.13743	0.47808	13.5	22.289	3.9301	4.3736	-0.025737	0.019845	1598
4.9	491	60	NaN	1.7087	12.926	-0.78818	-177.67	22.894	4.3966	-5.4635	-746.91	1078.6	46.153	850.22	1095.6	23.649	37.103	0	0	4.0315	3.8589	-13.526	-22.27	-0.14232	0.4832	13.535	22.286	3.8892	4.3421	0.008575	0.016219	1598
4.91	492	60	NaN	1.7128	12.953	-0.80297	-177.66	22.897	4.3786	-5.4159	-746.93	1078.6	46.072	850.19	1095.6	23.649	38.327	0	0	4.0091	3.8362	-13.526	-22.27	-0.13365	0.49405	13.561	22.29	3.8755	4.3302	0.034765	0.019826	1598
4.92	493	60	NaN	1.7187	12.974	-0.8103	-177.66	22.892	4.383	-5.3968	-746.95	1078.6	46.069	850.19	1095.5	23.725	36.825	0	0	4.0164	3.8436	-13.527	-22.271	-0.12693	0.4942	13.58	22.285	3.8895	4.3378	0.053213	0.014697	1598.1
4.93	494	60	NaN	1.7256	12.99	-0.80874	-177.66	22.891	4.3911	-5.399	-747	1078.6	46.081	850.2	1095.5	23.649	37.945	0	0	4.8119	4.6508	-13.516	-22.259	-0.12049	0.49294	13.595	22.286	4.6914	5.1438	0.079209	0.026405	1598.1
4.94	495	60	NaN	1.7339	13.003	-0.81919	-177.65	22.912	4.3707	-5.3488	-747.09	1078.6	46.003	850.17	1095.5	25.272	37.206	0	0	5.5531	5.4029	-13.505	-22.248	-0.10756	0.50559	13.609	22.307	5.4455	5.9085	0.10359	0.058966	1598.2
4.95	496	60	NaN	1.7374	13.021	-0.80205	-177.65	22.915	4.3764	-5.3858	-747.07	1078.7	46.021	850.17	1095.5	23.649	37.729	0	0	5.4825	5.3312	-13.506	-22.249	-0.10599	0.50657	13.625	22.31	5.3765	5.8378	0.11981	0.061248	1598.2
4.96	497	60	NaN	1.7436	13.024	-0.79356	-177.65	22.912	4.3884	-5.4006	-747.09	1078.7	46.052	850.15	1095.5	23.649	35.843	0	0	5.4097	5.2574	-13.506	-22.249	-0.1014	0.50554	13.628	22.308	5.3083	5.7629	0.12243	0.059024	1598.2
4.97	498	60	NaN	1.7557	13.028	-0.76579	-177.65	22.915	4.3946	-5.4423	-747.13	1078.7	46.072	850.17	1095.5	23.649	35.272	0	0	5.3326	5.1792	-13.504	-22.248	-0.091442	0.50374	13.633	22.31	5.2412	5.6829	0.1282	0.062398	1598.2
4.98	499	60	NaN	1.7814	13.026	-0.74514	-177.65	22.917	4.3895	-5.4316	-747.19	1078.7	46.075	850.19	1095.5	24.477	35.802	0	0	5.3093	5.1555	-13.502	-22.245	-0.065392	0.50473	13.631	22.312	5.2439	5.6602	0.12935	0.066743	1598.3
4.99	500	60	NaN	1.8135	13.02	-0.74196	-177.65	22.914	4.3872	-5.3585	-747.24	1078.7	46.096	850.2	1095.5	23.649	37.571	0	0	5.336	5.1826	-13.499	-22.242	-0.031439	0.50523	13.625	22.309	5.3045	5.6878	0.12535	0.066839	1598.4
5	501	60	NaN	1.8292	13.021	-0.73829	-177.66	22.907	4.4148	-5.3126	-747.26	1078.7	46.192	850.2	1095.5	23.649	39.652	0	0	5.4597	5.3082	-13.497	-22.241	-0.017486	0.4953	13.625	22.302	5.4422	5.8035	0.12819	0.061909	1598.4
5.01	502	60	NaN	1.8442	13.014	-0.71592	-177.67	22.9	4.3663	-5.3371	-747.3	1078.7	46.089	850.23	1095.5	23.649	37.802	0	0	5.546	5.3957	-13.496	-22.239	0.00043499	0.49091	13.617	22.297	5.5465	5.8866	0.12136	0.05786	1598.5
5.02	503	60	NaN	1.8558	13.014	-0.69733	-177.67	22.908	4.3761	-5.3293	-747.33	1078.7	46.138	850.23	1095.5	23.977	38.754	0	0	5.6211	5.4719	-13.495	-22.239	0.010558	0.48802	13.618	22.305	5.6316	5.9599	0.12237	0.066312	1598.5
5.03	504	60	NaN	1.8744	13.015	-0.66687	-177.67	22.911	4.3672	-5.3448	-747.35	1078.7	46.141	850.24	1095.5	23.649	38.189	0	0	5.7033	5.5554	-13.495	-22.239	0.028521	0.48208	13.619	22.308	5.7319	6.0374	0.12324	0.069226	1598.5
5.04	505	60	NaN	1.8981	13.013	-0.64492	-177.68	22.912	4.3399	-5.3349	-747.37	1078.7	46.096	850.26	1095.5	23.649	37.521	0	0	5.7763	5.6294	-13.495	-22.238	0.054237	0.47615	13.616	22.309	5.8305	6.1055	0.12136	0.071082	1598.5
5.05	506	60	NaN	1.9198	13.007	-0.63908	-177.69	22.918	4.3218	-5.286	-747.4	1078.7	46.076	850.26	1095.5	23.649	37.136	0	0	5.8275	5.6814	-13.494	-22.237	0.078513	0.46898	13.61	22.315	5.906	6.1503	0.1161	0.077875	1598.6
5.06	507	60	NaN	1.9311	13	-0.59256	-177.71	22.919	4.3389	-5.3653	-747.45	1078.7	46.165	850.29	1095.5	23.649	36.065	0	0	5.9882	5.8444	-13.493	-22.236	0.083815	0.4415	13.602	22.317	6.072	6.2859	0.10875	0.081072	1598.7
5.07	508	60	NaN	1.9406	12.996	-0.57966	-177.71	22.937	4.3377	-5.3293	-747.47	1078.7	46.18	850.28	1095.5	25.061	37.849	0	0	6.1502	6.0088	-13.492	-22.235	0.094065	0.44362	13.598	22.335	6.2442	6.4524	0.10622	0.09927	1598.7
5.08	509	60	NaN	1.9569	12.99	-0.56308	-177.72	22.946	4.3246	-5.3049	-747.49	1078.7	46.174	850.29	1095.5	23.649	39.071	0	0	6.2088	6.0682	-13.493	-22.236	0.11156	0.43694	13.593	22.344	6.3203	6.5052	0.1002	0.10762	1598.7
5.09	510	60	NaN	1.9757	12.99	-0.53823	-177.73	22.956	4.337	-5.2849	-747.51	1078.7	46.238	850.3	1095.5	23.649	36.613	0	0	6.2903	6.1509	-13.492	-22.235	0.1288	0.42361	13.592	22.353	6.4191	6.5745	0.10075	0.11822	1598.7
5.1	511	60	NaN	1.9857	12.99	-0.50135	-177.74	22.963	4.3494	-5.3121	-747.53	1078.7	46.29	850.32	1095.5	24.534	35.28	0	0	6.3794	6.2413	-13.49	-22.233	0.13601	0.41256	13.593	22.36	6.5154	6.6539	0.1028	0.12706	1598.8
5.11	512	60	NaN	1.9792	12.983	-0.4566	-177.74	22.959	4.3115	-5.4166	-747.56	1078.7	46.188	850.33	1095.5	24.888	36.865	0	0	6.4586	6.3217	-13.489	-22.232	0.12943	0.41185	13.585	22.358	6.588	6.7336	0.096168	0.12535	1598.8
5.12	513	60	NaN	1.9967	12.982	-0.46359	-177.75	22.979	4.3215	-5.2657	-747.57	1078.7	46.247	850.34	1095.6	25.632	37.313	0	0	6.5044	6.3682	-13.488	-22.231	0.15025	0.40236	13.586	22.375	6.6546	6.7706	0.09843	0.1445	1598.8
5.13	514	60	NaN	2.0021	12.987	-0.42313	-177.77	22.981	4.3455	-5.2961	-747.58	1078.7	46.342	850.36	1095.6	24.079	37.376	0	0	6.4532	6.3162	-13.484	-22.227	0.15117	0.37449	13.59	22.377	6.6043	6.6907	0.10606	0.14981	1598.9
5.14	515	60	NaN	2.0087	12.996	-0.39715	-177.79	22.973	4.3674	-5.2926	-747.57	1078.7	46.446	850.39	1095.5	23.649	38.103	0	0	6.492	6.3556	-13.48	-22.224	0.15421	0.35151	13.599	22.37	6.6462	6.7071	0.11833	0.14657	1598.9
5.15	516	60	NaN	2.0155	12.999	-0.3806	-177.8	22.973	4.3755	-5.2657	-747.57	1078.7	46.503	850.42	1095.5	23.649	35.063	0	0	6.5539	6.4185	-13.476	-22.22	0.15997	0.34	13.602	22.37	6.7139	6.7585	0.12538	0.15085	1598.9
5.16	517	60	NaN	2.0199	12.997	-0.36461	-177.81	22.988	4.356	-5.2438	-747.59	1078.7	46.463	850.4	1095.6	23.649	35.47	0	0	6.5686	6.4333	-13.471	-22.215	0.16665	0.34006	13.6	22.385	6.7352	6.7734	0.12889	0.17048	1598.9
5.17	518	60	NaN	2.0216	13.011	-0.35525	-177.81	23.01	4.2949	-5.2125	-747.55	1078.7	46.296	850.39	1095.6	25.172	37.916	0	0	6.6407	6.5065	-13.467	-22.21	0.17535	0.34677	13.615	22.405	6.816	6.8533	0.14819	0.19505	1598.9
5.18	519	60	NaN	2.0392	13.005	-0.37115	-177.81	23.014	4.29	-5.089	-747.56	1078.7	46.295	850.4	1095.6	25.139	38.437	0	0	6.739	6.6062	-13.463	-22.206	0.1974	0.35178	13.61	22.409	6.9364	6.958	0.14753	0.20326	1598.9
5.19	520	60	NaN	2.0525	13.006	-0.35466	-177.81	23.033	4.2827	-5.0531	-747.54	1078.7	46.302	850.4	1095.6	23.649	37.406	0	0	6.8095	6.6778	-13.46	-22.203	0.21177	0.34635	13.61	22.429	7.0213	7.0242	0.15028	0.22564	1598.9
5.2	521	60	NaN	2.0661	13.005	-0.3314	-177.82	23.052	4.2786	-5.0318	-747.52	1078.7	46.311	850.4	1095.6	23.649	36.296	0	0	6.8869	6.7563	-13.457	-22.2	0.22575	0.34134	13.61	22.448	7.1126	7.0976	0.15369	0.24775	1598.8
5.21	522	60	NaN	2.0775	13	-0.3108	-177.82	23.064	4.2785	-5.0197	-747.51	1078.7	46.323	850.4	1095.6	24.92	37.89	0	0	6.9893	6.8602	-13.451	-22.194	0.23716	0.33748	13.605	22.459	7.2264	7.1977	0.15392	0.26453	1598.8
5.22	523	60	NaN	2.0788	12.978	-0.28003	-177.83	23.068	4.282	-5.0695	-747.56	1078.7	46.341	850.41	1095.6	24.182	39.07	0	0	7.0319	6.9034	-13.441	-22.184	0.23604	0.33084	13.583	22.463	7.2679	7.2343	0.14222	0.27838	1598.9
5.23	524	60	NaN	2.0526	12.911	-0.17509	-177.83	23.069	4.2916	-5.327	-747.8	1078.8	46.372	850.42	1095.6	23.649	37.574	0	0	7.0461	6.9179	-13.431	-22.174	0.19985	0.3185	13.514	22.466	7.246	7.2364	0.083224	0.29176	1599.1
5.24	525	60	NaN	2.0583	12.89	-0.15126	-177.84	23.084	4.2732	-5.3376	-747.83	1078.8	46.339	850.39	1095.6	23.649	34.916	0	0	7.0583	6.9302	-13.43	-22.174	0.20638	0.31165	13.493	22.48	7.2646	7.2419	0.062442	0.30655	1599.1
5.25	526	60	NaN	2.0619	12.884	-0.14406	-177.85	23.084	4.2853	-5.3325	-747.82	1078.8	46.392	850.4	1095.6	25.09	36.695	0	0	7.0704	6.9425	-13.43	-22.173	0.2083	0.30083	13.487	22.481	7.2787	7.2434	0.057314	0.30725	1599.2
5.26	527	60	NaN	2.0646	12.874	-0.13849	-177.85	23.087	4.2845	-5.3279	-747.83	1078.8	46.409	850.4	1095.6	23.649	38.865	0	0	7.0825	6.9549	-13.43	-22.173	0.21055	0.29213	13.477	22.484	7.2931	7.247	0.04703	0.31109	1599.2
5.27	528	60	NaN	2.0657	12.854	-0.13263	-177.86	23.095	4.2788	-5.3161	-747.87	1078.8	46.413	850.38	1095.6	24.158	38.748	0	0	7.0947	6.9672	-13.429	-22.172	0.21194	0.28412	13.457	22.491	7.3066	7.2513	0.027949	0.3191	1599.2
5.28	529	60	NaN	2.0612	12.838	-0.13422	-177.87	23.09	4.3192	-5.2823	-747.89	1078.8	46.543	850.37	1095.6	25.497	36.468	0	0	7.1068	6.9795	-13.429	-22.172	0.20395	0.26943	13.441	22.487	7.3108	7.2489	0.012811	0.31525	1599.2
5.29	530	60	NaN	2.0622	12.837	-0.15771	-177.88	23.089	4.279	-5.1984	-747.91	1078.8	46.433	850.34	1095.6	23.649	34.882	0	0	7.119	6.9918	-13.428	-22.171	0.21185	0.27073	13.44	22.485	7.3308	7.2626	0.012104	0.31391	1599.2
5.3	531	60	NaN	2.064	12.842	-0.15972	-177.88	23.089	4.2392	-5.1909	-747.9	1078.8	46.325	850.33	1095.6	23.649	36.342	0	0	7.1311	7.0041	-13.428	-22.171	0.21782	0.27351	13.445	22.486	7.3489	7.2777	0.01733	0.31543	1599.1
5.31	532	60	NaN	2.0585	12.846	-0.15232	-177.89	23.082	4.2616	-5.2119	-747.91	1078.8	46.397	850.33	1095.6	23.649	35.39	0	0	7.1432	7.0165	-13.427	-22.171	0.20896	0.26282	13.448	22.48	7.3522	7.2793	0.020599	0.30914	1599.2
5.32	533	60	NaN	2.0518	12.847	-0.15022	-177.89	23.08	4.2696	-5.2136	-747.93	1078.8	46.424	850.32	1095.6	24.88	38.133	0	0	7.1554	7.0288	-13.427	-22.17	0.20129	0.258	13.449	22.478	7.3567	7.2868	0.022262	0.30793	1599.2
5.33	534	60	NaN	2.0497	12.847	-0.15829	-177.89	23.09	4.2295	-5.18	-747.95	1078.8	46.309	850.3	1095.6	23.649	37.369	0	0	7.1675	7.0411	-13.426	-22.17	0.2045	0.26479	13.45	22.487	7.372	7.3059	0.02322	0.31753	1599.2
5.34	535	60	NaN	2.0481	12.844	-0.15958	-177.91	23.087	4.2745	-5.1603	-747.99	1078.8	46.449	850.3	1095.6	24.651	37.616	0	0	7.1797	7.0534	-13.426	-22.169	0.19866	0.2421	13.447	22.485	7.3783	7.2955	0.020797	0.31589	1599.2
5.35	536	60	NaN	2.0366	12.859	-0.15737	-177.91	23.081	4.2773	-5.1636	-747.98	1078.8	46.458	850.3	1095.6	23.649	38.1	0	0	7.1918	7.0657	-13.425	-22.169	0.18667	0.23606	13.46	22.48	7.3785	7.3018	0.034561	0.3109	1599.2
5.36	537	60	NaN	2.032	12.866	-0.1559	-177.92	23.08	4.257	-5.1595	-748	1078.8	46.409	850.28	1095.6	23.649	38.086	0	0	7.204	7.0781	-13.425	-22.168	0.18405	0.22929	13.467	22.479	7.388	7.3074	0.042392	0.31064	1599.2
5.37	538	60	NaN	2.0264	12.868	-0.14638	-177.93	23.086	4.2465	-5.1737	-748.03	1078.8	46.389	850.25	1095.6	23.649	37.77	0	0	7.2161	7.0904	-13.424	-22.168	0.17863	0.22155	13.47	22.484	7.3947	7.3119	0.04514	0.31662	1599.2
5.38	539	60	NaN	2.0226	12.873	-0.14027	-177.94	23.091	4.2546	-5.173	-748.06	1078.8	46.427	850.23	1095.6	23.649	35.523	0	0	7.2282	7.1027	-13.424	-22.167	0.17343	0.21007	13.475	22.49	7.4017	7.3128	0.050513	0.32269	1599.2
5.39	540	60	NaN	2.0267	12.887	-0.15186	-177.96	23.089	4.2701	-5.118	-748.08	1078.8	46.494	850.24	1095.6	23.649	35.947	0	0	7.2404	7.115	-13.424	-22.167	0.17721	0.19432	13.488	22.487	7.4176	7.3093	0.064713	0.3206	1599.2
5.4	541	60	NaN	2.0268	12.89	-0.14732	-177.96	23.081	4.2677	-5.1203	-748.1	1078.8	46.476	850.23	1095.6	23.649	37.588	0	0	7.2525	7.1273	-13.423	-22.166	0.17786	0.19302	13.491	22.48	7.4304	7.3204	0.067981	0.31361	1599.3
5.41	542	60	NaN	2.0367	12.914	-0.1372	-177.99	23.054	4.3144	-5.0946	-748.14	1078.9	46.648	850.27	1095.6	23.649	39.048	0	0	7.2647	7.1397	-13.423	-22.166	0.18263	0.15803	13.514	22.454	7.4473	7.2977	0.091189	0.28756	1599.3
5.42	543	60	NaN	2.0441	12.93	-0.11857	-177.99	23.057	4.2944	-5.1168	-748.16	1078.9	46.611	850.25	1095.6	23.649	40.846	0	0	7.2768	7.152	-13.422	-22.165	0.1905	0.15198	13.53	22.457	7.4673	7.304	0.10801	0.2915	1599.3
5.43	544	60	NaN	2.0489	12.946	-0.10518	-177.99	23.063	4.2755	-5.1276	-748.17	1078.9	46.562	850.22	1095.6	23.649	37.034	0	0	7.2889	7.1643	-13.422	-22.165	0.19667	0.15446	13.546	22.463	7.4856	7.3188	0.12455	0.29789	1599.3
5.44	545	60	NaN	2.0592	12.962	-0.10609	-178	23.054	4.284	-5.0833	-748.19	1078.9	46.586	850.21	1095.6	23.649	38.359	0	0	7.3011	7.1766	-13.421	-22.165	0.20772	0.15274	13.562	22.454	7.5088	7.3294	0.14118	0.28922	1599.3
5.45	546	60	NaN	2.0877	12.968	-0.11968	-178	23.041	4.2645	-4.9938	-748.26	1078.9	46.527	850.2	1095.6	23.649	36.232	0	0	7.3132	7.1889	-13.421	-22.164	0.24167	0.1589	13.568	22.441	7.5549	7.3478	0.14675	0.27693	1599.4
5.46	547	60	NaN	2.1002	12.984	-0.12978	-178	23.044	4.3082	-4.9321	-748.27	1078.9	46.663	850.16	1095.6	23.649	37.421	0	0	7.3254	7.2013	-13.42	-22.164	0.2514	0.15616	13.583	22.444	7.5768	7.3574	0.1629	0.28068	1599.4
5.47	548	60	NaN	2.1129	12.995	-0.10273	-177.98	23.035	4.2861	-4.9963	-748.33	1078.9	46.615	850.15	1095.6	23.649	38.03	0	0	7.3375	7.2136	-13.42	-22.163	0.26357	0.1674	13.594	22.436	7.6011	7.381	0.17377	0.27319	1599.4
5.48	549	60	NaN	2.1278	13.013	-0.10434	-177.98	23.03	4.2573	-4.9586	-748.36	1078.9	46.553	850.13	1095.6	23.87	37.069	0	0	7.3497	7.2259	-13.419	-22.163	0.28214	0.17798	13.612	22.431	7.6318	7.4039	0.19224	0.26852	1599.4
5.49	550	60	NaN	2.1413	13.031	-0.10264	-177.98	23.019	4.2541	-4.9267	-748.38	1078.9	46.57	850.12	1095.6	23.649	38.634	0	0	7.3618	7.2382	-13.419	-22.162	0.29607	0.17797	13.63	22.42	7.6579	7.4162	0.21095	0.25725	1599.4
5.5	551	60	NaN	2.1494	13.04	-0.066105	-177.98	22.991	4.2782	-5.0166	-748.44	1078.9	46.672	850.14	1095.6	23.649	36.656	0	0	7.3739	7.2505	-13.419	-22.162	0.29742	0.16695	13.638	22.394	7.6714	7.4175	0.2197	0.2319	1599.5
5.51	552	60	NaN	2.1548	13.043	-0.067887	-177.98	22.973	4.278	-5.01	-748.51	1078.9	46.701	850.15	1095.6	23.649	38.426	0	0	7.3861	7.2629	-13.418	-22.161	0.30215	0.16494	13.64	22.376	7.6882	7.4278	0.22186	0.21473	1599.6
5.52	553	60	NaN	2.166	13.06	-0.074287	-177.99	22.965	4.2574	-4.9786	-748.52	1078.9	46.679	850.15	1095.6	23.649	36.786	0	0	7.3982	7.2752	-13.418	-22.161	0.31519	0.16222	13.656	22.369	7.7134	7.4374	0.23854	0.20806	1599.6
5.53	554	60	NaN	2.1729	13.071	-0.085604	-177.99	22.962	4.2439	-4.9311	-748.54	1078.9	46.663	850.14	1095.6	23.649	35.855	0	0	7.4104	7.2875	-13.417	-22.16	0.3244	0.15731	13.667	22.366	7.7348	7.4448	0.24969	0.20586	1599.6
5.54	555	60	NaN	2.1746	13.084	-0.090984	-178.01	22.96	4.2265	-4.9034	-748.6	1079	46.637	850.14	1095.6	23.649	37.259	0	0	7.4225	7.2998	-13.417	-22.16	0.32815	0.14646	13.679	22.365	7.7506	7.4463	0.26224	0.20509	1599.7
5.55	556	60	NaN	2.173	13.094	-0.087645	-178.02	22.962	4.2169	-4.9111	-748.66	1079	46.63	850.15	1095.6	23.649	37.424	0	0	7.4346	7.3121	-13.416	-22.16	0.32659	0.13249	13.688	22.367	7.7612	7.4446	0.27227	0.20769	1599.7
5.56	557	60	NaN	2.1711	13.092	-0.081111	-178.03	22.972	4.2372	-4.942	-748.7	1079	46.689	850.13	1095.6	23.649	37.284	0	0	7.4468	7.3245	-13.416	-22.159	0.32146	0.12146	13.687	22.377	7.7682	7.4459	0.27152	0.21793	1599.7
5.57	558	60	NaN	2.1682	13.115	-0.083308	-178.05	22.982	4.2381	-4.9231	-748.7	1079	46.714	850.15	1095.6	23.649	37.856	0	0	7.4589	7.3368	-13.415	-22.159	0.31842	0.1036	13.709	22.387	7.7773	7.4404	0.29404	0.22881	1599.8
5.58	559	60	NaN	2.1719	13.114	-0.083931	-178.06	22.982	4.2404	-4.9164	-748.76	1079	46.733	850.19	1095.6	23.649	37.623	0	0	7.4711	7.3491	-13.415	-22.158	0.32174	0.085146	13.708	22.389	7.7928	7.4343	0.29313	0.23051	1599.9
5.59	560	60	NaN	2.172	13.125	-0.09514	-178.08	23.004	4.2097	-4.8738	-748.8	1079	46.646	850.2	1095.6	24.897	39.051	0	0	7.4832	7.3614	-13.414	-22.158	0.32655	0.079545	13.719	22.41	7.8098	7.441	0.30465	0.25234	1599.9
5.6	561	60	NaN	2.1756	13.136	-0.10014	-178.09	23.02	4.1929	-4.8416	-748.84	1079	46.595	850.22	1095.6	23.803	36.311	0	0	7.4953	7.3737	-13.414	-22.157	0.3332	0.070875	13.73	22.426	7.8286	7.4446	0.31581	0.26879	1600
5.61	562	60	NaN	2.1932	13.151	-0.11639	-178.1	23.018	4.214	-4.7718	-748.83	1079	46.654	850.24	1095.6	24.517	36.607	0	0	7.5075	7.3861	-13.413	-22.157	0.35126	0.055275	13.745	22.423	7.8588	7.4413	0.33164	0.26666	1600
5.62	563	60	NaN	2.234	13.218	-0.22264	-178.11	23.026	4.2289	-4.4436	-748.62	1078.9	46.703	850.24	1095.6	23.94	36.893	0	0	7.5196	7.3984	-13.413	-22.156	0.40171	0.058722	13.814	22.429	7.9213	7.4571	0.4009	0.27315	1599.8
5.63	564	60	NaN	2.2479	13.249	-0.23476	-178.11	23.051	4.1835	-4.3599	-748.66	1079	46.567	850.27	1095.6	26.141	35.341	0	0	7.5318	7.4107	-13.413	-22.156	0.42364	0.062829	13.845	22.455	7.9554	7.4735	0.43213	0.29893	1599.8
5.64	565	60	NaN	2.262	13.272	-0.2245	-178.12	23.058	4.2237	-4.3498	-748.69	1079	46.676	850.29	1095.6	23.649	35.379	0	0	7.5439	7.423	-13.412	-22.155	0.43426	0.049873	13.867	22.463	7.9782	7.4729	0.45449	0.30792	1599.9
5.65	566	60	NaN	2.2449	13.254	-0.15246	-178.13	23.066	4.2533	-4.5444	-748.87	1079	46.745	850.3	1095.6	24.945	36.794	0	0	7.5561	7.4354	-13.412	-22.155	0.40796	0.036964	13.847	22.474	7.964	7.4723	0.43503	0.31883	1600.1
5.66	567	60	NaN	2.2388	13.264	-0.12658	-178.12	23.086	4.2491	-4.6024	-748.97	1079.1	46.718	850.3	1095.6	23.649	36.564	0	0	7.5682	7.4477	-13.411	-22.154	0.40081	0.03867	13.855	22.495	7.969	7.4863	0.44379	0.34075	1600.2
5.67	568	60	NaN	2.2871	13.359	-0.23804	-178.12	23.116	4.2283	-4.2326	-748.8	1079.1	46.661	850.29	1095.6	25.014	37.411	0	0	7.5803	7.46	-13.411	-22.154	0.46423	0.056525	13.951	22.524	8.0446	7.5165	0.54058	0.37021	1600
5.68	569	60	NaN	2.2975	13.368	-0.23501	-178.13	23.122	4.2082	-4.23	-748.88	1079.1	46.613	850.32	1095.6	24.108	37.369	0	0	7.5925	7.4723	-13.41	-22.154	0.47653	0.050362	13.96	22.53	8.069	7.5227	0.54955	0.37664	1600.1
5.69	570	60	NaN	2.307	13.385	-0.25882	-178.12	23.137	4.1665	-4.1471	-748.89	1079.1	46.479	850.32	1095.6	23.649	38.011	0	0	7.6046	7.4846	-13.41	-22.153	0.4938	0.067687	13.977	22.545	8.0984	7.5523	0.56679	0.39221	1600.1
5.7	571	60	NaN	2.3182	13.433	-0.2647	-178.12	23.144	4.1732	-4.1044	-748.93	1079.1	46.47	850.35	1095.6	23.649	37.497	0	0	7.6168	7.497	-13.409	-22.153	0.50697	0.072362	14.023	22.554	8.1237	7.5693	0.61409	0.40108	1600.2
5.71	572	60	NaN	2.3235	13.473	-0.25271	-178.12	23.144	4.1868	-4.1216	-748.98	1079.1	46.48	850.38	1095.6	27.373	38.321	0	0	7.6289	7.5093	-13.409	-22.152	0.51136	0.070826	14.062	22.555	8.1403	7.5801	0.65349	0.40247	1600.2
5.72	573	60	NaN	2.3234	13.493	-0.23736	-178.12	23.136	4.195	-4.1595	-749.03	1079.2	46.48	850.41	1095.6	24.373	38.996	0	0	7.641	7.5216	-13.408	-22.152	0.50998	0.069523	14.081	22.548	8.151	7.5911	0.67249	0.39677	1600.3
5.73	574	60	NaN	2.3274	13.514	-0.2409	-178.11	23.124	4.2217	-4.1357	-749.07	1079.2	46.535	850.45	1095.5	24.136	36.352	0	0	7.6532	7.5339	-13.408	-22.151	0.51293	0.070926	14.1	22.538	8.1661	7.6048	0.69234	0.38628	1600.4
5.74	575	60	NaN	2.3332	13.542	-0.27108	-178.1	23.143	4.1879	-4.025	-749.12	1079.2	46.392	850.45	1095.6	23.649	36.506	0	0	7.6653	7.5462	-13.407	-22.151	0.5279	0.094209	14.129	22.555	8.1932	7.6404	0.72156	0.40458	1600.4
5.75	576	60	NaN	2.3319	13.556	-0.27	-178.09	23.153	4.182	-4.009	-749.17	1079.2	46.344	850.44	1095.6	23.649	36.595	0	0	7.6775	7.5586	-13.407	-22.15	0.52887	0.10331	14.144	22.565	8.2063	7.6619	0.73673	0.4147	1600.5
5.76	577	60	NaN	2.3282	13.559	-0.26344	-178.09	23.145	4.2053	-4.0221	-749.22	1079.2	46.393	850.46	1095.6	23.649	36.839	0	0	7.6896	7.5709	-13.407	-22.15	0.52303	0.10433	14.146	22.558	8.2126	7.6752	0.73972	0.40822	1600.6
5.77	578	60	NaN	2.3277	13.565	-0.25684	-178.07	23.161	4.1555	-4.0314	-749.26	1079.2	46.201	850.41	1095.6	23.983	36.468	0	0	7.7018	7.5832	-13.406	-22.149	0.52914	0.13438	14.153	22.573	8.2309	7.7176	0.74656	0.42371	1600.5
5.78	579	60	NaN	2.3326	13.587	-0.25544	-178.03	23.202	4.0464	-3.9982	-749.27	1079.2	45.821	850.32	1095.7	23.649	35.57	0	0	7.7139	7.5955	-13.406	-22.149	0.5487	0.18389	14.176	22.612	8.2626	7.7794	0.77073	0.46305	1600.5
5.79	580	60	NaN	2.3365	13.629	-0.27682	-178.08	23.152	4.2112	-3.8521	-749.26	1079.2	46.376	850.52	1095.6	23.649	38.961	0	0	7.726	7.6078	-13.405	-22.148	0.53819	0.12222	14.215	22.566	8.2642	7.7301	0.81006	0.41735	1600.7
5.8	581	60	NaN	2.2994	13.559	-0.13484	-178.08	23.157	4.1947	-4.2509	-749.59	1079.3	46.32	850.53	1095.6	24.209	38.021	0	0	7.7431	7.6252	-13.399	-22.142	0.48925	0.10926	14.144	22.573	8.2324	7.7345	0.74493	0.43075	1601
5.81	582	60	NaN	2.2918	13.555	-0.09739	-178.08	23.155	4.2274	-4.2943	-749.69	1079.3	46.41	850.57	1095.6	23.649	38.371	0	0	7.7612	7.6436	-13.391	-22.135	0.47699	0.10302	14.14	22.57	8.2382	7.7466	0.74828	0.43571	1601.1
5.82	583	60	NaN	2.2971	13.563	-0.084104	-178.08	23.156	4.2288	-4.2916	-749.73	1079.3	46.414	850.6	1095.6	23.649	36.416	0	0	7.7793	7.6619	-13.384	-22.127	0.48233	0.10773	14.147	22.573	8.2617	7.7696	0.76295	0.44536	1601.2
5.83	584	60	NaN	2.305	13.569	-0.081745	-178.07	23.158	4.2287	-4.272	-749.75	1079.3	46.416	850.62	1095.6	24.064	37.523	0	0	7.7974	7.6803	-13.376	-22.12	0.49093	0.11215	14.152	22.575	8.2884	7.7924	0.77572	0.45485	1601.3
5.84	585	60	NaN	2.318	13.591	-0.12029	-178.08	23.15	4.2911	-4.1013	-749.72	1079.2	46.601	850.65	1095.6	23.977	37.042	0	0	7.8155	7.6986	-13.369	-22.112	0.50336	0.10392	14.176	22.565	8.3189	7.8026	0.80686	0.45291	1601.3
5.85	586	60	NaN	2.3751	13.649	-0.17477	-178.07	23.161	4.2241	-3.945	-749.54	1079.2	46.427	850.66	1095.6	23.649	37.448	0	0	7.8336	7.717	-13.361	-22.105	0.57208	0.12406	14.233	22.576	8.4057	7.8411	0.87159	0.47172	1601.1
5.86	587	60	NaN	2.3459	13.606	-0.09082	-178.07	23.169	4.2312	-4.1831	-749.74	1079.3	46.462	850.67	1095.6	23.649	36.994	0	0	7.8216	7.7048	-13.356	-22.1	0.53344	0.11389	14.188	22.586	8.355	7.8187	0.83166	0.48665	1601.3
5.87	588	60	NaN	2.3418	13.586	-0.049939	-178.08	23.176	4.2364	-4.2893	-749.85	1079.3	46.521	850.71	1095.6	23.649	37.701	0	0	7.7485	7.6306	-13.356	-22.1	0.52353	0.09944	14.167	22.595	8.272	7.73	0.81085	0.49547	1601.5
5.88	589	60	NaN	2.3541	13.584	-0.045835	-178.08	23.191	4.2118	-4.2863	-749.87	1079.3	46.49	850.75	1095.6	24.71	36.75	0	0	7.7133	7.5949	-13.357	-22.1	0.53709	0.09854	14.165	22.61	8.2504	7.6935	0.8085	0.50986	1601.5
5.89	590	60	NaN	2.3779	13.599	-0.084646	-178.08	23.213	4.1709	-4.1571	-749.82	1079.3	46.392	850.76	1095.6	24.19	37.21	0	0	7.641	7.5216	-13.358	-22.101	0.56897	0.11272	14.181	22.631	8.21	7.6343	0.82345	0.52967	1601.5
5.9	591	60	NaN	2.4356	13.658	-0.21872	-178.08	23.231	4.1676	-3.7456	-749.59	1079.3	46.408	850.77	1095.6	23.649	35.022	0	0	7.4364	7.3139	-13.36	-22.103	0.64059	0.1233	14.243	22.647	8.077	7.4372	0.88249	0.54314	1601.2
5.91	592	60	NaN	2.4428	13.644	-0.20618	-178.08	23.235	4.1411	-3.7932	-749.62	1079.3	46.377	850.83	1095.6	24.872	39.66	0	0	7.2824	7.1576	-13.361	-22.104	0.6473	0.12187	14.228	22.651	7.9297	7.2795	0.86667	0.54617	1601.3
5.92	593	60	NaN	2.4488	13.642	-0.20995	-178.08	23.25	4.1532	-3.7781	-749.63	1079.3	46.419	850.83	1095.6	23.676	38.925	0	0	7.1473	7.0206	-13.362	-22.105	0.65239	0.12782	14.226	22.666	7.7997	7.1484	0.86401	0.56089	1601.3
5.93	594	60	NaN	2.4605	13.633	-0.20972	-178.07	23.277	4.1238	-3.7637	-749.64	1079.3	46.373	850.85	1095.6	23.649	37.264	0	0	7.024	6.8955	-13.362	-22.105	0.66625	0.13276	14.218	22.692	7.6903	7.0282	0.85591	0.58675	1601.4
5.94	595	60	NaN	2.472	13.626	-0.21477	-178.08	23.292	4.0853	-3.7326	-749.64	1079.3	46.317	850.91	1095.7	23.863	38.636	0	0	6.8354	6.7041	-13.361	-22.104	0.68095	0.13296	14.212	22.706	7.5163	6.837	0.85065	0.60149	1601.4
5.95	596	60	NaN	2.4769	13.628	-0.23099	-178.08	23.281	4.0877	-3.6758	-749.63	1079.3	46.359	850.99	1095.6	23.649	36.848	0	0	6.4767	6.3401	-13.359	-22.102	0.68641	0.12914	14.214	22.696	7.1631	6.4692	0.85485	0.59364	1601.5
5.96	597	60	NaN	2.4821	13.604	-0.21732	-178.08	23.29	4.0954	-3.7123	-749.71	1079.3	46.398	851.02	1095.6	23.999	38.031	0	0	6.2921	6.1528	-13.358	-22.102	0.68902	0.12912	14.189	22.706	6.9811	6.2819	0.83089	0.6042	1601.6
5.97	598	60	NaN	2.4804	13.598	-0.2043	-178.08	23.309	4.0814	-3.76	-749.73	1079.3	46.389	851.05	1095.7	23.89	37.365	0	0	6.1504	6.009	-13.359	-22.102	0.68603	0.12931	14.184	22.723	6.8364	6.1383	0.82483	0.62105	1601.7
5.98	599	60	NaN	2.4735	13.599	-0.20533	-178.08	23.312	4.0699	-3.749	-749.73	1079.3	46.374	851.09	1095.7	23.649	35.523	0	0	5.9604	5.8162	-13.362	-22.105	0.68007	0.12965	14.185	22.727	6.6405	5.9458	0.82285	0.62165	1601.7
5.99	600	60	NaN	2.468	13.599	-0.20704	-178.09	23.319	4.0572	-3.7187	-749.73	1079.3	46.372	851.13	1095.7	23.649	38.178	0	0	5.7761	5.6292	-13.364	-22.108	0.67578	0.12074	14.184	22.734	6.4519	5.75	0.81905	0.62588	1601.7
6	601	60	NaN	2.4633	13.586	-0.19618	-178.1	23.328	4.0616	-3.7244	-749.75	1079.3	46.43	851.19	1095.7	25.222	37.904	0	0	5.5944	5.4449	-13.367	-22.11	0.66894	0.10228	14.171	22.743	6.2634	5.5471	0.80392	0.63275	1601.8
6.01	602	60	NaN	2.4532	13.557	-0.16551	-178.12	23.326	4.102	-3.8086	-749.84	1079.3	46.57	851.23	1095.7	24.446	37.566	0	0	5.4206	5.2684	-13.369	-22.113	0.6509	0.08271	14.142	22.741	6.0715	5.3512	0.77231	0.62835	1601.9
6.02	603	60	NaN	2.4396	13.546	-0.133	-178.13	23.348	4.033	-3.8889	-749.86	1079.3	46.414	851.29	1095.7	25.135	39.472	0	0	5.2585	5.104	-13.372	-22.116	0.64011	0.071625	14.131	22.763	5.8986	5.1756	0.75849	0.64741	1602
6.03	604	60	NaN	2.4441	13.558	-0.14869	-178.14	23.362	4.0292	-3.819	-749.8	1079.3	46.433	851.31	1095.7	23.649	37.056	0	0	5.1265	4.9701	-13.376	-22.119	0.64645	0.063793	14.144	22.776	5.773	5.0339	0.76849	0.65738	1602
6.04	605	60	NaN	2.4482	13.555	-0.16025	-178.16	23.379	4.0404	-3.7617	-749.79	1079.3	46.5	851.33	1095.7	24.121	37.126	0	0	5.0208	4.8628	-13.378	-22.122	0.6502	0.046153	14.142	22.792	5.671	4.9089	0.76341	0.6705	1602
6.05	606	60	NaN	2.4265	13.52	-0.12152	-178.18	23.392	4.0577	-3.8589	-749.91	1079.3	46.588	851.36	1095.7	24.734	39.368	0	0	4.9433	4.7842	-13.381	-22.124	0.62203	0.016405	14.106	22.806	5.5654	4.8006	0.72573	0.68167	1602.1
6.06	607	60	NaN	2.3858	13.47	-0.043354	-178.2	23.399	4.0644	-4.0817	-750.09	1079.4	46.641	851.41	1095.7	24.367	37.069	0	0	4.947	4.7879	-13.383	-22.126	0.57179	-0.013028	14.054	22.815	5.5188	4.7749	0.67084	0.689	1602.4
6.07	608	60	NaN	2.3903	13.46	-0.031196	-178.2	23.416	4.0167	-4.1176	-750.1	1079.4	46.515	851.41	1095.7	23.649	35.541	0	0	4.9029	4.7432	-13.384	-22.128	0.57948	-0.01032	14.045	22.831	5.4824	4.7328	0.66059	0.7039	1602.4
6.08	609	2.5	NaN	2.4391	13.546	-0.17262	-178.22	23.455	3.981	-3.6624	-749.78	1079.3	46.482	851.48	1095.8	23.649	35.697	0	0	4.8327	4.6719	-13.385	-22.128	0.64543	-0.01615	14.135	22.866	5.4781	4.6557	0.75025	0.73756	1602.1
6.09	610	2.5	NaN	2.4451	13.538	-0.16407	-178.23	23.466	4.0161	-3.6808	-749.81	1079.3	46.616	851.51	1095.8	24.79	36.572	0	0	4.8058	4.6446	-13.387	-22.13	0.64601	-0.032904	14.128	22.877	5.4518	4.6117	0.7406	0.74636	1602.2
6.1	611	2.5	NaN	2.4207	13.488	-0.077033	-178.25	23.459	4.0174	-3.9391	-750.01	1079.3	46.647	851.56	1095.8	23.731	37.47	0	0	4.8173	4.6562	-13.389	-22.133	0.61161	-0.055895	14.075	22.872	5.4289	4.6003	0.68616	0.73971	1602.4
6.11	612	2.5	NaN	2.4121	13.465	-0.039014	-178.26	23.452	4.0231	-4.0521	-750.11	1079.4	46.694	851.6	1095.8	24.782	38.575	0	0	4.9197	4.7601	-13.39	-22.133	0.59742	-0.073954	14.05	22.866	5.5171	4.6862	0.6603	0.73297	1602.6
6.12	613	2.5	NaN	2.4391	13.497	-0.096144	-178.26	23.456	4.0246	-3.8787	-750.01	1079.4	46.724	851.63	1095.8	23.781	39.079	0	0	5.027	4.8691	-13.391	-22.135	0.62945	-0.0734	14.084	22.869	5.6564	4.7957	0.69279	0.73447	1602.5
6.13	614	2.5	NaN	2.4875	13.565	-0.20174	-178.26	23.475	4.0112	-3.56	-749.77	1079.3	46.703	851.63	1095.8	23.649	32.948	0	0	5.1451	4.9889	-13.393	-22.137	0.68973	-0.05931	14.155	22.885	5.8349	4.9296	0.76135	0.74828	1602.3
6.14	615	2.5	NaN	2.4913	13.563	-0.1816	-178.28	23.495	4.0291	-3.6297	-749.79	1079.3	46.797	851.64	1095.8	23.649	34.7	0	0	5.317	5.1634	-13.397	-22.14	0.68768	-0.088167	14.153	22.905	6.0047	5.0752	0.75686	0.7646	1602.3
6.15	616	2.5	NaN	2.4939	13.553	-0.15241	-178.29	23.513	4.0389	-3.6969	-749.86	1079.3	46.854	851.67	1095.8	23.649	33.483	0	0	5.4094	5.2571	-13.401	-22.145	0.68604	-0.097867	14.143	22.923	6.0955	5.1593	0.74134	0.77873	1602.4
6.16	617	2.5	NaN	2.508	13.556	-0.16059	-178.28	23.53	4.0054	-3.6624	-749.87	1079.3	46.762	851.69	1095.8	23.649	32.076	0	0	5.4493	5.2976	-13.407	-22.15	0.70469	-0.083803	14.146	22.94	6.154	5.2138	0.7388	0.78979	1602.4
6.17	618	2.5	NaN	2.5225	13.577	-0.18837	-178.28	23.548	3.9847	-3.5686	-749.82	1079.3	46.712	851.72	1095.8	23.649	32.002	0	0	5.4892	5.3381	-13.412	-22.156	0.72426	-0.075942	14.167	22.957	6.2135	5.2621	0.75487	0.8017	1602.4
6.18	619	2.5	NaN	2.5304	13.594	-0.19987	-178.28	23.564	3.9974	-3.5218	-749.79	1079.3	46.758	851.76	1095.9	23.649	29.683	0	0	5.5291	5.3785	-13.418	-22.161	0.73227	-0.080593	14.185	22.973	6.2613	5.2979	0.76707	0.81115	1602.4
6.19	620	2.5	NaN	2.5237	13.577	-0.15794	-178.28	23.57	4.0226	-3.6383	-749.88	1079.3	46.826	851.79	1095.9	23.649	25.693	0	0	5.569	5.419	-13.424	-22.167	0.71909	-0.088382	14.168	22.979	6.2881	5.3306	0.74417	0.81156	1602.6
6.2	621	2.5	NaN	2.4729	13.52	-0.046928	-178.28	23.559	3.9837	-3.9649	-750.12	1079.4	46.717	851.83	1095.9	23.649	28.519	0	0	5.6088	5.4595	-13.429	-22.173	0.66083	-0.093879	14.108	22.971	6.2697	5.3656	0.67889	0.7984	1602.8
6.21	622	2.5	NaN	2.4669	13.521	-0.033992	-178.29	23.56	4.0027	-3.9792	-750.14	1079.4	46.77	851.84	1095.9	23.649	25.054	0	0	5.6487	5.4999	-13.435	-22.178	0.65245	-0.10014	14.11	22.972	6.3012	5.3998	0.67475	0.79354	1602.9
6.22	623	2.5	NaN	2.4946	13.574	-0.10204	-178.3	23.557	4.0432	-3.7568	-749.95	1079.4	46.889	851.88	1095.9	23.649	24.312	0	0	5.6886	5.5404	-13.44	-22.184	0.68366	-0.10872	14.165	22.966	6.3723	5.4317	0.72491	0.78238	1602.7
6.23	624	2.5	NaN	2.4898	13.574	-0.079082	-178.31	23.55	4.0621	-3.8	-749.97	1079.4	46.939	851.91	1095.9	23.649	24.005	0	0	5.7285	5.5809	-13.446	-22.189	0.67559	-0.12388	14.165	22.959	6.4041	5.457	0.71915	0.76959	1602.8
6.24	625	2.5	NaN	2.4601	13.532	0.00044541	-178.31	23.542	4.0421	-3.9917	-750.14	1079.4	46.867	851.93	1095.9	23.649	24.624	0	0	5.7684	5.6213	-13.452	-22.195	0.64181	-0.13261	14.123	22.951	6.4102	5.4887	0.67142	0.75599	1603
6.25	626	2.5	NaN	2.46	13.539	-0.021166	-178.31	23.533	4.0022	-3.861	-750.1	1079.4	46.732	851.95	1095.9	23.649	24.005	0	0	5.8082	5.6618	-13.457	-22.201	0.65123	-0.11877	14.13	22.942	6.4595	5.543	0.67299	0.74099	1602.9
6.26	627	2.5	NaN	2.4574	13.529	-0.022803	-178.31	23.538	4.028	-3.84	-750.13	1079.4	46.784	851.93	1095.9	23.649	24.005	0	0	5.8481	5.7023	-13.463	-22.206	0.64754	-0.11877	14.12	22.947	6.4957	5.5835	0.65713	0.74069	1602.9
6.27	628	2.5	NaN	2.4604	13.526	-0.024878	-178.31	23.535	4.0266	-3.8182	-750.14	1079.4	46.771	851.94	1095.9	23.649	24.005	0	0	5.888	5.7427	-13.468	-22.212	0.6518	-0.11792	14.117	22.944	6.5398	5.6248	0.64859	0.7318	1603
6.28	629	2.5	NaN	2.4634	13.522	-0.012271	-178.3	23.54	4.0377	-3.8485	-750.13	1079.4	46.758	851.93	1095.9	23.649	24.005	0	0	5.9279	5.7832	-13.474	-22.217	0.65411	-0.11317	14.113	22.949	6.582	5.67	0.63864	0.73149	1602.9
6.29	630	2.5	NaN	2.465	13.525	-0.014248	-178.3	23.547	4.0554	-3.8165	-750.11	1079.4	46.777	851.91	1095.9	23.649	24.005	0	0	5.9678	5.8237	-13.48	-22.223	0.65616	-0.10868	14.116	22.956	6.6239	5.715	0.63651	0.73264	1602.9
6.3	631	2.5	NaN	2.467	13.533	-0.020885	-178.3	23.551	4.0705	-3.7667	-750.09	1079.4	46.803	851.9	1095.9	23.649	24.005	0	0	6.0076	5.8641	-13.485	-22.229	0.65893	-0.10523	14.125	22.96	6.6666	5.7589	0.63946	0.73128	1602.9
6.31	632	2.5	NaN	2.4728	13.533	0.010756	-178.29	23.553	4.0813	-3.873	-750.09	1079.4	46.777	851.88	1095.9	23.649	24.005	0	0	6.0475	5.9046	-13.491	-22.234	0.66191	-0.098486	14.124	22.963	6.7094	5.8061	0.6327	0.72915	1602.9
6.32	633	2.5	NaN	2.4836	13.525	0.026898	-178.27	23.548	4.1099	-3.899	-750.14	1079.4	46.772	851.85	1095.9	23.649	24.005	0	0	6.0874	5.9451	-13.496	-22.24	0.67193	-0.078001	14.115	22.958	6.7593	5.8671	0.61891	0.71836	1602.9
6.33	634	2.5	NaN	2.5011	13.527	0.016872	-178.26	23.525	4.1413	-3.8824	-750.14	1079.4	46.809	851.83	1095.9	23.649	24.005	0	0	6.1273	5.9855	-13.502	-22.245	0.68867	-0.070569	14.118	22.934	6.8159	5.915	0.61588	0.68907	1602.9
6.34	635	2.5	NaN	2.5081	13.526	0.020094	-178.25	23.522	4.1148	-3.9052	-750.16	1079.4	46.713	851.81	1095.9	23.649	24.005	0	0	6.1597	6.0184	-13.506	-22.249	0.69835	-0.063255	14.117	22.93	6.8581	5.9552	0.61079	0.68115	1602.9
6.35	636	2.5	NaN	2.5134	13.531	0.010179	-178.25	23.509	4.1102	-3.8707	-750.16	1079.4	46.698	851.83	1095.9	23.649	24.005	0	0	6.0903	5.948	-13.489	-22.232	0.70535	-0.062229	14.123	22.918	6.7956	5.8857	0.63407	0.68584	1602.9
6.36	637	2.5	NaN	2.5217	13.545	-0.016286	-178.26	23.483	4.1282	-3.7857	-750.14	1079.3	46.754	851.85	1095.9	23.649	24.005	0	0	6.0208	5.8775	-13.471	-22.214	0.71475	-0.063578	14.136	22.892	6.7356	5.8139	0.66527	0.6775	1602.9
6.37	638	2.5	NaN	2.5291	13.554	-0.028613	-178.25	23.485	4.054	-3.7909	-750.15	1079.3	46.543	851.82	1095.9	23.649	24.005	0	0	5.9502	5.8058	-13.454	-22.197	0.72949	-0.049265	14.146	22.893	6.6797	5.7566	0.69229	0.69621	1602.8
6.38	639	2.5	NaN	2.5728	13.623	-0.17284	-178.25	23.496	4.0722	-3.4148	-749.92	1079.3	46.606	851.8	1095.9	23.649	24.005	0	0	5.123	4.9665	-13.478	-22.222	0.78402	-0.043448	14.218	22.901	5.907	4.9231	0.7398	0.67919	1602.6
6.39	640	2.5	NaN	2.5403	13.571	-0.071585	-178.26	23.493	4.0888	-3.7874	-750.13	1079.3	46.662	851.81	1095.9	23.649	24.005	0	0	4.9091	4.7494	-13.487	-22.23	0.73651	-0.062898	14.163	22.901	5.6456	4.6865	0.6763	0.67095	1602.8
6.4	641	2.5	NaN	2.5557	13.603	-0.12846	-178.26	23.506	4.0767	-3.6494	-750.05	1079.3	46.624	851.79	1095.9	23.649	24.005	0	0	5.3858	5.2332	-13.477	-22.221	0.75811	-0.058541	14.196	22.913	6.1439	5.1746	0.7188	0.69216	1602.7
6.41	642	2.5	NaN	2.5795	13.649	-0.21144	-178.27	23.516	4.0761	-3.4346	-749.9	1079.2	46.626	851.77	1095.9	23.649	24.005	0	0	5.8625	5.7169	-13.468	-22.211	0.78932	-0.056982	14.245	22.921	6.6519	5.6599	0.77708	0.70969	1602.5
6.42	643	2.5	NaN	2.5711	13.64	-0.18964	-178.28	23.507	4.1014	-3.5459	-749.94	1079.3	46.715	851.79	1095.9	23.649	24.005	0	0	6.3541	6.2157	-13.458	-22.201	0.77385	-0.075415	14.234	22.913	7.1279	6.1403	0.7762	0.71202	1602.6
6.43	644	2.5	NaN	2.5657	13.627	-0.18624	-178.28	23.494	4.0949	-3.5462	-750.01	1079.2	46.709	851.82	1095.9	23.649	24.005	0	0	7.4045	7.2816	-13.437	-22.18	0.76869	-0.081335	14.221	22.9	8.1732	7.2002	0.7837	0.71971	1602.7
6.44	645	2.5	NaN	2.5534	13.631	-0.16769	-178.29	23.496	4.0967	-3.6843	-750.02	1079.3	46.722	851.84	1095.9	23.649	24.005	0	0	7.9572	7.8424	-13.426	-22.169	0.75103	-0.094487	14.224	22.904	8.7082	7.7479	0.79808	0.73464	1602.7
6.45	646	2.5	NaN	2.5403	13.628	-0.16836	-178.3	23.49	4.1299	-3.742	-750.05	1079.3	46.813	851.85	1095.9	23.649	24.005	0	0	7.9901	7.8758	-13.425	-22.168	0.73264	-0.10869	14.221	22.897	8.7228	7.7671	0.79593	0.72898	1602.8
6.46	647	2.5	NaN	2.5321	13.624	-0.1734	-178.31	23.477	4.1284	-3.7807	-750.1	1079.3	46.815	851.87	1095.9	23.649	24.005	0	0	7.9038	7.7882	-13.421	-22.165	0.72306	-0.11957	14.216	22.885	8.6269	7.6687	0.79479	0.72024	1602.9
6.47	648	2.5	NaN	2.5224	13.626	-0.18523	-178.32	23.474	4.1019	-3.7989	-750.12	1079.3	46.747	851.89	1095.9	23.649	24.005	0	0	7.8426	7.7261	-13.419	-22.162	0.71519	-0.12259	14.218	22.882	8.5578	7.6035	0.79926	0.71949	1602.9
6.48	649	2.5	NaN	2.5083	13.634	-0.20281	-178.31	23.484	4.0834	-3.7981	-750.11	1079.3	46.691	851.87	1095.9	23.649	24.005	0	0	7.8221	7.7053	-13.417	-22.16	0.70311	-0.11927	14.227	22.892	8.5252	7.5861	0.81002	0.73173	1602.9
6.49	650	2.5	NaN	2.5042	13.637	-0.20427	-178.32	23.491	4.0889	-3.8367	-750.12	1079.3	46.706	851.88	1095.9	23.649	24.005	0	0	7.7466	7.6287	-13.415	-22.159	0.69716	-0.1233	14.23	22.898	8.4437	7.5054	0.81462	0.73924	1602.9
6.5	651	2.5	NaN	2.5054	13.642	-0.22894	-178.31	23.502	4.1006	-3.7778	-750.13	1079.3	46.734	851.85	1095.9	23.649	24.005	0	0	7.6188	7.499	-13.415	-22.158	0.69938	-0.11724	14.236	22.908	8.3182	7.3818	0.82174	0.74997	1602.9
6.51	652	2.5	NaN	2.4952	13.639	-0.19852	-178.31	23.508	4.0626	-3.8913	-750.18	1079.3	46.637	851.86	1095.9	23.649	24.005	0	0	7.4943	7.3727	-13.415	-22.158	0.68868	-0.11642	14.234	22.913	8.183	7.2563	0.8186	0.75516	1602.9
6.52	653	2.5	NaN	2.4883	13.649	-0.19043	-178.32	23.503	4.0242	-3.9293	-750.17	1079.3	46.547	851.89	1095.9	23.649	24.005	0	0	7.352	7.2283	-13.415	-22.158	0.68367	-0.12019	14.243	22.909	8.0356	7.1081	0.82823	0.75138	1602.9
6.53	654	2.5	NaN	2.4911	13.666	-0.20616	-178.32	23.504	4.0178	-3.8952	-750.13	1079.3	46.532	851.9	1095.9	23.649	24.005	0	0	7.1873	7.0612	-13.413	-22.157	0.68817	-0.12089	14.259	22.911	7.8755	6.9403	0.84557	0.75437	1602.9
6.54	655	2.5	NaN	2.5008	13.672	-0.21615	-178.31	23.519	4.0532	-3.8866	-750.12	1079.3	46.606	851.88	1095.9	23.649	24.005	0	0	7.1029	6.9756	-13.412	-22.156	0.6955	-0.11436	14.266	22.925	7.7984	6.8612	0.85354	0.76957	1602.9
6.55	656	2.5	NaN	2.5024	13.665	-0.22004	-178.31	23.497	4.1083	-3.8793	-750.16	1079.3	46.736	851.92	1095.9	23.649	24.005	0	0	7.0308	6.9024	-13.412	-22.155	0.69277	-0.11556	14.258	22.905	7.7236	6.7868	0.84624	0.74962	1603
6.56	657	2.5	NaN	2.5053	13.671	-0.21365	-178.31	23.49	4.1273	-3.8959	-750.15	1079.3	46.77	851.94	1095.9	23.649	24.005	0	0	6.9664	6.8371	-13.411	-22.154	0.69391	-0.1165	14.264	22.898	7.6604	6.7206	0.85297	0.74304	1603
6.57	658	2.5	NaN	2.5057	13.673	-0.20929	-178.3	23.488	4.1109	-3.9068	-750.16	1079.3	46.72	851.94	1095.9	23.649	24.005	0	0	6.9014	6.771	-13.411	-22.154	0.6958	-0.10945	14.266	22.895	7.5972	6.6616	0.85515	0.74127	1603
6.58	659	2.5	NaN	2.5135	13.689	-0.21188	-178.29	23.49	4.0902	-3.8896	-750.12	1079.3	46.634	851.92	1095.9	23.649	24.005	0	0	6.8355	6.7042	-13.41	-22.154	0.70721	-0.093841	14.282	22.897	7.5427	6.6104	0.87164	0.74368	1602.9
6.59	660	2.5	NaN	2.5257	13.709	-0.21233	-178.28	23.489	4.0901	-3.8777	-750.08	1079.3	46.602	851.9	1095.9	23.649	24.005	0	0	6.7012	6.5679	-13.409	-22.152	0.7209	-0.0838	14.302	22.896	7.4221	6.4841	0.89348	0.74456	1602.9
6.6	661	2.5	NaN	2.5333	13.711	-0.19918	-178.28	23.477	4.1121	-3.9157	-750.08	1079.3	46.665	851.89	1095.9	23.649	24.005	0	0	6.6036	6.4689	-13.407	-22.15	0.72481	-0.090012	14.304	22.884	7.3284	6.3789	0.89672	0.73398	1602.9
6.61	662	2.5	NaN	2.5374	13.709	-0.18525	-178.27	23.461	4.0938	-3.9569	-750.1	1079.3	46.598	851.9	1095.9	23.649	24.005	0	0	6.5671	6.4318	-13.407	-22.15	0.72989	-0.075319	14.301	22.868	7.2969	6.3565	0.89414	0.71833	1602.9
6.62	663	2.5	NaN	2.5485	13.699	-0.18557	-178.27	23.461	4.1007	-3.9663	-750.14	1079.3	46.643	851.85	1095.9	23.649	24.005	0	0	6.5019	6.3657	-13.405	-22.149	0.73908	-0.080455	14.293	22.867	7.241	6.2852	0.88747	0.71881	1602.9
6.63	664	2.5	NaN	2.5537	13.701	-0.19588	-178.28	23.458	4.1119	-3.9536	-750.13	1079.3	46.697	851.83	1095.9	23.649	24.005	0	0	6.4302	6.2929	-13.404	-22.147	0.74275	-0.089692	14.295	22.864	7.173	6.2033	0.89149	0.71716	1602.8
6.64	665	2.5	NaN	2.5589	13.709	-0.2044	-178.28	23.455	4.116	-3.9397	-750.09	1079.3	46.726	851.81	1095.9	23.649	24.005	0	0	6.354	6.2156	-13.403	-22.146	0.7473	-0.096494	14.303	22.862	7.1013	6.1191	0.90052	0.71533	1602.8
6.65	666	2.5	NaN	2.5641	13.712	-0.20703	-178.29	23.452	4.1056	-3.9359	-750.08	1079.3	46.718	851.8	1095.9	23.649	24.005	0	0	6.2822	6.1427	-13.402	-22.145	0.75289	-0.10261	14.306	22.858	7.0351	6.0401	0.90351	0.71246	1602.8
6.66	667	2.5	NaN	2.5657	13.7	-0.20885	-178.3	23.442	4.0836	-3.9374	-750.08	1079.3	46.694	851.78	1095.9	23.649	24.005	0	0	6.2163	6.0759	-13.401	-22.144	0.75528	-0.11399	14.294	22.848	6.9716	5.9619	0.89258	0.70405	1602.7
6.67	668	2.5	NaN	2.5743	13.702	-0.22469	-178.31	23.431	4.0981	-3.9042	-750.03	1079.2	46.767	851.79	1095.9	23.649	24.005	0	0	6.1179	5.976	-13.401	-22.144	0.7624	-0.12488	14.296	22.836	6.8803	5.8511	0.89538	0.69202	1602.7
6.68	669	2.5	NaN	2.5744	13.687	-0.23312	-178.32	23.425	4.0784	-3.9086	-750.03	1079.2	46.749	851.75	1095.9	23.649	24.005	0	0	6.0418	5.8988	-13.402	-22.145	0.76299	-0.13336	14.282	22.83	6.8048	5.7655	0.87987	0.68469	1602.7
6.69	670	2.5	NaN	2.5741	13.676	-0.24981	-178.34	23.403	4.0637	-3.8849	-750.01	1079.2	46.754	851.75	1095.8	23.649	24.005	0	0	6.0126	5.8692	-13.404	-22.147	0.76336	-0.14666	14.271	22.809	6.776	5.7225	0.8665	0.66119	1602.6
6.7	671	2.5	NaN	2.5761	13.664	-0.24968	-178.34	23.385	4.042	-3.9025	-749.99	1079.2	46.721	851.74	1095.8	23.649	24.005	0	0	5.8835	5.7382	-13.405	-22.148	0.76583	-0.15396	14.259	22.791	6.6494	5.5843	0.8535	0.6422	1602.6
6.71	672	2.5	NaN	2.5785	13.651	-0.23485	-178.35	23.377	4.0193	-3.9573	-749.98	1079.2	46.677	851.71	1095.8	23.649	24.005	0	0	5.7726	5.6256	-13.406	-22.149	0.76782	-0.15835	14.245	22.782	6.5404	5.4673	0.83905	0.6326	1602.6
6.72	673	2.5	NaN	2.5772	13.641	-0.23584	-178.36	23.365	4.0262	-3.964	-749.97	1079.2	46.745	851.68	1095.8	23.649	24.005	0	0	5.755	5.6078	-13.407	-22.15	0.76377	-0.17821	14.236	22.77	6.5188	5.4296	0.82855	0.61984	1602.5
6.73	674	2.5	NaN	2.5826	13.634	-0.22845	-178.4	23.353	4.0812	-3.9787	-749.91	1079.2	46.98	851.61	1095.8	23.649	24.005	0	0	5.7122	5.5644	-13.409	-22.152	0.76015	-0.21874	14.23	22.757	6.4724	5.3456	0.82097	0.60453	1602.4
6.74	675	2.5	NaN	2.5847	13.629	-0.24189	-178.41	23.324	4.0165	-3.934	-749.87	1079.2	46.832	851.61	1095.8	23.649	24.005	0	0	5.6282	5.4791	-13.412	-22.155	0.76902	-0.22245	14.224	22.729	6.3972	5.2567	0.81217	0.5734	1602.4
6.75	676	2.5	NaN	2.5848	13.619	-0.23281	-178.41	23.311	3.9845	-3.9722	-749.86	1079.2	46.756	851.6	1095.8	23.649	24.005	0	0	5.681	5.5326	-13.418	-22.162	0.77048	-0.22452	14.215	22.716	6.4514	5.3081	0.79661	0.55448	1602.3
6.76	677	2.5	NaN	2.5859	13.61	-0.23448	-178.42	23.296	3.9951	-3.9788	-749.84	1079.1	46.813	851.56	1095.8	23.649	24.005	0	0	5.7587	5.6116	-13.425	-22.168	0.76925	-0.23609	14.205	22.7	6.528	5.3755	0.78048	0.53199	1602.3
6.77	678	2.5	NaN	2.5902	13.603	-0.25645	-178.43	23.275	4.0169	-3.9122	-749.78	1079.1	46.918	851.5	1095.8	23.649	24.005	0	0	5.8365	5.6905	-13.432	-22.175	0.77209	-0.253	14.199	22.679	6.6086	5.4375	0.76713	0.50413	1602.2
6.78	679	2.5	NaN	2.5978	13.597	-0.25839	-178.44	23.277	4.0096	-3.8934	-749.75	1079.1	46.915	851.42	1095.8	23.649	24.005	0	0	5.9142	5.7694	-13.438	-22.182	0.78029	-0.25919	14.194	22.68	6.6945	5.5102	0.7557	0.49864	1602.1
6.79	680	2.5	NaN	2.5999	13.597	-0.26121	-178.45	23.258	3.968	-3.8901	-749.68	1079.1	46.823	851.4	1095.8	23.649	24.005	0	0	5.992	5.8483	-13.445	-22.188	0.78568	-0.26082	14.194	22.661	6.7777	5.5875	0.74853	0.47236	1602
6.8	681	2.5	NaN	2.6022	13.575	-0.23501	-178.45	23.233	3.9643	-3.9856	-749.7	1079.1	46.829	851.38	1095.8	23.649	24.005	0	0	6.0698	5.9272	-13.452	-22.195	0.78443	-0.27168	14.171	22.637	6.8542	5.6555	0.71914	0.44226	1602
6.81	682	2.5	NaN	2.6057	13.568	-0.23267	-178.46	23.22	3.9745	-4.0091	-749.69	1079.1	46.863	851.36	1095.8	23.649	24.005	0	0	6.1475	6.0061	-13.458	-22.202	0.78582	-0.27846	14.164	22.624	6.9334	5.7277	0.7054	0.4219	1601.9
6.82	683	2.5	NaN	2.6041	13.561	-0.2453	-178.45	23.199	3.9752	-3.9893	-749.66	1079.1	46.856	851.32	1095.7	23.649	24.005	0	0	6.2253	6.085	-13.465	-22.208	0.78502	-0.2739	14.157	22.603	7.0103	5.8111	0.69208	0.39476	1601.9
6.83	684	2.5	NaN	2.5963	13.544	-0.25113	-178.45	23.164	3.9665	-3.9933	-749.65	1079.1	46.817	851.28	1095.7	23.649	24.005	0	0	6.3031	6.1639	-13.472	-22.215	0.77849	-0.26545	14.139	22.568	7.0816	5.8985	0.66777	0.35275	1601.8
6.84	685	2.5	NaN	2.5939	13.537	-0.24134	-178.46	23.134	3.9859	-4.0419	-749.63	1079	46.879	851.27	1095.7	23.649	24.005	0	0	6.3808	6.2428	-13.478	-22.222	0.77209	-0.27984	14.133	22.539	7.1529	5.963	0.65458	0.31709	1601.8
6.85	686	2.5	NaN	2.5884	13.541	-0.25415	-178.47	23.111	3.997	-4.026	-749.57	1079	46.906	851.24	1095.7	23.649	24.005	0	0	6.4586	6.3218	-13.485	-22.228	0.76605	-0.28859	14.135	22.517	7.2247	6.0332	0.65016	0.28822	1601.7
6.86	687	2.5	NaN	2.584	13.54	-0.26996	-178.47	23.106	3.9716	-4.0049	-749.54	1079	46.836	851.21	1095.7	23.649	24.005	0	0	6.5364	6.4007	-13.492	-22.235	0.76489	-0.28904	14.135	22.51	7.3013	6.1116	0.64313	0.27526	1601.6
6.87	688	2.5	NaN	2.5783	13.537	-0.2765	-178.47	23.098	4.0061	-4.012	-749.52	1079	46.912	851.17	1095.7	23.649	24.005	0	0	6.6141	6.4796	-13.498	-22.242	0.75609	-0.29214	14.133	22.502	7.3702	6.1874	0.63444	0.26053	1601.6
6.88	689	2.5	NaN	2.5709	13.533	-0.28041	-178.47	23.084	4.0417	-4.027	-749.5	1079	46.994	851.13	1095.7	23.649	24.005	0	0	6.6919	6.5585	-13.505	-22.248	0.74516	-0.29881	14.129	22.489	7.4371	6.2597	0.62373	0.24048	1601.5
6.89	690	2.5	NaN	2.5618	13.529	-0.29275	-178.48	23.068	4.0207	-4.0168	-749.48	1079	46.941	851.13	1095.6	23.649	24.005	0	0	6.7697	6.6374	-13.512	-22.255	0.73837	-0.30562	14.124	22.473	7.508	6.3318	0.61209	0.21751	1601.5
6.9	691	2.5	NaN	2.5493	13.527	-0.31654	-178.49	23.052	4.0288	-3.9713	-749.45	1079	46.954	851.11	1095.6	23.649	24.005	0	0	6.8474	6.7163	-13.518	-22.262	0.72697	-0.30912	14.123	22.456	7.5744	6.4072	0.60474	0.1938	1601.5
6.91	692	2.5	NaN	2.5346	13.522	-0.30718	-178.49	23.051	4.044	-4.0306	-749.42	1079	46.972	851.07	1095.7	23.649	24.005	0	0	6.9252	6.7952	-13.525	-22.268	0.70938	-0.31911	14.119	22.455	7.6346	6.4761	0.59359	0.18631	1601.4
6.92	693	2.5	NaN	2.5202	13.519	-0.30425	-178.49	23.05	4.0095	-4.0882	-749.41	1079	46.865	851.06	1095.7	23.649	24.005	0	0	7.003	6.8741	-13.532	-22.275	0.69673	-0.31663	14.115	22.454	7.6997	6.5575	0.58346	0.17868	1601.4
6.93	694	2.5	NaN	2.5116	13.517	-0.31583	-178.5	23.036	3.9936	-4.0856	-749.39	1079	46.814	851.07	1095.7	23.649	24.005	0	0	7.0807	6.953	-13.539	-22.282	0.69	-0.3189	14.113	22.439	7.7707	6.6341	0.57492	0.15745	1601.4
6.94	695	2.5	NaN	2.4961	13.513	-0.32461	-178.51	23.011	4.0293	-4.0894	-749.37	1079	46.91	851.09	1095.6	23.649	24.005	0	0	7.1585	7.0319	-13.545	-22.289	0.67096	-0.331	14.109	22.415	7.8295	6.701	0.56388	0.12601	1601.4
6.95	696	2.5	NaN	2.4681	13.504	-0.3196	-178.51	22.993	4.0905	-4.1507	-749.36	1079	47.079	851.11	1095.6	23.649	24.005	0	0	7.2256	7.1	-13.551	-22.294	0.6347	-0.34411	14.1	22.397	7.8603	6.7559	0.54929	0.10294	1601.4
6.96	697	2.5	NaN	2.4704	13.498	-0.34732	-178.5	23.015	4.0426	-4.0774	-749.34	1078.9	46.939	851.05	1095.6	23.649	24.005	0	0	7.2373	7.1119	-13.55	-22.293	0.64456	-0.32988	14.096	22.418	7.8818	6.782	0.54619	0.1251	1601.3
6.97	698	2.5	NaN	2.4589	13.492	-0.33858	-178.5	23.009	4.0191	-4.1272	-749.33	1078.9	46.857	851.06	1095.6	23.649	24.005	0	0	7.328	7.2039	-13.547	-22.291	0.63426	-0.32782	14.09	22.411	7.9622	6.8761	0.54315	0.12057	1601.3
6.98	699	2.5	NaN	2.4413	13.491	-0.33715	-178.51	22.995	4.0773	-4.1664	-749.31	1078.9	47.022	851.08	1095.6	23.649	24.005	0	0	7.6569	7.5377	-13.542	-22.285	0.60929	-0.34196	14.089	22.397	8.2662	7.1957	0.54717	0.11251	1601.3
6.99	700	2.5	NaN	2.4237	13.492	-0.33381	-178.51	22.998	4.0905	-4.1923	-749.26	1078.9	47.054	851.09	1095.6	23.649	24.005	0	0	7.9858	7.8714	-13.536	-22.279	0.58961	-0.3444	14.09	22.4	8.5754	7.527	0.5541	0.12086	1601.3
7	701	2.5	NaN	2.4134	13.491	-0.33592	-178.51	23.007	4.0702	-4.174	-749.2	1078.9	46.991	851.1	1095.6	23.649	24.005	0	0	8.3147	8.2052	-13.53	-22.273	0.58217	-0.33883	14.09	22.408	8.8969	7.8663	0.55945	0.13464	1601.2
7.01	702	2.5	NaN	2.4132	13.484	-0.34909	-178.51	23	4.0897	-4.1072	-749.17	1078.9	47.053	851.17	1095.6	23.649	24.005	0	0	8.6436	8.5389	-13.524	-22.268	0.58213	-0.3418	14.083	22.401	9.2258	8.1971	0.55855	0.13327	1601.2
7.02	703	2.5	NaN	2.4078	13.474	-0.31735	-178.5	23.016	4.0494	-4.1913	-749.14	1078.9	46.923	851.16	1095.7	23.649	24.005	0	0	8.9725	8.8727	-13.519	-22.262	0.5784	-0.32695	14.074	22.416	9.551	8.5457	0.555	0.15405	1601.2
7.03	704	2.5	NaN	2.4075	13.461	-0.32955	-178.5	23.017	4.028	-4.1308	-749.13	1078.9	46.854	851.21	1095.7	23.649	24.005	0	0	9.3015	9.2064	-13.513	-22.256	0.58272	-0.32859	14.062	22.416	9.8842	8.8779	0.54884	0.15938	1601.2
7.04	705	2.5	NaN	2.4103	13.445	-0.31879	-178.51	23.006	4.0577	-4.1333	-749.14	1078.9	46.935	851.27	1095.6	23.649	24.005	0	0	9.6304	9.5402	-13.507	-22.251	0.58271	-0.33799	14.046	22.405	10.213	9.2022	0.53831	0.15481	1601.3
7.05	706	2.5	NaN	2.414	13.436	-0.31854	-178.51	23.013	4.0819	-4.1013	-749.13	1078.9	46.988	851.3	1095.7	23.649	24.005	0	0	9.9593	9.874	-13.502	-22.245	0.58562	-0.33657	14.038	22.412	10.545	9.5374	0.53589	0.16694	1601.3
7.06	707	2.5	NaN	2.4195	13.436	-0.33279	-178.51	23.026	4.0843	-4.0286	-749.11	1078.9	46.979	851.32	1095.7	23.649	24.005	0	0	10.288	10.208	-13.496	-22.239	0.59399	-0.3321	14.038	22.424	10.882	9.8756	0.54174	0.18466	1601.3
7.07	708	2.5	NaN	2.4287	13.435	-0.33635	-178.52	23.011	4.0905	-3.9973	-749.09	1078.9	47.001	851.39	1095.7	23.649	24.005	0	0	10.155	10.072	-13.489	-22.233	0.60364	-0.3463	14.036	22.41	10.758	9.7259	0.54684	0.1773	1601.4
7.08	709	2.5	NaN	2.4318	13.431	-0.33626	-178.52	23.021	4.1079	-3.9823	-749.08	1078.9	47.04	851.43	1095.7	23.649	24.005	0	0	9.8388	9.7517	-13.483	-22.226	0.60586	-0.34351	14.033	22.419	10.445	9.4082	0.55056	0.19314	1601.4
7.09	710	2.5	NaN	2.4385	13.436	-0.30725	-178.52	23.041	4.0673	-4.0407	-749.05	1078.8	46.909	851.44	1095.7	23.649	24.005	0	0	9.784	9.696	-13.481	-22.224	0.6152	-0.34098	14.039	22.438	10.399	9.3551	0.55842	0.21422	1601.4
7.1	711	2.5	NaN	2.4445	13.442	-0.2969	-178.52	23.05	4.0782	-4.0516	-749.03	1078.8	46.926	851.49	1095.7	23.649	24.005	0	0	9.6757	9.5862	-13.479	-22.222	0.62017	-0.34716	14.045	22.447	10.296	9.239	0.56673	0.22465	1601.4
7.11	712	2.5	NaN	2.4501	13.443	-0.29464	-178.52	23.065	4.0835	-4.0428	-749.02	1078.8	46.931	851.53	1095.7	23.649	24.005	0	0	9.5394	9.4479	-13.477	-22.22	0.62595	-0.34756	14.048	22.461	10.165	9.1003	0.57065	0.24066	1601.4
7.12	713	2.5	NaN	2.4543	13.439	-0.29245	-178.52	23.086	4.0766	-4.0423	-749.02	1078.8	46.899	851.55	1095.8	23.649	24.005	0	0	9.4809	9.3885	-13.476	-22.22	0.63134	-0.34288	14.044	22.481	10.112	9.0456	0.56787	0.26156	1601.5
7.13	714	2.5	NaN	2.4546	13.433	-0.29533	-178.52	23.095	4.1174	-4.0483	-749.04	1078.8	46.992	851.62	1095.8	23.649	24.005	0	0	9.4001	9.3065	-13.476	-22.219	0.62823	-0.34992	14.038	22.49	10.028	8.9566	0.56236	0.27048	1601.6
7.14	715	2.5	NaN	2.4587	13.424	-0.30524	-178.52	23.117	4.0968	-4.0368	-749.07	1078.8	46.908	851.66	1095.8	23.649	24.005	0	0	9.2026	9.1061	-13.474	-22.217	0.63581	-0.34362	14.03	22.51	9.8384	8.7625	0.5563	0.29294	1601.6
7.15	716	2.5	NaN	2.4624	13.431	-0.32634	-178.52	23.13	4.0696	-3.9738	-749.04	1078.8	46.823	851.7	1095.8	23.649	24.005	0	0	9.0947	8.9967	-13.474	-22.218	0.64486	-0.33688	14.038	22.522	9.7396	8.6598	0.56421	0.30427	1601.6
7.16	717	2.5	NaN	2.4653	13.435	-0.32387	-178.52	23.136	4.0906	-3.9764	-749.04	1078.8	46.873	851.76	1095.8	23.649	24.005	0	0	9.0274	8.9283	-13.475	-22.219	0.6459	-0.33751	14.043	22.528	9.6733	8.5908	0.568	0.30893	1601.7
7.17	718	2.5	NaN	2.466	13.435	-0.30845	-178.51	23.154	4.1198	-4.0207	-749.06	1078.8	46.935	851.79	1095.9	23.649	30.028	0	0	8.8407	8.7389	-13.475	-22.218	0.6429	-0.336	14.045	22.544	9.4836	8.4029	0.56952	0.32589	1601.7
7.18	719	2.5	NaN	2.4632	13.435	-0.2995	-178.51	23.18	4.1263	-4.0513	-749.07	1078.8	46.933	851.79	1095.9	23.649	24.005	0	0	8.7428	8.6395	-13.476	-22.219	0.63908	-0.33111	14.046	22.569	9.3818	8.3084	0.57013	0.35008	1601.8
7.19	720	2.5	NaN	2.4561	13.438	-0.31039	-178.51	23.183	4.1254	-4.024	-749.06	1078.8	46.942	851.83	1095.9	23.649	24.005	0	0	8.7133	8.6096	-13.477	-22.22	0.63264	-0.3376	14.05	22.572	9.3459	8.272	0.57261	0.3513	1601.8
7.2	721	2.5	NaN	2.456	13.439	-0.32109	-178.53	23.19	4.1311	-3.9851	-749.08	1078.8	47.011	851.87	1095.9	23.649	24.005	0	0	8.6781	8.574	-13.477	-22.22	0.63155	-0.35633	14.051	22.577	9.3097	8.2176	0.57451	0.35699	1601.9
7.21	722	2.5	NaN	2.4517	13.439	-0.29782	-178.54	23.199	4.1205	-4.0494	-749.09	1078.8	47.03	851.89	1095.9	23.649	24.005	0	0	8.6368	8.532	-13.477	-22.22	0.62429	-0.36705	14.052	22.586	9.2611	8.1649	0.57524	0.3663	1601.9
7.22	723	2.5	NaN	2.451	13.449	-0.29348	-178.55	23.202	4.0945	-4.0479	-749.08	1078.8	47.011	851.94	1095.9	23.649	24.005	0	0	8.5492	8.4431	-13.476	-22.219	0.62434	-0.37387	14.061	22.59	9.1735	8.0692	0.58529	0.37095	1601.9
7.23	724	2.5	NaN	2.4482	13.456	-0.29862	-178.56	23.204	4.0939	-4.032	-749.07	1078.8	47.057	852	1095.9	23.649	24.005	0	0	8.487	8.38	-13.475	-22.219	0.62053	-0.38339	14.068	22.592	9.1076	7.9967	0.59221	0.37336	1602
7.24	725	2.5	NaN	2.4411	13.452	-0.29476	-178.56	23.209	4.1184	-4.064	-749.1	1078.8	47.156	852.03	1095.9	23.649	24.005	0	0	8.4109	8.3027	-13.475	-22.219	0.6088	-0.39379	14.064	22.598	9.0197	7.9089	0.5883	0.37922	1602
7.25	726	2.5	NaN	2.4407	13.452	-0.28439	-178.56	23.223	4.0774	-4.0972	-749.11	1078.8	47.06	852.03	1095.9	23.649	24.005	0	0	7.7531	7.6353	-13.484	-22.228	0.61074	-0.38828	14.063	22.612	8.3638	7.247	0.57882	0.38474	1602.1
7.26	727	2.5	NaN	2.4417	13.451	-0.30084	-178.56	23.23	4.0593	-4.0537	-749.13	1078.8	47.049	852.05	1095.9	23.649	24.005	0	0	7.4537	7.3315	-13.487	-22.23	0.6137	-0.3905	14.061	22.62	8.0674	6.941	0.57478	0.38967	1602.1
7.27	728	2.5	NaN	2.4397	13.453	-0.30319	-178.56	23.249	4.0224	-4.0656	-749.13	1078.8	46.98	852.09	1095.9	23.649	24.005	0	0	7.4867	7.365	-13.483	-22.227	0.61372	-0.39001	14.063	22.638	8.1004	6.975	0.57984	0.41151	1602.1
7.28	729	2.5	NaN	2.4401	13.457	-0.30843	-178.58	23.264	4.0061	-4.0716	-749.14	1078.8	46.973	852.14	1095.9	23.649	24.005	0	0	7.516	7.3947	-13.479	-22.222	0.61425	-0.40296	14.067	22.653	8.1302	6.9917	0.58829	0.43066	1602.2
7.29	730	2.5	NaN	2.438	13.458	-0.30529	-178.59	23.284	4.0075	-4.1028	-749.15	1078.8	47.009	852.17	1095.9	23.649	24.005	0	0	7.5352	7.4142	-13.475	-22.218	0.60982	-0.41547	14.069	22.673	8.145	6.9987	0.59476	0.45478	1602.2
7.3	731	2.5	NaN	2.4309	13.456	-0.29004	-178.58	23.312	4.0122	-4.1672	-749.17	1078.8	47.037	852.16	1095.9	23.649	24.005	0	0	7.4254	7.3027	-13.471	-22.214	0.59945	-0.41481	14.069	22.7	8.0248	6.8879	0.59768	0.48568	1602.2
7.31	732	2.5	NaN	2.4325	13.462	-0.30358	-178.59	23.312	4.023	-4.13	-749.15	1078.8	47.079	852.19	1095.9	23.649	24.005	0	0	7.3908	7.2677	-13.467	-22.21	0.60084	-0.42084	14.074	22.699	7.9916	6.8468	0.60734	0.4888	1602.2
7.32	733	2.5	NaN	2.4441	13.47	-0.31797	-178.6	23.309	3.9983	-4.0682	-749.12	1078.8	47.039	852.23	1096	23.649	24.005	0	0	7.4199	7.2972	-13.463	-22.206	0.61613	-0.42508	14.083	22.696	8.036	6.8721	0.61956	0.48981	1602.3
7.33	734	2.5	NaN	2.4442	13.463	-0.32614	-178.6	23.324	3.9937	-4.065	-749.14	1078.8	47.059	852.24	1096	23.649	24.005	0	0	7.4272	7.3046	-13.46	-22.203	0.61569	-0.42932	14.077	22.71	8.0429	6.8753	0.61742	0.50733	1602.3
7.34	735	2.5	NaN	2.4414	13.456	-0.32336	-178.6	23.343	3.9967	-4.097	-749.15	1078.8	47.078	852.23	1096	23.649	24.005	0	0	7.3856	7.2624	-13.457	-22.2	0.61104	-0.42678	14.071	22.728	7.9967	6.8356	0.6144	0.5275	1602.3
7.35	736	2.5	NaN	2.4372	13.453	-0.31456	-178.6	23.343	4.0044	-4.1382	-749.15	1078.8	47.109	852.25	1096	23.649	24.005	0	0	7.2905	7.1659	-13.455	-22.198	0.60433	-0.42872	14.069	22.728	7.8949	6.7372	0.61404	0.52967	1602.3
7.36	737	2.5	NaN	2.4312	13.452	-0.30823	-178.61	23.321	4.0103	-4.1662	-749.14	1078.8	47.153	852.3	1096	23.649	24.005	0	0	7.2577	7.1326	-13.453	-22.197	0.59572	-0.4418	14.067	22.707	7.8534	6.6908	0.61352	0.51009	1602.4
7.37	738	2.5	NaN	2.4297	13.449	-0.30717	-178.6	23.339	3.9743	-4.1659	-749.15	1078.8	47.052	852.27	1096	23.649	24.005	0	0	7.2273	7.1017	-13.452	-22.195	0.59786	-0.42717	14.064	22.724	7.8251	6.6745	0.61238	0.52825	1602.3
7.38	739	2.5	NaN	2.4309	13.459	-0.32541	-178.6	23.336	3.9891	-4.1234	-749.1	1078.8	47.097	852.25	1096	23.649	24.005	0	0	7.1577	7.0312	-13.45	-22.194	0.59889	-0.43069	14.074	22.721	7.7566	6.6005	0.62331	0.52742	1602.3
7.39	740	2.5	NaN	2.4291	13.449	-0.32354	-178.6	23.337	3.9556	-4.1439	-749.12	1078.8	47.003	852.25	1096	23.649	24.005	0	0	7.0264	6.8979	-13.448	-22.191	0.59972	-0.4306	14.063	22.723	7.6261	6.4673	0.615	0.53144	1602.3
7.4	741	2.5	NaN	2.4256	13.447	-0.3218	-178.6	23.339	3.949	-4.1529	-749.11	1078.8	46.974	852.23	1096	23.649	24.005	0	0	6.8325	6.7012	-13.445	-22.189	0.5969	-0.43169	14.061	22.725	7.4295	6.2695	0.61599	0.53663	1602.2
7.41	742	2.5	NaN	2.4193	13.452	-0.32214	-178.61	23.33	3.9979	-4.155	-749.08	1078.8	47.09	852.21	1096	23.649	24.005	0	0	6.7094	6.5762	-13.444	-22.188	0.58629	-0.43837	14.065	22.717	7.2957	6.1379	0.62109	0.52949	1602.2
7.42	743	2.5	NaN	2.4089	13.445	-0.31487	-178.61	23.303	4.0684	-4.1964	-749.1	1078.8	47.258	852.21	1095.9	23.649	24.005	0	0	6.5713	6.4361	-13.443	-22.186	0.56845	-0.44645	14.056	22.692	7.1397	5.9896	0.61394	0.5064	1602.2
7.43	744	2.5	NaN	2.4012	13.447	-0.309	-178.58	23.294	4.0398	-4.2205	-749.07	1078.8	47.111	852.15	1095.9	23.649	24.005	0	0	6.4101	6.2725	-13.44	-22.183	0.56505	-0.42028	14.057	22.684	6.9751	5.8522	0.61741	0.50063	1602.1
7.44	745	2.5	NaN	2.4025	13.434	-0.33162	-178.57	23.278	4.0361	-4.1615	-749.08	1078.8	47.053	852.12	1095.9	23.649	24.005	0	0	6.3705	6.2323	-13.437	-22.18	0.57052	-0.4068	14.045	22.668	6.941	5.8255	0.60785	0.48754	1602.1
7.45	746	2.5	NaN	2.3995	13.427	-0.33384	-178.57	23.263	4.028	-4.1571	-749.08	1078.9	47.001	852.09	1095.9	23.649	24.005	0	0	6.3442	6.2056	-13.434	-22.177	0.56947	-0.39674	14.037	22.653	6.9136	5.8089	0.60326	0.4756	1602.1
7.46	747	2.5	NaN	2.4012	13.432	-0.34116	-178.56	23.242	4.0347	-4.1227	-749.06	1078.9	47.001	852.07	1095.9	23.649	24.005	0	0	6.2897	6.1504	-13.431	-22.174	0.57236	-0.38803	14.042	22.632	6.8621	5.7624	0.6115	0.45822	1602
7.47	748	2.5	NaN	2.404	13.438	-0.34384	-178.55	23.228	4.0383	-4.1013	-749.03	1078.9	47	852.05	1095.9	23.649	24.005	0	0	6.2647	6.125	-13.428	-22.171	0.57589	-0.3799	14.047	22.619	6.8406	5.7451	0.61949	0.44784	1602
7.48	749	2.5	NaN	2.3961	13.422	-0.30951	-178.54	23.243	4.0085	-4.2128	-749.06	1078.9	46.913	851.98	1095.9	23.649	24.005	0	0	6.2757	6.1361	-13.425	-22.168	0.56711	-0.37365	14.033	22.632	6.8428	5.7625	0.60761	0.464	1601.9
7.49	750	2.5	NaN	2.4005	13.419	-0.30751	-178.55	23.215	4.0725	-4.2069	-749.07	1078.9	47.078	851.97	1095.9	23.649	24.005	0	0	6.2327	6.0925	-13.423	-22.166	0.56578	-0.38109	14.028	22.605	6.7985	5.7114	0.60547	0.4392	1601.9
7.5	751	2.5	NaN	2.4058	13.415	-0.31651	-178.54	23.239	4.0488	-4.1747	-749.05	1078.9	47.014	851.86	1096	23.649	24.005	0	0	6.1937	6.0529	-13.42	-22.163	0.57441	-0.36942	14.026	22.629	6.7681	5.6835	0.6058	0.46567	1601.8
7.51	752	2.5	NaN	2.4119	13.418	-0.32294	-178.54	23.24	4.0474	-4.139	-749.03	1078.9	47.007	851.8	1096	23.649	24.005	0	0	6.1681	6.027	-13.417	-22.16	0.58194	-0.36676	14.029	22.63	6.75	5.6602	0.61149	0.46942	1601.7
7.52	753	2.5	NaN	2.4221	13.42	-0.3299	-178.54	23.24	4.0525	-4.0905	-749.02	1078.9	47.026	851.75	1095.9	23.649	24.005	0	0	6.0292	5.886	-13.413	-22.157	0.59308	-0.36691	14.03	22.629	6.6223	5.5191	0.6169	0.47266	1601.7
7.53	754	2.5	NaN	2.4358	13.418	-0.32906	-178.53	23.252	4.0427	-4.0638	-749.02	1078.9	47	851.69	1095.9	23.649	24.005	0	0	5.8715	5.726	-13.41	-22.153	0.60863	-0.36182	14.028	22.641	6.4802	5.3642	0.6187	0.48813	1601.6
7.54	755	2.5	NaN	2.4473	13.417	-0.304	-178.52	23.259	4.0164	-4.1228	-749.03	1078.9	46.891	851.64	1096	23.649	24.005	0	0	5.2876	5.1335	-13.397	-22.14	0.62188	-0.35013	14.026	22.649	5.9095	4.7834	0.62927	0.50885	1601.6
7.55	756	2.5	NaN	2.4451	13.425	-0.31242	-178.53	23.241	3.9876	-4.098	-749	1078.9	46.806	851.67	1095.9	23.649	24.005	0	0	4.9334	4.774	-13.39	-22.133	0.62359	-0.34774	14.034	22.632	5.5569	4.4263	0.64376	0.4984	1601.6
7.56	757	2.5	NaN	2.4575	13.428	-0.30874	-178.53	23.242	3.9996	-4.073	-748.99	1078.9	46.819	851.61	1095.9	23.649	24.005	0	0	4.9516	4.7926	-13.392	-22.135	0.63636	-0.35331	14.037	22.633	5.588	4.4393	0.64501	0.49784	1601.5
7.57	758	2.5	NaN	2.4678	13.432	-0.29733	-178.52	23.249	4.0336	-4.0721	-748.99	1078.9	46.868	851.54	1095.9	23.649	24.005	0	0	4.9218	4.7623	-13.392	-22.135	0.64485	-0.34722	14.041	22.641	5.5667	4.4151	0.6489	0.5052	1601.4
7.58	759	2.5	NaN	2.4735	13.436	-0.28823	-178.52	23.255	4.0664	-4.0854	-748.98	1078.9	46.911	851.5	1095.9	23.649	24.005	0	0	4.8941	4.7342	-13.393	-22.137	0.6485	-0.34124	14.045	22.647	5.5426	4.3929	0.65147	0.51017	1601.4
7.59	760	2.5	NaN	2.477	13.438	-0.29085	-178.51	23.26	4.0764	-4.0815	-748.97	1078.9	46.905	851.48	1095.9	23.649	24.005	0	0	4.8831	4.7231	-13.396	-22.139	0.65231	-0.33918	14.046	22.651	5.5355	4.3839	0.65079	0.51202	1601.3
7.6	761	2.5	NaN	2.4816	13.439	-0.30718	-178.5	23.273	4.053	-4.0267	-748.96	1078.9	46.81	851.45	1095.9	23.649	26.266	0	0	4.8739	4.7138	-13.396	-22.14	0.6622	-0.32382	14.049	22.664	5.5361	4.3899	0.65241	0.52382	1601.3
7.61	762	2.5	NaN	2.4766	13.425	-0.26809	-178.48	23.272	4.0708	-4.154	-749.01	1078.9	46.799	851.45	1095.9	23.649	24.005	0	0	4.8652	4.7048	-13.397	-22.14	0.65306	-0.30553	14.035	22.662	5.5182	4.3993	0.63755	0.52218	1601.4
7.62	763	2.5	NaN	2.4823	13.436	-0.27405	-178.45	23.311	4.0764	-4.1321	-748.99	1078.9	46.711	851.4	1096	23.649	32.328	0	0	4.8971	4.7372	-13.399	-22.143	0.66268	-0.27066	14.047	22.7	5.5597	4.4665	0.64773	0.55786	1601.3
7.63	764	2.5	NaN	2.4839	13.438	-0.27492	-178.43	23.325	4.1247	-4.1426	-749.01	1078.9	46.76	851.38	1096	23.649	34.328	0	0	4.923	4.7635	-13.401	-22.145	0.66214	-0.24906	14.049	22.714	5.5851	4.5144	0.64764	0.56908	1601.3
7.64	765	2.5	NaN	2.4847	13.436	-0.28001	-178.41	23.324	4.171	-4.1523	-749.04	1078.9	46.812	851.39	1096	23.649	51.072	0	0	4.9303	4.7709	-13.403	-22.146	0.66076	-0.22908	14.047	22.713	5.591	4.5418	0.64378	0.56708	1601.3
7.65	766	2.5	NaN	2.4878	13.438	-0.29603	-178.37	23.335	4.1764	-4.1319	-749.06	1078.9	46.731	851.4	1096	23.649	49.215	0	0	4.9803	4.8217	-13.407	-22.151	0.66755	-0.194	14.049	22.724	5.6478	4.6277	0.64217	0.57327	1601.4
7.66	767	2.5	NaN	2.4849	13.433	-0.28968	-178.33	23.36	4.1767	-4.1872	-749.1	1079	46.6	851.41	1096.1	23.649	24.005	0	0	5.0256	4.8676	-13.412	-22.155	0.6674	-0.1448	14.046	22.747	5.693	4.7228	0.63387	0.59236	1601.4
7.67	768	2.5	NaN	2.4903	13.438	-0.29927	-178.29	23.385	4.2099	-4.179	-749.11	1078.9	46.583	851.38	1096.1	23.649	48.37	0	0	5.0402	4.8824	-13.415	-22.158	0.67365	-0.10176	14.052	22.771	5.7138	4.7807	0.63641	0.61235	1601.4
7.68	769	2.5	NaN	2.4895	13.442	-0.29378	-178.25	23.406	4.1938	-4.2178	-749.12	1078.9	46.457	851.39	1096.1	23.649	51.627	0	0	5.0931	4.9361	-13.418	-22.161	0.67599	-0.066283	14.057	22.791	5.7691	4.8698	0.63909	0.62944	1601.4
7.69	770	2.5	NaN	2.4947	13.452	-0.2936	-178.22	23.411	4.2208	-4.2269	-749.12	1078.9	46.45	851.41	1096.1	23.649	52.205	0	0	5.1574	5.0014	-13.421	-22.164	0.68116	-0.03704	14.067	22.797	5.8386	4.9644	0.64595	0.63251	1601.4
7.7	771	2.5	NaN	2.5008	13.462	-0.28864	-178.18	23.418	4.266	-4.2644	-749.12	1079	46.461	851.44	1096.1	23.649	51.487	0	0	5.27	5.1156	-13.423	-22.166	0.68553	0.0048778	14.076	22.804	5.9555	5.1205	0.65352	0.63793	1601.5
7.71	772	2.5	NaN	2.5009	13.468	-0.27612	-178.12	23.437	4.2865	-4.3528	-749.13	1079	46.387	851.47	1096.1	23.649	51.547	0	0	5.386	5.2333	-13.425	-22.169	0.68523	0.060978	14.082	22.823	6.0712	5.2943	0.65669	0.65493	1601.5
7.72	773	2.5	NaN	2.5033	13.473	-0.30396	-178.11	23.436	4.3273	-4.2838	-749.13	1079	46.474	851.49	1096.1	23.649	52.735	0	0	5.4917	5.3407	-13.428	-22.172	0.68701	0.073047	14.088	22.822	6.1788	5.4137	0.65934	0.65034	1601.5
7.73	774	2.5	NaN	2.5023	13.474	-0.29772	-178.07	23.445	4.2915	-4.3292	-749.15	1079	46.309	851.53	1096.1	23.649	52.729	0	0	5.5604	5.4103	-13.43	-22.174	0.69035	0.12019	14.089	22.831	6.2507	5.5305	0.6587	0.65714	1601.6
7.74	775	2.5	NaN	2.4962	13.479	-0.31586	-178.04	23.457	4.3044	-4.3182	-749.16	1079	46.289	851.57	1096.2	23.649	52.813	0	0	5.619	5.4697	-13.432	-22.175	0.68539	0.15323	14.094	22.842	6.3043	5.623	0.66261	0.66701	1601.6
7.75	776	2.5	NaN	2.4919	13.477	-0.32635	-178.02	23.452	4.3442	-4.334	-749.18	1079	46.369	851.62	1096.2	23.649	52.905	0	0	5.6775	5.5292	-13.433	-22.177	0.67774	0.16809	14.093	22.837	6.3553	5.6972	0.65943	0.6602	1601.7
7.76	777	2.5	NaN	2.4875	13.474	-0.33665	-178.01	23.444	4.3652	-4.3468	-749.2	1079	46.413	851.68	1096.2	23.649	52.756	0	0	5.755	5.6078	-13.435	-22.178	0.6714	0.17849	14.089	22.829	6.4264	5.7863	0.65458	0.65071	1601.8
7.77	778	2.5	NaN	2.4785	13.477	-0.36571	-177.99	23.451	4.3478	-4.2996	-749.2	1079	46.355	851.73	1096.2	23.649	51.887	0	0	5.8397	5.6937	-13.436	-22.179	0.66625	0.19679	14.093	22.835	6.506	5.8905	0.65779	0.65613	1601.8
7.78	779	2.5	NaN	2.4695	13.482	-0.38914	-177.98	23.44	4.3912	-4.275	-749.18	1078.9	46.493	851.82	1096.2	23.649	51.661	0	0	5.8207	5.6745	-13.435	-22.179	0.65324	0.19953	14.099	22.823	6.474	5.874	0.66382	0.64485	1601.9
7.79	780	2.5	NaN	2.4508	13.475	-0.38352	-177.97	23.46	4.3653	-4.3531	-749.2	1079	46.433	851.83	1096.2	23.649	49.001	0	0	5.794	5.6474	-13.434	-22.177	0.63396	0.21242	14.093	22.842	6.428	5.8598	0.65972	0.66492	1601.9
7.8	781	2.5	NaN	2.4453	13.474	-0.39014	-177.96	23.458	4.3541	-4.3481	-749.19	1079	46.428	851.88	1096.3	23.649	48.444	0	0	5.8123	5.666	-13.43	-22.173	0.62884	0.2206	14.093	22.84	6.4412	5.8866	0.66247	0.66622	1602
7.81	782	2.5	NaN	2.439	13.476	-0.38922	-177.95	23.462	4.3268	-4.3614	-749.17	1079	46.373	851.91	1096.3	23.649	40.604	0	0	5.7761	5.6292	-13.426	-22.169	0.62399	0.23012	14.096	22.842	6.4001	5.8593	0.66996	0.67297	1602
7.82	783	2.5	NaN	2.4305	13.477	-0.38195	-177.95	23.468	4.3062	-4.3953	-749.14	1079	46.334	851.93	1096.3	23.649	41.786	0	0	5.7391	5.5916	-13.421	-22.164	0.61572	0.23716	14.097	22.847	6.3548	5.8288	0.67609	0.68274	1602
7.83	784	2.5	NaN	2.4283	13.47	-0.38658	-177.95	23.463	4.3336	-4.3743	-749.16	1079	46.438	851.98	1096.3	23.649	45.575	0	0	5.7684	5.6214	-13.415	-22.158	0.61062	0.23558	14.091	22.843	6.379	5.8569	0.67593	0.68434	1602
7.84	785	2.5	NaN	2.4329	13.461	-0.4149	-177.94	23.511	4.329	-4.2704	-749.16	1079	46.438	851.94	1096.4	23.649	47.596	0	0	5.8434	5.6974	-13.409	-22.153	0.61889	0.2465	14.085	22.888	6.4623	5.9439	0.67539	0.73496	1602
7.85	786	2.5	NaN	2.4353	13.447	-0.40267	-177.95	23.502	4.3278	-4.2832	-749.19	1078.9	46.47	852	1096.4	23.649	48.482	0	0	5.9398	5.7953	-13.404	-22.147	0.61979	0.23688	14.07	22.879	6.5596	6.0322	0.66605	0.73169	1602.1
7.86	787	2.5	NaN	2.4445	13.443	-0.38374	-177.95	23.514	4.3655	-4.3017	-749.18	1079	46.605	852.03	1096.4	23.649	48.125	0	0	5.9417	5.7973	-13.397	-22.14	0.62355	0.22422	14.067	22.89	6.5653	6.0215	0.67025	0.74977	1602.1
7.87	788	2.5	NaN	2.4548	13.449	-0.35954	-177.96	23.505	4.1985	-4.3235	-749.16	1079	46.128	852.18	1096.5	23.649	47.915	0	0	5.9143	5.7694	-13.389	-22.132	0.65023	0.23415	14.076	22.878	6.5645	6.0036	0.68671	0.74557	1602.2
7.88	789	2.5	NaN	2.4632	13.458	-0.3357	-177.94	23.613	4.1356	-4.348	-749.13	1079	45.925	851.94	1096.6	23.649	47.658	0	0	5.8868	5.7415	-13.381	-22.125	0.66474	0.26172	14.088	22.984	6.5516	6.0033	0.70623	0.85891	1602
7.89	790	2.5	NaN	2.472	13.46	-0.3221	-177.87	23.985	4.7129	-4.3649	-749.12	1079	47.564	850.75	1096.6	23.649	45.387	0	0	5.9094	5.7645	-13.376	-22.119	0.61289	0.26694	14.091	23.354	6.5223	6.0314	0.71519	1.2352	1600.8
7.9	791	2.5	NaN	2.4854	13.462	-0.31248	-178.01	23.587	4.3774	-4.3596	-749.11	1079	46.727	851.99	1096.5	23.649	45.676	0	0	5.9534	5.8091	-13.371	-22.115	0.65784	0.16615	14.088	22.961	6.6112	5.9752	0.71628	0.8462	1602
7.91	792	2.5	NaN	2.4942	13.465	-0.33309	-178.02	23.551	4.3336	-4.2888	-749.1	1079	46.615	852.12	1096.5	23.649	26.517	0	0	5.9973	5.8536	-13.371	-22.115	0.67331	0.15608	14.09	22.925	6.6706	6.0097	0.7187	0.81057	1602.1
7.92	793	2.5	NaN	2.5127	13.466	-0.33954	-178.04	23.547	4.3028	-4.2481	-749.09	1079	46.538	852.13	1096.5	23.649	55.955	0	0	5.9814	5.8376	-13.373	-22.116	0.69608	0.1432	14.092	22.922	6.6775	5.9808	0.71883	0.80528	1602.1
7.93	794	2.5	NaN	2.5292	13.469	-0.347	-178.06	23.542	4.3039	-4.1977	-749.08	1079	46.55	852.15	1096.5	23.649	60.137	0	0	5.9318	5.7872	-13.376	-22.119	0.71396	0.12337	14.095	22.915	6.6458	5.9106	0.7193	0.79608	1602.1
7.94	795	2.5	NaN	2.5376	13.472	-0.35147	-178.08	23.542	4.3457	-4.1579	-749.06	1078.9	46.669	852.15	1096.5	23.649	58.526	0	0	5.8679	5.7223	-13.374	-22.117	0.71954	0.10526	14.099	22.914	6.5874	5.8276	0.72566	0.7974	1602.1
7.95	796	2.5	NaN	2.5451	13.472	-0.32274	-178.08	23.548	4.3673	-4.2195	-749.06	1079	46.726	852.16	1096.5	23.649	59.327	0	0	5.8279	5.6818	-13.369	-22.113	0.72273	0.093895	14.101	22.92	6.5506	5.7756	0.73147	0.80692	1602.1
7.96	797	2.5	NaN	2.5619	13.476	-0.32559	-178.09	23.544	4.3281	-4.1809	-749.05	1079	46.618	852.17	1096.6	23.649	59.138	0	0	5.9157	5.7708	-13.365	-22.108	0.74475	0.093718	14.105	22.915	6.6604	5.8646	0.74054	0.80696	1602.1
7.97	798	2.5	NaN	2.5648	13.474	-0.324	-178.07	23.505	4.0203	-4.1832	-749.05	1079	45.678	852.36	1096.7	23.649	59.703	0	0	5.8497	5.7039	-13.361	-22.105	0.78139	0.14165	14.107	22.872	6.6311	5.8455	0.74547	0.76754	1602.3
7.98	799	2.5	NaN	2.5662	13.476	-0.33209	-178.07	23.531	4.1279	-4.1588	-749.04	1079	45.981	852.26	1096.7	23.649	59.788	0	0	5.7151	5.5673	-13.359	-22.103	0.77273	0.13365	14.109	22.898	6.4878	5.7009	0.74932	0.79508	1602.2
7.99	800	2.5	NaN	2.5683	13.476	-0.33128	-178.07	23.565	4.3395	-4.1503	-749.04	1079	46.579	852.1	1096.6	23.649	60.487	0	0	5.6628	5.5142	-13.358	-22.101	0.75355	0.11739	14.109	22.933	6.4164	5.6316	0.75113	0.83175	1602
8	801	2.5	NaN	2.57	13.473	-0.31576	-178.05	23.561	4.3601	-4.1744	-749.04	1078.9	46.581	852.08	1096.7	23.649	60.66	0	0	5.6148	5.4655	-13.356	-22.099	0.75437	0.13465	14.107	22.927	6.3692	5.6002	0.75134	0.82789	1602
8.01	802	2.5	NaN	2.5698	13.473	-0.30995	-178.03	23.546	4.3271	-4.1697	-749.03	1078.9	46.419	852.1	1096.7	23.649	60.88	0	0	5.5729	5.423	-13.354	-22.097	0.76007	0.15734	14.108	22.911	6.3329	5.5803	0.75386	0.8131	1602
8.02	803	2.5	NaN	2.5655	13.479	-0.30336	-178.02	23.546	4.3955	-4.182	-749.02	1078.9	46.529	852.08	1096.7	23.649	61.719	0	1	5.5172	5.3665	-13.352	-22.095	0.75142	0.16954	14.115	22.91	6.2686	5.536	0.76347	0.81523	1602
8.03	804	2.5	NaN	2.5644	13.484	-0.30389	-178	23.523	4.3988	-4.1843	-749.01	1078.9	46.461	852.11	1096.7	23.649	60.651	0	1	5.4448	5.293	-13.35	-22.093	0.75271	0.18812	14.12	22.887	6.1975	5.4811	0.77018	0.79382	1602
8.04	805	2.5	NaN	2.5544	13.48	-0.31131	-177.98	23.489	4.4244	-4.1717	-749.02	1078.9	46.46	852.15	1096.7	23.649	57.149	0	1	5.3129	5.1592	-13.348	-22.092	0.74325	0.20563	14.116	22.853	6.0562	5.3648	0.76738	0.76134	1602.1
8.05	806	2.5	NaN	2.5446	13.477	-0.32328	-177.97	23.448	4.4499	-4.1427	-749.04	1078.9	46.463	852.21	1096.7	23.649	53.35	0	1	5.2194	5.0643	-13.348	-22.092	0.73444	0.22436	14.113	22.813	5.9539	5.2887	0.76421	0.72164	1602.1
8.06	807	2.5	NaN	2.5436	13.481	-0.3365	-177.95	23.406	4.4472	-4.1022	-749.03	1078.9	46.395	852.28	1096.7	23.649	47.074	0	1	5.1524	4.9963	-13.349	-22.092	0.73738	0.24636	14.116	22.771	5.8898	5.2426	0.76667	0.67886	1602.2
8.07	808	2.5	NaN	2.5441	13.48	-0.34765	-177.93	23.368	4.4531	-4.0645	-749.04	1078.9	46.361	852.33	1096.6	23.649	42.011	0	1	5.1121	4.9555	-13.349	-22.092	0.7405	0.26679	14.113	22.735	5.8526	5.2222	0.76372	0.6422	1602.3
8.08	809	2.5	NaN	2.5346	13.485	-0.33736	-177.9	23.337	4.4079	-4.1048	-749.03	1078.9	46.186	852.35	1096.6	23.649	43.159	0	1	5.0972	4.9403	-13.349	-22.092	0.73586	0.29965	14.118	22.704	5.8331	5.24	0.7692	0.61202	1602.3
8.09	810	2.5	NaN	2.5275	13.493	-0.31629	-177.89	23.292	4.4414	-4.1768	-749.02	1078.9	46.257	852.41	1096.6	23.649	37.147	0	1	5.1031	4.9462	-13.349	-22.092	0.72372	0.31059	14.125	22.66	5.8268	5.2568	0.77685	0.56766	1602.3
8.1	811	2.5	NaN	2.5236	13.499	-0.30588	-177.87	23.266	4.4627	-4.2193	-749.01	1079	46.309	852.46	1096.6	23.649	33.189	0	1	5.1121	4.9555	-13.348	-22.091	0.71649	0.32407	14.132	22.633	5.8286	5.2795	0.78373	0.5421	1602.4
8.11	812	2.5	NaN	2.5224	13.501	-0.32073	-177.85	23.259	4.4701	-4.1891	-749.01	1079	46.343	852.49	1096.7	23.649	37.878	0	1	5.1399	4.9836	-13.347	-22.091	0.7152	0.34318	14.134	22.625	5.8551	5.3268	0.78686	0.5347	1602.4
8.12	813	2.5	NaN	2.5228	13.501	-0.35317	-177.83	23.256	4.4668	-4.1086	-749.02	1078.9	46.364	852.51	1096.6	23.649	43.15	0	1	5.315	5.1613	-13.348	-22.091	0.7177	0.36637	14.133	22.623	6.0327	5.5277	0.78583	0.53179	1602.4
8.13	814	2.5	NaN	2.5237	13.505	-0.34978	-177.8	23.255	4.3581	-4.1379	-749.02	1079	46.061	852.54	1096.6	23.649	47.954	0	1	5.3952	5.2427	-13.348	-22.091	0.72845	0.40725	14.137	22.623	6.1236	5.6499	0.78913	0.53199	1602.5
8.14	815	2.5	NaN	2.5268	13.509	-0.37095	-177.78	23.263	4.3955	-4.0763	-749.02	1078.9	46.181	852.55	1096.6	23.649	50.176	0	1	5.4071	5.2548	-13.348	-22.092	0.72946	0.42078	14.142	22.631	6.1366	5.6756	0.79312	0.539	1602.5
8.15	816	2.5	NaN	2.5264	13.512	-0.34698	-177.75	23.263	4.3911	-4.1611	-749.03	1079	46.175	852.57	1096.6	23.649	53.018	0	1	5.5314	5.3809	-13.349	-22.092	0.72624	0.44734	14.144	22.631	6.2576	5.8282	0.79565	0.53865	1602.5
8.16	817	2.5	NaN	2.5314	13.517	-0.33802	-177.72	23.265	4.3857	-4.1965	-749.04	1079	46.164	852.58	1096.6	23.649	54.043	0	1	5.6372	5.4882	-13.348	-22.092	0.73038	0.47606	14.149	22.633	6.3676	5.9643	0.80072	0.54086	1602.5
8.17	818	2.5	NaN	2.5413	13.523	-0.34379	-177.69	23.268	4.4008	-4.1832	-749.04	1079	46.211	852.57	1096.7	23.649	55.637	0	1	5.7249	5.5772	-13.348	-22.091	0.73908	0.50383	14.157	22.635	6.464	6.0811	0.80887	0.54373	1602.5
8.18	819	2.5	NaN	2.5499	13.531	-0.34129	-177.66	23.266	4.4292	-4.2008	-749.03	1079	46.294	852.59	1096.7	23.649	55.091	0	1	5.791	5.6443	-13.347	-22.091	0.74411	0.53193	14.165	22.632	6.5351	6.1763	0.81756	0.54138	1602.5
8.19	820	2.5	NaN	2.5529	13.535	-0.36962	-177.64	23.269	4.4257	-4.1431	-749.03	1078.9	46.286	852.6	1096.7	23.649	54.813	0	1	5.849	5.7031	-13.347	-22.09	0.74946	0.55594	14.171	22.633	6.5984	6.2591	0.82379	0.54301	1602.5
8.2	821	2.5	NaN	2.5554	13.537	-0.35617	-177.62	23.267	4.4184	-4.1948	-749.03	1078.9	46.279	852.62	1096.7	23.649	55.308	0	1	6.0282	5.885	-13.348	-22.091	0.75038	0.57362	14.173	22.631	6.7786	6.4586	0.8245	0.53927	1602.5
8.21	822	2.5	NaN	2.5557	13.543	-0.35746	-177.61	23.264	4.4015	-4.2064	-749.04	1078.9	46.246	852.64	1096.7	23.649	56.126	0	1	6.1467	6.0053	-13.349	-22.092	0.75147	0.59052	14.179	22.628	6.8982	6.5958	0.83041	0.5358	1602.6
8.22	823	2.5	NaN	2.5557	13.547	-0.35969	-177.59	23.266	4.4113	-4.2162	-749.04	1078.9	46.277	852.65	1096.8	23.649	55.275	0	1	6.2095	6.069	-13.349	-22.092	0.75	0.60618	14.185	22.629	6.9595	6.6752	0.83595	0.53688	1602.6
8.23	824	2.5	NaN	2.5562	13.551	-0.36016	-177.57	23.278	4.4479	-4.2372	-749.04	1079	46.371	852.66	1096.8	23.649	54.376	0	1	6.2378	6.0977	-13.35	-22.093	0.74644	0.62378	14.189	22.639	6.9843	6.7215	0.83908	0.546	1602.6
8.24	825	2.5	NaN	2.5576	13.556	-0.36647	-177.54	23.301	4.4754	-4.2516	-749.06	1079	46.431	852.67	1096.8	23.649	55.661	0	1	6.2673	6.1276	-13.352	-22.096	0.7452	0.65009	14.196	22.662	7.0125	6.7777	0.84337	0.56591	1602.6
8.25	826	2.5	NaN	2.5635	13.559	-0.37382	-177.5	23.321	4.4341	-4.2437	-749.06	1078.9	46.292	852.7	1096.8	23.649	55.622	0	1	6.3198	6.1809	-13.355	-22.098	0.75641	0.69675	14.199	22.681	7.0762	6.8777	0.84421	0.58297	1602.7
8.26	827	2.5	NaN	2.5671	13.558	-0.3837	-177.47	23.352	4.4097	-4.2241	-749.08	1079	46.205	852.68	1096.9	23.649	55.44	0	1	6.3537	6.2153	-13.358	-22.101	0.76383	0.73059	14.198	22.712	7.1175	6.9459	0.83987	0.61029	1602.7
8.27	828	2.5	NaN	2.5714	13.561	-0.39048	-177.45	23.362	4.4536	-4.202	-749.08	1078.9	46.32	852.7	1096.9	23.649	56.497	0	1	6.3722	6.2341	-13.363	-22.106	0.76479	0.74716	14.201	22.722	7.137	6.9813	0.83802	0.6152	1602.7
8.28	829	2.5	NaN	2.5696	13.559	-0.38355	-177.41	23.38	4.4419	-4.2263	-749.09	1078.9	46.257	852.72	1096.9	23.649	56.496	0	1	6.4162	6.2787	-13.367	-22.11	0.76442	0.78117	14.199	22.739	7.1806	7.0599	0.83239	0.62889	1602.7
8.29	830	2.5	NaN	2.5661	13.556	-0.37316	-177.37	23.404	4.3786	-4.2643	-749.11	1078.9	46.027	852.73	1096.9	23.649	57.279	0	1	6.381	6.243	-13.371	-22.115	0.76783	0.83012	14.197	22.763	7.1488	7.0731	0.82541	0.6485	1602.7
8.3	831	2.5	NaN	2.5733	13.565	-0.38327	-177.35	23.402	4.3904	-4.2251	-749.09	1078.9	46.02	852.76	1096.9	23.649	56.671	0	1	6.2598	6.12	-13.376	-22.119	0.77674	0.85716	14.206	22.761	7.0365	6.9772	0.83036	0.6423	1602.7
8.31	832	2.5	NaN	2.576	13.575	-0.39074	-177.33	23.398	4.4264	-4.1883	-749.08	1079	46.087	852.77	1096.9	23.649	56.57	0	1	6.1386	5.9971	-13.38	-22.124	0.77834	0.87605	14.215	22.758	6.917	6.8731	0.83459	0.63409	1602.7
8.32	833	2.5	NaN	2.5776	13.565	-0.36886	-177.3	23.41	4.4089	-4.2451	-749.12	1079	45.976	852.76	1096.9	23.649	55.969	0	1	6.0175	5.8741	-13.385	-22.128	0.78189	0.90664	14.206	22.769	6.7994	6.7807	0.82063	0.64056	1602.8
8.33	834	2.5	NaN	2.5807	13.571	-0.35962	-177.27	23.405	4.4044	-4.2417	-749.12	1079	45.871	852.78	1096.9	23.649	56.59	0	1	5.8963	5.7511	-13.39	-22.133	0.78889	0.93753	14.214	22.763	6.6852	6.6887	0.82409	0.63008	1602.8
8.34	835	2.5	NaN	2.5799	13.577	-0.34671	-177.26	23.39	4.4244	-4.2599	-749.12	1079	45.866	852.82	1096.9	23.649	56.869	0	1	5.7751	5.6282	-13.394	-22.137	0.78766	0.95078	14.22	22.747	6.5628	6.579	0.82608	0.6095	1602.8
8.35	836	2.5	NaN	2.577	13.575	-0.33286	-177.26	23.377	4.4587	-4.2958	-749.13	1079	45.933	852.86	1096.9	23.649	56.631	0	1	5.6539	5.5052	-13.399	-22.142	0.78115	0.94856	14.218	22.734	6.4351	6.4538	0.8192	0.59219	1602.9
8.36	837	2.5	NaN	2.5826	13.58	-0.34851	-177.25	23.377	4.4845	-4.2195	-749.13	1079	45.939	852.85	1097	23.649	53.935	0	1	5.5328	5.3823	-13.403	-22.147	0.7892	0.95475	14.224	22.733	6.322	6.337	0.82112	0.58641	1602.9
8.37	838	2.5	NaN	2.5799	13.584	-0.31475	-177.27	23.358	4.4836	-4.3165	-749.12	1079	45.9	852.91	1097	23.649	51.157	0	1	5.4607	5.3092	-13.407	-22.15	0.78448	0.93784	14.228	22.714	6.2452	6.247	0.82096	0.56427	1602.9
8.38	839	2.5	NaN	2.5918	13.591	-0.32834	-177.29	23.369	4.4945	-4.2236	-749.13	1078.9	45.855	852.97	1097	23.649	45.433	0	1	5.4534	5.3017	-13.409	-22.153	0.8014	0.91807	14.237	22.723	6.2548	6.2198	0.82741	0.57018	1603
8.39	840	2.5	NaN	2.5969	13.6	-0.34243	-177.33	23.366	4.4967	-4.1478	-749.13	1079	45.827	853.04	1097	23.649	49.897	0	1	5.4725	5.3212	-13.413	-22.156	0.81028	0.88043	14.246	22.719	6.2828	6.2016	0.83348	0.56334	1603
8.4	841	2.5	NaN	2.5979	13.607	-0.34216	-177.37	23.348	4.4777	-4.132	-749.11	1079	45.773	853.11	1097	23.649	63.262	0	1	5.5115	5.3607	-13.416	-22.159	0.81385	0.84369	14.253	22.702	6.3253	6.2044	0.83727	0.54259	1603.1
8.41	842	2.5	NaN	2.5995	13.609	-0.33223	-177.4	23.318	4.4624	-4.15	-749.11	1078.9	45.736	853.2	1097	27.346	65.365	0	1	5.5787	5.4289	-13.418	-22.162	0.81623	0.8163	14.255	22.672	6.395	6.2452	0.83677	0.51071	1603.2
8.42	843	2.5	NaN	2.5994	13.606	-0.33302	-177.43	23.273	4.5193	-4.1417	-749.11	1078.9	45.897	853.3	1097	25.878	64.72	0	1	5.6637	5.5152	-13.422	-22.165	0.81076	0.77726	14.251	22.628	6.4745	6.2924	0.82991	0.4627	1603.3
8.43	844	2.5	NaN	2.6028	13.609	-0.34075	-177.47	23.248	4.5232	-4.0994	-749.11	1078.9	45.936	853.38	1097	23.976	62.664	0	1	5.7697	5.6227	-13.425	-22.169	0.81439	0.74376	14.253	22.604	6.5841	6.3664	0.82824	0.43503	1603.4
8.44	845	2.5	NaN	2.5922	13.596	-0.31148	-177.51	23.242	4.495	-4.1798	-749.15	1078.9	45.892	853.49	1097	23.649	61.613	0	1	5.8319	5.6858	-13.43	-22.173	0.80266	0.70107	14.239	22.599	6.6345	6.3869	0.80949	0.42574	1603.5
8.45	846	2.5	NaN	2.5936	13.597	-0.31295	-177.53	23.254	4.4774	-4.1615	-749.15	1078.9	45.868	853.54	1097	23.649	61.257	0	0	5.8617	5.716	-13.435	-22.178	0.80563	0.68285	14.24	22.61	6.6673	6.3989	0.8053	0.43248	1603.6
8.46	847	2.5	NaN	2.5983	13.599	-0.31707	-177.55	23.276	4.4629	-4.137	-749.13	1078.9	45.858	853.58	1097	23.649	61.204	0	0	5.847	5.7012	-13.439	-22.182	0.81163	0.66758	14.243	22.632	6.6587	6.3688	0.804	0.44961	1603.6
8.47	848	2.5	NaN	2.5959	13.592	-0.3	-177.58	23.304	4.4343	-4.1792	-749.15	1079	45.83	853.7	1097	23.649	60.98	0	0	5.8513	5.7055	-13.444	-22.187	0.80886	0.63525	14.236	22.66	6.6601	6.3407	0.79265	0.47323	1603.7
8.48	849	2.5	NaN	2.5985	13.591	-0.31812	-177.61	23.341	4.395	-4.0881	-749.15	1079	45.783	853.82	1097	23.649	60.263	0	0	5.8379	5.6919	-13.447	-22.191	0.81654	0.61061	14.236	22.696	6.6544	6.3025	0.78837	0.50572	1603.8
8.49	850	60	NaN	2.5981	13.597	-0.31603	-177.63	23.4	4.3695	-4.0771	-749.14	1079	45.792	853.93	1097	23.649	59.885	0	0	5.7823	5.6355	-13.45	-22.194	0.81633	0.58545	14.244	22.754	6.5986	6.2209	0.79353	0.55991	1603.9
8.5	851	60	NaN	2.603	13.604	-0.32922	-177.64	23.404	4.359	-4.0327	-749.13	1078.9	45.785	853.97	1097	23.649	59.634	0	0	5.6939	5.5458	-13.454	-22.197	0.82304	0.57944	14.25	22.758	6.5169	6.1252	0.79617	0.56014	1604
8.51	852	60	0	2.6054	13.605	-0.31702	-177.65	23.436	4.3402	-4.0571	-749.13	1078.9	45.788	854.08	1097.1	23.649	59.426	0	0	5.5588	5.4087	-13.459	-22.202	0.82458	0.56853	14.252	22.789	6.3834	5.9772	0.79295	0.58648	1604.1
8.52	853	60	NaN	2.609	13.612	-0.30997	-177.66	23.476	4.2991	-4.0615	-749.12	1078.9	45.751	854.2	1097.1	23.649	59.509	0	0	5.5134	5.3626	-13.464	-22.207	0.82951	0.56023	14.26	22.828	6.3429	5.9228	0.79567	0.62114	1604.2
8.53	854	60	NaN	2.6151	13.622	-0.30442	-177.65	23.545	4.1683	-4.0565	-749.1	1078.9	45.436	854.25	1097.1	23.649	60.001	0	0	5.4485	5.2968	-13.469	-22.212	0.84705	0.58227	14.271	22.896	6.2956	5.8791	0.80198	0.68429	1604.2
8.54	855	60	NaN	2.623	13.625	-0.28796	-177.61	23.655	3.9506	-4.0793	-749.11	1078.9	44.838	854.2	1097.2	23.649	59.82	0	0	5.3242	5.1706	-13.474	-22.217	0.87543	0.63795	14.278	23.003	6.1996	5.8086	0.80409	0.78575	1604.2
8.55	856	60	NaN	2.6295	13.634	-0.31004	-177.68	23.633	4.1624	-3.9929	-749.1	1078.9	45.646	854.47	1097.1	23.649	59.746	0	0	5.2565	5.1019	-13.484	-22.227	0.85647	0.54774	14.283	22.984	6.1129	5.6497	0.79942	0.75696	1604.4
8.56	857	60	NaN	2.6282	13.637	-0.30424	-177.68	23.657	4.1967	-4.004	-749.08	1078.9	45.794	854.53	1097.1	23.649	59.852	0	0	5.2215	5.0664	-13.493	-22.236	0.84952	0.53968	14.286	23.009	6.071	5.6061	0.79318	0.77233	1604.5
8.57	858	60	NaN	2.6335	13.641	-0.29669	-177.68	23.684	4.1665	-4.0045	-749.07	1078.9	45.744	854.58	1097.1	23.649	60.047	0	0	5.2361	5.0813	-13.497	-22.241	0.85665	0.54523	14.29	23.034	6.0928	5.6265	0.79297	0.79366	1604.5
8.58	859	60	NaN	2.6395	13.646	-0.28655	-177.67	23.718	4.1203	-4.0048	-749.06	1078.9	45.639	854.59	1097.1	23.649	59.639	0	0	5.2223	5.0673	-13.502	-22.245	0.86639	0.55613	14.296	23.068	6.0887	5.6234	0.79422	0.82329	1604.5
8.59	860	60	NaN	2.6447	13.654	-0.27922	-177.66	23.762	4.1098	-3.9894	-749.05	1078.9	45.623	854.59	1097.2	23.649	59.22	0	0	5.1601	5.0042	-13.505	-22.248	0.87268	0.56899	14.305	23.111	6.0328	5.5731	0.79981	0.86267	1604.5
8.6	861	60	NaN	2.6584	13.672	-0.29303	-177.65	23.797	4.1947	-3.8853	-748.99	1078.9	45.876	854.61	1097.2	23.649	59.032	0	0	5.0734	4.9161	-13.508	-22.251	0.88101	0.5754	14.324	23.145	5.9544	5.4915	0.81536	0.89398	1604.5
8.61	862	60	NaN	2.659	13.668	-0.26801	-177.63	23.84	4.2175	-3.9131	-749	1078.9	45.921	854.59	1097.2	23.649	57.922	0	0	4.9785	4.8199	-13.512	-22.255	0.87897	0.58714	14.321	23.188	5.8575	5.407	0.80889	0.93286	1604.5
8.62	863	60	NaN	2.6666	13.67	-0.26018	-177.62	23.851	4.2238	-3.8936	-748.98	1078.9	45.937	854.6	1097.2	23.649	56.797	0	0	4.8762	4.716	-13.517	-22.26	0.88667	0.5962	14.322	23.2	5.7628	5.3122	0.80492	0.94017	1604.5
8.63	864	60	NaN	2.6759	13.672	-0.26047	-177.62	23.864	4.2449	-3.8519	-748.95	1078.9	45.998	854.58	1097.1	23.649	54.553	0	0	4.6634	4.5001	-13.523	-22.267	0.89527	0.60173	14.322	23.214	5.5586	5.1018	0.79913	0.94747	1604.4
8.64	865	60	NaN	2.6861	13.668	-0.26169	-177.61	23.877	4.2489	-3.8055	-748.94	1078.9	46.022	854.55	1097.1	23.649	50.426	0	0	4.474	4.3079	-13.529	-22.272	0.90623	0.60651	14.318	23.227	5.3802	4.9144	0.789	0.95489	1604.4
8.65	866	60	NaN	2.6973	13.657	-0.2589	-177.61	23.875	4.2034	-3.7671	-748.97	1078.9	45.928	854.55	1097.1	23.649	43.146	0	0	4.4594	4.2931	-13.53	-22.273	0.92215	0.6121	14.306	23.226	5.3815	4.9052	0.77577	0.95316	1604.4
8.66	867	60	NaN	2.7043	13.651	-0.25147	-177.62	23.878	4.2053	-3.7524	-748.98	1078.9	45.976	854.51	1097	23.649	35.317	0	0	4.4199	4.2531	-13.531	-22.274	0.92792	0.60667	14.298	23.231	5.3479	4.8597	0.76689	0.95723	1604.4
8.67	868	60	NaN	2.7228	13.659	-0.22	-177.64	23.868	4.1364	-3.7559	-748.93	1078.9	45.864	854.44	1097	23.649	33.529	0	0	4.3283	4.1601	-13.531	-22.274	0.95026	0.58954	14.303	23.223	5.2786	4.7496	0.7725	0.94933	1604.2
8.68	869	60	NaN	2.7311	13.658	-0.20442	-177.65	23.866	4.1075	-3.752	-748.92	1078.9	45.836	854.37	1096.9	23.649	32.684	0	0	4.2021	4.0321	-13.531	-22.274	0.95956	0.57484	14.301	23.223	5.1617	4.6069	0.77012	0.94843	1604.2
8.69	870	60	NaN	2.7365	13.657	-0.21088	-177.67	23.867	4.0677	-3.696	-748.92	1078.9	45.759	854.3	1096.9	23.649	29.703	0	0	4.0783	3.9064	-13.531	-22.274	0.96961	0.56753	14.3	23.224	5.0479	4.474	0.76958	0.94981	1604.1
8.7	871	60	NaN	2.7438	13.664	-0.22744	-177.68	23.862	4.0179	-3.6047	-748.91	1078.9	45.649	854.22	1096.9	23.649	29.374	0	0	3.987	3.8138	-13.529	-22.272	0.98405	0.56363	14.307	23.22	4.971	4.3774	0.77777	0.94741	1604
8.71	872	60	NaN	2.7495	13.675	-0.22754	-177.69	23.845	4.0423	-3.5697	-748.9	1078.9	45.747	854.15	1096.9	23.649	28.994	0	0	3.9699	3.7964	-13.526	-22.27	0.98741	0.55019	14.315	23.204	4.9573	4.3466	0.78903	0.9342	1603.9
8.72	873	60	NaN	2.7532	13.672	-0.22891	-177.71	23.774	4.0124	-3.5291	-748.91	1078.9	45.728	854.11	1096.8	23.649	24.005	0	0	3.9674	3.7939	-13.524	-22.267	0.99323	0.52566	14.31	23.136	4.9606	4.3195	0.78631	0.86912	1603.9
8.73	874	60	NaN	2.7218	13.634	-0.17167	-177.72	23.717	4.0571	-3.6405	-749.09	1078.9	45.878	854.01	1096.7	23.649	25.658	0	0	3.9087	3.7344	-13.521	-22.264	0.95248	0.50702	14.27	23.082	4.8612	4.2414	0.74877	0.81743	1604
8.74	875	60	NaN	2.7042	13.613	-0.11456	-177.72	23.684	4.061	-3.7959	-749.19	1079	45.912	853.92	1096.7	23.649	24.005	0	0	3.8914	3.7167	-13.518	-22.261	0.92819	0.50112	14.246	23.051	4.8196	4.2178	0.72833	0.79062	1604
8.75	876	60	NaN	2.7026	13.611	-0.089366	-177.72	23.665	4.0338	-3.8727	-749.21	1079	45.864	853.84	1096.6	23.649	24.005	0	0	3.979	3.8056	-13.513	-22.257	0.92545	0.50779	14.242	23.034	4.9044	4.3134	0.72863	0.77739	1603.9
8.76	877	60	NaN	2.7023	13.613	-0.098742	-177.7	23.644	4.0308	-3.8177	-749.22	1079	45.889	853.75	1096.6	23.649	24.005	0	0	3.9929	3.8198	-13.508	-22.252	0.92615	0.52083	14.242	23.014	4.9191	4.3406	0.73408	0.76272	1603.8
8.77	878	60	NaN	2.7046	13.615	-0.088078	-177.69	23.631	4.0722	-3.8338	-749.24	1079	46.043	853.64	1096.6	23.649	24.005	0	0	4.0083	3.8354	-13.503	-22.246	0.92232	0.5247	14.243	23.003	4.9306	4.3601	0.73964	0.7562	1603.8
8.78	879	60	NaN	2.7075	13.631	-0.09874	-177.67	23.621	4.0937	-3.755	-749.23	1079	46.158	853.48	1096.5	23.649	24.005	0	0	4.1177	3.9464	-13.498	-22.241	0.92367	0.54807	14.257	22.994	5.0414	4.4945	0.75871	0.75297	1603.6
8.79	880	60	NaN	2.7073	13.635	-0.07564	-177.64	23.625	4.0872	-3.7719	-749.26	1079	46.191	853.31	1096.5	23.649	24.005	0	0	4.155	3.9842	-13.492	-22.235	0.92159	0.57019	14.26	23.001	5.0766	4.5544	0.76762	0.76558	1603.4
8.8	881	60	NaN	2.7074	13.638	-0.051273	-177.62	23.642	4.0468	-3.8103	-749.28	1079	46.097	853.18	1096.4	23.649	24.005	0	0	4.1567	3.986	-13.485	-22.229	0.92358	0.59564	14.262	23.018	5.0803	4.5816	0.77646	0.78955	1603.3
8.81	882	60	NaN	2.71	13.643	-0.046978	-177.6	23.659	4.0005	-3.8044	-749.28	1079	45.959	853.09	1096.5	23.649	24.005	0	0	4.148	3.9771	-13.476	-22.22	0.93116	0.62594	14.268	23.034	5.0791	4.603	0.79123	0.81456	1603.2
8.82	883	60	NaN	2.7145	13.647	-0.056938	-177.57	23.658	4.0049	-3.7443	-749.31	1079	45.969	852.98	1096.4	23.649	24.005	0	0	4.1291	3.958	-13.469	-22.212	0.93744	0.65575	14.271	23.034	5.0666	4.6137	0.80256	0.82175	1603.2
8.83	884	60	NaN	2.7194	13.661	-0.02207	-177.55	23.665	4.0008	-3.8075	-749.32	1079	45.991	852.82	1096.4	23.649	24.005	0	0	4.0779	3.906	-13.467	-22.21	0.93904	0.66638	14.283	23.043	5.0169	4.5723	0.81615	0.83239	1603
8.84	885	60	NaN	2.7177	13.665	-0.018298	-177.54	23.653	4.051	-3.7879	-749.36	1079	46.152	852.67	1096.4	23.649	24.005	0	0	4.1222	3.951	-13.465	-22.208	0.93218	0.6697	14.286	23.031	5.0544	4.6207	0.82139	0.8234	1602.9
8.85	886	60	NaN	2.7206	13.672	-0.030428	-177.53	23.64	4.0586	-3.7345	-749.38	1079	46.172	852.51	1096.3	23.649	24.005	0	0	4.1733	4.0028	-13.463	-22.206	0.93615	0.68135	14.293	23.02	5.1094	4.6841	0.82995	0.81432	1602.8
8.86	887	60	NaN	2.7226	13.679	-0.03966	-177.53	23.626	4.0442	-3.708	-749.39	1079	46.12	852.4	1096.3	23.649	24.005	0	0	4.0675	3.8954	-13.462	-22.205	0.9408	0.69316	14.298	23.007	5.0083	4.5886	0.83664	0.80226	1602.7
8.87	888	60	NaN	2.718	13.68	-0.038902	-177.52	23.609	4.0507	-3.7253	-749.4	1079	46.122	852.36	1096.3	23.649	24.005	0	0	4.0268	3.8542	-13.461	-22.204	0.93546	0.69616	14.299	22.991	4.9623	4.5504	0.83789	0.78638	1602.6
8.88	889	60	NaN	2.7204	13.691	-0.060787	-177.51	23.613	4.0533	-3.6568	-749.4	1079	46.096	852.22	1096.3	23.649	24.005	0	0	4.0166	3.8438	-13.461	-22.204	0.94114	0.70585	14.308	22.995	4.9577	4.5496	0.84756	0.7909	1602.5
8.89	890	60	NaN	2.7142	13.694	-0.066836	-177.51	23.612	4.048	-3.6416	-749.42	1079	46.038	852.09	1096.3	23.649	24.156	0	0	3.949	3.7752	-13.462	-22.205	0.93743	0.71757	14.311	22.994	4.8865	4.4928	0.84938	0.78944	1602.4
8.9	891	60	NaN	2.7122	13.71	-0.046531	-177.49	23.601	4.0639	-3.7014	-749.4	1079	45.992	851.91	1096.2	23.649	24.005	0	0	3.8833	3.7085	-13.462	-22.206	0.93475	0.73045	14.326	22.985	4.818	4.4389	0.86321	0.77922	1602.2
8.91	892	60	NaN	2.7084	13.716	-0.028825	-177.48	23.591	4.084	-3.7472	-749.41	1079	45.959	851.74	1096.2	23.649	24.857	0	0	3.825	3.6493	-13.462	-22.206	0.93023	0.74032	14.33	22.977	4.7552	4.3896	0.86738	0.77093	1602
8.92	893	60	NaN	2.7028	13.708	-0.02938	-177.47	23.586	4.0956	-3.735	-749.45	1079	45.921	851.62	1096.2	23.649	26.095	0	0	3.764	3.5875	-13.462	-22.205	0.92637	0.75148	14.321	22.972	4.6904	4.339	0.85904	0.76685	1601.9
8.93	894	60	NaN	2.7027	13.705	-0.044808	-177.45	23.578	4.0942	-3.6801	-749.47	1079	45.842	851.52	1096.2	23.649	27.639	0	0	3.7102	3.5329	-13.462	-22.205	0.93098	0.77541	14.318	22.965	4.6412	4.3083	0.85669	0.75999	1601.8
8.94	895	60	NaN	2.7088	13.709	-0.053216	-177.42	23.547	4.0685	-3.641	-749.45	1079	45.661	851.4	1096.1	23.649	29.004	0	0	3.7139	3.5366	-13.462	-22.205	0.94483	0.81166	14.321	22.935	4.6587	4.3482	0.85873	0.73011	1601.7
8.95	896	60	NaN	2.7125	13.706	-0.048841	-177.4	23.524	4.051	-3.6343	-749.46	1079	45.532	851.31	1096.1	23.649	29.389	0	0	3.6936	3.516	-13.463	-22.206	0.95329	0.8438	14.317	22.913	4.6468	4.3598	0.85441	0.70665	1601.6
8.96	897	60	NaN	2.7088	13.705	-0.047757	-177.37	23.488	4.0582	-3.6247	-749.47	1079	45.477	851.25	1096.1	23.649	29.257	0	0	3.6554	3.4773	-13.464	-22.207	0.95178	0.87464	14.315	22.878	4.6072	4.3519	0.85087	0.67061	1601.6
8.97	898	60	NaN	2.7045	13.705	-0.036541	-177.34	23.454	4.0833	-3.6501	-749.46	1079	45.476	851.18	1096	23.649	31.32	0	0	3.5908	3.4117	-13.464	-22.207	0.94656	0.90035	14.315	22.844	4.5374	4.3121	0.85053	0.63687	1601.5
8.98	899	60	NaN	2.707	13.706	-0.010979	-177.32	23.432	4.1084	-3.7177	-749.45	1079	45.478	851.07	1096	23.649	32.332	0	0	3.5388	3.3589	-13.465	-22.208	0.94641	0.92352	14.315	22.823	4.4852	4.2824	0.8501	0.61474	1601.4
8.99	900	60	NaN	2.7143	13.699	-0.013782	-177.27	23.396	4.1062	-3.6992	-749.46	1079	45.391	850.97	1096	23.649	33.637	0	0	3.557	3.3775	-13.467	-22.21	0.95742	0.96813	14.308	22.787	4.5145	4.3456	0.84107	0.57712	1601.3
9	901	60	NaN	2.7224	13.7	-0.023519	-177.24	23.349	4.1438	-3.6581	-749.44	1079	45.4	850.87	1096	23.649	35.063	0	0	3.5054	3.325	-13.468	-22.211	0.96653	1.006	14.308	22.741	4.4719	4.331	0.84027	0.52951	1601.2
9.01	902	60	NaN	2.725	13.703	-0.040872	-177.21	23.319	4.1838	-3.5987	-749.44	1079	45.442	850.8	1096	23.649	34.988	0	0	3.4171	3.2355	-13.469	-22.212	0.96972	1.0309	14.312	22.711	4.3868	4.2663	0.84289	0.49868	1601.1
9.02	903	60	NaN	2.7267	13.701	-0.037905	-177.19	23.3	4.1921	-3.6136	-749.44	1079	45.403	850.73	1096	23.649	36.672	0	0	3.4025	3.2206	-13.468	-22.211	0.97213	1.0526	14.31	22.691	4.3746	4.2732	0.84166	0.47971	1601
9.03	904	60	NaN	2.7312	13.698	-0.021344	-177.17	23.266	4.1892	-3.6708	-749.44	1079	45.334	850.68	1096	23.649	36.584	0	0	3.3616	3.1792	-13.468	-22.212	0.977	1.0721	14.307	22.658	4.3386	4.2512	0.83823	0.44643	1601
9.04	905	60	NaN	2.7402	13.707	-0.023538	-177.16	23.195	4.2276	-3.6496	-749.4	1079	45.383	850.66	1095.9	24.4	39.466	0	0	3.3014	3.1181	-13.469	-22.213	0.98499	1.082	14.314	22.588	4.2864	4.2001	0.84454	0.37571	1600.9
9.05	906	60	NaN	2.7482	13.704	-0.02874	-177.17	23.177	4.2252	-3.6282	-749.4	1079	45.348	850.6	1095.9	25.419	38.406	0	0	3.3484	3.1657	-13.471	-22.214	0.99486	1.0807	14.311	22.57	4.3432	4.2464	0.83948	0.35599	1600.8
9.06	907	60	NaN	2.7573	13.703	-0.015562	-177.17	23.133	4.252	-3.6619	-749.38	1079	45.376	850.58	1095.9	23.649	38.74	0	0	3.393	3.211	-13.473	-22.216	1.0018	1.0752	14.308	22.528	4.3948	4.2862	0.8354	0.31228	1600.8
9.07	908	60	NaN	2.767	13.7	-0.02551	-177.18	23.101	4.2622	-3.6305	-749.38	1079	45.357	850.55	1095.9	23.798	37.447	0	0	3.4186	3.237	-13.473	-22.217	1.0132	1.0623	14.305	22.496	4.4318	4.2993	0.8314	0.27939	1600.8
9.08	909	60	NaN	2.7746	13.701	-0.041313	-177.2	23.073	4.2673	-3.589	-749.35	1079	45.334	850.52	1095.9	23.767	38.144	0	0	3.4631	3.2822	-13.474	-22.217	1.023	1.0455	14.305	22.469	4.4862	4.3276	0.8306	0.2513	1600.7
9.09	910	60	NaN	2.7789	13.705	-0.045827	-177.22	23.041	4.2807	-3.5875	-749.31	1079	45.347	850.53	1095.8	24.741	37.526	0	0	3.5222	3.3421	-13.475	-22.218	1.0269	1.0281	14.309	22.438	4.5491	4.3702	0.83368	0.21958	1600.7
9.1	911	60	NaN	2.783	13.703	-0.057535	-177.24	23.013	4.287	-3.5607	-749.3	1079	45.338	850.54	1095.8	23.766	37.054	0	0	3.5913	3.4123	-13.478	-22.221	1.0323	1.0098	14.306	22.41	4.6237	4.4221	0.82802	0.18884	1600.7
9.11	912	60	NaN	2.7807	13.691	-0.043368	-177.28	22.999	4.2966	-3.6314	-749.3	1079	45.357	850.51	1095.8	24.755	35.803	0	0	3.5924	3.4133	-13.481	-22.224	1.0267	0.96811	14.294	22.396	4.6191	4.3814	0.81295	0.17252	1600.6
9.12	913	60	NaN	2.7791	13.684	-0.05609	-177.31	22.98	4.2888	-3.6066	-749.3	1079	45.318	850.51	1095.8	24.228	35.494	0	0	3.5263	3.3463	-13.484	-22.227	1.0274	0.93914	14.287	22.378	4.5537	4.2854	0.80301	0.15138	1600.6
9.13	914	60	NaN	2.7773	13.682	-0.069728	-177.33	22.966	4.2836	-3.573	-749.29	1078.9	45.293	850.53	1095.8	23.649	37.864	0	0	3.6307	3.4522	-13.484	-22.228	1.0277	0.92283	14.285	22.364	4.6584	4.375	0.80029	0.13587	1600.7
9.14	915	60	NaN	2.776	13.679	-0.073369	-177.34	22.95	4.2843	-3.5724	-749.28	1078.9	45.299	850.56	1095.8	24.398	37.866	0	0	3.7389	3.562	-13.485	-22.229	1.0263	0.90848	14.282	22.347	4.7651	4.4704	0.79703	0.11889	1600.7
9.15	916	60	NaN	2.7762	13.671	-0.071116	-177.37	22.922	4.2855	-3.5971	-749.28	1078.9	45.317	850.61	1095.8	24.403	38.938	0	0	3.8445	3.6691	-13.488	-22.231	1.025	0.8818	14.273	22.32	4.8695	4.5509	0.78536	0.089355	1600.7
9.16	917	60	NaN	2.7697	13.668	-0.072742	-177.4	22.917	4.3192	-3.5948	-749.27	1078.9	45.454	850.63	1095.8	25.899	38.056	0	0	3.8619	3.6868	-13.491	-22.234	1.0137	0.84883	14.271	22.315	4.8757	4.5357	0.77962	0.080732	1600.7
9.17	918	60	NaN	2.7643	13.668	-0.070231	-177.41	22.914	4.2976	-3.6026	-749.25	1078.9	45.432	850.66	1095.8	23.649	37.836	0	0	3.7995	3.6235	-13.495	-22.238	1.0088	0.83044	14.271	22.311	4.8083	4.4539	0.7758	0.072503	1600.7
9.18	919	60	NaN	2.757	13.67	-0.073627	-177.43	22.919	4.276	-3.5903	-749.24	1078.9	45.426	850.7	1095.8	23.649	35.824	0	0	3.8396	3.6641	-13.496	-22.24	1.0022	0.81822	14.273	22.316	4.8418	4.4824	0.77666	0.076791	1600.8
9.19	920	60	NaN	2.7498	13.669	-0.066422	-177.44	22.933	4.268	-3.6074	-749.25	1078.9	45.465	850.72	1095.8	24.065	35.694	0	0	3.8781	3.7032	-13.498	-22.241	0.99302	0.80461	14.272	22.33	4.8711	4.5078	0.77461	0.088707	1600.8
9.2	921	60	NaN	2.7454	13.666	-0.05103	-177.45	22.947	4.2725	-3.6477	-749.25	1078.9	45.54	850.74	1095.8	23.649	37.635	0	0	3.9147	3.7404	-13.5	-22.243	0.98449	0.78817	14.27	22.342	4.8992	4.5285	0.7703	0.099339	1600.8
9.21	922	60	NaN	2.7462	13.673	-0.075453	-177.46	22.941	4.2778	-3.57	-749.22	1078.9	45.629	850.77	1095.8	23.649	38.821	0	0	3.8953	3.7207	-13.502	-22.245	0.98493	0.77889	14.277	22.337	4.8802	4.4995	0.77519	0.091768	1600.8
9.22	923	60	NaN	2.7505	13.67	-0.063606	-177.47	22.928	4.2604	-3.6028	-749.21	1078.9	45.707	850.86	1095.8	23.649	36.145	0	0	3.8708	3.6959	-13.504	-22.247	0.98532	0.76744	14.275	22.322	4.8562	4.4633	0.77115	0.075287	1600.9
9.23	924	60	NaN	2.7511	13.666	-0.046089	-177.47	22.917	4.2517	-3.6537	-749.23	1078.9	45.791	850.91	1095.8	24.493	38.951	0	0	3.7829	3.6067	-13.504	-22.247	0.98125	0.75996	14.272	22.312	4.7642	4.3667	0.76772	0.064152	1601
9.24	925	60	NaN	2.7558	13.669	-0.04295	-177.47	22.911	4.2441	-3.6535	-749.22	1078.9	45.879	850.95	1095.9	24.15	37.29	0	0	3.7839	3.6077	-13.505	-22.248	0.98284	0.75447	14.275	22.304	4.7668	4.3622	0.77011	0.055984	1601
9.25	926	60	NaN	2.7617	13.673	-0.049357	-177.48	22.898	4.241	-3.6252	-749.21	1078.9	45.996	851	1095.9	23.649	37.513	0	0	3.879	3.7042	-13.507	-22.25	0.98559	0.74645	14.28	22.291	4.8646	4.4506	0.77312	0.04056	1601.1
9.26	927	60	NaN	2.7625	13.67	-0.050078	-177.49	22.869	4.2353	-3.63	-749.22	1078.9	46.14	851.08	1095.9	24.27	38.301	0	0	3.8591	3.684	-13.509	-22.252	0.98115	0.73333	14.277	22.263	4.8402	4.4173	0.76749	0.010261	1601.2
9.27	928	60	NaN	2.7744	13.667	-0.065903	-177.49	22.868	4.1066	-3.5957	-749.23	1078.9	46.081	851.15	1095.9	24.207	38.449	0	0	3.8473	3.672	-13.51	-22.254	0.99646	0.73251	14.276	22.259	4.8438	4.4045	0.76531	0.0057775	1601.2
9.28	929	60	NaN	2.7801	13.663	-0.06808	-177.51	22.83	4.1156	-3.5876	-749.25	1078.9	46.312	851.24	1095.9	23.649	37.468	0	0	3.8546	3.6794	-13.511	-22.254	0.99431	0.70065	14.271	22.221	4.8489	4.3801	0.7603	-0.033018	1601.4
9.29	930	60	NaN	2.7879	13.665	-0.072133	-177.54	22.799	4.0553	-3.576	-749.27	1078.9	46.398	851.29	1095.9	23.649	35.584	0	0	3.884	3.7092	-13.511	-22.255	0.99949	0.67175	14.275	22.189	4.8835	4.381	0.76323	-0.065369	1601.4
9.3	931	60	NaN	2.7955	13.671	-0.06838	-177.56	22.776	3.9527	-3.5873	-749.27	1078.9	46.359	851.34	1096	23.753	36.781	0	0	3.9162	3.7419	-13.512	-22.255	1.0082	0.65046	14.281	22.166	4.9244	4.3924	0.76914	-0.08911	1601.5
9.31	932	60	NaN	2.8019	13.675	-0.055097	-177.58	22.754	3.8622	-3.6254	-749.27	1078.9	46.307	851.38	1096	23.869	37.057	0	0	3.9385	3.7645	-13.514	-22.257	1.0152	0.63207	14.285	22.144	4.9537	4.3966	0.771	-0.11346	1601.5
9.32	933	60	NaN	2.8109	13.677	-0.050405	-177.6	22.72	3.8068	-3.6428	-749.28	1078.9	46.365	851.46	1095.9	23.649	37.814	0	0	3.9816	3.8083	-13.516	-22.259	1.0216	0.60596	14.286	22.112	5.0032	4.4142	0.76959	-0.14785	1601.6
9.33	934	60	NaN	2.8155	13.679	-0.048209	-177.61	22.714	3.7551	-3.6457	-749.28	1078.9	46.322	851.47	1095.9	23.785	37.687	0	0	4.0511	3.8788	-13.518	-22.261	1.0276	0.59728	14.288	22.105	5.0787	4.4761	0.76962	-0.15606	1601.6
9.34	935	60	NaN	2.8249	13.687	-0.047099	-177.64	22.717	3.6797	-3.6502	-749.27	1078.9	46.355	851.51	1095.9	23.649	37.978	0	0	4.0572	3.885	-13.52	-22.263	1.0357	0.57482	14.296	22.108	5.0929	4.4598	0.77631	-0.15512	1601.7
9.35	936	60	NaN	2.8307	13.693	-0.052837	-177.68	22.735	3.5921	-3.631	-749.28	1078.9	46.534	851.55	1096	23.689	38.939	0	0	4.0765	3.9046	-13.522	-22.265	1.0358	0.52536	14.304	22.125	5.1124	4.43	0.78222	-0.14054	1601.7
9.36	937	60	NaN	2.8313	13.696	-0.058883	-177.72	22.767	3.5149	-3.6073	-749.3	1078.9	46.698	851.56	1096	23.668	38.572	0	0	4.1276	3.9565	-13.525	-22.268	1.0314	0.48493	14.309	22.154	5.1591	4.4414	0.78374	-0.11415	1601.7
9.37	938	60	NaN	2.8292	13.696	-0.057771	-177.71	22.802	3.4678	-3.6059	-749.31	1078.9	46.655	851.52	1096.1	23.649	37.676	0	0	4.1653	3.9946	-13.526	-22.269	1.0309	0.49254	14.31	22.187	5.1961	4.4872	0.78409	-0.081929	1601.7
9.38	939	60	NaN	2.8272	13.7	-0.071231	-177.73	22.814	3.4358	-3.5678	-749.29	1078.9	46.692	851.56	1096.1	25.886	39.846	0	0	4.2004	4.0303	-13.527	-22.27	1.029	0.47196	14.315	22.198	5.2294	4.5022	0.78857	-0.071639	1601.7
9.39	940	60	NaN	2.8259	13.704	-0.051653	-177.75	22.832	3.399	-3.6117	-749.29	1078.9	46.696	851.57	1096.1	23.649	37.706	0	0	4.2505	4.0812	-13.529	-22.272	1.026	0.45236	14.32	22.216	5.2765	4.5335	0.79177	-0.055999	1601.7
9.4	941	60	NaN	2.8263	13.707	-0.05607	-177.77	22.844	3.3783	-3.58	-749.28	1078.9	46.737	851.59	1096.2	23.754	38.142	0	0	4.3017	4.1331	-13.531	-22.274	1.026	0.42989	14.324	22.227	5.3277	4.563	0.79358	-0.047236	1601.8
9.41	942	60	NaN	2.829	13.709	-0.052652	-177.8	22.868	3.3506	-3.5614	-749.28	1078.9	46.757	851.61	1096.2	23.649	40.543	0	0	4.3525	4.1847	-13.533	-22.277	1.0287	0.40417	14.327	22.25	5.3812	4.5889	0.79359	-0.026438	1601.8
9.42	943	60	NaN	2.8332	13.709	-0.027883	-177.83	22.914	3.3172	-3.5965	-749.26	1078.9	46.765	851.6	1096.2	23.649	39.07	0	0	4.454	4.2877	-13.534	-22.278	1.0313	0.37166	14.328	22.295	5.4854	4.6593	0.79335	0.017338	1601.7
9.43	944	60	NaN	2.8364	13.707	-0.013599	-177.87	22.967	3.321	-3.6025	-749.26	1078.9	46.88	851.57	1096.2	24.681	38.571	0	0	4.546	4.381	-13.535	-22.279	1.0302	0.32485	14.326	22.348	5.5762	4.7058	0.79067	0.069408	1601.7
9.44	945	60	NaN	2.8464	13.702	-0.044026	-177.9	22.988	3.3345	-3.45	-749.26	1078.9	46.968	851.6	1096.2	25.295	39.544	0	0	4.6009	4.4367	-13.537	-22.28	1.0425	0.29812	14.322	22.368	5.6435	4.7349	0.78529	0.08837	1601.7
9.45	946	60	NaN	2.8508	13.689	-0.017647	-177.94	23.015	3.3388	-3.4842	-749.3	1078.9	47.031	851.62	1096.2	24.022	39.823	0	0	4.6308	4.467	-13.537	-22.281	1.0435	0.25742	14.309	22.396	5.6742	4.7244	0.77159	0.11487	1601.8
9.46	947	60	NaN	2.8727	13.718	-0.058834	-177.95	23.041	3.3216	-3.3327	-749.19	1078.9	47.002	851.61	1096.2	23.92	40.473	0	0	4.6542	4.4908	-13.538	-22.281	1.0717	0.24622	14.339	22.42	5.726	4.7371	0.80104	0.13911	1601.7
9.47	948	60	NaN	2.903	13.761	-0.12053	-177.97	23.066	3.2965	-3.1173	-749.03	1078.9	46.94	851.61	1096.3	23.649	37.559	0	0	4.6147	4.4507	-13.538	-22.281	1.1118	0.24185	14.383	22.444	5.7264	4.6925	0.84531	0.1621	1601.5
9.48	949	60	NaN	2.9225	13.772	-0.11222	-178	23.089	3.2884	-3.0912	-749	1078.9	46.94	851.64	1096.3	23.649	38.833	0	0	4.6203	4.4564	-13.538	-22.282	1.1321	0.2084	14.394	22.467	5.7524	4.6648	0.85545	0.18554	1601.5
9.49	950	60	NaN	2.9367	13.78	-0.10742	-178.02	23.102	3.3193	-3.0591	-748.99	1078.9	47.012	851.68	1096.3	23.649	38.158	0	0	4.7226	4.5602	-13.539	-22.282	1.1449	0.18746	14.402	22.48	5.8675	4.7476	0.86296	0.19811	1601.5
9.5	951	60	NaN	2.9306	13.777	-0.087913	-178.03	23.102	3.3381	-3.12	-749.01	1078.9	47.058	851.69	1096.3	24.558	36.453	0	0	4.831	4.6702	-13.54	-22.283	1.1351	0.17589	14.399	22.48	5.9661	4.846	0.85874	0.19667	1601.6
9.51	952	60	NaN	2.9342	13.777	-0.088662	-178.04	23.093	3.3561	-3.1088	-749.05	1078.9	47.097	851.75	1096.3	23.649	36.153	0	0	4.9292	4.7698	-13.542	-22.285	1.1379	0.16025	14.398	22.472	6.067	4.9301	0.85595	0.18682	1601.7
9.52	953	60	NaN	2.9185	13.749	-0.042935	-178.05	23.083	3.3469	-3.2399	-749.19	1078.9	47.051	851.82	1096.2	24.774	35.759	0	0	4.9989	4.8406	-13.544	-22.288	1.1193	0.14993	14.368	22.464	6.1183	4.9905	0.82378	0.17664	1601.9
9.53	954	60	NaN	2.8993	13.724	0.0053542	-178.05	23.074	3.3435	-3.3912	-749.32	1079	47.02	851.86	1096.2	23.649	36.653	0	0	5.0311	4.8732	-13.547	-22.29	1.096	0.1497	14.341	22.457	6.1271	5.0229	0.79456	0.16743	1602.1
9.54	955	60	NaN	2.9447	13.796	-0.11074	-178.04	23.063	3.4404	-3.0545	-749.09	1078.9	47.279	851.9	1096.2	23.649	38.807	0	0	5.0515	4.894	-13.549	-22.292	1.144	0.155	14.415	22.444	6.1955	5.049	0.86615	0.1516	1601.9
9.55	956	60	NaN	2.8969	13.748	0.010741	-178.03	23.078	3.3968	-3.4346	-749.32	1079	47.121	851.91	1096.2	23.649	38.095	0	0	5.1626	5.0067	-13.552	-22.295	1.0885	0.16469	14.364	22.462	6.2511	5.1714	0.81181	0.16683	1602.1
9.56	957	60	NaN	2.8861	13.737	0.029445	-178.02	23.069	3.3961	-3.4957	-749.39	1079	47.127	851.95	1096.2	24.645	37.616	0	0	5.2737	5.1194	-13.555	-22.298	1.0754	0.16563	14.351	22.455	6.3491	5.285	0.79593	0.15673	1602.2
9.57	958	60	NaN	2.8866	13.742	0.026453	-178.02	23.074	3.4176	-3.4946	-749.41	1079	47.198	851.99	1096.2	23.649	37.105	0	0	5.3468	5.1936	-13.558	-22.301	1.0735	0.16534	14.356	22.46	6.4204	5.359	0.79765	0.15811	1602.3
9.58	959	60	NaN	2.8851	13.749	0.025819	-178.01	23.092	3.4219	-3.5098	-749.41	1079	47.212	852	1096.2	23.649	36.104	0	0	5.4714	5.32	-13.561	-22.304	1.071	0.17296	14.364	22.477	6.5424	5.493	0.80347	0.17314	1602.3
9.59	960	60	NaN	2.8791	13.751	0.024799	-178	23.108	3.3974	-3.5286	-749.43	1079	47.14	852	1096.2	23.76	38.891	0	0	5.5932	5.4436	-13.56	-22.304	1.0669	0.18963	14.367	22.492	6.6601	5.6332	0.80641	0.18858	1602.3
9.6	961	60	NaN	2.8861	13.749	0.011165	-178	23.101	3.4529	-3.4866	-749.44	1079	47.308	852.03	1096.2	24.082	37.534	0	0	5.6625	5.5139	-13.552	-22.295	1.0695	0.18745	14.364	22.485	6.7319	5.7013	0.81174	0.18978	1602.4
9.61	962	60	NaN	2.9265	13.815	-0.094538	-178.01	23.103	3.4443	-3.1459	-749.22	1078.9	47.328	852.06	1096.2	24.59	38.494	0	0	5.6576	5.509	-13.55	-22.293	1.1211	0.18793	14.432	22.486	6.7787	5.6969	0.88225	0.19221	1602.2
9.62	963	60	NaN	2.9061	13.788	-0.053345	-178	23.102	3.4026	-3.2785	-749.33	1078.9	47.232	852.07	1096.2	23.649	37.213	0	0	5.6227	5.4735	-13.551	-22.294	1.0995	0.19069	14.405	22.485	6.7222	5.6642	0.85393	0.19074	1602.3
9.63	964	60	NaN	2.8826	13.755	0.012502	-178	23.102	3.3748	-3.4949	-749.47	1079	47.177	852.07	1096.2	23.649	35.33	0	0	5.6354	5.4865	-13.552	-22.295	1.0704	0.1862	14.37	22.486	6.7058	5.6727	0.81827	0.19066	1602.4
9.64	965	60	NaN	2.8815	13.755	0.031078	-178.01	23.106	3.381	-3.5667	-749.48	1079	47.223	852.06	1096.2	25.695	37.378	0	0	5.6688	5.5203	-13.553	-22.297	1.0651	0.17482	14.371	22.49	6.7339	5.6951	0.81724	0.19317	1602.4
9.65	966	60	NaN	2.8779	13.75	0.027207	-178.01	23.107	3.4039	-3.5766	-749.5	1079	47.3	852.06	1096.2	24.073	39.027	0	0	5.7237	5.576	-13.553	-22.296	1.0584	0.16723	14.366	22.491	6.7821	5.7432	0.81282	0.19427	1602.5
9.66	967	60	NaN	2.8748	13.746	0.012032	-178.03	23.099	3.3551	-3.5693	-749.53	1079	47.2	852.08	1096.2	23.649	39.296	0	0	5.7519	5.6046	-13.552	-22.296	1.0592	0.15465	14.362	22.482	6.8111	5.7593	0.80939	0.18665	1602.5
9.67	968	60	NaN	2.876	13.75	-0.0069151	-178.04	23.088	3.3639	-3.5415	-749.53	1079	47.229	852.1	1096.2	25.629	36.607	0	0	5.7783	5.6314	-13.551	-22.295	1.0604	0.14708	14.366	22.472	6.8387	5.7785	0.8149	0.17743	1602.5
9.68	969	60	NaN	2.8718	13.757	-0.023686	-178.05	23.072	3.3844	-3.5181	-749.53	1079	47.278	852.12	1096.2	23.649	37.603	0	0	5.8367	5.6907	-13.548	-22.292	1.0552	0.13655	14.373	22.457	6.892	5.8273	0.8245	0.16496	1602.6
9.69	970	60	NaN	2.8683	13.765	-0.035893	-178.06	23.062	3.3891	-3.5101	-749.53	1079	47.275	852.11	1096.2	23.649	37.185	0	0	5.8504	5.7045	-13.546	-22.289	1.0521	0.12885	14.381	22.446	6.9025	5.8334	0.83531	0.15697	1602.5
9.7	971	60	NaN	2.8698	13.772	-0.037623	-178.06	23.058	3.3699	-3.5361	-749.52	1079	47.199	852.1	1096.2	24.25	36.989	0	0	5.8416	5.6957	-13.543	-22.286	1.0554	0.12755	14.388	22.442	6.897	5.8232	0.84472	0.15609	1602.5
9.71	972	60	NaN	2.8594	13.766	-0.008165	-178.07	23.03	3.3548	-3.6562	-749.57	1079	47.152	852.14	1096.2	25.068	37.92	0	0	5.8257	5.6795	-13.54	-22.283	1.0425	0.11556	14.381	22.416	6.8683	5.7951	0.84057	0.1322	1602.6
9.72	973	60	NaN	2.8628	13.772	-0.020932	-178.08	23.012	3.3765	-3.6377	-749.56	1079	47.169	852.1	1096.2	23.649	37.57	0	0	5.7972	5.6507	-13.537	-22.28	1.0459	0.10419	14.386	22.398	6.8432	5.7548	0.84967	0.11773	1602.6
9.73	974	60	NaN	2.865	13.776	-0.019878	-178.08	23.001	3.3477	-3.654	-749.56	1079	47.056	852.06	1096.2	23.649	37.398	0	0	5.7316	5.584	-13.532	-22.275	1.0516	0.10233	14.389	22.387	6.7832	5.6864	0.8572	0.1121	1602.5
9.74	975	60	NaN	2.8663	13.772	-0.031109	-178.09	22.979	3.3339	-3.6383	-749.58	1079	46.983	852.02	1096.1	23.74	38.847	0	0	5.693	5.5449	-13.528	-22.271	1.056	0.097912	14.385	22.366	6.749	5.6428	0.8569	0.094819	1602.5
9.75	976	60	NaN	2.8668	13.766	-0.047537	-178.1	22.942	3.3621	-3.6159	-749.59	1079	47.027	852	1096.1	23.944	38.2	0	0	5.6575	5.5088	-13.524	-22.267	1.0557	0.084028	14.378	22.33	6.7132	5.5929	0.85412	0.062281	1602.5
9.76	977	60	NaN	2.8661	13.77	-0.033686	-178.12	22.903	3.4023	-3.6878	-749.57	1079	47.121	852.01	1096.1	24.14	35.076	0	0	5.5695	5.4195	-13.522	-22.266	1.0491	0.06373	14.381	22.292	6.6185	5.4833	0.85906	0.026529	1602.5
9.77	978	60	NaN	2.8669	13.771	-0.043998	-178.12	22.889	3.3238	-3.6579	-749.57	1079	46.878	851.93	1096.1	24.734	37.315	0	0	5.4819	5.3306	-13.521	-22.264	1.0595	0.076463	14.382	22.279	6.5414	5.4071	0.86097	0.015087	1602.4
9.78	979	60	NaN	2.866	13.777	-0.060856	-178.13	22.836	3.3504	-3.6231	-749.57	1079	46.938	851.84	1096	23.721	38.491	0	0	5.3945	5.242	-13.52	-22.263	1.0576	0.063791	14.387	22.226	6.4521	5.3058	0.86723	-0.036548	1602.3
9.79	980	60	NaN	2.8831	13.818	-0.13116	-178.14	22.758	3.3542	-3.4468	-749.42	1079	46.943	851.79	1096	23.649	37.542	0	0	5.2966	5.1426	-13.519	-22.262	1.0806	0.060506	14.427	22.148	6.3771	5.2031	0.90838	-0.11362	1602.1
9.8	981	60	NaN	2.8853	13.829	-0.15249	-178.14	22.695	3.3312	-3.413	-749.37	1078.9	46.875	851.78	1096	23.649	38.691	0	0	5.1935	5.038	-13.518	-22.261	1.0864	0.059885	14.437	22.086	6.2799	5.0979	0.91952	-0.17489	1602
9.81	982	60	NaN	2.8546	13.778	-0.071938	-178.14	22.66	3.3115	-3.6706	-749.55	1079	46.817	851.74	1095.9	23.649	38.369	0	0	5.087	4.9299	-13.518	-22.261	1.0487	0.051474	14.384	22.053	6.1357	4.9814	0.86638	-0.20744	1602.2
9.82	983	60	NaN	2.847	13.774	-0.068439	-178.14	22.579	3.315	-3.7271	-749.55	1079	46.838	851.66	1095.9	23.886	36.988	0	0	4.9311	4.7717	-13.517	-22.26	1.0383	0.046806	14.379	21.974	5.9693	4.8185	0.86278	-0.28579	1602.1
9.83	984	60	NaN	2.8728	13.823	-0.15875	-178.14	22.502	3.3189	-3.4921	-749.34	1078.9	46.872	851.56	1095.9	23.743	39.415	0	0	4.7656	4.6038	-13.515	-22.259	1.0709	0.057637	14.428	21.897	5.8365	4.6615	0.91287	-0.36188	1601.8
9.84	985	60	NaN	2.8819	13.838	-0.1962	-178.14	22.458	3.3344	-3.3996	-749.25	1078.9	46.936	851.47	1095.9	24.821	36.784	0	0	4.7363	4.5741	-13.516	-22.259	1.0808	0.056365	14.444	21.852	5.8171	4.6305	0.92798	-0.40718	1601.6
9.85	986	60	NaN	2.8867	13.834	-0.21682	-178.14	22.435	3.3418	-3.3431	-749.25	1078.9	46.974	851.41	1095.8	24.317	36.44	0	0	4.7088	4.5462	-13.516	-22.259	1.0862	0.055013	14.44	21.829	5.795	4.6012	0.92407	-0.43049	1601.5
9.86	987	60	NaN	2.8888	13.824	-0.23041	-178.14	22.409	3.3508	-3.316	-749.26	1078.9	47.02	851.35	1095.8	23.649	36.186	0	0	4.6825	4.5195	-13.515	-22.259	1.0875	0.054194	14.429	21.804	5.77	4.5737	0.91347	-0.45468	1601.5
9.87	988	60	NaN	2.8809	13.813	-0.22173	-178.14	22.361	3.3827	-3.392	-749.26	1078.9	47.134	851.23	1095.8	26.102	36.507	0	0	4.6761	4.513	-13.516	-22.259	1.0728	0.047221	14.417	21.758	5.7489	4.5602	0.90064	-0.5014	1601.4
9.88	989	60	NaN	2.8849	13.8	-0.21628	-178.13	22.353	3.3362	-3.4246	-749.27	1078.9	47.002	851.13	1095.8	23.649	37.13	0	0	4.6628	4.4995	-13.517	-22.26	1.0802	0.062167	14.403	21.749	5.743	4.5617	0.88581	-0.51077	1601.3
9.89	990	60	NaN	2.8928	13.79	-0.23235	-178.12	22.31	3.3324	-3.382	-749.25	1078.9	46.98	851.02	1095.7	24.107	37.146	0	0	4.5424	4.3773	-13.517	-22.26	1.0902	0.073842	14.392	21.708	5.6326	4.4511	0.87509	-0.5523	1601.1
9.9	991	60	NaN	2.8928	13.782	-0.23325	-178.11	22.294	3.3345	-3.3955	-749.22	1078.9	46.945	850.89	1095.7	23.649	37.308	0	0	4.4987	4.333	-13.516	-22.26	1.0909	0.089938	14.384	21.692	5.5896	4.4229	0.86799	-0.56773	1601
9.91	992	60	NaN	2.8893	13.773	-0.22755	-178.09	22.288	3.3314	-3.4366	-749.22	1078.9	46.889	850.79	1095.7	23.912	37.743	0	0	4.5049	4.3392	-13.516	-22.26	1.0878	0.1063	14.376	21.685	5.5926	4.4455	0.85989	-0.57457	1600.9
9.92	993	60	NaN	2.8873	13.762	-0.22408	-178.08	22.268	3.3338	-3.4716	-749.23	1078.9	46.863	850.74	1095.7	23.649	37.532	0	0	4.4938	4.3281	-13.515	-22.258	1.0854	0.11458	14.364	21.665	5.5792	4.4426	0.84899	-0.59279	1600.9
9.93	994	60	NaN	2.8846	13.751	-0.20736	-178.09	22.249	3.3835	-3.5439	-749.25	1078.9	46.979	850.71	1095.7	23.649	38.878	0	0	4.4008	4.2337	-13.514	-22.258	1.0759	0.10437	14.352	21.648	5.4767	4.3381	0.8376	-0.60998	1600.8
9.94	995	60	NaN	2.8796	13.735	-0.22503	-178.08	22.233	3.3468	-3.5072	-749.27	1078.9	46.827	850.62	1095.7	24.604	38.161	0	0	4.2368	4.0672	-13.514	-22.258	1.0776	0.11675	14.337	21.631	5.3144	4.184	0.82212	-0.6268	1600.8
9.95	996	60	NaN	2.8702	13.735	-0.23442	-178.07	22.236	3.3293	-3.5016	-749.26	1078.9	46.723	850.52	1095.7	24.481	34.955	0	0	4.134	3.9629	-13.515	-22.258	1.0721	0.12777	14.337	21.633	5.206	4.0906	0.82214	-0.62474	1600.7
9.96	997	60	NaN	2.8684	13.733	-0.24092	-178.07	22.242	3.3309	-3.5037	-749.25	1078.9	46.681	850.45	1095.7	23.649	37.836	0	0	4.0621	3.8899	-13.515	-22.258	1.0716	0.13323	14.335	21.639	5.1336	4.0232	0.8203	-0.61938	1600.6
9.97	998	60	NaN	2.8731	13.732	-0.24763	-178.07	22.247	3.3375	-3.5024	-749.25	1078.9	46.663	850.4	1095.7	23.649	37.256	0	0	3.9266	3.7524	-13.515	-22.258	1.0769	0.13236	14.335	21.644	5.0035	3.8848	0.8194	-0.61403	1600.5
9.98	999	60	NaN	2.874	13.742	-0.25141	-178.08	22.256	3.3372	-3.5106	-749.22	1078.9	46.626	850.34	1095.7	23.649	36.345	0	0	3.8442	3.6689	-13.515	-22.259	1.0787	0.12565	14.345	21.653	4.9229	3.7945	0.82996	-0.60562	1600.4
9.99	1000	60	NaN	2.8626	13.732	-0.22407	-178.09	22.255	3.386	-3.6221	-749.27	1078.9	46.756	850.33	1095.7	23.938	37.526	0	0	3.8019	3.6259	-13.516	-22.259	1.0587	0.10608	14.335	21.653	4.8606	3.732	0.81939	-0.606	1600.5
10	1001	60	NaN	2.8649	13.745	-0.2484	-178.08	22.272	3.3691	-3.5493	-749.24	1078.9	46.68	850.29	1095.7	24.957	36.871	0	0	3.6774	3.4996	-13.516	-22.259	1.0663	0.12231	14.349	21.668	4.7437	3.6219	0.83301	-0.59039	1600.4
10.01	1002	60	NaN	2.86	13.751	-0.24502	-178.08	22.269	3.3775	-3.5851	-749.25	1078.9	46.684	850.31	1095.7	24	36.417	0	0	3.6159	3.4372	-13.516	-22.259	1.06	0.12024	14.355	21.665	4.6759	3.5574	0.83912	-0.59358	1600.4
10.02	1003	60	NaN	2.855	13.753	-0.24113	-178.09	22.264	3.3924	-3.6204	-749.27	1078.9	46.715	850.32	1095.7	24.044	36.888	0	0	3.6188	3.4401	-13.516	-22.259	1.0527	0.11027	14.356	21.661	4.6715	3.5504	0.84004	-0.59826	1600.5
10.03	1004	60	NaN	2.8564	13.756	-0.25731	-178.09	22.27	3.3866	-3.5809	-749.28	1078.9	46.691	850.33	1095.7	23.812	35.75	0	0	3.6724	3.4945	-13.515	-22.259	1.0563	0.10822	14.358	21.667	4.7287	3.6027	0.84288	-0.59135	1600.5
10.04	1005	60	NaN	2.8587	13.759	-0.26064	-178.09	22.269	3.361	-3.6122	-749.28	1078.9	46.61	850.37	1095.7	23.649	36.715	0	0	3.7599	3.5833	-13.514	-22.257	1.0604	0.11371	14.361	21.666	4.8203	3.697	0.84701	-0.59117	1600.5
10.05	1006	60	NaN	2.8558	13.752	-0.25947	-178.08	22.272	3.3846	-3.627	-749.32	1078.9	46.661	850.37	1095.7	25.102	37.972	0	0	3.7525	3.5758	-13.515	-22.258	1.0552	0.11924	14.354	21.67	4.8077	3.6951	0.83886	-0.58834	1600.6
10.06	1007	60	NaN	2.8512	13.752	-0.24584	-178.08	22.271	3.4009	-3.6893	-749.37	1078.9	46.714	850.4	1095.7	24.028	37.842	0	0	3.7696	3.5931	-13.514	-22.258	1.0467	0.11943	14.354	21.669	4.8162	3.7126	0.83924	-0.58859	1600.7
10.07	1008	60	NaN	2.8474	13.756	-0.24618	-178.07	22.265	3.4075	-3.712	-749.38	1078.9	46.73	850.43	1095.7	23.649	36.457	0	0	3.8099	3.634	-13.512	-22.256	1.0414	0.12402	14.358	21.664	4.8513	3.7581	0.84544	-0.59177	1600.7
10.08	1009	60	NaN	2.8451	13.764	-0.2596	-178.06	22.257	3.4117	-3.691	-749.38	1078.9	46.733	850.45	1095.7	23.979	36.067	0	0	3.9256	3.7515	-13.518	-22.261	1.0398	0.1327	14.365	21.656	4.9654	3.8842	0.84668	-0.60531	1600.7
10.09	1010	60	NaN	2.8447	13.771	-0.27135	-178.05	22.249	3.4168	-3.6647	-749.38	1078.9	46.751	850.49	1095.7	23.649	38.184	0	0	4.0705	3.8985	-13.524	-22.267	1.0397	0.14062	14.372	21.648	5.1102	4.0391	0.84856	-0.61915	1600.8
10.1	1011	60	NaN	2.8485	13.774	-0.29021	-178.05	22.248	3.3668	-3.5953	-749.43	1078.9	46.661	850.56	1095.7	23.649	37.806	0	0	4.2494	4.08	-13.53	-22.273	1.0494	0.15506	14.376	21.646	5.2987	4.235	0.84682	-0.62648	1600.9
10.11	1012	60	NaN	2.8534	13.787	-0.27461	-178.05	22.253	3.3786	-3.6806	-749.44	1078.9	46.755	850.6	1095.7	23.649	38.864	0	0	4.4282	4.2615	-13.535	-22.279	1.048	0.14614	14.388	21.651	5.4762	4.4076	0.85308	-0.62727	1600.9
10.12	1013	60	NaN	2.8586	13.801	-0.27173	-178.06	22.262	3.3861	-3.6962	-749.47	1078.9	46.848	850.63	1095.7	23.649	37.764	0	0	4.6071	4.443	-13.541	-22.285	1.0494	0.13426	14.404	21.66	5.6565	4.5772	0.86239	-0.62501	1601
10.13	1014	60	NaN	2.8614	13.808	-0.26698	-178.07	22.261	3.392	-3.7218	-749.49	1078.9	46.918	850.67	1095.7	25.898	37.372	0	0	4.786	4.6245	-13.547	-22.29	1.0488	0.12174	14.411	21.659	5.8348	4.7462	0.86409	-0.63168	1601.1
10.14	1015	60	NaN	2.8621	13.808	-0.24767	-178.07	22.256	3.3879	-3.8139	-749.52	1078.9	46.941	850.73	1095.7	23.649	36.245	0	0	4.8759	4.7157	-13.551	-22.294	1.0455	0.10859	14.41	21.655	5.9214	4.8243	0.85897	-0.63975	1601.1
10.15	1016	60	NaN	2.8665	13.812	-0.22199	-178.09	22.284	3.3328	-3.9054	-749.55	1078.9	46.851	850.77	1095.8	23.649	36.206	0	0	4.8649	4.7046	-13.553	-22.296	1.0499	0.095851	14.415	21.681	5.9148	4.8004	0.86224	-0.6154	1601.2
10.16	1017	60	NaN	2.8758	13.821	-0.23214	-178.1	22.279	3.3358	-3.8843	-749.55	1078.9	46.9	850.81	1095.8	23.649	37.142	0	0	4.933	4.7736	-13.552	-22.295	1.0582	0.077523	14.424	21.677	5.9911	4.8512	0.87216	-0.61862	1601.3
10.17	1018	60	NaN	2.8823	13.836	-0.26924	-178.12	22.28	3.3588	-3.745	-749.51	1078.9	46.998	850.84	1095.8	24.223	36.913	0	0	5.0121	4.854	-13.551	-22.294	1.0662	0.062717	14.439	21.676	6.0783	4.9167	0.88855	-0.61787	1601.2
10.18	1019	60	NaN	2.8881	13.839	-0.27433	-178.15	22.289	3.3719	-3.7308	-749.54	1078.9	47.087	850.87	1095.8	23.649	36.889	0	0	5.0998	4.943	-13.549	-22.293	1.0694	0.034507	14.443	21.685	6.1692	4.9775	0.89403	-0.6081	1601.3
10.19	1020	60	NaN	2.8915	13.84	-0.26443	-178.18	22.311	3.3479	-3.7873	-749.58	1078.9	47.068	850.91	1095.8	23.649	36.639	0	0	5.1552	4.9992	-13.548	-22.291	1.0715	0.0049143	14.444	21.707	6.2267	5.0041	0.89661	-0.58396	1601.4
10.2	1021	60	NaN	2.8908	13.85	-0.2798	-178.19	22.348	3.2841	-3.7591	-749.57	1078.9	46.903	850.91	1095.8	23.649	36.533	0	0	5.1772	5.0215	-13.546	-22.289	1.0777	-0.0070279	14.455	21.742	6.2549	5.0144	0.90956	-0.54679	1601.4
10.21	1022	60	NaN	2.8934	13.845	-0.27315	-178.21	22.367	3.2785	-3.7891	-749.58	1078.9	46.907	850.92	1095.8	23.649	36.433	0	0	5.2132	5.058	-13.544	-22.287	1.0791	-0.022165	14.451	21.76	6.2923	5.0358	0.90684	-0.52682	1601.4
10.22	1023	60	NaN	2.8933	13.849	-0.27494	-178.22	22.368	3.3046	-3.7784	-749.57	1078.9	46.972	850.94	1095.8	23.649	37.451	0	0	5.2169	5.0618	-13.542	-22.285	1.0771	-0.031922	14.455	21.761	6.294	5.0299	0.91323	-0.5237	1601.4
10.23	1024	60	NaN	2.8863	13.845	-0.2681	-178.22	22.382	3.3074	-3.8077	-749.57	1078.9	46.977	850.94	1095.8	23.649	37.548	0	0	5.1767	5.0209	-13.539	-22.283	1.0689	-0.038083	14.451	21.776	6.2456	4.9829	0.9115	-0.50698	1601.4
10.24	1025	60	NaN	2.8827	13.836	-0.25701	-178.22	22.399	3.3095	-3.8437	-749.58	1078.9	46.976	850.92	1095.8	23.649	36.981	0	0	5.2345	5.0797	-13.537	-22.28	1.0641	-0.041326	14.442	21.793	6.2986	5.0383	0.90532	-0.48763	1601.4
10.25	1026	60	NaN	2.8882	13.826	-0.25269	-178.22	22.414	3.322	-3.8389	-749.58	1078.9	46.995	850.91	1095.8	23.649	36.589	0	0	5.3011	5.1472	-13.535	-22.278	1.069	-0.039593	14.432	21.807	6.3701	5.1076	0.89792	-0.47084	1601.4
10.26	1027	60	NaN	2.8985	13.814	-0.26844	-178.21	22.436	3.3262	-3.7599	-749.57	1078.9	46.992	850.9	1095.8	24.936	37.701	0	0	5.3626	5.2096	-13.533	-22.276	1.0822	-0.028281	14.421	21.829	6.4448	5.1813	0.88789	-0.44672	1601.4
10.27	1028	60	NaN	2.8973	13.803	-0.26242	-178.21	22.417	3.3613	-3.8056	-749.6	1078.9	47.083	850.93	1095.8	23.649	36.348	0	0	5.3591	5.206	-13.53	-22.273	1.0762	-0.034697	14.408	21.812	6.4352	5.1713	0.87802	-0.46174	1601.4
10.28	1029	60	NaN	2.9017	13.802	-0.25002	-178.21	22.42	3.3448	-3.7826	-749.58	1078.9	47.041	850.95	1095.8	23.649	37.725	0	0	5.2749	5.1206	-13.527	-22.27	1.0829	-0.029902	14.408	21.814	6.3579	5.0907	0.88124	-0.45629	1601.4
10.29	1030	60	NaN	2.9087	13.801	-0.2295	-178.2	22.426	3.3452	-3.8122	-749.56	1078.9	47.029	850.96	1095.8	24.316	38.999	0	0	5.3681	5.2152	-13.524	-22.267	1.0893	-0.023553	14.407	21.82	6.4573	5.1916	0.88262	-0.44772	1601.4
10.3	1031	60	NaN	2.9129	13.797	-0.21367	-178.2	22.428	3.3711	-3.8453	-749.55	1078.9	47.082	850.95	1095.8	23.99	36.75	0	0	5.4037	5.2513	-13.522	-22.265	1.0904	-0.02104	14.402	21.822	6.4941	5.2303	0.88047	-0.4429	1601.4
10.31	1032	60	NaN	2.9112	13.793	-0.21581	-178.2	22.428	3.3958	-3.7967	-749.56	1078.9	47.15	850.95	1095.8	24.155	38.176	0	0	5.3197	5.166	-13.521	-22.264	1.088	-0.022451	14.399	21.822	6.4077	5.1436	0.87795	-0.44213	1601.4
10.32	1033	60	NaN	2.9131	13.789	-0.22621	-178.2	22.434	3.3671	-3.7496	-749.54	1078.9	47.089	850.96	1095.8	23.649	37.836	0	0	5.3536	5.2005	-13.519	-22.263	1.0937	-0.015789	14.396	21.827	6.4473	5.1847	0.8767	-0.43575	1601.4
10.33	1034	60	NaN	2.9151	13.781	-0.2013	-178.19	22.438	3.3567	-3.818	-749.56	1078.9	47.054	850.95	1095.8	23.831	37.148	0	0	5.4059	5.2535	-13.518	-22.261	1.0946	-0.011567	14.388	21.832	6.5005	5.2419	0.86994	-0.42974	1601.4
10.34	1035	60	NaN	2.9129	13.772	-0.2156	-178.19	22.445	3.3283	-3.7715	-749.56	1078.9	46.977	850.93	1095.8	23.649	37.173	0	0	5.4525	5.3009	-13.517	-22.261	1.0968	-0.0081394	14.379	21.838	6.5493	5.2927	0.86156	-0.42265	1601.4
10.35	1036	60	NaN	2.9092	13.761	-0.22556	-178.2	22.442	3.3352	-3.7467	-749.56	1078.9	47.001	850.94	1095.8	23.649	38.757	0	0	5.4459	5.2942	-13.517	-22.26	1.0931	-0.014266	14.368	21.835	6.539	5.2799	0.851	-0.42491	1601.4
10.36	1037	60	NaN	2.9059	13.752	-0.22018	-178.21	22.43	3.3792	-3.7772	-749.57	1078.9	47.126	850.95	1095.8	23.649	39.362	0	0	5.3582	5.2052	-13.516	-22.259	1.0843	-0.027598	14.358	21.824	6.4425	5.1776	0.84181	-0.43534	1601.4
10.37	1038	60	NaN	2.9028	13.752	-0.24002	-178.21	22.428	3.3917	-3.7343	-749.56	1078.9	47.159	850.95	1095.8	23.649	36.866	0	0	5.362	5.209	-13.515	-22.259	1.0815	-0.032427	14.358	21.822	6.4435	5.1766	0.84259	-0.43684	1601.4
10.38	1039	60	NaN	2.8994	13.744	-0.24249	-178.21	22.446	3.3651	-3.7595	-749.59	1078.8	47.086	850.91	1095.8	23.649	37.152	0	0	5.3584	5.2053	-13.514	-22.257	1.0798	-0.032448	14.351	21.839	6.4382	5.1729	0.83712	-0.41817	1601.4
10.39	1040	60	NaN	2.8924	13.737	-0.22895	-178.22	22.445	3.3541	-3.8555	-749.59	1078.9	47.055	850.9	1095.8	26.115	38.14	0	0	5.3105	5.1568	-13.512	-22.255	1.0705	-0.04015	14.343	21.839	6.381	5.1166	0.83096	-0.41676	1601.4
10.4	1041	60	NaN	2.8853	13.738	-0.22769	-178.22	22.449	3.3463	-3.8944	-749.58	1078.9	47.033	850.89	1095.8	24.878	37.475	0	0	5.2482	5.0935	-13.511	-22.255	1.0627	-0.044491	14.344	21.843	6.3109	5.049	0.83222	-0.41146	1601.4
10.41	1042	60	NaN	2.8748	13.739	-0.23278	-178.23	22.455	3.3448	-3.9038	-749.58	1078.9	47.039	850.88	1095.8	24.168	38.109	0	0	5.1957	5.0402	-13.511	-22.255	1.0517	-0.052414	14.345	21.85	6.2473	4.9878	0.83339	-0.40501	1601.4
10.42	1043	60	NaN	2.8591	13.734	-0.23172	-178.24	22.451	3.3541	-3.9385	-749.61	1078.9	47.085	850.86	1095.8	25.867	37.555	0	0	5.1781	5.0224	-13.513	-22.256	1.0331	-0.070308	14.339	21.846	6.2113	4.9521	0.82578	-0.40971	1601.4
10.43	1044	60	NaN	2.85	13.736	-0.23615	-178.25	22.432	3.3627	-3.9331	-749.6	1078.9	47.116	850.88	1095.8	23.649	37.741	0	0	5.1486	4.9924	-13.514	-22.257	1.0231	-0.079464	14.34	21.828	6.1717	4.913	0.82636	-0.42913	1601.4
10.44	1045	60	NaN	2.8444	13.734	-0.23872	-178.26	22.437	3.3454	-3.9023	-749.64	1078.9	47.079	850.88	1095.8	23.649	36.039	0	0	5.0975	4.9406	-13.514	-22.257	1.0199	-0.081722	14.339	21.832	6.1174	4.8589	0.82491	-0.42542	1601.4
10.45	1046	60	NaN	2.8279	13.736	-0.24232	-178.25	22.438	3.3241	-3.8946	-749.65	1078.9	47.016	850.88	1095.8	24.897	35.692	0	0	5.0854	4.9283	-13.514	-22.257	1.006	-0.076246	14.342	21.833	6.0914	4.8521	0.82795	-0.42426	1601.4
10.46	1047	60	NaN	2.8107	13.739	-0.22889	-178.25	22.44	3.2975	-3.9689	-749.65	1078.9	46.939	850.87	1095.8	23.649	38.116	0	0	5.0719	4.9147	-13.513	-22.257	0.98893	-0.071094	14.343	21.835	6.0609	4.8436	0.82968	-0.42146	1601.4
10.47	1048	60	NaN	2.8025	13.74	-0.21724	-178.25	22.44	3.2787	-4.0314	-749.64	1078.9	46.886	850.87	1095.8	24.308	35.793	0	0	5.0353	4.8775	-13.514	-22.257	0.98031	-0.068993	14.344	21.836	6.0156	4.8085	0.83077	-0.42066	1601.4
10.48	1049	60	NaN	2.8059	13.748	-0.25474	-178.25	22.429	3.2933	-3.8812	-749.62	1078.9	46.913	850.87	1095.8	24.07	38.115	0	0	4.9847	4.8262	-13.514	-22.258	0.98815	-0.066521	14.353	21.824	5.9729	4.7597	0.83856	-0.43373	1601.4
10.49	1050	60	NaN	2.783	13.752	-0.24105	-178.24	22.42	3.3301	-3.9674	-749.64	1078.9	47.012	850.89	1095.8	23.649	38.09	0	0	4.9407	4.7814	-13.515	-22.258	0.95868	-0.068566	14.356	21.816	5.8993	4.7129	0.84057	-0.44207	1601.4
10.5	1051	60	NaN	2.7773	13.758	-0.23678	-178.25	22.403	3.3607	-3.9819	-749.65	1078.9	47.11	850.93	1095.8	24.151	36.87	0	0	4.9319	4.7726	-13.515	-22.259	0.94899	-0.080679	14.361	21.8	5.8809	4.6919	0.84526	-0.45825	1601.5
10.51	1052	60	NaN	2.7716	13.764	-0.21894	-178.25	22.396	3.3545	-4.0399	-749.64	1078.9	47.103	850.95	1095.8	24.545	36.254	0	0	4.9123	4.7526	-13.516	-22.259	0.94146	-0.084365	14.366	21.794	5.8537	4.6683	0.85029	-0.46436	1601.5
10.52	1053	60	NaN	2.7662	13.768	-0.20388	-178.25	22.395	3.3479	-4.0968	-749.64	1078.9	47.089	850.96	1095.7	23.807	38.28	0	0	4.8683	4.708	-13.516	-22.259	0.93452	-0.084561	14.369	21.793	5.8028	4.6235	0.85368	-0.46544	1601.5
10.53	1054	60	NaN	2.766	13.768	-0.20804	-178.25	22.393	3.3657	-4.0933	-749.64	1078.9	47.141	850.97	1095.8	23.649	39.215	0	0	4.8243	4.6634	-13.516	-22.259	0.93267	-0.08594	14.37	21.792	5.757	4.5774	0.85385	-0.4679	1601.5
10.54	1055	60	NaN	2.7724	13.768	-0.21077	-178.24	22.406	3.3346	-4.0809	-749.64	1078.9	47.06	850.95	1095.8	23.649	36.366	0	0	4.7767	4.6151	-13.517	-22.26	0.94232	-0.06962	14.37	21.804	5.719	4.5454	0.85285	-0.45648	1601.5
10.55	1056	60	NaN	2.7816	13.76	-0.232	-178.25	22.402	3.3463	-4.0177	-749.67	1078.9	47.105	850.98	1095.8	23.859	38.045	0	0	4.7182	4.5557	-13.519	-22.262	0.95229	-0.078398	14.363	21.8	5.6705	4.4773	0.84383	-0.46244	1601.6
10.56	1057	60	NaN	2.79	13.771	-0.25665	-178.24	22.399	3.3262	-3.9314	-749.65	1078.9	47.051	851.01	1095.8	23.649	35.925	0	0	4.6545	4.4911	-13.522	-22.265	0.96566	-0.067406	14.373	21.797	5.6202	4.4237	0.85117	-0.46832	1601.6
10.57	1058	60	NaN	2.8	13.774	-0.25319	-178.24	22.401	3.325	-3.9603	-749.64	1078.9	47.044	851.02	1095.8	23.837	35.394	0	0	4.6046	4.4404	-13.525	-22.269	0.97495	-0.062867	14.376	21.798	5.5795	4.3776	0.85109	-0.47004	1601.6
10.58	1059	60	NaN	2.8088	13.766	-0.22553	-178.24	22.406	3.3325	-4.0847	-749.65	1078.9	47.068	851.03	1095.8	25.029	37.939	0	0	4.6251	4.4613	-13.528	-22.271	0.97839	-0.067998	14.368	21.804	5.6035	4.3933	0.83944	-0.4673	1601.6
10.59	1060	60	NaN	2.8099	13.761	-0.20822	-178.24	22.411	3.2913	-4.1499	-749.66	1079	46.977	851.06	1095.8	23.649	37.252	0	0	4.6695	4.5063	-13.532	-22.275	0.98053	-0.064618	14.363	21.81	5.6501	4.4417	0.83073	-0.46541	1601.6
10.6	1061	60	NaN	2.8208	13.768	-0.20787	-178.25	22.399	3.3066	-4.1587	-749.65	1079	47.032	851.1	1095.8	24.076	36.731	0	0	4.7775	4.6159	-13.538	-22.281	0.98914	-0.079615	14.369	21.798	5.7667	4.5363	0.83147	-0.48268	1601.7
10.61	1062	60	NaN	2.8358	13.77	-0.2394	-178.25	22.422	3.322	-4.0676	-749.64	1078.9	47.081	851.08	1095.8	23.649	36.909	0	0	4.8855	4.7255	-13.543	-22.287	1.0056	-0.082946	14.372	21.819	5.8911	4.6426	0.82922	-0.46741	1601.6
10.62	1063	60	NaN	2.8504	13.772	-0.24597	-178.26	22.434	3.3354	-4.0607	-749.63	1078.9	47.129	851.08	1095.8	24.248	37.029	0	0	4.9935	4.8351	-13.549	-22.292	1.0187	-0.09204	14.374	21.831	6.0122	4.7431	0.82535	-0.46122	1601.6
10.63	1064	60	NaN	2.8616	13.773	-0.22969	-178.27	22.443	3.3261	-4.1245	-749.63	1079	47.113	851.1	1095.8	25.038	38.929	0	0	5.1015	4.9447	-13.555	-22.298	1.0283	-0.099745	14.375	21.841	6.1298	4.8449	0.82047	-0.45742	1601.6
10.64	1065	60	NaN	2.8706	13.772	-0.21225	-178.27	22.46	3.2904	-4.182	-749.63	1079	47.019	851.11	1095.8	24.713	38.474	0	0	5.2095	5.0543	-13.56	-22.304	1.0386	-0.1006	14.375	21.858	6.2481	4.9537	0.81443	-0.446	1601.6
10.65	1066	60	NaN	2.887	13.769	-0.21941	-178.28	22.47	3.2774	-4.1485	-749.65	1079	46.992	851.12	1095.8	25.503	39.343	0	0	5.3175	5.1639	-13.566	-22.309	1.0572	-0.10995	14.372	21.867	6.3747	5.0539	0.80557	-0.44234	1601.7
10.66	1067	60	NaN	2.8886	13.769	-0.21545	-178.3	22.459	3.3187	-4.1809	-749.65	1079	47.137	851.17	1095.8	23.649	38.763	0	0	5.4255	5.2735	-13.572	-22.315	1.0524	-0.1341	14.371	21.857	6.478	5.1393	0.79946	-0.45832	1601.7
10.67	1068	60	NaN	2.8896	13.773	-0.21557	-178.3	22.474	3.3058	-4.194	-749.64	1079	47.096	851.15	1095.8	24.648	36.704	0	0	5.4897	5.3386	-13.577	-22.32	1.0544	-0.13237	14.375	21.872	6.5441	5.2062	0.79807	-0.44837	1601.7
10.68	1069	60	NaN	2.8945	13.777	-0.22743	-178.29	22.498	3.2727	-4.161	-749.62	1079	46.991	851.11	1095.8	23.649	37.479	0	0	5.4068	5.2544	-13.58	-22.323	1.0643	-0.12415	14.381	21.894	6.471	5.1303	0.80091	-0.42866	1601.6
10.69	1070	60	NaN	2.9004	13.78	-0.23579	-178.3	22.509	3.2629	-4.1378	-749.61	1079	46.961	851.1	1095.9	24.279	37.34	0	0	5.3239	5.1703	-13.583	-22.326	1.072	-0.12347	14.384	21.905	6.3959	5.0468	0.80167	-0.42144	1601.6
10.7	1071	60	NaN	2.9006	13.78	-0.21726	-178.3	22.492	3.3058	-4.2097	-749.62	1079	47.094	851.11	1095.8	23.649	37.381	0	0	5.241	5.0862	-13.586	-22.329	1.0649	-0.13429	14.383	21.889	6.3059	4.9519	0.79742	-0.43963	1601.6
10.71	1072	60	NaN	2.9017	13.791	-0.22276	-178.3	22.481	3.3231	-4.2055	-749.6	1079	47.145	851.12	1095.8	23.943	36.908	0	0	5.158	5.002	-13.588	-22.332	1.0643	-0.13949	14.394	21.878	6.2223	4.8625	0.80519	-0.45378	1601.6
10.72	1073	60	NaN	2.9087	13.803	-0.22332	-178.31	22.47	3.3061	-4.2197	-749.59	1079	47.122	851.15	1095.8	24.279	38.854	0	0	5.0352	4.8774	-13.592	-22.336	1.0716	-0.1435	14.405	21.868	6.1068	4.7339	0.81278	-0.46781	1601.6
10.73	1074	60	NaN	2.9128	13.809	-0.22157	-178.31	22.464	3.2947	-4.2427	-749.58	1079	47.12	851.17	1095.8	24.042	38.133	0	0	4.9015	4.7417	-13.597	-22.34	1.075	-0.14609	14.412	21.861	5.9765	4.5956	0.8151	-0.47837	1601.7
10.74	1075	60	NaN	2.9135	13.809	-0.21937	-178.31	22.459	3.2898	-4.2665	-749.59	1079	47.132	851.18	1095.8	23.649	36.927	0	0	4.881	4.721	-13.599	-22.342	1.0744	-0.14918	14.412	21.857	5.9555	4.5718	0.81342	-0.48516	1601.7
10.75	1076	60	NaN	2.914	13.809	-0.22203	-178.31	22.455	3.2857	-4.2697	-749.6	1079	47.134	851.21	1095.8	25.022	38.242	0	0	4.8558	4.6954	-13.601	-22.344	1.0748	-0.15202	14.412	21.853	5.9306	4.5433	0.81061	-0.49189	1601.7
10.76	1077	60	NaN	2.921	13.824	-0.24175	-178.31	22.455	3.2827	-4.2057	-749.56	1079	47.129	851.2	1095.8	23.649	38.022	0	0	4.8082	4.6471	-13.606	-22.349	1.0842	-0.14745	14.427	21.853	5.8925	4.4996	0.82114	-0.49629	1601.7
10.77	1078	60	NaN	2.9244	13.813	-0.22735	-178.31	22.459	3.2711	-4.2583	-749.61	1079	47.103	851.23	1095.8	24.247	38.512	0	0	4.7274	4.565	-13.609	-22.352	1.0867	-0.15131	14.415	21.857	5.8141	4.4137	0.80622	-0.49532	1601.7
10.78	1079	60	NaN	2.9215	13.823	-0.21882	-178.32	22.469	3.256	-4.3031	-749.59	1079	47.072	851.26	1095.8	23.649	39.893	0	0	4.6331	4.4694	-13.612	-22.355	1.0834	-0.15606	14.425	21.867	5.7165	4.3133	0.81355	-0.48806	1601.8
10.79	1080	60	NaN	2.922	13.834	-0.21965	-178.32	22.483	3.249	-4.3176	-749.56	1079	47.054	851.26	1095.8	23.819	36.977	0	0	4.5746	4.41	-13.615	-22.358	1.0839	-0.15591	14.436	21.881	5.6586	4.2541	0.82063	-0.47759	1601.7
10.8	1081	60	NaN	2.9227	13.837	-0.22883	-178.32	22.501	3.249	-4.3122	-749.55	1079	47.044	851.26	1095.8	24.348	37.093	0	0	4.4839	4.3179	-13.619	-22.363	1.0852	-0.15288	14.44	21.899	5.5691	4.1651	0.82058	-0.46393	1601.7
10.81	1082	60	NaN	2.916	13.838	-0.24271	-178.32	22.523	3.2428	-4.3094	-749.55	1079	47.013	851.3	1095.8	24.142	36.176	0	0	4.3707	4.2031	-13.623	-22.367	1.0797	-0.15189	14.441	21.92	5.4504	4.0512	0.81754	-0.44707	1601.8
10.82	1083	60	NaN	2.9185	13.837	-0.25774	-178.31	22.541	3.2017	-4.2671	-749.55	1079	46.879	851.28	1095.9	23.649	37.035	0	0	4.2654	4.0963	-13.623	-22.367	1.0885	-0.14013	14.44	21.937	5.354	3.9562	0.8166	-0.42931	1601.7
10.83	1084	60	NaN	2.914	13.834	-0.25706	-178.31	22.55	3.2084	-4.2937	-749.55	1079	46.897	851.31	1095.9	23.649	38.846	0	0	4.154	3.9832	-13.624	-22.367	1.0824	-0.14562	14.438	21.946	5.2364	3.8376	0.81383	-0.4209	1601.8
10.84	1085	60	NaN	2.9094	13.831	-0.25953	-178.32	22.563	3.1909	-4.3063	-749.55	1079	46.848	851.33	1095.9	23.649	38.106	0	0	4.0046	3.8316	-13.626	-22.37	1.0792	-0.1454	14.435	21.958	5.0838	3.6862	0.80889	-0.41138	1601.8
10.85	1086	60	NaN	2.9018	13.826	-0.26188	-178.32	22.58	3.1797	-4.3181	-749.54	1079	46.813	851.35	1095.9	24.61	37.137	0	0	3.9077	3.7333	-13.628	-22.372	1.0724	-0.14598	14.431	21.975	4.9802	3.5874	0.80274	-0.39697	1601.8
10.86	1087	60	NaN	2.8918	13.818	-0.26159	-178.32	22.602	3.1794	-4.3397	-749.56	1079	46.807	851.35	1095.9	23.969	37.072	0	0	3.8376	3.6621	-13.63	-22.373	1.0619	-0.14948	14.424	21.996	4.8994	3.5126	0.79392	-0.37714	1601.8
10.87	1088	60	NaN	2.8902	13.808	-0.26515	-178.32	22.634	3.115	-4.3436	-749.58	1079	46.623	851.35	1096	23.761	36.392	0	0	3.6534	3.4753	-13.632	-22.375	1.0668	-0.14036	14.415	22.027	4.7202	3.3349	0.7833	-0.34775	1601.8
10.88	1089	60	NaN	2.8836	13.81	-0.29199	-178.32	22.635	3.1713	-4.2805	-749.56	1079	46.787	851.37	1095.9	23.816	36.272	0	0	3.5377	3.3579	-13.633	-22.377	1.0565	-0.15131	14.416	22.029	4.5943	3.2066	0.78267	-0.34746	1601.8
10.89	1090	60	NaN	2.8869	13.812	-0.29968	-178.33	22.656	3.1477	-4.2692	-749.55	1079	46.734	851.4	1095.9	23.649	36.689	0	0	3.4782	3.2974	-13.635	-22.378	1.0622	-0.15361	14.418	22.049	4.5404	3.1438	0.78327	-0.32881	1601.9
10.9	1091	60	NaN	2.8874	13.815	-0.2959	-178.33	22.674	3.1193	-4.2873	-749.53	1079	46.667	851.43	1095.9	23.649	34.654	0	0	3.3414	3.1587	-13.631	-22.374	1.0644	-0.15318	14.422	22.068	4.4059	3.0055	0.7911	-0.30665	1601.9
10.91	1092	60	NaN	2.8867	13.82	-0.28054	-178.33	22.693	3.1086	-4.3316	-749.53	1079	46.644	851.43	1096	23.649	38.112	0	0	3.2047	3.0199	-13.627	-22.37	1.063	-0.15446	14.426	22.086	4.2677	2.8655	0.79938	-0.28383	1601.9
10.92	1093	60	NaN	2.8927	13.822	-0.25598	-178.33	22.721	3.1071	-4.3923	-749.53	1079	46.643	851.43	1096	24.473	36.163	0	0	3.0679	2.8811	-13.623	-22.366	1.0668	-0.15963	14.429	22.115	4.1347	2.7215	0.80611	-0.25165	1601.9
10.93	1094	60	NaN	2.8967	13.824	-0.26534	-178.34	22.723	3.1297	-4.351	-749.53	1079	46.715	851.44	1096	23.715	35.211	0	0	2.9312	2.7424	-13.619	-22.362	1.0697	-0.16582	14.431	22.116	4.0009	2.5766	0.81189	-0.24634	1601.9
10.94	1095	60	NaN	2.9113	13.835	-0.26738	-178.34	22.738	3.1521	-4.3455	-749.5	1079	46.78	851.46	1096	25.251	37.374	0	0	2.7944	2.6036	-13.615	-22.358	1.0822	-0.17163	14.442	22.131	3.8766	2.432	0.82698	-0.22706	1601.9
10.95	1096	60	NaN	2.9156	13.836	-0.27413	-178.34	22.752	3.1533	-4.3257	-749.51	1079	46.772	851.47	1096	23.649	39.649	0	0	2.6577	2.4649	-13.611	-22.354	1.0876	-0.16696	14.444	22.145	3.7452	2.2979	0.83266	-0.20926	1601.9
10.96	1097	60	NaN	2.9189	13.838	-0.27741	-178.33	22.767	3.1481	-4.317	-749.52	1079	46.749	851.48	1096	24.898	37.625	0	0	2.5743	2.3802	-13.606	-22.349	1.092	-0.15947	14.446	22.159	3.6662	2.2208	0.84	-0.18997	1601.9
10.97	1098	60	NaN	2.9253	13.844	-0.27184	-178.32	22.796	3.1418	-4.3371	-749.52	1079	46.736	851.49	1096	24.95	35.094	0	0	2.5449	2.3505	-13.599	-22.342	1.0981	-0.15171	14.453	22.187	3.6431	2.1987	0.85431	-0.15498	1601.9
10.98	1099	60	NaN	2.9244	13.847	-0.26183	-178.31	22.866	3.1165	-4.3723	-749.54	1079	46.676	851.43	1096	23.726	36.979	0	0	2.4053	2.2088	-13.598	-22.341	1.0981	-0.13448	14.457	22.256	3.5034	2.0743	0.85968	-0.085382	1601.9
10.99	1100	60	NaN	2.9299	13.851	-0.2588	-178.31	22.914	3.1819	-4.3905	-749.53	1079	46.888	851.39	1096.1	23.649	36.119	0	0	2.2696	2.0711	-13.597	-22.34	1.0953	-0.14707	14.462	22.303	3.3649	1.924	0.86477	-0.037045	1601.8
11	1101	60	NaN	2.9402	13.859	-0.27264	-178.31	22.959	3.1706	-4.3433	-749.51	1079	46.864	851.35	1096.1	24.518	36.795	0	0	2.2732	2.0748	-13.596	-22.339	1.1081	-0.14316	14.47	22.347	3.3813	1.9316	0.8743	0.0079412	1601.8
11.01	1102	60	NaN	2.9456	13.862	-0.29083	-178.32	23.035	3.1613	-4.2836	-749.51	1079	46.876	851.3	1096.1	24.472	37.214	0	0	2.3677	2.1706	-13.595	-22.339	1.1151	-0.14561	14.476	22.422	3.4828	2.025	0.88038	0.083123	1601.7
11.02	1103	60	NaN	2.9505	13.865	-0.29459	-178.33	23.133	3.1799	-4.2621	-749.51	1079	46.995	851.25	1096.2	23.649	36.647	0	0	2.5479	2.3535	-13.594	-22.338	1.1165	-0.16157	14.48	22.518	3.6644	2.1919	0.88591	0.18	1601.7
11.03	1104	60	NaN	2.9627	13.873	-0.27404	-178.35	23.226	3.2176	-4.295	-749.49	1079	47.174	851.19	1096.2	23.649	39.728	0	0	2.6473	2.4543	-13.591	-22.334	1.1211	-0.18985	14.49	22.609	3.7683	2.2644	0.89867	0.27514	1601.6
11.04	1105	60	NaN	2.9725	13.876	-0.26952	-178.39	23.311	3.2429	-4.2644	-749.47	1079	47.341	851.18	1096.3	24.813	37.708	0	0	2.7176	2.5257	-13.588	-22.332	1.1259	-0.2328	14.494	22.694	3.8435	2.2929	0.90555	0.36176	1601.6
11.05	1106	60	NaN	2.9757	13.867	-0.25912	-178.4	23.357	3.215	-4.2643	-749.48	1079	47.312	851.18	1096.3	23.649	35.011	0	0	2.7542	2.5628	-13.587	-22.33	1.1302	-0.24711	14.486	22.738	3.8844	2.3157	0.89886	0.40744	1601.6
11.06	1107	60	NaN	2.9809	13.865	-0.26277	-178.43	23.396	3.2565	-4.2192	-749.47	1079	47.516	851.26	1096.3	24.299	36.524	0	0	2.6352	2.442	-13.576	-22.319	1.1298	-0.28526	14.483	22.777	3.765	2.1568	0.90789	0.45847	1601.7
11.07	1108	60	NaN	2.9855	13.861	-0.26165	-178.46	23.448	3.2645	-4.187	-749.47	1079	47.616	851.32	1096.3	23.649	36.085	0	0	2.5068	2.3118	-13.563	-22.307	1.132	-0.31306	14.479	22.83	3.6388	1.9987	0.91604	0.52322	1601.7
11.08	1109	60	NaN	2.9884	13.85	-0.2522	-178.47	23.525	3.2133	-4.1787	-749.49	1079	47.522	851.31	1096.3	23.649	38.123	0	0	2.6859	2.4935	-13.56	-22.303	1.1386	-0.31705	14.47	22.905	3.8244	2.1764	0.90975	0.60222	1601.7
11.09	1110	60	NaN	2.9918	13.839	-0.25609	-178.48	23.627	3.2127	-4.1262	-749.53	1079	47.586	851.28	1096.4	24.531	39.356	0	0	2.7567	2.5653	-13.556	-22.3	1.1416	-0.32557	14.46	23.006	3.8983	2.2398	0.90357	0.70607	1601.7
11.1	1111	60	NaN	2.9934	13.846	-0.23584	-178.47	23.743	3.1362	-4.1635	-749.49	1079	47.403	851.25	1096.4	23.649	36.754	0	0	2.7092	2.5171	-13.552	-22.296	1.1483	-0.31083	14.469	23.119	3.8574	2.2063	0.91656	0.82381	1601.7
11.11	1112	60	NaN	2.992	13.841	-0.21696	-178.46	23.885	3.0564	-4.2013	-749.49	1079	47.267	851.27	1096.5	24.225	38.037	0	0	2.81	2.6194	-13.548	-22.292	1.1504	-0.30573	14.466	23.26	3.9604	2.3137	0.91724	0.96853	1601.7
11.12	1113	60	NaN	2.9908	13.841	-0.22156	-178.47	24.032	2.9831	-4.1728	-749.47	1079	47.156	851.27	1096.5	23.649	37.132	0	0	2.8464	2.6564	-13.545	-22.288	1.1542	-0.30173	14.468	23.404	4.0006	2.3547	0.9236	1.1165	1601.7
11.13	1114	60	NaN	2.9918	13.841	-0.23372	-178.47	24.144	2.9647	-4.1238	-749.45	1079	47.185	851.27	1096.6	23.649	37.445	0	0	2.7773	2.5863	-13.542	-22.285	1.1559	-0.30664	14.471	23.515	3.9332	2.2797	0.92924	1.2296	1601.6
11.14	1115	60	NaN	2.9934	13.833	-0.22975	-178.49	24.224	3.0313	-4.1233	-749.49	1079	47.455	851.31	1096.6	23.649	38.102	0	0	2.7861	2.5952	-13.538	-22.282	1.1479	-0.33233	14.463	23.594	3.934	2.2629	0.92503	1.3126	1601.7
11.15	1116	60	NaN	2.9839	13.829	-0.22061	-178.52	24.461	3.0913	-4.1367	-749.5	1079	47.812	851.35	1096.7	23.649	37.673	0	0	2.8067	2.6161	-13.535	-22.278	1.1253	-0.38049	14.463	23.827	3.932	2.2356	0.92812	1.5488	1601.8
11.16	1117	60	NaN	2.98	13.824	-0.22814	-178.56	24.867	2.943	-4.1005	-749.49	1079	47.637	851.38	1096.9	24.298	37.019	0	0	2.6874	2.495	-13.518	-22.262	1.1289	-0.41176	14.467	24.224	3.8163	2.0833	0.94851	1.9623	1601.8
11.17	1118	60	NaN	2.98	13.823	-0.2243	-178.58	25.146	2.8411	-4.1034	-749.49	1079	47.494	851.36	1097.1	23.649	35.191	0	0	2.4241	2.2278	-13.5	-22.243	1.1339	-0.42589	14.47	24.498	3.5579	1.8019	0.96984	2.2549	1601.8
11.18	1119	60	NaN	2.9795	13.82	-0.22884	-178.58	25.404	2.6339	-4.0862	-749.49	1079	47.029	851.45	1097.2	23.808	36.865	0	0	1.9773	1.7745	-13.479	-22.223	1.1507	-0.41006	14.473	24.75	3.128	1.3644	0.99398	2.5277	1601.9
11.19	1120	60	NaN	2.9779	13.815	-0.24035	-178.58	25.689	2.3852	-4.0496	-749.5	1079	46.462	851.62	1097.5	23.649	40.594	0	0	1.9988	1.7963	-13.476	-22.219	1.171	-0.39064	14.477	25.027	3.1698	1.4057	1.0016	2.8082	1602
11.2	1121	60	NaN	2.9792	13.811	-0.23008	-178.62	25.937	2.4281	-4.0735	-749.51	1079	46.712	851.66	1097.6	23.649	39.322	0	0	2.0359	1.8339	-13.474	-22.218	1.1625	-0.43188	14.478	25.27	3.1984	1.4021	1.0034	3.0528	1602.1
11.21	1122	60	NaN	2.977	13.806	-0.21749	-178.63	26.276	2.7614	-4.1046	-749.52	1079	47.801	851.39	1097.6	23.649	36.846	0	0	2.0103	1.8079	-13.474	-22.218	1.1199	-0.48906	14.473	25.608	3.1302	1.3188	0.9991	3.3909	1601.9
11.22	1123	60	NaN	2.9735	13.814	-0.23858	-178.65	26.456	2.8269	-4.0416	-749.51	1079	48.064	851.36	1097.6	23.792	38.427	0	0	2.0671	1.8656	-13.472	-22.216	1.1093	-0.50994	14.481	25.789	3.1764	1.3557	1.0089	3.5732	1601.8
11.23	1124	60	NaN	2.9753	13.815	-0.24958	-178.66	27.09	2.8279	-3.9966	-749.51	1078.9	48.179	851.06	1098	23.649	41.121	0	0	2.1404	1.94	-13.47	-22.213	1.1083	-0.52923	14.495	26.41	3.2487	1.4108	1.025	4.1966	1601.5
11.24	1125	60	NaN	2.9763	13.816	-0.23876	-178.67	27.843	2.7842	-4.0119	-749.5	1078.9	48.175	850.7	1098.3	25.133	37.138	0	0	2.1731	1.9732	-13.466	-22.209	1.1084	-0.53479	14.511	27.148	3.2814	1.4384	1.0446	4.9388	1601.2
11.25	1126	60	NaN	2.9703	13.821	-0.21428	-178.65	28.287	2.7037	-4.0772	-749.48	1078.9	48.034	850.61	1098.5	24.645	37.072	0	0	2.2037	2.0042	-13.462	-22.205	1.105	-0.5128	14.522	27.585	3.3087	1.4914	1.0608	5.3804	1601.1
11.26	1127	60	NaN	2.9667	13.812	-0.20563	-178.62	28.847	2.7754	-4.1079	-749.52	1078.9	48.347	850.49	1098.8	23.649	36.393	0	0	2.2365	2.0375	-13.457	-22.201	1.089	-0.4992	14.521	28.137	3.3255	1.5383	1.0638	5.9364	1601
11.27	1128	60	NaN	2.9675	13.813	-0.22846	-178.52	29.348	2.8338	-4.0449	-749.52	1078.9	48.611	850.51	1099.1	23.828	37.464	0	0	2.201	2.0014	-13.45	-22.193	1.0826	-0.40724	14.533	28.628	3.2836	1.5942	1.0831	6.4349	1601
11.28	1129	60	NaN	2.9646	13.809	-0.22835	-178.5	29.578	2.807	-4.0571	-749.53	1078.9	48.618	850.59	1099.2	23.981	37.703	0	0	2.1382	1.9377	-13.443	-22.186	1.0791	-0.38085	14.535	28.853	3.2173	1.5569	1.0914	6.6669	1601.1
11.29	1130	60	NaN	2.9617	13.814	-0.23468	-178.49	29.937	2.5776	-4.0413	-749.52	1078.9	48.056	850.77	1099.5	25.484	37.896	0	0	2.0427	1.8409	-13.439	-22.183	1.0971	-0.35222	14.55	29.201	3.1399	1.4886	1.1102	7.0186	1601.3
11.3	1131	60	NaN	2.9592	13.824	-0.24569	-178.48	30.476	2.3144	-4.0079	-749.49	1078.9	47.395	850.9	1099.9	24.764	37.657	0	0	1.9996	1.7971	-13.437	-22.18	1.1195	-0.31558	14.575	29.725	3.1192	1.4816	1.1384	7.5452	1601.4
11.31	1132	60	NaN	2.9533	13.82	-0.22697	-178.48	30.871	2.4006	-4.0832	-749.49	1078.9	47.696	850.66	1100.1	23.649	37.277	0	0	1.9704	1.7674	-13.434	-22.177	1.0999	-0.3328	14.58	30.111	3.0703	1.4346	1.1462	7.9337	1601.1
11.32	1133	60	NaN	2.9485	13.818	-0.2146	-178.44	31.162	2.4013	-4.1249	-749.49	1078.9	47.724	850.6	1100.3	25.071	37.891	0	0	1.922	1.7184	-13.433	-22.177	1.0925	-0.29687	14.586	30.394	3.0145	1.4215	1.1522	8.2175	1601.1
11.33	1134	60	NaN	2.948	13.825	-0.22707	-178.42	31.417	2.3592	-4.095	-749.45	1078.9	47.687	850.62	1100.5	24.604	37.146	0	0	1.8647	1.6602	-13.434	-22.178	1.0945	-0.27782	14.599	30.643	2.9592	1.3824	1.1651	8.4653	1601
11.34	1135	60	NaN	2.9469	13.824	-0.24464	-178.43	31.637	2.3945	-4.0639	-749.45	1078.9	47.915	850.74	1100.7	23.649	36.83	0	0	1.7952	1.5897	-13.437	-22.181	1.0864	-0.28694	14.605	30.856	2.8816	1.3028	1.1682	8.6754	1601.2
11.35	1136	60	NaN	2.9437	13.824	-0.26211	-178.43	31.791	2.4889	-4.0384	-749.46	1078.9	48.26	850.9	1100.8	23.649	38.151	0	0	1.8115	1.6062	-13.439	-22.182	1.072	-0.29876	14.61	31.004	2.8834	1.3074	1.1716	8.8226	1601.4
11.36	1137	60	NaN	2.9408	13.834	-0.27856	-178.4	31.885	2.4963	-4.006	-749.44	1078.8	48.249	851	1101	23.649	37.7	0	0	1.8749	1.6706	-13.44	-22.184	1.0708	-0.27332	14.625	31.093	2.9456	1.3972	1.1847	8.9098	1601.4
11.37	1138	60	NaN	2.9467	13.848	-0.29201	-178.34	32.041	2.0517	-3.9603	-749.42	1078.8	46.956	850.97	1101.3	23.649	35.614	0	0	2.0064	1.804	-13.444	-22.188	1.1244	-0.1643	14.654	31.235	3.1309	1.6397	1.2096	9.0475	1601.4
11.38	1139	60	NaN	2.9296	13.877	-0.26393	-178.41	31.951	2.4288	-4.0391	-749.39	1078.8	48.255	851.29	1101.1	23.649	38.398	0	0	2.0703	1.8688	-13.448	-22.191	1.0584	-0.27683	14.675	31.153	3.1287	1.592	1.2273	8.9617	1601.7
11.39	1140	60	NaN	2.9048	13.944	-0.23854	-178.38	31.987	2.2027	-4.082	-749.29	1078.8	47.684	851.4	1101.3	23.649	35.802	0	0	2.1113	1.9104	-13.451	-22.194	1.0526	-0.23204	14.751	31.181	3.1638	1.6784	1.3004	8.9869	1601.7
11.4	1141	60	NaN	2.8443	14.006	-0.1389	-178.36	31.944	1.9547	-4.326	-749.22	1078.8	47.154	851.59	1101.5	25.37	37.769	0	0	2.2727	2.0742	-13.454	-22.197	1.0024	-0.20272	14.82	31.131	3.2751	1.8715	1.3666	8.9338	1601.8
11.41	1142	60	NaN	2.7709	14.048	-0.01864	-178.4	31.754	2.0484	-4.6313	-749.21	1078.8	47.724	851.94	1101.4	24.172	38.542	0	0	2.4339	2.2378	-13.457	-22.2	0.89802	-0.26801	14.859	30.944	3.3319	1.9698	1.402	8.7431	1602.2
11.42	1143	60	NaN	2.7415	14.086	-0.022586	-178.46	31.513	2.4527	-4.5903	-749.16	1078.8	49.109	852.32	1101.2	23.649	37.962	0	0	2.5365	2.3419	-13.461	-22.205	0.82104	-0.3792	14.887	30.712	3.3576	1.9627	1.4252	8.5078	1602.5
11.43	1144	60	NaN	2.703	14.121	-0.034102	-178.46	31.385	2.4386	-4.5482	-749.15	1078.8	49.21	852.49	1101.2	23.649	37.368	0	0	2.6806	2.4882	-13.466	-22.209	0.78058	-0.38491	14.921	30.584	3.4612	2.1032	1.4553	8.3746	1602.7
11.44	1145	60	NaN	2.6621	14.16	-0.037596	-178.46	31.231	2.3923	-4.525	-749.1	1078.7	49.193	852.69	1101.1	23.649	35.813	0	0	2.8027	2.612	-13.47	-22.213	0.74137	-0.38053	14.961	30.431	3.544	2.2314	1.4906	8.2177	1602.8
11.45	1146	60	NaN	2.6098	14.208	0.010644	-178.46	31.024	2.3172	-4.642	-749.06	1078.7	49.144	852.91	1101.1	23.649	39.153	0	0	2.8063	2.6157	-13.472	-22.215	0.68679	-0.38062	15.008	30.224	3.4931	2.2351	1.536	8.0092	1603
11.46	1147	60	NaN	2.5513	14.255	0.10213	-178.46	30.737	2.237	-4.8918	-749.03	1078.8	49.114	853.21	1101.1	23.988	38.54	0	0	2.8465	2.6564	-13.473	-22.216	0.62081	-0.39092	15.052	29.94	3.4673	2.2655	1.579	7.7237	1603.3
11.47	1148	60	NaN	2.4991	14.29	0.19068	-178.47	30.38	2.1676	-5.1485	-749.03	1078.8	49.109	853.59	1101	23.774	39.802	0	0	2.9021	2.7128	-13.473	-22.217	0.56003	-0.40987	15.081	29.589	3.4621	2.303	1.6077	7.3726	1603.7
11.48	1149	60	NaN	2.471	14.305	0.1822	-178.49	30.042	2.0913	-5.1123	-749.01	1078.8	49.065	854	1100.8	24.196	36.808	0	0	2.8851	2.6956	-13.475	-22.218	0.53527	-0.42544	15.091	29.256	3.4204	2.2702	1.6165	7.0378	1604.1
11.49	1150	60	NaN	2.4482	14.306	0.16069	-178.55	29.489	2.0018	-5.0367	-749.04	1078.8	49.005	854.56	1100.7	25.229	39.554	0	0	2.871	2.6813	-13.477	-22.22	0.518	-0.47825	15.088	28.707	3.389	2.2031	1.6119	6.4867	1604.7
11.5	1151	60	NaN	2.4385	14.306	0.1431	-178.58	29.183	1.9678	-4.9683	-749.05	1078.8	49.007	854.89	1100.7	23.649	37.233	0	0	2.9223	2.7334	-13.478	-22.221	0.51111	-0.50676	15.086	28.403	3.4334	2.2266	1.608	6.1815	1605
11.51	1152	60	NaN	2.4312	14.306	0.1369	-178.62	28.839	2.0386	-4.9299	-749.05	1078.8	49.32	855.24	1100.5	23.649	37.612	0	0	2.9708	2.7826	-13.479	-22.222	0.49451	-0.55253	15.082	28.063	3.4654	2.2301	1.6035	5.841	1605.4
11.52	1153	60	NaN	2.4224	14.311	0.14935	-178.67	28.362	2.2138	-4.9342	-749.04	1078.8	49.981	855.58	1100.4	23.675	37.946	0	0	2.9986	2.8108	-13.479	-22.222	0.46237	-0.62858	15.081	27.592	3.461	2.1823	1.6016	5.3692	1605.7
11.53	1154	60	NaN	2.4142	14.324	0.18566	-178.73	27.822	2.4265	-4.9874	-749	1078.8	50.769	855.76	1100.2	23.942	37.537	0	0	2.9441	2.7555	-13.48	-22.223	0.42424	-0.71672	15.087	27.059	3.3683	2.0388	1.607	4.8357	1605.9
11.54	1155	60	NaN	2.4083	14.322	0.24132	-178.76	27.205	2.3818	-5.1157	-748.98	1078.8	50.779	856.31	1100	23.649	36.234	0	0	2.856	2.6662	-13.481	-22.224	0.41414	-0.75895	15.077	26.45	3.2702	1.9072	1.5963	4.226	1606.4
11.55	1156	60	NaN	2.4068	14.317	0.23204	-178.83	26.723	2.3744	-5.0708	-748.97	1078.8	50.892	856.64	1099.8	23.649	37.883	0	0	2.7502	2.5587	-13.481	-22.225	0.41058	-0.82191	15.068	25.972	3.1608	1.7368	1.5868	3.7467	1606.7
11.56	1157	60	NaN	2.4072	14.307	0.20618	-178.87	26.378	2.375	-4.9829	-748.96	1078.8	51.001	856.83	1099.8	23.649	36.933	0	0	2.6851	2.4927	-13.484	-22.227	0.4105	-0.86442	15.055	25.63	3.0956	1.6283	1.5713	3.4029	1606.9
11.57	1158	60	NaN	2.4095	14.304	0.16814	-178.9	26.084	2.3403	-4.8369	-748.93	1078.7	50.997	857	1099.6	23.649	37.029	0	0	2.6316	2.4384	-13.487	-22.23	0.41831	-0.8887	15.049	25.338	3.0499	1.5497	1.5619	3.1078	1607
11.58	1159	60	NaN	2.41	14.308	0.13724	-178.93	25.763	2.2739	-4.6935	-748.87	1078.7	50.907	857.23	1099.5	23.649	38.48	0	0	2.5694	2.3753	-13.488	-22.231	0.42736	-0.91606	15.049	25.021	2.9967	1.4592	1.5613	2.7897	1607.2
11.59	1160	60	NaN	2.3978	14.297	0.17831	-178.99	25.422	2.2748	-4.8152	-748.87	1078.7	51.014	857.48	1099.3	24.327	37.584	0	0	2.5048	2.3098	-13.491	-22.234	0.40727	-0.98306	15.032	24.687	2.9121	1.3267	1.5414	2.453	1607.4
11.6	1161	60	NaN	2.3966	14.306	0.19202	-179.04	25.079	2.2295	-4.8291	-748.78	1078.7	51.022	857.79	1099.2	23.742	37.693	0	0	2.4296	2.2334	-13.494	-22.237	0.40554	-1.0355	15.036	24.35	2.8351	1.1979	1.5419	2.1123	1607.7
11.61	1162	60	NaN	2.3844	14.294	0.19932	-179.12	24.654	2.1823	-4.8317	-748.75	1078.7	51.103	858.14	1099	23.649	38.563	0	0	2.298	2.0999	-13.496	-22.239	0.39074	-1.1097	15.018	23.929	2.6887	0.99012	1.5227	1.6901	1608
11.62	1163	60	NaN	2.3589	14.27	0.18671	-179.22	24.216	2.0627	-4.8031	-748.72	1078.6	51.09	858.46	1098.8	24.565	39.511	0	0	2.2667	2.0682	-13.498	-22.242	0.36713	-1.2112	14.99	23.496	2.6339	0.85697	1.4921	1.2543	1608.3
11.63	1164	60	NaN	2.333	14.249	0.15894	-179.32	23.886	1.9399	-4.7443	-748.67	1078.6	51.07	858.66	1098.7	25.449	38.98	0	0	2.299	2.1009	-13.501	-22.245	0.34425	-1.3134	14.967	23.168	2.6432	0.78755	1.4657	0.92355	1608.4
11.64	1165	60	NaN	2.3225	14.243	0.13651	-179.39	23.761	1.9264	-4.6886	-748.61	1078.6	51.211	858.7	1098.7	24.859	37.182	0	0	2.2778	2.0794	-13.505	-22.248	0.33065	-1.3797	14.96	23.043	2.6085	0.69969	1.4551	0.79477	1608.4
11.65	1166	60	NaN	2.3048	14.231	0.16076	-179.44	23.672	1.8227	-4.7784	-748.58	1078.6	51.126	858.74	1098.7	24.5	37.744	0	0	2.2401	2.0412	-13.509	-22.253	0.31283	-1.4348	14.949	22.954	2.553	0.60634	1.4394	0.70154	1608.4
11.66	1167	60	NaN	2.3169	14.262	0.1275	-179.51	23.569	1.8043	-4.7009	-748.37	1078.5	51.319	858.78	1098.7	23.649	35.917	0	0	2.2328	2.0337	-13.514	-22.257	0.3206	-1.51	14.979	22.852	2.5534	0.52377	1.4651	0.59446	1608.2
11.67	1168	60	NaN	2.3094	14.263	0.11423	-179.57	23.505	1.7503	-4.6832	-748.24	1078.5	51.401	858.79	1098.7	23.649	36.594	0	0	2.2395	2.0406	-13.519	-22.262	0.31058	-1.5702	14.981	22.787	2.5501	0.47039	1.4627	0.52556	1608.1
11.68	1169	60	NaN	2.2927	14.247	0.10747	-179.61	23.488	1.666	-4.6817	-748.2	1078.5	51.367	858.76	1098.7	23.676	37.85	0	0	2.2538	2.055	-13.523	-22.266	0.29511	-1.607	14.967	22.769	2.5489	0.44804	1.4436	0.50249	1608.1
11.69	1170	60	NaN	2.2823	14.234	0.091663	-179.64	23.5	1.5959	-4.6484	-748.18	1078.5	51.336	858.72	1098.7	24.369	38.237	0	0	2.2647	2.0661	-13.525	-22.269	0.28697	-1.6306	14.955	22.778	2.5517	0.43556	1.43	0.50921	1608
11.7	1171	60	NaN	2.2807	14.233	0.077869	-179.67	23.494	1.6036	-4.6168	-748.11	1078.5	51.497	858.72	1098.7	23.894	37.171	0	0	2.3432	2.1457	-13.528	-22.272	0.28064	-1.6718	14.955	22.772	2.6238	0.47391	1.4266	0.50077	1607.9
11.71	1172	60	NaN	2.2366	14.232	0.17944	-179.72	23.532	1.444	-4.9012	-748.06	1078.5	51.27	858.67	1098.8	24.041	37.046	0	0	2.472	2.2765	-13.532	-22.275	0.23433	-1.7225	14.956	22.808	2.7063	0.55393	1.4246	0.53309	1607.8
11.72	1173	60	NaN	2.2333	14.237	0.21461	-179.76	23.56	1.3484	-4.9842	-748.01	1078.5	51.162	858.63	1098.8	23.649	35.79	0	0	2.581	2.3871	-13.536	-22.279	0.2318	-1.7616	14.963	22.835	2.8128	0.6255	1.4273	0.55583	1607.7
11.73	1174	60	NaN	2.2435	14.239	0.18744	-179.79	23.572	1.3258	-4.9088	-747.97	1078.5	51.193	858.61	1098.9	23.905	36.334	0	0	2.6914	2.4991	-13.54	-22.283	0.24351	-1.7862	14.965	22.846	2.9349	0.71288	1.4257	0.563	1607.7
11.74	1175	60	NaN	2.2492	14.243	0.15153	-179.81	23.58	1.3131	-4.8156	-747.93	1078.5	51.255	858.58	1098.9	25.06	39.045	0	0	2.8815	2.692	-13.545	-22.288	0.25032	-1.8133	14.97	22.853	3.1318	0.87872	1.4251	0.56472	1607.6
11.75	1176	60	NaN	2.2428	14.257	0.17138	-179.86	23.598	1.2392	-4.863	-747.85	1078.5	51.221	858.53	1098.9	25.135	36.16	0	0	2.9587	2.7704	-13.548	-22.291	0.24323	-1.8617	14.985	22.87	3.202	0.90864	1.4369	0.57865	1607.5
11.76	1177	60	NaN	2.2329	14.256	0.23478	-179.9	23.611	1.1975	-5.0544	-747.83	1078.5	51.249	858.46	1098.9	23.737	44.268	0	0	2.9601	2.7718	-13.55	-22.293	0.22543	-1.9065	14.983	22.884	3.1856	0.86521	1.4336	0.5905	1607.4
11.77	1178	60	NaN	2.2517	14.257	0.16654	-179.93	23.618	1.1716	-4.863	-747.79	1078.5	51.253	858.43	1098.9	23.649	49.464	0	0	2.9821	2.794	-13.55	-22.293	0.25075	-1.9286	14.985	22.89	3.2328	0.8654	1.4352	0.59695	1607.3
11.78	1179	60	NaN	2.2592	14.267	0.14593	-179.95	23.632	1.1487	-4.8188	-747.73	1078.4	51.266	858.35	1098.9	31.966	50.51	0	0	3.0421	2.8549	-13.551	-22.294	0.25923	-1.9451	14.996	22.903	3.3013	0.90978	1.4448	0.60864	1607.2
11.79	1180	60	NaN	2.2648	14.281	0.15871	-179.95	23.649	1.1033	-4.8719	-747.67	1078.4	51.202	858.28	1098.9	27.456	52.796	0	0	3.1357	2.95	-13.553	-22.296	0.2651	-1.9502	15.01	22.92	3.4008	0.99971	1.4572	0.62435	1607.1
11.8	1181	60	NaN	2.2704	14.297	0.16896	-179.95	23.666	1.054	-4.9145	-747.59	1078.4	51.103	858.21	1098.9	23.649	55.14	0	0	3.2055	3.0207	-13.555	-22.298	0.27246	-1.9438	15.026	22.936	3.4779	1.077	1.4713	0.638	1606.9
11.81	1182	60	NaN	2.2563	14.323	0.15699	-179.94	23.671	1.0817	-4.8977	-747.47	1078.4	51.203	858.09	1098.9	26.978	56.428	0	0	3.2534	3.0693	-13.557	-22.3	0.25512	-1.9379	15.052	22.942	3.5085	1.1314	1.495	0.64131	1606.7
11.82	1183	60	NaN	2.2539	14.318	0.1234	-179.92	23.669	1.1075	-4.8084	-747.45	1078.4	51.27	858.03	1098.9	24.39	57.166	0	0	3.2241	3.0396	-13.556	-22.299	0.25336	-1.92	15.047	22.94	3.4774	1.1196	1.4913	0.64088	1606.6
11.83	1184	60	NaN	2.2488	14.3	0.13245	-179.89	23.659	1.0976	-4.8526	-747.49	1078.4	51.206	857.95	1098.9	27.567	57.752	0	0	3.2069	3.0222	-13.555	-22.298	0.24892	-1.8934	15.029	22.93	3.4558	1.1288	1.4741	0.63203	1606.5
11.84	1185	60	NaN	2.2409	14.298	0.14513	-179.87	23.659	1.0706	-4.8977	-747.46	1078.5	51.099	857.86	1098.9	26.04	59.152	0	0	3.2	3.0152	-13.554	-22.297	0.24308	-1.8631	15.026	22.931	3.4431	1.152	1.472	0.63414	1606.4
11.85	1186	60	NaN	2.2215	14.306	0.15034	-179.83	23.676	1.0581	-4.9025	-747.4	1078.5	51.034	857.73	1098.9	32.068	63.104	0	1	3.2183	3.0338	-13.554	-22.297	0.22561	-1.8283	15.035	22.947	3.444	1.2055	1.4807	0.6493	1606.2
11.86	1187	60	NaN	2.1879	14.309	0.15001	-179.79	23.697	1.0736	-4.8761	-747.35	1078.4	51.032	857.56	1098.9	34.23	63.291	0	1	3.2192	3.0347	-13.554	-22.297	0.19279	-1.7877	15.04	22.966	3.412	1.247	1.4868	0.66948	1606
11.87	1188	60	NaN	2.1794	14.32	0.13774	-179.76	23.7	1.0306	-4.8337	-747.29	1078.4	50.858	857.43	1099	25.762	62.59	0	1	3.2017	3.0169	-13.553	-22.296	0.19173	-1.752	15.052	22.968	3.3934	1.2648	1.4994	0.67153	1605.8
11.88	1189	60	NaN	2.1599	14.325	0.17253	-179.74	23.649	1.0783	-4.8979	-747.26	1078.4	50.914	857.32	1098.9	27.887	62.748	0	1	3.1649	2.9795	-13.552	-22.295	0.16779	-1.7278	15.055	22.919	3.3327	1.2517	1.5037	0.62403	1605.7
11.89	1190	60	NaN	2.1372	14.322	0.20756	-179.71	23.634	1.0952	-4.9836	-747.26	1078.4	50.903	857.19	1098.9	31.792	61.918	0	1	3.1136	2.9275	-13.55	-22.293	0.14225	-1.7023	15.051	22.905	3.2558	1.2251	1.5011	0.61158	1605.6
11.9	1191	60	NaN	2.1223	14.331	0.2124	-179.68	23.636	1.0701	-4.9804	-747.22	1078.4	50.787	857.06	1098.9	31.636	61.794	0	1	3.0626	2.8757	-13.55	-22.293	0.13138	-1.6709	15.061	22.906	3.1939	1.2048	1.5115	0.61272	1605.4
11.91	1192	60	NaN	2.1169	14.358	0.19034	-179.66	23.62	1.0421	-4.883	-747.13	1078.4	50.671	856.93	1098.9	28.563	60.749	0	1	3.0225	2.835	-13.549	-22.292	0.13332	-1.6391	15.088	22.89	3.1558	1.1959	1.5394	0.5978	1605.2
11.92	1193	60	NaN	2.1105	14.38	0.18425	-179.64	23.561	1.0844	-4.8244	-747.09	1078.4	50.77	856.79	1098.8	29.399	59.992	0	1	2.9931	2.8053	-13.547	-22.29	0.12526	-1.6226	15.107	22.834	3.1184	1.1826	1.5606	0.5437	1605
11.93	1194	60	NaN	2.0959	14.378	0.23178	-179.62	23.545	1.0392	-4.9449	-747.05	1078.4	50.635	856.66	1098.8	29.089	61.769	0	1	3.0387	2.8515	-13.546	-22.289	0.11103	-1.6026	15.106	22.818	3.1497	1.2489	1.5599	0.52884	1604.8
11.94	1195	60	NaN	2.0869	14.379	0.2523	-179.61	23.52	1.02	-4.9873	-747.02	1078.4	50.583	856.54	1098.8	30.198	60.492	0	1	3.073	2.8863	-13.547	-22.29	0.10217	-1.59	15.106	22.793	3.1752	1.2963	1.5588	0.50324	1604.6
11.95	1196	60	NaN	2.0743	14.376	0.25074	-179.6	23.494	1.0404	-4.9655	-747.01	1078.4	50.667	856.36	1098.7	28.425	54.897	0	1	3.0905	2.9041	-13.55	-22.294	0.087116	-1.5855	15.102	22.768	3.1777	1.3186	1.5518	0.47407	1604.5
11.96	1197	60	NaN	2.0595	14.359	0.259	-179.59	23.461	1.0611	-4.9802	-747.06	1078.4	50.76	856.18	1098.7	30.463	56.675	0	1	3.1548	2.9693	-13.554	-22.297	0.068279	-1.5844	15.084	22.736	3.223	1.3849	1.5302	0.43944	1604.3
11.97	1198	60	NaN	2.0512	14.333	0.28744	-179.59	23.422	1.0512	-5.0633	-747.15	1078.4	50.756	856.07	1098.7	27.792	57.133	0	1	3.2609	3.0769	-13.557	-22.301	0.057128	-1.5801	15.056	22.699	3.318	1.4969	1.4985	0.39878	1604.3
11.98	1199	60	NaN	2.0689	14.363	0.22816	-179.58	23.411	1.092	-4.8699	-747.02	1078.4	50.901	855.89	1098.7	29.966	56.392	0	1	3.2832	3.0996	-13.56	-22.304	0.076209	-1.5677	15.087	22.686	3.3594	1.5319	1.5271	0.38284	1604
11.99	1200	60	NaN	2.0538	14.345	0.29692	-179.57	23.376	1.0898	-5.063	-747.08	1078.4	50.937	855.65	1098.6	28	55.378	0	1	3.3288	3.1458	-13.561	-22.304	0.052689	-1.5683	15.066	22.655	3.3815	1.5776	1.5052	0.35024	1603.8
12	1201	60	NaN	2.0608	14.356	0.30685	-179.56	23.343	1.0713	-5.0777	-747.03	1078.4	50.917	855.5	1098.6	28.118	58.54	0	1	3.4018	3.22	-13.559	-22.303	0.059644	-1.5644	15.077	22.622	3.4615	1.6556	1.5175	0.31928	1603.6
12.01	1202	60	NaN	2.0684	14.357	0.30806	-179.57	23.302	1.0672	-5.074	-747.01	1078.4	50.938	855.34	1098.6	28.485	59.714	0	1	3.4173	3.2357	-13.557	-22.3	0.066395	-1.5688	15.077	22.582	3.4837	1.6668	1.5196	0.28196	1603.4
12.02	1203	60	NaN	2.0761	14.34	0.31524	-179.57	23.255	1.081	-5.0987	-747.04	1078.4	51.007	855.14	1098.5	25.587	59.224	0	1	3.453	3.2719	-13.555	-22.298	0.070562	-1.5791	15.058	22.537	3.5236	1.6928	1.5028	0.23882	1603.3
12.03	1204	60	NaN	2.1101	14.341	0.28422	-179.57	23.213	1.0844	-5.0124	-747.04	1078.5	51.021	855.01	1098.5	28.618	62.626	0	1	3.5263	3.3462	-13.553	-22.296	0.10697	-1.5753	15.057	22.496	3.6332	1.771	1.5045	0.19954	1603.2
12.04	1205	60	NaN	2.111	14.3	0.30199	-179.58	23.164	1.0387	-5.0694	-747.19	1078.5	50.916	854.92	1098.5	28.745	64.283	0	1	3.5215	3.3414	-13.551	-22.295	0.10961	-1.582	15.014	22.45	3.6311	1.7594	1.4626	0.15546	1603.2
12.05	1206	60	NaN	2.144	14.315	0.27604	-179.6	23.12	0.97888	-4.9714	-747.18	1078.5	50.796	854.75	1098.4	32.75	66.247	0	1	3.4338	3.2524	-13.55	-22.293	0.15017	-1.5964	15.028	22.408	3.584	1.656	1.4778	0.11444	1603
12.06	1207	60	NaN	2.1724	14.341	0.27432	-179.63	23.081	0.98863	-4.9559	-747.16	1078.5	50.853	854.6	1098.4	31.383	66.648	0	1	3.4643	3.2834	-13.549	-22.293	0.17687	-1.622	15.051	22.371	3.6412	1.6614	1.5016	0.078346	1602.9
12.07	1208	60	NaN	2.1948	14.368	0.29083	-179.65	23.053	0.99781	-5.0089	-747.17	1078.5	50.895	854.46	1098.3	33.063	67.74	0	1	3.4258	3.2443	-13.548	-22.291	0.19569	-1.647	15.075	22.345	3.6215	1.5972	1.5273	0.053846	1602.7
12.08	1209	60	NaN	2.2195	14.397	0.29767	-179.67	23.038	0.92728	-5.0385	-747.2	1078.6	50.713	854.28	1098.3	33.736	68.269	0	1	3.2834	3.0998	-13.546	-22.289	0.22572	-1.6594	15.104	22.332	3.5091	1.4404	1.558	0.043283	1602.6
12.09	1210	60	NaN	2.2454	14.423	0.28461	-179.68	23.028	0.84191	-5.0045	-747.23	1078.6	50.492	854.18	1098.3	34.418	68.242	0	1	3.1762	2.991	-13.544	-22.287	0.26064	-1.6624	15.128	22.322	3.4368	1.3286	1.5842	0.035112	1602.5
12.1	1211	60	NaN	2.2724	14.449	0.25208	-179.7	23.013	0.8199	-4.9355	-747.32	1078.6	50.461	854.01	1098.3	33.349	67.48	0	1	3.0861	2.8996	-13.542	-22.286	0.29113	-1.6792	15.153	22.309	3.3772	1.2204	1.6107	0.023722	1602.4
12.11	1212	60	NaN	2.2937	14.463	0.25701	-179.7	23.012	0.78168	-4.9823	-747.4	1078.6	50.364	853.87	1098.3	30.466	65.633	0	1	3.0187	2.8312	-13.54	-22.283	0.31415	-1.6788	15.165	22.31	3.3329	1.1524	1.6252	0.026547	1602.3
12.12	1213	60	NaN	2.3159	14.481	0.27037	-179.7	23.003	0.79137	-5.0564	-747.45	1078.6	50.404	853.77	1098.2	27.209	59.369	0	1	2.915	2.7259	-13.538	-22.282	0.33216	-1.6853	15.181	22.303	3.2471	1.0406	1.6429	0.020839	1602.3
12.13	1214	60	NaN	2.3308	14.502	0.28905	-179.71	22.989	0.8341	-5.1417	-747.51	1078.7	50.552	853.65	1098.2	24.461	45.89	0	1	2.7652	2.574	-13.538	-22.282	0.33865	-1.7012	15.2	22.291	3.1039	0.87282	1.6619	0.0090481	1602.2
12.14	1215	60	NaN	2.3204	14.507	0.33687	-179.71	22.997	0.82222	-5.3024	-747.66	1078.7	50.558	853.45	1098.2	24.252	41.595	0	1	2.5623	2.3681	-13.537	-22.28	0.32228	-1.7053	15.203	22.3	2.8846	0.66274	1.6666	0.019662	1602.2
12.15	1216	60	NaN	2.3241	14.521	0.37606	-179.69	23.017	0.83192	-5.4846	-747.73	1078.8	50.602	853.3	1098.2	25.092	40.047	0	1	2.3964	2.1997	-13.536	-22.279	0.31774	-1.6981	15.216	22.322	2.7141	0.50162	1.6805	0.042431	1602.1
12.16	1217	60	NaN	2.3371	14.539	0.38807	-179.66	23.017	0.80029	-5.5627	-747.79	1078.8	50.571	853.16	1098.2	23.919	37.692	0	1	2.3014	2.1033	-13.536	-22.279	0.32899	-1.6728	15.234	22.322	2.6303	0.43049	1.6975	0.042803	1602.1
12.17	1218	60	NaN	2.3487	14.553	0.38121	-179.64	23.017	0.78702	-5.5561	-747.81	1078.8	50.565	853.07	1098.2	25.697	35.589	0	1	2.2216	2.0223	-13.536	-22.279	0.34096	-1.652	15.247	22.323	2.5625	0.37029	1.7115	0.043556	1602
12.18	1219	60	NaN	2.3628	14.57	0.37057	-179.62	23.05	0.76023	-5.5286	-747.79	1078.8	50.514	852.94	1098.2	25.05	36.993	0	1	2.113	1.9122	-13.536	-22.279	0.35765	-1.6203	15.265	22.356	2.4707	0.29187	1.7291	0.076789	1601.8
12.19	1220	60	NaN	2.3815	14.591	0.37149	-179.57	23.114	0.70701	-5.5404	-747.76	1078.8	50.408	852.73	1098.2	25.531	37.052	0	1	1.9341	1.7306	-13.535	-22.278	0.37947	-1.5753	15.285	22.42	2.3136	0.15536	1.75	0.14219	1601.6
12.2	1221	60	NaN	2.391	14.583	0.39364	-179.57	23.119	0.73593	-5.6008	-747.8	1078.8	50.521	852.68	1098.2	25.15	39.5	0	1	1.7786	1.5728	-13.534	-22.277	0.38268	-1.5783	15.276	22.426	2.1613	-0.0054698	1.7418	0.14888	1601.6
12.21	1222	60	NaN	2.4146	14.591	0.38457	-179.52	23.194	0.60944	-5.5882	-747.75	1078.8	50.253	852.44	1098.2	25.07	32.561	0	1	1.6582	1.4507	-13.533	-22.276	0.41596	-1.5191	15.285	22.501	2.0741	-0.068478	1.7517	0.22412	1601.3
12.22	1223	60	NaN	2.4466	14.585	0.38553	-179.5	23.224	0.57579	-5.6078	-747.73	1078.8	50.277	852.26	1098.1	24.627	44.683	0	1	0.90278	0.68413	-13.53	-22.273	0.44611	-1.4955	15.277	22.531	1.3489	-0.8114	1.7478	0.25858	1601.1
12.23	1224	60	NaN	2.4802	14.589	0.36551	-179.47	23.243	0.54082	-5.5383	-747.65	1078.8	50.277	852.12	1098.1	23.649	52.057	0	1	0.35089	0.12412	-13.528	-22.271	0.48194	-1.4729	15.281	22.551	0.83283	-1.3488	1.7532	0.27927	1600.9
12.24	1225	60	NaN	2.513	14.6	0.33846	-179.45	23.267	0.47939	-5.4328	-747.53	1078.7	50.188	851.99	1098.1	25.45	54.399	0	1	0.41308	0.18723	-13.532	-22.275	0.52142	-1.4462	15.294	22.574	0.9345	-1.259	1.7621	0.29855	1600.6
12.25	1226	60	NaN	2.5466	14.595	0.34881	-179.45	23.288	0.43574	-5.4631	-747.47	1078.7	50.179	851.85	1098	23.649	53.349	0	1	0.3437	0.11682	-13.533	-22.276	0.55402	-1.4378	15.288	22.594	0.89772	-1.321	1.7556	0.31813	1600.4
12.26	1227	60	NaN	2.5821	14.59	0.34557	-179.44	23.297	0.38801	-5.4517	-747.43	1078.7	50.111	851.79	1098	27.806	44.326	0	1	0.26629	0.038279	-13.533	-22.277	0.59226	-1.4308	15.283	22.603	0.85855	-1.3925	1.7502	0.3267	1600.3
12.27	1228	60	NaN	2.6042	14.595	0.34743	-179.43	23.317	0.35577	-5.4768	-747.35	1078.7	50.057	851.7	1098	27.233	57.852	0	1	0.25751	0.029363	-13.536	-22.279	0.61515	-1.4213	15.289	22.623	0.87266	-1.3919	1.7537	0.34371	1600.1
12.28	1229	60	NaN	2.6415	14.591	0.34752	-179.43	23.342	0.36875	-5.5057	-747.29	1078.6	50.119	851.6	1098	30.42	68.503	0	1	0.23631	0.0078545	-13.539	-22.282	0.64903	-1.4215	15.286	22.647	0.88534	-1.4137	1.7472	0.36532	1600
12.29	1230	60	NaN	2.6749	14.58	0.34829	-179.43	23.366	0.39369	-5.5221	-747.27	1078.6	50.201	851.5	1098	35.446	69.69	0	1	0.19244	-0.036662	-13.543	-22.286	0.67879	-1.4264	15.275	22.671	0.87123	-1.463	1.7322	0.3847	1599.9
12.3	1231	60	NaN	2.6997	14.574	0.34391	-179.43	23.389	0.39215	-5.5052	-747.25	1078.6	50.201	851.45	1098	34.4	68.239	0	1	0.18758	-0.041594	-13.545	-22.288	0.70408	-1.4296	15.271	22.693	0.89166	-1.4712	1.7261	0.40509	1599.8
12.31	1232	60	NaN	2.7705	14.598	0.30538	-179.44	23.422	0.35382	-5.415	-747.1	1078.6	50.13	851.36	1098	34.732	67.908	0	1	0.18279	-0.046448	-13.546	-22.289	0.78035	-1.4337	15.295	22.725	0.96315	-1.4801	1.7485	0.43586	1599.6
12.32	1233	60	NaN	2.8028	14.59	0.34534	-179.45	23.465	0.36068	-5.5433	-747.09	1078.6	50.16	851.23	1098	33.508	67.379	0	1	0.15722	-0.072404	-13.55	-22.293	0.8068	-1.4431	15.287	22.768	0.96402	-1.5155	1.7372	0.47542	1599.4
12.33	1234	60	NaN	2.8633	14.608	0.33356	-179.47	23.458	0.37134	-5.5216	-746.98	1078.6	50.214	851.2	1098	34.019	67.417	0	1	0.098535	-0.13195	-13.553	-22.296	0.8659	-1.4658	15.303	22.763	0.96443	-1.5978	1.7501	0.46642	1599.3
12.34	1235	60	NaN	2.921	14.632	0.30649	-179.48	23.457	0.35089	-5.4427	-746.86	1078.5	50.176	851.17	1097.9	32.26	67.533	0	1	0.049656	-0.18155	-13.557	-22.3	0.92767	-1.4772	15.327	22.762	0.97732	-1.6588	1.77	0.46188	1599.1
12.35	1236	60	NaN	2.9568	14.643	0.29404	-179.49	23.467	0.3317	-5.3985	-746.81	1078.5	50.135	851.14	1097.9	33.166	67.374	0	1	0.073126	-0.15773	-13.559	-22.303	0.96644	-1.4824	15.339	22.771	1.0396	-1.6401	1.78	0.46825	1599
12.36	1237	60	NaN	2.9729	14.642	0.30706	-179.51	23.459	0.36932	-5.4343	-746.82	1078.5	50.26	851.14	1097.9	32.479	67.778	0	1	0.025675	-0.20588	-13.561	-22.304	0.97673	-1.5033	15.337	22.763	1.0024	-1.7092	1.7762	0.45925	1599.1
12.37	1238	60	NaN	3.0369	14.694	0.29767	-179.53	23.456	0.33104	-5.3831	-746.66	1078.5	50.176	851.12	1097.9	31.001	67.632	0	1	-0.17903	-0.4136	-13.56	-22.304	1.0454	-1.5186	15.39	22.76	0.86634	-1.9322	1.8293	0.45644	1598.9
12.38	1239	60	NaN	3.0875	14.719	0.33104	-179.55	23.438	0.33792	-5.4574	-746.57	1078.5	50.21	851.12	1097.9	32.744	67.386	0	1	-0.32674	-0.56348	-13.547	-22.291	1.092	-1.5431	15.415	22.743	0.76526	-2.1066	1.8678	0.45194	1598.8
12.39	1240	60	NaN	3.1881	14.784	0.3679	-179.58	23.418	0.33418	-5.5083	-746.37	1078.4	50.213	851.13	1097.9	29.672	66.735	0	1	-0.43607	-0.67442	-13.534	-22.277	1.1904	-1.5797	15.481	22.72	0.7543	-2.2541	1.9475	0.44306	1598.6
12.4	1241	60	NaN	3.2694	14.84	0.38775	-179.61	23.403	0.34127	-5.5183	-746.19	1078.4	50.243	851.13	1097.9	29.623	65.161	0	1	-0.47635	-0.7153	-13.53	-22.274	1.27	-1.6121	15.539	22.703	0.79368	-2.3274	2.0092	0.42988	1598.4
12.41	1242	60	NaN	3.2953	14.862	0.38799	-179.63	23.399	0.36244	-5.5048	-746.11	1078.4	50.302	851.14	1097.9	26.266	62.721	0	1	-0.45929	-0.69798	-13.529	-22.273	1.2942	-1.6286	15.561	22.699	0.83489	-2.3266	2.032	0.42683	1598.3
12.42	1243	60	NaN	3.3478	14.906	0.3916	-179.64	23.41	0.33624	-5.4936	-745.94	1078.4	50.217	851.13	1097.9	27.512	61.148	0	1	-0.40835	-0.6463	-13.53	-22.273	1.3499	-1.6344	15.608	22.708	0.94158	-2.2807	2.0784	0.43511	1598.2
12.43	1244	60	NaN	3.365	14.929	0.38077	-179.64	23.414	0.33779	-5.4481	-745.85	1078.3	50.206	851.13	1098	26.037	58.359	0	1	-0.30884	-0.54532	-13.531	-22.275	1.369	-1.6397	15.633	22.711	1.0602	-2.1851	2.1017	0.43608	1598.1
12.44	1245	60	NaN	3.3929	14.955	0.37402	-179.65	23.418	0.35977	-5.4102	-745.73	1078.3	50.23	851.15	1098	24.211	56.291	0	1	-0.19786	-0.43271	-13.532	-22.275	1.3973	-1.6433	15.66	22.713	1.1995	-2.076	2.1279	0.43762	1598
12.45	1246	60	NaN	3.4208	14.979	0.38389	-179.64	23.419	0.35841	-5.4172	-745.59	1078.3	50.162	851.18	1098	25.22	55.387	0	1	-0.055186	-0.28793	-13.531	-22.275	1.4273	-1.6378	15.687	22.711	1.3722	-1.9257	2.1554	0.43673	1597.9
12.46	1247	60	NaN	3.4343	14.996	0.39603	-179.64	23.418	0.34122	-5.4373	-745.46	1078.3	50.031	851.22	1098	24.072	51.186	0	1	0.025705	-0.20585	-13.53	-22.274	1.4447	-1.6263	15.705	22.709	1.4704	-1.8321	2.1746	0.43518	1597.8
12.47	1248	60	NaN	3.425	14.997	0.38688	-179.63	23.419	0.34563	-5.4117	-745.4	1078.2	49.964	851.25	1098	25.416	58.781	0	1	0.092204	-0.13837	-13.529	-22.272	1.4387	-1.6178	15.706	22.709	1.5309	-1.7562	2.1776	0.4374	1597.7
12.48	1249	60	NaN	3.4271	14.994	0.37793	-179.63	23.406	0.38671	-5.3764	-745.36	1078.2	50.055	851.29	1098	26.167	62.683	0	1	0.19091	-0.038212	-13.526	-22.27	1.4388	-1.6208	15.703	22.697	1.6297	-1.659	2.177	0.42736	1597.7
12.49	1250	60	NaN	3.4048	14.985	0.39057	-179.62	23.39	0.41575	-5.4253	-745.29	1078.2	50.047	851.33	1098	28.143	63.004	0	1	0.30921	0.081831	-13.523	-22.266	1.4149	-1.6077	15.693	22.682	1.7241	-1.5259	2.1705	0.41532	1597.7
12.5	1251	60	NaN	3.3836	14.974	0.3956	-179.6	23.396	0.39445	-5.4266	-745.25	1078.2	49.901	851.35	1098	27.021	64.36	0	1	0.43142	0.20584	-13.519	-22.263	1.3989	-1.5847	15.683	22.686	1.8303	-1.3789	2.1639	0.42369	1597.7
12.51	1252	60	NaN	3.3563	14.959	0.41422	-179.58	23.401	0.39377	-5.4584	-745.21	1078.2	49.81	851.37	1098	26.474	62.913	0	1	0.51606	0.29173	-13.516	-22.259	1.3737	-1.5648	15.668	22.692	1.8898	-1.2731	2.1529	0.43309	1597.7
12.52	1253	60	NaN	3.3246	14.946	0.44602	-179.57	23.4	0.43679	-5.5362	-745.17	1078.2	49.844	851.41	1097.9	25.859	60.14	0	1	0.59191	0.36869	-13.512	-22.255	1.3379	-1.5546	15.654	22.692	1.9299	-1.1859	2.1419	0.43678	1597.7
12.53	1254	60	NaN	3.3125	14.95	0.44273	-179.56	23.419	0.43703	-5.5167	-745.12	1078.2	49.814	851.38	1097.9	26.115	63.108	0	1	0.63567	0.4131	-13.508	-22.251	1.3276	-1.5475	15.658	22.711	1.9632	-1.1344	2.1499	0.46003	1597.6
12.54	1255	60	NaN	3.2704	14.935	0.47551	-179.54	23.462	0.45754	-5.5862	-745.07	1078.2	49.752	851.39	1097.9	25.176	62.403	0	1	0.72932	0.50812	-13.503	-22.246	1.2851	-1.5262	15.643	22.754	2.0145	-1.018	2.14	0.50748	1597.5
12.55	1256	60	NaN	3.2185	14.919	0.49997	-179.52	23.514	0.46624	-5.6323	-745.04	1078.2	49.615	851.36	1097.9	26.353	60.586	0	1	0.83997	0.6204	-13.497	-22.24	1.2364	-1.4984	15.627	22.806	2.0764	-0.87796	2.1303	0.56558	1597.5
12.56	1257	60	NaN	3.1757	14.908	0.51796	-179.5	23.564	0.48414	-5.6609	-745.02	1078.2	49.511	851.32	1097.9	25.528	61.124	0	1	0.91289	0.69439	-13.491	-22.234	1.1962	-1.4787	15.618	22.854	2.1091	-0.78435	2.127	0.62044	1597.4
12.57	1258	60	NaN	3.143	14.903	0.53262	-179.49	23.6	0.50362	-5.68	-744.99	1078.2	49.429	851.31	1098	24.323	59.939	0	1	1.0441	0.82758	-13.485	-22.228	1.1658	-1.4658	15.613	22.89	2.2099	-0.63825	2.1284	0.6619	1597.4
12.58	1259	60	NaN	3.1098	14.9	0.54725	-179.48	23.621	0.51612	-5.697	-744.96	1078.2	49.318	851.31	1098	24.828	59.203	0	1	1.2067	0.99256	-13.479	-22.222	1.1359	-1.4513	15.611	22.911	2.3426	-0.4587	2.1318	0.68895	1597.3
12.59	1260	60	NaN	3.0559	14.907	0.5627	-179.47	23.649	0.58977	-5.7116	-744.89	1078.1	49.282	851.3	1098	26.479	60.23	0	1	1.3045	1.0917	-13.469	-22.212	1.0827	-1.4393	15.619	22.937	2.3872	-0.34752	2.1498	0.72517	1597.3
12.6	1261	60	NaN	3.013	14.915	0.56277	-179.46	23.652	0.63335	-5.7071	-744.85	1078.1	49.23	851.31	1098	26.656	59.994	0	1	1.4022	1.1909	-13.459	-22.202	1.0417	-1.4279	15.626	22.94	2.444	-0.23698	2.1676	0.73807	1597.2
12.61	1262	60	NaN	2.9689	14.926	0.56164	-179.44	23.661	0.6827	-5.6753	-744.81	1078.1	49.144	851.27	1098	26.301	58.28	0	1	1.5	1.2901	-13.449	-22.192	1.0017	-1.408	15.639	22.948	2.5017	-0.11786	2.1898	0.75628	1597.1
12.62	1263	60	NaN	2.9306	14.937	0.5655	-179.43	23.663	0.7369	-5.6555	-744.77	1078.1	49.095	851.23	1098	26.021	54.607	0	1	1.5376	1.3283	-13.444	-22.187	0.96582	-1.3915	15.651	22.949	2.5034	-0.063289	2.2071	0.76212	1597.1
12.63	1264	60	NaN	2.9005	14.947	0.57134	-179.41	23.65	0.78752	-5.6539	-744.75	1078.1	49.09	851.21	1098	24.404	55.172	0	1	1.5581	1.3491	-13.441	-22.184	0.93597	-1.376	15.662	22.936	2.4941	-0.026924	2.221	0.75164	1597
12.64	1265	60	NaN	2.8711	14.959	0.56657	-179.37	23.631	0.82572	-5.6247	-744.7	1078.1	49.038	851.19	1098	23.649	51.491	0	1	1.7301	1.5237	-13.428	-22.171	0.90934	-1.336	15.674	22.916	2.6395	0.18769	2.2458	0.74496	1597
12.65	1266	60	NaN	2.842	14.964	0.59996	-179.36	23.59	0.92123	-5.7036	-744.7	1078.1	49.172	851.21	1098	25.31	66.395	0	1	1.7751	1.5693	-13.419	-22.162	0.87265	-1.3268	15.677	22.877	2.6478	0.2425	2.2579	0.71461	1597
12.66	1267	60	NaN	2.8216	14.978	0.5875	-179.32	23.591	0.94315	-5.6387	-744.68	1078.1	49.096	851.15	1098.1	32.386	72.15	0	1	1.7174	1.5108	-13.413	-22.156	0.85719	-1.2856	15.692	22.876	2.5746	0.22518	2.2796	0.71983	1596.9
12.67	1268	60	NaN	2.7961	15.007	0.5975	-179.27	23.614	0.95346	-5.6043	-744.64	1078.1	48.972	851.04	1098.1	35.824	73.492	0	1	1.4816	1.2715	-13.402	-22.145	0.83719	-1.2285	15.724	22.897	2.3188	0.043005	2.3224	0.75234	1596.7
12.68	1269	60	NaN	2.7732	15.04	0.60952	-179.23	23.639	0.95546	-5.5751	-744.59	1078.1	48.868	850.96	1098.1	36.098	73.943	0	1	1.2755	1.0623	-13.392	-22.135	0.81896	-1.1846	15.758	22.92	2.0944	-0.12233	2.3665	0.78519	1596.6
12.69	1270	60	NaN	2.7563	15.055	0.60713	-179.22	23.659	0.9317	-5.5377	-744.58	1078.1	48.772	850.92	1098.2	35.569	73.681	0	1	1.2609	1.0475	-13.391	-22.134	0.80677	-1.1693	15.776	22.939	2.0677	-0.12181	2.385	0.80478	1596.5
12.7	1271	60	NaN	2.6871	15.043	0.77037	-179.16	23.738	0.8963	-5.9363	-744.75	1078.2	48.54	850.72	1098.3	35.298	72.888	0	1	1.1724	0.95775	-13.387	-22.131	0.7315	-1.1195	15.765	23.016	1.9039	-0.16177	2.378	0.88548	1596.5
12.71	1272	60	NaN	2.6702	15.059	0.82439	-179.15	23.772	0.88527	-6.0588	-744.76	1078.2	48.47	850.62	1098.3	34.232	70.671	0	1	1.0414	0.82478	-13.383	-22.126	0.71264	-1.1049	15.782	23.049	1.754	-0.2801	2.3989	0.92295	1596.4
12.72	1273	60	NaN	2.6569	15.079	0.83465	-179.14	23.79	0.8399	-6.0197	-744.73	1078.2	48.314	850.55	1098.4	30.795	66.953	0	1	1.0304	0.81364	-13.381	-22.124	0.70621	-1.0868	15.804	23.065	1.7366	-0.27317	2.4235	0.94148	1596.3
12.73	1274	60	NaN	2.6458	15.098	0.84195	-179.13	23.791	0.82354	-5.993	-744.69	1078.1	48.245	850.49	1098.4	29.594	65.819	0	1	0.9418	0.72373	-13.377	-22.121	0.69837	-1.0762	15.824	23.065	1.6402	-0.35245	2.447	0.94449	1596.2
12.74	1275	60	NaN	2.6377	15.114	0.85862	-179.12	23.782	0.8409	-6.023	-744.67	1078.1	48.272	850.45	1098.4	30.64	67.248	0	1	0.78418	0.56379	-13.373	-22.116	0.68821	-1.0727	15.84	23.056	1.4724	-0.50892	2.4674	0.93935	1596.2
12.75	1276	60	NaN	2.6301	15.128	0.86498	-179.11	23.784	0.81157	-5.9882	-744.63	1078.1	48.152	850.38	1098.4	29.295	68.367	0	1	0.74918	0.52827	-13.371	-22.115	0.686	-1.0577	15.856	23.056	1.4352	-0.52945	2.4851	0.94106	1596.1
12.76	1277	60	NaN	2.6229	15.126	0.88145	-179.12	23.792	0.76579	-5.9874	-744.6	1078	48.042	850.31	1098.4	31.726	69.57	0	1	0.71226	0.49081	-13.369	-22.113	0.68266	-1.062	15.857	23.061	1.3949	-0.57115	2.4871	0.94794	1596
12.77	1278	60	NaN	2.6172	15.132	0.89511	-179.11	23.808	0.7204	-5.983	-744.55	1078	47.897	850.19	1098.4	33.06	70.306	0	1	0.65336	0.43104	-13.366	-22.11	0.68212	-1.0433	15.866	23.073	1.3355	-0.61222	2.4998	0.96323	1595.8
12.78	1279	60	NaN	2.6123	15.142	0.88641	-179.11	23.811	0.73411	-5.9195	-744.47	1077.9	47.944	850.12	1098.4	34.357	70.368	0	1	0.5828	0.35944	-13.365	-22.109	0.67767	-1.0412	15.879	23.073	1.2605	-0.68174	2.5139	0.96463	1595.6
12.79	1280	60	NaN	2.6088	15.146	0.89106	-179.11	23.807	0.74665	-5.922	-744.38	1077.8	47.999	850.06	1098.4	33.623	70.404	0	1	0.50346	0.27893	-13.366	-22.109	0.67194	-1.0472	15.886	23.067	1.1754	-0.76829	2.5201	0.9581	1595.5
12.8	1281	60	NaN	2.6074	15.141	0.93525	-179.1	23.805	0.69009	-6.0739	-744.31	1077.8	47.849	849.99	1098.4	33.926	70.26	0	1	0.45919	0.23402	-13.366	-22.11	0.67024	-1.0413	15.882	23.064	1.1294	-0.80727	2.5162	0.95415	1595.3
12.81	1282	60	NaN	2.6068	15.146	0.93577	-179.1	23.792	0.63708	-6.0689	-744.19	1077.8	47.734	849.93	1098.4	31.488	69.588	0	1	0.49774	0.27313	-13.367	-22.111	0.67374	-1.0325	15.889	23.049	1.1715	-0.7594	2.522	0.9382	1595.2
12.82	1283	60	NaN	2.5978	15.125	0.94047	-179.1	23.757	0.64912	-6.1237	-744.15	1077.7	47.79	849.91	1098.4	31.777	69.164	0	1	0.62128	0.39849	-13.369	-22.112	0.66065	-1.0341	15.869	23.013	1.2819	-0.63564	2.4999	0.90118	1595.1
12.83	1284	60	NaN	2.5961	15.097	0.9152	-179.08	23.715	0.65215	-6.1083	-744.03	1077.7	47.829	849.85	1098.4	29.795	68.801	0	1	0.71412	0.4927	-13.372	-22.115	0.65788	-1.0186	15.842	22.97	1.372	-0.52594	2.47	0.85445	1594.9
12.84	1285	60	NaN	2.6033	15.052	0.85796	-179.05	23.682	0.57192	-6.0022	-743.89	1077.6	47.659	849.76	1098.4	28.483	66.304	0	1	0.8021	0.58197	-13.375	-22.118	0.67481	-0.97613	15.801	22.933	1.4769	-0.39416	2.4259	0.81461	1594.7
12.85	1286	60	NaN	2.6159	15.001	0.79324	-179.01	23.655	0.45117	-5.8712	-743.77	1077.5	47.396	849.69	1098.5	28.289	64.529	0	1	0.82404	0.60424	-13.38	-22.123	0.70133	-0.9203	15.754	22.902	1.5254	-0.31606	2.374	0.77917	1594.5
12.86	1287	60	NaN	2.6262	14.973	0.76465	-178.97	23.613	0.43866	-5.8466	-743.67	1077.5	47.433	849.66	1098.4	28.403	63.995	0	1	0.84599	0.62651	-13.385	-22.128	0.711	-0.88291	15.724	22.861	1.557	-0.2564	2.3398	0.7331	1594.4
12.87	1288	60	NaN	2.6257	14.94	0.76031	-178.91	23.582	0.4351	-5.8945	-743.58	1077.5	47.479	849.6	1098.4	29.771	63.946	0	1	0.86794	0.64878	-13.389	-22.133	0.70696	-0.82693	15.691	22.831	1.5749	-0.17815	2.3018	0.69798	1594.2
12.88	1289	60	NaN	2.6377	14.902	0.74105	-178.8	23.565	0.42378	-5.8991	-743.43	1077.5	47.556	849.5	1098.4	30.319	64.515	0	1	0.88988	0.67105	-13.394	-22.138	0.71571	-0.725	15.654	22.813	1.6056	-0.053954	2.26	0.67577	1594
12.89	1290	60	NaN	2.6449	14.88	0.72989	-178.72	23.558	0.35168	-5.8993	-743.33	1077.4	47.42	849.45	1098.4	30.125	65.039	0	1	0.91183	0.69332	-13.399	-22.142	0.72753	-0.64163	15.633	22.805	1.6394	0.051685	2.2337	0.66303	1593.8
12.9	1291	60	NaN	2.6468	14.862	0.7242	-178.62	23.559	0.281	-5.9325	-743.23	1077.4	47.293	849.39	1098.4	30.976	65.927	0	1	0.93377	0.71559	-13.404	-22.147	0.73272	-0.53143	15.614	22.807	1.6665	0.18416	2.2099	0.6597	1593.6
12.91	1292	60	NaN	2.6477	14.831	0.71517	-178.41	23.575	0.26101	-5.995	-743.08	1077.4	47.362	849.26	1098.3	30.966	67.125	0	1	0.95572	0.73786	-13.409	-22.152	0.72855	-0.33087	15.582	22.824	1.6843	0.40698	2.1734	0.67206	1593.4
12.92	1293	60	NaN	2.6464	14.794	0.70291	-178.12	23.634	0.18452	-5.9673	-742.93	1077.4	47.251	849.1	1098.3	29.347	67.249	0	1	0.97767	0.76012	-13.413	-22.157	0.73183	-0.032241	15.548	22.88	1.7095	0.72788	2.1347	0.723	1593.1
12.93	1294	60	NaN	2.6329	14.779	0.71604	-177.79	23.706	0.10415	-6.0366	-742.74	1077.3	47.135	848.94	1098.4	31.39	67.143	0	1	0.99961	0.78239	-13.418	-22.161	0.71955	0.2944	15.535	22.951	1.7192	1.0768	2.1168	0.78919	1592.7
12.94	1295	60	NaN	2.6208	14.772	0.70864	-177.52	23.757	0.024833	-6.0256	-742.59	1077.3	47.004	848.85	1098.4	31.111	66.633	0	1	1.0216	0.80466	-13.423	-22.166	0.71237	0.56661	15.53	22.999	1.7339	1.3713	2.1067	0.83309	1592.5
12.95	1296	60	NaN	2.6029	14.759	0.70314	-177.29	23.799	-0.044463	-6.0234	-742.49	1077.3	46.901	848.77	1098.4	31.255	64.799	0	1	1.0435	0.82693	-13.428	-22.171	0.69799	0.80675	15.519	23.04	1.7415	1.6337	2.0909	0.86861	1592.3
12.96	1297	60	NaN	2.5741	14.742	0.70421	-177.03	23.841	-0.1262	-6.0557	-742.39	1077.3	46.779	848.69	1098.4	28.756	62.804	0	1	1.0655	0.8492	-13.432	-22.176	0.67215	1.0711	15.504	23.08	1.7376	1.9203	2.0713	0.9043	1592.1
12.97	1298	60	NaN	2.5357	14.735	0.69766	-176.7	23.88	-0.25537	-6.0754	-742.22	1077.3	46.541	848.65	1098.5	25.236	61.087	0	1	1.0874	0.87147	-13.437	-22.181	0.64144	1.4101	15.499	23.116	1.7288	2.2816	2.0618	0.93555	1591.9
12.98	1299	60	NaN	2.5166	14.727	0.69975	-176.54	23.858	-0.28533	-6.1111	-742.12	1077.3	46.54	848.67	1098.5	28.893	59.019	0	0	1.1093	0.89374	-13.442	-22.185	0.62098	1.5672	15.491	23.094	1.7303	2.4609	2.049	0.90871	1591.8
12.99	1300	60	NaN	2.4974	14.718	0.66975	-176.37	23.857	-0.38221	-6.0137	-742.02	1077.2	46.333	848.67	1098.5	28.676	56.572	0	0	1.1313	0.91601	-13.447	-22.19	0.61252	1.7404	15.484	23.092	1.7438	2.6564	2.0371	0.90152	1591.7
13	1301	60	NaN	2.4681	14.701	0.64429	-176.21	23.85	-0.43178	-5.9326	-741.86	1077.2	46.267	848.64	1098.5	27.093	53.756	0	0	1.1532	0.93828	-13.452	-22.195	0.58839	1.9135	15.469	23.082	1.7416	2.8518	2.0171	0.88694	1591.5
13.01	1302	60	NaN	2.4406	14.681	0.62334	-176.09	23.831	-0.41315	-5.874	-741.71	1077.1	46.37	848.61	1098.5	24.467	50.951	0	0	1.1752	0.96055	-13.456	-22.2	0.559	2.0239	15.45	23.062	1.7342	2.9844	1.9939	0.86248	1591.3
13.02	1303	60	NaN	2.4268	14.666	0.60352	-176.07	23.808	-0.36437	-5.8214	-741.63	1077.1	46.512	848.6	1098.5	27.075	47.693	0	0	1.1971	0.98282	-13.461	-22.204	0.54194	2.0418	15.435	23.039	1.7391	3.0246	1.9741	0.83418	1591.2
13.03	1304	60	NaN	2.4248	14.653	0.60037	-176.07	23.79	-0.3942	-5.8099	-741.61	1077.1	46.421	848.64	1098.5	29.213	45.065	0	0	1.2191	1.0051	-13.466	-22.209	0.54358	2.0473	15.423	23.019	1.7627	3.0524	1.9575	0.81026	1591.2
13.04	1305	60	NaN	2.4173	14.632	0.58014	-176.09	23.749	-0.34137	-5.7595	-741.54	1077.1	46.563	848.66	1098.5	28.775	45.765	0	0	1.241	1.0274	-13.471	-22.214	0.53279	2.0273	15.402	22.979	1.7738	3.0547	1.9315	0.76489	1591.2
13.05	1306	60	NaN	2.4144	14.618	0.56195	-176.13	23.711	-0.32466	-5.706	-741.46	1077	46.608	848.7	1098.4	27.888	50.327	0	0	1.2484	1.0348	-13.474	-22.218	0.53015	1.9841	15.389	22.939	1.7785	3.019	1.9151	0.72197	1591.2
13.06	1307	60	NaN	2.4301	14.619	0.52496	-176.22	23.661	-0.27732	-5.5996	-741.32	1077	46.753	848.74	1098.4	26.58	45.834	0	0	1.2301	1.0163	-13.476	-22.219	0.54432	1.8935	15.39	22.89	1.7745	2.9098	1.9144	0.67069	1591.1
13.07	1308	60	NaN	2.4547	14.627	0.48536	-176.38	23.607	-0.22356	-5.4902	-741.14	1076.9	46.931	848.79	1098.3	26.463	45.734	0	0	1.2004	0.98612	-13.479	-22.223	0.56627	1.7327	15.398	22.835	1.7667	2.7189	1.9187	0.61264	1590.9
13.08	1309	60	NaN	2.463	14.629	0.48111	-176.61	23.569	-0.24611	-5.4845	-740.99	1076.9	46.903	848.86	1098.3	26.672	47.85	0	0	1.1682	0.95351	-13.484	-22.227	0.57571	1.5004	15.4	22.797	1.744	2.4539	1.9169	0.57066	1590.9
13.09	1310	60	NaN	2.4604	14.627	0.46934	-176.77	23.564	-0.23247	-5.4622	-740.93	1076.9	46.963	848.86	1098.3	25.742	42.149	0	0	1.1186	0.90316	-13.489	-22.232	0.57167	1.3461	15.399	22.793	1.6903	2.2492	1.9096	0.56064	1590.8
13.1	1311	60	NaN	2.4618	14.613	0.46882	-176.93	23.551	-0.1688	-5.4681	-740.93	1076.9	47.169	848.84	1098.2	25.595	43.019	0	0	1.0771	0.86103	-13.494	-22.237	0.56548	1.17	15.384	22.781	1.6426	2.031	1.8899	0.5435	1590.8
13.11	1312	60	NaN	2.465	14.6	0.4556	-177.11	23.535	-0.15438	-5.4476	-740.94	1076.8	47.235	848.85	1098.2	26.538	44.716	0	0	1.0515	0.83508	-13.498	-22.241	0.56697	0.99115	15.37	22.765	1.6185	1.8262	1.8717	0.52397	1590.8
13.12	1313	60	NaN	2.4686	14.594	0.43946	-177.3	23.499	-0.12703	-5.4219	-740.91	1076.8	47.34	848.91	1098.2	26.542	45.303	0	0	0.87673	0.6577	-13.511	-22.255	0.56784	0.79708	15.363	22.73	1.4446	1.4548	1.8514	0.47578	1590.8
13.13	1314	60	NaN	2.4725	14.594	0.43567	-177.5	23.449	-0.059154	-5.4301	-740.88	1076.8	47.562	848.98	1098.1	24.622	41.489	0	0	0.72543	0.50417	-13.523	-22.267	0.56347	0.5883	15.361	22.682	1.2889	1.0925	1.8375	0.4153	1590.9
13.14	1315	60	NaN	2.4772	14.58	0.45214	-177.68	23.45	-0.081509	-5.5065	-740.93	1076.8	47.524	848.98	1098.1	27.014	42.791	0	0	0.68156	0.45966	-13.529	-22.273	0.56688	0.40812	15.348	22.682	1.2484	0.86779	1.8189	0.40961	1590.9
13.15	1316	60	NaN	2.478	14.585	0.48017	-177.87	23.424	-0.052416	-5.5996	-740.92	1076.8	47.625	848.98	1098.1	26.646	44.896	0	0	0.70204	0.48045	-13.534	-22.277	0.56062	0.21391	15.353	22.656	1.2627	0.69435	1.8189	0.37921	1590.9
13.16	1317	60	NaN	2.4793	14.624	0.46433	-178.19	23.383	0.0064117	-5.56	-740.84	1076.8	47.882	849.01	1098.1	26.018	43.269	0	0	0.74009	0.51905	-13.538	-22.281	0.554	-0.11831	15.393	22.614	1.2941	0.40074	1.8547	0.33333	1590.9
13.17	1318	60	NaN	2.4826	14.656	0.44635	-178.45	23.36	0.037267	-5.5219	-740.76	1076.7	48.062	849.04	1098.1	25.419	42.336	0	0	0.78321	0.56281	-13.542	-22.286	0.55222	-0.37889	15.426	22.59	1.3354	0.18391	1.8834	0.30389	1590.8
13.18	1319	60	NaN	2.4841	14.673	0.43596	-178.62	23.368	0.026923	-5.521	-740.71	1076.7	48.11	849.02	1098.1	23.649	39.301	0	0	0.82709	0.60734	-13.547	-22.29	0.55187	-0.55037	15.445	22.596	1.379	0.056969	1.8979	0.30555	1590.8
13.19	1320	60	NaN	2.479	14.689	0.42012	-178.8	23.401	-0.0020677	-5.5181	-740.65	1076.6	48.107	848.95	1098.2	24.963	38.953	0	0	0.871	0.65189	-13.551	-22.294	0.54683	-0.73207	15.465	22.625	1.4178	-0.080178	1.9138	0.33096	1590.6
13.2	1321	60	NaN	2.4851	14.7	0.4097	-178.86	23.406	-0.020202	-5.5109	-740.59	1076.6	48.087	848.93	1098.2	23.896	39.047	0	0	0.86477	0.64556	-13.56	-22.303	0.55387	-0.78978	15.477	22.63	1.4186	-0.14422	1.9171	0.32668	1590.6
13.21	1322	60	NaN	2.4843	14.703	0.39137	-179	23.42	-0.044902	-5.4983	-740.53	1076.6	48.117	848.9	1098.2	24.028	42.429	0	0	0.8746	0.65555	-13.568	-22.311	0.55228	-0.93335	15.48	22.643	1.4269	-0.2778	1.9125	0.33156	1590.5
13.22	1323	60	NaN	2.482	14.692	0.3785	-179.11	23.431	-0.05807	-5.5106	-740.5	1076.6	48.178	848.88	1098.2	23.649	47.925	0	0	0.9587	0.74087	-13.571	-22.314	0.54727	-1.0399	15.471	22.653	1.506	-0.29904	1.9	0.33881	1590.4
13.23	1324	60	NaN	2.4833	14.673	0.36528	-179.17	23.451	-0.074434	-5.5338	-740.47	1076.5	48.203	848.83	1098.2	23.82	51.733	0	0	0.92395	0.70562	-13.575	-22.318	0.54677	-1.1019	15.452	22.671	1.4707	-0.39623	1.8779	0.35349	1590.4
13.24	1325	60	NaN	2.4878	14.649	0.35086	-179.19	23.475	-0.086501	-5.5664	-740.41	1076.5	48.216	848.77	1098.2	23.884	55.227	0	0	0.84787	0.62842	-13.578	-22.322	0.54949	-1.1326	15.429	22.694	1.3974	-0.50417	1.8509	0.37273	1590.2
13.25	1326	60	NaN	2.4854	14.622	0.35043	-179.19	23.466	-0.035815	-5.6467	-740.35	1076.5	48.416	848.78	1098.1	25.523	55.954	0	0	0.883	0.66407	-13.58	-22.323	0.53693	-1.138	15.402	22.687	1.4199	-0.47392	1.8217	0.36325	1590.2
13.26	1327	60	NaN	2.4945	14.588	0.34422	-179.11	23.449	-0.10603	-5.7067	-740.27	1076.5	48.234	848.8	1098.1	27.377	56.998	0	0	0.89006	0.67123	-13.581	-22.325	0.55035	-1.051	15.368	22.669	1.4404	-0.37981	1.7868	0.34434	1590.1
13.27	1328	60	NaN	2.4995	14.56	0.32646	-179.03	23.423	-0.1361	-5.7244	-740.2	1076.4	48.164	848.82	1098.1	25.028	57.741	0	0	0.77291	0.55235	-13.583	-22.326	0.55713	-0.96767	15.339	22.644	1.33	-0.41532	1.7563	0.31766	1590.1
13.28	1329	60	NaN	2.5063	14.541	0.30653	-178.93	23.401	-0.16864	-5.7334	-740.12	1076.4	48.072	848.84	1098	24.806	58.365	0	0	0.7478	0.52687	-13.582	-22.326	0.56682	-0.86936	15.32	22.622	1.3146	-0.34248	1.738	0.29636	1590
13.29	1330	60	NaN	2.5132	14.518	0.28979	-178.83	23.377	-0.20119	-5.7568	-740.04	1076.4	47.974	848.85	1098	25.623	57.783	0	0	0.75651	0.53571	-13.58	-22.324	0.5764	-0.7658	15.296	22.598	1.3329	-0.23009	1.7159	0.27403	1589.9
13.3	1331	60	NaN	2.5159	14.472	0.27068	-178.73	23.337	-0.21354	-5.7872	-740.01	1076.4	47.938	848.89	1098	24.532	57.091	0	0	0.78212	0.5617	-13.577	-22.32	0.57934	-0.67074	15.249	22.56	1.3615	-0.10904	1.6725	0.23975	1590
13.31	1332	60	NaN	2.5231	14.431	0.19655	-178.59	23.295	-0.25498	-5.6867	-739.9	1076.4	47.798	848.9	1098	27.238	56.953	0	0	0.76951	0.5489	-13.573	-22.316	0.59508	-0.51642	15.208	22.518	1.3646	0.032485	1.6356	0.20242	1589.8
13.32	1333	60	NaN	2.5256	14.389	0.18739	-178.47	23.267	-0.24725	-5.767	-739.81	1076.4	47.773	848.88	1098	27.752	57.236	0	0	0.74039	0.51935	-13.568	-22.311	0.59545	-0.40153	15.165	22.49	1.3358	0.11782	1.5973	0.17886	1589.7
13.33	1334	60	NaN	2.5243	14.353	0.18558	-178.39	23.258	-0.24887	-5.8385	-739.76	1076.4	47.711	848.85	1098	27.917	57.516	0	0	0.70539	0.48384	-13.563	-22.306	0.59365	-0.32238	15.129	22.481	1.299	0.16146	1.5665	0.17495	1589.7
13.34	1335	60	NaN	2.5258	14.34	0.17577	-178.34	23.254	-0.2622	-5.8439	-739.69	1076.4	47.617	848.84	1098	25.348	55.941	0	0	0.6832	0.46132	-13.557	-22.3	0.59825	-0.27196	15.117	22.477	1.2815	0.18936	1.56	0.17708	1589.6
13.35	1336	60	NaN	2.5292	14.343	0.16186	-178.31	23.251	-0.26542	-5.8194	-739.58	1076.4	47.527	848.83	1098	26.419	55.619	0	0	0.7052	0.48365	-13.55	-22.293	0.60564	-0.23093	15.12	22.474	1.3108	0.25272	1.5705	0.18059	1589.4
13.36	1337	60	NaN	2.5205	14.314	0.16566	-178.24	23.262	-0.21795	-5.9038	-739.48	1076.4	47.479	848.77	1098	26.089	54.032	0	0	0.67722	0.45526	-13.544	-22.287	0.59542	-0.16553	15.093	22.484	1.2726	0.28973	1.5488	0.19607	1589.3
13.37	1338	60	NaN	2.5027	14.283	0.14776	-178.16	23.241	-0.2164	-5.9268	-739.35	1076.3	47.183	848.74	1098	26.894	55.312	0	0	0.60859	0.38562	-13.539	-22.282	0.58734	-0.076541	15.063	22.46	1.1959	0.30908	1.5246	0.17784	1589.1
13.38	1339	60	NaN	2.485	14.278	0.12451	-178.1	23.193	-0.18885	-5.89	-739.19	1076.3	47.004	848.79	1098	23.658	55.152	0	0	0.4476	0.22225	-13.533	-22.276	0.57724	-0.011124	15.061	22.41	1.0248	0.21113	1.5275	0.1338	1589
13.39	1340	60	NaN	2.4651	14.281	0.13695	-178.06	23.163	-0.15111	-5.9534	-739.06	1076.3	46.905	848.8	1098	25.689	54.848	0	0	0.33849	0.11154	-13.528	-22.272	0.55846	0.034219	15.065	22.379	0.89695	0.14576	1.5367	0.10739	1588.9
13.4	1341	60	NaN	2.4419	14.287	0.16133	-178.03	23.149	-0.12248	-6.0472	-738.95	1076.2	46.832	848.79	1098	26.909	53.662	0	0	0.25681	0.028655	-13.524	-22.267	0.53442	0.062115	15.073	22.363	0.79123	0.09077	1.5489	0.09547	1588.8
13.41	1342	60	NaN	2.4162	14.298	0.15847	-178.02	23.126	-0.10969	-6.0443	-738.82	1076.2	46.753	848.82	1098	24.829	52.684	0	0	0.11153	-0.11876	-13.517	-22.26	0.51154	0.074457	15.085	22.339	0.62307	-0.044306	1.5684	0.078504	1588.7
13.42	1343	60	NaN	2.3929	14.296	0.18096	-178.02	23.109	-0.056043	-6.1323	-738.7	1076.2	46.776	848.82	1098	26.552	51.735	0	0	-0.11121	-0.34478	-13.508	-22.252	0.48402	0.070149	15.084	22.321	0.37282	-0.27463	1.5757	0.06981	1588.5
13.43	1344	60	NaN	2.3568	14.284	0.18401	-178.07	23.149	-0.076166	-6.1692	-738.58	1076.1	46.581	848.8	1098.1	27.485	50.47	0	0	-0.54782	-0.78782	-13.496	-22.239	0.45347	0.025532	15.074	22.359	-0.094351	-0.76229	1.5782	0.11902	1588.4
13.44	1345	60	NaN	2.3436	14.279	0.17795	-178.11	23.187	-0.086587	-6.1616	-738.49	1076.1	46.476	848.78	1098.1	26.231	48.101	0	0	-0.78041	-1.0238	-13.487	-22.231	0.44418	-0.010988	15.072	22.395	-0.33623	-1.0348	1.5846	0.1639	1588.3
13.45	1346	60	NaN	2.3298	14.273	0.17618	-178.21	23.236	-0.10384	-6.1599	-738.39	1076.1	46.341	848.75	1098.1	28.41	47.877	0	0	-0.91428	-1.1597	-13.48	-22.223	0.43518	-0.10015	15.069	22.44	-0.47909	-1.2598	1.5893	0.21712	1588.2
13.46	1347	60	NaN	2.3066	14.268	0.18478	-178.38	23.278	-0.10215	-6.1841	-738.23	1076	46.207	848.74	1098.2	25.788	48.247	0	0	-1.0822	-1.3301	-13.469	-22.212	0.41582	-0.27513	15.067	22.479	-0.66642	-1.6052	1.5985	0.26724	1588
13.47	1348	60	NaN	2.2965	14.286	0.19897	-178.61	23.252	0.007387	-6.2053	-738.01	1076	46.362	848.85	1098.1	23.649	47.293	0	0	-1.318	-1.5693	-13.46	-22.203	0.39921	-0.50889	15.085	22.454	-0.91877	-2.0782	1.6248	0.25068	1587.9
13.48	1349	60	NaN	2.2927	14.293	0.23372	-178.9	23.254	-0.041975	-6.2955	-737.83	1075.9	46.057	848.89	1098.1	25.523	47.177	0	0	-1.5987	-1.8542	-13.453	-22.196	0.40295	-0.78627	15.093	22.453	-1.1958	-2.6404	1.6407	0.25707	1587.7
13.49	1350	60	NaN	2.2881	14.315	0.21728	-179.14	23.236	0.024121	-6.2422	-737.65	1075.8	46.115	848.92	1098.1	23.649	47.368	0	0	-1.84	-2.099	-13.443	-22.186	0.39807	-1.0267	15.117	22.433	-1.4419	-3.1257	1.6745	0.24711	1587.6
13.5	1351	60	NaN	2.2855	14.33	0.20538	-179.3	23.205	0.066648	-6.211	-737.53	1075.8	46.147	848.99	1098	23.649	44.996	0	0	-2.0631	-2.3254	-13.431	-22.175	0.39537	-1.1894	15.133	22.401	-1.6677	-3.5148	1.7022	0.22687	1587.5
13.51	1352	60	NaN	2.2865	14.368	0.19872	-179.55	23.147	0.14924	-6.2135	-737.33	1075.7	46.261	849.08	1098	24.705	42.223	0	0	-2.2861	-2.5517	-13.42	-22.163	0.392	-1.4401	15.173	22.342	-1.8941	-3.9918	1.7527	0.17896	1587.4
13.52	1353	60	NaN	2.2905	14.451	0.18177	-179.98	23.066	0.32826	-6.2047	-736.94	1075.5	46.592	849.16	1097.9	23.649	39.279	0	0	-2.3121	-2.578	-13.412	-22.156	0.38393	-1.8865	15.259	22.259	-1.9282	-4.4646	1.8462	0.10303	1587.1
13.53	1354	60	NaN	2.2907	14.489	0.17736	-180.15	23.084	0.26535	-6.2058	-736.79	1075.5	46.487	849.09	1097.9	23.649	39.91	0	0	-2.2512	-2.5162	-13.406	-22.15	0.38769	-2.0529	15.3	22.273	-1.8635	-4.5691	1.8941	0.12351	1586.9
13.54	1355	60	NaN	2.2611	14.629	0.27204	-180.53	23.052	0.29611	-6.5322	-736.21	1075.3	46.458	849.03	1097.9	24.545	39.377	0	0	-2.5451	-2.8145	-13.388	-22.132	0.34663	-2.4416	15.445	22.236	-2.1985	-5.2561	2.0569	0.10395	1586.3
13.55	1356	60	NaN	2.2468	14.737	0.32752	-180.73	23.013	0.45744	-6.7543	-735.72	1075.2	46.806	849.03	1097.8	25.719	38.474	0	0	-2.7434	-3.0158	-13.376	-22.119	0.31112	-2.6612	15.554	22.196	-2.4323	-5.6769	2.1784	0.076765	1585.8
13.56	1357	60	NaN	2.24	14.826	0.34436	-180.84	22.984	0.55518	-6.8565	-735.27	1075.1	47.037	849.03	1097.8	23.649	37.681	0	0	-2.8408	-3.1145	-13.369	-22.113	0.29175	-2.7894	15.644	22.166	-2.549	-5.9039	2.2746	0.053178	1585.4
13.57	1358	60	NaN	2.2343	14.912	0.34021	-180.95	22.966	0.53801	-6.8879	-734.78	1075	47.006	849	1097.8	23.753	36.464	0	0	-2.9345	-3.2096	-13.363	-22.106	0.28535	-2.899	15.733	22.144	-2.6491	-6.1086	2.3703	0.0379	1584.9
13.58	1359	60	NaN	2.2303	14.999	0.33554	-181.03	22.946	0.55101	-6.9261	-734.21	1074.9	47.087	848.98	1097.8	24.226	38.644	0	0	-3.0388	-3.3155	-13.357	-22.1	0.27634	-2.9876	15.824	22.121	-2.7625	-6.3031	2.467	0.020233	1584.3
13.59	1360	60	NaN	2.1865	15.098	0.40539	-181.08	22.896	0.5397	-7.2766	-733.27	1074.8	47.155	848.98	1097.7	25.559	36.995	0	0	-3.24	-3.5197	-13.351	-22.094	0.2162	-3.0484	15.927	22.067	-3.0238	-6.5681	2.5755	-0.026959	1583.4
13.6	1361	60	NaN	2.1691	15.159	0.41375	-181.05	22.866	0.49089	-7.3999	-732.49	1074.7	47.088	848.98	1097.7	25.039	36.945	0	0	-3.3409	-3.622	-13.343	-22.086	0.19584	-3.0243	15.992	22.033	-3.145	-6.6462	2.6493	-0.053165	1582.6
13.61	1362	60	NaN	2.149	15.187	0.39394	-180.95	22.831	0.44609	-7.4581	-731.49	1074.5	47.059	848.99	1097.7	24.593	37.219	0	0	-3.3703	-3.6519	-13.333	-22.077	0.17348	-2.9297	16.027	21.991	-3.1968	-6.5815	2.6933	-0.085728	1581.6
13.62	1363	60	NaN	2.1246	15.17	0.37936	-180.82	22.795	0.40985	-7.5443	-730.47	1074.4	47.056	849	1097.7	25.092	38.749	0	0	-3.4033	-3.6853	-13.329	-22.072	0.14479	-2.7982	16.017	21.949	-3.2585	-6.4835	2.688	-0.12303	1580.6
13.63	1364	60	NaN	2.0955	15.088	0.39179	-180.66	22.771	0.3745	-7.7168	-729.68	1074.3	47.026	849	1097.7	25.595	37.516	0	0	-3.5091	-3.7927	-13.323	-22.066	0.10943	-2.6418	15.939	21.92	-3.3997	-6.4345	2.6162	-0.14619	1579.8
13.64	1365	60	NaN	2.0279	14.898	0.41633	-180.37	22.745	0.34183	-8.0176	-728.72	1074.1	47.025	848.96	1097.7	25.505	36.923	0	0	-3.682	-3.9681	-13.316	-22.059	0.029763	-2.3694	15.754	21.889	-3.6522	-6.3375	2.4382	-0.17007	1578.8
13.65	1366	60	NaN	2.0231	14.833	0.38433	-180.26	22.738	0.34631	-8.0019	-728.28	1074.1	47.08	848.95	1097.7	25.094	37.692	0	0	-3.814	-4.102	-13.311	-22.055	0.022968	-2.2624	15.692	21.879	-3.791	-6.3645	2.3802	-0.17563	1578.4
13.66	1367	60	NaN	2.0259	14.699	0.33007	-180.02	22.712	0.34411	-8.0005	-727.27	1073.9	47.16	848.92	1097.7	25.026	36.42	0	0	-3.9181	-4.2078	-13.308	-22.051	0.021629	-2.0276	15.563	21.847	-3.8965	-6.2354	2.2552	-0.20408	1577.3
13.67	1368	60	NaN	2.0274	14.535	0.29644	-179.72	22.682	0.31606	-8.1306	-725.97	1073.7	47.191	848.87	1097.7	26.104	37.229	0	0	-4.0025	-4.2933	-13.302	-22.045	0.015545	-1.7329	15.408	21.81	-3.9869	-6.0262	2.1059	-0.23507	1576
13.68	1369	60	NaN	2.0239	14.395	0.30397	-179.44	22.663	0.27019	-8.3932	-724.73	1073.6	47.163	848.83	1097.7	23.649	36.642	0	0	-4.059	-4.3507	-13.296	-22.04	0.0018488	-1.4667	15.275	21.783	-4.0571	-5.8173	1.9784	-0.25623	1574.7
13.69	1370	60	NaN	2.0152	14.316	0.34282	-179.26	22.66	0.23631	-8.6825	-723.75	1073.5	47.132	848.79	1097.7	26.183	37.524	0	0	-4.0916	-4.3838	-13.292	-22.035	-0.017562	-1.2892	15.199	21.777	-4.1092	-5.6729	1.9075	-0.25854	1573.7
13.7	1371	60	NaN	2.0193	14.269	0.34475	-179.09	22.655	0.1896	-8.8247	-722.69	1073.5	47.07	848.76	1097.8	24.063	37.248	0	0	-4.0952	-4.3875	-13.29	-22.033	-0.01774	-1.129	15.154	21.77	-4.113	-5.5165	1.8642	-0.26365	1572.6
13.71	1372	60	NaN	2.0519	14.203	0.24325	-178.91	22.651	0.14903	-8.7414	-721.09	1073.4	47.002	848.73	1097.8	27.044	46.299	0	0	-4.0751	-4.367	-13.288	-22.031	0.018218	-0.94139	15.094	21.76	-4.0568	-5.3084	1.8054	-0.27192	1571
13.72	1373	60	NaN	2.1032	14.124	0.16752	-178.77	22.657	0.10182	-8.7515	-719.75	1073.3	46.89	848.7	1097.8	23.744	49.748	0	0	-4.0284	-4.3196	-13.287	-22.03	0.071491	-0.80534	15.021	21.761	-3.9569	-5.1249	1.7342	-0.26914	1569.6
13.73	1374	60	NaN	2.1572	14.041	0.13898	-178.69	22.676	0.067144	-8.8739	-718.69	1073.2	46.792	848.67	1097.8	24.262	47.111	0	0	-3.9708	-4.2612	-13.286	-22.029	0.12313	-0.72164	14.94	21.776	-3.8477	-4.9828	1.6544	-0.253	1568.5
13.74	1375	60	NaN	2.2112	13.954	0.14235	-178.63	22.707	0.066261	-9.0583	-717.57	1073.2	46.772	848.61	1097.9	24.918	49.532	0	0	-3.9063	-4.1957	-13.286	-22.029	0.16958	-0.66896	14.855	21.806	-3.7367	-4.8647	1.5692	-0.22287	1567.4
13.75	1376	60	NaN	2.3072	13.86	0.16633	-178.59	22.759	0.097632	-9.3566	-715.93	1073.2	46.819	848.54	1097.9	23.649	48.935	0	0	-3.8953	-4.1846	-13.285	-22.029	0.25077	-0.64409	14.762	21.857	-3.6446	-4.8287	1.4767	-0.17139	1565.7
13.76	1377	60	NaN	2.3858	13.82	0.18033	-178.59	22.777	0.10533	-9.5863	-714.68	1073.3	46.776	848.52	1097.9	25.6	47.874	0	0	-3.788	-4.0757	-13.285	-22.029	0.32086	-0.65388	14.721	21.876	-3.4672	-4.7296	1.4359	-0.15263	1564.4
13.77	1378	60	NaN	2.4265	13.785	0.21844	-178.6	22.788	0.14946	-9.841	-713.92	1073.3	46.856	848.5	1097.8	23.649	46.072	0	0	-3.5827	-3.8674	-13.286	-22.029	0.34831	-0.68153	14.685	21.888	-3.2344	-4.5489	1.3992	-0.14161	1563.6
13.78	1379	60	NaN	2.5067	13.706	0.21896	-178.67	22.81	0.22123	-10.083	-712.44	1073.3	46.957	848.47	1097.8	24.915	43.301	0	0	-3.3566	-3.6379	-13.287	-22.03	0.41386	-0.76411	14.605	21.911	-2.9427	-4.4021	1.3183	-0.11909	1562.1
13.79	1380	60	NaN	2.6196	13.608	0.19406	-178.78	22.839	0.28001	-10.312	-710.39	1073.3	46.985	848.42	1097.7	25.396	40.114	0	0	-3.0822	-3.3595	-13.288	-22.032	0.51455	-0.88456	14.504	21.943	-2.5676	-4.244	1.2161	-0.08902	1560.1
13.8	1381	60	NaN	2.6884	13.562	0.21558	-178.87	22.856	0.27845	-10.567	-709.08	1073.3	46.902	848.4	1097.6	23.649	40.518	0	0	-2.746	-3.0183	-13.291	-22.034	0.57515	-0.98525	14.456	21.962	-2.1708	-4.0036	1.1653	-0.072373	1558.7
13.81	1382	60	NaN	2.7611	13.473	0.22276	-179	22.868	0.32991	-10.828	-707.87	1073.3	46.965	848.35	1097.6	25.375	39.747	0	0	-2.3624	-2.6291	-13.301	-22.044	0.63427	-1.1236	14.368	21.973	-1.7281	-3.7527	1.0673	-0.070834	1557.5
13.82	1383	60	NaN	2.8609	13.378	0.16628	-179.19	22.867	0.30697	-10.937	-706.08	1073.3	46.832	848.32	1097.6	23.926	40.534	0	0	-1.9348	-2.1952	-13.317	-22.06	0.73252	-1.3141	14.272	21.973	-1.2023	-3.5093	0.95504	-0.087228	1555.7
13.83	1384	60	NaN	3.0013	13.297	0.1258	-179.35	22.864	0.3279	-11.089	-704.08	1073.3	46.791	848.28	1097.5	25.704	38.614	0	0	-1.8912	-2.151	-13.322	-22.065	0.86599	-1.4821	14.19	21.971	-1.0252	-3.6331	0.86781	-0.094378	1553.6
13.84	1385	60	NaN	3.1281	13.228	0.1338	-179.46	22.86	0.35442	-11.352	-702.31	1073.3	46.777	848.23	1097.5	24.834	38.902	0	0	-1.8535	-2.1127	-13.327	-22.071	0.9811	-1.6063	14.121	21.967	-0.87241	-3.719	0.79361	-0.10327	1551.8
13.85	1386	60	NaN	3.2028	13.164	0.18142	-179.53	22.852	0.34296	-11.683	-700.98	1073.3	46.702	848.21	1097.4	23.649	37.64	0	0	-1.8158	-2.0745	-13.332	-22.076	1.0444	-1.6858	14.056	21.959	-0.77142	-3.7603	0.72408	-0.1164	1550.5
13.86	1387	60	NaN	3.2704	13.096	0.19727	-179.56	22.839	0.34503	-11.875	-699.7	1073.3	46.673	848.16	1097.4	23.649	37.809	0	0	-1.7782	-2.0363	-13.338	-22.081	1.1043	-1.7293	13.989	21.946	-0.67393	-3.7656	0.65164	-0.13453	1549.2
13.87	1388	60	NaN	3.4023	13.015	0.22064	-179.57	22.827	0.32221	-12.171	-697.68	1073.3	46.616	848.07	1097.4	24.711	42.033	0	0	-1.7405	-1.9981	-13.343	-22.086	1.2244	-1.7501	13.908	21.934	-0.51615	-3.7482	0.56515	-0.15184	1547.1
13.88	1389	60	NaN	3.4694	12.989	0.22878	-179.56	22.809	0.3231	-12.3	-696.61	1073.3	46.612	848.05	1097.4	25.44	40.531	0	0	-1.7028	-1.9598	-13.348	-22.091	1.2852	-1.744	13.881	21.916	-0.41762	-3.7039	0.53347	-0.17486	1546
13.89	1390	60	NaN	3.589	12.939	0.24696	-179.48	22.777	0.31525	-12.497	-694.84	1073.3	46.599	848	1097.3	24.859	41.023	0	0	-1.6652	-1.9216	-13.353	-22.096	1.3954	-1.677	13.829	21.886	-0.2698	-3.5986	0.47593	-0.20989	1544.2
13.9	1391	60	NaN	3.7515	12.868	0.29632	-179.37	22.742	0.29346	-12.823	-692.53	1073.4	46.567	847.93	1097.3	26.906	44.196	0	0	-1.6275	-1.8834	-13.358	-22.102	1.5437	-1.5795	13.756	21.854	-0.083856	-3.4629	0.39741	-0.2475	1541.8
13.91	1392	60	NaN	3.8582	12.841	0.37998	-179.3	22.72	0.27794	-13.167	-691.09	1073.4	46.548	847.9	1097.3	24.318	45.016	0	0	-1.5898	-1.8452	-13.363	-22.107	1.6361	-1.5184	13.727	21.834	0.046292	-3.3636	0.36381	-0.27226	1540.3
13.92	1393	60	NaN	3.9793	12.822	0.407	-179.21	22.678	0.29229	-13.33	-689.56	1073.5	46.587	847.89	1097.2	23.649	43.387	0	0	-1.5522	-1.807	-13.369	-22.112	1.7476	-1.4456	13.706	21.793	0.19539	-3.2526	0.33768	-0.31853	1538.8
13.93	1394	60	NaN	4.1209	12.743	0.45974	-179.11	22.597	0.31652	-13.584	-687.63	1073.5	46.669	847.93	1097.2	23.649	46.041	0	0	-1.5145	-1.7687	-13.374	-22.117	1.8739	-1.3577	13.623	21.716	0.35938	-3.1264	0.24975	-0.4011	1536.9
13.94	1395	60	NaN	4.2574	12.685	0.52607	-179.03	22.547	0.32438	-13.868	-685.98	1073.6	46.702	847.95	1097.1	24.762	47.322	0	0	-1.4768	-1.7305	-13.379	-22.122	1.9961	-1.2933	13.562	21.669	0.5193	-3.0238	0.18342	-0.45321	1535.3
13.95	1396	60	NaN	4.4071	12.642	0.5858	-178.97	22.522	0.29622	-14.094	-684.52	1073.6	46.633	847.95	1097.1	25.237	48.384	0	0	-1.4392	-1.6923	-13.384	-22.127	2.1379	-1.2388	13.518	21.646	0.6987	-2.9311	0.13359	-0.4813	1533.9
13.96	1397	60	NaN	4.6094	12.587	0.63051	-178.91	22.507	0.25171	-14.225	-682.91	1073.6	46.513	847.95	1097.1	25.744	49.959	0	0	-1.4015	-1.6541	-13.389	-22.132	2.3373	-1.1798	13.462	21.632	0.93578	-2.8338	0.072631	-0.50068	1532.2
13.97	1398	60	NaN	4.922	12.492	0.67993	-178.84	22.505	0.28306	-14.34	-680.82	1073.7	46.576	847.9	1097	24.095	52.133	0	0	-1.3638	-1.6159	-13.394	-22.138	2.6401	-1.1262	13.367	21.631	1.2762	-2.742	-0.027435	-0.50707	1530.1
13.98	1399	60	NaN	5.1802	12.443	0.75526	-178.81	22.516	0.28107	-14.472	-679.32	1073.7	46.521	847.86	1097	25.011	53.123	0	0	-1.3262	-1.5776	-13.399	-22.143	2.8931	-1.0959	13.318	21.642	1.567	-2.6735	-0.081823	-0.50092	1528.6
13.99	1400	60	NaN	5.5666	12.363	0.87511	-178.8	22.532	0.33141	-14.644	-677.24	1073.8	46.643	847.82	1097	23.998	51.872	0	0	-1.2885	-1.5394	-13.405	-22.148	3.2653	-1.1046	13.236	21.659	1.9768	-2.644	-0.1684	-0.48942	1526.5
14	1401	60	NaN	5.9456	12.269	0.99435	-178.81	22.559	0.37484	-14.785	-675.39	1073.8	46.753	847.78	1097.1	25.804	52.185	0	0	-1.2508	-1.5012	-13.41	-22.153	3.6321	-1.1214	13.143	21.684	2.3812	-2.6226	-0.26645	-0.4691	1524.6
14.01	1402	60	NaN	6.2964	12.155	1.1081	-178.8	22.619	0.34324	-14.873	-673.93	1073.8	46.612	847.67	1097.1	25.3	52.356	0	0	-1.2132	-1.463	-13.415	-22.158	3.9824	-1.1105	13.034	21.739	2.7693	-2.5734	-0.3807	-0.41896	1523
14.02	1403	60	NaN	6.6938	11.993	1.2459	-178.76	22.726	0.22116	-14.927	-672.46	1073.7	46.166	847.45	1097.3	25.186	56.61	0	0	-1.1755	-1.4247	-13.42	-22.163	4.3921	-1.0637	12.881	21.838	3.2165	-2.4885	-0.53886	-0.32555	1521.3
14.03	1404	60	NaN	7.2756	11.733	1.4715	-178.84	22.764	0.33783	-15.016	-670.31	1073.7	46.625	847.5	1097.3	25.186	57.517	0	0	-1.0335	-1.2807	-13.421	-22.165	4.95	-1.1627	12.624	21.872	3.9165	-2.4433	-0.79709	-0.29232	1519.2
14.04	1405	60	NaN	7.5291	11.614	1.5741	-178.85	22.796	0.33381	-15.054	-669.4	1073.6	46.63	847.49	1097.3	23.649	58.483	0	0	-0.65197	-0.8935	-13.414	-22.157	5.2005	-1.1802	12.508	21.901	4.5485	-2.0737	-0.90552	-0.25602	1518.3
14.05	1406	60	NaN	8.1578	11.301	1.8328	-178.86	22.918	0.33734	-15.063	-667.26	1073.6	46.644	847.38	1097.5	26.651	60.489	0	0	-0.27041	-0.50633	-13.406	-22.15	5.8248	-1.1941	12.204	22.015	5.5544	-1.7004	-1.2024	-0.13434	1516.1
14.06	1407	60	NaN	8.8395	10.944	2.109	-178.85	23.05	0.39858	-15.05	-665.06	1073.5	46.783	847.26	1097.6	26.486	62.491	0	1	0.11114	-0.11915	-13.399	-22.142	6.4982	-1.1869	11.857	22.138	6.6093	-1.3061	-1.5423	-0.0042661	1513.8
14.07	1408	60	NaN	9.3047	10.68	2.2812	-178.8	23.145	0.48929	-15.004	-663.66	1073.4	46.972	847.19	1097.6	27.031	65.281	0	1	0.4927	0.26802	-13.391	-22.135	6.9557	-1.1491	11.6	22.225	7.4484	-0.88106	-1.7917	0.090632	1512.3
14.08	1409	60	NaN	9.7522	10.442	2.4125	-178.77	23.281	0.47735	-14.885	-662.17	1073.3	46.928	847.05	1097.7	30.511	66.347	0	1	0.78024	0.55979	-13.387	-22.131	7.4068	-1.1153	11.369	22.354	8.1871	-0.55555	-2.0181	0.2229	1510.7
14.09	1410	60	NaN	10.225	10.153	2.54	-178.73	23.422	0.52194	-14.702	-660.87	1073.1	47.034	846.94	1097.8	30.265	67.122	0	1	0.87165	0.65255	-13.391	-22.134	7.8803	-1.0728	11.09	22.485	8.7519	-0.42022	-2.3008	0.35145	1509.3
14.1	1411	60	NaN	10.667	9.8639	2.6628	-178.67	23.598	0.54219	-14.579	-659.59	1073	47.073	846.8	1097.9	32.086	68.062	0	1	0.9139	0.69542	-13.395	-22.138	8.3229	-1.0103	10.813	22.649	9.2368	-0.31489	-2.5821	0.51103	1507.9
14.11	1412	60	NaN	11.317	9.4511	2.8756	-178.55	23.906	0.53081	-14.506	-657.56	1072.8	47.002	846.53	1098.1	32.635	69.726	0	1	0.92801	0.70973	-13.399	-22.142	8.9753	-0.88969	10.416	22.941	9.9033	-0.17995	-2.983	0.79844	1505.6
14.12	1413	60	NaN	11.991	9.0267	3.0942	-178.41	24.239	0.51353	-14.397	-655.37	1072.6	46.902	846.23	1098.3	31.646	71.009	0	1	0.89897	0.68027	-13.403	-22.146	9.6538	-0.74961	10.006	23.26	10.553	-0.069336	-3.3968	1.114	1503.1
14.13	1414	60	NaN	12.361	8.7773	3.1926	-178.32	24.428	0.52729	-14.227	-654.11	1072.6	46.903	846.04	1098.4	31.509	71.267	0	1	0.8856	0.6667	-13.407	-22.151	10.028	-0.65781	9.7623	23.443	10.913	0.0088863	-3.6449	1.2925	1501.6
14.14	1415	60	NaN	12.675	8.5465	3.3882	-178.24	24.589	0.57055	-14.579	-652.83	1072.5	46.997	845.89	1098.4	31.367	71.344	0	1	0.90402	0.6854	-13.413	-22.156	10.322	-0.59567	9.5357	23.6	11.226	0.089727	-3.8774	1.4437	1500.2
14.15	1416	60	NaN	13.064	8.2088	3.4605	-178.12	24.802	0.51263	-14.439	-651.22	1072.5	46.797	845.69	1098.5	31.282	71.574	0	1	0.87215	0.65306	-13.418	-22.162	10.721	-0.45908	9.2008	23.81	11.593	0.19398	-4.2177	1.6481	1498.4
14.16	1417	60	NaN	13.34	7.9635	3.4625	-178.04	24.956	0.48317	-14.246	-649.94	1072.5	46.732	845.54	1098.5	31.824	71.762	0	1	0.81037	0.59036	-13.424	-22.167	11.005	-0.37051	8.9583	23.961	11.816	0.21985	-4.4655	1.7943	1496.9
14.17	1418	60	NaN	13.558	7.7404	3.4188	-177.97	25.087	0.43071	-14.071	-648.66	1072.6	46.642	845.39	1098.6	32.865	70.923	0	1	0.70007	0.47844	-13.429	-22.173	11.231	-0.2968	8.7362	24.091	11.931	0.18164	-4.6932	1.918	1495.5
14.18	1419	60	NaN	13.735	7.531	3.3613	-177.89	25.207	0.34699	-13.95	-647.38	1072.6	46.464	845.25	1098.6	31.851	70.47	0	1	0.56015	0.33646	-13.435	-22.178	11.418	-0.21104	8.5269	24.211	11.978	0.12542	-4.9078	2.0327	1494.1
14.19	1420	60	NaN	13.782	7.4795	3.3333	-177.82	25.265	0.32885	-13.945	-646.83	1072.5	46.424	845.14	1098.6	29.916	68.803	0	1	0.41745	0.19166	-13.439	-22.183	11.465	-0.13632	8.4799	24.264	11.883	0.05534	-4.9595	2.0818	1493.4
14.2	1421	60	NaN	13.913	7.3482	3.3282	-177.77	25.383	0.26091	-14.016	-645.37	1072.7	46.293	844.88	1098.7	27.828	65.768	0	1	0.30131	0.073815	-13.442	-22.185	11.596	-0.091747	8.3437	24.388	11.897	-0.017932	-5.0984	2.2025	1491.7
14.21	1422	60	NaN	13.998	7.3124	3.3494	-177.74	25.47	0.23909	-14.138	-643.85	1073	46.274	844.59	1098.7	27.906	60.151	0	1	0.19113	-0.037988	-13.445	-22.188	11.674	-0.067815	8.301	24.481	11.865	-0.1058	-5.1437	2.2931	1489.9
14.22	1423	60	NaN	14.037	7.3079	3.3187	-177.72	25.517	0.18697	-14.027	-642.93	1073.1	46.15	844.43	1098.7	28.454	60.551	0	1	0.09594	-0.13458	-13.447	-22.19	11.72	-0.041086	8.2938	24.531	11.816	-0.17567	-5.1534	2.3401	1488.8
14.23	1424	60	NaN	14.002	7.2845	3.3512	-177.69	25.563	0.18227	-14.081	-642.01	1073.3	46.094	844.2	1098.7	26.832	64.953	0	1	-0.29158	-0.5278	-13.458	-22.201	11.684	-0.011154	8.2629	24.584	11.392	-0.53896	-5.1947	2.3834	1487.6
14.24	1425	60	NaN	13.891	7.2256	3.5546	-177.63	25.635	0.30103	-14.695	-640.44	1073.9	46.302	843.71	1098.8	27.741	62.39	0	1	-0.66974	-0.91153	-13.469	-22.212	11.538	0.012754	8.1825	24.678	10.868	-0.89877	-5.2865	2.4658	1485.6
14.25	1426	60	NaN	13.857	7.2165	3.5686	-177.62	25.605	0.26339	-14.747	-640.05	1074.1	46.146	843.71	1098.7	26.634	63.827	0	1	-0.68074	-0.9227	-13.475	-22.218	11.507	0.033978	8.1676	24.654	10.826	-0.88872	-5.307	2.4362	1485.2
14.26	1427	60	NaN	13.765	7.2213	3.5315	-177.61	25.503	0.22805	-14.763	-639.27	1074.3	45.932	843.78	1098.7	26.973	64.4	0	1	-0.76568	-1.0089	-13.479	-22.223	11.422	0.041883	8.1648	24.559	10.656	-0.967	-5.3146	2.3367	1484.5
14.27	1428	60	NaN	13.538	7.2036	3.4676	-177.54	25.422	0.269	-14.765	-638.09	1074.8	45.814	843.55	1098.7	26.865	63.191	0	1	-0.89373	-1.1388	-13.483	-22.227	11.196	0.12182	8.1238	24.501	10.303	-1.017	-5.3597	2.2746	1483.1
14.28	1429	60	NaN	13.299	7.1803	3.438	-177.44	25.373	0.31754	-14.869	-637.05	1075.4	45.728	843.26	1098.6	27.314	62.548	0	1	-1.0749	-1.3226	-13.487	-22.231	10.954	0.21234	8.078	24.476	9.8795	-1.1103	-5.4094	2.245	1481.7
14.29	1430	60	NaN	13.109	7.1741	3.4611	-177.38	25.352	0.3193	-15.109	-636.34	1075.8	45.588	843.04	1098.6	25.959	61.91	0	1	-1.2502	-1.5005	-13.492	-22.235	10.759	0.27445	8.0578	24.468	9.5091	-1.226	-5.4338	2.233	1480.8
14.3	1431	60	NaN	12.903	7.2036	3.4884	-177.32	25.34	0.27283	-15.394	-635.54	1076.2	45.334	842.79	1098.6	26.661	60.065	0	1	-1.4079	-1.6606	-13.497	-22.24	10.551	0.3282	8.072	24.471	9.1429	-1.3324	-5.425	2.231	1479.8
14.31	1432	60	NaN	12.544	7.2986	3.3861	-177.25	25.271	0.28571	-15.613	-634.34	1076.7	45.253	842.47	1098.5	25.018	53.743	0	1	-1.5125	-1.7667	-13.505	-22.248	10.184	0.38939	8.1447	24.425	8.6713	-1.3774	-5.3603	2.177	1478.2
14.32	1433	60	NaN	12.292	7.3358	3.2743	-177.19	25.228	0.3189	-15.653	-633.56	1077.1	45.262	842.2	1098.5	24.145	52.585	0	1	-1.6089	-1.8645	-13.513	-22.257	9.9285	0.44407	8.1657	24.398	8.3196	-1.4204	-5.3476	2.1414	1477.2
14.33	1434	60	NaN	12.002	7.3538	3.1346	-177.12	25.174	0.36784	-15.716	-632.75	1077.6	45.339	841.86	1098.4	25.105	51.487	0	1	-1.758	-2.0159	-13.519	-22.263	9.6309	0.50485	8.1638	24.364	7.8728	-1.511	-5.3555	2.1009	1476
14.34	1435	60	NaN	11.747	7.3649	3.009	-177.07	25.115	0.40204	-15.799	-632.05	1078	45.401	841.59	1098.4	25.704	49.176	0	1	-1.9079	-2.1679	-13.529	-22.272	9.3691	0.55208	8.157	24.323	7.4612	-1.6158	-5.3716	2.0511	1475
14.35	1436	60	NaN	11.596	7.3747	2.9269	-177.05	25.06	0.40215	-15.872	-631.62	1078.2	45.398	841.49	1098.3	23.649	43.554	0	1	-2.0501	-2.3122	-13.538	-22.282	9.2145	0.57147	8.156	24.279	7.1644	-1.7407	-5.3825	1.9968	1474.5
14.36	1437	60	NaN	11.225	7.4067	2.7725	-176.98	24.945	0.43048	-16.168	-630.61	1078.8	45.471	841.22	1098.2	23.649	39.686	0	1	-2.1324	-2.3957	-13.539	-22.282	8.8267	0.62028	8.1631	24.188	6.6943	-1.7754	-5.3758	1.9061	1473.3
14.37	1438	60	NaN	10.988	7.4382	2.6804	-176.92	24.866	0.29282	-16.402	-629.87	1079.2	45.09	841.08	1098.2	23.649	37.881	0	1	-2.2027	-2.4671	-13.543	-22.286	8.5939	0.68237	8.1783	24.126	6.3912	-1.7847	-5.3643	1.8403	1472.4
14.38	1439	60	NaN	10.62	7.4717	2.5449	-176.85	24.769	0.19328	-16.734	-628.93	1079.7	44.836	840.85	1098.1	23.649	35.764	0	1	-2.2283	-2.4931	-13.558	-22.301	8.2217	0.75113	8.1903	24.051	5.9933	-1.7419	-5.3674	1.7497	1471.2
14.39	1440	60	NaN	10.266	7.4928	2.3971	-176.79	24.698	0.14673	-17.02	-628.05	1080.1	44.735	840.59	1098	23.914	35.109	0	1	-2.1922	-2.4564	-13.567	-22.31	7.8584	0.80688	8.1919	23.999	5.6662	-1.6495	-5.3748	1.689	1470.1
14.4	1441	60	NaN	9.9337	7.498	2.2197	-176.71	24.688	0.16752	-17.211	-627.25	1080.5	44.809	840.22	1098	23.649	36.612	0	1	-2.1337	-2.397	-13.572	-22.316	7.5136	0.86506	8.181	24.005	5.3799	-1.532	-5.3915	1.6888	1468.9
14.41	1442	60	NaN	9.4526	7.4978	1.939	-176.59	24.733	0.27654	-17.402	-626.19	1081	45.117	839.51	1097.9	23.649	37.44	0	1	-2.1189	-2.382	-13.576	-22.319	7.0101	0.97071	8.1603	24.07	4.8912	-1.4113	-5.4155	1.7511	1467.1
14.42	1443	60	NaN	9.106	7.4759	1.7377	-176.59	24.556	0.233	-17.515	-625.52	1081.2	45.067	839.69	1097.9	24.359	38.216	0	1	-2.0795	-2.3421	-13.58	-22.323	6.6602	0.96065	8.1256	23.907	4.5807	-1.3814	-5.4541	1.5838	1466.6
14.43	1444	60	NaN	8.7493	7.4759	1.5382	-176.55	24.494	0.21002	-17.613	-624.76	1081.5	45.051	839.54	1097.8	23.649	37.803	0	1	-2.0333	-2.2951	-13.584	-22.327	6.2988	0.99792	8.1153	23.854	4.2656	-1.2972	-5.4687	1.5267	1465.7
14.44	1445	60	NaN	8.2796	7.5023	1.391	-176.49	24.485	0.2035	-17.958	-623.67	1081.8	45.068	839.23	1097.9	23.974	39.767	0	1	-2.083	-2.3456	-13.589	-22.332	5.8126	1.0479	8.1329	23.855	3.7297	-1.2977	-5.4559	1.5225	1464.3
14.45	1446	60	NaN	7.7176	7.5479	1.3366	-176.42	24.491	0.21263	-18.58	-622.29	1082.1	45.122	838.88	1097.9	23.649	38.624	0	1	-2.1256	-2.3889	-13.593	-22.337	5.2213	1.084	8.1697	23.869	3.0957	-1.3049	-5.4237	1.5325	1462.6
14.46	1447	60	NaN	7.1868	7.5935	1.3713	-176.38	24.487	0.22575	-19.291	-620.93	1082.3	45.18	838.63	1098	26.244	36.535	0	1	-2.133	-2.3963	-13.598	-22.341	4.6576	1.0955	8.207	23.874	2.5246	-1.3008	-5.3911	1.5323	1461.1
14.47	1448	60	NaN	6.9781	7.5985	1.376	-176.35	24.478	0.19446	-19.516	-620.42	1082.4	45.082	838.58	1098	23.649	35.024	0	1	-2.1055	-2.3684	-13.602	-22.345	4.4429	1.11	8.2093	23.867	2.3374	-1.2584	-5.3928	1.522	1460.5
14.48	1449	60	NaN	6.3954	7.5416	1.3153	-176.33	24.516	0.23032	-19.97	-619.1	1082.6	45.171	838.29	1098	24.511	36.466	0	1	-2.0631	-2.3255	-13.606	-22.349	3.8362	1.1134	8.1486	23.909	1.773	-1.212	-5.457	1.5603	1458.9
14.49	1450	60	NaN	5.8354	7.4442	1.0735	-176.31	24.585	0.26853	-19.84	-617.72	1082.6	45.249	837.96	1098.1	23.649	38.209	0	1	-2.0668	-2.3292	-13.609	-22.353	3.2752	1.1253	8.0531	23.976	1.2084	-1.2039	-5.5563	1.6237	1457.2
14.5	1451	60	NaN	5.3706	7.3475	0.88536	-176.32	24.653	0.29387	-19.774	-616.54	1082.7	45.281	837.71	1098.2	23.649	38.598	0	1	-2.1206	-2.3838	-13.613	-22.357	2.8092	1.1226	7.9581	24.043	0.68857	-1.2612	-5.6553	1.6858	1455.8
14.51	1452	60	NaN	4.9953	7.2751	0.83008	-176.31	24.746	0.31185	-19.99	-615.54	1082.7	45.286	837.44	1098.2	24.655	36.115	0	1	-2.2048	-2.4692	-13.618	-22.361	2.4229	1.1219	7.8866	24.134	0.21811	-1.3473	-5.7311	1.7733	1454.5
14.52	1453	60	NaN	4.6505	7.23	0.80434	-176.25	24.944	0.35819	-20.185	-614.49	1082.7	45.358	836.88	1098.4	25.423	38.196	0	1	-2.1142	-2.3773	-13.623	-22.366	2.0649	1.1691	7.8464	24.327	-0.049354	-1.2082	-5.7762	1.9615	1452.9
14.53	1454	60	NaN	4.2936	7.2369	0.85753	-176.22	25.297	0.66273	-20.613	-613.33	1082.7	46.104	835.77	1098.5	23.649	33.685	0	1	-2.0035	-2.265	-13.629	-22.372	1.6576	1.1485	7.8577	24.677	-0.34599	-1.1165	-5.7714	2.3044	1450.7
14.54	1455	60	NaN	3.8755	7.2808	0.85987	-176.3	25.458	0.79009	-20.93	-611.59	1082.6	46.401	835.28	1098.5	23.649	43.67	0	1	-1.7494	-2.0071	-13.646	-22.39	1.2111	1.0355	7.9102	24.829	-0.53825	-0.97156	-5.7361	2.4394	1448.5
14.55	1456	60	NaN	3.6188	7.3193	0.84782	-176.36	25.516	0.83527	-21.097	-610.52	1082.5	46.509	835.09	1098.6	23.649	49.102	0	1	-1.4952	-1.7492	-13.664	-22.407	0.94125	0.95961	7.9539	24.881	-0.55397	-0.78955	-5.7096	2.4746	1447.3
14.56	1457	60	NaN	3.3743	7.3685	0.80055	-176.44	25.546	0.87495	-21.172	-609.48	1082.4	46.618	834.97	1098.6	23.649	54.955	0	1	-1.2492	-1.4995	-13.68	-22.423	0.68724	0.87482	8.0089	24.905	-0.56195	-0.62469	-5.6709	2.4823	1446.1
14.57	1458	60	NaN	3.0008	7.4666	0.70614	-176.58	25.595	0.94576	-21.23	-607.71	1082.2	46.816	834.75	1098.6	28.632	67.862	0	1	-1.1358	-1.3844	-13.68	-22.423	0.2999	0.72224	8.1172	24.944	-0.83588	-0.6622	-5.5625	2.5212	1444.2
14.58	1459	60	NaN	2.7038	7.6615	0.62243	-176.73	25.642	0.98989	-21.269	-605.73	1082	46.959	834.48	1098.6	29.801	69.997	0	1	-1.0955	-1.3436	-13.681	-22.425	-0.0084751	0.55983	8.3203	24.983	-1.104	-0.78373	-5.3612	2.558	1441.9
14.59	1460	60	NaN	2.541	7.7987	0.60752	-176.86	25.657	0.98334	-21.42	-604.39	1081.9	46.99	834.35	1098.6	30.376	70.532	0	1	-1.1212	-1.3696	-13.685	-22.428	-0.18132	0.41378	8.4627	24.993	-1.3025	-0.95581	-5.2222	2.5651	1440.5
14.6	1461	60	NaN	2.3754	7.913	0.61461	-177.01	25.662	1.0175	-21.651	-603.14	1081.8	47.156	834.23	1098.6	33.281	71.347	0	1	-1.1241	-1.3726	-13.684	-22.427	-0.36533	0.25253	8.5811	24.993	-1.4895	-1.1201	-5.103	2.566	1439.1
14.61	1462	60	NaN	2.2123	8.0289	0.60161	-177.18	25.673	1.0702	-21.865	-601.62	1081.7	47.393	834.08	1098.6	33.039	71.681	0	1	-1.1266	-1.3751	-13.683	-22.427	-0.54946	0.055547	8.7024	25	-1.676	-1.3196	-4.9808	2.5732	1437.5
14.62	1463	60	NaN	2.0789	8.1397	0.54152	-177.37	25.691	1.1328	-21.94	-600	1081.5	47.672	833.9	1098.5	30.86	69.865	0	1	-1.1229	-1.3714	-13.682	-22.425	-0.70048	-0.1465	8.819	25.012	-1.8234	-1.5179	-4.863	2.5864	1435.7
14.63	1464	60	NaN	2.0021	8.2188	0.42556	-177.5	25.699	1.2026	-21.783	-598.77	1081.3	47.981	833.77	1098.4	29.935	65.995	0	1	-1.1133	-1.3616	-13.679	-22.423	-0.78595	-0.29242	8.9016	25.017	-1.8992	-1.654	-4.7779	2.5939	1434.3
14.64	1465	60	NaN	1.9131	8.3064	0.26298	-177.65	25.732	1.146	-21.623	-596.92	1081.1	47.951	833.62	1098.4	27.275	63.854	0	1	-1.0987	-1.3468	-13.676	-22.419	-0.87132	-0.43585	8.9989	25.039	-1.97	-1.7827	-4.6769	2.6202	1432.3
14.65	1466	60	NaN	1.8562	8.3593	0.20519	-177.75	25.71	1.1699	-21.673	-595.7	1080.9	48.145	833.56	1098.3	25.993	60.703	0	1	-1.0914	-1.3394	-13.672	-22.416	-0.94045	-0.54975	9.0543	25.015	-2.0319	-1.8892	-4.6181	2.599	1431.1
14.66	1467	60	NaN	1.8066	8.4128	0.17349	-177.85	25.644	1.2306	-21.79	-594.15	1080.7	48.467	833.57	1098.1	26.928	58.341	0	1	-1.1476	-1.3964	-13.669	-22.412	-1.0106	-0.66874	9.1095	24.947	-2.1582	-2.0652	-4.5591	2.5349	1429.6
14.67	1468	60	NaN	1.7604	8.4562	0.17004	-177.93	25.577	1.2723	-21.94	-592.64	1080.5	48.735	833.61	1098	26.588	56.813	0	1	-1.2723	-1.523	-13.665	-22.408	-1.0765	-0.76516	9.1552	24.878	-2.3488	-2.2881	-4.5096	2.4697	1428.1
14.68	1469	60	NaN	1.7209	8.479	0.18977	-177.96	25.542	1.2637	-22.087	-591.42	1080.4	48.857	833.62	1097.8	24.868	53.264	0	1	-1.2921	-1.543	-13.662	-22.405	-1.1292	-0.81396	9.1815	24.839	-2.4212	-2.357	-4.4804	2.4342	1426.9
14.69	1470	60	NaN	1.6958	8.4995	0.16457	-177.97	25.525	1.2377	-22.127	-589.71	1080.1	48.995	833.58	1097.7	23.649	52.206	0	1	-1.3084	-1.5596	-13.659	-22.402	-1.1648	-0.83395	9.2089	24.816	-2.4733	-2.3936	-4.45	2.4134	1425.2
14.7	1471	60	NaN	1.7111	8.5309	0.15022	-177.97	25.492	1.2229	-22.16	-588.57	1079.9	49.107	833.63	1097.6	24.24	52.132	0	1	-1.3819	-1.6341	-13.655	-22.398	-1.1576	-0.83737	9.2439	24.779	-2.5395	-2.4715	-4.4106	2.3813	1424.1
14.71	1472	60	NaN	1.717	8.5498	0.14164	-177.94	25.48	1.2072	-22.239	-587.01	1079.6	49.266	833.68	1097.5	23.695	54.883	0	1	-1.4661	-1.7196	-13.65	-22.394	-1.1644	-0.82531	9.2706	24.759	-2.6305	-2.5449	-4.3796	2.3655	1422.6
14.72	1473	60	NaN	1.7041	8.5588	0.16688	-177.91	25.491	1.1872	-22.414	-585.6	1079.3	49.393	833.7	1097.4	23.986	53.993	0	1	-1.561	-1.8159	-13.646	-22.39	-1.1922	-0.80805	9.288	24.762	-2.7532	-2.624	-4.3582	2.3727	1421.2
14.73	1474	60	NaN	1.6845	8.5594	0.19717	-177.91	25.406	1.0577	-22.583	-584.47	1079.1	49.186	834.08	1097.3	23.83	55.415	0	1	-1.7125	-1.9697	-13.642	-22.385	-1.2119	-0.8044	9.2956	24.67	-2.9244	-2.7741	-4.3464	2.2843	1420.5
14.74	1475	60	NaN	1.6802	8.5537	0.172	-177.96	25.1	0.71835	-22.583	-583.28	1078.8	48.403	835.15	1097.2	24.755	53.308	0	1	-1.8343	-2.0932	-13.638	-22.382	-1.1848	-0.8245	9.2971	24.357	-3.019	-2.9177	-4.3411	1.9752	1420.3
14.75	1476	60	NaN	1.6791	8.5676	0.11468	-177.9	25.1	0.66152	-22.602	-581.54	1078.4	48.394	835.3	1097.2	23.649	53.328	0	1	-1.9147	-2.1748	-13.635	-22.378	-1.1895	-0.7714	9.3242	24.344	-3.1042	-2.9462	-4.3109	1.9655	1418.7
14.76	1477	60	NaN	1.6848	8.5426	0.089694	-177.87	25.094	0.64834	-22.742	-580.37	1078.2	48.425	835.42	1097.1	23.649	50.728	0	1	-2.033	-2.2949	-13.631	-22.374	-1.1928	-0.74947	9.3087	24.328	-3.2258	-3.0443	-4.3218	1.954	1417.7
14.77	1478	60	NaN	1.6708	8.4903	0.065824	-177.87	25.099	0.66368	-22.896	-579.34	1077.9	48.541	835.52	1097.1	24.472	56.098	0	1	-2.1555	-2.4192	-13.626	-22.369	-1.2196	-0.75602	9.2674	24.322	-3.3751	-3.1752	-4.3586	1.9522	1416.8
14.78	1479	60	NaN	1.6486	8.4328	0.034418	-177.86	25.122	0.65716	-23.027	-578.35	1077.6	48.575	835.59	1097.2	25.595	62.839	0	1	-2.1545	-2.4181	-13.623	-22.366	-1.2503	-0.76028	9.2232	24.332	-3.4048	-3.1784	-4.3998	1.9657	1415.9
14.79	1480	60	NaN	1.6391	8.3836	-0.017521	-177.85	25.155	0.61537	-23.101	-577.25	1077.3	48.484	835.67	1097.2	27.203	63.887	0	1	-2.2019	-2.4663	-13.621	-22.364	-1.2613	-0.7553	9.1898	24.349	-3.4632	-3.2216	-4.4308	1.9848	1414.9
14.8	1481	60	NaN	1.6625	8.3337	-0.1203	-177.89	25.154	0.61258	-23.063	-575.66	1076.8	48.557	835.86	1097.2	26.021	64.438	0	1	-2.3123	-2.5783	-13.619	-22.362	-1.2422	-0.79336	9.1582	24.329	-3.5546	-3.3717	-4.4604	1.9673	1413.5
14.81	1482	60	NaN	1.7131	8.2956	-0.13392	-177.92	25.178	0.6456	-23.253	-574.09	1076.4	48.639	835.99	1097.2	29.962	64.688	0	1	-2.3917	-2.6588	-13.614	-22.358	-1.2056	-0.83616	9.1393	24.334	-3.5972	-3.495	-4.4751	1.9765	1412.1
14.82	1483	60	NaN	1.7512	8.2595	-0.13031	-177.94	25.185	0.65693	-23.442	-572.99	1076.1	48.666	836.1	1097.1	29.674	65.577	0	1	-2.4858	-2.7543	-13.61	-22.354	-1.1782	-0.87237	9.116	24.328	-3.664	-3.6267	-4.4944	1.9745	1411.1
14.83	1484	60	NaN	1.7717	8.2255	-0.1168	-177.97	25.201	0.63726	-23.634	-572.06	1075.8	48.593	836.17	1097.1	29.304	66.243	0	1	-2.6066	-2.8769	-13.607	-22.35	-1.1644	-0.90346	9.0939	24.333	-3.771	-3.7804	-4.5132	1.9824	1410.2
14.84	1485	60	NaN	1.8045	8.1878	-0.1106	-178	25.226	0.6188	-23.814	-570.99	1075.4	48.496	836.22	1097.1	29.288	66.242	0	1	-2.7009	-2.9726	-13.605	-22.348	-1.137	-0.93724	9.0701	24.344	-3.8379	-3.9098	-4.5345	1.996	1409.2
14.85	1486	60	NaN	1.8826	8.1418	-0.12766	-178.03	25.241	0.64499	-23.961	-569.66	1075	48.5	836.28	1097.1	29.746	66.154	0	1	-2.7909	-3.0639	-13.602	-22.346	-1.0678	-0.98065	9.0396	24.343	-3.8586	-4.0445	-4.5627	1.9976	1408
14.86	1487	60	NaN	1.9215	8.1092	-0.13861	-178.05	25.239	0.67094	-24.102	-568.8	1074.8	48.537	836.34	1097	30.21	65.92	0	1	-2.9269	-3.2019	-13.598	-22.342	-1.0378	-1.0125	9.0154	24.333	-3.9647	-4.2144	-4.583	1.991	1407.2
14.87	1488	60	NaN	1.9471	8.082	-0.19064	-178.07	25.241	0.65651	-24.175	-567.94	1074.5	48.441	836.38	1097	29.811	65.304	0	1	-3.041	-3.3177	-13.595	-22.338	-1.0129	-1.0285	8.9985	24.325	-4.0539	-4.3462	-4.5966	1.9862	1406.4
14.88	1489	60	NaN	1.9693	8.0664	-0.25687	-178.08	25.249	0.66556	-24.305	-566.9	1074.2	48.367	836.42	1097	27.554	63.213	0	1	-3.1179	-3.3957	-13.593	-22.336	-0.99509	-1.0401	8.9959	24.32	-4.113	-4.4359	-4.5969	1.9835	1405.4
14.89	1490	60	NaN	1.9995	8.0914	-0.32803	-178.08	25.246	0.7109	-24.482	-565.7	1073.9	48.375	836.46	1097	26.717	59.582	0	1	-3.2303	-3.5097	-13.59	-22.333	-0.9749	-1.0558	9.0337	24.304	-4.2052	-4.5656	-4.5559	1.9711	1404.2
14.9	1491	60	NaN	2.0403	8.162	-0.39906	-178.09	25.234	0.76101	-24.642	-564.54	1073.7	48.404	836.5	1097	23.649	55.39	0	1	-3.2739	-3.554	-13.587	-22.33	-0.94424	-1.0701	9.1148	24.281	-4.2181	-4.6241	-4.4718	1.9514	1403.1
14.91	1492	60	NaN	2.0793	8.2379	-0.4675	-178.08	25.248	0.732	-24.688	-563.73	1073.5	48.233	836.5	1097.1	23.649	48.968	0	1	-3.1785	-3.4573	-13.584	-22.327	-0.90183	-1.0571	9.199	24.287	-4.0804	-4.5144	-4.3851	1.9595	1402.3
14.92	1493	60	NaN	2.1042	8.3215	-0.49028	-178.08	25.242	0.76805	-24.877	-562.95	1073.4	48.232	836.52	1097.1	25.028	41.305	0	1	-3.2617	-3.5416	-13.582	-22.325	-0.88629	-1.0656	9.2886	24.275	-4.148	-4.6073	-4.2933	1.9494	1401.6
14.93	1494	60	NaN	2.1166	8.4661	-0.53751	-178.07	25.214	0.82438	-25.105	-561.84	1073.3	48.25	836.56	1097.1	23.649	40.487	0	1	-3.3844	-3.6661	-13.58	-22.323	-0.88619	-1.0704	9.4399	24.241	-4.2706	-4.7365	-4.1398	1.9175	1400.5
14.94	1495	60	NaN	2.1201	8.592	-0.58899	-178.06	25.178	0.85084	-25.291	-560.88	1073.2	48.212	836.62	1097.1	23.649	35.724	0	1	-3.4986	-3.7821	-13.576	-22.319	-0.89069	-1.0712	9.5706	24.199	-4.3893	-4.8532	-4.0052	1.8801	1399.6
14.95	1496	60	NaN	2.1238	8.6906	-0.64501	-178.05	25.142	0.86161	-25.4	-560.12	1073.1	48.155	836.68	1097.1	23.727	39.25	0	1	-3.5504	-3.8346	-13.572	-22.315	-0.89062	-1.0688	9.6723	24.16	-4.4411	-4.9034	-3.8996	1.8449	1398.9
14.96	1497	60	NaN	2.14	8.7968	-0.71884	-178.05	25.11	0.89779	-25.433	-559.3	1073	48.164	836.71	1097.1	23.649	36.276	0	1	-3.4962	-3.7796	-13.568	-22.312	-0.87776	-1.0646	9.7819	24.125	-4.3739	-4.8442	-3.7865	1.813	1398.1
14.97	1498	60	NaN	2.1832	8.9467	-0.82912	-178.04	25.062	0.94479	-25.418	-558.13	1072.9	48.218	836.79	1097	23.649	39.63	0	1	-3.5489	-3.8331	-13.567	-22.31	-0.83852	-1.0625	9.9364	24.073	-4.3875	-4.8956	-3.6305	1.7625	1397.1
14.98	1499	60	NaN	2.23	9.0536	-0.88564	-178.04	25.024	0.92515	-25.509	-557.26	1072.8	48.146	836.84	1097	23.649	38.95	0	1	-3.5925	-3.8773	-13.565	-22.308	-0.7943	-1.0609	10.045	24.033	-4.3868	-4.9382	-3.5197	1.7244	1396.3
14.99	1500	60	NaN	2.26	9.1213	-0.89668	-178.05	24.988	0.96097	-25.655	-556.72	1072.8	48.258	836.88	1096.9	23.649	38.42	0	1	-3.5105	-3.7941	-13.56	-22.304	-0.77601	-1.0813	10.113	23.997	-4.2865	-4.8754	-3.4474	1.693	1395.8
15	1501	60	NaN	2.3162	9.2435	-0.89254	-178.07	24.931	0.97658	-26.037	-555.75	1072.7	48.358	836.95	1096.8	25.233	37.433	0	1	-3.4807	-3.7639	-13.558	-22.301	-0.7415	-1.1268	10.236	23.938	-4.2222	-4.8907	-3.3214	1.6367	1394.9
15.01	1502	60	NaN	2.403	9.4256	-0.90557	-178.1	24.851	0.94737	-26.578	-554.33	1072.5	48.375	837.05	1096.7	24.737	37.871	0	1	-3.4662	-3.7491	-13.556	-22.299	-0.68055	-1.1882	10.421	23.855	-4.1467	-4.9374	-3.1344	1.5557	1393.6
15.02	1503	60	NaN	2.4561	9.5289	-0.96016	-178.14	24.783	0.96567	-26.812	-553.52	1072.4	48.531	837.14	1096.6	23.649	38.348	0	1	-3.4145	-3.6967	-13.555	-22.298	-0.64498	-1.2442	10.525	23.786	-4.0595	-4.9409	-3.0297	1.4879	1392.9
15.03	1504	60	NaN	2.4765	9.5862	-0.99697	-178.16	24.742	0.975	-26.932	-553.06	1072.3	48.603	837.19	1096.6	23.649	37.568	0	1	-3.3696	-3.6511	-13.554	-22.298	-0.6334	-1.2682	10.584	23.744	-4.003	-4.9193	-2.9702	1.4464	1392.5
15.04	1505	60	NaN	2.5262	9.7158	-1.1442	-178.18	24.688	0.94643	-27.105	-551.81	1072.1	48.619	837.24	1096.5	24.809	39.336	0	1	-3.355	-3.6363	-13.553	-22.296	-0.59419	-1.2992	10.722	23.682	-3.9491	-4.9355	-2.8309	1.3857	1391.3
15.05	1506	60	NaN	2.5711	9.8341	-1.3227	-178.21	24.614	0.9296	-27.32	-550.36	1071.8	48.689	837.3	1096.4	24.056	38.5	0	1	-3.2572	-3.5371	-13.552	-22.295	-0.56411	-1.3409	10.849	23.599	-3.8213	-4.878	-2.7033	1.3039	1390
15.06	1507	60	NaN	2.589	9.9035	-1.4785	-178.23	24.55	0.92293	-27.562	-549.11	1071.6	48.768	837.34	1096.4	23.78	37.597	0	1	-3.1834	-3.4622	-13.552	-22.295	-0.56214	-1.3775	10.926	23.527	-3.7455	-4.8396	-2.6257	1.2316	1388.8
15.07	1508	60	NaN	2.5777	9.9185	-1.591	-178.23	24.519	0.91352	-27.836	-548.13	1071.4	48.791	837.35	1096.4	24.853	37.616	0	1	-3.249	-3.5287	-13.553	-22.296	-0.5879	-1.3933	10.95	23.487	-3.8369	-4.922	-2.6024	1.1912	1387.8
15.08	1509	60	NaN	2.5883	9.8971	-1.7153	-178.22	24.455	0.95372	-28.252	-546.77	1071.1	48.939	837.45	1096.3	23.649	38.338	0	1	-3.1839	-3.4627	-13.555	-22.298	-0.60354	-1.4115	10.941	23.411	-3.7874	-4.8742	-2.6139	1.1121	1386.6
15.09	1510	60	NaN	2.5901	9.8855	-1.8261	-178.19	24.444	0.92006	-28.409	-545.77	1070.8	48.847	837.5	1096.3	23.649	37.107	0	1	-3.0664	-3.3435	-13.558	-22.301	-0.60658	-1.3907	10.94	23.39	-3.673	-4.7343	-2.618	1.0888	1385.7
15.1	1511	60	NaN	2.5538	9.8639	-1.9637	-178.16	24.441	0.93233	-28.59	-544.51	1070.5	48.867	837.6	1096.3	23.706	38.801	0	1	-2.925	-3.2	-13.561	-22.305	-0.65389	-1.3641	10.932	23.373	-3.5789	-4.5641	-2.6297	1.0686	1384.5
15.11	1512	60	NaN	2.5191	9.8471	-2.0866	-178.1	24.441	0.96988	-28.824	-543.08	1070.2	48.935	837.73	1096.3	23.649	37.892	0	1	-2.7852	-3.0581	-13.566	-22.309	-0.70408	-1.3243	10.928	23.36	-3.4893	-4.3825	-2.6374	1.0511	1383.2
15.12	1513	60	NaN	2.5028	9.8411	-2.1524	-178.03	24.458	1.0128	-29.117	-541.74	1069.9	48.991	837.86	1096.2	23.649	36.375	0	1	-2.6645	-2.9357	-13.572	-22.316	-0.73759	-1.2722	10.934	23.365	-3.4021	-4.2079	-2.6386	1.0494	1382.1
15.13	1514	60	NaN	2.4816	9.8353	-2.1398	-177.96	24.51	1.0636	-29.479	-540.77	1069.7	49.056	837.92	1096.2	23.756	37.393	0	1	-2.6099	-2.8802	-13.58	-22.323	-0.7786	-1.224	10.937	23.408	-3.3885	-4.1043	-2.642	1.0849	1381.2
15.14	1515	60	NaN	2.46	9.8195	-2.1234	-177.9	24.526	1.0527	-29.818	-539.81	1069.5	48.968	838.08	1096.2	23.649	35.933	0	1	-2.5271	-2.7962	-13.588	-22.331	-0.8126	-1.1699	10.93	23.416	-3.3397	-3.9661	-2.658	1.0847	1380.4
15.15	1516	60	NaN	2.4324	9.8125	-2.1528	-177.78	24.577	1.0986	-30.089	-538.45	1069.1	48.965	838.23	1096.2	23.649	38.957	0	1	-2.2535	-2.5186	-13.6	-22.343	-0.85411	-1.0703	10.936	23.453	-3.1076	-3.5889	-2.6638	1.1102	1379.2
15.16	1517	60	NaN	2.4274	9.806	-2.2009	-177.67	24.631	1.1696	-30.228	-537.25	1068.8	49.037	838.33	1096.2	24.361	39.888	0	1	-1.9799	-2.2409	-13.612	-22.355	-0.87051	-0.97104	10.942	23.495	-2.8504	-3.212	-2.6699	1.1393	1378.1
15.17	1518	60	NaN	2.4489	9.7909	-2.2384	-177.57	24.684	1.2067	-30.33	-536.24	1068.6	49.031	838.41	1096.2	24.08	38.052	0	1	-1.7063	-1.9633	-13.624	-22.367	-0.85522	-0.87795	10.939	23.536	-2.5615	-2.8412	-2.685	1.1683	1377.2
15.18	1519	60	NaN	2.4852	9.7612	-2.236	-177.48	24.736	1.177	-30.546	-535.26	1068.3	48.841	838.52	1096.2	23.649	37.051	0	1	-1.6143	-1.87	-13.632	-22.376	-0.82207	-0.78501	10.923	23.575	-2.4364	-2.655	-2.7097	1.1992	1376.4
15.19	1520	60	NaN	2.5086	9.7208	-2.1641	-177.39	24.75	1.1755	-30.966	-534.29	1068.1	48.737	838.68	1096.2	23.649	38.513	0	1	-1.6721	-1.9287	-13.64	-22.383	-0.81376	-0.70744	10.891	23.58	-2.4859	-2.6361	-2.7486	1.1971	1375.6
15.2	1521	60	NaN	2.5277	9.7036	-2.1493	-177.33	24.786	1.1584	-31.105	-533.76	1068	48.641	838.72	1096.3	23.89	40.344	0	1	-2.0305	-2.2923	-13.649	-22.392	-0.79766	-0.65568	10.881	23.609	-2.8282	-2.948	-2.7681	1.2169	1375.1
15.21	1522	60	NaN	2.5894	9.6283	-2.1227	-177.17	24.851	1.1592	-31.584	-531.81	1067.6	48.457	838.94	1096.4	23.649	36.71	0	1	-1.9995	-2.2609	-13.657	-22.401	-0.75248	-0.51661	10.827	23.652	-2.752	-2.7775	-2.8303	1.251	1373.4
15.22	1523	60	NaN	2.6288	9.543	-2.1057	-177.04	24.936	1.2144	-32.045	-530.05	1067.3	48.45	839.07	1096.5	25.041	38.442	0	1	-1.8069	-2.0654	-13.666	-22.41	-0.73593	-0.4002	10.761	23.718	-2.5428	-2.4656	-2.9056	1.3084	1371.8
15.23	1524	60	NaN	2.6245	9.4628	-2.1049	-176.95	25.02	1.3159	-32.347	-529.15	1067.2	48.639	839.06	1096.6	24.719	33.973	0	1	-1.6142	-1.8699	-13.675	-22.418	-0.76294	-0.33457	10.69	23.793	-2.3772	-2.2045	-2.9856	1.3742	1370.9
15.24	1525	60	NaN	2.6163	9.3551	-2.1051	-176.83	25.077	1.4064	-32.696	-528.31	1067.1	48.742	839.13	1096.7	23.795	46.712	0	1	-1.4216	-1.6745	-13.684	-22.427	-0.79195	-0.23545	10.591	23.841	-2.2136	-1.9099	-3.0931	1.4141	1370.2
15.25	1526	60	NaN	2.6237	9.2566	-2.1687	-176.69	25.209	1.4178	-33.072	-527	1067	48.587	839.25	1096.9	23.649	48.28	0	1	-1.229	-1.479	-13.693	-22.436	-0.79675	-0.10621	10.508	23.958	-2.0257	-1.5852	-3.1853	1.5215	1369
15.26	1527	60	NaN	2.6316	9.1981	-2.2238	-176.58	25.33	1.4804	-33.33	-526.06	1066.9	48.621	839.28	1097.1	24.227	52.564	0	1	-1.0364	-1.2835	-13.702	-22.445	-0.80335	-0.017565	10.462	24.067	-1.8397	-1.3011	-3.2401	1.6215	1368.1
15.27	1528	60	NaN	2.6256	9.1538	-2.2306	-176.45	25.478	1.5652	-33.86	-524.99	1066.8	48.712	839.34	1097.3	23.649	47.923	0	1	-0.78125	-1.0247	-13.707	-22.451	-0.83785	0.083042	10.429	24.202	-1.6191	-0.94164	-3.278	1.7519	1367.2
15.28	1529	60	NaN	2.6167	9.1296	-2.2119	-176.34	25.609	1.6023	-34.4	-524.08	1066.8	48.695	839.41	1097.4	23.649	49.431	0	1	-0.25928	-0.49503	-13.698	-22.442	-0.87074	0.17535	10.414	24.324	-1.13	-0.31968	-3.2842	1.8828	1366.4
15.29	1530	60	NaN	2.6207	9.1402	-2.2131	-176.26	25.709	1.5557	-34.682	-523.54	1066.8	48.494	839.45	1097.5	23.649	56.246	0	1	-0.016502	-0.24868	-13.698	-22.441	-0.87143	0.25	10.431	24.419	-0.88793	0.0013267	-3.2669	1.9781	1365.9
15.3	1531	60	NaN	2.6396	9.193	-2.2762	-176.08	25.937	1.5324	-35.143	-522.33	1066.7	48.316	839.56	1097.7	24.165	42.138	0	1	0.073903	-0.15694	-13.7	-22.444	-0.86718	0.41066	10.495	24.636	-0.79327	0.25371	-3.2057	2.1919	1364.8
15.31	1532	60	NaN	2.6315	9.2233	-2.3203	-175.86	26.182	1.4084	-35.781	-521.27	1066.7	47.828	839.66	1097.9	24.976	49.919	0	1	0.084893	-0.14579	-13.702	-22.445	-0.88406	0.62531	10.534	24.871	-0.79917	0.47952	-3.1681	2.4262	1363.9
15.32	1533	60	NaN	2.6235	9.2624	-2.3784	-175.6	26.481	1.3082	-36.389	-520.32	1066.7	47.424	839.73	1098.1	24.094	51.462	0	1	0.11201	-0.11827	-13.7	-22.443	-0.90287	0.8717	10.582	25.161	-0.79086	0.75343	-3.118	2.7174	1363
15.33	1534	60	NaN	2.6088	9.2968	-2.4323	-175.37	26.763	1.2334	-36.912	-519.6	1066.7	47.119	839.76	1098.2	26.153	54.008	0	1	0.14993	-0.079796	-13.696	-22.44	-0.92858	1.0912	10.624	25.436	-0.77865	1.0114	-3.0723	2.9959	1362.3
15.34	1535	60	NaN	2.5901	9.3214	-2.4729	-175.21	26.974	1.195	-37.295	-519.14	1066.7	46.947	839.75	1098.3	25.52	51.045	0	1	0.16465	-0.064863	-13.691	-22.434	-0.95731	1.246	10.653	25.642	-0.79267	1.1811	-3.0375	3.208	1361.9
15.35	1536	60	NaN	2.5764	9.3428	-2.5121	-175.08	27.134	1.2086	-37.538	-518.81	1066.6	46.941	839.69	1098.4	26.21	54.273	0	1	0.15665	-0.072981	-13.685	-22.428	-0.98194	1.3567	10.679	25.798	-0.8253	1.2837	-3.0059	3.37	1361.5
15.36	1537	60	NaN	2.5011	9.3663	-2.6639	-174.56	27.81	1.1395	-38.393	-517.91	1066.6	46.565	839.23	1098.6	26.25	52.769	0	1	0.083432	-0.14727	-13.677	-22.42	-1.081	1.8532	10.715	26.461	-0.99753	1.7059	-2.9616	4.0404	1360.2
15.37	1538	60	NaN	2.4768	9.3784	-2.7378	-174.25	28.162	1.0219	-38.886	-517.44	1066.5	46.165	839.04	1098.7	25.951	55.723	0	1	0.17544	-0.053908	-13.663	-22.407	-1.111	2.1602	10.735	26.805	-0.93551	2.1063	-2.9283	4.3985	1359.5
15.38	1539	60	NaN	2.4513	9.3973	-2.793	-173.87	28.543	0.87007	-39.528	-516.99	1066.5	45.741	838.8	1098.9	28.18	57.441	0	1	0.31626	0.088984	-13.647	-22.39	-1.1475	2.5314	10.763	27.177	-0.83119	2.6204	-2.8832	4.7873	1358.8
15.39	1540	60	NaN	2.4258	9.4217	-2.8335	-173.47	28.905	0.71692	-40.222	-516.57	1066.4	45.376	838.52	1099	25.844	52.883	0	1	-0.13333	-0.36723	-13.638	-22.382	-1.1886	2.9166	10.799	27.528	-1.3219	2.5494	-2.8398	5.1465	1358.2
15.4	1541	60	NaN	2.4153	9.4555	-2.8602	-173.11	29.159	0.46041	-40.821	-516.22	1066.2	44.813	838.34	1099.2	26.54	54.342	0	1	-0.35265	-0.58978	-13.629	-22.373	-1.202	3.2677	10.845	27.769	-1.5547	2.678	-2.7848	5.3967	1357.7
15.41	1542	60	NaN	2.4274	9.5326	-2.9068	-172.65	29.438	-0.36413	-41.539	-515.65	1066	42.862	838.36	1099.5	28.086	51.01	0	1	-0.38189	-0.61945	-13.62	-22.363	-1.1395	3.7855	10.946	28.024	-1.5214	3.1661	-2.6736	5.6604	1357
15.42	1543	60	NaN	2.4268	9.5484	-2.8961	-172.34	29.617	-0.38223	-42.183	-515.38	1065.8	43.197	837.76	1099.4	25.232	33.227	0	1	-0.63871	-0.88005	-13.603	-22.346	-1.1837	4.0531	10.966	28.199	-1.8224	3.1731	-2.6369	5.853	1356.2
15.43	1544	60	NaN	2.4567	9.5639	-2.9982	-171.47	29.795	-0.74778	-43.474	-514.91	1065.4	42.85	836.57	1099.5	26.412	47.478	0	1	-1.0284	-1.2755	-13.582	-22.325	-1.198	4.8785	11.005	28.354	-2.2264	3.603	-2.5771	6.0286	1354.7
15.44	1545	60	NaN	2.4829	9.563	-3.0843	-170.76	29.819	-1.08	-44.522	-514.59	1065	42.345	835.74	1099.5	26.422	48.444	0	1	-1.4181	-1.6709	-13.561	-22.304	-1.1979	5.5572	11.022	28.359	-2.616	3.8862	-2.5385	6.0551	1353.6
15.45	1546	60	NaN	2.5103	9.5506	-3.1162	-170.38	29.61	-1.2021	-45.244	-514.44	1064.8	42.124	835.39	1099.4	27.201	53.445	0	1	-1.4735	-1.7271	-13.547	-22.29	-1.193	5.9164	11.015	28.145	-2.6665	4.1893	-2.5316	5.8554	1353.1
15.46	1547	60	NaN	2.5731	9.5507	-3.1429	-169.97	29.199	-1.1997	-46.216	-514.24	1064.6	42.297	834.99	1099.1	28.299	56.087	0	1	-1.3	-1.5511	-13.537	-22.28	-1.1802	6.2738	11.015	27.734	-2.4802	4.7227	-2.5218	5.4537	1352.6
15.47	1548	60	NaN	2.6401	9.5737	-3.1427	-169.73	28.867	-1.213	-46.905	-514.09	1064.4	42.256	834.8	1099	28.632	60.885	0	1	-1.6564	-1.9128	-13.514	-22.257	-1.1416	6.4845	11.038	27.403	-2.798	4.5718	-2.4761	5.1456	1352.3
15.48	1549	60	NaN	2.6916	9.5846	-3.1373	-169.62	28.559	-1.3666	-47.301	-514.02	1064.4	41.906	835.13	1098.9	30.707	62.377	0	1	-1.8271	-2.0859	-13.493	-22.237	-1.0913	6.5954	11.047	27.097	-2.9184	4.5095	-2.4461	4.86	1352.5
15.49	1550	60	NaN	2.8854	9.6506	-3.1626	-169.4	28.112	-1.3854	-48.173	-513.8	1064.2	41.844	834.9	1098.7	27.349	66.093	0	1	-1.8153	-2.074	-13.475	-22.218	-0.93309	6.7792	11.114	26.649	-2.7484	4.7053	-2.3611	4.4308	1352.1
15.5	1551	60	NaN	3.1171	9.7352	-3.2001	-169.22	27.707	-1.355	-49.086	-513.55	1064	41.893	834.41	1098.5	31.409	70.574	0	1	-1.8756	-2.1352	-13.455	-22.199	-0.74419	6.9237	11.199	26.243	-2.6198	4.7885	-2.2563	4.0439	1351.5
15.51	1552	60	NaN	3.3041	9.8048	-3.2264	-169.19	27.465	-1.3688	-49.713	-513.42	1063.9	41.85	834.09	1098.4	34.248	70.581	0	1	-1.9963	-2.2577	-13.435	-22.179	-0.58316	6.9259	11.268	26.002	-2.5795	4.6683	-2.1672	3.8233	1351.1
15.52	1553	60	NaN	3.5693	9.8943	-3.2408	-169.2	27.181	-1.3246	-50.666	-513.31	1063.8	41.927	833.68	1098.3	34.701	71.404	0	1	-2.3269	-2.5931	-13.411	-22.154	-0.36302	6.8669	11.355	25.72	-2.6899	4.2739	-2.0555	3.5655	1350.6
15.53	1554	60	NaN	3.7446	9.974	-3.2457	-169.25	27.088	-1.2994	-51.32	-513.23	1063.8	41.894	833.28	1098.3	34.771	71.441	0	1	-2.4812	-2.7496	-13.39	-22.133	-0.21547	6.7915	11.437	25.625	-2.6966	4.0418	-1.9533	3.4919	1350.2
15.54	1555	60	NaN	3.8876	10.048	-3.256	-169.33	27.003	-1.232	-51.959	-513.2	1063.8	42.014	832.93	1098.3	32.681	72.112	0	1	-2.4775	-2.7459	-13.373	-22.116	-0.10571	6.6768	11.511	25.54	-2.5832	3.9308	-1.8617	3.4236	1349.8
15.55	1556	60	NaN	4.0713	10.142	-3.2801	-169.44	26.904	-1.1627	-52.722	-513.17	1063.9	42.057	832.66	1098.3	35.425	72.479	0	1	-2.5723	-2.8421	-13.354	-22.098	0.042879	6.5359	11.604	25.442	-2.5294	3.6938	-1.7499	3.3441	1349.6
15.56	1557	60	NaN	4.2743	10.23	-3.3128	-169.55	26.817	-1.1005	-53.498	-513.17	1063.9	42.024	832.45	1098.3	35.162	71.968	0	1	-2.6531	-2.9241	-13.342	-22.085	0.21381	6.3869	11.691	25.357	-2.4393	3.4628	-1.6509	3.2718	1349.4
15.57	1558	60	NaN	4.4236	10.267	-3.3437	-169.67	26.79	-1.0261	-54.07	-513.26	1064	42.063	832.23	1098.3	33.729	71.806	0	1	-2.7174	-2.9894	-13.336	-22.079	0.33689	6.24	11.725	25.332	-2.3805	3.2506	-1.6109	3.2522	1349.4
15.58	1559	60	NaN	4.5809	10.332	-3.4003	-169.85	26.793	-0.91027	-54.785	-513.3	1064.2	42.081	831.93	1098.4	35.229	71.747	0	1	-2.7827	-3.0556	-13.331	-22.075	0.46229	6.0332	11.783	25.341	-2.3204	2.9776	-1.5481	3.2665	1349.1
15.59	1560	60	NaN	4.6287	10.367	-3.442	-169.95	26.804	-0.85809	-55.268	-513.36	1064.4	41.981	831.76	1098.4	36.595	71.58	0	1	-2.847	-3.1209	-13.327	-22.07	0.49357	5.9175	11.812	25.359	-2.3534	2.7967	-1.5149	3.2886	1349.1
15.6	1561	60	NaN	4.6609	10.372	-3.5145	-170.06	26.831	-0.71185	-55.717	-513.55	1064.7	42.056	831.52	1098.5	33.804	71.592	0	1	-2.8287	-3.1023	-13.326	-22.069	0.50339	5.7849	11.807	25.395	-2.3253	2.6826	-1.5182	3.3261	1349
15.61	1562	60	NaN	4.6843	10.364	-3.6026	-170.15	26.857	-0.56223	-55.999	-513.77	1065	42.152	831.29	1098.6	35.011	71.521	0	1	-2.8033	-3.0765	-13.325	-22.068	0.51075	5.6755	11.79	25.431	-2.2926	2.599	-1.5357	3.3629	1349
15.62	1563	60	NaN	4.6931	10.364	-3.6764	-170.2	26.873	-0.48274	-56.065	-513.95	1065.3	42.145	831.14	1098.6	34.706	71.52	0	1	-2.7704	-3.0432	-13.326	-22.069	0.51719	5.621	11.78	25.457	-2.2533	2.5778	-1.5458	3.3874	1349.1
15.63	1564	60	NaN	4.6921	10.381	-3.7069	-170.24	26.89	-0.40817	-56.146	-514.12	1065.5	42.16	831.02	1098.6	32.364	71.218	0	1	-2.6051	-2.8754	-13.326	-22.069	0.51226	5.5772	11.788	25.483	-2.0929	2.7018	-1.5373	3.4141	1349.1
15.64	1565	60	NaN	4.6692	10.443	-3.6453	-170.28	26.923	-0.38292	-56.385	-514.22	1065.8	42.058	830.87	1098.7	32.915	70.966	0	1	-2.4589	-2.727	-13.326	-22.07	0.48332	5.5315	11.842	25.524	-1.9756	2.8045	-1.4842	3.4541	1349.1
15.65	1566	60	NaN	4.5906	10.554	-3.4812	-170.34	26.931	-0.31346	-56.85	-514.34	1066.1	42.075	830.69	1098.7	30.53	70.829	0	1	-2.3478	-2.6143	-13.328	-22.071	0.38413	5.4509	11.939	25.546	-1.9637	2.8366	-1.3888	3.4745	1349.1
15.66	1567	60	NaN	4.488	10.676	-3.2895	-170.4	26.938	-0.2733	-57.3	-514.52	1066.4	42.004	830.49	1098.7	34.483	71.242	0	1	-2.2319	-2.4967	-13.33	-22.073	0.26546	5.375	12.047	25.567	-1.9665	2.8782	-1.2829	3.4941	1349.1
15.67	1568	60	NaN	4.3898	10.774	-3.1304	-170.45	26.949	-0.28671	-57.604	-514.74	1066.7	41.801	830.33	1098.7	33.79	71.108	0	1	-2.1113	-2.3743	-13.332	-22.075	0.16309	5.3258	12.134	25.59	-1.9482	2.9515	-1.1976	3.5147	1349.1
15.68	1569	60	NaN	4.3157	10.831	-3.0345	-170.47	26.958	-0.31818	-57.738	-514.99	1066.9	41.59	830.22	1098.7	32.965	70.761	0	1	-2.0474	-2.3095	-13.334	-22.078	0.092722	5.3033	12.184	25.605	-1.9547	2.9938	-1.1506	3.5271	1349.3
15.69	1570	60	NaN	4.2677	10.89	-2.9485	-170.51	26.951	-0.18683	-57.808	-515.24	1067	41.812	829.98	1098.7	31.49	70.686	0	1	-1.9741	-2.2351	-13.338	-22.081	0.032465	5.2583	12.236	25.605	-1.9417	3.0232	-1.102	3.5243	1349.3
15.7	1571	60	NaN	4.1837	10.994	-2.7384	-170.53	26.904	-0.16281	-58.207	-515.55	1067.2	41.697	829.8	1098.6	31.88	70.17	0	1	-1.8861	-2.1458	-13.341	-22.085	-0.063226	5.2182	12.328	25.57	-1.9494	3.0724	-1.013	3.4852	1349.4
15.71	1572	60	NaN	4.1122	11.074	-2.5242	-170.56	26.854	-0.1143	-58.67	-515.8	1067.3	41.689	829.66	1098.5	31.439	70.286	0	1	-1.8446	-2.1037	-13.345	-22.089	-0.15362	5.1735	12.399	25.529	-1.9982	3.0698	-0.94614	3.4402	1349.6
15.72	1573	60	NaN	4.0572	11.138	-2.3233	-170.58	26.808	-0.040797	-59.145	-516	1067.4	41.782	829.52	1098.5	29.991	69.415	0	1	-1.7912	-2.0495	-13.349	-22.092	-0.2325	5.1258	12.456	25.49	-2.0237	3.0762	-0.89282	3.398	1349.7
15.73	1574	60	NaN	4.0131	11.198	-2.1483	-170.61	26.762	0.041363	-59.59	-516.19	1067.5	41.921	829.36	1098.4	30.395	68.486	0	1	-1.7103	-1.9674	-13.351	-22.095	-0.30126	5.074	12.508	25.452	-2.0116	3.1065	-0.84296	3.3573	1349.7
15.74	1575	60	NaN	3.9723	11.243	-2.0303	-170.65	26.708	0.12778	-59.923	-516.42	1067.6	42.102	829.23	1098.3	30.564	68.233	0	1	-1.6647	-1.9211	-13.354	-22.097	-0.36346	5.01	12.547	25.404	-2.0282	3.0889	-0.80694	3.3064	1349.9
15.75	1576	60	NaN	3.9063	11.274	-1.9973	-170.72	26.652	0.12979	-60.233	-517.12	1067.8	42.049	828.92	1098.3	30.372	67.626	0	1	-1.7016	-1.9586	-13.357	-22.1	-0.43904	4.9364	12.568	25.358	-2.1406	2.9778	-0.78918	3.2571	1350.3
15.76	1577	60	NaN	3.8827	11.285	-2.0018	-170.75	26.607	0.11976	-60.335	-517.41	1067.8	42.021	828.86	1098.2	30.004	65.89	0	1	-1.7007	-1.9577	-13.36	-22.103	-0.46506	4.9024	12.575	25.318	-2.1658	2.9447	-0.78481	3.2145	1350.5
15.77	1578	60	NaN	3.8609	11.31	-1.9963	-170.79	26.566	0.15129	-60.49	-517.68	1067.9	42.141	828.79	1098.2	28.671	63.124	0	1	-1.7029	-1.9599	-13.363	-22.106	-0.49793	4.8527	12.595	25.281	-2.2008	2.8928	-0.76771	3.1748	1350.7
15.78	1579	60	NaN	3.8258	11.349	-1.9681	-170.84	26.523	0.20627	-60.767	-518	1067.9	42.357	828.67	1098.1	26.083	62.463	0	1	-1.7138	-1.971	-13.366	-22.109	-0.55319	4.7777	12.629	25.243	-2.267	2.8068	-0.73703	3.1345	1351
15.79	1580	60	NaN	3.7713	11.399	-1.924	-170.91	26.482	0.23725	-61.161	-518.38	1068	42.561	828.58	1098.1	29.304	61.277	0	1	-1.7311	-1.9886	-13.369	-22.112	-0.63204	4.6836	12.674	25.207	-2.3632	2.695	-0.69429	3.0947	1351.3
15.8	1581	60	NaN	3.6559	11.525	-1.8665	-171.04	26.465	0.25118	-61.9	-519.15	1068.1	42.873	828.45	1098	27.582	60.684	0	1	-1.7472	-2.0049	-13.372	-22.115	-0.78975	4.5152	12.795	25.195	-2.537	2.5103	-0.5768	3.0798	1352
15.81	1582	60	NaN	3.6023	11.607	-1.9109	-171.09	26.485	0.20726	-62.145	-519.65	1068.1	42.898	828.41	1098.1	27.886	61.576	0	1	-1.7589	-2.0167	-13.374	-22.118	-0.85326	4.4509	12.878	25.214	-2.6122	2.4342	-0.49672	3.0964	1352.5
15.82	1583	60	NaN	3.5629	11.729	-1.9758	-171.18	26.476	0.18874	-62.437	-520.37	1068.1	43.087	828.48	1098.1	32.313	63.817	0	1	-1.7718	-2.0299	-13.377	-22.12	-0.91044	4.3425	13	25.205	-2.6823	2.3127	-0.37745	3.0845	1353.3
15.83	1584	60	NaN	3.5489	11.872	-2.0218	-171.28	26.475	0.18909	-62.743	-521.09	1068	43.333	828.55	1098.1	28.462	67.115	0	1	-1.7865	-2.0447	-13.38	-22.123	-0.94499	4.2311	13.144	25.204	-2.7315	2.1864	-0.23566	3.0808	1354.1
15.84	1585	60	NaN	3.5643	12.036	-2.0343	-171.34	26.503	0.18796	-63.027	-521.66	1068	43.529	828.58	1098.1	31.986	69.32	0	1	-1.8496	-2.1087	-13.384	-22.127	-0.94786	4.1446	13.309	25.23	-2.7974	2.0359	-0.074328	3.1027	1354.8
15.85	1586	60	NaN	3.5917	12.26	-2.0253	-171.42	26.53	0.16589	-63.374	-522.1	1068	43.688	828.68	1098.1	38.272	70.855	0	1	-1.4645	-1.718	-13.38	-22.124	-0.9401	4.0531	13.534	25.256	-2.4046	2.335	0.15321	3.1327	1355.4
15.86	1587	60	NaN	3.6528	12.521	-1.9862	-171.5	26.583	0.091183	-63.799	-522.58	1068.1	43.715	828.8	1098.2	37.856	71.377	0	1	-0.23775	-0.47319	-13.364	-22.107	-0.89605	3.9488	13.795	25.309	-1.1338	3.4756	0.43075	3.202	1356
15.87	1588	60	NaN	3.7216	12.752	-1.9332	-171.59	26.664	0.030311	-64.276	-523.12	1068.1	43.762	828.88	1098.3	37.82	72.129	0	1	-0.068074	-0.30101	-13.362	-22.106	-0.84712	3.8405	14.03	25.386	-0.91519	3.5395	0.66758	3.2805	1356.6
15.88	1589	60	NaN	3.8089	13.019	-1.9186	-171.68	26.803	-0.08737	-64.76	-523.91	1068	43.627	828.94	1098.5	35.085	71.445	0	1	-0.11457	-0.34819	-13.364	-22.107	-0.77168	3.7377	14.307	25.515	-0.88625	3.3895	0.94269	3.408	1357.5
15.89	1590	60	NaN	3.9121	13.3	-1.942	-171.8	26.933	-0.13258	-65.213	-524.93	1068	43.774	829.06	1098.7	32.92	71.205	0	1	-0.14085	-0.37486	-13.365	-22.109	-0.68993	3.5946	14.594	25.638	-0.83078	3.2197	1.2287	3.5295	1358.7
15.9	1591	60	NaN	4.0128	13.535	-1.9744	-171.96	26.985	0.0031548	-65.605	-525.95	1068	44.556	829.27	1098.7	31.699	70.897	0	1	-0.16138	-0.39569	-13.367	-22.111	-0.63435	3.388	14.827	25.693	-0.79573	2.9923	1.4593	3.5824	1360
15.91	1592	60	NaN	4.0538	13.694	-1.9802	-172.05	27.063	-0.031607	-65.923	-526.67	1068.1	44.644	829.36	1098.8	33.625	70.446	0	1	-0.1723	-0.40677	-13.37	-22.114	-0.60758	3.2878	14.988	25.769	-0.77988	2.881	1.6175	3.6554	1360.9
15.92	1593	60	NaN	4.0773	13.853	-1.9475	-172.12	27.108	-0.054885	-66.318	-527.32	1068.2	44.757	829.49	1098.9	34.214	70.333	0	1	-0.26624	-0.5021	-13.371	-22.114	-0.60276	3.1957	15.146	25.815	-0.86901	2.6936	1.7746	3.7012	1361.7
15.93	1594	60	NaN	4.1054	14	-1.9273	-172.2	27.146	-0.068967	-66.63	-527.93	1068.2	44.901	829.6	1098.9	32.598	70.094	0	1	-0.36497	-0.60228	-13.372	-22.115	-0.5913	3.1045	15.292	25.855	-0.95627	2.5023	1.9199	3.7393	1362.4
15.94	1595	60	NaN	4.1085	14.142	-1.8732	-172.3	27.176	-0.093531	-67.095	-528.75	1068.3	45.071	829.75	1099	31.964	69.698	0	1	-0.43803	-0.67641	-13.375	-22.118	-0.61147	2.9821	15.432	25.887	-1.0495	2.3057	2.0571	3.7688	1363.5
15.95	1596	60	NaN	4.0749	14.28	-1.8032	-172.42	27.208	-0.12688	-67.683	-529.79	1068.4	45.283	829.94	1099	30.858	69.621	0	1	-0.59612	-0.83683	-13.377	-22.12	-0.67424	2.8269	15.567	25.921	-1.2704	1.9901	2.1906	3.8008	1364.8
15.96	1597	60	NaN	4.0242	14.405	-1.8161	-172.55	27.26	-0.14154	-68.01	-530.77	1068.4	45.567	830.03	1099.1	30.347	68.571	0	1	-0.75865	-1.0018	-13.379	-22.122	-0.74681	2.6788	15.692	25.973	-1.5055	1.677	2.3135	3.8505	1365.9
15.97	1598	60	NaN	3.9943	14.47	-1.7883	-172.64	27.252	-0.17384	-68.316	-531.42	1068.5	45.697	830.16	1099.1	30.882	64.361	0	1	-0.85848	-1.103	-13.382	-22.126	-0.79227	2.5742	15.754	25.968	-1.6507	1.4711	2.3719	3.8421	1366.7
15.98	1599	60	NaN	3.9494	14.477	-1.6531	-172.72	27.25	-0.17759	-68.925	-532.2	1068.6	45.892	830.25	1099.2	29.06	62.77	0	1	-0.95059	-1.1965	-13.385	-22.129	-0.86764	2.4612	15.757	25.97	-1.8182	1.2647	2.3716	3.8415	1367.6
15.99	1600	60	NaN	3.9274	14.549	-1.5965	-172.8	27.237	-0.14219	-69.231	-532.72	1068.7	46.176	830.33	1099.2	30.719	64.752	0	1	-1.0272	-1.2743	-13.388	-22.132	-0.91213	2.3594	15.825	25.961	-1.9394	1.0851	2.4372	3.829	1368.3
16	1601	60	NaN	3.9172	14.644	-1.5755	-172.88	27.209	-0.10622	-69.384	-533.12	1068.8	46.439	830.42	1099.2	29.115	64.624	0	1	-1.2621	-1.5126	-13.39	-22.134	-0.93796	2.2625	15.917	25.936	-2.2001	0.74985	2.5267	3.8024	1368.8
16.01	1602	60	NaN	3.8969	14.687	-1.5008	-172.97	27.171	-0.10531	-69.688	-533.63	1068.9	46.581	830.52	1099.2	29.176	62.085	0	1	-1.5299	-1.7843	-13.392	-22.135	-0.97468	2.162	15.956	25.902	-2.5046	0.37764	2.5643	3.7664	1369.4
16.02	1603	60	NaN	3.8773	14.726	-1.4507	-173.04	27.131	-0.09675	-69.892	-534.08	1069	46.707	830.58	1099.2	27.927	61.235	0	1	-1.7777	-2.0358	-13.394	-22.137	-1.0063	2.077	15.992	25.865	-2.784	0.041223	2.5981	3.7278	1370
16.03	1604	60	NaN	3.8412	14.805	-1.3907	-173.18	27.015	-0.020213	-70.121	-534.76	1069.2	47.035	830.81	1099.2	29.727	63.536	0	1	-2.0105	-2.272	-13.395	-22.138	-1.0624	1.9211	16.061	25.759	-3.0729	-0.35094	2.6668	3.6211	1370.9
16.04	1605	60	NaN	3.8265	14.855	-1.3938	-173.25	26.937	0.043879	-70.111	-535.13	1069.3	47.251	830.93	1099.2	28.178	61.118	0	1	-2.2226	-2.4872	-13.394	-22.138	-1.0839	1.8347	16.105	25.688	-3.3064	-0.6525	2.7101	3.5503	1371.4
16.05	1606	60	NaN	3.8133	14.902	-1.4074	-173.32	26.878	0.091132	-70.023	-535.41	1069.4	47.39	831.03	1099.2	28.405	60.391	0	1	-2.3747	-2.6416	-13.394	-22.138	-1.0978	1.7703	16.144	25.636	-3.4725	-0.87124	2.75	3.4982	1371.8
16.06	1607	60	NaN	3.7933	14.949	-1.4078	-173.38	26.834	0.11971	-69.954	-535.66	1069.6	47.47	831.12	1099.2	28.384	61.539	0	1	-2.5672	-2.837	-13.394	-22.137	-1.1171	1.7142	16.185	25.597	-3.6843	-1.1227	2.7912	3.4599	1372.1
16.07	1608	60	NaN	3.775	14.976	-1.4108	-173.39	26.824	0.12698	-69.895	-535.73	1069.6	47.477	831.15	1099.2	28.04	60.6	0	1	-2.8602	-3.1342	-13.394	-22.137	-1.1328	1.7006	16.209	25.59	-3.993	-1.4336	2.8152	3.4526	1372.2
16.08	1609	60	NaN	3.727	15.03	-1.3359	-173.45	26.818	0.16482	-69.968	-535.89	1069.8	47.559	831.18	1099.1	29.928	61.119	0	1	-3.0533	-3.3302	-13.393	-22.137	-1.1867	1.64	16.256	25.592	-4.24	-1.6902	2.8631	3.4552	1372.4
16.09	1610	60	NaN	3.6855	15.077	-1.2394	-173.48	26.814	0.16756	-70.04	-535.99	1069.9	47.525	831.22	1099.1	28.185	56.702	0	1	-3.2119	-3.4911	-13.392	-22.135	-1.2292	1.6061	16.296	25.596	-4.441	-1.885	2.9037	3.4609	1372.6
16.1	1611	60	NaN	3.6655	15.122	-1.1781	-173.5	26.805	0.16412	-70.01	-536.02	1070	47.489	831.27	1099.1	27.061	56.051	0	1	-3.3618	-3.6432	-13.39	-22.133	-1.2461	1.5903	16.333	25.594	-4.6079	-2.0529	2.9437	3.4608	1372.6
16.11	1612	60	NaN	3.6635	15.163	-1.1555	-173.51	26.795	0.17875	-69.869	-536	1070.1	47.508	831.31	1099	28.472	55.306	0	1	-3.7426	-4.0296	-13.386	-22.13	-1.2431	1.5802	16.367	25.591	-4.9856	-2.4494	2.9805	3.4608	1372.6
16.12	1613	60	NaN	3.6712	15.202	-1.155	-173.53	26.798	0.22681	-69.635	-535.95	1070.2	47.596	831.35	1099	26.512	54.316	0	1	-4.1722	-4.4656	-13.383	-22.127	-1.2293	1.567	16.401	25.599	-5.4015	-2.8985	3.0179	3.473	1372.6
16.13	1614	60	NaN	3.6886	15.275	-1.1586	-173.55	26.83	0.30449	-69.287	-535.79	1070.3	47.708	831.32	1098.9	25.841	54.387	0	1	-4.3244	-4.62	-13.381	-22.124	-1.2027	1.5578	16.467	25.638	-5.5272	-3.0622	3.0867	3.5136	1372.4
16.14	1615	60	NaN	3.7175	15.327	-1.1497	-173.56	26.858	0.32432	-69.054	-535.63	1070.4	47.673	831.29	1098.8	28.984	56.157	0	1	-4.4776	-4.7754	-13.378	-22.121	-1.1634	1.5577	16.515	25.67	-5.6409	-3.2177	3.1373	3.5491	1372.2
16.15	1616	60	NaN	3.7273	15.37	-1.0983	-173.58	26.869	0.34643	-68.934	-535.47	1070.4	47.668	831.32	1098.8	29.097	62.853	0	1	-4.6336	-4.9338	-13.372	-22.115	-1.1488	1.5408	16.553	25.686	-5.7824	-3.3929	3.1809	3.5705	1372.1
16.16	1617	60	NaN	3.7556	15.459	-1.0634	-173.6	26.892	0.40811	-68.651	-535.1	1070.5	47.735	831.32	1098.7	30.023	64.09	0	1	-4.7961	-5.0987	-13.367	-22.111	-1.1129	1.5298	16.64	25.712	-5.909	-3.5689	3.2723	3.6011	1371.7
16.17	1618	60	NaN	3.7971	15.573	-1.0578	-173.62	26.921	0.48036	-68.223	-534.57	1070.4	47.81	831.29	1098.7	26.93	61.548	0	1	-4.9264	-5.2309	-13.363	-22.106	-1.0586	1.5272	16.753	25.742	-5.985	-3.7037	3.3895	3.6351	1371.1
16.18	1619	60	NaN	3.8083	15.628	-1.0505	-173.64	26.921	0.48931	-67.904	-534.24	1070.4	47.764	831.33	1098.6	29.575	58.3	0	1	-4.8935	-5.1975	-13.36	-22.104	-1.0333	1.5149	16.806	25.743	-5.9268	-3.6826	3.446	3.6391	1370.7
16.19	1620	60	NaN	3.8118	15.685	-1.0897	-173.69	26.932	0.51863	-67.28	-533.74	1070.3	47.731	831.36	1098.6	27.941	51.036	0	1	-4.8629	-5.1664	-13.357	-22.101	-1.0041	1.4947	16.866	25.751	-5.867	-3.6716	3.5084	3.6499	1370.2
16.2	1621	60	NaN	3.806	15.71	-1.0984	-173.72	26.942	0.52564	-67.024	-533.52	1070.3	47.71	831.35	1098.5	26.698	43.735	0	1	-4.8239	-5.1268	-13.354	-22.098	-0.99907	1.4791	16.893	25.759	-5.823	-3.6477	3.5383	3.6611	1370
16.21	1622	60	NaN	3.7889	15.765	-1.0976	-173.75	26.958	0.52737	-66.62	-533.04	1070.2	47.629	831.33	1098.5	28.008	42.514	0	1	-4.7136	-5.0149	-13.353	-22.096	-0.99771	1.463	16.951	25.771	-5.7113	-3.5519	3.5985	3.6752	1369.4
16.22	1623	60	NaN	3.7619	15.826	-1.0741	-173.79	26.972	0.52476	-66.212	-532.47	1070	47.519	831.33	1098.5	25.925	42.639	0	1	-4.604	-4.9037	-13.351	-22.095	-1.0051	1.442	17.017	25.78	-5.6092	-3.4617	3.6661	3.6857	1368.8
16.23	1624	60	NaN	3.7269	15.865	-1.0197	-173.83	26.974	0.52722	-65.934	-531.98	1069.9	47.432	831.35	1098.5	25.791	43.905	0	1	-4.4974	-4.7955	-13.351	-22.094	-1.0265	1.4136	17.061	25.778	-5.5239	-3.3819	3.7104	3.6836	1368.3
16.24	1625	60	NaN	3.6834	15.901	-0.96128	-173.89	26.964	0.57611	-65.412	-531.34	1069.7	47.405	831.35	1098.4	25.647	43.203	0	1	-4.2848	-4.5798	-13.35	-22.093	-1.0493	1.3793	17.103	25.761	-5.334	-3.2004	3.7533	3.6677	1367.7
16.25	1626	60	NaN	3.641	15.888	-0.88403	-173.92	26.956	0.54485	-65.157	-531.04	1069.6	47.183	831.37	1098.4	26.776	47.958	0	1	-4.0335	-4.3248	-13.349	-22.092	-1.0727	1.3678	17.096	25.749	-5.1062	-2.957	3.7465	3.6565	1367.3
16.26	1627	60	NaN	3.6435	15.946	-0.84558	-173.95	26.882	0.6059	-64.569	-530.37	1069.4	47.153	831.47	1098.3	26.545	48.858	0	1	-3.8864	-4.1755	-13.348	-22.092	-1.0463	1.3569	17.16	25.668	-4.9327	-2.8186	3.8116	3.5763	1366.7
16.27	1628	60	NaN	3.6419	16.001	-0.79667	-173.98	26.799	0.67624	-64.107	-529.78	1069.2	47.153	831.56	1098.2	26.079	47.066	0	1	-3.7286	-4.0154	-13.348	-22.091	-1.0304	1.3518	17.22	25.58	-4.759	-2.6636	3.8728	3.4889	1366.2
16.28	1629	60	NaN	3.6367	16.046	-0.72648	-173.99	26.727	0.73574	-63.802	-529.28	1069	47.116	831.64	1098.2	25.044	47.904	0	1	-3.5667	-3.8512	-13.347	-22.09	-1.0228	1.3519	17.27	25.503	-4.5895	-2.4992	3.9228	3.4123	1365.7
16.29	1630	60	NaN	3.6603	16.117	-0.65486	-174.01	26.65	0.81638	-63.383	-528.62	1068.8	47.08	831.73	1098.1	24.933	45.848	0	1	-3.4414	-3.724	-13.346	-22.09	-0.98202	1.3506	17.348	25.419	-4.4234	-2.3734	4.0012	3.3293	1365.1
16.3	1631	60	NaN	3.6321	16.101	-0.54434	-174.02	26.615	0.84903	-63.477	-528.54	1068.8	47.085	831.79	1098.1	27.104	46.166	0	1	-3.3162	-3.5969	-13.346	-22.089	-1.0145	1.3362	17.332	25.384	-4.3307	-2.2607	3.9861	3.2955	1365.1
16.31	1632	60	NaN	3.7134	16.214	-0.53134	-174.02	26.595	0.90498	-62.894	-527.7	1068.6	46.963	831.84	1098.1	27.022	45.589	0	1	-3.1916	-3.4705	-13.345	-22.088	-0.90628	1.3573	17.45	25.36	-4.0979	-2.1132	4.1051	3.2717	1364.3
16.32	1633	60	NaN	3.8024	16.282	-0.48967	-174.05	26.566	0.99948	-62.359	-526.89	1068.5	46.927	831.91	1098	26.488	51.279	0	1	-2.926	-3.201	-13.344	-22.087	-0.79591	1.3485	17.522	25.326	-3.722	-1.8525	4.1786	3.2391	1363.5
16.33	1634	60	NaN	3.863	16.279	-0.39954	-174.09	26.538	1.0856	-62.107	-526.35	1068.5	46.911	831.99	1098	25.449	50.767	0	1	-2.5879	-2.8579	-13.342	-22.085	-0.72563	1.3214	17.521	25.295	-3.3135	-1.5365	4.1794	3.2102	1363
16.34	1635	60	NaN	3.8986	16.239	-0.29193	-174.12	26.523	1.1282	-62.079	-526.04	1068.5	46.828	832.05	1098	25.255	54.769	0	1	-2.3839	-2.6509	-13.34	-22.084	-0.68624	1.2991	17.482	25.28	-3.0701	-1.3518	4.1418	3.1967	1362.8
16.35	1636	60	NaN	3.9598	16.238	-0.24456	-174.14	26.518	1.1513	-61.874	-525.58	1068.5	46.704	832.1	1098	27.369	46.531	0	1	-2.2238	-2.4884	-13.34	-22.083	-0.61253	1.2869	17.483	25.274	-2.8363	-1.2015	4.1429	3.1908	1362.3
16.36	1637	60	NaN	4.0134	16.219	-0.2033	-174.18	26.505	1.2345	-61.709	-525.16	1068.5	46.768	832.17	1098	25.516	60.526	0	1	-2.0997	-2.3625	-13.34	-22.083	-0.55591	1.2463	17.464	25.26	-2.6556	-1.1162	4.1241	3.1772	1362
16.37	1638	60	NaN	4.1107	16.197	-0.19328	-174.23	26.481	1.3064	-61.334	-524.51	1068.4	46.678	832.32	1098.1	27.991	66.592	0	1	-1.9943	-2.2555	-13.341	-22.084	-0.44082	1.2143	17.445	25.234	-2.4351	-1.0412	4.1041	3.15	1361.5
16.38	1639	60	NaN	4.181	16.178	-0.17947	-174.27	26.465	1.3366	-61.094	-524.08	1068.4	46.552	832.45	1098.1	29.299	66.536	0	1	-1.8829	-2.1425	-13.342	-22.085	-0.35614	1.1973	17.427	25.215	-2.239	-0.94527	4.0854	3.1303	1361.1
16.39	1640	60	NaN	4.2452	16.149	-0.14712	-174.3	26.452	1.3732	-60.946	-523.78	1068.4	46.487	832.57	1098.1	30.373	66.597	0	1	-1.7223	-1.9796	-13.344	-22.087	-0.28359	1.1695	17.399	25.201	-2.0059	-0.81012	4.0552	3.1136	1360.9
16.4	1641	60	NaN	4.3722	16.094	-0.092592	-174.38	26.432	1.4942	-60.643	-523.23	1068.3	46.531	832.78	1098.1	28.374	66.485	0	1	-1.5194	-1.7737	-13.347	-22.091	-0.14683	1.0972	17.348	25.178	-1.6662	-0.67649	4.0006	3.0879	1360.6
16.41	1642	60	NaN	4.496	16.043	0.034792	-174.45	26.448	1.6197	-60.525	-522.7	1068.2	46.581	832.95	1098.1	30.059	66.992	0	1	-1.285	-1.5358	-13.351	-22.094	-0.021397	1.0296	17.302	25.19	-1.3064	-0.50622	3.951	3.0956	1360.2
16.42	1643	60	NaN	4.5496	15.933	0.31321	-174.49	26.461	1.6496	-61.08	-522.61	1068.3	46.47	833.14	1098.1	29.477	65.818	0	1	-1.0581	-1.3056	-13.353	-22.096	0.013899	0.97362	17.19	25.204	-1.0442	-0.33196	3.8363	3.1077	1360.3
16.43	1644	60	NaN	4.6794	15.904	0.43126	-174.54	26.494	1.7238	-60.932	-522.09	1068.2	46.465	833.36	1098.1	29.434	65.449	0	1	-0.84305	-1.0874	-13.357	-22.1	0.14918	0.93322	17.167	25.231	-0.69387	-0.15418	3.8107	3.1309	1360
16.44	1645	60	NaN	4.8187	15.874	0.52238	-174.58	26.536	1.8139	-60.676	-521.61	1068	46.527	833.55	1098.2	28.371	64.538	0	1	-0.63933	-0.88067	-13.361	-22.104	0.29557	0.89451	17.145	25.266	-0.34376	0.013839	3.7835	3.1612	1359.7
16.45	1646	60	NaN	4.9405	15.798	0.67518	-174.62	26.583	1.8731	-60.706	-521.4	1068	46.549	833.7	1098.2	29.527	65.604	0	1	-0.47051	-0.70937	-13.365	-22.109	0.41501	0.85099	17.072	25.309	-0.055507	0.14162	3.707	3.2003	1359.7
16.46	1647	60	NaN	5.1701	15.785	0.72567	-174.68	26.657	1.8894	-60.284	-520.75	1067.8	46.419	833.87	1098.3	29.612	66.224	0	1	-0.28205	-0.51814	-13.37	-22.113	0.66623	0.8168	17.07	25.372	0.38418	0.29866	3.6996	3.2591	1359.2
16.47	1648	60	NaN	5.2985	15.717	0.83862	-174.73	26.66	1.9931	-60.304	-520.51	1067.7	46.629	834.05	1098.3	29.829	65.937	0	1	0.18665	-0.042539	-13.385	-22.128	0.78475	0.76087	17.004	25.373	0.97139	0.71833	3.619	3.2452	1359.1
16.48	1649	60	NaN	5.4756	15.613	0.98463	-174.77	26.662	2.1	-60.378	-520.19	1067.6	46.83	834.29	1098.2	31.774	66.263	0	1	0.52114	0.29688	-13.396	-22.139	0.95004	0.70035	16.904	25.371	1.4712	0.99723	3.5078	3.2315	1359.1
16.49	1650	60	NaN	5.5945	15.542	1.061	-174.81	26.663	2.1528	-60.381	-519.95	1067.5	46.93	834.48	1098.2	33.281	66.996	0	1	0.74006	0.51902	-13.404	-22.147	1.0644	0.66185	16.836	25.369	1.8045	1.1809	3.4327	3.2226	1359
16.5	1651	60	NaN	5.6943	15.473	1.102	-174.84	26.675	2.1493	-60.365	-519.74	1067.5	46.911	834.64	1098.2	34.107	66.829	0	1	0.87863	0.65963	-13.41	-22.153	1.1656	0.6339	16.77	25.378	2.0442	1.2935	3.3602	3.2248	1359
16.51	1652	60	NaN	5.8727	15.33	1.196	-174.88	26.703	2.1208	-60.447	-519.39	1067.4	46.816	834.92	1098.2	33.905	67.353	0	1	1.0308	0.81407	-13.418	-22.162	1.3443	0.58986	16.631	25.402	2.3751	1.4039	3.2128	3.2403	1358.9
16.52	1653	60	NaN	6.037	15.143	1.2514	-174.92	26.732	2.0804	-60.542	-519.1	1067.3	46.722	835.22	1098.3	33.311	64.793	0	1	1.1985	0.98425	-13.43	-22.173	1.5086	0.55161	16.451	25.425	2.7071	1.5359	3.021	3.2516	1358.9
16.53	1654	60	NaN	6.0971	15.053	1.279	-174.93	26.745	2.0576	-60.632	-519	1067.2	46.659	835.35	1098.3	30.349	59.436	0	1	1.3663	1.1544	-13.441	-22.184	1.5676	0.53655	16.363	25.435	2.9339	1.691	2.9223	3.2508	1358.9
16.54	1655	60	NaN	6.1966	14.889	1.3061	-174.96	26.794	2.0503	-60.803	-518.84	1067.1	46.705	835.56	1098.3	26.969	58.522	0	1	1.5311	1.3217	-13.452	-22.195	1.6582	0.5021	16.204	25.478	3.1893	1.8238	2.7518	3.2832	1359
16.55	1656	60	NaN	6.301	14.721	1.3301	-174.98	26.862	2.0437	-60.994	-518.66	1067	46.766	835.78	1098.3	25.438	57.241	0	1	1.5894	1.3809	-13.457	-22.2	1.7521	0.46803	16.041	25.541	3.3415	1.8489	2.5843	3.3412	1359.1
16.56	1657	60	NaN	6.3841	14.588	1.3569	-175	26.944	2.0295	-61.207	-518.49	1067	46.793	835.92	1098.4	24.598	57.022	0	1	1.6318	1.4239	-13.463	-22.207	1.825	0.44123	15.913	25.619	3.4568	1.8651	2.4496	3.412	1359.1
16.57	1658	60	NaN	6.4805	14.413	1.4116	-175.03	27.067	2.0138	-61.575	-518.21	1066.9	46.855	836.09	1098.5	23.649	56.956	0	1	1.6575	1.4499	-13.472	-22.215	1.9029	0.39253	15.746	25.735	3.5604	1.8425	2.2742	3.5201	1359
16.58	1659	60	NaN	6.5214	14.351	1.4149	-175.04	27.108	2.0162	-61.662	-518.1	1066.9	46.908	836.15	1098.5	25.666	58.643	0	1	1.6831	1.476	-13.48	-22.223	1.9378	0.37212	15.686	25.773	3.6209	1.8481	2.206	3.55	1359
16.59	1660	60	NaN	6.5961	14.174	1.4212	-175.09	27.215	2.0175	-61.951	-517.89	1066.9	47.019	836.28	1098.7	26.86	61.126	0	1	1.8423	1.6375	-13.489	-22.233	1.9954	0.31172	15.515	25.874	3.8377	1.9492	2.0251	3.6412	1358.9
16.6	1661	60	NaN	6.6841	13.947	1.4035	-175.15	27.321	1.9612	-62.236	-517.66	1066.8	47.02	836.48	1098.8	30.936	64.245	0	1	2.1788	1.9789	-13.501	-22.244	2.0713	0.23458	15.294	25.974	4.2501	2.2135	1.7935	3.7301	1358.9
16.61	1662	60	NaN	6.7516	13.755	1.3732	-175.22	27.385	1.9037	-62.417	-517.52	1066.8	47.003	836.68	1098.8	31.642	64.117	0	1	2.5153	2.3204	-13.512	-22.255	2.1321	0.16386	15.106	26.034	4.6474	2.4842	1.5939	3.7787	1359
16.62	1663	60	NaN	6.7766	13.615	1.3565	-175.27	27.407	1.9016	-62.55	-517.52	1066.7	47.098	836.8	1098.8	30.894	65.492	0	1	2.8518	2.6618	-13.523	-22.266	2.148	0.098389	14.968	26.054	4.9998	2.7602	1.4446	3.7872	1359.1
16.63	1664	60	NaN	6.8156	13.205	1.349	-175.43	27.507	1.7297	-63.093	-517.59	1066.6	46.948	837.23	1098.9	34.338	66.312	0	1	2.883	2.6935	-13.534	-22.277	2.1721	-0.073487	14.568	26.144	5.0551	2.62	1.0346	3.8667	1359.7
16.64	1665	60	NaN	6.8392	12.973	1.3569	-175.52	27.566	1.6723	-63.438	-517.64	1066.5	46.966	837.44	1099	32.062	65.416	0	1	2.8446	2.6545	-13.54	-22.284	2.1813	-0.17793	14.343	26.196	5.0259	2.4766	0.80295	3.9118	1360
16.65	1666	60	NaN	6.86	12.789	1.3327	-175.6	27.619	1.6562	-63.629	-517.64	1066.4	47.077	837.61	1099	33.304	66.77	0	1	2.7275	2.5357	-13.542	-22.285	2.19	-0.27039	14.165	26.242	4.9175	2.2653	0.62331	3.957	1360.2
16.66	1667	60	NaN	6.8756	12.579	1.2915	-175.7	27.672	1.664	-63.821	-517.67	1066.2	47.289	837.87	1099.1	31.881	66.418	0	1	3.2029	3.0181	-13.554	-22.298	2.1896	-0.38202	13.963	26.287	5.3925	2.6361	0.40862	3.9897	1360.5
16.67	1668	60	NaN	6.8772	12.346	1.255	-175.79	27.722	1.6557	-64.074	-517.76	1066	47.476	838.19	1099.1	31.048	66.51	0	1	3.5638	3.3844	-13.564	-22.307	2.1742	-0.49777	13.74	26.328	5.7381	2.8866	0.17608	4.0206	1360.9
16.68	1669	60	NaN	6.8514	12.187	1.2384	-175.84	27.758	1.5601	-64.29	-517.86	1065.9	47.357	838.46	1099.1	31.755	67.193	0	1	3.6517	3.4735	-13.567	-22.311	2.1456	-0.54989	13.587	26.358	5.7973	2.9236	0.019644	4.0473	1361.3
16.69	1670	60	NaN	6.8039	12.019	1.2297	-175.89	27.797	1.4503	-64.537	-518.1	1065.7	47.218	838.73	1099.2	31.823	67.45	0	1	3.6773	3.4995	-13.571	-22.314	2.0954	-0.60026	13.427	26.389	5.7727	2.8993	-0.14448	4.075	1361.8
16.7	1671	60	NaN	6.7253	11.824	1.2323	-175.95	27.856	1.3989	-64.851	-518.46	1065.5	47.257	839.02	1099.2	31.72	67.761	0	1	3.692	3.5144	-13.575	-22.318	2.0042	-0.67101	13.242	26.438	5.6962	2.8434	-0.33332	4.1193	1362.5
16.71	1672	60	NaN	6.6478	11.683	1.2359	-175.99	27.9	1.4121	-65.095	-518.81	1065.3	47.434	839.25	1099.3	32.065	67.739	0	1	3.7957	3.6197	-13.581	-22.325	1.9111	-0.72813	13.11	26.473	5.7068	2.8915	-0.47106	4.1484	1363.1
16.72	1673	60	NaN	6.5905	11.606	1.2396	-176.01	27.923	1.4522	-65.243	-519.08	1065.2	47.632	839.41	1099.3	31.714	66.347	0	1	3.9145	3.7402	-13.586	-22.329	1.8409	-0.76352	13.039	26.49	5.7553	2.9766	-0.54689	4.1605	1363.6
16.73	1674	60	NaN	6.543	11.553	1.2622	-176.03	27.93	1.4765	-65.395	-519.35	1065.1	47.777	839.56	1099.3	30.929	64.175	0	1	4.0463	3.8739	-13.587	-22.33	1.7823	-0.79514	12.991	26.493	5.8286	3.0788	-0.59629	4.1625	1364
16.74	1675	60	NaN	6.4058	11.451	1.3834	-176.1	27.94	1.5039	-65.937	-520.09	1064.8	48.081	839.96	1099.3	29.929	62.546	0	1	4.1043	3.9327	-13.59	-22.333	1.6137	-0.89348	12.9	26.491	5.718	3.0393	-0.68962	4.158	1365.3
16.75	1676	60	NaN	6.3464	11.402	1.4588	-176.1	27.944	1.5308	-66.227	-520.54	1064.7	48.211	840.12	1099.4	29.279	61.287	0	1	4.3214	4.1531	-13.593	-22.336	1.539	-0.91182	12.858	26.489	5.8604	3.2413	-0.73525	4.1531	1365.9
16.76	1677	60	NaN	6.3044	11.354	1.5193	-176.12	27.928	1.5288	-66.483	-521.03	1064.6	48.267	840.27	1099.4	28.619	60.241	0	1	4.8719	4.7117	-13.597	-22.341	1.4861	-0.93624	12.814	26.468	6.358	3.7754	-0.78382	4.1275	1366.6
16.77	1678	60	NaN	6.2691	11.289	1.5513	-176.14	27.887	1.5189	-66.694	-521.71	1064.5	48.34	840.43	1099.4	27.685	59.364	0	1	5.1555	4.9994	-13.602	-22.345	1.4419	-0.96985	12.754	26.422	6.5974	4.0296	-0.8484	4.0765	1367.4
16.78	1679	60	NaN	6.2438	11.21	1.5604	-176.16	27.827	1.5214	-66.862	-522.52	1064.3	48.456	840.6	1099.4	26.51	58.746	0	1	5.3765	5.2238	-13.607	-22.35	1.4082	-0.99568	12.68	26.357	6.7847	4.2281	-0.92617	4.0068	1368.4
16.79	1680	60	NaN	6.2402	11.14	1.5767	-176.14	27.763	1.5442	-67.027	-523.19	1064.3	48.559	840.68	1099.4	27.403	58.586	0	1	5.5976	5.4481	-13.611	-22.354	1.396	-0.98852	12.613	26.29	6.9936	4.4596	-0.99859	3.936	1369.2
16.8	1681	60	NaN	6.2314	11.092	1.5756	-176.15	27.671	1.5301	-67.164	-523.86	1064.2	48.565	840.78	1099.4	28.014	58.459	0	1	5.7677	5.6206	-13.614	-22.357	1.384	-0.99483	12.565	26.197	7.1517	4.6258	-1.049	3.8402	1370
16.81	1682	60	NaN	6.2143	11.048	1.6278	-176.13	27.505	1.5284	-67.584	-524.8	1064.1	48.6	840.89	1099.3	30.464	59.987	0	1	5.8481	5.7022	-13.614	-22.357	1.3517	-0.9962	12.52	26.034	7.1998	4.706	-1.0944	3.6763	1371.1
16.82	1683	60	NaN	6.2079	11.029	1.6634	-176.11	27.296	1.5474	-68.007	-525.85	1064.1	48.685	840.98	1099.2	27.432	61.666	0	1	5.877	5.7316	-13.614	-22.357	1.3282	-0.99291	12.496	25.829	7.2051	4.7387	-1.1178	3.472	1372.3
16.83	1684	60	NaN	6.2037	11.028	1.6754	-176.09	27.101	1.5557	-68.363	-526.82	1064.1	48.721	841.05	1099.1	31.455	64.615	0	1	5.9018	5.7568	-13.614	-22.357	1.3114	-0.97952	12.49	25.64	7.2132	4.7772	-1.1242	3.2823	1373.3
16.84	1685	60	NaN	6.1897	11.029	1.675	-176.06	26.958	1.5459	-68.665	-527.62	1064.1	48.679	841.08	1099.1	32.144	67.241	0	1	5.9421	5.7976	-13.614	-22.357	1.2895	-0.95586	12.487	25.5	7.2316	4.8417	-1.1262	3.1427	1374.2
16.85	1686	60	NaN	6.1771	11.032	1.6511	-176.03	26.807	1.642	-68.909	-528.47	1064.2	48.919	841.08	1099.1	33.061	68.293	0	1	6.003	5.8595	-13.614	-22.358	1.2598	-0.94521	12.486	25.353	7.2629	4.9142	-1.1286	2.9955	1375.1
16.86	1687	60	NaN	6.1575	11.032	1.6233	-176	26.647	1.6605	-69.178	-529.44	1064.3	48.929	841.11	1099	34.68	68.147	0	1	6.0703	5.9277	-13.615	-22.359	1.2322	-0.92883	12.477	25.202	7.3025	4.9989	-1.138	2.8429	1376.1
16.87	1688	60	NaN	6.145	11.051	1.5832	-175.96	26.403	1.7291	-69.549	-530.77	1064.4	49.033	841.18	1098.9	34.939	65.313	0	1	6.0119	5.8684	-13.615	-22.359	1.2051	-0.90125	12.485	24.969	7.2169	4.9672	-1.1303	2.6107	1377.5
16.88	1689	60	NaN	6.1527	11.093	1.555	-175.92	26.162	1.7762	-69.878	-532.02	1064.6	49.082	841.26	1098.8	32.046	58.941	0	1	5.9641	5.82	-13.614	-22.357	1.2018	-0.87301	12.515	24.74	7.1659	4.947	-1.0993	2.3828	1378.9
16.89	1690	60	NaN	6.169	11.144	1.5495	-175.9	25.983	1.7849	-70.106	-532.9	1064.7	49.052	841.33	1098.7	26.727	58.471	0	1	5.986	5.8422	-13.612	-22.355	1.2133	-0.85107	12.557	24.57	7.1994	4.9912	-1.055	2.2154	1379.8
16.9	1691	60	NaN	6.1629	11.186	1.5623	-175.87	25.855	1.8096	-70.308	-533.47	1064.8	49.064	841.38	1098.7	28.843	56.908	0	1	5.9247	5.7799	-13.61	-22.353	1.2007	-0.83376	12.591	24.449	7.1253	4.9462	-1.0182	2.0965	1380.4
16.91	1692	60	NaN	6.1673	11.328	1.6341	-175.8	25.51	1.8398	-70.886	-534.99	1065.2	48.967	841.51	1098.5	26.71	55.675	0	1	5.8342	5.6882	-13.607	-22.351	1.191	-0.77784	12.711	24.127	7.0253	4.9104	-0.89578	1.7761	1382.1
16.92	1693	60	NaN	6.185	11.478	1.6649	-175.82	25.014	1.8913	-71.397	-536.54	1065.5	48.953	842.01	1098.3	26.868	54.305	0	1	5.7243	5.5766	-13.603	-22.346	1.1956	-0.81417	12.836	23.655	6.9199	4.7625	-0.76672	1.3088	1384.2
16.93	1694	60	NaN	6.1647	11.62	1.687	-175.82	24.612	1.9165	-71.904	-538.23	1065.8	48.845	842.34	1098.1	27.509	57.092	0	1	5.6937	5.5456	-13.6	-22.343	1.1661	-0.81874	12.954	23.278	6.8598	4.7268	-0.64555	0.93479	1386.2
16.94	1695	60	NaN	6.1363	11.723	1.691	-175.79	24.381	1.9178	-72.245	-539.52	1066.1	48.703	842.46	1098	28.268	60.946	0	1	5.6937	5.5456	-13.597	-22.34	1.1347	-0.79549	13.04	23.064	6.8283	4.7501	-0.55661	0.72411	1387.6
16.95	1696	60	NaN	6.131	11.797	1.685	-175.78	24.269	1.9132	-72.396	-540.3	1066.3	48.593	842.48	1098	28.384	64.584	0	1	5.6908	5.5426	-13.593	-22.336	1.1305	-0.77919	13.103	22.963	6.8213	4.7634	-0.48984	0.62669	1388.4
16.96	1697	60	NaN	6.1057	11.978	1.7619	-175.76	24.044	1.9132	-72.927	-541.99	1066.9	48.371	842.46	1097.9	31.772	67.816	0	1	5.666	5.5174	-13.588	-22.331	1.0986	-0.76808	13.256	22.766	6.7646	4.7494	-0.33186	0.43496	1390.1
16.97	1698	60	NaN	6.0617	12.179	1.8228	-175.77	23.867	2.0205	-73.36	-543.64	1067.4	48.457	842.39	1097.8	33.736	69.456	0	1	5.5822	5.4324	-13.581	-22.324	1.0389	-0.79469	13.431	22.615	6.6211	4.6377	-0.14992	0.29067	1391.7
16.98	1699	60	NaN	6.0277	12.333	1.87	-175.79	23.764	2.1229	-73.689	-544.93	1067.8	48.577	842.3	1097.8	34.147	70.108	0	1	5.503	5.3521	-13.575	-22.319	0.99083	-0.82792	13.567	22.531	6.4939	4.5242	-0.0085045	0.21241	1392.9
16.99	1700	60	NaN	5.9868	12.544	1.9372	-175.81	23.712	2.2022	-74.082	-546.31	1068.3	48.598	842.14	1097.7	33.63	69.689	0	1	5.4034	5.251	-13.57	-22.313	0.9374	-0.85855	13.755	22.501	6.3408	4.3924	0.18478	0.1876	1394.2
17	1701	60	NaN	5.949	12.793	2.0081	-175.82	23.688	2.2515	-74.473	-547.77	1068.9	48.5	841.96	1097.8	33.508	69.385	0	1	5.2175	5.0624	-13.564	-22.307	0.89232	-0.88077	13.98	22.501	6.1098	4.1816	0.41542	0.19387	1395.5
17.01	1702	60	NaN	5.9427	12.968	2.0311	-175.84	23.676	2.2791	-74.637	-548.86	1069.2	48.377	841.85	1097.8	33.462	69.278	0	1	5.1027	4.9459	-13.559	-22.303	0.8878	-0.89408	14.138	22.505	5.9905	4.0518	0.5791	0.20283	1396.4
17.02	1703	60	NaN	5.9026	13.166	2.0698	-175.86	23.659	2.3967	-74.939	-549.94	1069.6	48.485	841.74	1097.8	34.145	69.669	0	1	5.0235	4.8655	-13.555	-22.298	0.8345	-0.92701	14.321	22.504	5.858	3.9385	0.76644	0.20529	1397.4
17.03	1704	60	NaN	5.8671	13.373	2.1238	-175.85	23.672	2.4385	-75.322	-550.97	1069.9	48.341	841.59	1097.8	32.29	69.795	0	1	4.8774	4.7172	-13.548	-22.292	0.79235	-0.92773	14.513	22.531	5.6697	3.7895	0.96501	0.23994	1398.3
17.04	1705	60	NaN	5.8408	13.592	2.1498	-175.84	23.69	2.5598	-75.603	-551.93	1070.3	48.381	841.43	1097.8	32.418	69.761	0	1	4.7176	4.5551	-13.541	-22.284	0.75586	-0.92141	14.717	22.565	5.4735	3.6337	1.1766	0.28042	1399.1
17.05	1706	60	NaN	5.8034	13.845	2.1715	-175.81	23.705	2.6924	-75.928	-553.06	1070.8	48.354	841.26	1097.8	34.426	69.889	0	1	4.5851	4.4206	-13.534	-22.277	0.7098	-0.90392	14.952	22.598	5.2949	3.5167	1.418	0.32133	1400.1
17.06	1707	60	NaN	5.7453	14.132	2.193	-175.78	23.722	2.7764	-76.375	-554.48	1071.3	48.056	841.09	1097.8	34.058	69.507	0	1	4.4352	4.2686	-13.528	-22.271	0.6502	-0.8706	15.216	22.638	5.0854	3.398	1.6883	0.36743	1401.4
17.07	1708	60	NaN	5.6999	14.394	2.1272	-175.74	23.761	2.9257	-76.646	-555.87	1071.8	47.867	840.88	1097.9	33.271	69.425	0	1	4.2827	4.1138	-13.522	-22.265	0.60575	-0.83418	15.457	22.697	4.8885	3.2797	1.9356	0.43249	1402.5
17.08	1709	60	NaN	5.6326	14.463	2.2207	-175.72	23.759	3.1633	-77.275	-557.08	1072.2	48.112	840.75	1097.8	32.219	69.326	0	1	4.1549	3.9841	-13.517	-22.26	0.50682	-0.84702	15.508	22.714	4.6617	3.1371	1.9913	0.45398	1403.7
17.09	1710	60	NaN	5.6058	14.635	2.1377	-175.68	23.782	3.2899	-77.267	-557.85	1072.5	48.021	840.59	1097.8	33.607	68.892	0	1	4.0026	3.8296	-13.512	-22.255	0.4863	-0.79944	15.67	22.747	4.4889	3.0301	2.1584	0.49214	1404.3
17.1	1711	60	NaN	5.5834	14.868	2.0167	-175.62	23.785	3.4749	-77.148	-558.72	1072.7	47.916	840.4	1097.8	33.221	68.924	0	1	3.836	3.6605	-13.507	-22.25	0.47545	-0.72832	15.892	22.761	4.3114	2.9322	2.3852	0.51049	1404.9
17.11	1712	60	NaN	5.5618	15.083	1.9392	-175.57	23.768	3.684	-77.13	-559.58	1073	47.887	840.24	1097.8	32.736	68.496	0	1	3.5276	3.3476	-13.502	-22.245	0.4583	-0.67098	16.096	22.755	3.9859	2.6767	2.5938	0.51039	1405.6
17.12	1713	60	NaN	5.5589	15.223	1.9134	-175.55	23.765	3.7735	-77.127	-559.9	1073.1	47.842	840.15	1097.8	32.218	67.74	0	1	3.0522	2.8652	-13.498	-22.241	0.45811	-0.64767	16.229	22.759	3.5103	2.2175	2.7315	0.51822	1405.8
17.13	1714	60	NaN	5.5204	15.509	1.9128	-175.48	23.729	4.1281	-77.287	-560.86	1073.5	48.076	839.96	1097.8	28.535	66.458	0	1	2.072	1.8705	-13.498	-22.242	0.40646	-0.59814	16.499	22.738	2.4784	1.2724	3.0006	0.49649	1406.6
17.14	1715	60	NaN	5.4158	15.879	1.991	-175.41	23.57	4.4798	-77.737	-562.5	1074	47.956	839.9	1097.7	29.632	64.07	0	1	1.6809	1.4737	-13.497	-22.24	0.29427	-0.53007	16.845	22.604	1.9752	0.94364	3.3488	0.36466	1408.2
17.15	1716	60	NaN	5.3865	16.152	1.9907	-175.38	23.46	4.6672	-77.764	-563.4	1074.3	47.826	839.85	1097.6	26.894	58.739	0	1	1.6037	1.3954	-13.493	-22.236	0.27218	-0.49284	17.103	22.51	1.8759	0.90255	3.6097	0.27339	1409.1
17.16	1717	60	NaN	5.3895	16.362	1.9682	-175.37	23.39	4.7717	-77.624	-563.82	1074.4	47.742	839.79	1097.6	25.127	49.221	0	1	1.4644	1.254	-13.488	-22.231	0.28553	-0.47751	17.303	22.448	1.75	0.77653	3.8156	0.21752	1409.4
17.17	1718	60	NaN	5.3817	16.572	1.9716	-175.37	23.321	4.8837	-77.548	-564.21	1074.6	47.684	839.7	1097.6	26.157	37.678	0	1	1.3943	1.1829	-13.484	-22.227	0.28423	-0.46546	17.505	22.387	1.6786	0.71747	4.0212	0.16001	1409.7
17.18	1719	60	NaN	5.412	16.786	1.9251	-175.37	23.243	4.9823	-77.238	-564.49	1074.7	47.614	839.64	1097.5	26.787	38.437	0	1	1.3738	1.1621	-13.481	-22.225	0.33069	-0.44906	17.715	22.313	1.7045	0.713	4.2341	0.088636	1409.8
17.19	1720	60	NaN	5.3974	16.938	1.9471	-175.36	23.176	5.0919	-77.161	-564.91	1074.8	47.598	839.51	1097.5	25.004	39.639	0	1	1.2857	1.0727	-13.476	-22.22	0.3209	-0.43435	17.862	22.252	1.6066	0.63838	4.3859	0.032803	1410.1
17.2	1721	60	NaN	5.3632	17.035	2.0569	-175.36	23.059	5.2295	-77.348	-565.47	1074.9	47.683	839.46	1097.5	24.409	35.631	0	1	1.1642	0.94944	-13.47	-22.214	0.27758	-0.44404	17.95	22.144	1.4418	0.5054	4.4793	-0.070076	1410.7
17.21	1722	60	NaN	5.3568	17.171	2.1564	-175.33	22.913	5.4141	-77.408	-566.02	1075.1	47.792	839.4	1097.4	25.24	36.095	0	1	1.0359	0.81923	-13.466	-22.21	0.26612	-0.42077	18.078	22.007	1.302	0.39846	4.6114	-0.20287	1411.2
17.22	1723	60	NaN	5.3783	17.338	2.2075	-175.28	22.769	5.5826	-77.265	-566.43	1075.2	47.815	839.33	1097.4	26.399	38.544	0	1	0.92564	0.70733	-13.462	-22.206	0.29368	-0.36297	18.237	21.869	1.2193	0.34436	4.7752	-0.33635	1411.5
17.23	1724	60	NaN	5.3979	17.459	2.2238	-175.24	22.654	5.641	-77.079	-566.65	1075.3	47.67	839.29	1097.3	24.242	39.269	0	1	0.83295	0.61328	-13.459	-22.202	0.32734	-0.30699	18.353	21.76	1.1603	0.30629	4.8946	-0.44237	1411.6
17.24	1725	60	NaN	5.4124	17.518	2.2434	-175.21	22.59	5.6419	-76.987	-566.76	1075.3	47.535	839.3	1097.3	25.462	38.156	0	1	0.8111	0.5911	-13.458	-22.201	0.35146	-0.2696	18.41	21.698	1.1626	0.32151	4.9524	-0.50324	1411.7
17.25	1726	60	NaN	5.4249	17.618	2.2794	-175.15	22.464	5.6323	-76.84	-566.97	1075.4	47.245	839.32	1097.2	25.552	39.198	0	1	0.75043	0.52955	-13.456	-22.2	0.38238	-0.19597	18.505	21.577	1.1328	0.33358	5.0489	-0.62215	1411.9
17.26	1727	60	NaN	5.4285	17.782	2.3755	-175.06	22.259	5.7731	-76.806	-567.36	1075.5	47.22	839.26	1097	25.183	40.025	0	1	0.65679	0.43452	-13.454	-22.198	0.3896	-0.094965	18.655	21.385	1.0464	0.33956	5.201	-0.81302	1412.2
17.27	1728	60	NaN	5.4377	17.97	2.439	-174.93	22.082	5.9094	-76.672	-567.7	1075.6	47.169	839.15	1096.9	25.787	41.387	0	1	0.60563	0.38261	-13.455	-22.198	0.4071	0.04255	18.832	21.22	1.0127	0.42516	5.3775	-0.97746	1412.5
17.28	1729	60	NaN	5.4567	18.139	2.4322	-174.8	21.995	5.9561	-76.386	-567.84	1075.7	46.974	839.03	1096.8	24.462	40.608	0	1	0.58614	0.36284	-13.456	-22.199	0.44557	0.1929	18.995	21.138	1.0317	0.55574	5.5392	-1.0607	1412.4
17.29	1730	60	NaN	5.4642	18.257	2.461	-174.71	21.919	6.0632	-76.297	-567.92	1075.7	47.056	838.97	1096.7	25.452	40.213	0	1	0.62263	0.39986	-13.457	-22.201	0.45339	0.27483	19.107	21.069	1.076	0.67469	5.65	-1.1319	1412.4
17.3	1731	60	NaN	5.4618	18.391	2.4521	-174.61	21.853	6.0893	-76.097	-567.88	1075.7	46.933	838.91	1096.6	23.86	38.448	0	1	0.63646	0.4139	-13.459	-22.203	0.46378	0.39101	19.237	21.007	1.1002	0.8049	5.7773	-1.1962	1412.3
17.31	1732	60	NaN	5.4502	18.518	2.4639	-174.5	21.793	6.1632	-75.977	-567.87	1075.7	46.926	838.83	1096.5	24.9	38.71	0	1	0.63467	0.41208	-13.462	-22.205	0.45695	0.50653	19.36	20.951	1.0916	0.91861	5.8981	-1.254	1412.2
17.32	1733	60	NaN	5.4349	18.639	2.4459	-174.38	21.725	6.2279	-75.784	-567.88	1075.7	46.888	838.77	1096.3	25.259	39.31	0	1	0.68571	0.46387	-13.465	-22.208	0.45082	0.63984	19.476	20.888	1.1365	1.1037	6.0112	-1.3204	1412.1
17.33	1734	60	NaN	5.4132	18.748	2.406	-174.24	21.667	6.2708	-75.552	-567.9	1075.7	46.771	838.73	1096.2	26.231	39.714	0	1	0.70117	0.47956	-13.468	-22.211	0.44319	0.79285	19.582	20.833	1.1444	1.2724	6.114	-1.3784	1412.1
17.34	1735	60	NaN	5.3741	18.851	2.3745	-174.06	21.634	6.3185	-75.378	-567.92	1075.7	46.582	838.65	1096.2	27.238	40.288	0	1	0.68061	0.4587	-13.47	-22.213	0.41855	0.98435	19.682	20.802	1.0992	1.4431	6.2124	-1.4116	1412
17.35	1736	60	NaN	5.2854	19.013	2.3072	-173.68	21.537	6.4536	-75.079	-567.96	1075.6	46.266	838.65	1095.9	25.092	38.954	0	1	0.6528	0.43048	-13.472	-22.216	0.3549	1.3901	19.838	20.712	1.0077	1.8206	6.3656	-1.5033	1412
17.36	1737	60	NaN	5.2252	19.112	2.2605	-173.49	21.524	6.5872	-74.865	-567.93	1075.6	46.299	838.58	1095.8	25.34	39.335	0	1	0.61873	0.3959	-13.475	-22.218	0.3016	1.5853	19.935	20.7	0.92032	1.9812	6.4607	-1.5175	1411.9
17.37	1738	60	NaN	5.1484	19.239	2.2159	-173.22	21.508	6.7651	-74.652	-567.86	1075.5	46.225	838.56	1095.7	25.109	39.476	0	1	0.56419	0.34057	-13.477	-22.22	0.23614	1.871	20.06	20.687	0.80033	2.2116	6.5835	-1.5335	1411.8
17.38	1739	60	NaN	5.0902	19.341	2.187	-172.98	21.499	6.9148	-74.502	-567.79	1075.4	46.138	838.56	1095.6	25.587	39.555	0	1	0.54143	0.31747	-13.479	-22.222	0.18724	2.1141	20.16	20.68	0.72867	2.4316	6.6807	-1.5424	1411.7
17.39	1740	60	NaN	5.0528	19.407	2.16	-172.79	21.509	7.038	-74.38	-567.72	1075.4	46.042	838.56	1095.6	26.119	41.726	0	1	0.5488	0.32495	-13.482	-22.225	0.15842	2.3119	20.225	20.69	0.70722	2.6369	6.7436	-1.5347	1411.6
17.4	1741	60	NaN	4.9726	19.525	2.0763	-172.38	21.525	7.2721	-74.084	-567.65	1075.3	45.689	838.6	1095.4	27.14	41.36	0	1	0.57783	0.3544	-13.485	-22.228	0.10438	2.7504	20.344	20.706	0.68221	3.1048	6.8587	-1.5222	1411.5
17.41	1742	60	NaN	4.8889	19.63	2.0203	-171.87	21.579	7.5763	-73.889	-567.56	1075.2	45.389	838.49	1095.4	24.176	41.355	0	1	0.58701	0.36371	-13.487	-22.231	0.039996	3.2801	20.451	20.759	0.627	3.6438	6.9633	-1.472	1411.2
17.42	1743	60	NaN	4.8228	19.696	1.9697	-171.56	21.599	7.8003	-73.768	-567.49	1075.1	45.217	838.46	1095.3	24.582	42.087	0	1	0.57236	0.34885	-13.489	-22.232	-0.014545	3.5997	20.519	20.777	0.55781	3.9486	7.0299	-1.455	1411.1
17.43	1744	60	NaN	4.7506	19.761	1.9048	-171.24	21.597	8.0902	-73.669	-567.41	1074.9	45.061	838.4	1095.3	25.139	41.418	0	1	0.49425	0.26959	-13.491	-22.234	-0.076998	3.9327	20.586	20.771	0.41725	4.2022	7.0954	-1.4634	1411
17.44	1745	60	NaN	4.6796	19.831	1.8216	-170.91	21.577	8.384	-73.556	-567.28	1074.8	44.846	838.34	1095.2	23.95	40.796	0	1	0.3647	0.13813	-13.494	-22.238	-0.13538	4.2767	20.661	20.747	0.22932	4.4148	7.1666	-1.4906	1410.7
17.45	1746	60	NaN	4.6257	19.899	1.7249	-170.66	21.544	8.5654	-73.411	-567.12	1074.6	44.553	838.31	1095.1	26.262	41.612	0	1	0.46361	0.2385	-13.497	-22.24	-0.17215	4.5419	20.732	20.711	0.29146	4.7804	7.2351	-1.5293	1410.5
17.46	1747	60	NaN	4.5709	19.957	1.6173	-170.44	21.51	8.7533	-73.267	-566.99	1074.5	44.311	838.24	1095.1	26.15	40.041	0	1	0.47006	0.24504	-13.498	-22.242	-0.21201	4.7761	20.794	20.673	0.25805	5.0212	7.2954	-1.5685	1410.3
17.47	1748	60	NaN	4.488	20.043	1.4551	-170.19	21.39	9.074	-73.11	-566.72	1074.3	44.189	838.24	1094.9	24.041	40.322	0	1	0.37558	0.14917	-13.498	-22.242	-0.28444	5.0407	20.882	20.551	0.091134	5.1899	7.3837	-1.6909	1410
17.48	1749	60	NaN	4.4384	20.085	1.351	-170.04	21.352	9.2392	-72.993	-566.57	1074.2	44.059	838.17	1094.9	26.429	38.55	0	1	0.41088	0.185	-13.5	-22.244	-0.3248	5.198	20.927	20.51	0.08608	5.383	7.4267	-1.7339	1409.8
17.49	1750	60	NaN	4.3516	20.139	1.1674	-169.92	21.288	9.4392	-72.81	-566.31	1074	43.882	838.1	1094.8	24.382	37.516	0	1	0.49741	0.2728	-13.502	-22.245	-0.3982	5.3333	20.985	20.442	0.099212	5.6061	7.4837	-1.8029	1409.4
17.5	1751	60	NaN	4.2151	20.214	0.89146	-169.76	21.168	9.7099	-72.564	-565.92	1073.8	43.628	838.08	1094.7	25.581	40.698	0	1	0.64381	0.42135	-13.502	-22.245	-0.51584	5.5082	21.065	20.317	0.12797	5.9295	7.5636	-1.9282	1409
17.51	1752	60	NaN	4.1112	20.241	0.70766	-169.58	21.1	9.8154	-72.418	-565.71	1073.6	43.28	838.03	1094.6	26.867	40.367	0	1	0.73713	0.51605	-13.502	-22.246	-0.60045	5.7055	21.094	20.247	0.13668	6.2216	7.5918	-1.9987	1408.7
17.52	1753	60	NaN	3.989	20.268	0.53431	-169.5	21.016	9.9281	-72.357	-565.5	1073.5	43.077	837.98	1094.5	26.553	38.549	0	1	0.77741	0.55692	-13.504	-22.248	-0.71288	5.8023	21.123	20.162	0.064534	6.3593	7.6184	-2.086	1408.4
17.53	1754	60	NaN	3.8636	20.276	0.36772	-169.42	20.934	10.011	-72.318	-565.33	1073.3	42.82	837.95	1094.4	25.736	38	0	1	0.79635	0.57614	-13.504	-22.247	-0.82694	5.8898	21.133	20.077	-0.030597	6.466	7.6296	-2.1702	1408.2
17.54	1755	60	NaN	3.7078	20.312	0.11437	-169.33	20.837	10.141	-72.156	-565	1073.1	42.59	837.9	1094.2	26.166	39.092	0	1	0.82578	0.606	-13.503	-22.247	-0.96817	5.9907	21.172	19.977	-0.1424	6.5967	7.6689	-2.2696	1407.7
17.55	1756	60	NaN	3.5694	20.349	-0.12265	-169.26	20.761	10.245	-71.981	-564.66	1073	42.371	837.84	1094.1	25.554	39.681	0	1	0.8697	0.65057	-13.503	-22.246	-1.0919	6.0791	21.212	19.899	-0.22217	6.7297	7.7092	-2.3473	1407.3
17.56	1757	60	NaN	3.4787	20.351	-0.257	-169.21	20.749	10.22	-71.923	-564.5	1072.8	41.997	837.77	1094.1	25.431	38.61	0	1	0.90354	0.68491	-13.503	-22.246	-1.1658	6.149	21.217	19.883	-0.26224	6.8339	7.714	-2.3625	1407.1
17.57	1758	60	NaN	3.2779	20.362	-0.58666	-169.06	20.781	10.091	-71.774	-564.07	1072.6	40.871	837.52	1094.1	28.558	37.699	0	1	0.9565	0.73865	-13.502	-22.246	-1.3171	6.3476	21.236	19.906	-0.36061	7.0863	7.7343	-2.3397	1406.3
17.58	1759	60	NaN	3.0514	20.353	-0.91497	-168.98	20.697	10.519	-71.723	-563.65	1072.5	41.566	837.48	1094	25.116	38.58	0	1	1.0446	0.82801	-13.501	-22.245	-1.5712	6.3962	21.233	19.817	-0.52664	7.2242	7.7311	-2.4278	1405.9
17.59	1760	60	NaN	2.8466	20.391	-1.2044	-168.88	20.665	10.741	-71.608	-563.1	1072.4	41.703	837.44	1094	25.688	37.752	0	1	1.1091	0.89352	-13.5	-22.244	-1.7788	6.4973	21.27	19.786	-0.6697	7.3908	7.7694	-2.4582	1405.3
17.6	1761	60	NaN	2.6808	20.413	-1.4342	-168.78	20.677	10.828	-71.523	-562.65	1072.4	41.552	837.4	1094	26.119	38.772	0	1	1.1456	0.93055	-13.499	-22.243	-1.9367	6.6063	21.294	19.796	-0.79113	7.5368	7.7945	-2.4468	1404.8
17.61	1762	60	NaN	2.5414	20.398	-1.6175	-168.7	20.711	10.908	-71.512	-562.33	1072.3	41.495	837.35	1094	25.321	40.073	0	1	1.1587	0.94378	-13.498	-22.241	-2.0745	6.6848	21.285	19.824	-0.91583	7.6286	7.7872	-2.4169	1404.4
17.62	1763	60	NaN	2.3904	20.384	-1.8003	-168.64	20.757	11.049	-71.534	-562.01	1072.2	41.666	837.27	1094.1	23.838	39.044	0	1	1.1883	0.97389	-13.495	-22.238	-2.2347	6.7364	21.277	19.863	-1.0464	7.7103	7.7828	-2.3749	1404
17.63	1764	60	NaN	2.2442	20.355	-1.9766	-168.57	20.832	11.094	-71.561	-561.72	1072	41.601	837.2	1094.1	26.263	38.853	0	1	1.2468	1.0332	-13.489	-22.233	-2.3806	6.8037	21.256	19.931	-1.1337	7.8369	7.7671	-2.3018	1403.7
17.64	1765	60	NaN	2.1068	20.329	-2.1785	-168.54	20.912	11.119	-71.505	-561.39	1071.9	41.589	837.17	1094.2	24.859	39.214	0	1	0.95305	0.73515	-13.46	-22.203	-2.5164	6.8397	21.238	20.003	-1.5633	7.5748	7.7776	-2.2004	1403.3
17.65	1766	60	NaN	1.8243	20.171	-2.4902	-168.49	21.055	11.118	-71.637	-561.12	1071.5	41.527	837.17	1094.2	27.725	37.25	0	1	0.74383	0.52285	-13.437	-22.18	-2.8025	6.8788	21.098	20.127	-2.0587	7.4017	7.6613	-2.0535	1403
17.66	1767	60	NaN	1.5477	19.998	-2.7927	-168.46	21.226	11.095	-71.801	-560.85	1071.1	41.454	837.17	1094.3	29.827	36.753	0	1	0.82577	0.60599	-13.434	-22.178	-3.0838	6.9115	20.945	20.278	-2.2581	7.5175	7.5112	-1.8991	1402.8
17.67	1768	60	NaN	1.4424	19.944	-2.9735	-168.44	21.377	11.056	-71.78	-560.5	1071	41.413	837.16	1094.4	24.034	36.381	0	1	0.87542	0.65637	-13.431	-22.174	-3.1878	6.9264	20.898	20.423	-2.3124	7.5828	7.4671	-1.7505	1402.4
17.68	1769	60	NaN	1.3606	19.874	-3.1808	-168.42	21.542	10.985	-71.664	-560.13	1070.9	41.291	837.18	1094.4	24.471	37.255	0	1	0.87907	0.66008	-13.426	-22.169	-3.261	6.9591	20.835	20.581	-2.3819	7.6191	7.4091	-1.5882	1402.1
17.69	1770	60	NaN	1.2691	19.792	-3.3701	-168.42	21.705	10.948	-71.616	-559.79	1070.8	41.319	837.21	1094.5	23.649	37.675	0	1	0.94066	0.72257	-13.407	-22.15	-3.3527	6.9628	20.76	20.737	-2.412	7.6853	7.3533	-1.4135	1401.8
17.7	1771	60	NaN	1.1245	19.629	-3.712	-168.38	21.985	10.903	-71.422	-559.23	1070.6	41.376	837.24	1094.6	24.36	38.096	0	1	0.99365	0.77634	-13.388	-22.132	-3.4935	7.0044	20.609	21.006	-2.4999	7.7807	7.2204	-1.1257	1401.2
17.71	1772	60	NaN	1.0001	19.472	-3.9889	-168.32	22.235	10.84	-71.311	-558.74	1070.5	41.372	837.24	1094.6	23.649	38.67	0	1	1.0156	0.79862	-13.372	-22.116	-3.6148	7.0609	20.46	21.248	-2.5992	7.8595	7.0878	-0.86793	1400.7
17.72	1773	60	NaN	0.90274	19.335	-4.1649	-168.25	22.461	10.821	-71.351	-558.37	1070.4	41.452	837.11	1094.7	23.658	36.664	0	1	1.0137	0.79666	-13.355	-22.098	-3.7187	7.1244	20.329	21.467	-2.705	7.921	6.9741	-0.63132	1400.2
17.73	1774	60	NaN	0.77295	19.156	-4.4004	-168.15	22.801	10.936	-71.411	-557.91	1070.2	41.902	836.66	1094.8	23.649	37.933	0	1	1.0125	0.79549	-13.337	-22.08	-3.8723	7.2064	20.16	21.797	-2.8598	8.0019	6.8235	-0.2831	1399.4
17.74	1775	60	NaN	0.69592	19.045	-4.5909	-168.08	22.915	10.877	-71.353	-557.54	1070.1	41.9	836.79	1094.8	23.649	41.703	0	1	1.0271	0.81033	-13.319	-22.063	-3.9477	7.2768	20.055	21.905	-2.9206	8.0872	6.7361	-0.15702	1399.1
17.75	1776	60	NaN	0.62807	18.945	-4.7886	-168.02	23.025	10.842	-71.208	-557.16	1070	41.949	836.88	1094.8	23.649	36.25	0	1	1.1792	0.96458	-13.298	-22.041	-4.0126	7.3429	19.962	22.009	-2.8334	8.3075	6.6645	-0.032341	1398.8
17.76	1777	60	NaN	0.51715	18.807	-5.0462	-167.95	23.166	10.763	-71.043	-556.7	1069.9	41.947	837	1094.9	23.649	36.603	0	1	1.5705	1.3617	-13.269	-22.012	-4.1178	7.4187	19.831	22.141	-2.5473	8.7803	6.5627	0.12907	1398.5
17.77	1778	60	NaN	0.3941	18.658	-5.2713	-167.89	23.304	10.656	-70.989	-556.28	1069.8	41.881	837.13	1095	23.893	38.257	0	1	1.2918	1.0789	-13.255	-21.999	-4.2369	7.484	19.69	22.272	-2.945	8.5629	6.4349	0.27285	1398.2
17.78	1779	60	NaN	0.29257	18.53	-5.4058	-167.84	23.412	10.547	-71.087	-555.96	1069.7	41.774	837.24	1095	23.697	35.082	0	1	0.96554	0.74782	-13.242	-21.985	-4.3388	7.5327	19.567	22.375	-3.3733	8.2805	6.3254	0.39	1398
17.79	1780	60	NaN	0.18006	18.381	-5.6056	-167.75	23.544	10.429	-71.087	-555.41	1069.5	41.664	837.37	1095	24.677	37.79	0	1	0.8418	0.62226	-13.219	-21.962	-4.4482	7.6239	19.425	22.499	-3.6064	8.2462	6.2065	0.53708	1397.6
17.8	1781	60	NaN	0.10954	18.257	-5.7135	-167.73	23.636	10.389	-71.134	-555.11	1069.4	41.722	837.48	1095.1	23.649	36.384	0	1	0.71193	0.49048	-13.202	-21.945	-4.5236	7.634	19.308	22.586	-3.8117	8.1245	6.1058	0.64023	1397.4
17.81	1782	60	NaN	0.022484	18.077	-5.8955	-167.7	23.734	10.364	-71.078	-554.73	1069.3	41.826	837.64	1095.1	23.649	40.165	0	1	0.58013	0.35674	-13.187	-21.931	-4.6134	7.6607	19.135	22.676	-4.0332	8.0174	5.9475	0.74503	1397.2
17.82	1783	60	NaN	-0.048715	17.913	-6.0662	-167.67	23.804	10.383	-70.986	-554.4	1069.1	42.005	837.8	1095.1	24.553	43.003	0	1	0.44833	0.223	-13.173	-21.916	-4.6887	7.689	18.977	22.739	-4.2404	7.912	5.8041	0.82334	1397
17.83	1784	60	NaN	-0.095061	17.792	-6.2023	-167.63	23.852	10.425	-70.877	-554.11	1069.1	42.173	837.92	1095.1	23.649	35.283	0	1	0.39082	0.16464	-13.16	-21.904	-4.738	7.7253	18.86	22.784	-4.3472	7.89	5.6997	0.87988	1396.9
17.84	1785	60	NaN	-0.13505	17.686	-6.3433	-167.57	23.916	10.435	-70.744	-553.78	1069	42.179	838.02	1095.1	24.593	39.272	0	1	0.49337	0.26869	-13.154	-21.897	-4.7736	7.7945	18.759	22.844	-4.2802	8.0632	5.6048	0.94662	1396.6
17.85	1786	60	NaN	-0.20439	17.527	-6.459	-167.48	23.946	10.465	-70.869	-553.41	1068.9	42.258	838.27	1095.1	23.649	39.188	0	1	0.38582	0.15956	-13.145	-21.889	-4.8517	7.8731	18.601	22.872	-4.4659	8.0326	5.4559	0.98295	1396.5
17.86	1787	60	NaN	-0.25054	17.408	-6.5574	-167.4	23.965	10.498	-70.909	-553.15	1068.9	42.289	838.41	1095.1	24.897	40.523	0	1	0.23421	0.0057223	-13.138	-21.881	-4.9011	7.9463	18.486	22.887	-4.6669	7.952	5.348	1.0065	1396.4
17.87	1788	60	NaN	-0.29658	17.196	-6.5563	-167.32	23.95	10.559	-71.355	-553.1	1068.8	42.421	838.58	1095.2	25.314	38.327	0	1	0.12052	-0.10964	-13.134	-21.877	-4.9704	8.006	18.276	22.87	-4.8499	7.8963	5.1428	0.99297	1396.6
17.88	1789	60	NaN	-0.33274	16.997	-6.5677	-167.25	23.913	10.602	-71.752	-553.06	1068.8	42.535	838.77	1095.2	23.649	42.458	0	1	-0.061932	-0.29478	-13.131	-21.875	-5.0269	8.0569	18.08	22.83	-5.0889	7.7621	4.9489	0.95485	1396.8
17.89	1790	60	NaN	-0.34988	16.901	-6.6699	-167.21	23.86	10.601	-71.748	-552.84	1068.7	42.562	838.94	1095.1	23.649	42.428	0	1	-0.25163	-0.48727	-13.13	-21.873	-5.0452	8.0974	17.986	22.776	-5.2968	7.6101	4.856	0.90218	1396.7
17.9	1791	60	NaN	-0.3599	16.803	-6.7428	-167.19	23.777	10.625	-71.824	-552.64	1068.6	42.725	839.12	1095.1	23.649	61.126	0	1	-0.36287	-0.60015	-13.13	-21.873	-5.0651	8.1029	17.889	22.692	-5.4279	7.5027	4.7589	0.8185	1396.7
17.91	1792	60	NaN	-0.3673	16.661	-6.8682	-167.17	23.674	10.654	-71.841	-552.44	1068.5	42.889	839.33	1095.1	29.366	66.072	0	1	-0.46963	-0.70848	-13.13	-21.874	-5.0798	8.1186	17.751	22.583	-5.5494	7.4101	4.6212	0.70961	1396.7
17.92	1793	60	NaN	-0.37333	16.591	-6.927	-167.16	23.632	10.6	-71.874	-552.34	1068.4	42.789	839.43	1095	30.598	66.188	0	1	-0.56479	-0.80504	-13.133	-21.876	-5.0831	8.1333	17.683	22.54	-5.6479	7.3283	4.5502	0.66362	1396.7
17.93	1794	60	NaN	-0.3807	16.523	-7.0327	-167.16	23.566	10.613	-71.855	-552.17	1068.3	42.89	839.54	1095	29.486	65.193	0	1	-0.65172	-0.89325	-13.135	-21.878	-5.094	8.1225	17.618	22.471	-5.7457	7.2292	4.4834	0.59291	1396.7
17.94	1795	60	NaN	-0.39163	16.435	-7.1862	-167.19	23.463	10.67	-71.816	-551.93	1068.2	43.133	839.7	1095	27.229	64.284	0	1	-0.73264	-0.97536	-13.137	-21.88	-5.1135	8.089	17.534	22.364	-5.8462	7.1136	4.3975	0.48346	1396.6
17.95	1796	60	NaN	-0.4055	16.35	-7.3045	-167.22	23.37	10.647	-71.848	-551.78	1068.1	43.137	839.87	1095	29.955	64.526	0	1	-0.80177	-1.0455	-13.141	-21.884	-5.1288	8.0549	17.452	22.268	-5.9306	7.0094	4.3115	0.38352	1396.6
17.96	1797	60	NaN	-0.40367	16.316	-7.3901	-167.25	23.316	10.708	-71.839	-551.62	1068	43.273	839.92	1095	29.862	65.029	0	1	-0.92551	-1.1711	-13.144	-21.888	-5.1326	8.0228	17.422	22.21	-6.0581	6.8517	4.2781	0.32246	1396.5
17.97	1798	60	NaN	-0.38461	16.244	-7.4435	-167.29	23.236	10.747	-71.974	-551.5	1067.9	43.298	840.03	1095	30.374	65.42	0	1	-1.0637	-1.3113	-13.148	-21.892	-5.1201	7.9735	17.355	22.125	-6.1837	6.6622	4.2066	0.23339	1396.6
17.98	1799	60	NaN	-0.37324	16.193	-7.4848	-167.32	23.172	10.797	-72.067	-551.4	1067.8	43.333	840.13	1095	27.674	65.293	0	1	-1.1312	-1.3797	-13.159	-21.903	-5.114	7.9378	17.308	22.057	-6.2451	6.5581	4.1485	0.15417	1396.6
17.99	1800	60	NaN	-0.36149	16.15	-7.5157	-167.34	23.127	10.849	-72.13	-551.33	1067.7	43.351	840.2	1095	31.041	66.018	0	1	-1.1863	-1.4357	-13.168	-21.911	-5.1055	7.9134	17.269	22.008	-6.2918	6.4777	4.1006	0.097009	1396.6
18	1801	60	NaN	-0.34189	16.103	-7.5431	-167.36	23.092	10.902	-72.179	-551.31	1067.7	43.336	840.24	1095	30.727	66.24	0	1	-1.201	-1.4506	-13.168	-21.911	-5.0872	7.8939	17.226	21.969	-6.2882	6.4433	4.0576	0.05767	1396.6
18.01	1802	60	NaN	-0.32303	16.077	-7.5899	-167.37	23.051	10.984	-72.159	-551.25	1067.6	43.372	840.28	1095.1	27.741	66.012	0	1	-1.2905	-1.5414	-13.169	-21.912	-5.0691	7.8806	17.204	21.924	-6.3596	6.3392	4.0351	0.012488	1396.6
18.02	1803	60	NaN	-0.29678	16.041	-7.6174	-167.3	23.093	10.733	-72.259	-551.2	1067.5	42.211	840.29	1095.2	28.724	65.302	0	1	-1.3903	-1.6427	-13.169	-21.912	-4.9996	7.9973	17.176	21.959	-6.3899	6.3546	4.007	0.046511	1396.5
[truncated: 60,442 more rows]
