# Supplementary material for: Speech, movement, and gaze behaviours during dyadic conversation in noise
Source: Sci Rep. 2019 Jul 18;9:10451. doi: 10.1038/s41598-019-46416-0 (PMC6639257; doi:10.1038/s41598-019-46416-0)
Supplement: Supplementary file 1 — All data [file 41598_2019_46416_MOESM1_ESM.zip › dyad5conv2.txt]

timestamps	sample	levels (dB)	level change	talker 1	talker 1	talker 1	talker 2	talker 2	talker 2	talker 1	talker 1	talker 1	talker 2	talker 2	talker 2	talker 1	talker 2	talker 1	talker 2	talker 1	talker 2	talker 1	talker 2	talker 1	talker 2	talker 1	talker 2	talker 1	talker 2	talker 1	talker 2	talker 1 and 2
timestamps	sample	levels (dB)	(dB)	yaw	pitch	roll	yaw	pitch	roll	x (mm)	y (mm)	z (mm)	x (mm)	y (mm)	z (mm)	rms (volts)	rms (volts)	talking	talking	eye phi (deg)	eye phi (deg)	eye theta (deg)	eye theta (deg)	yaw re t2	yaw re t1	pitch re t2	pitch re t1	gaze yaw re t2	gaze yaw re t1	gaze pitch re t2	gaze pitch re t1	distance
0	1	60	NaN	1.9396	11.62	8.5856	-175.12	18.331	8.0703	-35.96	-772.85	1069.6	7.9893	793.55	1085.9	23.649	50.214	0	0	10.926	9.1022	-12.256	-17.126	0.33241	3.2755	12.217	17.734	11.258	12.378	-0.039425	0.60819	1567.1
0.01	2	60	NaN	1.9279	11.655	8.5852	-175.03	18.311	8.0901	-35.965	-772.86	1069.6	7.7947	793.41	1085.8	23.649	52.822	0	0	10.845	9.0205	-12.255	-17.124	0.3275	3.3655	12.249	17.717	11.173	12.386	-0.0058826	0.5926	1567
0.02	3	60	NaN	1.9147	11.686	8.605	-174.99	18.3	8.1293	-36.006	-772.86	1069.6	7.7045	793.22	1085.8	23.649	52.201	0	0	10.802	8.977	-12.254	-17.124	0.31597	3.4159	12.278	17.708	11.118	12.393	0.023911	0.58461	1566.8
0.03	4	60	NaN	1.8696	11.763	8.6247	-174.94	18.242	8.2083	-36.047	-772.9	1069.6	7.5867	792.75	1085.5	23.649	52.006	0	0	10.816	8.9912	-12.254	-17.124	0.27323	3.4593	12.348	17.658	11.09	12.45	0.093528	0.53383	1566.3
0.04	5	60	NaN	1.8327	11.839	8.6258	-174.95	18.191	8.2632	-36.039	-772.92	1069.5	7.4898	792.34	1085.3	23.649	37.026	0	0	10.808	8.9828	-12.253	-17.123	0.23979	3.457	12.417	17.613	11.048	12.44	0.16331	0.49044	1565.9
0.05	6	60	NaN	1.8222	11.875	8.6195	-175	18.183	8.2747	-36.016	-772.91	1069.5	7.4663	792.19	1085.2	23.649	38.26	0	0	10.794	8.9686	-12.252	-17.122	0.23078	3.4096	12.451	17.607	11.025	12.378	0.19822	0.48498	1565.8
0.06	7	60	NaN	1.8069	11.894	8.6388	-175.04	18.185	8.2895	-36.072	-772.94	1069.5	7.4667	792.06	1085.2	23.649	24.005	0	0	10.802	8.977	-12.253	-17.122	0.21332	3.3648	12.468	17.611	11.016	12.342	0.21558	0.48809	1565.7
0.07	8	60	NaN	1.7797	11.964	8.672	-175.16	18.176	8.2621	-36.153	-772.95	1069.5	7.2955	791.81	1085.1	23.649	24.875	0	0	10.817	8.9919	-12.254	-17.123	0.18923	3.2475	12.534	17.605	11.006	12.239	0.28087	0.48217	1565.4
0.08	9	60	NaN	1.7732	12.041	8.6632	-175.27	18.151	8.3153	-36.105	-772.91	1069.4	7.3566	791.67	1085	23.649	24.005	0	0	10.834	9.0096	-12.254	-17.124	0.18199	3.1419	12.61	17.582	11.016	12.151	0.3563	0.45825	1565.3
0.09	10	60	NaN	1.7699	12.127	8.664	-175.38	18.12	8.3757	-36.061	-772.86	1069.4	7.4336	791.54	1084.9	23.649	29.256	0	0	10.864	9.0399	-12.254	-17.124	0.17738	3.032	12.694	17.553	11.042	12.072	0.44007	0.4289	1565.1
0.1	11	60	NaN	1.7445	12.208	8.7646	-175.52	18.096	8.4204	-36.282	-772.94	1069.4	7.4216	791.37	1084.8	23.649	34.491	0	0	10.903	9.0789	-12.254	-17.124	0.14422	2.8841	12.77	17.534	11.047	11.963	0.51584	0.41007	1565
0.11	12	60	NaN	1.7143	12.289	8.8818	-175.64	18.085	8.4252	-36.548	-773.03	1069.5	7.2772	791.21	1084.7	23.649	34.114	0	0	10.948	9.1251	-12.254	-17.124	0.10946	2.7587	12.846	17.529	11.058	11.884	0.59137	0.40454	1564.9
0.12	13	60	NaN	1.7031	12.366	8.9269	-175.7	18.088	8.4102	-36.623	-772.99	1069.5	7.1131	791.08	1084.7	23.649	36.305	0	0	10.997	9.1743	-12.255	-17.125	0.10135	2.7003	12.92	17.534	11.098	11.875	0.6653	0.40907	1564.8
0.13	14	60	NaN	1.7066	12.421	8.941	-175.73	18.128	8.4666	-36.622	-772.94	1069.5	7.2029	790.86	1084.6	23.649	37.431	0	0	11.05	9.2283	-12.257	-17.126	0.10136	2.6678	12.976	17.573	11.151	11.896	0.71898	0.44714	1564.5
0.14	15	60	NaN	1.6906	12.575	8.9595	-175.64	18.456	8.7199	-36.556	-772.91	1069.5	7.6224	789.53	1084.6	23.649	39.085	0	0	11.093	9.2724	-12.258	-17.127	0.070932	2.7383	13.131	17.9	11.164	12.011	0.87269	0.77294	1563.1
0.15	16	60	NaN	1.6795	12.708	9.0242	-175.57	18.453	8.6301	-36.633	-772.89	1069.5	7.2979	789.17	1084.5	23.649	37.768	0	0	11.121	9.3008	-12.258	-17.128	0.068584	2.815	13.26	17.9	11.19	12.116	1.0013	0.77246	1562.8
0.16	17	60	NaN	1.6785	12.793	9.0614	-175.48	18.413	8.6054	-36.671	-772.85	1069.5	7.1791	789.02	1084.5	23.649	35.754	0	0	11.144	9.3236	-12.259	-17.129	0.070363	2.9165	13.344	17.862	11.214	12.24	1.0845	0.73312	1562.6
0.17	18	60	NaN	1.7169	12.906	9.0092	-175.36	18.382	8.5425	-36.458	-772.61	1069.4	6.9684	788.89	1084.5	23.649	36.331	0	0	11.159	9.3384	-12.258	-17.127	0.12382	3.0445	13.459	17.829	11.282	12.383	1.2012	0.70221	1562.2
0.18	19	60	NaN	1.7601	13.007	8.9522	-175.27	18.36	8.4837	-36.245	-772.37	1069.3	6.795	788.77	1084.4	23.649	36.775	0	0	11.145	9.3242	-12.245	-17.115	0.18089	3.1484	13.561	17.806	11.325	12.473	1.3161	0.69135	1561.8
0.19	20	60	NaN	1.752	13.017	9.0201	-175.21	18.339	8.4981	-36.421	-772.46	1069.3	6.8557	788.7	1084.4	23.649	37.64	0	0	11.124	9.3038	-12.237	-17.107	0.16411	3.2047	13.569	17.788	11.289	12.508	1.3315	0.68085	1561.8
0.2	21	60	NaN	1.6935	12.977	9.2114	-175.09	18.314	8.4098	-36.939	-772.86	1069.5	6.6486	788.58	1084.3	23.649	37.767	0	0	11.1	9.279	-12.233	-17.102	0.094533	3.3102	13.52	17.772	11.194	12.589	1.2869	0.66933	1562.1
0.21	22	60	NaN	1.7102	13.017	9.2376	-175	18.291	8.2731	-36.955	-772.88	1069.5	6.3223	788.46	1084.3	23.649	38.556	0	0	11.11	9.2896	-12.233	-17.103	0.12245	3.4152	13.558	17.75	11.233	12.705	1.325	0.64726	1562
0.22	23	60	NaN	1.7222	13.068	9.294	-174.92	18.271	8.2342	-37.076	-772.92	1069.5	6.3042	788.22	1084.2	23.649	37.768	0	0	11.122	9.301	-12.234	-17.104	0.13052	3.4927	13.605	17.734	11.252	12.794	1.3709	0.63027	1561.8
0.23	24	60	NaN	1.7338	13.111	9.333	-174.89	18.227	8.1789	-37.163	-772.97	1069.6	6.2286	788.04	1084.1	23.649	41.579	0	0	11.149	9.329	-12.237	-17.106	0.14156	3.5226	13.644	17.693	11.291	12.852	1.4079	0.58674	1561.7
0.24	25	60	NaN	1.745	13.141	9.3471	-174.91	18.167	8.1591	-37.203	-773.02	1069.6	6.2208	787.89	1084	23.649	39.526	0	0	11.168	9.348	-12.238	-17.108	0.15144	3.4985	13.671	17.636	11.319	12.846	1.4329	0.52836	1561.6
0.25	26	60	NaN	1.7509	13.152	9.3576	-174.97	18.113	8.2071	-37.263	-773.09	1069.6	6.366	787.73	1084	23.649	39.248	0	0	11.171	9.3516	-12.239	-17.109	0.14973	3.4281	13.68	17.585	11.321	12.78	1.4406	0.47619	1561.5
0.26	27	60	NaN	1.7498	13.145	9.3748	-175.05	18.075	8.2808	-37.366	-773.18	1069.6	6.5446	787.59	1084	23.649	41.327	0	0	11.256	9.4368	-12.24	-17.11	0.13826	3.3371	13.671	17.549	11.394	12.774	1.4309	0.43905	1561.4
0.27	28	60	NaN	1.7602	13.15	9.325	-175.12	18.031	8.2835	-37.268	-773.2	1069.6	6.4726	787.49	1083.9	23.649	38.095	0	0	11.351	9.534	-12.242	-17.111	0.15483	3.2776	13.677	17.505	11.506	12.812	1.4353	0.3934	1561.4
0.28	29	60	NaN	1.7656	13.142	9.3127	-175.21	17.974	8.2916	-37.303	-773.25	1069.6	6.4224	787.42	1083.9	23.649	38.035	0	0	11.383	9.5661	-12.244	-17.114	0.16077	3.1868	13.668	17.449	11.544	12.753	1.4234	0.33461	1561.3
0.29	30	60	NaN	1.7636	13.125	9.3079	-175.28	17.925	8.3016	-37.367	-773.32	1069.6	6.3555	787.32	1083.9	23.649	36.843	0	0	11.387	9.5701	-12.246	-17.116	0.15885	3.119	13.65	17.4	11.546	12.689	1.4041	0.28431	1561.3
0.3	31	60	NaN	1.7602	13.109	9.2995	-175.36	17.867	8.3253	-37.453	-773.4	1069.6	6.3443	787.19	1083.9	23.649	37.325	0	0	11.37	9.5531	-12.248	-17.117	0.15266	3.0312	13.634	17.342	11.523	12.584	1.3866	0.22465	1561.3
0.31	32	60	NaN	1.7881	13.133	9.2154	-175.44	17.823	8.3545	-37.309	-773.28	1069.5	6.3761	787.04	1083.9	23.649	38.019	0	0	11.353	9.5357	-12.249	-17.118	0.18437	2.9607	13.661	17.295	11.537	12.496	1.4121	0.17623	1561
0.32	33	60	NaN	1.8304	13.168	9.0991	-175.48	17.808	8.3735	-37.051	-773.1	1069.4	6.4093	786.89	1083.9	23.649	32.979	0	0	11.335	9.518	-12.25	-17.12	0.23457	2.9243	13.702	17.274	11.57	12.442	1.4518	0.1549	1560.7
0.33	34	60	NaN	1.8223	13.13	9.1005	-175.52	17.802	8.3715	-37.161	-773.2	1069.4	6.4199	786.76	1084	23.649	29.204	0	0	11.342	9.5241	-12.251	-17.12	0.222	2.8845	13.665	17.267	11.564	12.409	1.4141	0.14714	1560.6
0.34	35	60	NaN	1.8181	13.108	9.0599	-175.55	17.771	8.3564	-37.155	-773.26	1069.4	6.4346	786.71	1084	23.649	39.644	0	0	11.314	9.4958	-12.252	-17.122	0.21752	2.8538	13.643	17.236	11.531	12.35	1.3908	0.11427	1560.7
0.35	36	60	NaN	1.8212	13.072	9.0349	-175.57	17.776	8.3766	-37.245	-773.35	1069.4	6.667	786.5	1084	23.649	24.005	0	0	11.223	9.4035	-12.255	-17.125	0.20871	2.8179	13.61	17.237	11.431	12.221	1.3553	0.11284	1560.5
0.36	37	60	NaN	1.8345	13.055	8.9742	-175.59	17.797	8.3544	-37.198	-773.34	1069.4	6.7917	786.34	1084.1	23.649	24.005	0	0	11.129	9.3081	-12.256	-17.126	0.21898	2.7956	13.597	17.254	11.348	12.104	1.3408	0.12784	1560.4
0.37	38	60	NaN	1.8414	13.026	8.9278	-175.6	17.834	8.2614	-37.214	-773.36	1069.3	6.7969	786.17	1084.2	23.649	24.005	0	0	11.038	9.2163	-12.258	-17.127	0.22489	2.7844	13.572	17.288	11.263	12.001	1.3148	0.16067	1560.2
0.38	39	60	NaN	1.844	12.993	8.8994	-175.6	17.859	8.1819	-37.275	-773.4	1069.4	6.854	786.04	1084.3	23.649	31.601	0	0	10.971	9.148	-12.26	-17.13	0.22304	2.7748	13.541	17.31	11.194	11.923	1.2815	0.18068	1560.1
0.39	40	60	NaN	1.8473	12.969	8.8728	-175.61	17.85	8.1727	-37.311	-773.42	1069.4	7.0617	785.98	1084.3	23.649	36.791	0	0	10.92	9.0965	-12.262	-17.132	0.21744	2.7626	13.518	17.301	11.138	11.859	1.2559	0.16947	1560.1
0.4	41	60	NaN	1.8452	12.944	8.8461	-175.6	17.834	8.1544	-37.358	-773.46	1069.4	7.2637	785.93	1084.3	23.649	40.684	0	0	10.955	9.132	-12.263	-17.133	0.20609	2.7593	13.493	17.286	11.161	11.891	1.2296	0.15285	1560.1
0.41	42	60	NaN	1.861	12.918	8.7934	-175.56	17.832	8.1066	-37.316	-773.49	1069.4	7.3552	785.85	1084.3	23.649	43.011	0	0	10.726	8.8996	-12.257	-17.126	0.22009	2.7952	13.467	17.283	10.946	11.695	1.2102	0.15654	1560.1
0.42	43	60	NaN	1.8655	12.896	8.7405	-175.51	17.833	7.9879	-37.271	-773.52	1069.4	7.2404	785.82	1084.3	23.649	51.251	0	0	10.289	8.4557	-12.244	-17.113	0.23046	2.8533	13.444	17.284	10.519	11.309	1.2006	0.1712	1560.1
0.43	44	60	NaN	1.8714	12.87	8.7023	-175.44	17.811	7.9403	-37.307	-773.57	1069.4	7.4014	785.78	1084.3	23.649	64.024	0	1	10.253	8.4198	-12.245	-17.115	0.22907	2.9217	13.417	17.265	10.482	11.342	1.1712	0.14966	1560.1
0.44	45	60	NaN	1.8796	12.858	8.6704	-175.36	17.758	7.9598	-37.334	-773.6	1069.5	7.7384	785.78	1084.3	26.981	66.024	0	1	10.227	8.3933	-12.247	-17.117	0.22397	2.9857	13.401	17.215	10.451	11.379	1.1536	0.097524	1560.1
0.45	46	60	NaN	1.8774	12.847	8.6767	-175.28	17.694	7.9875	-37.436	-773.67	1069.5	8.0607	785.83	1084.2	27.758	66.531	0	1	10.185	8.3507	-12.249	-17.118	0.20633	3.044	13.386	17.156	10.391	11.395	1.1372	0.037172	1560.2
0.46	47	60	NaN	1.8656	12.83	8.7109	-175.2	17.657	7.9547	-37.629	-773.78	1069.6	8.212	785.86	1084.1	25.257	64.413	0	1	10.154	8.3187	-12.25	-17.12	0.1821	3.1163	13.364	17.123	10.336	11.435	1.1135	0.0035133	1560.4
0.47	48	60	NaN	1.8921	12.851	8.6087	-175.08	17.671	7.827	-37.483	-773.72	1069.6	8.1197	785.86	1084.1	24.225	63.254	0	1	10.126	8.2903	-12.251	-17.121	0.21724	3.2422	13.385	17.137	10.343	11.533	1.1337	0.015515	1560.3
0.48	49	60	NaN	1.891	12.847	8.6013	-175.03	17.685	7.779	-37.558	-773.77	1069.6	8.1659	785.88	1084.1	23.649	60.698	0	1	10.124	8.2886	-12.253	-17.122	0.21176	3.293	13.38	17.152	10.336	11.582	1.1277	0.02987	1560.4
0.49	50	60	NaN	1.8794	12.847	8.6007	-175	17.715	7.7479	-37.657	-773.84	1069.6	8.237	785.89	1084.1	23.649	54.394	0	1	10.128	8.293	-12.254	-17.124	0.19397	3.318	13.378	17.184	10.322	11.611	1.1239	0.060135	1560.5
0.5	51	60	NaN	1.871	12.845	8.6046	-174.99	17.721	7.6979	-37.761	-773.91	1069.7	8.2742	785.96	1084.1	23.649	48.792	0	1	10.118	8.2824	-12.255	-17.125	0.18061	3.3225	13.374	17.193	10.298	11.605	1.1185	0.068149	1560.6
0.51	52	60	NaN	1.8705	12.843	8.6063	-174.98	17.744	7.6412	-37.868	-773.96	1069.7	8.3049	786.02	1084.1	23.649	45.514	0	1	10.061	8.2251	-12.257	-17.127	0.1751	3.323	13.37	17.217	10.236	11.548	1.1132	0.089879	1560.7
0.52	53	60	NaN	1.8723	12.83	8.6161	-174.98	17.79	7.5901	-38.032	-774.05	1069.8	8.3922	786.06	1084.1	23.649	49.103	0	1	9.9669	8.1293	-12.26	-17.13	0.16783	3.3158	13.357	17.263	10.135	11.445	1.0968	0.13341	1560.9
0.53	54	60	NaN	1.8678	12.797	8.6407	-175	17.829	7.5271	-38.268	-774.22	1069.9	8.5247	786.19	1084.2	23.649	42.522	0	1	9.9749	8.1374	-12.261	-17.131	0.15012	3.2867	13.323	17.302	10.125	11.424	1.0621	0.17138	1561.2
0.54	55	60	NaN	1.8619	12.792	8.6162	-175.02	17.873	7.3796	-38.312	-774.26	1069.9	8.4014	786.25	1084.3	23.721	42.786	0	1	9.9418	8.1038	-12.262	-17.132	0.14726	3.2606	13.319	17.346	10.089	11.364	1.0571	0.21435	1561.3
0.55	56	60	NaN	1.8692	12.79	8.6015	-175	17.93	7.3288	-38.375	-774.26	1069.9	8.4881	786.32	1084.3	23.649	47.408	0	1	9.8151	7.9752	-12.262	-17.132	0.14923	3.2777	13.319	17.401	9.9643	11.253	1.0566	0.26939	1561.4
0.56	57	60	NaN	1.8786	12.778	8.5903	-174.99	17.999	7.2275	-38.447	-774.29	1069.9	8.4625	786.36	1084.4	23.716	50.245	0	1	9.7259	7.8848	-12.262	-17.132	0.15699	3.2881	13.307	17.469	9.8829	11.173	1.045	0.33741	1561.4
0.57	58	60	NaN	1.8866	12.756	8.5749	-174.95	18.113	7.0121	-38.506	-774.34	1070	8.0674	786.29	1084.5	23.649	47.528	0	1	9.7085	7.867	-12.263	-17.132	0.17721	3.3436	13.288	17.581	9.8857	11.211	1.0256	0.44897	1561.4
0.58	59	60	NaN	1.9085	12.753	8.5094	-174.92	18.205	6.9005	-38.421	-774.29	1069.9	8.015	786.28	1084.5	25.63	60.644	0	1	9.6235	7.7808	-12.264	-17.133	0.20413	3.377	13.289	17.669	9.8276	11.158	1.0258	0.53552	1561.3
0.59	60	60	NaN	1.9412	12.764	8.4085	-174.92	18.251	6.9391	-38.255	-774.17	1069.9	8.494	786.38	1084.5	26.931	65.821	0	1	9.5317	7.6876	-12.264	-17.134	0.2253	3.3687	13.303	17.712	9.757	11.056	1.0388	0.5775	1561.3
0.6	61	60	NaN	1.9531	12.74	8.3638	-174.87	18.323	6.8717	-38.294	-774.19	1069.9	8.6794	786.4	1084.6	28.809	66.946	0	1	9.5422	7.6983	-12.264	-17.134	0.22906	3.4023	13.28	17.783	9.7712	11.101	1.0156	0.64913	1561.4
0.61	62	60	NaN	1.9465	12.713	8.3456	-174.84	18.359	6.8394	-38.346	-774.26	1069.9	8.8105	786.41	1084.6	30.84	66.149	0	1	9.5283	7.6842	-12.264	-17.134	0.21581	3.4272	13.254	17.818	9.7441	11.111	0.98923	0.6843	1561.4
0.62	63	60	NaN	1.9454	12.693	8.3198	-174.85	18.368	6.8135	-38.373	-774.31	1069.9	8.9638	786.46	1084.6	27.173	64.129	0	1	9.4935	7.6488	-12.265	-17.135	0.20816	3.4163	13.234	17.827	9.7016	11.065	0.96934	0.69198	1561.6
0.63	64	60	NaN	1.9481	12.68	8.2951	-174.86	18.368	6.7689	-38.401	-774.34	1069.9	9.0122	786.51	1084.6	27.417	59.2	0	1	9.4622	7.6172	-12.263	-17.132	0.20823	3.4017	13.221	17.826	9.6704	11.019	0.95842	0.69397	1561.6
0.64	65	60	NaN	1.9513	12.676	8.2897	-174.89	18.344	6.7127	-38.476	-774.34	1069.9	9.0152	786.6	1084.6	24.221	51.456	0	0	9.4313	7.5857	-12.26	-17.13	0.20861	3.3674	13.216	17.803	9.6399	10.953	0.95597	0.6733	1561.7
0.65	66	60	NaN	1.9448	12.672	8.306	-174.96	18.297	6.688	-38.629	-774.35	1069.9	9.1278	786.71	1084.6	24.331	52.489	0	0	9.3409	7.494	-12.258	-17.128	0.19249	3.2835	13.211	17.759	9.5334	10.778	0.95257	0.63101	1561.9
0.66	67	60	NaN	1.9288	12.662	8.3257	-175.08	18.245	6.7175	-38.807	-774.38	1069.9	9.4032	786.82	1084.5	24.187	49.223	0	0	9.2535	7.4053	-12.256	-17.126	0.16006	3.1528	13.199	17.709	9.4135	10.558	0.94213	0.58264	1562
0.67	68	60	NaN	1.9232	12.656	8.317	-175.19	18.21	6.7542	-38.847	-774.38	1069.9	9.6486	786.89	1084.5	25.463	47.307	0	0	9.1799	7.3307	-12.257	-17.126	0.14408	3.0327	13.191	17.675	9.324	10.363	0.93423	0.54828	1562.1
0.68	69	60	NaN	1.9027	12.627	8.3161	-175.36	18.183	6.7218	-38.932	-774.43	1069.9	9.7352	786.95	1084.5	23.649	41.525	0	0	9.3116	7.4643	-12.266	-17.136	0.11743	2.8503	13.161	17.649	9.429	10.315	0.89419	0.51303	1562.2
0.69	70	60	NaN	1.8898	12.598	8.2864	-175.49	18.159	6.7193	-38.935	-774.44	1069.9	9.8206	787.02	1084.5	24.079	41.961	0	0	9.4777	7.6329	-12.278	-17.147	0.1014	2.7211	13.132	17.625	9.5791	10.354	0.85408	0.47745	1562.3
0.7	71	60	NaN	1.8702	12.556	8.2812	-175.64	18.141	6.7363	-39.008	-774.49	1069.9	9.9872	787.09	1084.5	24.722	34.315	0	0	9.3766	7.5303	-12.276	-17.146	0.073105	2.5584	13.091	17.606	9.4497	10.089	0.81459	0.46018	1562.4
0.71	72	60	NaN	1.8532	12.516	8.2806	-175.82	18.128	6.7368	-39.083	-774.53	1069.9	10.112	787.16	1084.5	23.649	38.472	0	0	9.3431	7.4963	-12.275	-17.145	0.048922	2.3798	13.05	17.594	9.3921	9.8761	0.77503	0.44858	1562.5
0.72	73	60	NaN	1.8378	12.478	8.2731	-175.99	18.131	6.7279	-39.132	-774.55	1069.9	10.204	787.21	1084.5	23.649	37.045	0	0	9.3712	7.5248	-12.274	-17.144	0.028358	2.1995	13.012	17.597	9.3996	9.7243	0.73781	0.45273	1562.6
0.73	74	60	NaN	1.8183	12.431	8.2614	-176.18	18.158	6.745	-39.182	-774.57	1069.9	10.379	787.2	1084.5	23.649	39.06	0	0	9.32	7.4728	-12.272	-17.142	0.00072056	2.005	12.967	17.622	9.3207	9.4778	0.69455	0.48004	1562.6
0.74	75	60	NaN	1.8065	12.365	8.2405	-176.41	18.184	6.7995	-39.222	-774.58	1069.9	10.675	787.23	1084.6	23.649	38.474	0	0	9.1974	7.3484	-12.269	-17.139	-0.023338	1.765	12.904	17.645	9.174	9.1134	0.63431	0.50603	1562.7
0.75	76	60	NaN	1.784	12.313	8.2218	-176.54	18.198	6.8871	-39.263	-774.62	1069.9	11.032	787.22	1084.7	23.649	37.481	0	0	9.1883	7.3392	-12.267	-17.137	-0.06037	1.6162	12.855	17.657	9.128	8.9554	0.58713	0.51972	1562.7
0.76	77	60	NaN	1.7779	12.274	8.1843	-176.66	18.206	6.9322	-39.25	-774.6	1069.9	11.274	787.25	1084.7	23.649	42.294	0	0	9.1702	7.3208	-12.265	-17.135	-0.074869	1.4917	12.817	17.663	9.0953	8.8126	0.55152	0.52797	1562.7
0.77	78	60	NaN	1.7726	12.236	8.152	-176.76	18.224	6.9453	-39.249	-774.59	1069.9	11.451	787.27	1084.7	24.316	39.068	0	0	9.1143	7.2641	-12.263	-17.133	-0.086674	1.3853	12.781	17.679	9.0276	8.6494	0.51785	0.54652	1562.7
0.78	79	60	NaN	1.7604	12.198	8.1259	-176.82	18.232	6.9641	-39.278	-774.59	1069.9	11.637	787.29	1084.8	23.649	37.248	0	0	9.0634	7.2124	-12.262	-17.131	-0.10673	1.3117	12.745	17.685	8.9566	8.5242	0.48306	0.55415	1562.8
0.79	80	60	NaN	1.7434	12.16	8.1102	-176.84	18.246	6.9129	-39.343	-774.61	1069.8	11.596	787.29	1084.8	23.649	38.961	0	0	9.0219	7.1703	-12.26	-17.13	-0.12457	1.2931	12.709	17.698	8.8973	8.4635	0.44869	0.56761	1562.8
0.8	81	60	NaN	1.7287	12.123	8.1098	-176.83	18.292	6.7372	-39.438	-774.65	1069.9	11.203	787.22	1084.9	24.512	37.826	0	0	9.0359	7.1845	-12.257	-17.127	-0.12833	1.3177	12.674	17.741	8.9076	8.5023	0.41671	0.61394	1562.8
0.81	82	60	NaN	1.7141	12.09	8.0893	-176.87	18.242	6.9411	-39.488	-774.66	1069.9	12.008	787.36	1084.8	23.649	36.748	0	0	9.0507	7.1996	-12.254	-17.124	-0.17405	1.2436	12.639	17.693	8.8767	8.4432	0.38493	0.56891	1562.9
0.82	83	60	NaN	1.7007	12.064	8.0737	-176.83	18.253	6.8968	-39.57	-774.66	1069.9	12.007	787.36	1084.9	23.649	37.506	0	0	9.0717	7.2209	-12.251	-17.121	-0.19048	1.276	12.613	17.703	8.8813	8.4969	0.36184	0.58224	1562.9
0.83	84	60	NaN	1.6844	12.026	8.0295	-176.78	18.265	6.8834	-39.638	-774.67	1069.9	12.104	787.36	1084.9	23.649	38.422	0	0	9.062	7.211	-12.249	-17.118	-0.21284	1.3272	12.576	17.716	8.8491	8.5382	0.32725	0.59737	1563
0.84	85	60	NaN	1.6647	11.986	7.9839	-176.74	18.267	6.8925	-39.681	-774.72	1069.9	12.268	787.36	1084.8	23.649	37.445	0	0	9.0236	7.1721	-12.246	-17.116	-0.24008	1.3556	12.535	17.718	8.7835	8.5277	0.28911	0.60218	1563
0.85	86	60	NaN	1.6478	11.954	7.9387	-176.7	18.276	6.8622	-39.702	-774.74	1069.9	12.273	787.34	1084.8	23.649	39.466	0	0	8.9723	7.12	-12.244	-17.114	-0.25793	1.3916	12.504	17.727	8.7143	8.5116	0.25944	0.61342	1563
0.86	87	60	NaN	1.6367	11.926	7.9053	-176.66	18.296	6.8171	-39.759	-774.74	1069.9	12.184	787.32	1084.8	23.818	38.32	0	0	8.9143	7.0612	-12.242	-17.112	-0.26784	1.4358	12.476	17.746	8.6464	8.497	0.23338	0.63443	1563
0.87	88	60	NaN	1.6244	11.88	7.9101	-176.65	18.3	6.8775	-39.937	-774.8	1069.9	12.401	787.33	1084.8	23.649	38.792	0	0	8.8444	6.9902	-12.24	-17.11	-0.29457	1.4269	12.427	17.752	8.5498	8.4171	0.18732	0.64275	1563.1
0.88	89	60	NaN	1.5897	11.849	7.8812	-176.63	18.356	6.8364	-40.094	-774.79	1069.9	12.228	787.24	1084.8	23.94	38.824	0	0	8.8141	6.9595	-12.239	-17.108	-0.32879	1.4483	12.395	17.81	8.4853	8.4078	0.15596	0.70146	1563
0.89	90	60	NaN	1.579	11.818	7.8536	-176.63	18.394	6.7999	-40.16	-774.79	1070	12.069	787.15	1084.8	23.649	36.986	0	0	8.8001	6.9453	-12.238	-17.107	-0.33617	1.4532	12.363	17.85	8.464	8.3986	0.12565	0.74237	1562.9
0.9	91	60	NaN	1.5716	11.771	7.8199	-176.64	18.409	6.8508	-40.23	-774.81	1070	12.129	787.07	1084.8	23.649	37.666	0	0	8.3376	6.476	-12.286	-17.156	-0.34847	1.4353	12.315	17.865	7.9891	7.9113	0.028581	0.70931	1562.8
0.91	92	60	NaN	1.5648	11.709	7.7551	-176.66	18.409	6.8936	-40.279	-774.82	1070	12.121	786.98	1084.8	24.355	38.633	0	0	7.6896	5.8185	-12.356	-17.226	-0.35687	1.4159	12.251	17.868	7.3327	7.2344	-0.10506	0.64182	1562.7
0.92	93	60	NaN	1.5555	11.635	7.693	-176.67	18.409	6.8944	-40.355	-774.81	1070.1	11.981	786.91	1084.8	25.753	38.083	0	0	7.0416	5.1609	-12.426	-17.295	-0.36389	1.4072	12.175	17.869	6.6777	6.5681	-0.25035	0.57316	1562.7
0.93	94	60	NaN	1.543	11.554	7.6649	-176.68	18.409	6.8806	-40.49	-774.84	1070.1	11.815	786.84	1084.8	23.649	40.606	0	0	6.6318	4.745	-12.459	-17.328	-0.37532	1.4051	12.094	17.869	6.2565	6.1501	-0.36447	0.54078	1562.6
0.94	95	60	NaN	1.5332	11.475	7.6291	-176.69	18.388	6.8913	-40.594	-774.84	1070.1	11.72	786.8	1084.8	23.649	48.513	0	0	6.4532	4.5638	-12.456	-17.325	-0.3855	1.3926	12.013	17.85	6.0677	5.9564	-0.44226	0.52443	1562.6
0.95	96	60	NaN	1.5187	11.384	7.5819	-176.69	18.361	6.9246	-40.662	-774.84	1070.1	11.675	786.76	1084.8	23.649	56.74	0	0	6.728	4.8427	-12.452	-17.322	-0.40087	1.3871	11.92	17.825	6.3271	6.2298	-0.53221	0.50303	1562.5
0.96	97	60	NaN	1.5085	11.269	7.5287	-176.72	18.346	6.9066	-40.728	-774.86	1070.1	11.522	786.71	1084.7	23.649	46.666	0	0	6.9581	5.0762	-12.452	-17.322	-0.4079	1.3607	11.804	17.811	6.5502	6.4369	-0.64793	0.48898	1562.5
0.97	98	60	NaN	1.5061	11.082	7.4451	-176.74	18.305	6.9195	-40.801	-774.89	1070.2	11.335	786.67	1084.7	23.649	56.051	0	0	6.9777	5.0961	-12.46	-17.33	-0.40615	1.3522	11.616	17.771	6.5716	6.4483	-0.84383	0.44124	1562.5
0.98	99	60	NaN	1.5091	10.888	7.3554	-176.75	18.26	6.9824	-40.842	-774.93	1070.2	11.282	786.66	1084.7	23.649	52.488	0	0	7.0409	5.1602	-12.464	-17.333	-0.40269	1.3385	11.421	17.726	6.6382	6.4987	-1.0423	0.39313	1562.5
0.99	100	60	NaN	1.5094	10.707	7.2662	-176.78	18.222	7.0641	-40.828	-774.98	1070.1	11.321	786.67	1084.7	23.649	50.33	0	0	7.2054	5.3271	-12.459	-17.328	-0.40321	1.3089	11.241	17.688	6.8022	6.636	-1.2179	0.36029	1562.6
1	101	60	NaN	1.5006	10.514	7.1694	-176.82	18.186	7.121	-40.778	-775.06	1070.1	11.279	786.68	1084.7	23.883	52.239	0	0	7.2597	5.3822	-12.459	-17.329	-0.40846	1.2743	11.048	17.653	6.8513	6.6566	-1.4108	0.32393	1562.7
1.01	102	60	NaN	1.4906	10.323	7.0794	-176.85	18.162	7.1608	-40.729	-775.1	1070.1	11.183	786.71	1084.6	24.097	45.643	0	0	7.2959	5.4189	-12.462	-17.332	-0.41314	1.2463	10.857	17.629	6.8828	6.6652	-1.605	0.29719	1562.7
1.02	103	60	NaN	1.4648	10.06	6.9182	-176.9	18.164	7.2404	-40.521	-775.14	1070	11.061	786.76	1084.6	25.495	50.983	0	0	7.5968	5.7243	-12.465	-17.335	-0.4267	1.2058	10.595	17.629	7.1702	6.9302	-1.8698	0.29392	1562.8
1.03	104	60	NaN	1.4455	9.8892	6.8132	-176.93	18.165	7.2787	-40.406	-775.15	1070	10.888	786.82	1084.6	23.649	46.629	0	0	7.9028	6.0348	-12.468	-17.338	-0.43536	1.1933	10.426	17.628	7.4674	7.228	-2.0426	0.28999	1562.9
1.04	105	60	NaN	1.4211	9.7355	6.7138	-176.95	18.177	7.3013	-40.345	-775.1	1070	10.595	786.91	1084.6	24.432	41.036	0	0	8.2138	6.3504	-12.472	-17.342	-0.44675	1.1814	10.273	17.639	7.7671	7.5317	-2.1991	0.29735	1562.9
1.05	106	60	NaN	1.3836	9.6091	6.6713	-176.98	18.191	7.3183	-40.412	-775.03	1069.9	10.298	787.02	1084.6	23.806	42.433	0	0	8.5248	6.666	-12.476	-17.345	-0.47581	1.1655	10.147	17.653	8.049	7.8315	-2.3287	0.30765	1562.9
1.06	107	60	NaN	1.3342	9.5152	6.6991	-176.99	18.201	7.3428	-40.603	-774.97	1069.9	10.082	787.12	1084.6	24.211	43.226	0	0	8.8358	6.9815	-12.479	-17.349	-0.52424	1.1541	10.053	17.663	8.3116	8.1357	-2.4261	0.31449	1563
1.07	108	60	NaN	1.2834	9.4291	6.7329	-176.98	18.214	7.382	-40.779	-774.91	1069.9	9.8963	787.2	1084.6	24.478	41.403	0	0	8.9126	7.0595	-12.482	-17.352	-0.57464	1.1618	9.9672	17.676	8.338	8.2213	-2.5153	0.32381	1563
1.08	109	60	NaN	1.2462	9.3657	6.7186	-176.95	18.243	7.3769	-40.791	-774.83	1069.9	9.585	787.27	1084.7	23.649	44.374	0	0	8.9418	7.089	-12.484	-17.354	-0.60089	1.2049	9.9055	17.703	8.3409	8.294	-2.5788	0.34946	1563
1.09	110	60	NaN	1.2148	9.3021	6.6856	-176.91	18.249	7.414	-40.756	-774.75	1069.9	9.3823	787.39	1084.7	23.649	43.719	0	0	8.9225	7.0695	-12.483	-17.353	-0.6235	1.2489	9.8435	17.708	8.299	8.3184	-2.6394	0.35501	1563
1.1	111	60	NaN	1.1667	9.2024	6.6469	-176.85	18.268	7.4479	-40.678	-774.71	1069.9	9.0424	787.54	1084.7	24.066	40.95	0	0	8.9033	7.05	-12.482	-17.351	-0.65622	1.3311	9.7458	17.724	8.247	8.381	-2.7358	0.37288	1563.1
1.11	112	60	NaN	1.1267	9.1199	6.6244	-176.78	18.285	7.4973	-40.617	-774.69	1069.9	8.7952	787.65	1084.8	23.649	42.441	0	0	8.9041	7.0508	-12.481	-17.35	-0.68475	1.4112	9.6656	17.739	8.2194	8.462	-2.815	0.38885	1563.2
1.12	113	60	NaN	1.0957	9.0625	6.6263	-176.69	18.312	7.569	-40.596	-774.63	1069.9	8.5848	787.76	1084.8	25.107	45.83	0	0	9.1138	7.2636	-12.483	-17.353	-0.70726	1.5044	9.6105	17.764	8.4066	8.7681	-2.8727	0.41071	1563.2
1.13	114	60	NaN	1.064	9.0135	6.6533	-176.59	18.358	7.6693	-40.634	-774.54	1069.9	8.3545	787.9	1084.9	24.717	42.662	0	0	9.1106	7.2603	-12.482	-17.352	-0.73184	1.6166	9.5636	17.808	8.3787	8.8769	-2.9187	0.4557	1563.3
1.14	115	60	NaN	1.0296	8.9633	6.6982	-176.5	18.41	7.8027	-40.737	-774.52	1069.9	8.2397	788.04	1084.9	23.649	42.909	0	0	8.8806	7.027	-12.478	-17.347	-0.76568	1.7015	9.5155	17.858	8.115	8.7285	-2.9621	0.51099	1563.4
1.15	116	60	NaN	1.0139	8.9509	6.6884	-176.46	18.44	7.8821	-40.672	-774.46	1069.8	8.156	788.16	1084.9	24.902	43.114	0	0	8.8507	6.9967	-12.479	-17.348	-0.7759	1.7463	9.5042	17.887	8.0748	8.743	-2.9744	0.53885	1563.5
1.16	117	60	NaN	1.0005	8.9401	6.6736	-176.42	18.465	7.9835	-40.606	-774.42	1069.8	8.1161	788.25	1085	23.649	43.502	0	0	9.0325	7.1812	-12.486	-17.355	-0.78535	1.7897	9.4944	17.91	8.2472	8.9709	-2.9914	0.55477	1563.5
1.17	118	60	NaN	0.98095	8.9246	6.6643	-176.39	18.504	8.0354	-40.556	-774.43	1069.8	7.9691	788.34	1085	23.649	42.642	0	0	9.2824	7.4347	-12.486	-17.356	-0.79758	1.8303	9.4804	17.949	8.4849	9.265	-3.0055	0.59305	1563.6
1.18	119	60	NaN	0.97068	8.9142	6.6755	-176.37	18.542	8.1068	-40.551	-774.4	1069.8	7.8418	788.49	1085	23.649	42.35	0	0	9.5414	7.6975	-12.485	-17.355	-0.80284	1.8562	9.4708	17.985	8.7385	9.5537	-3.0142	0.63078	1563.7
1.19	120	60	NaN	0.96979	8.9067	6.7002	-176.35	18.581	8.1933	-40.576	-774.38	1069.8	7.7742	788.63	1085	23.972	40.926	0	0	9.8003	7.9602	-12.484	-17.354	-0.80204	1.8749	9.4642	18.023	8.9982	9.8351	-3.0199	0.66959	1563.8
1.2	121	60	NaN	0.97252	8.8992	6.7189	-176.33	18.625	8.2556	-40.588	-774.4	1069.8	7.7322	788.68	1085.1	23.649	41.58	0	0	9.9583	8.1206	-12.487	-17.356	-0.79814	1.898	9.4587	18.065	9.1602	10.019	-3.0281	0.70879	1563.9
1.21	122	60	NaN	0.98534	8.9047	6.7208	-176.31	18.645	8.3057	-40.551	-774.39	1069.8	7.6933	788.76	1085.1	23.649	39.44	0	0	10.069	8.2327	-12.491	-17.361	-0.78246	1.9195	9.4654	18.084	9.2864	10.152	-3.0258	0.72339	1564
1.22	123	60	NaN	0.9968	8.9028	6.7255	-176.29	18.648	8.2699	-40.515	-774.41	1069.8	7.4371	788.88	1085.2	23.651	38.861	0	0	10.179	8.3448	-12.496	-17.365	-0.76014	1.9555	9.4646	18.086	9.4191	10.3	-3.0311	0.72085	1564.1
1.23	124	60	NaN	1.0152	8.9153	6.7079	-176.26	18.65	8.2966	-40.419	-774.42	1069.8	7.3929	788.97	1085.2	23.649	38.004	0	0	10.287	8.4544	-12.5	-17.37	-0.73648	1.9905	9.4781	18.088	9.5508	10.445	-3.0224	0.71759	1564.2
1.24	125	60	NaN	1.0349	8.9389	6.6944	-176.21	18.659	8.2864	-40.344	-774.41	1069.8	7.2382	789.02	1085.2	24.864	36.827	0	0	10.366	8.5342	-12.509	-17.379	-0.70835	2.047	9.503	18.095	9.6576	10.581	-3.0061	0.71623	1564.2
1.25	126	60	NaN	1.0472	8.9741	6.6939	-176.15	18.657	8.2559	-40.319	-774.41	1069.8	7.0498	789.1	1085.2	23.649	37.2	0	0	10.445	8.614	-12.518	-17.387	-0.68815	2.1104	9.539	18.092	9.7565	10.724	-2.9786	0.70438	1564.3
1.26	127	60	NaN	1.0579	9.0371	6.6989	-176.09	18.634	8.237	-40.3	-774.41	1069.8	6.9095	789.2	1085.2	23.828	37.248	0	0	10.523	8.6938	-12.526	-17.396	-0.67152	2.1811	9.6025	18.069	9.8518	10.875	-2.9238	0.67312	1564.4
1.27	128	60	NaN	1.0773	9.1366	6.6999	-176.01	18.601	8.2473	-40.243	-774.38	1069.8	6.8391	789.29	1085.3	23.649	38.475	0	0	10.61	8.7815	-12.527	-17.397	-0.64735	2.2627	9.7032	18.034	9.9623	11.044	-2.8239	0.63727	1564.5
1.28	129	60	NaN	1.0897	9.2232	6.7146	-175.97	18.573	8.2962	-40.242	-774.36	1069.8	6.9149	789.37	1085.3	23.977	37.471	0	0	10.673	8.8453	-12.53	-17.399	-0.63761	2.3066	9.7904	18.006	10.035	11.152	-2.7392	0.60665	1564.5
1.29	130	60	NaN	1.1051	9.3838	6.7633	-175.89	18.542	8.2576	-40.284	-774.27	1069.8	6.7008	789.46	1085.3	23.682	38.462	0	0	10.669	8.8417	-12.54	-17.41	-0.61586	2.3895	9.9523	17.974	10.053	11.231	-2.5876	0.56442	1564.5
1.3	131	60	NaN	1.1102	9.5022	6.786	-175.84	18.51	8.2586	-40.275	-774.21	1069.8	6.614	789.52	1085.3	23.649	38.494	0	0	10.576	8.7472	-12.543	-17.412	-0.60729	2.44	10.072	17.941	9.9686	11.187	-2.4707	0.52831	1564.5
1.31	132	60	NaN	1.1153	9.6194	6.7843	-175.81	18.469	8.2559	-40.189	-774.16	1069.7	6.5333	789.62	1085.3	23.649	39.901	0	0	10.439	8.6082	-12.542	-17.411	-0.59608	2.4824	10.19	17.898	9.8428	11.091	-2.3515	0.48647	1564.6
1.32	133	60	NaN	1.1195	9.7486	6.7738	-175.77	18.432	8.259	-40.066	-774.11	1069.7	6.4618	789.7	1085.4	23.649	37.63	0	0	10.259	8.4257	-12.545	-17.414	-0.58468	2.5247	10.321	17.86	9.6743	10.95	-2.2239	0.44516	1564.6
1.33	134	60	NaN	1.1203	9.8865	6.7819	-175.74	18.404	8.2787	-39.991	-774.06	1069.7	6.4347	789.76	1085.4	23.855	37.973	0	0	10.058	8.2215	-12.55	-17.42	-0.58017	2.5558	10.46	17.83	9.4776	10.777	-2.0901	0.41082	1564.6
1.34	135	60	NaN	1.1169	10.034	6.8366	-175.73	18.372	8.2996	-40.044	-774.01	1069.7	6.4342	789.83	1085.4	23.649	38.111	0	0	9.8566	8.0173	-12.555	-17.425	-0.58548	2.5641	10.606	17.799	9.2711	10.581	-1.9486	0.37433	1564.6
1.35	136	60	NaN	1.1034	10.246	6.9379	-175.7	18.351	8.2878	-40.17	-773.91	1069.8	6.2775	789.88	1085.4	25.242	36.263	0	0	9.561	7.7174	-12.559	-17.429	-0.59792	2.6024	10.818	17.779	8.9631	10.32	-1.7408	0.35041	1564.6
1.36	137	60	NaN	1.0917	10.372	6.9694	-175.69	18.337	8.2982	-40.121	-773.87	1069.7	6.2469	789.93	1085.4	23.649	37.83	0	0	9.1567	7.3071	-12.562	-17.432	-0.60662	2.6143	10.946	17.763	8.55	9.9214	-1.6166	0.33153	1564.6
1.37	138	60	NaN	1.0815	10.491	6.9974	-175.68	18.316	8.3243	-40.067	-773.83	1069.7	6.2763	790	1085.4	23.649	38.51	0	0	8.7523	6.8968	-12.565	-17.435	-0.61593	2.621	11.064	17.743	8.1364	9.5178	-1.5017	0.30789	1564.6
1.38	139	60	NaN	1.0768	10.585	7.0191	-175.68	18.3	8.3227	-39.993	-773.8	1069.7	6.237	790.04	1085.3	24.192	39.108	0	0	8.4721	6.6125	-12.57	-17.439	-0.61646	2.6245	11.157	17.728	7.8557	9.237	-1.4124	0.2892	1564.6
1.39	140	60	NaN	1.0798	10.647	7.0441	-175.69	18.292	8.3059	-39.918	-773.8	1069.7	6.1499	790.07	1085.3	24.418	35.556	0	0	8.5405	6.6819	-12.577	-17.446	-0.60748	2.6265	11.219	17.72	7.933	9.3084	-1.3579	0.2735	1564.6
1.4	141	60	NaN	1.086	10.683	7.0902	-175.7	18.283	8.3027	-39.897	-773.83	1069.7	6.0973	790.1	1085.3	25.185	40.029	0	0	8.6089	6.7513	-12.584	-17.454	-0.59858	2.62	11.255	17.711	8.0103	9.3713	-1.3291	0.25761	1564.7
1.41	142	60	NaN	1.0858	10.706	7.1703	-175.72	18.266	8.3167	-39.985	-773.86	1069.7	6.1215	790.14	1085.3	23.649	38.818	0	0	8.6773	6.8207	-12.591	-17.461	-0.60273	2.5873	11.277	17.694	8.0746	9.408	-1.3139	0.23342	1564.8
1.42	143	60	NaN	1.1012	10.698	7.2655	-175.77	18.206	8.347	-40.032	-773.91	1069.7	6.2164	790.28	1085.3	23.649	36.981	0	0	8.634	6.7768	-12.596	-17.466	-0.59244	2.5349	11.268	17.636	8.0416	9.3117	-1.3287	0.16997	1564.9
1.43	144	60	NaN	1.0995	10.673	7.3192	-175.79	18.173	8.3343	-40.022	-773.96	1069.7	6.178	790.35	1085.3	23.649	39.943	0	0	8.5325	6.6738	-12.6	-17.47	-0.59219	2.5171	11.242	17.603	7.9403	9.1909	-1.3582	0.13275	1565.1
1.44	145	60	NaN	1.1116	10.6	7.356	-175.8	18.151	8.272	-39.941	-774.02	1069.7	6.0385	790.38	1085.3	23.649	38.832	0	0	8.431	6.5708	-12.605	-17.474	-0.5719	2.5178	11.171	17.581	7.8592	9.0886	-1.4339	0.10659	1565.2
1.45	146	60	NaN	1.1228	10.538	7.3663	-175.81	18.13	8.2631	-39.85	-774.07	1069.7	6.0631	790.42	1085.4	23.881	36.713	0	0	8.3296	6.4678	-12.609	-17.478	-0.55814	2.506	11.109	17.559	7.7714	8.9739	-1.4993	0.080178	1565.2
1.46	147	60	NaN	1.1312	10.472	7.3631	-175.83	18.092	8.3058	-39.744	-774.1	1069.7	6.2417	790.49	1085.4	23.649	37.122	0	0	8.2281	6.3648	-12.613	-17.482	-0.55231	2.4906	11.044	17.52	7.6758	8.8555	-1.5685	0.037171	1565.4
1.47	148	60	NaN	1.1425	10.372	7.3706	-175.82	18.041	8.3218	-39.623	-774.12	1069.7	6.3622	790.58	1085.4	24.293	38.601	0	0	8.2702	6.4076	-12.621	-17.491	-0.54088	2.4933	10.945	17.468	7.7293	8.901	-1.6764	-0.022797	1565.5
1.48	149	60	NaN	1.1493	10.297	7.3939	-175.82	18.026	8.2642	-39.598	-774.13	1069.7	6.2845	790.59	1085.4	25.61	40.013	0	0	8.3371	6.4755	-12.63	-17.5	-0.53029	2.4981	10.871	17.452	7.8068	8.9736	-1.7592	-0.047165	1565.5
1.49	150	60	NaN	1.1619	10.212	7.3867	-175.82	17.976	8.2374	-39.446	-774.04	1069.7	6.337	790.69	1085.4	23.649	37.017	0	0	8.404	6.5433	-12.639	-17.509	-0.514	2.5026	10.787	17.401	7.89	9.0459	-1.8521	-0.10791	1565.5
1.5	151	60	NaN	1.1729	10.138	7.4074	-175.82	17.945	8.2451	-39.444	-774	1069.7	6.4351	790.75	1085.4	23.901	37.868	0	0	8.4253	6.565	-12.645	-17.515	-0.50655	2.5013	10.714	17.37	7.9188	9.0663	-1.9318	-0.14477	1565.5
1.51	152	60	NaN	1.1854	10.072	7.4147	-175.81	17.935	8.2769	-39.412	-773.96	1069.7	6.5784	790.78	1085.4	23.649	37.089	0	0	8.3099	6.4479	-12.644	-17.514	-0.49814	2.5023	10.647	17.359	7.8118	8.9501	-1.9966	-0.15417	1565.5
1.52	153	60	NaN	1.2018	9.9831	7.4299	-175.82	17.934	8.2657	-39.409	-773.9	1069.7	6.6093	790.81	1085.4	25.45	37.317	0	0	8.3055	6.4434	-12.64	-17.51	-0.48277	2.4959	10.559	17.358	7.8227	8.9393	-2.0811	-0.15213	1565.5
1.53	154	60	NaN	1.217	9.8963	7.4502	-175.83	17.932	8.2212	-39.435	-773.85	1069.7	6.5387	790.85	1085.4	23.649	38.361	0	0	8.3869	6.526	-12.636	-17.506	-0.46601	2.4882	10.473	17.355	7.9209	9.0143	-2.1635	-0.15047	1565.5
1.54	155	60	NaN	1.2269	9.8459	7.4489	-175.83	17.922	8.2183	-39.414	-773.81	1069.7	6.5484	790.9	1085.4	24.069	37.58	0	0	9.0029	7.1511	-12.635	-17.505	-0.45564	2.4869	10.422	17.346	8.5473	9.6379	-2.2127	-0.15887	1565.5
1.55	156	60	NaN	1.2537	9.7322	7.447	-175.87	17.911	8.2621	-39.389	-773.72	1069.6	6.732	790.92	1085.4	25.261	37.575	0	0	9.1099	7.2597	-12.635	-17.505	-0.43474	2.4438	10.309	17.335	8.6752	9.7035	-2.3262	-0.17028	1565.4
1.56	157	60	NaN	1.2725	9.6361	7.4506	-175.91	17.884	8.2651	-39.418	-773.71	1069.6	6.7859	790.97	1085.4	23.649	37.515	0	0	8.5802	6.7221	-12.637	-17.507	-0.41894	2.4016	10.213	17.307	8.1613	9.1237	-2.4246	-0.1995	1565.4
1.57	158	60	NaN	1.2968	9.4899	7.4427	-175.97	17.855	8.2651	-39.41	-773.67	1069.6	6.8816	791	1085.4	24.517	38.907	0	0	8.0505	6.1846	-12.639	-17.509	-0.39782	2.3342	10.067	17.278	7.6526	8.5188	-2.572	-0.23071	1565.4
1.58	159	60	NaN	1.3245	9.3615	7.4256	-176.02	17.805	8.272	-39.38	-773.63	1069.6	6.9831	791.08	1085.4	24.17	37.485	0	0	7.5207	5.6471	-12.641	-17.51	-0.37266	2.281	9.9384	17.229	7.1481	7.928	-2.7023	-0.28178	1565.5
1.59	160	60	NaN	1.3514	9.2534	7.4023	-176.05	17.766	8.2631	-39.343	-773.59	1069.6	7.009	791.12	1085.3	24.817	37.816	0	0	6.991	5.1095	-12.642	-17.512	-0.34542	2.2499	9.8309	17.188	6.6456	7.3595	-2.8116	-0.32389	1565.5
1.6	161	60	NaN	1.377	9.1536	7.3731	-176.08	17.748	8.2443	-39.29	-773.53	1069.5	7.0001	791.1	1085.3	23.649	37.838	0	0	6.4636	4.5744	-12.645	-17.515	-0.31763	2.2282	9.7323	17.169	6.146	6.8026	-2.9129	-0.34587	1565.4
1.61	162	60	NaN	1.4056	9.0641	7.337	-176.1	17.725	8.2484	-39.204	-773.43	1069.5	7.086	791.09	1085.3	23.71	38.354	0	0	5.9438	4.0469	-12.651	-17.52	-0.28909	2.201	9.6435	17.146	5.6547	6.2479	-3.0073	-0.37475	1565.3
1.62	163	60	NaN	1.4336	8.98	7.3106	-176.12	17.714	8.174	-39.159	-773.34	1069.5	6.9502	791.07	1085.3	23.649	39.747	0	0	5.424	3.5194	-12.656	-17.526	-0.2546	2.1936	9.5597	17.134	5.1694	5.713	-3.0966	-0.39201	1565.2
1.63	164	60	NaN	1.4587	8.8975	7.2917	-176.13	17.686	8.1642	-39.147	-773.25	1069.5	6.9815	791.03	1085.3	24.807	39.466	0	0	4.9041	2.992	-12.662	-17.532	-0.23036	2.1827	9.4776	17.106	4.6738	5.1746	-3.1843	-0.42549	1565
1.64	165	60	NaN	1.4797	8.7783	7.2845	-176.13	17.653	8.1226	-39.192	-773.17	1069.5	6.9226	790.97	1085.3	25.315	38.634	0	0	4.3843	2.4645	-12.668	-17.537	-0.20906	2.1817	9.3589	17.073	4.1752	4.6462	-3.3086	-0.4642	1564.9
1.65	166	60	NaN	1.4996	8.6845	7.2844	-176.13	17.605	8.1195	-39.258	-773.08	1069.5	6.9763	790.93	1085.3	23.649	36.871	0	0	3.8645	1.937	-12.673	-17.543	-0.1936	2.1733	9.2641	17.026	3.6709	4.1103	-3.409	-0.5169	1564.8
1.66	167	60	NaN	1.5183	8.6148	7.2763	-176.13	17.56	8.1079	-39.29	-772.99	1069.5	7.0028	790.89	1085.3	24.343	38.021	0	0	3.3447	1.4095	-12.679	-17.548	-0.17718	2.1702	9.1937	16.981	3.1675	3.5797	-3.4849	-0.56689	1564.6
1.67	168	60	NaN	1.5341	8.5465	7.2556	-176.13	17.523	8.0601	-39.279	-772.91	1069.5	6.9176	790.82	1085.3	23.649	36.666	0	0	2.8248	0.88206	-12.684	-17.554	-0.15808	2.1793	9.1265	16.943	2.6668	3.0614	-3.5577	-0.61092	1564.5
1.68	169	60	NaN	1.5469	8.4893	7.2434	-176.13	17.454	8.082	-39.296	-772.8	1069.5	7.0277	790.76	1085.3	23.649	39.399	0	0	2.305	0.35459	-12.69	-17.559	-0.15013	2.1719	9.0698	16.873	2.1549	2.5265	-3.62	-0.68607	1564.3
1.69	170	60	NaN	1.5579	8.4486	7.2492	-176.13	17.39	8.0664	-39.333	-772.66	1069.5	7.028	790.67	1085.3	24.591	38.912	0	0	2.0334	0.07902	-12.695	-17.564	-0.14075	2.1748	9.0289	16.81	1.8927	2.2538	-3.666	-0.75429	1564.1
1.7	171	60	NaN	1.568	8.4113	7.2529	-176.12	17.303	8.024	-39.366	-772.5	1069.5	7.0012	790.63	1085.3	23.649	36.071	0	0	1.8279	-0.1296	-12.699	-17.568	-0.13106	2.1776	8.9909	16.723	1.6968	2.048	-3.7077	-0.84508	1563.9
1.71	172	60	NaN	1.5774	8.3777	7.2582	-176.11	17.174	8.013	-39.375	-772.27	1069.5	7.1077	790.53	1085.3	24.553	39.391	0	0	1.6728	-0.28696	-12.699	-17.568	-0.12626	2.1831	8.9567	16.595	1.5465	1.8961	-3.742	-0.97306	1563.6
1.72	173	60	NaN	1.5869	8.3441	7.2437	-176.1	17.045	7.9779	-39.316	-772.09	1069.4	7.1386	790.43	1085.2	23.649	38.548	0	0	1.5177	-0.44433	-12.699	-17.568	-0.11601	2.2008	8.9223	16.467	1.4017	1.7565	-3.7764	-1.1012	1563.3
1.73	174	60	NaN	1.594	8.3115	7.2181	-176.09	16.913	7.9264	-39.224	-771.95	1069.4	7.12	790.37	1085.2	23.907	38.032	0	0	1.3626	-0.6017	-12.699	-17.568	-0.10506	2.2123	8.8879	16.336	1.2575	1.6106	-3.8108	-1.2321	1563.1
1.74	175	60	NaN	1.596	8.2798	7.2034	-176.1	16.763	7.8873	-39.161	-771.82	1069.4	7.1593	790.33	1085.1	23.649	39.526	0	0	1.2075	-0.75906	-12.699	-17.568	-0.10241	2.2035	8.8532	16.189	1.1051	1.4445	-3.8455	-1.3788	1562.9
1.75	176	60	NaN	1.5958	8.2373	7.1925	-176.09	16.655	7.7954	-39.104	-771.71	1069.4	7.0327	790.21	1085	23.649	37.637	0	0	1.0524	-0.91643	-12.699	-17.568	-0.096149	2.221	8.8092	16.083	0.95628	1.3045	-3.8894	-1.4849	1562.7
1.76	177	60	NaN	1.585	8.1935	7.193	-176.07	16.52	7.7103	-39.052	-771.64	1069.4	6.8978	790.11	1084.9	24.137	37.812	0	0	0.89734	-1.0738	-12.699	-17.568	-0.10033	2.2409	8.7625	15.951	0.79702	1.1671	-3.9361	-1.6169	1562.5
1.77	178	60	NaN	1.5779	8.1523	7.2159	-176.07	16.41	7.6765	-39.065	-771.58	1069.4	6.9178	789.96	1084.8	23.649	38.459	0	0	0.74226	-1.2312	-12.699	-17.568	-0.10876	2.2398	8.7184	15.844	0.63349	1.0086	-3.9803	-1.7245	1562.3
1.78	179	60	NaN	1.5684	8.1134	7.2428	-176.07	16.314	7.6602	-39.074	-771.5	1069.4	6.9517	789.79	1084.8	23.649	37.122	0	0	0.58718	-1.3885	-12.699	-17.568	-0.12018	2.246	8.6773	15.75	0.46699	0.85747	-4.0214	-1.818	1562
1.79	180	60	NaN	1.5632	8.0624	7.2713	-176.05	16.193	7.7228	-39.074	-771.42	1069.4	7.1773	789.6	1084.7	23.649	39.439	0	0	0.43209	-1.5459	-12.699	-17.568	-0.13394	2.2513	8.6241	15.631	0.29815	0.70542	-4.0746	-1.937	1561.8
1.8	181	60	NaN	1.5673	8.0103	7.2823	-176.04	16.072	7.7895	-39.02	-771.34	1069.4	7.4058	789.4	1084.6	23.649	36.686	0	0	0.24655	-1.7342	-12.696	-17.566	-0.13658	2.2554	8.5704	15.511	0.10997	0.52118	-4.126	-2.0546	1561.5
1.81	182	60	NaN	1.5778	7.9833	7.2569	-176.03	16.013	7.724	-38.859	-771.25	1069.3	7.2621	789.22	1084.6	23.649	37.548	0	0	-0.047437	-2.0325	-12.686	-17.556	-0.11518	2.273	8.5437	15.452	-0.16262	0.24052	-4.1424	-2.1037	1561.2
1.82	183	60	NaN	1.5868	7.9575	7.2473	-176	15.953	7.7503	-38.711	-771.15	1069.3	7.3272	788.94	1084.5	24.988	38.007	0	0	-0.34143	-2.3308	-12.676	-17.546	-0.10355	2.3086	8.5179	15.393	-0.44497	-0.022172	-4.158	-2.1526	1560.8
1.83	184	60	NaN	1.5924	7.9555	7.2633	-175.98	15.91	7.7358	-38.672	-771.07	1069.3	7.2691	788.79	1084.5	24.699	36.199	0	0	-0.63542	-2.6291	-12.666	-17.535	-0.094573	2.3341	8.5148	15.351	-0.72999	-0.29498	-4.1508	-2.1845	1560.6
1.84	185	60	NaN	1.6013	7.9597	7.2796	-175.95	15.873	7.7119	-38.622	-771	1069.2	7.1788	788.64	1084.5	23.649	37.846	0	0	-0.98169	-2.9805	-12.646	-17.516	-0.080743	2.3664	8.5184	15.314	-1.0624	-0.61414	-4.1277	-2.2013	1560.4
1.85	186	60	NaN	1.6121	7.9763	7.3015	-175.92	15.837	7.6584	-38.585	-770.94	1069.2	6.9851	788.49	1084.4	24.752	35.773	0	0	-1.3605	-3.3649	-12.621	-17.491	-0.061782	2.4065	8.5345	15.278	-1.4223	-0.95842	-4.0864	-2.212	1560.2
1.86	187	60	NaN	1.622	8.0092	7.3135	-175.89	15.795	7.6424	-38.515	-770.86	1069.2	6.8951	788.34	1084.4	24.117	42.969	0	0	-1.7393	-3.7493	-12.596	-17.465	-0.046162	2.4413	8.5667	15.238	-1.7855	-1.308	-4.029	-2.2275	1559.9
1.87	188	60	NaN	1.6334	8.0526	7.3085	-175.87	15.75	7.6964	-38.382	-770.78	1069.2	7.0101	788.2	1084.4	23.649	42.669	0	0	-2.1182	-4.1337	-12.57	-17.44	-0.034418	2.4657	8.6099	15.193	-2.1526	-1.668	-3.9605	-2.2475	1559.7
1.88	189	60	NaN	1.6515	8.0969	7.3054	-175.84	15.709	7.7577	-38.233	-770.7	1069.1	7.1367	788.04	1084.3	23.649	36.923	0	0	-2.497	-4.5181	-12.545	-17.415	-0.015714	2.4942	8.6554	15.15	-2.5127	-2.0239	-3.8898	-2.2646	1559.5
1.89	190	60	NaN	1.6595	8.1745	7.3452	-175.79	15.68	7.78	-38.121	-770.65	1069.1	7.1213	787.79	1084.3	23.649	44.191	0	0	-2.883	-4.9098	-12.515	-17.384	-0.0033463	2.5476	8.7313	15.123	-2.8864	-2.3622	-3.7834	-2.2611	1559.2
1.9	191	60	NaN	1.6627	8.2658	7.3622	-175.74	15.687	7.7953	-38.01	-770.58	1069.1	7.0963	787.6	1084.3	23.649	47.865	0	0	-3.2707	-5.3032	-12.483	-17.353	0.0045913	2.5983	8.8224	15.13	-3.2661	-2.7049	-3.6606	-2.2226	1558.9
1.91	192	60	NaN	1.6729	8.3761	7.3733	-175.7	15.708	7.8158	-37.855	-770.48	1069.1	7.1006	787.42	1084.2	23.649	49.931	0	0	-3.6584	-5.6966	-12.451	-17.321	0.019989	2.6423	8.9326	15.152	-3.6385	-3.0543	-3.5187	-2.1691	1558.6
1.92	193	60	NaN	1.6761	8.4998	7.4144	-175.66	15.741	7.8262	-37.775	-770.36	1069.1	7.0808	787.25	1084.2	24.427	49.989	0	0	-4.0462	-6.0901	-12.42	-17.289	0.026534	2.6859	9.0556	15.186	-4.0196	-3.4041	-3.3641	-2.1037	1558.3
1.93	194	60	NaN	1.6737	8.6535	7.4875	-175.61	15.804	7.8493	-37.728	-770.21	1069.1	7.0859	787.04	1084.2	24.795	49.889	0	0	-4.4339	-6.4835	-12.388	-17.258	0.025292	2.7422	9.2078	15.25	-4.4086	-3.7413	-3.1802	-2.0081	1558
1.94	195	60	NaN	1.6718	8.8284	7.5621	-175.54	15.897	7.8792	-37.637	-770.05	1069.1	7.1037	786.8	1084.2	23.649	49.595	0	0	-4.6929	-6.7463	-12.357	-17.226	0.025739	2.8113	9.3812	15.344	-4.6671	-3.935	-2.9755	-1.8821	1557.6
1.95	196	60	NaN	1.6667	8.9552	7.5971	-175.5	15.974	7.8304	-37.537	-769.92	1069.1	6.9322	786.67	1084.1	24.998	48.816	0	0	-4.8673	-6.9233	-12.326	-17.195	0.030314	2.8682	9.5084	15.421	-4.837	-4.0551	-2.8173	-1.7748	1557.3
1.96	197	60	NaN	1.6724	9.0742	7.6265	-175.45	16.034	7.8165	-37.409	-769.82	1069.1	6.849	786.57	1084.1	23.649	48.874	0	0	-4.7723	-6.8269	-12.327	-17.197	0.043551	2.9165	9.627	15.481	-4.7288	-3.9104	-2.7001	-1.7154	1557.1
1.97	198	60	NaN	1.66	9.2263	7.7261	-175.39	16.167	7.7668	-37.386	-769.69	1069.1	6.6271	786.34	1084.1	23.649	50.074	0	0	-4.6773	-6.7305	-12.328	-17.198	0.039816	2.9882	9.7799	15.613	-4.6375	-3.7423	-2.5485	-1.5848	1556.7
1.98	199	60	NaN	1.6828	9.3213	7.7261	-175.35	16.253	7.7145	-37.153	-769.59	1069.1	6.4272	786.21	1084.1	23.649	50.143	0	0	-4.5823	-6.6341	-12.33	-17.199	0.078253	3.0493	9.8762	15.698	-4.504	-3.5848	-2.4537	-1.501	1556.5
1.99	200	60	NaN	1.7078	9.3846	7.7358	-175.31	16.32	7.7017	-36.982	-769.52	1069.1	6.3355	786.08	1084.2	25.138	49.162	0	0	-4.4873	-6.5377	-12.331	-17.201	0.11277	3.0946	9.9404	15.764	-4.3745	-3.443	-2.3908	-1.4366	1556.3
2	201	60	NaN	1.7221	9.4393	7.7897	-175.27	16.375	7.7134	-36.944	-769.44	1069.1	6.2976	785.93	1084.2	25.112	47.476	0	0	-4.3922	-6.4412	-12.333	-17.202	0.12956	3.1348	9.9951	15.82	-4.2627	-3.3065	-2.3375	-1.3827	1556
2.01	202	60	NaN	1.7394	9.4825	7.8386	-175.23	16.403	7.7099	-36.89	-769.34	1069.1	6.2095	785.82	1084.2	23.649	46.917	0	0	-4.2972	-6.3448	-12.334	-17.204	0.15193	3.1823	10.037	15.848	-4.1453	-3.1625	-2.2965	-1.3553	1555.8
2.02	203	60	NaN	1.7666	9.4996	7.8909	-175.19	16.422	7.7098	-36.772	-769.26	1069.1	6.1048	785.68	1084.2	25.045	44.274	0	0	-4.2022	-6.2484	-12.335	-17.205	0.18706	3.2331	10.054	15.868	-4.0151	-3.0154	-2.2813	-1.3374	1555.6
2.03	204	60	NaN	1.7992	9.4836	7.9172	-175.17	16.418	7.7559	-36.702	-769.19	1069.1	6.1704	785.53	1084.2	23.649	40.217	0	0	-4.1072	-6.152	-12.337	-17.206	0.21958	3.2519	10.038	15.864	-3.8876	-2.9001	-2.2991	-1.3425	1555.4
2.04	205	60	NaN	1.8416	9.4358	7.913	-175.18	16.363	7.8097	-36.503	-769.1	1069.1	6.2652	785.41	1084.2	23.649	37.566	0	0	-4.0122	-6.0556	-12.338	-17.208	0.26561	3.245	9.9895	15.809	-3.7466	-2.8106	-2.3486	-1.3988	1555.2
2.05	206	60	NaN	1.8807	9.3746	7.9193	-175.19	16.312	7.8497	-36.394	-769.04	1069.1	6.3282	785.29	1084.2	23.649	36.857	0	0	-3.9171	-5.9592	-12.34	-17.209	0.30623	3.2311	9.9282	15.759	-3.6109	-2.7281	-2.4114	-1.4504	1555
2.06	207	60	NaN	1.917	9.3108	7.9246	-175.21	16.258	7.888	-36.322	-768.99	1069.1	6.3857	785.21	1084.1	24.004	36.719	0	0	-3.8221	-5.8627	-12.341	-17.211	0.34293	3.2149	9.8638	15.705	-3.4792	-2.6479	-2.4772	-1.5061	1554.9
2.07	208	60	NaN	1.9533	9.2451	7.9143	-175.23	16.195	7.9325	-36.214	-768.94	1069.1	6.4588	785.14	1084.1	23.649	38.894	0	0	-3.7271	-5.7663	-12.342	-17.212	0.38042	3.1939	9.7975	15.643	-3.3467	-2.5724	-2.5449	-1.5691	1554.7
2.08	209	60	NaN	1.9902	9.1751	7.8967	-175.26	16.142	7.9687	-36.092	-768.89	1069.1	6.5149	785.06	1084.1	25.814	37.797	0	0	-3.6321	-5.6699	-12.344	-17.213	0.41963	3.1673	9.7271	15.59	-3.2125	-2.5026	-2.6166	-1.6229	1554.6
2.09	210	60	NaN	2.0286	9.1158	7.9098	-175.28	16.082	7.9568	-36.067	-768.8	1069.1	6.4503	785.02	1084	24.89	39.64	0	0	-3.5648	-5.6016	-12.345	-17.215	0.46116	3.1504	9.6658	15.532	-3.1036	-2.4513	-2.6796	-1.6829	1554.5
2.1	211	60	NaN	2.0711	9.028	7.9119	-175.31	16.045	7.9596	-35.991	-768.7	1069.1	6.4151	784.91	1084	23.853	37.419	0	0	-3.5435	-5.58	-12.348	-17.217	0.50763	3.1246	9.5777	15.496	-3.0358	-2.4554	-2.7698	-1.7216	1554.3
2.11	212	60	NaN	2.1068	8.9641	7.9104	-175.32	16.016	7.9508	-35.923	-768.64	1069	6.3439	784.87	1083.9	23.649	38.863	0	0	-3.5221	-5.5583	-12.35	-17.219	0.54828	3.1194	9.5137	15.466	-2.9738	-2.4389	-2.8359	-1.753	1554.2
2.12	213	60	NaN	2.1309	8.9165	7.9242	-175.34	15.998	7.9775	-35.905	-768.57	1069	6.3731	784.83	1083.9	24.656	39.703	0	0	-3.5008	-5.5366	-12.352	-17.221	0.5719	3.1046	9.4656	15.449	-2.9289	-2.432	-2.8862	-1.7728	1554
2.13	214	60	NaN	2.1539	8.8624	7.942	-175.34	15.988	7.9962	-35.888	-768.48	1069	6.3707	784.79	1083.9	23.649	39.137	0	0	-3.4794	-5.515	-12.354	-17.224	0.59546	3.0998	9.4111	15.439	-2.884	-2.4152	-2.9428	-1.7843	1553.9
2.14	215	60	NaN	2.178	8.8022	7.953	-175.34	15.983	7.9763	-35.846	-768.39	1068.9	6.2595	784.78	1083.8	23.954	39.879	0	0	-3.4581	-5.4933	-12.356	-17.226	0.6251	3.1121	9.3513	15.434	-2.833	-2.3813	-3.0047	-1.792	1553.8
2.15	216	60	NaN	2.1876	8.7689	7.9655	-175.35	15.979	7.9648	-35.824	-768.31	1068.9	6.206	784.79	1083.8	24.844	38.256	0	0	-3.4367	-5.4717	-12.358	-17.228	0.63739	3.1041	9.3181	15.43	-2.7993	-2.3675	-3.0401	-1.7977	1553.7
2.16	217	60	NaN	2.1889	8.7351	7.97	-175.36	15.964	7.9942	-35.782	-768.26	1068.9	6.2675	784.84	1083.8	24.214	39.609	0	0	-3.4154	-5.45	-12.36	-17.23	0.63801	3.092	9.2845	15.414	-2.7774	-2.3581	-3.0758	-1.8156	1553.7
2.17	218	60	NaN	2.1838	8.7155	7.9724	-175.37	15.986	7.9858	-35.706	-768.11	1068.9	6.2216	784.88	1083.8	23.649	38.019	0	0	-3.3941	-5.4284	-12.362	-17.232	0.63733	3.0835	9.2671	15.434	-2.7567	-2.3448	-3.0954	-1.7979	1553.6
2.18	219	60	NaN	2.1633	8.7015	7.9865	-175.4	16.013	8.0068	-35.691	-768.03	1068.9	6.285	784.91	1083.9	23.649	40.143	0	0	-3.3727	-5.4067	-12.365	-17.234	0.61491	3.0563	9.2544	15.46	-2.7578	-2.3504	-3.1102	-1.7738	1553.6
2.19	220	60	NaN	2.1412	8.7014	8.0056	-175.43	16.043	8.0642	-35.687	-767.95	1068.9	6.4775	784.95	1083.9	26.437	45.736	0	0	-3.3514	-5.3851	-12.367	-17.236	0.5859	3.0126	9.2555	15.489	-2.7655	-2.3725	-3.1113	-1.7476	1553.5
2.2	221	60	NaN	2.1242	8.7164	8.0256	-175.47	16.081	8.1023	-35.673	-767.84	1068.9	6.6265	785	1083.9	23.649	46.507	0	0	-3.33	-5.3634	-12.369	-17.239	0.56382	2.9695	9.2717	15.526	-2.7662	-2.3939	-3.0972	-1.7124	1553.5
2.21	222	60	NaN	2.1015	8.7426	8.0544	-175.51	16.143	8.089	-35.673	-767.71	1068.8	6.6327	785.05	1083.9	23.649	42.699	0	0	-3.3087	-5.3417	-12.371	-17.241	0.54077	2.9338	9.2992	15.586	-2.7679	-2.408	-3.0718	-1.6545	1553.4
2.22	223	60	NaN	2.0474	8.7783	8.1109	-175.55	16.24	8.0942	-35.718	-767.59	1068.8	6.7088	785.14	1084	23.683	37.67	0	0	-3.2873	-5.3201	-12.373	-17.243	0.48227	2.883	9.3371	15.681	-2.8051	-2.4371	-3.036	-1.5615	1553.4
2.23	224	60	NaN	2.0097	8.8258	8.1261	-175.57	16.328	8.0013	-35.676	-767.51	1068.8	6.4723	785.17	1084	24.241	40.319	0	0	-3.266	-5.2984	-12.375	-17.245	0.45474	2.8786	9.3875	15.766	-2.8113	-2.4198	-2.9878	-1.4787	1553.3
2.24	225	60	NaN	1.9524	8.9276	8.1525	-175.61	16.397	7.9905	-35.612	-767.38	1068.8	6.5108	785.31	1084	23.649	39.468	0	0	-3.2447	-5.2768	-12.377	-17.247	0.3984	2.8389	9.4919	15.833	-2.8463	-2.4378	-2.8855	-1.4139	1553.3
2.25	226	60	NaN	1.9021	9.0218	8.1932	-175.63	16.462	7.9453	-35.608	-767.29	1068.7	6.4194	785.38	1084.1	23.649	39.378	0	0	-3.2233	-5.2551	-12.38	-17.249	0.35161	2.8189	9.5876	15.896	-2.8717	-2.4362	-2.7919	-1.3529	1553.3
2.26	227	60	NaN	1.8696	9.0949	8.2278	-175.64	16.505	7.9318	-35.62	-767.23	1068.7	6.3971	785.42	1084.1	23.668	38.891	0	0	-3.2501	-5.2823	-12.379	-17.249	0.31944	2.8079	9.6619	15.938	-2.9306	-2.4744	-2.717	-1.3104	1553.3
2.27	228	60	NaN	1.8329	9.195	8.2774	-175.65	16.542	7.9185	-35.649	-767.15	1068.8	6.384	785.48	1084.2	24.524	43.724	0	0	-3.3131	-5.3462	-12.376	-17.246	0.28217	2.7946	9.7629	15.974	-3.0309	-2.5517	-2.6133	-1.2716	1553.3
2.28	229	60	NaN	1.7658	9.3718	8.3719	-175.68	16.602	7.8345	-35.714	-767.07	1068.8	6.196	785.59	1084.2	23.649	44.961	0	0	-3.3761	-5.4101	-12.374	-17.243	0.2196	2.777	9.9401	16.034	-3.1565	-2.6331	-2.4334	-1.2094	1553.3
2.29	230	60	NaN	1.6992	9.5613	8.4569	-175.71	16.658	7.8201	-35.731	-767.03	1068.8	6.224	785.66	1084.2	24.281	47.525	0	0	-3.4185	-5.4532	-12.372	-17.242	0.15142	2.7465	10.13	16.09	-3.2671	-2.7066	-2.2426	-1.1518	1553.3
2.3	231	60	NaN	1.6314	9.7822	8.5461	-175.73	16.726	7.8447	-35.728	-766.94	1068.9	6.3784	785.71	1084.3	24.224	49.245	0	0	-3.4255	-5.4603	-12.373	-17.243	0.07792	2.7156	10.35	16.159	-3.3476	-2.7446	-2.0238	-1.084	1553.3
2.31	232	60	NaN	1.5873	9.9155	8.5928	-175.76	16.763	7.8193	-35.678	-766.95	1068.9	6.3724	785.77	1084.3	23.649	51.297	0	0	-3.3756	-5.4097	-12.372	-17.242	0.036005	2.685	10.482	16.197	-3.3396	-2.7247	-1.8907	-1.0448	1553.4
2.32	233	60	NaN	1.5556	10.015	8.6326	-175.79	16.814	7.8068	-35.636	-767	1069	6.4045	785.8	1084.3	25.365	51.948	0	0	-3.3085	-5.3416	-12.371	-17.24	0.0047287	2.6582	10.581	16.248	-3.3038	-2.6833	-1.79	-0.99221	1553.4
2.33	234	60	NaN	1.5278	10.101	8.6672	-175.82	16.875	7.8118	-35.601	-767.07	1069	6.4959	785.81	1084.3	23.649	55.2	0	0	-3.6609	-5.6991	-12.368	-17.238	-0.025066	2.6283	10.668	16.309	-3.6859	-3.0708	-1.7005	-0.92929	1553.5
2.34	235	60	NaN	1.4982	10.189	8.6952	-175.85	16.939	7.8239	-35.542	-767.16	1069	6.6109	785.83	1084.4	23.649	56.28	0	0	-4.0148	-6.0582	-12.364	-17.234	-0.056562	2.5975	10.757	16.372	-4.0713	-3.4607	-1.6071	-0.86156	1553.6
2.35	236	60	NaN	1.467	10.288	8.7237	-175.87	17.014	7.8342	-35.438	-767.28	1069	6.713	785.85	1084.4	25.427	59.07	0	0	-3.6962	-5.735	-12.352	-17.222	-0.087638	2.5776	10.857	16.445	-3.7839	-3.1573	-1.4951	-0.77668	1553.8
2.36	237	60	NaN	1.451	10.358	8.7581	-175.89	17.094	7.8134	-35.37	-767.42	1069	6.7191	785.88	1084.5	26.814	60.287	0	0	-3.3425	-5.3761	-12.345	-17.214	-0.10112	2.5581	10.928	16.525	-3.4437	-2.818	-1.417	-0.68944	1553.9
2.37	238	60	NaN	1.4415	10.377	8.7861	-175.91	17.14	7.8504	-35.35	-767.54	1069.1	6.8584	785.9	1084.5	27.072	65.958	0	1	-2.9612	-4.9891	-12.34	-17.21	-0.11493	2.5358	10.946	16.57	-3.0761	-2.4534	-1.3939	-0.63961	1554.1
2.38	239	60	NaN	1.4279	10.388	8.8284	-175.93	17.184	7.8496	-35.383	-767.68	1069.1	6.9017	785.93	1084.6	26.1	68.289	0	1	-2.2568	-4.2743	-12.334	-17.204	-0.13114	2.5112	10.957	16.614	-2.3879	-1.7632	-1.3771	-0.58987	1554.3
2.39	240	60	NaN	1.4232	10.372	8.8531	-175.96	17.224	7.8656	-35.337	-767.86	1069.1	6.9831	785.96	1084.6	29.178	68.217	0	1	-1.64	-3.6485	-12.326	-17.195	-0.13696	2.4844	10.943	16.654	-1.777	-1.1641	-1.3827	-0.54169	1554.5
2.4	241	60	NaN	1.4287	10.334	8.8599	-175.98	17.248	7.8784	-35.253	-768.06	1069.1	7.038	786.01	1084.7	26.046	67.759	0	1	-1.2051	-3.2072	-12.313	-17.183	-0.1301	2.4625	10.905	16.676	-1.3352	-0.7447	-1.408	-0.50673	1554.7
2.41	242	60	NaN	1.4384	10.284	8.8589	-175.99	17.257	7.8688	-35.189	-768.24	1069.1	7.0144	786.07	1084.7	25.78	67.629	0	1	-0.63875	-2.6325	-12.302	-17.172	-0.11692	2.4502	10.856	16.684	-0.75567	-0.18231	-1.4456	-0.48717	1555
2.42	243	60	NaN	1.4458	10.233	8.8523	-176.01	17.282	7.8738	-35.104	-768.42	1069.1	7.0217	786.13	1084.7	27.759	67.523	0	1	0.17302	-1.8088	-12.292	-17.162	-0.10642	2.4402	10.806	16.708	0.066604	0.6314	-1.4865	-0.45353	1555.2
2.43	244	60	NaN	1.4527	10.171	8.8614	-176.05	17.326	7.8512	-35.103	-768.61	1069.2	6.9599	786.14	1084.7	27.409	68.122	0	1	0.9129	-1.058	-12.277	-17.146	-0.097043	2.4028	10.745	16.752	0.81585	1.3447	-1.5318	-0.39454	1555.4
2.44	245	60	NaN	1.4571	10.085	8.9614	-176.05	17.41	7.7606	-35.341	-768.92	1069.2	6.6357	786.15	1084.8	27.375	69.946	0	1	1.5379	-0.42384	-12.262	-17.132	-0.089119	2.4085	10.659	16.837	1.4488	1.9846	-1.6036	-0.29504	1555.7
2.45	246	60	NaN	1.4923	10.033	8.9324	-176.03	17.458	7.7506	-35.239	-769.09	1069.2	6.5253	786.18	1084.8	28.595	71.125	0	1	1.6464	-0.31374	-12.264	-17.134	-0.045905	2.4309	10.608	16.884	1.6005	2.1171	-1.6559	-0.25003	1555.9
2.46	247	60	NaN	1.5283	9.9991	8.8925	-176.02	17.491	7.7448	-35.126	-769.21	1069.2	6.4313	786.21	1084.8	30.924	71.101	0	1	1.9493	-0.0064082	-12.267	-17.136	-0.0021481	2.4456	10.575	16.916	1.9471	2.4392	-1.6917	-0.2206	1556.1
2.47	248	60	NaN	1.5553	9.9738	8.8872	-176.02	17.532	7.6998	-35.128	-769.32	1069.2	6.2242	786.24	1084.9	32.958	71.094	0	1	2.4116	0.46278	-12.27	-17.14	0.032519	2.4607	10.55	16.955	2.4441	2.9235	-1.72	-0.18424	1556.2
2.48	249	60	NaN	1.5845	9.9583	8.8786	-176	17.578	7.6618	-35.133	-769.43	1069.2	6.0193	786.21	1084.9	30.496	70.788	0	1	3.1174	1.179	-12.268	-17.138	0.069162	2.4886	10.535	17.002	3.1866	3.6676	-1.7335	-0.13612	1556.3
2.49	250	60	NaN	1.6265	9.9461	8.8348	-175.98	17.609	7.7518	-35.044	-769.58	1069.2	6.1589	786.19	1084.9	30.264	69.654	0	1	3.8362	1.9083	-12.266	-17.136	0.10949	2.5056	10.525	17.03	3.9457	4.4139	-1.7419	-0.10582	1556.4
2.5	251	60	NaN	1.6426	9.9351	8.8363	-175.96	17.622	7.7691	-35.09	-769.71	1069.2	6.1324	786.16	1084.9	31.561	69.82	0	1	4.4335	2.5144	-12.268	-17.138	0.12493	2.5199	10.513	17.044	4.5584	5.0343	-1.755	-0.094322	1556.5
2.51	252	60	NaN	1.6661	9.9476	8.8099	-175.94	17.632	7.77	-35.057	-769.78	1069.2	6.0622	786.12	1084.9	30.705	70.496	0	1	5.223	3.3155	-12.272	-17.142	0.15225	2.5458	10.527	17.052	5.3752	5.8614	-1.7453	-0.090022	1556.5
2.52	253	60	NaN	1.6926	9.9613	8.7858	-175.93	17.626	7.7447	-35.038	-769.87	1069.2	5.9312	786.08	1085	32.485	68.945	0	1	6.3978	4.5076	-12.281	-17.15	0.18433	2.5622	10.542	17.045	6.5821	7.0699	-1.7391	-0.10489	1556.6
2.53	254	60	NaN	1.7158	9.9827	8.7754	-175.92	17.619	7.728	-35.067	-769.96	1069.2	5.8294	786.03	1085	31.283	66.301	0	1	7.2467	5.3691	-12.275	-17.145	0.21021	2.576	10.563	17.039	7.4569	7.945	-1.712	-0.10631	1556.6
2.54	255	60	NaN	1.7336	10.011	8.7769	-175.91	17.607	7.7329	-35.136	-770.03	1069.2	5.7858	785.97	1085	29.978	66.54	0	1	7.9181	6.0504	-12.268	-17.137	0.22707	2.5815	10.592	17.026	8.1452	8.6319	-1.6761	-0.11155	1556.6
2.55	256	60	NaN	1.7497	10.041	8.7781	-175.92	17.569	7.7567	-35.215	-770.12	1069.2	5.7861	785.92	1085	30.747	67.677	0	1	8.2048	6.3412	-12.274	-17.144	0.2403	2.5658	10.622	16.987	8.4451	8.907	-1.6525	-0.15681	1556.7
2.56	257	60	NaN	1.7718	10.101	8.7616	-175.94	17.518	7.8422	-35.291	-770.27	1069.2	5.9293	785.84	1085	28.847	70.527	0	1	8.6507	6.7937	-12.277	-17.147	0.2544	2.5454	10.682	16.937	8.9051	9.3391	-1.5956	-0.21019	1556.7
2.57	258	60	NaN	1.7877	10.164	8.7057	-175.94	17.472	7.8257	-35.256	-770.33	1069.2	5.7985	785.84	1085	30.078	67.087	0	1	9.2322	7.3838	-12.277	-17.147	0.27649	2.5529	10.746	16.89	9.5087	9.9367	-1.5308	-0.25728	1556.8
2.58	259	60	NaN	1.8026	10.254	8.6603	-175.96	17.421	7.9086	-35.264	-770.36	1069.2	5.9489	785.8	1085	26.032	64.078	0	1	9.6595	7.8173	-12.276	-17.145	0.28558	2.5253	10.836	16.839	9.945	10.343	-1.4399	-0.30631	1556.8
2.59	260	60	NaN	1.8196	10.402	8.6122	-175.99	17.365	7.9717	-35.305	-770.41	1069.2	6.0137	785.76	1085	25.241	64.792	0	1	9.9531	8.1152	-12.273	-17.143	0.29869	2.4842	10.984	16.783	10.252	10.599	-1.2895	-0.36016	1556.8
2.6	261	60	NaN	1.8378	10.561	8.5754	-176.03	17.311	8.0026	-35.376	-770.45	1069.3	5.9974	785.73	1085	28.208	64.749	0	1	10.048	8.2117	-12.273	-17.143	0.31487	2.4467	11.142	16.731	10.363	10.658	-1.131	-0.41207	1556.8
2.61	262	60	NaN	1.8554	10.702	8.559	-176.07	17.265	8.0217	-35.475	-770.46	1069.3	5.9916	785.74	1085	26.976	64.687	0	1	10.02	8.1829	-12.275	-17.144	0.32903	2.4083	11.282	16.685	10.349	10.591	-0.99325	-0.45953	1556.8
2.62	263	60	NaN	1.8721	10.857	8.5511	-176.12	17.215	8.0317	-35.602	-770.47	1069.3	5.9925	785.78	1085	23.649	62.622	0	1	9.7744	7.934	-12.281	-17.151	0.34114	2.3486	11.434	16.638	10.116	10.283	-0.84708	-0.51299	1556.9
2.63	264	60	NaN	1.8908	11.046	8.5338	-176.19	17.171	8.004	-35.756	-770.56	1069.4	5.8907	785.79	1085	25.952	63.951	0	1	9.7095	7.8681	-12.283	-17.153	0.35794	2.2803	11.621	16.597	10.067	10.148	-0.66224	-0.55604	1557
2.64	265	60	NaN	1.9086	11.179	8.4953	-176.26	17.135	8.0481	-35.789	-770.61	1069.4	6.0393	785.81	1085	27.005	65.992	0	1	9.7249	7.8837	-12.284	-17.153	0.36914	2.2053	11.752	16.562	10.094	10.089	-0.53117	-0.5916	1557.1
2.65	266	60	NaN	1.9243	11.3	8.4645	-176.32	17.077	8.046	-35.832	-770.67	1069.4	6.0702	785.88	1084.9	28.305	66.73	0	1	9.8423	8.0029	-12.283	-17.153	0.38223	2.1391	11.87	16.507	10.225	10.142	-0.41328	-0.64568	1557.2
2.66	267	60	NaN	1.9424	11.418	8.4349	-176.38	17.022	8.0633	-35.861	-770.72	1069.5	6.1805	785.95	1084.9	25.268	67.872	0	1	9.9666	8.1289	-12.283	-17.153	0.39535	2.0703	11.986	16.454	10.362	10.199	-0.29733	-0.69832	1557.3
2.67	268	60	NaN	1.9667	11.543	8.4259	-176.46	16.976	8.059	-35.959	-770.79	1069.5	6.2864	786.05	1084.9	28.132	66.844	0	1	10.138	8.3027	-12.283	-17.153	0.41235	1.9851	12.107	16.411	10.55	10.288	-0.17566	-0.74177	1557.5
2.68	269	60	NaN	1.9935	11.658	8.4359	-176.55	16.943	8.0164	-36.127	-770.9	1069.6	6.3236	786.15	1084.9	28.144	67.401	0	1	10.262	8.4283	-12.285	-17.155	0.43177	1.8928	12.22	16.381	10.693	10.321	-0.065304	-0.77439	1557.7
2.69	270	60	NaN	2.0107	11.723	8.4137	-176.6	16.936	8.0386	-36.169	-770.99	1069.6	6.4986	786.21	1084.9	26.906	67.51	0	1	10.342	8.51	-12.29	-17.159	0.4412	1.8299	12.285	16.374	10.783	10.34	-0.0047283	-0.78526	1557.9
2.7	271	60	NaN	2.0348	11.801	8.3782	-176.67	16.967	8.0188	-36.253	-771.1	1069.6	6.6424	786.27	1084.9	25.758	67.033	0	1	10.1	8.2639	-12.297	-17.166	0.4571	1.7502	12.362	16.406	10.557	10.014	0.065352	-0.76049	1558
2.71	272	60	NaN	2.0556	11.834	8.3373	-176.71	16.988	8.0077	-36.263	-771.18	1069.7	6.756	786.34	1084.9	27.733	66.06	0	1	9.7696	7.9291	-12.303	-17.173	0.47344	1.7055	12.396	16.426	10.243	9.6346	0.093091	-0.74664	1558.2
2.72	273	60	NaN	2.029	11.787	8.4756	-176.74	16.999	8.0159	-36.882	-771.58	1069.9	6.9124	786.42	1084.9	24.49	67.023	0	1	9.3147	7.4675	-12.307	-17.177	0.41885	1.6514	12.339	16.447	9.7335	9.1189	0.031519	-0.72984	1558.7
2.73	274	60	NaN	2.0101	11.748	8.549	-176.76	17.02	8.0113	-37.278	-771.85	1070.1	7.0347	786.48	1085	28.858	65.591	0	1	9.354	7.5073	-12.316	-17.186	0.38132	1.6101	12.294	16.473	9.7353	9.1174	-0.021713	-0.71206	1559
2.74	275	60	NaN	2.0141	11.727	8.5082	-176.78	17.047	7.9757	-37.323	-771.93	1070.1	7.0856	786.56	1085	28.403	62.667	0	1	9.5833	7.74	-12.327	-17.196	0.38196	1.5915	12.274	16.5	9.9652	9.3315	-0.052559	-0.69582	1559.2
2.75	276	60	NaN	2.0177	11.682	8.4601	-176.78	17.061	7.9265	-37.395	-772.03	1070.2	7.1093	786.7	1085.1	25.064	62.687	0	1	9.7484	7.9075	-12.337	-17.207	0.38222	1.5876	12.23	16.514	10.131	9.4951	-0.10736	-0.69245	1559.4
2.76	277	60	NaN	2.0068	11.627	8.4182	-176.77	17.047	7.9194	-37.434	-772.12	1070.2	7.2187	786.86	1085.1	24.954	56.406	0	1	9.8339	7.9943	-12.346	-17.216	0.36619	1.5879	12.174	16.5	10.2	9.5823	-0.17214	-0.71583	1559.7
2.77	278	60	NaN	2.0165	11.55	8.2821	-176.76	17.053	7.8984	-37.247	-772.17	1070.2	7.3556	787.04	1085.1	23.979	51.6	0	1	9.5046	7.6602	-12.35	-17.22	0.37798	1.6	12.1	16.503	9.8826	9.2601	-0.25049	-0.71656	1559.9
2.78	279	60	NaN	2.0491	11.512	8.103	-176.75	17.053	7.8233	-36.799	-772.06	1070	7.2879	787.18	1085.1	26.012	56.123	0	1	9.3633	7.5168	-12.358	-17.228	0.42948	1.6286	12.069	16.495	9.7928	9.1454	-0.28868	-0.73233	1559.9
2.79	280	60	NaN	2.0795	11.507	7.9235	-176.75	17.058	7.8258	-36.371	-771.86	1069.8	7.4212	787.3	1085.2	25.621	56.691	0	1	9.3984	7.5524	-12.37	-17.24	0.47061	1.6456	12.072	16.494	9.869	9.198	-0.29848	-0.74588	1559.8
2.8	281	60	NaN	2.0846	11.446	7.8737	-176.73	17.078	7.8219	-36.368	-771.9	1069.8	7.5256	787.4	1085.2	24.214	57.906	0	1	8.7575	6.9021	-12.383	-17.253	0.47218	1.6539	12.012	16.511	9.2297	8.556	-0.37067	-0.74133	1560
2.81	282	60	NaN	2.0836	11.363	7.875	-176.72	17.106	7.7605	-36.515	-772.01	1069.8	7.4708	787.5	1085.3	26.102	55.793	0	1	8.3195	6.4576	-12.394	-17.264	0.46803	1.6642	11.931	16.539	8.7875	8.1218	-0.46385	-0.72506	1560.2
2.82	283	60	NaN	2.1128	11.362	7.7485	-176.72	17.128	7.6916	-36.242	-771.78	1069.7	7.4136	787.62	1085.3	24.792	58.316	0	1	8.4623	6.6025	-12.401	-17.271	0.50925	1.6781	11.935	16.555	8.9715	8.2806	-0.46595	-0.7163	1560.1
2.83	284	60	NaN	2.1321	11.303	7.7289	-176.72	17.137	7.7024	-36.281	-771.75	1069.7	7.5786	787.75	1085.3	24.149	60.28	0	1	8.5966	6.7387	-12.408	-17.278	0.52118	1.6701	11.876	16.564	9.1177	8.4089	-0.532	-0.71459	1560.2
2.84	285	60	NaN	2.1454	11.236	7.6812	-176.71	17.177	7.7266	-36.261	-771.76	1069.6	7.7729	787.82	1085.4	25.2	53.072	0	1	8.7121	6.8559	-12.416	-17.285	0.52817	1.6734	11.813	16.6	9.2402	8.5293	-0.60229	-0.68531	1560.3
2.85	286	60	NaN	2.1742	11.153	7.5949	-176.71	17.214	7.7326	-36.162	-771.71	1069.6	7.9296	787.94	1085.4	23.649	46.117	0	1	9.5118	7.6675	-12.434	-17.304	0.55486	1.6738	11.735	16.633	10.067	9.3413	-0.6994	-0.67071	1560.3
2.86	287	60	NaN	2.2006	11.084	7.537	-176.71	17.252	7.7135	-36.108	-771.66	1069.5	7.9945	788.02	1085.4	23.869	47.289	0	1	10.709	8.882	-12.462	-17.332	0.58089	1.6743	11.668	16.667	11.29	10.556	-0.79402	-0.66429	1560.4
2.87	288	60	NaN	2.2074	11.005	7.5149	-176.7	17.278	7.67	-36.161	-771.61	1069.5	7.9885	788.1	1085.5	24.795	49.211	0	1	12.896	11.102	-12.529	-17.399	0.586	1.6777	11.59	16.693	13.482	12.779	-0.93928	-0.70604	1560.4
2.88	289	60	NaN	2.2036	10.917	7.5025	-176.7	17.291	7.6263	-36.258	-771.56	1069.5	7.9797	788.2	1085.4	24.886	51.523	0	1	13.952	12.173	-12.566	-17.436	0.57901	1.6788	11.502	16.706	14.531	13.851	-1.0641	-0.7301	1560.5
2.89	290	60	NaN	2.2209	10.86	7.4699	-176.71	17.306	7.6209	-36.251	-771.47	1069.5	8.0373	788.25	1085.5	24.402	47.301	0	1	13.906	12.127	-12.574	-17.444	0.59439	1.6659	11.446	16.72	14.501	13.793	-1.1278	-0.72415	1560.4
2.9	291	60	NaN	2.2394	10.761	7.4159	-176.72	17.326	7.6291	-36.226	-771.37	1069.5	8.139	788.3	1085.4	23.649	48.763	0	1	13.4	11.612	-12.586	-17.456	0.61009	1.6492	11.348	16.739	14.01	13.262	-1.2375	-0.71638	1560.4
2.91	292	60	NaN	2.2694	10.643	7.3607	-176.73	17.361	7.6463	-36.206	-771.25	1069.4	8.2202	788.31	1085.5	25.696	41.593	0	1	12.84	11.045	-12.598	-17.468	0.63772	1.6431	11.232	16.772	13.478	12.688	-1.3656	-0.6958	1560.3
2.92	293	60	NaN	2.2822	10.543	7.3243	-176.73	17.396	7.6309	-36.197	-771.17	1069.4	8.1932	788.31	1085.5	23.649	66.761	0	1	12.479	10.678	-12.609	-17.478	0.65174	1.6378	11.133	16.806	13.131	12.316	-1.476	-0.67231	1560.2
2.93	294	60	NaN	2.2901	10.451	7.2894	-176.74	17.423	7.6436	-36.191	-771.09	1069.4	8.2298	788.28	1085.5	29.24	71.482	0	1	12.208	10.403	-12.622	-17.491	0.65837	1.6291	11.041	16.832	12.866	12.033	-1.5804	-0.65917	1560.1
2.94	295	60	NaN	2.3017	10.356	7.2493	-176.74	17.448	7.6468	-36.175	-771.01	1069.4	8.2274	788.25	1085.5	31.477	70.639	0	1	12.092	10.286	-12.64	-17.51	0.67057	1.6251	10.948	16.856	12.763	11.911	-1.6923	-0.65352	1560
2.95	296	60	NaN	2.3192	10.257	7.2064	-176.74	17.485	7.6184	-36.146	-770.96	1069.4	8.1225	788.22	1085.5	28.911	67.681	0	1	11.952	10.144	-12.659	-17.528	0.69283	1.6306	10.85	16.892	12.645	11.775	-1.8085	-0.63643	1559.9
2.96	297	60	NaN	2.3407	10.158	7.1627	-176.74	17.542	7.6525	-36.118	-770.89	1069.4	8.1649	788.12	1085.6	29.633	67.823	0	1	11.809	9.9987	-12.675	-17.545	0.7137	1.6349	10.753	16.948	12.523	11.634	-1.9222	-0.59691	1559.7
2.97	298	60	NaN	2.3711	10.018	7.1061	-176.73	17.632	7.6397	-36.109	-770.76	1069.4	8.0324	787.99	1085.6	29.242	68.017	0	1	11.733	9.9209	-12.675	-17.545	0.74905	1.6514	10.614	17.035	12.482	11.572	-2.0614	-0.50954	1559.5
2.98	299	60	NaN	2.3802	9.924	7.0792	-176.72	17.668	7.6156	-36.141	-770.66	1069.4	7.892	787.92	1085.6	28.384	66.863	0	1	12.02	10.213	-12.69	-17.56	0.76197	1.6588	10.521	17.071	12.782	11.872	-2.1688	-0.48855	1559.3
2.99	300	60	NaN	2.3941	9.8178	7.0477	-176.72	17.67	7.6807	-36.169	-770.53	1069.4	7.9794	787.84	1085.6	28.848	60.057	0	1	12.687	10.889	-12.719	-17.589	0.7714	1.6569	10.415	17.072	13.458	12.546	-2.304	-0.51667	1559.1
3	301	60	NaN	2.4144	9.7224	7.008	-176.72	17.644	7.7081	-36.154	-770.4	1069.3	7.9671	787.81	1085.6	26.422	59.781	0	1	12.481	10.68	-12.728	-17.598	0.7925	1.6611	10.32	17.046	13.273	12.341	-2.4076	-0.55191	1558.9
3.01	302	60	NaN	2.4352	9.6429	6.9705	-176.72	17.602	7.6696	-36.112	-770.3	1069.3	7.7867	787.8	1085.6	27.687	60.377	0	1	11.363	9.5462	-12.715	-17.585	0.82132	1.6706	10.241	17.004	12.185	11.217	-2.4738	-0.58081	1558.8
3.02	303	60	NaN	2.4518	9.5581	6.9445	-176.72	17.543	7.6426	-36.084	-770.19	1069.3	7.6482	787.8	1085.5	25.734	61.169	0	1	11.913	10.104	-12.729	-17.598	0.84392	1.6729	10.156	16.945	12.757	11.777	-2.573	-0.65325	1558.7
3.03	304	60	NaN	2.4686	9.4475	6.9217	-176.73	17.42	7.6859	-36.072	-770.03	1069.3	7.7294	787.89	1085.4	30.485	64.601	0	1	12.111	10.305	-12.734	-17.604	0.85815	1.6642	10.043	16.825	12.969	11.969	-2.6914	-0.77872	1558.6
3.04	305	60	NaN	2.4806	9.3732	6.9046	-176.74	17.375	7.6824	-36.051	-769.94	1069.3	7.668	787.88	1085.4	31.748	66.432	0	1	10.944	9.1212	-12.711	-17.58	0.8731	1.6574	9.9664	16.782	11.818	10.779	-2.7445	-0.79844	1558.5
3.05	306	60	NaN	2.4937	9.3361	6.8814	-176.74	17.34	7.6675	-35.995	-769.87	1069.2	7.6006	787.91	1085.3	27.111	66.473	0	1	10.71	8.8837	-12.704	-17.574	0.89063	1.6608	9.9281	16.748	11.601	10.545	-2.7758	-0.82573	1558.5
3.06	307	60	NaN	2.5099	9.2487	6.8588	-176.73	17.333	7.6594	-35.942	-769.76	1069.2	7.497	787.84	1085.3	26.841	66.197	0	1	10.893	9.0687	-12.704	-17.573	0.91241	1.6737	9.8407	16.741	11.805	10.742	-2.863	-0.83236	1558.3
3.07	308	60	NaN	2.5285	9.1415	6.8386	-176.72	17.337	7.6459	-35.9	-769.6	1069.2	7.3575	787.74	1085.3	27.815	66.286	0	1	10.966	9.1427	-12.697	-17.566	0.93747	1.6876	9.7339	16.745	11.903	10.83	-2.9627	-0.82139	1558
3.08	309	60	NaN	2.5438	9.0421	6.8327	-176.72	17.326	7.6151	-35.896	-769.45	1069.2	7.1819	787.71	1085.3	29.662	65.89	0	1	11.057	9.2358	-12.692	-17.561	0.95915	1.6991	9.6341	16.734	12.017	10.935	-3.0574	-0.82758	1557.8
3.09	310	60	NaN	2.5479	8.9453	6.8489	-176.71	17.284	7.5784	-35.949	-769.35	1069.2	6.9922	787.77	1085.2	28.476	65.015	0	1	11.344	9.5266	-12.707	-17.577	0.96827	1.71	9.5354	16.694	12.312	11.237	-3.172	-0.8829	1557.8
3.1	311	60	NaN	2.5406	8.8722	6.8367	-176.71	17.242	7.5947	-35.931	-769.22	1069.1	6.9331	787.84	1085.2	26.855	61.588	0	1	11.031	9.209	-12.696	-17.566	0.96365	1.7156	9.4629	16.651	11.995	10.925	-3.2335	-0.91474	1557.7
3.11	312	60	NaN	2.5354	8.8207	6.8232	-176.7	17.242	7.6284	-35.9	-769.17	1069.1	6.9616	787.82	1085.2	23.649	60.286	0	1	10.079	8.2433	-12.657	-17.527	0.95848	1.7269	9.4129	16.65	11.038	9.9702	-3.244	-0.87671	1557.7
3.12	313	60	NaN	2.5284	8.7739	6.832	-176.69	17.224	7.6879	-35.926	-769.11	1069.1	7.0684	787.87	1085.2	24.256	60.155	0	1	9.6508	7.8085	-12.641	-17.511	0.94663	1.7246	9.3661	16.632	10.597	9.5331	-3.2754	-0.8795	1557.7
3.13	314	60	NaN	2.5128	8.7285	6.848	-176.68	17.23	7.6911	-35.981	-769.08	1069.1	7.0092	787.9	1085.2	24.871	57.678	0	1	9.1915	7.3425	-12.633	-17.502	0.93117	1.7398	9.3208	16.637	10.123	9.0822	-3.3119	-0.86497	1557.7
3.14	315	60	NaN	2.4887	8.663	6.8653	-176.65	17.265	7.6818	-36.053	-769.06	1069.1	6.8738	787.92	1085.2	23.649	59.398	0	1	8.4653	6.6055	-12.633	-17.502	0.90945	1.7747	9.2571	16.671	9.3747	8.3803	-3.3755	-0.83077	1557.7
3.15	316	60	NaN	2.4645	8.5888	6.8756	-176.61	17.309	7.6957	-36.106	-769.05	1069.1	6.7879	787.96	1085.3	26.08	60.218	0	1	8.0697	6.2041	-12.626	-17.495	0.88652	1.8114	9.1853	16.712	8.9562	8.0155	-3.4404	-0.78294	1557.7
3.16	317	60	NaN	2.4517	8.5565	6.8663	-176.6	17.333	7.6873	-36.082	-769.03	1069.1	6.7142	787.99	1085.3	27.577	60.868	0	1	7.827	5.9579	-12.616	-17.485	0.87724	1.8301	9.154	16.736	8.7043	7.7879	-3.4618	-0.74972	1557.7
3.17	318	60	NaN	2.4417	8.5217	6.861	-176.57	17.352	7.6687	-36.083	-769.06	1069	6.6145	788.07	1085.3	25.368	62.39	0	1	7.6844	5.8131	-12.608	-17.478	0.87106	1.8578	9.1204	16.753	8.5554	7.671	-3.4879	-0.72492	1557.8
3.18	319	60	NaN	2.4232	8.5064	6.8442	-176.54	17.407	7.6719	-36.058	-769.05	1069	6.606	788.09	1085.3	26.488	62.683	0	1	7.585	5.7123	-12.603	-17.472	0.85372	1.8866	9.1064	16.807	8.4387	7.5989	-3.4964	-0.66506	1557.8
3.19	320	60	NaN	2.3952	8.4908	6.8787	-176.53	17.467	7.6898	-36.193	-769.09	1069	6.6789	788.07	1085.3	26.093	59.62	0	1	7.4202	5.5451	-12.606	-17.476	0.81812	1.8948	9.0907	16.867	8.2383	7.4399	-3.5157	-0.60903	1557.8
3.2	321	60	NaN	2.373	8.492	6.8932	-176.52	17.509	7.6912	-36.263	-769.12	1069	6.7291	788.11	1085.3	25.729	60.999	0	1	7.4889	5.6148	-12.608	-17.478	0.79154	1.8999	9.0915	16.909	8.2805	7.5147	-3.5169	-0.56858	1557.9
3.21	322	60	NaN	2.3592	8.5021	6.8804	-176.52	17.538	7.711	-36.254	-769.17	1069	6.8291	788.15	1085.3	24.866	48.676	0	1	7.8181	5.9488	-12.608	-17.478	0.77455	1.8995	9.1016	16.939	8.5926	7.8483	-3.5067	-0.5391	1558
3.22	323	60	NaN	2.3479	8.5137	6.8697	-176.51	17.57	7.7498	-36.262	-769.23	1069	6.9592	788.14	1085.3	23.649	38.535	0	1	7.4636	5.5891	-12.613	-17.482	0.75825	1.8961	9.1138	16.97	8.2219	7.4853	-3.499	-0.51261	1558.1
3.23	324	60	NaN	2.3343	8.5499	6.8646	-176.49	17.602	7.6899	-36.292	-769.25	1069	6.7884	788.12	1085.3	23.881	39.067	0	1	7.2271	5.3491	-12.616	-17.486	0.74983	1.9216	9.1498	17.002	7.9769	7.2707	-3.4664	-0.48401	1558
3.24	325	60	NaN	2.3222	8.5911	6.8502	-176.5	17.588	7.7402	-36.311	-769.28	1069	6.9501	788.19	1085.3	23.649	38.994	0	1	7.582	5.7093	-12.615	-17.484	0.73114	1.9135	9.1906	16.988	8.3131	7.6228	-3.4242	-0.49606	1558.2
3.25	326	60	NaN	2.303	8.6361	6.8394	-176.48	17.591	7.7401	-36.319	-769.34	1069.1	6.9264	788.19	1085.4	23.666	33.81	0	1	7.9679	6.1008	-12.615	-17.484	0.71258	1.9307	9.236	16.991	8.6805	8.0315	-3.3786	-0.4928	1558.2
3.26	327	60	NaN	2.2808	8.7064	6.8375	-176.47	17.588	7.7164	-36.387	-769.44	1069.1	6.8619	788.22	1085.4	24.07	58.675	0	1	8.4403	6.5802	-12.617	-17.487	0.69041	1.9382	9.3065	16.988	9.1308	8.5184	-3.3108	-0.49855	1558.3
3.27	328	60	NaN	2.2643	8.782	6.8343	-176.47	17.581	7.7037	-36.449	-769.49	1069.1	6.8494	788.27	1085.4	23.649	60.781	0	1	8.8486	6.9945	-12.625	-17.495	0.67219	1.94	9.382	16.981	9.5208	8.9345	-3.2435	-0.51443	1558.4
3.28	329	60	NaN	2.252	8.8603	6.8239	-176.47	17.589	7.707	-36.484	-769.55	1069.1	6.8924	788.28	1085.4	23.975	62.007	0	1	9.1959	7.3469	-12.636	-17.506	0.65704	1.9391	9.4602	16.989	9.8529	9.286	-3.1759	-0.51692	1558.5
3.29	330	60	NaN	2.2354	8.9473	6.8065	-176.47	17.628	7.7036	-36.507	-769.67	1069.2	6.9218	788.22	1085.5	27.078	72.923	0	1	9.1399	7.2901	-12.641	-17.511	0.63857	1.9345	9.548	17.027	9.7784	9.2246	-3.0931	-0.48327	1558.6
3.3	331	60	NaN	2.2126	9.0177	6.7806	-176.47	17.669	7.671	-36.476	-769.75	1069.2	6.8604	788.17	1085.6	30.395	71.99	0	1	9.1342	7.2843	-12.648	-17.517	0.61919	1.9327	9.6203	17.067	9.7534	9.217	-3.0274	-0.45041	1558.6
3.31	332	60	NaN	2.1903	9.0936	6.7742	-176.49	17.714	7.7169	-36.498	-769.85	1069.2	7.043	788.11	1085.6	29.689	63.739	0	1	9.1867	7.3376	-12.656	-17.526	0.58948	1.9109	9.6968	17.111	9.7762	9.2485	-2.9591	-0.41467	1558.7
3.32	333	60	NaN	2.1778	9.2039	6.7156	-176.5	17.789	7.6974	-36.347	-769.84	1069.2	7.0196	788	1085.7	24.746	55.178	0	1	9.2253	7.3768	-12.659	-17.528	0.58318	1.9044	9.8105	17.182	9.8085	9.2811	-2.8484	-0.34621	1558.5
3.33	334	60	NaN	2.1521	9.3074	6.7179	-176.52	17.901	7.6331	-36.408	-770	1069.2	6.9012	787.76	1085.7	23.751	56.99	0	1	9.2617	7.4137	-12.661	-17.531	0.55954	1.8916	9.9149	17.293	9.8213	9.3053	-2.746	-0.23734	1558.4
3.34	335	60	NaN	2.1205	9.403	6.7449	-176.53	17.97	7.6152	-36.546	-770.18	1069.3	6.9098	787.57	1085.8	25.236	56.32	0	1	9.0475	7.1963	-12.66	-17.53	0.52254	1.8743	10.01	17.363	9.57	9.0706	-2.6506	-0.16677	1558.4
3.35	336	60	NaN	2.0908	9.4989	6.7504	-176.53	17.979	7.6555	-36.599	-770.26	1069.3	7.0516	787.49	1085.8	24.131	55.315	0	1	8.8237	6.9692	-12.659	-17.529	0.48564	1.862	10.105	17.373	9.3093	8.8312	-2.5543	-0.15645	1558.4
3.36	337	60	NaN	2.0591	9.6088	6.7439	-176.53	17.995	7.6711	-36.605	-770.34	1069.4	7.1147	787.34	1085.8	24.336	51.509	0	1	8.6906	6.8342	-12.658	-17.527	0.45142	1.8626	10.213	17.39	9.142	8.6967	-2.4443	-0.13741	1558.4
3.37	338	60	NaN	2.0163	9.7895	6.778	-176.51	18.043	7.6491	-36.748	-770.44	1069.4	7.1171	787.07	1085.8	23.649	58.821	0	1	9.0007	7.1489	-12.651	-17.521	0.40308	1.8795	10.39	17.443	9.4038	9.0284	-2.2612	-0.078136	1558.2
3.38	339	60	NaN	1.997	9.869	6.7842	-176.48	18.052	7.6465	-36.782	-770.44	1069.4	7.1161	786.97	1085.7	26.039	56.98	0	1	9.5239	7.6797	-12.643	-17.512	0.38243	1.906	10.468	17.453	9.9063	9.5857	-2.1748	-0.059833	1558.1
3.39	340	60	NaN	1.96	10.074	6.7772	-176.43	18.024	7.6522	-36.784	-770.44	1069.5	7.1765	786.76	1085.7	23.649	54.377	0	1	9.7092	7.8677	-12.647	-17.516	0.34297	1.9556	10.67	17.428	10.052	9.8233	-1.9765	-0.088564	1557.9
3.4	341	60	NaN	1.9193	10.302	6.7831	-176.36	17.938	7.6403	-36.824	-770.54	1069.6	7.2237	786.59	1085.7	25.646	53	0	1	9.6439	7.8015	-12.65	-17.52	0.29902	2.0179	10.895	17.345	9.9429	9.8194	-1.755	-0.17411	1557.8
3.41	342	60	NaN	1.9019	10.514	6.7733	-176.3	17.844	7.6193	-36.791	-770.62	1069.6	7.2691	786.47	1085.6	23.649	50.418	0	1	9.2767	7.4289	-12.652	-17.522	0.28111	2.0827	11.103	17.255	9.5578	9.5116	-1.5489	-0.26619	1557.8
3.42	343	60	NaN	1.9082	10.719	6.7411	-176.24	17.776	7.6122	-36.654	-770.59	1069.6	7.3668	786.36	1085.5	34.899	49.907	0	1	8.9814	7.1292	-12.647	-17.517	0.2887	2.1396	11.305	17.19	9.2701	9.2688	-1.3425	-0.32684	1557.7
3.43	344	60	NaN	1.8995	10.952	6.741	-176.19	17.694	7.6215	-36.591	-770.6	1069.7	7.524	786.31	1085.5	52.809	46.885	1	1	8.7779	6.9228	-12.635	-17.504	0.27642	2.1851	11.533	17.114	9.0544	9.1079	-1.1019	-0.39053	1557.6
3.44	345	60	NaN	1.8807	11.307	6.7613	-176.1	17.63	7.527	-36.568	-770.64	1069.8	7.4166	786.16	1085.4	59.091	57.232	1	1	8.1872	6.3234	-12.626	-17.495	0.26235	2.2824	11.882	17.055	8.4496	8.6058	-0.74375	-0.44061	1557.5
3.45	346	60	NaN	1.8573	11.727	6.7803	-176.03	17.565	7.5443	-36.55	-770.72	1069.9	7.6426	786.05	1085.4	61.123	72.514	1	1	7.8147	5.9454	-12.616	-17.486	0.23132	2.3395	12.296	16.996	8.046	8.2848	-0.32066	-0.48976	1557.5
3.46	347	60	NaN	1.8385	12.073	6.8111	-175.97	17.54	7.5287	-36.591	-770.84	1070.1	7.7164	785.94	1085.4	58.782	75.631	1	1	8.337	6.4754	-12.602	-17.471	0.20824	2.4037	12.636	16.977	8.5452	8.8791	0.034622	-0.49404	1557.5
3.47	348	60	NaN	1.8314	12.406	6.8281	-175.91	17.523	7.5135	-36.581	-770.95	1070.2	7.7828	785.86	1085.4	55.713	72.608	1	1	8.3511	6.4897	-12.595	-17.464	0.19908	2.4588	12.964	16.965	8.5502	8.9485	0.3698	-0.49975	1557.5
3.48	349	60	NaN	1.8603	12.847	6.8523	-175.85	17.502	7.5198	-36.519	-770.99	1070.3	7.9459	785.8	1085.4	54.488	63.958	1	1	8.0881	6.2228	-12.592	-17.461	0.22432	2.5182	13.4	16.949	8.3124	8.741	0.80822	-0.51213	1557.5
3.49	350	60	NaN	1.9248	13.398	6.9089	-175.77	17.488	7.5284	-36.487	-770.95	1070.5	8.1514	785.73	1085.3	55.719	50.818	1	1	7.8283	5.9592	-12.584	-17.454	0.28221	2.5918	13.946	16.941	8.1105	8.551	1.3611	-0.51305	1557.4
3.5	351	60	NaN	1.959	13.816	6.9671	-175.72	17.484	7.4938	-36.543	-770.89	1070.6	8.2158	785.69	1085.3	57.373	48.58	1	1	7.558	5.6849	-12.577	-17.446	0.3119	2.6374	14.358	16.942	7.8699	8.3223	1.7812	-0.50452	1557.3
3.51	352	60	NaN	2.0066	14.255	7.0301	-175.68	17.474	7.5055	-36.551	-770.79	1070.7	8.4154	785.69	1085.3	59.072	48.093	1	1	7.0542	5.1737	-12.557	-17.427	0.35178	2.6668	14.793	16.937	7.406	7.8405	2.2359	-0.48991	1557.2
3.52	353	60	NaN	2.0943	14.857	7.1557	-175.64	17.492	7.4567	-36.591	-770.78	1070.9	8.5378	785.62	1085.3	60.86	49.946	1	1	6.7019	4.8162	-12.546	-17.415	0.43339	2.6973	15.386	16.963	7.1353	7.5135	2.84	-0.45263	1557.1
3.53	354	60	NaN	2.1477	15.316	7.2002	-175.62	17.507	7.3792	-36.494	-770.8	1071.1	8.5427	785.59	1085.3	60.79	50.038	1	1	6.5413	4.6532	-12.546	-17.415	0.4902	2.7227	15.84	16.983	7.0315	7.3759	3.2945	-0.43236	1557.1
3.54	355	60	NaN	2.1966	15.752	7.1765	-175.61	17.521	7.2886	-36.206	-770.91	1071.1	8.5262	785.55	1085.3	59.844	50.258	1	1	6.3332	4.442	-12.544	-17.413	0.5504	2.7439	16.275	16.998	6.8836	7.186	3.7314	-0.41505	1557.2
3.55	356	60	NaN	2.2496	16.173	7.1514	-175.61	17.526	7.2211	-35.917	-771.04	1071.2	8.5754	785.51	1085.4	58.647	49.565	1	1	6.0257	4.1301	-12.541	-17.411	0.6123	2.7506	16.695	17.004	6.638	6.8806	4.1543	-0.40687	1557.2
3.56	357	60	NaN	2.2836	16.473	7.1734	-175.63	17.514	7.2026	-35.855	-771.12	1071.3	8.6957	785.51	1085.4	56.162	49.078	1	1	5.4305	3.5261	-12.538	-17.408	0.64426	2.7332	16.993	16.994	6.0748	6.2593	4.4546	-0.41362	1557.3
3.57	358	60	NaN	2.2986	16.742	7.1938	-175.64	17.513	7.1734	-35.806	-771.23	1071.4	8.7695	785.46	1085.4	53.85	48.033	1	1	5.038	3.1278	-12.535	-17.404	0.65838	2.7168	17.258	16.996	5.6964	5.8446	4.7235	-0.40814	1557.4
3.58	359	60	NaN	2.3356	17.072	7.2707	-175.7	17.495	7.1938	-35.79	-771.38	1071.5	9.0248	785.45	1085.4	51.091	48.403	1	1	4.7655	2.8513	-12.531	-17.401	0.68679	2.6533	17.585	16.982	5.4522	5.5045	5.0542	-0.41913	1557.5
3.59	360	60	NaN	2.366	17.281	7.3025	-175.73	17.512	7.1545	-35.689	-771.45	1071.5	9.0358	785.41	1085.5	48.41	46.756	1	1	4.7388	2.8242	-12.527	-17.397	0.72046	2.625	17.795	16.998	5.4592	5.4492	5.2672	-0.39863	1557.6
3.6	361	60	NaN	2.3887	17.454	7.3352	-175.78	17.512	7.1437	-35.62	-771.48	1071.6	9.1177	785.39	1085.5	44.985	44.726	1	1	4.8566	2.9437	-12.524	-17.393	0.74276	2.5781	17.966	16.999	5.5993	5.5218	5.4424	-0.3941	1557.6
3.61	362	60	NaN	2.405	17.615	7.3663	-175.84	17.507	7.1632	-35.553	-771.48	1071.6	9.2945	785.39	1085.5	43.439	41.868	1	1	5.0457	3.1356	-12.523	-17.392	0.75499	2.5134	18.127	16.995	5.8007	5.649	5.6039	-0.39762	1557.6
3.62	363	60	NaN	2.4175	17.782	7.4206	-175.91	17.506	7.182	-35.55	-771.42	1071.7	9.4994	785.41	1085.6	40.192	44.132	1	1	5.5225	3.6194	-12.525	-17.395	0.76001	2.4319	18.293	16.994	6.2825	6.0513	5.7686	-0.40069	1557.5
3.63	364	60	NaN	2.4261	17.965	7.5383	-176	17.495	7.1699	-35.747	-771.26	1071.7	9.6617	785.47	1085.6	38.861	37.648	1	1	6.3784	4.4879	-12.531	-17.4	0.75523	2.3285	18.476	16.985	7.1336	6.8164	5.9452	-0.41566	1557.4
3.64	365	60	NaN	2.4117	18.084	7.5938	-176.05	17.5	7.0982	-35.851	-771.07	1071.7	9.5853	785.49	1085.6	37.656	60.533	1	1	6.1591	4.2654	-12.55	-17.42	0.73967	2.2818	18.594	16.99	6.8988	6.5472	6.044	-0.42973	1557.3
3.65	366	60	NaN	2.4379	18.156	7.6219	-176.1	17.505	7.0632	-35.863	-770.87	1071.8	9.6304	785.5	1085.7	37.181	74.448	1	1	5.7153	3.8151	-12.572	-17.442	0.76361	2.2221	18.667	16.994	6.4789	6.0372	6.0949	-0.44748	1557.1
3.66	367	60	NaN	2.4485	18.208	7.5964	-176.16	17.494	7.0514	-35.782	-770.63	1071.8	9.7575	785.57	1085.7	39.888	79.034	1	1	5.2715	3.3647	-12.594	-17.464	0.77236	2.1639	18.72	16.983	6.0438	5.5286	6.1256	-0.48091	1556.9
3.67	368	60	NaN	2.459	18.236	7.5111	-176.23	17.493	7.0369	-35.594	-770.24	1071.7	9.9203	785.66	1085.7	40.79	79.7	1	1	4.8277	2.9144	-12.616	-17.486	0.78345	2.0949	18.75	16.978	5.6111	5.0093	6.1341	-0.50754	1556.6
3.68	369	60	NaN	2.4742	18.244	7.4253	-176.29	17.506	7.0074	-35.417	-769.82	1071.6	10.027	785.74	1085.7	41.233	74.344	1	1	4.3839	2.464	-12.638	-17.508	0.80089	2.0319	18.762	16.989	5.1847	4.4959	6.1233	-0.51933	1556.3
3.69	370	60	NaN	2.4893	18.237	7.3729	-176.34	17.527	6.9734	-35.326	-769.36	1071.6	10.072	785.82	1085.7	37.916	63.351	1	1	3.94	2.0137	-12.66	-17.53	0.81728	1.9829	18.757	17.007	4.7573	3.9966	6.0964	-0.52264	1555.9
3.7	371	60	NaN	2.4973	18.214	7.3088	-176.4	17.547	6.9546	-35.247	-768.7	1071.5	10.164	785.94	1085.7	36.686	48.882	1	1	3.4962	1.5633	-12.682	-17.552	0.82416	1.9261	18.737	17.024	4.3204	3.4895	6.0546	-0.52819	1555.4
3.71	372	60	NaN	2.4934	18.192	7.2883	-176.43	17.587	6.8561	-35.269	-768.21	1071.5	9.9433	785.98	1085.7	39.063	43.429	1	1	3.0524	1.113	-12.705	-17.574	0.82712	1.908	18.716	17.063	3.8795	3.021	6.011	-0.51075	1554.9
3.72	373	60	NaN	2.4904	18.142	7.2338	-176.45	17.601	6.8736	-35.202	-767.71	1071.4	10.005	786.03	1085.7	39.906	42.91	1	1	2.6086	0.66263	-12.727	-17.596	0.82384	1.8853	18.668	17.075	3.4324	2.5479	5.9418	-0.52169	1554.5
3.73	374	60	NaN	2.4938	18.074	7.1722	-176.46	17.613	6.9123	-35.124	-767.17	1071.3	10.088	786.08	1085.7	38.262	43.783	1	1	2.1648	0.21228	-12.749	-17.618	0.82649	1.8694	18.604	17.083	2.9913	2.0817	5.8549	-0.53497	1554
3.74	375	60	NaN	2.5026	17.984	7.1175	-176.47	17.614	6.9361	-35.033	-766.64	1071.3	10.105	786.14	1085.7	38.497	43.753	1	1	1.721	-0.23807	-12.771	-17.64	0.83757	1.8643	18.516	17.081	2.5585	1.6262	5.7453	-0.55899	1553.5
3.75	376	60	NaN	2.51	17.861	7.0802	-176.47	17.601	6.9613	-34.961	-765.98	1071.2	10.088	786.21	1085.7	36.756	42.787	1	1	1.2771	-0.68842	-12.793	-17.663	0.84759	1.8627	18.395	17.066	2.1247	1.1742	5.6023	-0.5963	1552.9
3.76	377	60	NaN	2.5217	17.714	7.0668	-176.48	17.583	7.0127	-34.934	-765.15	1071.1	10.11	786.28	1085.6	38.821	42.709	1	1	0.83332	-1.1388	-12.815	-17.685	0.8587	1.86	18.251	17.046	1.692	0.72125	5.4357	-0.63826	1552.2
3.77	378	60	NaN	2.572	17.596	7.0772	-176.47	17.576	7.0673	-34.884	-764.49	1071	10.153	786.31	1085.6	38.818	41.386	1	1	0.3895	-1.5891	-12.837	-17.707	0.90855	1.8715	18.136	17.037	1.2981	0.28239	5.2987	-0.66957	1551.5
3.78	379	60	NaN	2.5913	17.492	7.0973	-176.46	17.579	7.0916	-34.82	-763.79	1071	10.138	786.33	1085.6	37.209	42.058	1	1	-0.054315	-2.0395	-12.859	-17.729	0.93003	1.8763	18.033	17.037	0.87572	-0.16322	5.1743	-0.69142	1550.8
3.79	380	60	NaN	2.6354	17.322	7.1171	-176.47	17.573	7.1229	-34.591	-762.71	1070.9	10.138	786.37	1085.6	37.103	42.366	1	1	-0.49813	-2.4898	-12.881	-17.751	0.98144	1.8807	17.866	17.029	0.4833	-0.60915	4.985	-0.72171	1549.8
3.8	381	60	NaN	2.6887	17.186	7.1033	-176.47	17.571	7.1544	-34.255	-761.82	1070.8	10.164	786.4	1085.6	38.902	43.707	1	1	-0.94195	-2.9402	-12.903	-17.773	1.0453	1.8862	17.732	17.025	0.10336	-1.0539	4.8285	-0.74775	1548.9
3.81	382	60	NaN	2.7247	17.042	7.1116	-176.47	17.576	7.1773	-34.007	-761.11	1070.8	10.184	786.41	1085.6	37.602	40.12	1	1	-1.3858	-3.3905	-12.925	-17.795	1.089	1.8897	17.589	17.029	-0.29676	-1.5008	4.6638	-0.76644	1548.2
3.82	383	60	NaN	2.7444	16.866	7.1556	-176.47	17.584	7.1658	-33.867	-760.47	1070.8	10.113	786.41	1085.6	37.868	42.367	1	1	-1.8296	-3.8409	-12.947	-17.817	1.1158	1.8967	17.414	17.037	-0.71374	-1.9441	4.4663	-0.78051	1547.6
3.83	384	60	NaN	2.7747	16.681	7.1959	-176.47	17.593	7.1259	-33.679	-759.81	1070.8	9.9695	786.41	1085.6	37.192	36.914	1	1	-2.2734	-4.2912	-12.97	-17.839	1.1577	1.9096	17.23	17.043	-1.1157	-2.3816	4.2609	-0.79647	1546.9
3.84	385	60	NaN	2.8331	16.511	7.2164	-176.5	17.592	7.2116	-33.366	-759.04	1070.7	10.201	786.41	1085.6	37.35	44.655	1	1	-2.6831	-4.707	-12.953	-17.822	1.2183	1.8895	17.065	17.038	-1.4648	-2.8175	4.1123	-0.78406	1546.1
3.85	386	60	NaN	2.8597	16.348	7.3244	-176.5	17.586	7.2021	-33.335	-758.32	1070.7	10.17	786.43	1085.6	36.243	45.945	1	1	-3.0434	-5.0726	-12.88	-17.749	1.2465	1.8852	16.901	17.033	-1.797	-3.1873	4.0207	-0.716	1545.4
3.86	387	60	NaN	2.9252	16.116	7.4523	-176.52	17.584	7.2172	-33.144	-757.24	1070.8	10.228	786.44	1085.6	37.077	67.365	1	1	-3.4037	-5.4382	-12.807	-17.677	1.3158	1.8751	16.668	17.032	-2.0879	-3.5631	3.8608	-0.64456	1544.4
3.87	388	60	NaN	3.0492	15.984	7.405	-176.51	17.595	7.2255	-32.53	-756.06	1070.6	10.254	786.42	1085.6	37.376	72.531	1	1	-3.1284	-5.1588	-12.737	-17.607	1.4604	1.8983	16.541	17.038	-1.668	-3.2605	3.8036	-0.56886	1543.2
3.88	389	60	NaN	3.1441	15.783	7.4293	-176.51	17.606	7.2153	-32.151	-755.12	1070.6	10.249	786.41	1085.6	36.78	74.845	1	1	-0.37409	-2.364	-12.68	-17.55	1.5686	1.9185	16.341	17.048	1.1945	-0.44546	3.661	-0.50224	1542.2
3.89	390	60	NaN	3.1849	15.471	7.5984	-176.5	17.615	7.2018	-32.181	-754.45	1070.7	10.26	786.39	1085.6	38.053	71.976	1	1	-1.9555	-3.9686	-12.608	-17.478	1.6072	1.92	16.026	17.06	-0.3483	-2.0486	3.4172	-0.41762	1541.5
3.9	391	60	NaN	3.2564	15.257	7.6463	-176.49	17.64	7.2006	-31.961	-753.77	1070.6	10.276	786.33	1085.6	37.581	58.212	1	1	-6.3805	-8.4588	-12.527	-17.397	1.6855	1.941	15.813	17.084	-4.695	-6.5178	3.2859	-0.31284	1540.8
3.91	392	60	NaN	3.3464	14.958	7.779	-176.47	17.678	7.112	-31.936	-752.92	1070.7	10.066	786.28	1085.6	37.065	49.372	1	1	-6.3413	-8.419	-12.508	-17.377	1.7833	1.9708	15.513	17.123	-4.558	-6.4483	3.0052	-0.25437	1539.8
3.92	393	60	NaN	3.4612	14.837	7.6805	-176.46	17.708	7.1198	-31.21	-751.97	1070.4	10.112	786.22	1085.6	36.546	35.786	1	1	-6.3022	-8.3793	-12.488	-17.358	1.9224	1.9986	15.402	17.142	-4.3798	-6.3807	2.9143	-0.21559	1538.8
3.93	394	60	NaN	3.5265	14.677	7.6582	-176.47	17.738	7.1207	-30.824	-751.32	1070.2	10.128	786.14	1085.6	37.018	43.701	1	1	2.1342	0.18122	-12.454	-17.324	2.0007	2.0056	15.249	17.165	4.1349	2.1868	2.7946	-0.15836	1538.1
3.94	395	60	NaN	3.5671	14.488	7.7318	-176.48	17.739	7.1092	-30.743	-750.82	1070.2	10.104	786.13	1085.6	35.822	37.726	1	1	8.6503	6.7933	-12.402	-17.271	2.0447	1.9982	15.063	17.164	10.695	8.7915	2.6611	-0.10702	1537.6
3.95	396	60	NaN	3.6278	14.251	7.7897	-176.5	17.726	7.0913	-30.553	-750.26	1070	10.045	786.13	1085.5	35.632	41.311	1	1	12.263	10.459	-12.321	-17.191	2.1141	1.989	14.829	17.148	14.377	12.448	2.5081	-0.042427	1537
3.96	397	60	NaN	3.7005	13.969	7.8151	-176.52	17.726	7.0837	-30.257	-749.71	1069.9	9.9878	786.06	1085.5	23.649	40.199	1	1	12.893	11.099	-12.315	-17.184	2.1994	1.978	14.551	17.144	15.093	13.077	2.2363	-0.040617	1536.4
3.97	398	60	NaN	3.7036	13.727	7.982	-176.54	17.738	7.1136	-30.559	-749.6	1070	10.017	785.93	1085.5	49.832	41.29	1	1	12.697	10.9	-12.325	-17.194	2.1899	1.9485	14.307	17.158	14.887	12.849	1.9822	-0.036628	1536.1
3.98	399	60	NaN	3.7881	13.655	7.7958	-176.57	17.718	7.1781	-29.579	-748.78	1069.6	10.166	785.89	1085.5	59.09	45.122	1	1	12.217	10.412	-12.324	-17.194	2.3046	1.9457	14.249	17.123	14.521	12.358	1.9248	-0.070814	1535.3
3.99	400	60	NaN	3.7875	13.422	7.9716	-176.6	17.701	7.2331	-29.903	-748.68	1069.7	10.276	785.82	1085.5	60.902	47.77	1	1	11.734	9.9223	-12.326	-17.195	2.2876	1.9033	14.012	17.111	14.022	11.826	1.6864	-0.084374	1535.1
4	401	60	NaN	3.8025	13.196	8.0948	-176.61	17.706	7.2243	-29.902	-748.31	1069.7	10.165	785.7	1085.4	62.723	50.298	1	1	11.25	9.4311	-12.328	-17.198	2.3064	1.8923	13.785	17.118	13.556	11.323	1.4563	-0.079927	1534.6
4.01	402	60	NaN	3.8122	13.02	8.1386	-176.63	17.703	7.22	-29.665	-747.93	1069.6	10.081	785.6	1085.4	64.353	54.513	1	1	10.872	9.0478	-12.335	-17.204	2.3276	1.8895	13.609	17.114	13.2	10.937	1.274	-0.090669	1534.1
4.02	403	60	NaN	3.817	12.873	8.1591	-176.64	17.692	7.2378	-29.413	-747.68	1069.6	10.082	785.53	1085.4	65.406	56.011	1	1	10.57	8.7411	-12.344	-17.214	2.3414	1.8871	13.463	17.102	12.911	10.628	1.1193	-0.11186	1533.8
4.03	404	60	NaN	3.8312	12.719	8.2035	-176.63	17.69	7.241	-29.199	-747.42	1069.5	10.03	785.43	1085.3	65.493	55.916	1	1	10.342	8.5098	-12.355	-17.224	2.3652	1.9002	13.309	17.1	12.707	10.41	0.95388	-0.12442	1533.4
4.04	405	60	NaN	3.8324	12.551	8.259	-176.61	17.679	7.1975	-28.923	-747.05	1069.5	9.8187	785.31	1085.2	66.167	55.443	1	1	10.184	8.3493	-12.362	-17.231	2.3841	1.9413	13.138	17.091	12.568	10.291	0.7769	-0.14001	1532.9
4.05	406	60	NaN	3.8516	12.453	8.1969	-176.6	17.655	7.2162	-28.347	-746.7	1069.3	9.81	785.27	1085.2	65.909	55.514	1	1	10.135	8.2995	-12.362	-17.232	2.4248	1.9757	13.048	17.06	12.56	10.275	0.68575	-0.1719	1532.5
4.06	407	60	NaN	3.8421	12.322	8.2358	-176.58	17.636	7.1912	-28.077	-746.47	1069.2	9.6692	785.17	1085.1	65.325	54.609	1	1	9.8881	8.0493	-12.37	-17.24	2.4303	2.0098	12.917	17.041	12.318	10.059	0.54719	-0.1988	1532.2
4.07	408	60	NaN	3.8631	12.271	8.1799	-176.56	17.619	7.1728	-27.508	-746.04	1069	9.532	785.07	1085	65.914	55.738	1	1	9.5757	7.7324	-12.379	-17.248	2.4773	2.0499	12.87	17.021	12.053	9.7823	0.49139	-0.22748	1531.6
4.08	409	60	NaN	3.8796	12.235	8.1522	-176.56	17.61	7.1835	-27.1	-745.76	1068.9	9.4938	785.01	1084.9	66.104	61.33	1	1	9.2081	7.3593	-12.383	-17.253	2.5101	2.0719	12.835	17.009	11.718	9.4312	0.45211	-0.24393	1531.3
4.09	410	60	NaN	3.8734	12.177	8.2003	-176.56	17.609	7.2191	-27.011	-745.73	1068.8	9.5298	784.99	1084.9	64.974	67.471	1	1	8.6813	6.8248	-12.387	-17.257	2.5059	2.0763	12.777	17.009	11.187	8.901	0.38984	-0.24753	1531.2
4.1	411	60	NaN	3.8711	12.136	8.2343	-176.55	17.616	7.2544	-26.882	-745.71	1068.8	9.5191	784.95	1084.8	62.549	67.077	1	1	7.4499	5.5752	-12.386	-17.256	2.5088	2.0887	12.736	17.016	9.9587	7.6638	0.34997	-0.2398	1531.2
4.11	412	60	NaN	3.902	12.115	8.2609	-176.55	17.637	7.2573	-26.646	-745.65	1068.7	9.3804	784.91	1084.8	57.997	67.821	1	1	6.8051	4.9209	-12.387	-17.256	2.5536	2.1059	12.716	17.037	9.3587	7.0269	0.32916	-0.21959	1531.1
4.12	413	60	NaN	3.9194	12.113	8.297	-176.49	17.699	7.0987	-26.532	-745.65	1068.7	8.7252	784.79	1084.8	53.256	67.64	1	1	6.5814	4.6939	-12.388	-17.257	2.5997	2.1893	12.717	17.095	9.1811	6.8832	0.32964	-0.16235	1530.9
4.13	414	60	NaN	3.949	12.132	8.319	-176.51	17.699	7.2436	-26.378	-745.63	1068.6	9.0771	784.9	1084.7	47.049	66.37	1	1	6.3408	4.4498	-12.395	-17.264	2.6219	2.1663	12.736	17.095	8.9627	6.616	0.34163	-0.16926	1531
4.14	415	60	NaN	3.9892	12.169	8.3902	-176.51	17.731	7.3446	-26.3	-745.64	1068.5	9.2512	784.99	1084.7	39.493	62.739	1	1	5.8096	3.9108	-12.401	-17.271	2.6587	2.1569	12.774	17.126	8.4683	6.0677	0.37271	-0.14483	1531.1
4.15	416	60	NaN	4.0381	12.228	8.4888	-176.5	17.782	7.3782	-26.241	-745.65	1068.4	9.1846	785.09	1084.7	34.008	59.013	1	1	4.793	2.8793	-12.406	-17.276	2.7124	2.1723	12.836	17.175	7.5054	5.0516	0.42948	-0.10082	1531.2
4.16	417	60	NaN	4.0815	12.296	8.5686	-176.49	17.812	7.4264	-26.169	-745.64	1068.4	9.1923	785.23	1084.6	32.688	53.674	1	1	4.3214	2.4006	-12.418	-17.287	2.7583	2.184	12.905	17.203	7.0797	4.5847	0.48705	-0.084262	1531.4
4.17	418	60	NaN	4.1033	12.342	8.6215	-176.49	17.818	7.5009	-26.163	-745.62	1068.4	9.3356	785.35	1084.6	31.567	41.491	1	1	4.0075	2.0822	-12.431	-17.301	2.775	2.1853	12.951	17.209	6.7825	4.2675	0.52	-0.091697	1531.5
4.18	419	60	NaN	4.1643	12.445	8.7629	-176.47	17.87	7.548	-26.172	-745.58	1068.3	9.3021	785.59	1084.6	30.112	38.326	1	1	3.9913	2.0657	-12.439	-17.308	2.8371	2.2075	13.054	17.26	6.8284	4.2732	0.61556	-0.048174	1531.7
4.19	420	60	NaN	4.1786	12.528	8.8757	-176.42	17.947	7.5693	-26.065	-745.61	1068.3	9.1938	785.84	1084.6	29.368	38.839	1	1	4.0164	2.0911	-12.445	-17.314	2.8597	2.257	13.139	17.336	6.8761	4.3481	0.69467	0.022029	1531.9
4.2	421	60	NaN	4.1616	12.611	8.9845	-176.4	18.014	7.6276	-25.955	-745.61	1068.2	9.2083	786.16	1084.6	32.593	38.035	1	1	3.8276	1.8996	-12.451	-17.32	2.8466	2.2884	13.223	17.402	6.6742	4.1881	0.77205	0.081971	1532.3
4.21	422	60	NaN	4.1414	12.665	9.0538	-176.38	18.064	7.6437	-25.82	-745.61	1068.2	9.1417	786.42	1084.6	38.591	38.384	1	1	3.7605	1.8315	-12.454	-17.324	2.8341	2.3141	13.277	17.452	6.5945	4.1456	0.82268	0.12806	1532.5
4.22	423	60	NaN	4.1275	12.688	9.0873	-176.37	18.096	7.6071	-25.699	-745.64	1068.2	8.9696	786.59	1084.6	40.382	36.38	1	1	3.785	1.8563	-12.457	-17.326	2.8314	2.3372	13.3	17.484	6.6163	4.1935	0.84298	0.15797	1532.7
4.23	424	60	NaN	4.1096	12.705	9.1186	-176.36	18.115	7.5705	-25.542	-745.65	1068.2	8.7955	786.78	1084.6	48.828	39.131	1	1	3.8432	1.9155	-12.459	-17.329	2.8259	2.3584	13.317	17.503	6.6692	4.2739	0.8578	0.17433	1532.9
4.24	425	60	NaN	4.0681	12.756	9.1808	-176.35	18.134	7.5959	-25.14	-745.62	1068.2	8.6956	787.2	1084.6	54.002	44.168	1	1	3.9861	2.0604	-12.46	-17.33	2.8036	2.3878	13.369	17.521	6.7897	4.4483	0.90874	0.19109	1533.3
4.25	426	60	NaN	4.0451	12.777	9.2401	-176.33	18.139	7.5794	-25.031	-745.59	1068.2	8.532	787.37	1084.6	56.379	44.037	1	1	4.2747	2.3533	-12.459	-17.329	2.7908	2.417	13.39	17.527	7.0655	4.7703	0.93099	0.19825	1533.4
4.26	427	60	NaN	4.0279	12.792	9.3321	-176.3	18.138	7.5506	-25.018	-745.53	1068.2	8.3347	787.52	1084.6	57.709	45.642	1	1	4.6139	2.6975	-12.456	-17.325	2.7816	2.4548	13.403	17.527	7.3955	5.1523	0.94716	0.20137	1533.5
4.27	428	60	NaN	4.0061	12.787	9.4585	-176.25	18.106	7.5788	-25.02	-745.46	1068.3	8.2427	787.71	1084.5	58.367	46.175	1	1	5.0414	3.1312	-12.45	-17.319	2.7633	2.5115	13.394	17.499	7.8046	5.6427	0.94426	0.17928	1533.6
4.28	429	60	NaN	3.9853	12.763	9.5573	-176.17	18.063	7.6011	-24.946	-745.38	1068.3	8.1063	787.88	1084.5	59.042	46.124	1	1	5.1765	3.2684	-12.447	-17.317	2.7503	2.5903	13.365	17.461	7.9268	5.8587	0.91773	0.14452	1533.7
4.29	430	60	NaN	3.9693	12.726	9.5938	-176.08	18.041	7.511	-24.791	-745.32	1068.4	7.6361	787.94	1084.4	59.327	48.184	1	1	5.2442	3.3371	-12.445	-17.314	2.7578	2.7044	13.325	17.442	8.002	6.0415	0.87999	0.12748	1533.7
4.3	431	60	NaN	3.9589	12.688	9.5874	-176	18.033	7.3585	-24.641	-745.3	1068.4	7.0212	787.94	1084.4	59.865	47.738	1	1	5.4381	3.5338	-12.435	-17.305	2.7759	2.8202	13.285	17.435	8.214	6.354	0.84985	0.13046	1533.7
4.31	432	60	NaN	3.9545	12.666	9.6065	-176.02	17.958	7.5918	-24.618	-745.28	1068.4	7.718	788.11	1084.3	60.46	47.559	1	1	5.5899	3.6878	-12.428	-17.298	2.7464	2.7747	13.258	17.365	8.3363	6.4625	0.82996	0.067341	1533.8
4.32	433	60	NaN	3.9608	12.564	9.6467	-175.96	17.856	7.6184	-24.461	-745.26	1068.4	7.6134	788.24	1084.1	60.579	49.365	1	1	5.7087	3.8084	-12.423	-17.293	2.7626	2.8373	13.149	17.271	8.4713	6.6458	0.72535	-0.021988	1533.9
4.33	434	60	NaN	3.9736	12.526	9.6899	-175.93	17.808	7.6059	-24.433	-745.22	1068.4	7.4788	788.31	1084	60.389	50.84	1	1	6.1287	4.2346	-12.429	-17.299	2.7815	2.874	13.107	17.226	8.9102	7.1086	0.67781	-0.072717	1533.9
4.34	435	60	NaN	4.004	12.503	9.7385	-175.91	17.764	7.5606	-24.391	-745.17	1068.4	7.2453	788.36	1083.9	60.41	51.358	1	1	6.5617	4.6739	-12.436	-17.305	2.8222	2.9113	13.082	17.185	9.3838	7.5852	0.64651	-0.12042	1533.9
4.35	436	60	NaN	4.0415	12.491	9.7597	-175.91	17.717	7.5522	-24.276	-745.14	1068.4	7.1423	788.39	1083.8	60.591	51.948	1	1	6.0377	4.1423	-12.445	-17.314	2.8678	2.9204	13.069	17.138	8.9056	7.0627	0.62433	-0.17616	1533.9
4.36	437	60	NaN	4.0726	12.49	9.7733	-175.93	17.681	7.5677	-24.167	-745.12	1068.3	7.1353	788.41	1083.8	59.889	52.634	1	1	5.4659	3.562	-12.454	-17.324	2.9032	2.9032	13.07	17.102	8.3691	6.4652	0.61601	-0.22162	1533.9
4.37	438	60	NaN	4.0923	12.5	9.8304	-175.94	17.669	7.5409	-24.178	-745.12	1068.2	6.9939	788.42	1083.8	58.259	50.322	1	1	4.8941	2.9817	-12.463	-17.333	2.9278	2.8958	13.08	17.089	7.8219	5.8775	0.61675	-0.24398	1533.9
4.38	439	60	NaN	4.1128	12.517	9.8476	-175.96	17.628	7.6188	-24.15	-745.07	1068.2	7.1864	788.46	1083.7	55.762	48.471	1	1	4.3222	2.4015	-12.472	-17.342	2.9422	2.8676	13.097	17.048	7.2644	5.2691	0.62472	-0.29376	1533.9
4.39	440	60	NaN	4.1323	12.564	10.027	-176.01	17.598	7.6377	-24.337	-745.08	1068.1	7.0857	788.49	1083.7	54.041	46.195	1	1	3.7504	1.8212	-12.482	-17.351	2.9585	2.8144	13.144	17.017	6.7089	4.6356	0.66233	-0.33384	1534
4.4	441	60	NaN	4.144	12.61	10.175	-176.06	17.591	7.6608	-24.505	-745.08	1068.1	7.0119	788.49	1083.6	52.488	44.132	1	1	3.1785	1.241	-12.491	-17.36	2.9666	2.7639	13.191	17.01	6.1452	4.0049	0.70002	-0.35005	1534
4.41	442	60	NaN	4.14	12.623	10.293	-176.11	17.595	7.673	-24.621	-745.19	1068	6.9175	788.47	1083.6	49.485	44.468	0	1	2.6067	0.66073	-12.5	-17.37	2.9619	2.7098	13.205	17.013	5.5686	3.3705	0.70544	-0.35708	1534.1
4.42	443	60	NaN	4.1294	12.621	10.371	-176.15	17.604	7.6713	-24.66	-745.33	1067.9	6.7929	788.42	1083.5	46.295	40.163	0	1	2.0349	0.080478	-12.509	-17.379	2.9545	2.6744	13.206	17.02	4.9894	2.7549	0.69643	-0.35888	1534.1
4.43	444	60	NaN	4.1211	12.623	10.418	-176.17	17.611	7.6761	-24.666	-745.41	1067.8	6.7175	788.37	1083.5	43.26	38.524	0	1	1.463	-0.49978	-12.518	-17.388	2.9489	2.66	13.21	17.025	4.4119	2.1603	0.69116	-0.36296	1534.2
4.44	445	60	NaN	4.1103	12.621	10.481	-176.19	17.596	7.7193	-24.755	-745.49	1067.8	6.8022	788.36	1083.5	38.151	37.616	0	1	0.8912	-1.08	-12.528	-17.397	2.9317	2.6269	13.207	17.01	3.8229	1.5469	0.67928	-0.38702	1534.3
4.45	446	60	NaN	4.0676	12.629	10.631	-176.25	17.558	7.7669	-24.92	-745.7	1067.7	6.777	788.31	1083.4	33.102	37.464	0	1	0.31937	-1.6603	-12.537	-17.406	2.8838	2.5684	13.214	16.972	3.2032	0.90807	0.6774	-0.43468	1534.4
4.46	447	60	NaN	4.056	12.61	10.685	-176.28	17.517	7.7436	-24.929	-745.85	1067.7	6.6511	788.31	1083.4	25.23	37.39	0	1	-0.25247	-2.2405	-12.546	-17.416	2.8768	2.5427	13.197	16.931	2.6243	0.30214	0.65076	-0.48505	1534.6
4.47	448	60	NaN	4.0296	12.578	10.744	-176.3	17.489	7.7317	-24.999	-746.05	1067.6	6.5564	788.24	1083.3	23.649	36.764	0	1	-0.82431	-2.8208	-12.555	-17.425	2.8514	2.5201	13.164	16.902	2.0271	-0.30069	0.60905	-0.52271	1534.7
4.48	449	60	NaN	3.9938	12.523	10.783	-176.34	17.426	7.7222	-25.001	-746.33	1067.5	6.4653	788.18	1083.2	23.958	37.274	0	1	-1.3961	-3.401	-12.565	-17.434	2.8191	2.4903	13.11	16.839	1.4229	-0.91077	0.54538	-0.59546	1534.9
4.49	450	60	NaN	3.9583	12.448	10.814	-176.38	17.33	7.709	-24.983	-746.7	1067.4	6.3683	788.14	1083.1	24.011	37.524	0	1	-1.968	-3.9813	-12.574	-17.443	2.7882	2.4523	13.035	16.743	0.82018	-1.529	0.46136	-0.70017	1535.2
4.5	451	60	NaN	3.9295	12.367	10.857	-176.42	17.243	7.687	-25.028	-747.07	1067.3	6.2561	788.08	1083	23.649	36.637	0	1	-2.5398	-4.5616	-12.583	-17.453	2.7621	2.4172	12.953	16.657	0.22227	-2.1444	0.37014	-0.79584	1535.6
4.51	452	60	NaN	3.9087	12.3	10.88	-176.43	17.202	7.6412	-25.035	-747.37	1067.3	6.0885	787.99	1083	25.48	36.558	0	1	-3.1117	-5.1418	-12.592	-17.462	2.7474	2.4065	12.886	16.616	-0.36427	-2.7353	0.29384	-0.84623	1535.8
4.52	453	60	NaN	3.8955	12.27	10.894	-176.44	17.174	7.6151	-25.06	-747.5	1067.2	5.9981	787.98	1082.9	23.649	36.403	0	1	-3.6835	-5.7221	-12.601	-17.471	2.7367	2.4032	12.857	16.587	-0.94679	-3.3189	0.25519	-0.88398	1535.9
4.53	454	60	NaN	3.865	12.161	10.949	-176.46	17.124	7.6418	-25.192	-748	1067.2	6.0043	787.87	1082.9	23.649	37.041	0	1	-4.2553	-6.3023	-12.611	-17.48	2.7013	2.3727	12.748	16.537	-1.554	-3.9296	0.13781	-0.94357	1536.3
4.54	455	60	NaN	3.8308	12.031	10.979	-176.5	17.05	7.6859	-25.289	-748.58	1067.1	6.0485	787.78	1082.8	23.649	37.827	0	1	-4.8272	-6.8826	-12.62	-17.489	2.6623	2.3324	12.618	16.463	-2.1649	-4.5502	-0.0013389	-1.0268	1536.8
4.55	456	60	NaN	3.7984	11.883	10.996	-176.53	16.986	7.7577	-25.368	-749.22	1067	6.1635	787.66	1082.8	24.465	39.264	0	1	-5.399	-7.4628	-12.629	-17.499	2.6231	2.2924	12.471	16.398	-2.7759	-5.1704	-0.15837	-1.1005	1537.3
4.56	457	60	NaN	3.7753	11.738	11.017	-176.55	16.946	7.8172	-25.458	-749.82	1067	6.2507	787.53	1082.8	23.649	37.951	0	1	-5.9708	-8.0431	-12.638	-17.508	2.5937	2.2686	12.326	16.358	-3.3771	-5.7744	-0.31266	-1.1503	1537.8
4.57	458	60	NaN	3.7671	11.618	11.04	-176.55	16.914	7.8272	-25.553	-750.3	1067	6.2192	787.44	1082.7	24.183	37.383	0	1	-6.5427	-8.6233	-12.647	-17.517	2.5834	2.2663	12.205	16.327	-3.9592	-6.357	-0.44289	-1.19	1538.2
4.58	459	60	NaN	3.7681	11.485	11.045	-176.56	16.865	7.8921	-25.604	-750.78	1067	6.3334	787.38	1082.7	23.649	37.851	0	1	-7.1145	-9.2036	-12.657	-17.526	2.5786	2.2487	12.07	16.28	-4.5359	-6.9549	-0.58677	-1.2464	1538.6
4.59	460	60	NaN	3.7567	11.34	11.086	-176.55	16.84	7.8659	-25.792	-751.28	1067	6.1717	787.29	1082.6	23.649	38.665	0	1	-7.6863	-9.7838	-12.666	-17.536	2.5665	2.2624	11.921	16.259	-5.1198	-7.5214	-0.74447	-1.2769	1539
4.6	461	60	NaN	3.759	11.097	11.061	-176.54	16.811	7.8583	-25.84	-752.01	1067	6.059	787.15	1082.6	24.321	37.199	0	1	-8.2582	-10.364	-12.675	-17.545	2.5717	2.2747	11.675	16.233	-5.6865	-8.0894	-0.99983	-1.3121	1539.6
4.61	462	60	NaN	3.7665	10.868	11.023	-176.53	16.787	7.889	-25.862	-752.65	1067.1	6.0619	787.04	1082.5	23.697	36.147	0	1	-8.83	-10.944	-12.684	-17.554	2.5787	2.2824	11.444	16.211	-6.2513	-8.6619	-1.2406	-1.343	1540.1
4.62	463	60	NaN	3.7936	10.51	10.94	-176.51	16.775	7.9435	-25.883	-753.5	1067.2	6.115	786.88	1082.5	25.917	34.736	0	1	-9.4019	-11.525	-12.694	-17.563	2.6036	2.2977	11.082	16.204	-6.7982	-9.2269	-1.612	-1.3597	1540.8
4.63	464	60	NaN	3.8258	10.067	10.851	-176.49	16.778	7.9928	-25.979	-754.49	1067.3	6.1517	786.68	1082.5	24.618	37.2	0	1	-9.9737	-12.105	-12.703	-17.572	2.6315	2.3157	10.634	16.211	-7.3422	-9.7891	-2.0691	-1.361	1541.6
4.64	465	60	NaN	3.8255	9.7919	10.845	-176.48	16.788	8.0198	-26.238	-755.05	1067.4	6.1735	786.57	1082.5	25.886	37.24	0	1	-10.546	-12.685	-12.712	-17.582	2.6211	2.3162	10.353	16.227	-7.9245	-10.369	-2.359	-1.3548	1542
4.65	466	60	NaN	3.8302	9.5064	10.795	-176.47	16.801	8.0651	-26.424	-755.63	1067.6	6.2554	786.46	1082.5	26.538	37.565	0	1	-11.117	-13.265	-12.721	-17.591	2.6162	2.3197	10.062	16.245	-8.5012	-10.946	-2.659	-1.3456	1542.5
4.66	467	60	NaN	3.8508	9.0604	10.595	-176.45	16.805	8.0653	-26.489	-756.55	1067.7	6.2022	786.37	1082.5	26.521	37.5	0	1	-11.689	-13.846	-12.73	-17.6	2.637	2.3353	9.6117	16.254	-9.0522	-11.51	-3.1188	-1.3463	1543.3
4.67	468	60	NaN	3.8581	8.8525	10.49	-176.44	16.809	8.0551	-26.53	-756.99	1067.8	6.1516	786.32	1082.5	26.492	38.903	0	1	-12.261	-14.426	-12.74	-17.609	2.6449	2.345	9.4009	16.26	-9.6161	-12.081	-3.3388	-1.3491	1543.7
4.68	469	60	NaN	3.8685	8.6513	10.345	-176.43	16.817	8.0542	-26.553	-757.42	1067.8	6.1295	786.28	1082.5	23.954	37.819	0	1	-12.833	-15.006	-12.749	-17.619	2.6557	2.3549	9.1978	16.27	-10.177	-12.651	-3.5511	-1.3485	1544.1
4.69	470	60	NaN	3.8948	8.3403	10.122	-176.42	16.835	8.0823	-26.75	-758.12	1067.9	6.1628	786.22	1082.5	26.683	36.979	0	1	-13.405	-15.586	-12.758	-17.628	2.6739	2.3597	8.8827	16.293	-10.731	-13.227	-3.8754	-1.3348	1544.8
4.7	471	60	NaN	3.9322	8.0053	9.8799	-176.4	16.861	8.1237	-27.124	-758.89	1068.1	6.2124	786.14	1082.5	28.176	37.514	0	1	-13.977	-16.167	-12.767	-17.637	2.6961	2.3615	8.5417	16.324	-11.28	-13.805	-4.2257	-1.3128	1545.5
4.71	472	60	NaN	3.9593	7.8584	9.6977	-176.38	16.875	8.1317	-27.325	-759.24	1068.1	6.188	786.11	1082.5	25.58	35.615	0	1	-14.548	-16.747	-12.777	-17.646	2.717	2.3764	8.3931	16.34	-11.831	-14.37	-4.3835	-1.3059	1545.8
4.72	473	60	NaN	3.9903	7.6652	9.3778	-176.36	16.894	8.2301	-27.55	-759.76	1068.1	6.4033	786.07	1082.5	25.345	37.338	0	1	-15.12	-17.327	-12.786	-17.655	2.732	2.3821	8.1988	16.361	-12.388	-14.945	-4.587	-1.2948	1546.3
4.73	474	60	NaN	3.99	7.5888	9.2648	-176.35	16.898	8.1895	-27.724	-759.99	1068.2	6.2582	786.09	1082.5	23.649	36.112	0	1	-15.692	-17.907	-12.795	-17.665	2.7308	2.3913	8.1209	16.366	-12.961	-15.516	-4.6741	-1.299	1546.5
4.74	475	60	NaN	4.0188	7.491	8.9376	-176.33	16.932	8.186	-27.869	-760.39	1068.1	6.165	786.09	1082.5	25.448	36.139	0	1	-16.264	-18.488	-12.804	-17.674	2.7581	2.4117	8.0235	16.399	-13.506	-16.076	-4.7807	-1.2744	1546.9
4.75	476	60	NaN	4.0523	7.4455	8.5746	-176.3	16.964	8.2554	-28.08	-760.76	1068.1	6.2408	786.12	1082.5	24.06	36.917	0	1	-16.836	-19.068	-12.813	-17.683	2.7813	2.4263	7.9793	16.43	-14.054	-16.642	-4.8342	-1.2526	1547.3
4.76	477	60	NaN	4.0713	7.4833	8.313	-176.29	16.979	8.3271	-28.513	-761.03	1068.1	6.323	786.22	1082.5	23.649	37.758	0	1	-17.408	-19.648	-12.823	-17.692	2.7815	2.4244	8.0175	16.444	-14.626	-17.224	-4.8052	-1.2479	1547.7
4.77	478	60	NaN	4.0708	7.5769	8.163	-176.28	16.986	8.3432	-29.146	-761.21	1068.1	6.2738	786.36	1082.5	23.649	36.804	0	1	-17.979	-20.228	-12.832	-17.702	2.7596	2.4071	8.1103	16.452	-15.22	-17.821	-4.7216	-1.2491	1548
4.78	479	60	NaN	4.0523	7.6815	8.0466	-176.29	17.01	8.3844	-29.553	-761.28	1068.1	6.3169	786.44	1082.6	24.756	36.823	0	1	-18.551	-20.809	-12.841	-17.711	2.7246	2.3851	8.2153	16.476	-15.827	-18.424	-4.6258	-1.2347	1548.2
4.79	480	60	NaN	4.0327	7.7999	7.8457	-176.29	17.054	8.368	-29.765	-761.33	1068.1	6.1901	786.51	1082.6	24.774	39.094	0	1	-19.123	-21.389	-12.85	-17.72	2.702	2.3822	8.3362	16.518	-16.421	-19.007	-4.5141	-1.2021	1548.3
4.8	481	60	NaN	4.0012	7.9179	7.649	-176.29	17.095	8.388	-30.004	-761.44	1068	6.1647	786.58	1082.6	26.531	36.728	0	1	-19.695	-21.969	-12.86	-17.729	2.6628	2.3718	8.4574	16.556	-17.032	-19.597	-4.4021	-1.1737	1548.5
4.81	482	60	NaN	3.9604	8.0771	7.4461	-176.3	17.125	8.4434	-30.226	-761.49	1068	6.2521	786.67	1082.6	26.347	37.085	0	1	-20.267	-22.549	-12.869	-17.738	2.6107	2.3482	8.6187	16.584	-17.656	-20.201	-4.2501	-1.1546	1548.7
4.82	483	60	NaN	3.8854	8.3451	7.1884	-176.32	17.16	8.4989	-30.483	-761.41	1067.9	6.3343	786.81	1082.6	31.892	37.111	0	1	-20.839	-23.13	-12.878	-17.748	2.5232	2.3162	8.8896	16.616	-18.315	-20.813	-3.9884	-1.1317	1548.7
4.83	484	60	NaN	3.7779	8.7073	6.9331	-176.34	17.208	8.5328	-30.928	-761.24	1067.8	6.3503	786.98	1082.6	32.131	37.861	0	1	-21.41	-23.71	-12.887	-17.757	2.3986	2.2804	9.2554	16.66	-19.012	-21.43	-3.6318	-1.0973	1548.7
4.84	485	60	NaN	3.6699	9.0741	6.7791	-176.35	17.26	8.5419	-31.608	-761.04	1067.8	6.3137	787.15	1082.7	33.936	37.852	0	1	-21.982	-24.29	-12.896	-17.766	2.2668	2.2449	9.6246	16.709	-19.715	-22.045	-3.2718	-1.057	1548.7
4.85	486	60	NaN	3.5942	9.3722	6.6486	-176.36	17.3	8.5179	-32.06	-760.77	1067.7	6.2156	787.27	1082.7	35.071	37.564	0	1	-22.554	-24.87	-12.906	-17.775	2.1778	2.2235	9.9246	16.748	-20.376	-22.647	-2.9811	-1.0278	1548.6
4.86	487	60	NaN	3.4208	9.751	6.3766	-176.37	17.361	8.488	-32.569	-760.5	1067.7	6.104	787.43	1082.7	36.379	38.11	0	1	-23.126	-25.451	-12.915	-17.785	1.9896	2.198	10.305	16.807	-21.136	-23.253	-2.6099	-0.97706	1548.5
4.87	488	60	NaN	3.2608	9.9812	6.115	-176.39	17.384	8.4959	-32.834	-760.38	1067.7	6.1244	787.59	1082.7	36.731	37.964	0	1	-23.698	-26.031	-12.924	-17.794	1.8191	2.1677	10.538	16.828	-21.879	-23.863	-2.3866	-0.96564	1548.5
4.88	489	60	NaN	3.0479	10.248	5.731	-176.41	17.423	8.4843	-32.973	-760.23	1067.6	6.1096	787.75	1082.7	36.441	37.455	0	1	-24.27	-26.611	-12.933	-17.803	1.6017	2.1425	10.809	16.863	-22.668	-24.469	-2.1245	-0.9403	1548.5
4.89	490	60	NaN	2.7949	10.562	5.3334	-176.43	17.459	8.4815	-33.245	-760.04	1067.5	6.1268	787.95	1082.8	38.776	37.529	0	1	-24.841	-27.191	-12.943	-17.812	1.338	2.1089	11.126	16.895	-23.503	-25.083	-1.8164	-0.91746	1548.6
4.9	491	60	NaN	2.554	10.864	5.0462	-176.46	17.478	8.4952	-33.703	-759.82	1067.5	6.196	788.16	1082.8	36.775	37.512	0	1	-25.413	-27.772	-12.952	-17.821	1.0775	2.0639	11.43	16.912	-24.336	-25.708	-1.5219	-0.90963	1548.6
4.91	492	60	NaN	2.3643	11.113	4.8759	-176.48	17.502	8.4849	-34.151	-759.54	1067.5	6.2111	788.3	1082.8	36.221	38.927	0	1	-25.899	-28.265	-12.953	-17.823	0.87056	2.0245	11.68	16.935	-25.028	-26.24	-1.2736	-0.88751	1548.4
4.92	493	60	NaN	2.1572	11.338	4.7171	-176.5	17.543	8.4816	-34.64	-759.36	1067.5	6.243	788.41	1082.8	36.147	37.284	0	1	-25.502	-27.862	-12.875	-17.744	0.64413	1.9907	11.905	16.976	-24.858	-25.871	-0.96963	-0.76811	1548.4
4.93	494	60	NaN	1.9363	11.568	4.5201	-176.52	17.577	8.448	-35.068	-759.13	1067.6	6.1854	788.54	1082.9	35.785	36.856	0	1	-24.074	-26.412	-12.787	-17.657	0.40941	1.9522	12.135	17.01	-23.664	-24.46	-0.65172	-0.64665	1548.3
4.94	495	60	NaN	1.7444	11.755	4.2678	-176.55	17.613	8.4287	-35.331	-758.96	1067.6	6.1743	788.69	1082.9	36.758	41.515	0	1	-13.086	-15.263	-12.611	-17.481	0.20822	1.9133	12.322	17.046	-12.878	-13.35	-0.28954	-0.43488	1548.3
4.95	496	60	NaN	1.5381	11.887	4.0241	-176.59	17.653	8.426	-35.624	-758.91	1067.6	6.2098	788.83	1082.9	36.3	39.56	0	1	-8.0672	-10.17	-12.536	-17.405	-0.010164	1.8617	12.454	17.086	-8.0773	-8.3085	-0.08148	-0.3193	1548.4
4.96	497	60	NaN	1.2584	12.001	3.7357	-176.64	17.694	8.4246	-35.987	-758.92	1067.6	6.2627	789.01	1083	33.533	37.537	0	1	-9.1177	-11.236	-12.562	-17.432	-0.3051	1.7923	12.57	17.125	-9.4228	-9.4439	0.0075728	-0.30661	1548.6
4.97	498	60	NaN	0.96223	12.103	3.4351	-176.7	17.727	8.4224	-36.34	-758.93	1067.6	6.325	789.19	1083	34.32	41.604	0	1	-10.384	-12.521	-12.581	-17.451	-0.61639	1.7224	12.673	17.157	-11	-10.799	0.092505	-0.29391	1548.8
4.98	499	60	NaN	0.83368	12.136	3.3251	-176.72	17.747	8.4442	-36.599	-758.94	1067.6	6.4331	789.25	1083	32.894	44.133	0	1	-11.68	-13.836	-12.611	-17.48	-0.75846	1.6837	12.706	17.177	-12.438	-12.152	0.09557	-0.30314	1548.9
4.99	500	60	NaN	0.49002	12.256	2.972	-176.8	17.77	8.4616	-37.02	-758.75	1067.6	6.5926	789.44	1083.1	33.65	44.422	0	1	-12.988	-15.163	-12.67	-17.54	-1.1236	1.5894	12.827	17.198	-14.112	-13.574	0.1566	-0.34182	1548.9
5	501	60	NaN	0.2754	12.302	2.7214	-176.82	17.794	8.4253	-37.297	-758.61	1067.6	6.5647	789.58	1083.1	34.298	49.884	0	1	-14.343	-16.539	-12.702	-17.572	-1.3474	1.5533	12.876	17.22	-15.691	-14.986	0.17358	-0.35197	1548.9
5.01	502	60	NaN	-0.14447	12.296	2.4275	-176.84	17.823	8.3811	-38.175	-758.54	1067.7	6.5444	789.79	1083.2	32.533	52.258	0	1	-15.721	-17.937	-12.721	-17.591	-1.7989	1.5052	12.869	17.25	-17.52	-16.431	0.14768	-0.34098	1549.1
5.02	503	60	NaN	-0.49773	12.243	2.1661	-176.84	17.853	8.3355	-38.869	-758.54	1067.7	6.4935	789.96	1083.2	33.067	49.479	0	1	-19.058	-21.323	-12.752	-17.621	-2.1757	1.482	12.816	17.28	-21.234	-19.841	0.064488	-0.34164	1549.2
5.03	504	60	NaN	-0.73535	12.157	1.9281	-176.83	17.873	8.3185	-39.189	-758.58	1067.7	6.488	790.08	1083.2	32.233	48.757	0	1	-22.983	-25.305	-12.787	-17.656	-2.4248	1.4793	12.732	17.299	-25.408	-23.826	-0.055137	-0.35782	1549.4
5.04	505	60	NaN	-0.98025	12.066	1.6509	-176.83	17.881	8.3511	-39.419	-758.61	1067.7	6.6168	790.23	1083.3	31.86	51.814	0	1	-23.78	-26.115	-12.816	-17.685	-2.6827	1.4703	12.642	17.305	-26.463	-24.645	-0.17326	-0.3808	1549.6
5.05	506	60	NaN	-1.2267	12.015	1.3417	-176.82	17.892	8.3912	-39.557	-758.45	1067.7	6.7653	790.37	1083.3	33.394	54.984	0	1	-24.579	-26.925	-12.839	-17.709	-2.9398	1.4711	12.592	17.314	-27.518	-25.454	-0.24715	-0.39421	1549.6
5.06	507	60	NaN	-1.5512	11.845	0.94313	-176.8	17.925	8.4064	-39.98	-758.34	1067.6	6.8697	790.54	1083.3	31.355	53.16	0	1	-25.378	-27.736	-12.856	-17.726	-3.2837	1.4675	12.426	17.344	-28.661	-26.268	-0.43025	-0.38189	1549.7
5.07	508	60	NaN	-1.7842	11.709	0.70133	-176.76	17.996	8.1991	-40.374	-758.3	1067.6	6.2675	790.54	1083.4	30.975	55.472	0	1	-8.7479	-10.861	-12.568	-17.437	-3.5091	1.5192	12.293	17.412	-12.257	-9.3418	-0.27496	-0.025437	1549.6
5.08	509	60	NaN	-2.1868	11.464	0.27131	-176.77	18.016	8.268	-40.744	-758.27	1067.5	6.611	790.78	1083.4	31.667	62.345	0	1	5.1858	3.2778	-12.326	-17.196	-3.9378	1.4776	12.052	17.428	1.248	4.7554	-0.27417	0.23213	1549.9
5.09	510	60	NaN	-2.55	11.252	-0.079781	-176.8	18.022	8.3707	-41.173	-758.21	1067.5	7.0477	791.02	1083.4	31.091	67.345	0	1	5.2027	3.2949	-12.328	-17.198	-4.3328	1.4169	11.843	17.432	0.86991	4.7119	-0.48557	0.23353	1550.1
5.1	511	60	NaN	-2.8374	11.056	-0.33723	-176.82	18.038	8.354	-41.685	-758.19	1067.4	7.0929	791.16	1083.5	31.991	69.307	0	1	5.206	3.2982	-12.331	-17.201	-4.6406	1.3811	11.649	17.446	0.56536	4.6794	-0.6818	0.24489	1550.2
5.11	512	60	NaN	-3.1722	10.763	-0.70582	-176.84	18.048	8.3235	-42.163	-758.28	1067.3	7.1383	791.36	1083.5	31.212	68.773	0	1	5.1745	3.2663	-12.334	-17.204	-4.9944	1.3421	11.362	17.449	0.18006	4.6084	-0.97187	0.24514	1550.5
5.12	513	60	NaN	-3.2623	10.69	-0.80465	-176.85	18.043	8.3205	-42.309	-758.32	1067.3	7.1633	791.43	1083.6	29.957	68.926	0	1	5.1406	3.232	-12.335	-17.205	-5.0907	1.3223	11.291	17.442	0.049963	4.5542	-1.0444	0.23735	1550.6
5.13	514	60	NaN	-3.4168	10.612	-1.0104	-176.87	18.042	8.3388	-42.483	-758.22	1067.3	7.2987	791.53	1083.6	29.34	68.798	0	1	5.1089	3.1997	-12.335	-17.205	-5.2567	1.2923	11.215	17.438	-0.1478	4.492	-1.1202	0.23338	1550.6
5.14	515	60	NaN	-3.7127	10.45	-1.2538	-176.89	18.037	8.3509	-43.127	-758.26	1067.2	7.4532	791.71	1083.7	29.297	69.137	0	1	5.1159	3.2068	-12.336	-17.206	-5.5818	1.2448	11.057	17.429	-0.46588	4.4516	-1.2785	0.22383	1550.9
5.15	516	60	NaN	-3.948	10.316	-1.4407	-176.89	18.04	8.3329	-43.787	-758.35	1067.2	7.5267	791.87	1083.7	30.034	67.641	0	1	5.5762	3.6739	-12.33	-17.199	-5.8439	1.2137	10.926	17.43	-0.26774	4.8876	-1.404	0.23049	1551.1
5.16	517	60	NaN	-4.1019	10.21	-1.5901	-176.88	18.055	8.3013	-44.372	-758.46	1067.2	7.5508	791.97	1083.8	31.497	67.977	0	1	6.5369	4.6488	-12.316	-17.185	-6.02	1.2032	10.822	17.443	0.51695	5.852	-1.4937	0.25734	1551.4
5.17	518	60	NaN	-4.1968	10.121	-1.709	-176.86	18.073	8.283	-44.826	-758.6	1067.2	7.582	792.04	1083.9	30.424	65.097	0	1	6.6139	4.7269	-12.314	-17.184	-6.1325	1.2025	10.735	17.459	0.48137	5.9294	-1.5789	0.27537	1551.6
5.18	519	60	NaN	-4.2259	10.068	-1.7615	-176.85	18.08	8.2869	-45.012	-758.72	1067.3	7.6324	792.09	1083.9	27.751	59.823	0	1	6.5463	4.6584	-12.315	-17.185	-6.1701	1.2014	10.682	17.466	0.37623	5.8597	-1.6332	0.2815	1551.8
5.19	520	60	NaN	-4.2541	9.9942	-1.8886	-176.84	18.086	8.2758	-45.22	-758.92	1067.4	7.6838	792.19	1083.9	23.649	56.988	0	0	6.4735	4.5844	-12.314	-17.184	-6.2076	1.2029	10.605	17.475	0.26588	5.7873	-1.7085	0.29118	1552.1
5.2	521	60	NaN	-4.2613	9.8963	-2.2461	-176.83	18.114	8.2092	-45.261	-759.16	1067.4	7.6496	792.35	1084	26.981	57.762	0	0	6.4169	4.527	-12.312	-17.182	-6.2145	1.2196	10.509	17.501	0.20245	5.7466	-1.803	0.31872	1552.5
5.21	522	60	NaN	-4.2218	9.8507	-2.4685	-176.82	18.147	8.1256	-45.393	-759.47	1067.4	7.5547	792.49	1084	23.649	57.447	0	0	6.4064	4.5164	-12.31	-17.179	-6.1757	1.2234	10.463	17.534	0.23068	5.7398	-1.8465	0.35495	1553
5.22	523	60	NaN	-4.1435	9.881	-2.5848	-176.82	18.186	8.1037	-45.645	-759.73	1067.5	7.597	792.58	1084.1	30.669	57.422	0	0	6.4822	4.5932	-12.307	-17.177	-6.1079	1.2111	10.493	17.574	0.37432	5.8044	-1.8146	0.39696	1553.3
5.23	524	60	NaN	-4.0653	9.9551	-2.6153	-176.83	18.222	8.1109	-45.986	-759.91	1067.6	7.6824	792.66	1084.1	23.649	56.175	0	0	6.5977	4.7104	-12.306	-17.175	-6.0451	1.1908	10.567	17.611	0.55253	5.9012	-1.7388	0.4355	1553.6
5.24	525	60	NaN	-4.019	10.021	-2.5766	-176.83	18.246	8.0996	-46.342	-760.05	1067.6	7.6863	792.73	1084.2	45.928	57.617	0	0	6.6677	4.7815	-12.305	-17.174	-6.0118	1.1726	10.632	17.636	0.65586	5.954	-1.6727	0.4612	1553.8
5.25	526	60	NaN	-3.9894	10.059	-2.5253	-176.84	18.259	8.1088	-46.612	-760.2	1067.7	7.7338	792.78	1084.2	52.91	56.693	1	0	6.7416	4.8565	-12.304	-17.174	-5.9937	1.1592	10.667	17.65	0.74797	6.0157	-1.6373	0.47634	1554
5.26	527	60	NaN	-3.8742	10.192	-2.5831	-176.85	18.277	8.1798	-46.747	-760.38	1067.7	7.9792	792.86	1084.3	54.542	57.22	1	0	6.8203	4.9364	-12.304	-17.174	-5.8921	1.1304	10.801	17.668	0.92822	6.0668	-1.5028	0.49368	1554.3
5.27	528	60	NaN	-3.7814	10.285	-2.6475	-176.85	18.301	8.1457	-46.804	-760.75	1067.8	7.9002	792.91	1084.3	55.67	55.911	1	0	6.8852	5.0022	-12.304	-17.173	-5.7979	1.1319	10.894	17.692	1.0873	6.1341	-1.4099	0.51889	1554.7
5.28	529	60	NaN	-3.7234	10.377	-2.6886	-176.85	18.321	8.1266	-46.854	-761	1067.9	7.848	792.92	1084.4	56.431	56.485	1	0	6.9342	5.052	-12.303	-17.172	-5.7396	1.133	10.985	17.713	1.1947	6.185	-1.3183	0.54098	1555
5.29	530	60	NaN	-3.6311	10.513	-2.651	-176.85	18.331	8.1153	-47.113	-761.32	1068	7.8072	792.97	1084.4	55.642	58.139	1	0	7.1008	5.221	-12.302	-17.171	-5.6548	1.1249	11.119	17.726	1.446	6.3459	-1.183	0.55418	1555.3
5.3	531	60	NaN	-3.5277	10.651	-2.5782	-176.85	18.334	8.0935	-47.451	-761.68	1068.1	7.7391	793.03	1084.5	54.828	54.619	1	0	7.2526	5.375	-12.301	-17.171	-5.5608	1.1121	11.254	17.731	1.6918	6.487	-1.0473	0.56068	1555.8
5.31	532	60	NaN	-3.4742	10.726	-2.5495	-176.86	18.34	8.0793	-47.611	-761.89	1068.2	7.7015	793.06	1084.5	54.867	55.57	1	0	7.3086	5.4319	-12.302	-17.171	-5.5114	1.0983	11.327	17.738	1.7972	6.5302	-0.97457	0.56693	1556
5.32	533	60	NaN	-3.4257	10.789	-2.5409	-176.88	18.352	8.1515	-47.707	-762.14	1068.2	7.8931	793.05	1084.5	55.03	55.791	1	0	7.3852	5.5095	-12.301	-17.17	-5.4732	1.0686	11.39	17.751	1.912	6.5782	-0.91074	0.58107	1556.3
5.33	534	60	NaN	-3.3668	10.872	-2.5777	-176.89	18.369	8.1479	-47.703	-762.33	1068.3	7.8653	793.07	1084.5	55.92	54.731	1	0	7.4717	5.5973	-12.299	-17.168	-5.4129	1.0603	11.471	17.771	2.0589	6.6576	-0.82792	0.60215	1556.5
5.34	535	60	NaN	-3.288	10.947	-2.6235	-176.91	18.397	8.1515	-47.668	-762.75	1068.3	7.823	793.1	1084.5	55.564	54.377	1	0	7.5475	5.6743	-12.298	-17.168	-5.3307	1.0458	11.545	17.799	2.2168	6.72	-0.75305	0.63109	1556.9
5.35	536	60	NaN	-3.2036	11.035	-2.605	-176.94	18.423	8.17	-47.801	-763.18	1068.3	7.8226	793.14	1084.6	56.291	53.351	1	0	7.6164	5.7442	-12.297	-17.167	-5.2505	1.0169	11.633	17.825	2.3659	6.7611	-0.66467	0.65809	1557.4
5.36	537	60	NaN	-3.1193	11.153	-2.5492	-176.96	18.447	8.2033	-48.031	-763.53	1068.3	7.8469	793.17	1084.6	56.933	51.026	1	0	7.5674	5.6944	-12.294	-17.164	-5.175	0.98561	11.751	17.849	2.3923	6.68	-0.54331	0.6856	1557.8
5.37	538	60	NaN	-3.0452	11.287	-2.4969	-176.97	18.469	8.2465	-48.241	-763.78	1068.4	7.8827	793.18	1084.6	57.878	53.616	1	0	7.5724	5.6995	-12.29	-17.16	-5.1096	0.96353	11.884	17.871	2.4628	6.6631	-0.40594	0.71091	1558.1
5.38	539	60	NaN	-2.9907	11.396	-2.4581	-176.97	18.485	8.2875	-48.395	-763.92	1068.4	7.9196	793.18	1084.6	59.991	52.805	1	0	7.6423	5.7704	-12.287	-17.156	-5.062	0.95458	11.994	17.887	2.5803	6.725	-0.29307	0.73075	1558.2
5.39	540	60	NaN	-2.9417	11.46	-2.3915	-176.96	18.496	8.3001	-48.605	-764.22	1068.4	7.8621	793.2	1084.7	61.269	50.684	1	0	7.6646	5.7931	-12.282	-17.152	-5.0181	0.95911	12.057	17.899	2.6465	6.7522	-0.22534	0.74713	1558.5
5.4	541	60	NaN	-2.8799	11.524	-2.4146	-176.96	18.504	8.3673	-48.535	-764.5	1068.4	7.9777	793.23	1084.7	62.148	49.573	1	0	7.6994	5.8284	-12.278	-17.147	-4.9576	0.95824	12.122	17.905	2.7418	6.7866	-0.15536	0.75798	1558.8
5.41	542	60	NaN	-2.7755	11.664	-2.4594	-176.95	18.527	8.3957	-48.442	-764.77	1068.4	7.9582	793.21	1084.7	62.008	50.466	1	0	7.7971	5.9275	-12.273	-17.143	-4.8488	0.97274	12.263	17.929	2.9483	6.9002	-0.010827	0.78554	1559.1
5.42	543	60	NaN	-2.6971	11.804	-2.4521	-176.93	18.543	8.4143	-48.512	-765.04	1068.5	7.8973	793.22	1084.8	61.582	51.204	1	0	7.8754	6.0069	-12.27	-17.14	-4.7704	0.99631	12.401	17.945	3.105	7.0032	0.13124	0.80541	1559.4
5.43	544	60	NaN	-2.6562	11.899	-2.4134	-176.91	18.558	8.4443	-48.652	-765.31	1068.5	7.8884	793.23	1084.8	61.541	52.314	1	0	7.9428	6.0754	-12.268	-17.137	-4.7338	1.0125	12.496	17.961	3.209	7.0879	0.22874	0.82376	1559.7
5.44	545	60	NaN	-2.6163	11.979	-2.4243	-176.9	18.576	8.4807	-48.614	-765.56	1068.6	7.9211	793.22	1084.8	61.759	49.861	1	0	8.0301	6.1639	-12.263	-17.133	-4.6934	1.0242	12.576	17.979	3.3366	7.1881	0.31282	0.84637	1559.9
5.45	546	60	NaN	-2.533	12.12	-2.5484	-176.88	18.581	8.4957	-48.236	-765.8	1068.6	7.8825	793.26	1084.8	62.215	50.014	1	0	8.1242	6.2594	-12.258	-17.127	-4.5945	1.056	12.716	17.986	3.5296	7.3154	0.45815	0.85852	1560.2
5.46	547	60	NaN	-2.48	12.246	-2.6046	-176.87	18.581	8.495	-48.092	-765.92	1068.7	7.8257	793.29	1084.8	62.4	50.236	1	0	8.1381	6.2736	-12.246	-17.116	-4.5339	1.0716	12.838	17.989	3.6042	7.3451	0.59215	0.87327	1560.3
5.47	548	60	NaN	-2.4491	12.352	-2.6209	-176.86	18.595	8.508	-48.016	-766.09	1068.7	7.7779	793.28	1084.8	61.888	50.02	1	0	8.1511	6.2867	-12.24	-17.109	-4.4982	1.0904	12.944	18.003	3.6528	7.3771	0.70436	0.89327	1560.5
5.48	549	60	NaN	-2.4452	12.475	-2.6044	-176.85	18.602	8.5253	-48.031	-766.2	1068.7	7.7375	793.29	1084.9	60.877	50.232	1	0	8.1627	6.2985	-12.239	-17.109	-4.4933	1.1015	13.067	18.01	3.6694	7.4	0.82765	0.90087	1560.6
5.49	550	60	NaN	-2.459	12.648	-2.5649	-176.84	18.616	8.5728	-48.146	-766.36	1068.8	7.7486	793.27	1084.9	60.257	48.142	1	0	8.1743	6.3103	-12.239	-17.109	-4.5115	1.1125	13.238	18.026	3.6628	7.4227	0.99954	0.91785	1560.7
5.5	551	60	NaN	-2.4681	12.825	-2.5381	-176.82	18.632	8.6175	-48.239	-766.54	1068.9	7.7405	793.24	1084.9	59.492	45.555	1	0	8.1859	6.3221	-12.238	-17.108	-4.5236	1.1278	13.412	18.044	3.6624	7.4498	1.174	0.9363	1560.9
5.51	552	60	NaN	-2.465	12.958	-2.5484	-176.8	18.635	8.6259	-48.223	-766.68	1069	7.6527	793.24	1084.9	57.272	46.648	1	0	8.1975	6.3338	-12.238	-17.108	-4.5164	1.1451	13.543	18.051	3.6811	7.4789	1.3045	0.94356	1561
5.52	553	60	NaN	-2.4761	13.087	-2.5759	-176.79	18.637	8.6335	-48.193	-766.83	1069.1	7.5733	793.25	1084.9	52.186	45.236	1	0	8.2091	6.3456	-12.238	-17.107	-4.5233	1.1583	13.668	18.056	3.6858	7.5039	1.4309	0.94882	1561.2
5.53	554	60	NaN	-2.4561	13.268	-2.6747	-176.76	18.655	8.704	-47.98	-766.96	1069.1	7.5648	793.22	1084.9	46.299	40.217	1	0	8.2208	6.3574	-12.237	-17.107	-4.4951	1.1997	13.848	18.075	3.7257	7.5571	1.6108	0.96825	1561.2
5.54	555	60	NaN	-2.4554	13.381	-2.7156	-176.74	18.656	8.7112	-47.944	-767.1	1069.2	7.4591	793.23	1084.9	43.427	41.66	1	0	8.2324	6.3692	-12.237	-17.106	-4.489	1.2217	13.959	18.078	3.7434	7.5909	1.722	0.9712	1561.4
5.55	556	60	NaN	-2.4552	13.49	-2.7391	-176.74	18.666	8.7478	-48.007	-767.21	1069.2	7.4688	793.21	1084.9	40.62	40.443	1	0	8.244	6.381	-12.236	-17.106	-4.4914	1.2214	14.067	18.089	3.7526	7.6024	1.8304	0.98351	1561.5
5.56	557	60	NaN	-2.4302	13.625	-2.8304	-176.75	18.676	8.7623	-47.956	-767.33	1069.3	7.4022	793.21	1084.9	41.553	40.098	1	0	8.2556	6.3928	-12.236	-17.105	-4.4618	1.2216	14.199	18.103	3.7938	7.6144	1.9628	0.99735	1561.6
5.57	558	60	NaN	-2.3829	13.777	-2.9642	-176.75	18.686	8.7336	-47.872	-767.48	1069.4	7.1901	793.23	1084.9	45.041	41.636	1	0	8.2672	6.4046	-12.235	-17.105	-4.4034	1.226	14.346	18.117	3.8638	7.6305	2.1104	1.0123	1561.8
5.58	559	60	NaN	-2.3323	13.909	-3.0735	-176.77	18.701	8.7076	-47.902	-767.62	1069.5	6.9932	793.22	1084.9	49.464	40.897	1	0	8.2788	6.4163	-12.235	-17.105	-4.3465	1.2207	14.473	18.137	3.9323	7.637	2.2384	1.0322	1561.9
5.59	560	60	NaN	-2.2766	13.976	-3.2361	-176.79	18.711	8.7728	-47.688	-767.7	1069.5	7.114	793.2	1084.9	52.192	41.037	1	0	8.2904	6.4281	-12.234	-17.104	-4.2874	1.2004	14.54	18.147	4.003	7.6285	2.3056	1.0426	1561.9
5.6	561	60	NaN	-2.216	13.979	-3.3972	-176.8	18.695	8.7508	-47.372	-767.79	1069.5	7.0245	793.25	1084.9	54.839	41.449	1	0	8.3021	6.4399	-12.234	-17.104	-4.2117	1.2048	14.543	18.131	4.0903	7.6447	2.3089	1.0275	1562.1
5.61	562	60	NaN	-2.0385	14.078	-3.6316	-176.82	18.719	8.7266	-47.297	-767.85	1069.6	6.8803	793.22	1084.9	55.976	45.117	1	0	8.3137	6.4517	-12.234	-17.103	-4.0261	1.1878	14.641	18.156	4.2876	7.6395	2.4075	1.0524	1562.1
5.62	563	60	NaN	-1.9029	14.146	-3.8074	-176.85	18.719	8.7988	-47.268	-767.89	1069.6	7.0505	793.21	1084.9	57.658	46.587	1	0	8.3253	6.4635	-12.233	-17.103	-3.8957	1.1539	14.708	18.157	4.4295	7.6174	2.4749	1.0543	1562.1
5.63	564	60	NaN	-1.8199	14.172	-3.9391	-176.87	18.714	8.8172	-47.164	-767.93	1069.7	7.0953	793.21	1084.9	58.944	47.223	1	0	8.3369	6.4753	-12.233	-17.102	-3.8105	1.1425	14.733	18.154	4.5264	7.6178	2.5002	1.0512	1562.2
5.64	565	60	NaN	-1.6675	14.18	-4.1615	-176.87	18.715	8.7574	-46.957	-768	1069.7	6.931	793.21	1085	58.301	48.398	1	0	8.3485	6.4871	-12.232	-17.102	-3.6444	1.1535	14.74	18.155	4.7041	7.6406	2.5073	1.0533	1562.2
5.65	566	60	NaN	-1.3391	14.187	-4.5736	-176.88	18.704	8.7694	-46.716	-768.12	1069.7	6.9933	793.23	1085	56.362	47.318	1	0	8.3601	6.4988	-12.232	-17.101	-3.3092	1.1467	14.746	18.145	5.0509	7.6456	2.514	1.0437	1562.3
5.66	567	60	NaN	-1.1408	14.204	-4.8334	-176.89	18.709	8.8021	-46.572	-768.06	1069.7	7.1189	793.2	1085	54.775	45.416	1	0	8.3717	6.5106	-12.231	-17.101	-3.1104	1.1398	14.763	18.15	5.2613	7.6505	2.5318	1.0488	1562.3
5.67	568	60	NaN	-0.97843	14.215	-5.0371	-176.9	18.697	8.8152	-46.674	-768.03	1069.8	7.1936	793.22	1085	53.068	47.009	1	0	8.3834	6.5224	-12.231	-17.101	-2.9545	1.1289	14.772	18.139	5.4289	7.6513	2.5415	1.0384	1562.3
5.68	569	60	NaN	-0.68256	14.144	-5.3228	-176.89	18.713	8.8012	-46.911	-768.2	1069.8	7.2179	793.2	1085	46.032	43.82	1	0	8.395	6.5342	-12.231	-17.1	-2.668	1.1197	14.701	18.156	5.727	7.6539	2.4707	1.056	1562.4
5.69	570	60	NaN	-0.31492	14.081	-5.7733	-176.89	18.738	8.7409	-46.796	-768.23	1069.8	7.1436	793.2	1085	40.445	39.579	1	0	8.4066	6.546	-12.23	-17.1	-2.2934	1.128	14.639	18.18	6.1132	7.6739	2.4088	1.0806	1562.4
5.7	571	60	NaN	-0.015004	14.046	-6.159	-176.9	18.748	8.7239	-46.548	-768.17	1069.7	7.1868	793.23	1085	35.051	38.896	1	0	8.4182	6.5578	-12.23	-17.099	-1.986	1.127	14.604	18.189	6.4322	7.6847	2.3748	1.0902	1562.4
5.71	572	60	NaN	0.1841	14.006	-6.3436	-176.92	18.751	8.7664	-46.603	-768.17	1069.7	7.3718	793.25	1085	35.628	38.054	1	0	8.4298	6.5696	-12.229	-17.099	-1.7957	1.103	14.565	18.191	6.6341	7.6726	2.3362	1.0926	1562.4
5.72	573	60	NaN	0.4586	13.913	-6.5601	-176.92	18.788	8.7338	-47.083	-768.2	1069.7	7.3557	793.2	1085	30.258	38.512	1	0	8.4414	6.5813	-12.229	-17.098	-1.5382	1.0833	14.475	18.227	6.9032	7.6646	2.2461	1.1282	1562.4
5.73	574	60	NaN	1.1101	13.741	-7.262	-176.95	18.845	8.6799	-47.187	-768.17	1069.5	7.3939	793.17	1085.1	32.29	37.459	1	0	8.453	6.5931	-12.228	-17.098	-0.89209	1.0456	14.31	18.276	7.561	7.6388	2.0816	1.1776	1562.4
5.74	575	60	NaN	1.5592	13.696	-7.7295	-176.92	18.924	8.3914	-47.039	-767.91	1069.5	6.5991	793.02	1085.1	36.234	36.762	1	0	8.4647	6.6049	-12.228	-17.098	-0.40888	1.1117	14.269	18.352	8.0558	7.7166	2.041	1.2541	1561.9
5.75	576	60	NaN	1.8971	13.61	-8.0912	-176.97	18.917	8.4767	-47.082	-767.84	1069.5	6.9839	793.08	1085.1	46.832	38.498	1	0	8.4763	6.6167	-12.227	-17.097	-0.086709	1.0489	14.184	18.343	8.3896	7.6656	1.9566	1.246	1561.9
5.76	577	60	NaN	2.3587	13.468	-8.5168	-177.01	18.922	8.5678	-47.311	-767.73	1069.4	7.3996	793.13	1085.1	49.511	38.687	1	0	8.4879	6.6285	-12.227	-17.097	0.35125	0.98116	14.046	18.344	8.8391	7.6096	1.8185	1.2473	1561.9
5.77	578	60	NaN	2.8715	13.32	-9.0051	-177.03	18.951	8.5623	-47.385	-767.58	1069.2	7.4936	793.11	1085.1	52.916	41.167	1	0	8.4995	6.6403	-12.227	-17.096	0.85761	0.9595	13.904	18.367	9.3571	7.5998	1.6772	1.271	1561.7
5.78	579	60	NaN	3.3288	13.206	-9.5188	-177.03	18.972	8.5627	-47.099	-767.43	1069.1	7.5695	793.07	1085.1	54.037	42.591	1	0	8.5111	6.6521	-12.226	-17.096	1.3224	0.96014	13.794	18.383	9.8335	7.6122	1.5681	1.2875	1561.5
5.79	580	60	NaN	3.939	13.076	-10.146	-177.03	19.01	8.5726	-46.875	-767.13	1068.9	7.6702	793	1085.2	52.175	43.348	1	0	8.5227	6.6638	-12.226	-17.095	1.9367	0.96433	13.672	18.414	10.459	7.6282	1.4462	1.3189	1561.2
5.8	581	60	NaN	4.2528	12.91	-10.36	-177.03	19.029	8.5564	-47.267	-767.24	1068.8	7.6664	792.99	1085.2	49.759	41.426	1	0	8.5344	6.6756	-12.225	-17.095	2.2363	0.95222	13.512	18.427	10.771	7.6278	1.2867	1.3326	1561.3
5.81	582	60	NaN	4.5973	12.868	-10.639	-177.02	19.052	8.5174	-47.351	-767.01	1068.7	7.5875	792.97	1085.2	40.219	38.786	1	0	8.546	6.6874	-12.225	-17.094	2.5803	0.9602	13.473	18.447	11.126	7.6476	1.2483	1.3521	1561
5.82	583	60	NaN	4.9888	12.819	-10.872	-177.01	19.081	8.5297	-47.726	-766.76	1068.5	7.6417	792.93	1085.2	23.649	38.398	1	0	8.5576	6.6992	-12.224	-17.094	2.9557	0.95607	13.43	18.47	11.513	7.6553	1.2054	1.3757	1560.8
5.83	584	60	NaN	5.3383	12.793	-11.052	-176.99	19.115	8.5271	-48.191	-766.45	1068.3	7.6227	792.9	1085.2	33.313	39.079	1	0	8.5692	6.711	-12.224	-17.094	3.2883	0.95939	13.41	18.498	11.858	7.6704	1.186	1.404	1560.4
5.84	585	60	NaN	5.5821	12.799	-11.203	-176.97	19.146	8.5049	-48.488	-766.12	1068.2	7.5291	792.89	1085.2	25.719	38.192	1	0	8.5808	6.7228	-12.223	-17.093	3.5243	0.96897	13.421	18.524	12.105	7.6917	1.1974	1.4312	1560.1
5.85	586	60	NaN	5.7252	12.802	-11.349	-176.97	19.169	8.5156	-48.55	-765.89	1068.2	7.5299	792.86	1085.1	35.362	39.344	1	0	8.5924	6.7346	-12.223	-17.093	3.6647	0.96981	13.426	18.545	12.257	7.7044	1.203	1.4523	1559.9
5.86	587	60	NaN	5.8375	12.775	-11.512	-176.95	19.199	8.5429	-48.525	-765.75	1068.2	7.5407	792.8	1085.2	40.116	38.107	1	0	8.604	6.7463	-12.223	-17.092	3.7773	0.98664	13.4	18.575	12.381	7.733	1.1774	1.4823	1559.6
5.87	588	2.5	NaN	5.9825	12.706	-11.743	-176.94	19.237	8.5807	-48.507	-765.54	1068.2	7.5655	792.8	1085.2	43.997	39.72	1	0	8.6157	6.7581	-12.222	-17.092	3.9218	0.99614	13.331	18.612	12.537	7.7543	1.1088	1.52	1559.4
5.88	589	2.5	NaN	6.0231	12.652	-11.754	-176.95	19.243	8.5688	-48.754	-765.46	1068.1	7.4711	792.83	1085.2	49.337	42.246	1	0	8.6273	6.7699	-12.222	-17.091	3.9567	0.98797	13.278	18.617	12.584	7.7579	1.0559	1.526	1559.4
5.89	590	2.5	NaN	6.0494	12.589	-11.725	-176.94	19.265	8.5861	-49.12	-765.29	1068.1	7.4174	792.84	1085.1	51.129	45.976	1	0	8.6389	6.7817	-12.221	-17.091	3.9714	0.98349	13.215	18.639	12.61	7.7652	0.99418	1.548	1559.3
5.9	591	2.5	NaN	6.0605	12.532	-11.714	-176.93	19.282	8.594	-49.336	-765.16	1068.1	7.3519	792.86	1085.1	51.43	45.705	1	0	8.6505	6.7935	-12.221	-17.09	3.9767	0.98323	13.158	18.655	12.627	7.7767	0.93753	1.5643	1559.1
5.91	592	2.5	NaN	6.0592	12.475	-11.726	-176.93	19.295	8.5979	-49.397	-765.08	1068.1	7.2789	792.88	1085.1	51.193	46.96	1	0	8.6621	6.8053	-12.22	-17.09	3.9758	0.98702	13.101	18.668	12.638	7.7923	0.88091	1.5783	1559.1
5.92	593	2.5	NaN	6.0497	12.403	-11.726	-176.92	19.324	8.6291	-49.459	-764.98	1068.1	7.2404	792.88	1085.1	51.116	47.125	1	0	8.6737	6.8171	-12.22	-17.09	3.9653	0.99292	13.03	18.696	12.639	7.81	0.80993	1.6067	1559
5.93	594	2.5	NaN	6.0223	12.339	-11.724	-176.93	19.338	8.672	-49.456	-764.87	1068	7.2546	792.91	1085.1	51.331	45.389	1	0	8.6853	6.8288	-12.22	-17.089	3.9373	0.98725	12.967	18.71	12.623	7.8161	0.74759	1.6207	1558.9
5.94	595	2.5	NaN	5.9717	12.297	-11.688	-176.92	19.354	8.6857	-49.505	-764.76	1068	7.2259	792.92	1085.1	51.026	45.371	1	0	8.697	6.8406	-12.219	-17.089	3.8859	0.99039	12.926	18.725	12.583	7.831	0.70672	1.6365	1558.8
5.95	596	2.5	NaN	5.9165	12.272	-11.62	-176.93	19.368	8.6965	-49.605	-764.61	1068	7.2127	792.95	1085.1	50.801	45.957	1	0	8.7086	6.8524	-12.219	-17.088	3.8274	0.98277	12.903	18.737	12.536	7.8352	0.68465	1.649	1558.7
5.96	597	2.5	NaN	5.847	12.244	-11.514	-176.94	19.377	8.6997	-49.76	-764.47	1067.9	7.1761	792.99	1085.1	48.465	43.944	1	0	8.7202	6.8642	-12.218	-17.088	3.7533	0.9713	12.877	18.744	12.474	7.8355	0.65869	1.6565	1558.6
5.97	598	2.5	NaN	5.7504	12.195	-11.378	-176.94	19.379	8.696	-49.943	-764.34	1067.9	7.1086	793.05	1085.1	39.969	39.345	1	0	8.7318	6.876	-12.218	-17.087	3.6524	0.96352	12.829	18.746	12.384	7.8395	0.6108	1.6588	1558.5
5.98	599	2.5	NaN	5.6299	12.142	-11.266	-176.96	19.38	8.7381	-50.004	-764.19	1067.9	7.2155	793.1	1085.1	27.576	31.484	1	0	8.7434	6.8878	-12.217	-17.087	3.5256	0.94043	12.777	18.745	12.269	7.8282	0.55998	1.658	1558.4
5.99	600	2.5	NaN	5.5156	12.062	-11.14	-176.97	19.382	8.7254	-50.047	-764.08	1067.8	7.1738	793.14	1085.2	23.649	28.842	1	0	8.755	6.8996	-12.217	-17.087	3.4112	0.92325	12.699	18.745	12.166	7.8228	0.48176	1.6584	1558.4
6	601	2.5	NaN	5.4509	12.019	-11.078	-176.98	19.381	8.7097	-50.044	-764.02	1067.8	7.1331	793.17	1085.1	23.649	27.49	1	0	8.7667	6.9113	-12.216	-17.086	3.3481	0.91415	12.657	18.744	12.115	7.8255	0.44049	1.6577	1558.3
6.01	602	2.5	NaN	5.3898	11.974	-11.008	-176.99	19.378	8.6999	-50.068	-763.99	1067.8	7.1027	793.21	1085.1	23.649	24.958	1	0	8.7783	6.9231	-12.216	-17.086	3.2873	0.9066	12.612	18.74	12.066	7.8297	0.39571	1.6546	1558.3
6.02	603	2.5	NaN	5.2959	11.894	-10.884	-177	19.373	8.7023	-50.105	-763.95	1067.8	7.0968	793.27	1085.1	23.649	26.275	1	0	8.7899	6.9349	-12.216	-17.085	3.1922	0.89688	12.533	18.734	11.982	7.8318	0.31754	1.6488	1558.4
6.03	604	2.5	NaN	5.1644	11.785	-10.726	-177.01	19.368	8.7266	-49.99	-763.86	1067.7	7.1582	793.36	1085.1	23.649	24.005	1	0	8.8015	6.9467	-12.215	-17.085	3.0626	0.88743	12.427	18.726	11.864	7.8341	0.21162	1.6415	1558.4
6.04	605	2.5	NaN	5.0871	11.686	-10.507	-177.01	19.38	8.6951	-50.007	-763.84	1067.6	7.0571	793.43	1085.1	23.649	24.005	1	0	8.8131	6.9585	-12.215	-17.084	2.9885	0.88718	12.331	18.735	11.802	7.8457	0.11623	1.6506	1558.4
6.05	606	2.5	NaN	5.044	11.669	-10.363	-177	19.407	8.6836	-49.872	-763.73	1067.5	6.9938	793.47	1085.2	23.649	24.005	1	0	8.8247	6.9703	-12.214	-17.084	2.9526	0.90438	12.318	18.759	11.777	7.8747	0.10369	1.6748	1558.3
6.06	607	2.5	NaN	5.0144	11.675	-10.246	-177	19.438	8.6646	-49.769	-763.63	1067.5	6.922	793.49	1085.2	42.888	26.384	1	0	8.8396	6.9854	-12.21	-17.08	2.9293	0.91552	12.326	18.787	11.769	7.9009	0.11629	1.7076	1558.2
6.07	608	2.5	NaN	4.9885	11.675	-10.125	-177	19.46	8.6591	-49.759	-763.56	1067.5	6.8888	793.5	1085.2	43.778	32.346	1	0	8.8569	7.003	-12.203	-17.072	2.9049	0.91845	12.328	18.807	11.762	7.9214	0.12474	1.7347	1558.2
6.08	609	2.5	NaN	4.9665	11.666	-9.9905	-176.99	19.462	8.7109	-49.793	-763.53	1067.4	6.9853	793.55	1085.2	35.264	26.775	1	0	8.8742	7.0205	-12.196	-17.065	2.8782	0.92417	12.321	18.808	11.752	7.9447	0.12504	1.7425	1558.2
6.09	610	2.5	NaN	4.9608	11.65	-9.8946	-177	19.476	8.7358	-49.726	-763.52	1067.4	7.0659	793.58	1085.2	39.334	25.464	1	0	8.8916	7.0381	-12.188	-17.058	2.872	0.91125	12.304	18.822	11.764	7.9493	0.11571	1.7635	1558.2
6.1	611	2.5	NaN	4.959	11.657	-9.8595	-177	19.49	8.7622	-49.469	-763.46	1067.4	7.1032	793.6	1085.3	47.542	35.692	1	0	8.9089	7.0557	-12.181	-17.051	2.8782	0.92168	12.312	18.834	11.787	7.9773	0.13117	1.7834	1558.2
6.11	612	2.5	NaN	4.9586	11.655	-9.8243	-176.99	19.503	8.7307	-49.224	-763.43	1067.4	6.9756	793.63	1085.3	50.014	42.391	1	0	8.9262	7.0732	-12.174	-17.044	2.8915	0.94138	12.311	18.847	11.818	8.0146	0.13642	1.8035	1558.2
6.12	613	2.5	NaN	4.9592	11.649	-9.7345	-176.99	19.518	8.7064	-49.016	-763.42	1067.4	6.851	793.66	1085.3	50.89	45.191	1	0	8.9435	7.0908	-12.167	-17.037	2.9043	0.95576	12.305	18.862	11.848	8.0466	0.13805	1.8257	1558.2
6.13	614	2.5	NaN	4.9636	11.654	-9.5893	-176.99	19.535	8.751	-48.798	-763.38	1067.4	6.8911	793.68	1085.3	50.547	45.462	1	0	8.8929	7.0395	-12.165	-17.035	2.9153	0.95736	12.31	18.879	11.808	7.9968	0.14481	1.8438	1558.2
6.14	615	2.5	NaN	4.9868	11.664	-9.5754	-177	19.54	8.764	-48.468	-763.38	1067.5	6.8912	793.7	1085.3	50.14	44.805	1	0	8.831	6.9766	-12.165	-17.035	2.9506	0.96557	12.32	18.885	11.782	7.9422	0.15438	1.8495	1558.2
6.15	616	2.5	NaN	5.0059	11.687	-9.4781	-176.99	19.542	8.7811	-48.234	-763.35	1067.5	6.8844	793.72	1085.3	49.897	43.621	1	0	8.8065	6.9518	-12.166	-17.036	2.9786	0.98118	12.343	18.886	11.785	7.933	0.17681	1.8506	1558.1
6.16	617	2.5	NaN	5.014	11.71	-9.4223	-176.99	19.542	8.8043	-47.981	-763.31	1067.5	6.9208	793.74	1085.3	49.269	42.629	1	0	8.6846	6.8281	-12.167	-17.037	2.9945	0.98677	12.365	18.886	11.679	7.8148	0.19741	1.8492	1558.1
6.17	618	2.5	NaN	5.0153	11.719	-9.3891	-177	19.541	8.8196	-47.799	-763.3	1067.5	6.9466	793.75	1085.3	48.593	41.745	1	0	8.4888	6.6294	-12.17	-17.039	3.0016	0.98865	12.375	18.886	11.49	7.6181	0.20498	1.847	1558.1
6.18	619	2.5	NaN	5.0115	11.714	-9.3387	-177	19.542	8.8234	-47.685	-763.32	1067.5	6.9394	793.76	1085.3	47.74	40.824	1	0	8.3574	6.496	-12.17	-17.04	3.0023	0.99464	12.369	18.887	11.36	7.4907	0.19878	1.847	1558.1
6.19	620	2.5	NaN	4.9972	11.703	-9.2292	-176.99	19.542	8.8318	-47.45	-763.35	1067.5	6.9482	793.77	1085.3	46.131	39.911	1	0	8.2281	6.3649	-12.171	-17.04	2.9963	1.0098	12.358	18.888	11.224	7.3747	0.18699	1.8475	1558.2
6.2	621	2.5	NaN	4.9779	11.685	-9.0839	-176.97	19.545	8.8029	-47.318	-763.39	1067.5	6.8531	793.77	1085.3	39.864	36.974	1	0	8.1123	6.2474	-12.171	-17.04	2.9855	1.0349	12.339	18.89	11.098	7.2823	0.16882	1.85	1558.2
6.21	622	2.5	NaN	4.9514	11.662	-8.8837	-176.95	19.541	8.81	-47.397	-763.4	1067.5	6.873	793.79	1085.3	34.5	28.565	1	0	7.913	6.0451	-12.17	-17.039	2.9553	1.0493	12.317	18.887	10.868	7.0944	0.14698	1.8472	1558.2
6.22	623	2.5	NaN	4.9289	11.614	-8.6648	-176.94	19.539	8.8274	-47.647	-763.5	1067.5	6.9326	793.8	1085.3	30.916	25.053	1	0	7.5699	5.6969	-12.168	-17.037	2.9216	1.0491	12.269	18.884	10.491	6.746	0.10116	1.8469	1558.4
6.23	624	2.5	NaN	4.9154	11.584	-8.5242	-176.93	19.541	8.8179	-47.737	-763.54	1067.5	6.9124	793.81	1085.3	23.649	24.005	1	0	7.3962	5.5207	-12.167	-17.037	2.9057	1.0576	12.239	18.887	10.302	6.5784	0.07154	1.8499	1558.4
6.24	625	2.5	NaN	4.9091	11.642	-8.5651	-176.91	19.551	8.753	-47.25	-763.31	1067.4	6.7145	793.81	1085.3	25.252	24.005	1	0	7.264	5.3866	-12.168	-17.037	2.9243	1.1077	12.298	18.895	10.188	6.4942	0.13009	1.8573	1558.2
6.25	626	2.5	NaN	4.8913	11.64	-8.5072	-176.9	19.556	8.769	-47.127	-763.29	1067.4	6.768	793.81	1085.3	23.649	24.005	1	0	7.0822	5.2021	-12.171	-17.04	2.909	1.1184	12.296	18.9	9.9912	6.3206	0.1256	1.8596	1558.1
6.26	627	2.5	NaN	4.8776	11.63	-8.4111	-176.88	19.571	8.7882	-46.993	-763.23	1067.4	6.8365	793.8	1085.3	23.649	24.005	1	0	6.905	5.0223	-12.173	-17.043	2.8975	1.1354	12.288	18.913	9.8025	6.1577	0.11452	1.8706	1558.1
6.27	628	2.5	NaN	4.862	11.612	-8.2964	-176.88	19.577	8.8016	-46.992	-763.18	1067.4	6.8854	793.81	1085.3	23.649	24.005	1	0	6.7312	4.8459	-12.175	-17.045	2.8802	1.1417	12.271	18.918	9.6113	5.9877	0.096047	1.8729	1558
6.28	629	2.5	NaN	4.8538	11.601	-8.1922	-176.87	19.581	8.7975	-46.986	-763.12	1067.3	6.8814	793.82	1085.3	33.197	24.005	1	0	6.5628	4.6751	-12.178	-17.047	2.8722	1.1499	12.262	18.92	9.435	5.825	0.084037	1.8729	1558
6.29	630	2.5	NaN	4.8613	11.608	-8.127	-176.86	19.592	8.7753	-46.815	-763.02	1067.3	6.8264	793.81	1085.3	52.602	35.488	1	0	6.3987	4.5085	-12.18	-17.05	2.888	1.1713	12.271	18.929	9.2866	5.6798	0.090338	1.879	1557.9
6.3	631	2.5	NaN	4.8718	11.618	-8.1162	-176.86	19.59	8.7781	-46.59	-763	1067.3	6.8517	793.82	1085.3	55.082	42.409	1	0	6.2708	4.3788	-12.184	-17.053	2.9057	1.1732	12.282	18.927	9.1765	5.552	0.098003	1.8739	1557.8
6.31	632	2.5	NaN	4.8822	11.609	-8.0264	-176.86	19.591	8.7787	-46.529	-762.98	1067.3	6.8757	793.83	1085.4	56.241	41.886	1	0	6.1573	4.2636	-12.186	-17.056	2.9175	1.1726	12.274	18.927	9.0748	5.4361	0.087517	1.8708	1557.8
6.32	633	2.5	NaN	4.8842	11.614	-7.9502	-176.86	19.601	8.7815	-46.527	-762.94	1067.3	6.8929	793.82	1085.4	55.55	44.365	1	0	6.0663	4.1713	-12.189	-17.058	2.9188	1.1733	12.28	18.935	8.9852	5.3446	0.091364	1.877	1557.8
6.33	634	2.5	NaN	4.8861	11.629	-7.8947	-176.87	19.605	8.7943	-46.527	-762.89	1067.3	6.9438	793.82	1085.4	54.616	41.961	1	0	6.0469	4.1516	-12.191	-17.061	2.9188	1.1676	12.295	18.939	8.9657	5.3192	0.10394	1.8783	1557.7
6.34	635	2.5	NaN	4.8919	11.642	-7.8501	-176.87	19.604	8.8031	-46.51	-762.85	1067.3	6.9948	793.84	1085.4	55.112	42.022	1	0	6.0394	4.144	-12.193	-17.062	2.9234	1.1571	12.307	18.938	8.9628	5.301	0.11411	1.8759	1557.7
6.35	636	2.5	NaN	4.8947	11.639	-7.7983	-176.87	19.629	8.7569	-46.512	-762.82	1067.3	6.8814	793.78	1085.3	55.521	42.489	1	0	5.9722	4.0758	-12.193	-17.063	2.9302	1.1614	12.303	18.965	8.9024	5.2372	0.11001	1.9018	1557.6
6.36	637	2.5	NaN	4.9008	11.602	-7.7895	-176.87	19.618	8.7751	-46.431	-762.86	1067.3	6.9362	793.81	1085.3	55.557	41.2	1	0	5.9138	4.0165	-12.194	-17.064	2.9373	1.1622	12.266	18.954	8.8511	5.1786	0.072114	1.8898	1557.7
6.37	638	2.5	NaN	4.8999	11.539	-7.7205	-176.88	19.616	8.7869	-46.59	-763.05	1067.3	6.9754	793.79	1085.3	54.701	42.192	1	0	5.9033	4.0058	-12.197	-17.067	2.9293	1.1474	12.202	18.953	8.8326	5.1532	0.0047885	1.8865	1557.9
6.38	639	2.5	NaN	4.9023	11.539	-7.7287	-176.89	19.615	8.7576	-46.485	-763.05	1067.3	6.8877	793.78	1085.3	54.201	41.879	1	0	5.9526	4.0559	-12.198	-17.068	2.9388	1.1499	12.2	18.954	8.8913	5.2058	0.0017887	1.8856	1557.9
6.39	640	2.5	NaN	4.9033	11.565	-7.7528	-176.89	19.612	8.7186	-46.315	-762.95	1067.3	6.7563	793.79	1085.3	55.098	40.816	1	0	6.0506	4.1553	-12.199	-17.069	2.9507	1.1619	12.225	18.951	9.0013	5.3171	0.02639	1.8824	1557.7
6.4	641	2.5	NaN	4.8884	11.505	-7.6134	-176.88	19.604	8.7433	-46.7	-763.12	1067.4	6.7918	793.78	1085.3	54.708	41.942	1	0	6.1552	4.2615	-12.201	-17.07	2.9206	1.1483	12.164	18.945	9.0759	5.4098	-0.036634	1.8747	1557.9
6.41	642	2.5	NaN	4.8779	11.581	-7.6856	-176.89	19.586	8.788	-46.368	-762.88	1067.4	6.8936	793.78	1085.3	54.712	42.93	1	0	6.281	4.3891	-12.203	-17.073	2.9183	1.1505	12.239	18.927	9.1993	5.5396	0.036368	1.8545	1557.7
6.42	643	2.5	NaN	4.8707	11.593	-7.6868	-176.89	19.584	8.7852	-46.32	-762.85	1067.4	6.8608	793.76	1085.3	53.397	42.309	1	0	6.4454	4.556	-12.206	-17.076	2.9139	1.1519	12.252	18.925	9.3594	5.7079	0.045664	1.8497	1557.6
6.43	644	2.5	NaN	4.8556	11.607	-7.6844	-176.89	19.562	8.8011	-46.22	-762.88	1067.4	6.8714	793.77	1085.3	50.994	40.491	1	0	6.5155	4.6271	-12.211	-17.08	2.9022	1.1551	12.265	18.905	9.4177	5.7822	0.053831	1.8242	1557.7
6.44	645	2.5	NaN	4.8362	11.633	-7.6758	-176.89	19.532	8.8114	-46.105	-762.9	1067.4	6.862	793.78	1085.2	50.375	40.456	1	0	6.5537	4.6658	-12.216	-17.086	2.8874	1.162	12.287	18.877	9.4411	5.8278	0.070837	1.7913	1557.7
6.45	646	2.5	NaN	4.8214	11.655	-7.6462	-176.88	19.518	8.7871	-46.087	-762.9	1067.4	6.7633	793.76	1085.2	39.771	34.523	1	0	6.5918	4.7045	-12.222	-17.091	2.8769	1.1715	12.307	18.866	9.4688	5.876	0.08543	1.7743	1557.7
6.46	647	2.5	NaN	4.8219	11.655	-7.6334	-176.88	19.519	8.815	-46.071	-762.92	1067.4	6.8426	793.73	1085.2	27.033	31.245	1	0	6.63	4.7432	-12.227	-17.097	2.8751	1.1713	12.308	18.866	9.5051	5.9145	0.081226	1.7694	1557.6
6.47	648	2.5	NaN	4.8032	11.671	-7.575	-176.88	19.515	8.7913	-46.077	-762.95	1067.5	6.7665	793.72	1085.2	23.649	24.005	1	0	6.6681	4.7819	-12.232	-17.102	2.8589	1.1803	12.322	18.863	9.5271	5.9622	0.090052	1.7612	1557.7
6.48	649	2.5	NaN	4.7793	11.665	-7.5136	-176.87	19.499	8.7886	-46.071	-763.03	1067.5	6.768	793.73	1085.1	23.649	24.005	1	0	6.7063	4.8206	-12.238	-17.107	2.8354	1.1817	12.315	18.849	9.5417	6.0024	0.077107	1.7419	1557.8
6.49	650	2.5	NaN	4.7582	11.647	-7.4631	-176.87	19.486	8.8085	-46.051	-763.1	1067.5	6.826	793.75	1085.1	23.649	24.005	1	0	6.7444	4.8594	-12.243	-17.113	2.8129	1.1832	12.296	18.837	9.5574	6.0426	0.052827	1.7248	1557.8
6.5	651	2.5	NaN	4.7402	11.623	-7.425	-176.86	19.485	8.8255	-46.019	-763.14	1067.5	6.857	793.75	1085.1	23.649	24.005	1	0	6.7826	4.8981	-12.248	-17.118	2.7951	1.1916	12.271	18.837	9.5777	6.0897	0.022774	1.7192	1557.9
6.51	652	2.5	NaN	4.7147	11.578	-7.3869	-176.85	19.492	8.7848	-45.972	-763.22	1067.5	6.7352	793.74	1085.1	37.694	24.617	1	0	6.8207	4.9368	-12.254	-17.123	2.7758	1.2067	12.225	18.845	9.5965	6.1434	-0.028344	1.7215	1558
6.52	653	2.5	NaN	4.6664	11.504	-7.2814	-176.84	19.494	8.7877	-46.088	-763.33	1067.6	6.7261	793.72	1085.1	28.016	26.932	1	0	6.8589	4.9755	-12.259	-17.129	2.7237	1.2142	12.151	18.848	9.5826	6.1896	-0.10816	1.7191	1558
6.53	654	2.5	NaN	4.6185	11.412	-7.1823	-176.83	19.498	8.7438	-46.024	-763.46	1067.6	6.5814	793.71	1085.1	23.649	24.005	1	0	6.897	5.0142	-12.264	-17.134	2.6837	1.2389	12.057	18.853	9.5807	6.2531	-0.20733	1.7191	1558.2
6.54	655	2.5	NaN	4.5641	11.319	-7.0885	-176.81	19.5	8.7357	-45.854	-763.59	1067.6	6.5324	793.7	1085.1	23.649	24.005	1	0	6.9352	5.0529	-12.27	-17.139	2.6374	1.2658	11.962	18.857	9.5726	6.3187	-0.30784	1.7173	1558.3
6.55	656	2.5	NaN	4.5027	11.244	-6.9886	-176.8	19.499	8.7688	-45.696	-763.7	1067.7	6.6038	793.69	1085.1	23.649	24.005	1	0	6.9733	5.0916	-12.275	-17.145	2.5794	1.2815	11.886	18.857	9.5527	6.3731	-0.3895	1.7126	1558.4
6.56	657	2.5	NaN	4.4363	11.207	-6.8621	-176.8	19.497	8.7842	-45.662	-763.75	1067.7	6.643	793.69	1085.1	36.754	24.005	1	0	7.0115	5.1303	-12.28	-17.15	2.5128	1.2786	11.847	18.857	9.5243	6.4089	-0.43351	1.7071	1558.4
6.57	658	2.5	NaN	4.3053	11.206	-6.6494	-176.79	19.507	8.7904	-45.566	-763.76	1067.8	6.6414	793.64	1085.2	42.935	29.669	1	0	7.0496	5.1691	-12.286	-17.155	2.3853	1.2879	11.845	18.869	9.4349	6.457	-0.44103	1.7131	1558.4
6.58	659	2.5	NaN	4.176	11.219	-6.4433	-176.8	19.487	8.7898	-45.589	-763.76	1067.8	6.6265	793.66	1085.1	44.849	31.921	1	0	7.0878	5.2078	-12.291	-17.161	2.2558	1.284	11.855	18.851	9.3435	6.4918	-0.43653	1.6903	1558.4
6.59	660	2.5	NaN	4.0517	11.237	-6.2615	-176.79	19.477	8.7883	-45.52	-763.79	1067.9	6.6113	793.66	1085.1	47.973	38.142	1	0	7.1259	5.2465	-12.297	-17.166	2.1346	1.2903	11.87	18.844	9.2605	6.5368	-0.42616	1.6778	1558.4
6.6	661	2.5	NaN	3.9455	11.262	-6.0951	-176.79	19.472	8.7781	-45.368	-763.86	1068	6.582	793.65	1085.1	50.102	40.028	1	0	7.1641	5.2852	-12.302	-17.171	2.0352	1.2984	11.893	18.842	9.1992	6.5836	-0.40932	1.6706	1558.5
6.61	662	2.5	NaN	3.8525	11.308	-5.911	-176.8	19.456	8.7603	-45.191	-763.96	1068.1	6.5421	793.66	1085.1	51.297	41.122	1	0	7.2022	5.3239	-12.307	-17.177	1.9502	1.2944	11.934	18.829	9.1525	6.6183	-0.37296	1.6525	1558.6
6.62	663	2.5	NaN	3.6717	11.434	-5.6106	-176.81	19.436	8.7961	-44.897	-763.96	1068.2	6.6201	793.61	1085.1	52.807	41.039	1	0	7.2404	5.3626	-12.313	-17.182	1.7773	1.2923	12.057	18.814	9.0177	6.6549	-0.25595	1.6315	1558.5
6.63	664	2.5	NaN	3.5463	11.517	-5.3533	-176.82	19.404	8.8198	-44.743	-764.06	1068.2	6.6739	793.61	1085.1	54.286	39.945	1	0	7.2443	5.3666	-12.311	-17.18	1.6557	1.2874	12.137	18.784	8.9	6.6539	-0.17367	1.6033	1558.6
6.64	665	2.5	NaN	3.384	11.666	-4.9075	-176.84	19.367	8.8186	-44.798	-764.18	1068.3	6.6639	793.6	1085.1	53.106	38.442	1	0	7.1778	5.2991	-12.294	-17.164	1.4918	1.2704	12.281	18.752	8.6697	6.5696	-0.012759	1.5883	1558.7
6.65	666	2.5	NaN	3.2324	11.823	-4.4583	-176.85	19.33	8.8308	-44.857	-764.3	1068.4	6.6946	793.6	1085.1	53.451	38.804	1	0	7.1114	5.2317	-12.277	-17.147	1.3371	1.2502	12.434	18.719	8.4485	6.4819	0.15685	1.5718	1558.8
6.66	667	2.5	NaN	3.1111	11.954	-4.1102	-176.87	19.295	8.8812	-44.764	-764.47	1068.5	6.8265	793.6	1085	53.248	37.167	1	0	6.9565	5.0746	-12.265	-17.135	1.2147	1.2354	12.562	18.688	8.1712	6.31	0.29611	1.5524	1559
6.67	668	2.5	NaN	2.9475	12.115	-3.692	-176.88	19.273	8.9547	-44.54	-764.79	1068.7	6.9955	793.53	1085	53.255	38.744	1	0	6.1653	4.2717	-12.289	-17.159	1.0533	1.2285	12.716	18.672	7.2186	5.5002	0.42738	1.5131	1559.3
6.68	669	2.5	NaN	2.8333	12.221	-3.3659	-176.87	19.281	8.8645	-44.434	-765.08	1068.8	6.7129	793.47	1085.1	49.29	37.517	1	0	6.0242	4.1286	-12.295	-17.165	0.95376	1.2531	12.818	18.684	6.978	5.3817	0.52222	1.5186	1559.5
6.69	670	2.5	NaN	2.7318	12.365	-3.0587	-176.87	19.258	8.8952	-43.991	-765.44	1069	6.7696	793.43	1085	46.245	35.401	0	0	6.4803	4.5913	-12.286	-17.156	0.86676	1.2642	12.956	18.667	7.347	5.8556	0.66977	1.5109	1559.8
6.7	671	2.5	NaN	2.6418	12.501	-2.7246	-176.88	19.235	8.9298	-43.708	-765.78	1069.1	6.8586	793.4	1085	38.368	29.873	0	0	6.9363	5.0541	-12.277	-17.147	0.78421	1.2637	13.086	18.65	7.7205	6.3178	0.80907	1.5032	1560.1
6.71	672	2.5	NaN	2.561	12.645	-2.3328	-176.89	19.219	8.9311	-43.635	-766.06	1069.3	6.8623	793.35	1085	39.938	28.345	0	0	7.3924	5.5168	-12.268	-17.138	0.70629	1.2598	13.223	18.641	8.0987	6.7766	0.95535	1.5034	1560.3
6.72	673	2.5	NaN	2.4852	12.854	-1.8794	-176.89	19.199	8.9412	-43.427	-766.32	1069.5	6.8598	793.26	1085	23.649	24.005	0	0	8.3537	6.4923	-12.249	-17.119	0.63838	1.2643	13.425	18.628	8.9921	7.7567	1.1762	1.5095	1560.5
6.73	674	2.5	NaN	2.4061	12.962	-1.5558	-176.88	19.183	8.93	-43.314	-766.64	1069.7	6.7942	793.18	1085.1	25.927	24.005	0	0	9.0525	7.2014	-12.235	-17.105	0.56615	1.2783	13.528	18.617	9.6187	8.4798	1.2929	1.5123	1560.7
6.74	675	2.5	NaN	2.363	13.047	-1.1886	-176.89	19.156	8.9323	-42.87	-767.26	1069.8	6.796	793.12	1085.1	23.649	24.005	0	0	9.0841	7.2335	-12.234	-17.104	0.53995	1.2906	13.606	18.597	9.624	8.5241	1.3723	1.4936	1561.2
6.75	676	2.5	NaN	2.3241	13.148	-0.90001	-176.89	19.143	8.9151	-42.46	-767.68	1069.9	6.7234	793.02	1085.1	23.649	24.005	0	0	9.0305	7.1791	-12.231	-17.101	0.51908	1.3095	13.703	18.588	9.5496	8.4886	1.4714	1.4872	1561.5
6.76	677	2.5	NaN	2.2813	13.264	-0.6164	-176.88	19.124	8.9145	-42.079	-768.03	1070.1	6.6853	792.89	1085.1	23.649	24.005	0	0	8.9508	7.0982	-12.228	-17.098	0.49196	1.3256	13.814	18.573	9.4427	8.4238	1.5857	1.4751	1561.8
6.77	678	2.5	NaN	2.2355	13.372	-0.23558	-176.89	19.077	8.9672	-41.679	-768.56	1070.2	6.806	792.76	1085	23.649	24.005	0	0	8.9311	7.0783	-12.226	-17.096	0.45687	1.3287	13.916	18.533	9.388	8.4069	1.6891	1.4372	1562.1
6.78	679	2.5	NaN	2.1824	13.435	0.10878	-176.88	19.052	8.9892	-41.716	-768.98	1070.4	6.8117	792.65	1085	23.649	24.005	0	0	8.9	7.0466	-12.225	-17.094	0.40252	1.3361	13.973	18.514	9.3025	8.3828	1.7485	1.4193	1562.4
6.79	680	2.5	NaN	2.1183	13.523	0.39031	-176.88	19.026	8.9695	-41.589	-769.28	1070.5	6.7174	792.53	1085	23.649	24.005	0	0	8.7777	6.9226	-12.224	-17.094	0.34675	1.3495	14.056	18.492	9.1245	8.2721	1.8323	1.3989	1562.6
6.8	681	2.5	NaN	2.0656	13.646	0.63575	-176.87	18.99	8.9724	-41.097	-769.62	1070.6	6.6753	792.38	1085	23.649	24.005	0	0	8.6571	6.8002	-12.224	-17.093	0.31387	1.3764	14.176	18.461	8.971	8.1766	1.9519	1.3678	1562.8
6.81	682	2.5	NaN	2.0225	13.76	0.84959	-176.87	18.956	8.9876	-40.6	-769.98	1070.7	6.6771	792.25	1085	23.649	25.295	0	0	8.5381	6.6795	-12.224	-17.094	0.28908	1.4011	14.284	18.432	8.8272	8.0805	2.0602	1.3384	1563
6.82	683	2.5	NaN	1.9812	13.829	1.0473	-176.86	18.934	8.9947	-40.361	-770.34	1070.9	6.6701	792.15	1085	23.649	24.226	0	0	8.3842	6.5233	-12.223	-17.093	0.2571	1.4161	14.348	18.415	8.6413	7.9394	2.1248	1.3226	1563.3
6.83	684	2.5	NaN	1.9315	13.862	1.2696	-176.85	18.923	8.9768	-40.249	-770.76	1070.9	6.5705	792.03	1085	23.649	28.744	0	0	8.2524	6.3895	-12.222	-17.092	0.21548	1.4386	14.378	18.408	8.4678	7.8281	2.1557	1.3164	1563.6
6.84	685	2.5	NaN	1.8617	14.024	1.4476	-176.84	18.916	9.0031	-39.726	-770.87	1071	6.6139	791.86	1085	23.649	27.847	0	0	8.1788	6.3149	-12.221	-17.091	0.16325	1.4601	14.539	18.402	8.3421	7.7749	2.3177	1.3109	1563.5
6.85	686	2.5	NaN	1.7888	14.098	1.7288	-176.84	18.9	9.0574	-39.539	-771.25	1071.1	6.7338	791.69	1085	23.649	27.347	0	0	8.1137	6.2488	-12.221	-17.09	0.09301	1.4654	14.61	18.388	8.2067	7.7142	2.3892	1.2982	1563.7
6.86	687	2.5	NaN	1.7237	14.136	1.9594	-176.84	18.875	9.0758	-39.412	-771.62	1071.2	6.7588	791.57	1085.1	23.649	28.451	0	0	8.0521	6.1863	-12.22	-17.09	0.031848	1.4729	14.645	18.367	8.0839	7.6592	2.4245	1.277	1563.9
6.87	688	2.5	NaN	1.6698	14.161	2.1004	-176.83	18.853	9.0676	-39.223	-771.88	1071.3	6.7048	791.47	1085.1	23.649	29.752	0	0	7.9895	6.1228	-12.22	-17.089	-0.012978	1.4855	14.669	18.346	7.9765	7.6082	2.4491	1.2564	1564.1
6.88	689	2.5	NaN	1.6241	14.163	2.2296	-176.83	18.849	9.103	-39.037	-772.16	1071.3	6.7459	791.29	1085.2	23.649	29.798	0	0	7.9194	6.0516	-12.219	-17.089	-0.053239	1.491	14.672	18.341	7.8661	7.5426	2.453	1.2518	1564.2
6.89	690	2.5	NaN	1.5961	14.161	2.3725	-176.83	18.812	9.1138	-38.973	-772.37	1071.3	6.714	791.14	1085.2	23.649	27.835	0	0	7.7865	5.9167	-12.217	-17.087	-0.077691	1.4926	14.67	18.303	7.7088	7.4094	2.4529	1.2165	1564.2
6.9	691	2.5	NaN	1.6138	14.174	2.4407	-176.84	18.75	9.1717	-38.697	-772.47	1071.3	6.8042	791	1085.3	23.649	27.928	0	0	7.7025	5.8315	-12.216	-17.086	-0.053195	1.4902	14.685	18.239	7.6493	7.3217	2.4686	1.1534	1564.2
6.91	692	2.5	NaN	1.6284	14.183	2.4759	-176.86	18.674	9.1982	-38.363	-772.56	1071.3	6.8212	790.87	1085.3	23.649	26.986	0	0	7.6675	5.796	-12.216	-17.085	-0.027068	1.4817	14.697	18.161	7.6404	7.2777	2.481	1.0753	1564.1
6.92	693	2.5	NaN	1.6132	14.169	2.5369	-176.9	18.563	9.1997	-38.114	-772.74	1071.3	6.7787	790.7	1085.3	23.649	25.038	0	0	7.6044	5.7319	-12.214	-17.084	-0.031537	1.4598	14.683	18.049	7.5728	7.1917	2.4685	0.96542	1564.2
6.93	694	2.5	NaN	1.5669	14.125	2.6545	-176.94	18.402	9.2122	-38.023	-773.06	1071.4	6.768	790.48	1085.3	23.649	25.357	0	0	7.5361	5.6627	-12.213	-17.082	-0.073999	1.4211	14.636	17.891	7.4621	7.0837	2.4234	0.80841	1564.2
6.94	695	2.5	NaN	1.5622	14.131	2.6826	-176.97	18.265	9.2347	-37.848	-773.12	1071.4	6.8162	790.29	1085.3	23.649	25.687	0	0	7.4632	5.5887	-12.212	-17.082	-0.074173	1.3905	14.641	17.755	7.389	6.9791	2.4289	0.67293	1564.1
6.95	696	2.5	NaN	1.5493	14.126	2.7339	-177.04	18.058	9.3104	-37.719	-773.23	1071.4	7.0173	789.96	1085.3	23.649	24.224	0	0	7.3932	5.5177	-12.211	-17.081	-0.08996	1.3237	14.635	17.549	7.3032	6.8414	2.4243	0.46822	1563.9
6.96	697	2.5	NaN	1.5369	14.121	2.7813	-177.09	17.886	9.3616	-37.676	-773.34	1071.4	7.1655	789.68	1085.3	23.649	24.005	0	0	7.3302	5.4537	-12.21	-17.08	-0.10638	1.2651	14.629	17.378	7.2238	6.7189	2.4184	0.29812	1563.7
6.97	698	2.5	NaN	1.5318	14.121	2.8146	-177.14	17.723	9.3822	-37.654	-773.43	1071.4	7.2546	789.46	1085.3	23.649	24.005	0	0	7.243	5.3652	-12.21	-17.08	-0.11407	1.2109	14.628	17.217	7.1289	6.5761	2.4177	0.13691	1563.6
6.98	699	2.5	NaN	1.5322	14.14	2.8314	-177.22	17.487	9.393	-37.589	-773.5	1071.4	7.3755	789.27	1085.2	23.649	24.005	0	0	7.1514	5.2723	-12.21	-17.08	-0.11587	1.1348	14.644	16.983	7.0355	6.4071	2.4335	-0.096583	1563.5
6.99	700	2.5	NaN	1.5192	14.199	2.8395	-177.36	17.024	9.4418	-37.461	-773.65	1071.4	7.7465	789.05	1085	23.649	24.005	0	0	7.1234	5.2439	-12.212	-17.082	-0.13792	0.98119	14.697	16.526	6.9855	6.2251	2.4843	-0.55562	1563.4
7	701	2.5	NaN	1.528	14.275	2.8112	-177.43	16.81	9.4907	-37.317	-773.68	1071.4	8.0146	788.89	1085	23.649	29.85	0	0	7.0391	5.1583	-12.214	-17.083	-0.13377	0.90688	14.772	16.313	6.9053	6.0652	2.5583	-0.77091	1563.3
7.01	702	2.5	NaN	1.5373	14.39	2.8258	-177.5	16.613	9.5298	-37.313	-773.69	1071.4	8.2867	788.7	1084.9	23.649	34.513	0	0	6.8955	5.0127	-12.215	-17.084	-0.13448	0.82506	14.885	16.119	6.761	5.8377	2.67	-0.96543	1563.1
7.02	703	2.5	NaN	1.5431	14.521	2.8614	-177.57	16.435	9.5513	-37.399	-773.72	1071.5	8.5223	788.48	1084.9	23.649	25.604	0	0	6.8644	4.9811	-12.216	-17.085	-0.14064	0.74208	15.011	15.945	6.7238	5.7232	2.7953	-1.14	1562.9
7.03	704	2.5	NaN	1.5444	14.682	2.9031	-177.65	16.247	9.5279	-37.523	-773.76	1071.6	8.6681	788.24	1084.8	23.649	35.642	0	0	6.8476	4.9641	-12.217	-17.086	-0.14945	0.6543	15.166	15.763	6.6982	5.6184	2.9495	-1.323	1562.7
7.04	705	2.5	NaN	1.5438	14.924	2.948	-177.76	15.994	9.4225	-37.65	-773.78	1071.7	8.686	787.97	1084.6	23.649	32.919	0	0	6.7746	4.89	-12.219	-17.089	-0.15566	0.54537	15.399	15.519	6.6189	5.4353	3.1801	-1.5701	1562.5
7.05	706	2.5	NaN	1.5697	15.209	2.9802	-177.88	15.8	9.3388	-37.758	-773.93	1071.7	8.911	787.58	1084.5	23.649	37.894	0	0	6.7377	4.8526	-12.223	-17.093	-0.14219	0.40504	15.678	15.331	6.5955	5.2576	3.4551	-1.762	1562.3
7.06	707	2.5	NaN	1.593	15.374	2.9624	-177.94	15.726	9.32	-37.722	-774.01	1071.8	9.1378	787.34	1084.5	23.649	34.907	0	0	6.8121	4.928	-12.23	-17.099	-0.1261	0.33845	15.839	15.26	6.686	5.2665	3.6095	-1.8389	1562.1
7.07	708	2.5	NaN	1.5946	15.498	2.9413	-177.97	15.708	9.2773	-37.717	-774.08	1071.9	9.2647	787.12	1084.5	23.649	24.896	0	0	6.8865	5.0035	-12.236	-17.106	-0.12914	0.30246	15.961	15.246	6.7574	5.306	3.7244	-1.8601	1562
7.08	709	2.5	NaN	1.5852	15.593	2.9368	-178	15.711	9.2191	-37.782	-774.19	1071.9	9.3575	786.89	1084.4	23.649	24.005	0	0	6.9609	5.079	-12.243	-17.112	-0.14442	0.27339	16.053	15.251	6.8165	5.3524	3.8108	-1.861	1561.8
7.09	710	2.5	NaN	1.5818	15.651	2.954	-178.02	15.726	9.1781	-37.906	-774.37	1071.9	9.5279	786.67	1084.4	23.649	45.038	0	0	7.0353	5.1545	-12.249	-17.119	-0.15866	0.23923	16.11	15.268	6.8766	5.3937	3.8606	-1.8506	1561.8
7.1	711	2.5	NaN	1.5595	15.716	2.9871	-178.04	15.828	9.075	-38.132	-774.6	1072	9.7276	786.31	1084.4	23.649	58.936	0	0	7.1097	5.23	-12.255	-17.125	-0.19669	0.20553	16.173	15.371	6.913	5.4355	3.9174	-1.7539	1561.7
7.11	712	2.5	NaN	1.5078	15.754	2.9499	-178.08	15.99	8.974	-38.24	-774.92	1072	10.196	785.88	1084.5	23.649	58.967	0	0	7.1841	5.3055	-12.262	-17.131	-0.26971	0.1394	16.211	15.532	6.9144	5.4449	3.9495	-1.5993	1561.6
7.12	713	2.5	NaN	1.4761	15.763	2.9276	-178.11	16.07	8.8901	-38.306	-775.09	1072	10.378	785.69	1084.5	23.649	56.794	0	0	7.2585	5.381	-12.268	-17.138	-0.31053	0.10642	16.221	15.613	6.948	5.4874	3.9524	-1.5252	1561.6
7.13	714	2.5	NaN	1.4412	15.762	2.8952	-178.13	16.157	8.8037	-38.358	-775.21	1072.1	10.551	785.52	1084.6	23.649	60.586	0	0	7.3329	5.4565	-12.275	-17.144	-0.3537	0.073026	16.222	15.698	6.9792	5.5295	3.947	-1.4464	1561.6
7.14	715	2.5	NaN	1.3848	15.763	2.832	-178.18	16.314	8.7175	-38.409	-775.37	1072.1	11.008	785.22	1084.7	23.649	61.822	0	0	7.4073	5.532	-12.281	-17.151	-0.42887	0.006157	16.227	15.849	6.9784	5.5381	3.9462	-1.301	1561.4
7.15	716	2.5	NaN	1.3292	15.751	2.7705	-178.24	16.455	8.6971	-38.451	-775.49	1072.1	11.729	784.94	1084.9	23.649	62.597	0	1	7.4817	5.6074	-12.287	-17.157	-0.51265	-0.085025	16.221	15.985	6.969	5.5224	3.9337	-1.1722	1561.3
7.16	717	2.5	NaN	1.3088	15.736	2.7767	-178.27	16.497	8.693	-38.552	-775.54	1072.1	12.009	784.85	1084.9	23.649	63.856	0	1	7.5561	5.6829	-12.294	-17.163	-0.54707	-0.12681	16.207	16.025	7.009	5.5561	3.9137	-1.1379	1561.3
7.17	718	2.5	NaN	1.1507	15.75	2.7307	-178.37	16.568	8.5741	-38.747	-775.57	1072.2	12.403	784.75	1085	23.649	64.776	0	1	7.6304	5.7584	-12.3	-17.17	-0.72689	-0.24557	16.221	16.098	6.9036	5.5128	3.9206	-1.072	1561.2
7.18	719	2.5	NaN	1.0237	15.702	2.6579	-178.48	16.676	8.395	-38.876	-775.65	1072.2	12.8	784.57	1085.1	23.649	65.908	0	1	7.7048	5.8339	-12.306	-17.176	-0.87326	-0.37585	16.175	16.203	6.8316	5.4581	3.8682	-0.97326	1561.1
7.19	720	2.5	NaN	1.0223	15.554	2.6079	-178.57	16.785	8.2005	-38.918	-775.83	1072.1	13.081	784.38	1085.2	24.243	67.195	0	1	7.7792	5.9094	-12.313	-17.182	-0.88653	-0.48269	16.033	16.305	6.8927	5.4267	3.7201	-0.87703	1561.1
7.2	721	2.5	NaN	1.1311	15.339	2.6342	-178.66	16.832	8.0116	-38.995	-776.11	1072	13.171	784.34	1085.2	25.055	69.62	0	1	7.8536	5.9849	-12.319	-17.189	-0.78353	-0.57424	15.825	16.347	7.0701	5.4106	3.5053	-0.84207	1561.4
7.21	722	2.5	NaN	1.1102	15.21	2.5389	-178.73	16.886	7.8375	-38.917	-776.23	1072	13.285	784.28	1085.3	26.129	70.622	0	1	7.928	6.0604	-12.326	-17.195	-0.80575	-0.64981	15.698	16.398	7.1223	5.4106	3.372	-0.79681	1561.4
7.22	723	2.5	NaN	1.0845	15.007	2.502	-178.83	16.955	7.6795	-39.14	-776.4	1072	13.666	784.18	1085.3	27.789	70.877	0	1	8.0024	6.1359	-12.332	-17.202	-0.85353	-0.76693	15.496	16.466	7.1489	5.3689	3.1636	-0.73519	1561.5
7.23	724	2.5	NaN	1.0552	14.795	2.4546	-178.93	17.04	7.539	-39.428	-776.5	1072	14.152	784.07	1085.5	29.301	70.548	0	1	8.0768	6.2113	-12.338	-17.208	-0.9112	-0.89249	15.288	16.547	7.1656	5.3189	2.9492	-0.66078	1561.5
7.24	725	2.5	NaN	1.0286	14.588	2.3839	-179.01	17.122	7.4382	-39.706	-776.54	1072	14.745	783.96	1085.6	29.254	70.38	0	1	8.1512	6.2868	-12.345	-17.214	-0.96983	-1.0065	15.087	16.623	7.1814	5.2804	2.7417	-0.59133	1561.5
7.25	726	2.5	NaN	1.0128	14.392	2.3061	-179.06	17.177	7.3981	-39.946	-776.58	1072	15.431	783.9	1085.7	29.714	70.361	0	1	8.2256	6.3623	-12.351	-17.221	-1.0197	-1.0925	14.896	16.672	7.2059	5.2698	2.5453	-0.54848	1561.5
7.26	727	2.5	NaN	1.0157	14.321	2.2476	-179.07	17.194	7.3884	-39.939	-776.59	1072	15.697	783.88	1085.8	29.681	70.689	0	1	8.3	6.4378	-12.358	-17.227	-1.0262	-1.1139	14.828	16.686	7.2738	5.3239	2.4707	-0.54108	1561.5
7.27	728	2.5	NaN	1.0324	14.111	2.1447	-179.11	17.272	7.3097	-40.079	-776.71	1071.9	16.293	783.78	1085.9	29.816	70.903	0	1	8.3327	6.471	-12.359	-17.229	-1.0365	-1.1749	14.625	16.758	7.2961	5.2961	2.2658	-0.47022	1561.6
7.28	729	2.5	NaN	1.0531	13.915	2.0087	-179.15	17.351	7.2204	-40.132	-776.74	1071.9	16.966	783.7	1086.1	29.809	70.72	0	1	8.3439	6.4823	-12.358	-17.228	-1.0425	-1.2443	14.436	16.83	7.3014	5.2381	2.0783	-0.39816	1561.5
7.29	730	2.5	NaN	1.0684	13.751	1.9129	-179.19	17.404	7.1084	-40.231	-776.75	1071.9	17.48	783.67	1086.2	29.403	70.302	0	1	8.5555	6.697	-12.354	-17.224	-1.0497	-1.3042	14.278	16.877	7.5057	5.3928	1.9234	-0.34652	1561.6
7.3	731	2.5	NaN	1.0765	13.614	1.8738	-179.21	17.427	6.9679	-40.429	-776.8	1071.9	17.764	783.72	1086.3	28.968	70.423	0	1	8.8701	7.0163	-12.349	-17.218	-1.0591	-1.3476	14.142	16.899	7.811	5.6688	1.7937	-0.31951	1561.7
7.31	732	2.5	NaN	1.0943	13.505	1.7475	-179.24	17.452	6.8397	-40.407	-776.68	1071.8	18.118	783.79	1086.4	29.106	70.601	0	1	9.1848	7.3356	-12.343	-17.213	-1.0535	-1.387	14.039	16.918	8.1312	5.9486	1.6961	-0.29524	1561.6
7.32	733	2.5	NaN	1.1106	13.299	1.604	-179.31	17.518	6.6719	-40.574	-776.67	1071.8	18.861	783.86	1086.5	28.979	70.454	0	1	9.4994	7.6549	-12.338	-17.207	-1.0704	-1.4954	13.842	16.975	8.429	6.1595	1.504	-0.23192	1561.7
7.33	734	2.5	NaN	1.1217	13.155	1.5235	-179.39	17.572	6.6114	-40.772	-776.63	1071.8	19.678	783.92	1086.7	29.039	70.522	0	1	9.8141	7.9742	-12.332	-17.202	-1.0967	-1.6073	13.702	17.024	8.7174	6.3669	1.3702	-0.17752	1561.8
7.34	735	2.5	NaN	1.133	13.087	1.4466	-179.43	17.6	6.59	-40.819	-776.51	1071.7	20.283	783.98	1086.8	28.849	70.673	0	1	10.129	8.2935	-12.327	-17.196	-1.1093	-1.6749	13.639	17.049	9.0194	6.6185	1.3117	-0.14786	1561.8
7.35	736	2.5	NaN	1.15	13.016	1.3362	-179.46	17.619	6.433	-40.799	-776.33	1071.7	20.681	784.07	1086.9	29.066	70.747	0	1	10.443	8.6127	-12.321	-17.191	-1.1063	-1.7181	13.572	17.063	9.337	6.8947	1.2509	-0.12802	1561.7
7.36	737	2.5	NaN	1.1762	12.789	1.193	-179.54	17.673	5.912	-41.057	-776.15	1071.7	21.183	784.29	1087.1	28.903	70.564	0	1	10.758	8.932	-12.316	-17.186	-1.1079	-1.8212	13.354	17.108	9.6501	7.1108	1.0379	-0.077237	1561.8
7.37	738	2.5	NaN	1.2161	12.697	1.0972	-179.61	17.678	5.7587	-41.108	-775.96	1071.7	21.825	784.4	1087.2	28.709	70.61	0	1	11.073	9.2513	-12.31	-17.18	-1.0935	-1.9184	13.266	17.109	9.9792	7.333	0.95561	-0.070758	1561.7
7.38	739	2.5	NaN	1.2343	12.57	1.0071	-179.67	17.694	5.626	-41.197	-775.85	1071.6	22.556	784.55	1087.4	28.79	70.862	0	1	11.387	9.5706	-12.305	-17.175	-1.1053	-2.0065	13.148	17.115	10.282	7.5641	0.84329	-0.059407	1561.8
7.39	740	2.5	NaN	1.247	12.414	0.881	-179.71	17.708	5.3872	-41.245	-775.72	1071.5	23.352	784.79	1087.6	29.061	71.009	0	1	11.274	9.4561	-12.299	-17.168	-1.1234	-2.083	13.004	17.118	10.151	7.373	0.70549	-0.050283	1561.9
7.4	741	2.5	NaN	1.257	12.261	0.76194	-179.75	17.719	5.0724	-41.299	-775.57	1071.5	24.044	785.06	1087.9	29.218	70.847	0	1	10.946	9.1224	-12.292	-17.162	-1.1405	-2.1515	12.863	17.117	9.8051	6.9709	0.57132	-0.044364	1562.1
7.41	742	2.5	NaN	1.2603	12.145	0.71089	-179.8	17.724	4.7863	-41.445	-775.43	1071.5	24.572	785.29	1088.1	28.884	71.023	0	1	10.893	9.0691	-12.29	-17.16	-1.1618	-2.2205	12.754	17.115	9.7313	6.8486	0.4643	-0.044652	1562.2
7.42	743	2.5	NaN	1.2478	12.001	0.64174	-179.83	17.721	4.5963	-41.629	-775.19	1071.4	25.949	785.65	1088.3	29.344	71.559	0	1	10.803	8.9778	-12.288	-17.158	-1.2313	-2.3094	12.619	17.102	9.5718	6.6683	0.33138	-0.055166	1562.4
7.43	744	2.5	NaN	1.2322	11.919	0.61605	-179.88	17.739	4.3294	-41.798	-774.98	1071.4	26.671	785.97	1088.5	29.269	70.756	0	1	10.667	8.8392	-12.286	-17.156	-1.2794	-2.393	12.546	17.112	9.3872	6.4463	0.25966	-0.043458	1562.5
7.44	745	2.5	NaN	1.2243	11.824	0.58416	-179.9	17.75	3.9307	-41.919	-774.69	1071.3	27.325	786.37	1088.7	28.354	68.879	0	1	10.598	8.7698	-12.285	-17.155	-1.3155	-2.4406	12.46	17.114	9.2827	6.3292	0.17474	-0.041106	1562.7
7.45	746	2.5	NaN	1.2124	11.724	0.5605	-179.93	17.772	3.5318	-42.022	-774.44	1071.3	27.975	786.72	1088.9	27.668	65.386	0	1	10.542	8.713	-12.285	-17.155	-1.3549	-2.4953	12.369	17.127	9.1873	6.2177	0.083904	-0.027977	1562.8
7.46	747	2.5	NaN	1.1863	11.631	0.55238	-179.99	17.812	3.2393	-42.121	-774.29	1071.2	28.716	786.98	1089	24.3	58.278	0	1	10.374	8.5426	-12.284	-17.153	-1.4115	-2.5854	12.285	17.158	8.9627	5.9572	0.00090419	0.0045747	1563
7.47	748	2.5	NaN	1.1521	11.528	0.51694	-180.02	17.827	2.9968	-42.158	-774.02	1071.2	29.989	787.48	1089.3	23.649	50.983	0	1	10.218	8.3842	-12.283	-17.152	-1.4933	-2.6643	12.194	17.161	8.7249	5.7199	-0.089	0.0086531	1563.3
7.48	749	2.5	NaN	1.1209	11.453	0.51753	-180.13	17.797	2.7337	-42.22	-773.83	1071.1	30.786	787.85	1089.4	23.649	51.238	0	1	10.166	8.331	-12.284	-17.153	-1.5557	-2.8058	12.124	17.127	8.61	5.5252	-0.16035	-0.026719	1563.5
7.49	750	2.5	NaN	1.102	11.394	0.5041	-180.18	17.777	2.5408	-42.219	-773.63	1071.1	31.628	788.16	1089.5	23.649	56.355	0	1	10.033	8.1961	-12.284	-17.154	-1.6051	-2.8875	12.07	17.101	8.4276	5.3086	-0.21453	-0.052838	1563.6
7.5	751	2.5	NaN	1.0817	11.34	0.50898	-180.24	17.787	2.4048	-42.247	-773.43	1071	32.598	788.43	1089.7	23.649	58.408	0	1	9.8598	8.0206	-12.284	-17.154	-1.6619	-2.9852	12.023	17.105	8.1979	5.0354	-0.26097	-0.048645	1563.8
7.51	752	2.5	NaN	1.0547	11.288	0.53797	-180.35	17.801	2.2394	-42.312	-773.23	1071	33.682	788.77	1089.8	29.537	57.083	0	1	9.8318	7.9922	-12.285	-17.155	-1.7307	-3.1356	11.978	17.112	8.1011	4.8566	-0.30768	-0.042883	1564
7.52	753	2.5	NaN	1.0278	11.239	0.56046	-180.49	17.746	1.9031	-42.318	-772.93	1070.9	34.786	789.41	1089.9	36.325	57.487	0	1	9.8013	7.9613	-12.286	-17.156	-1.7976	-3.3127	11.933	17.052	8.0038	4.6485	-0.35328	-0.10335	1564.4
7.53	754	2.5	NaN	1.0076	11.228	0.52311	-180.56	17.808	1.6787	-42.079	-772.7	1070.8	35.495	789.61	1089.9	30.955	57.936	0	1	9.7677	7.9272	-12.286	-17.155	-1.8349	-3.4073	11.928	17.108	7.9328	4.5198	-0.3581	-0.04737	1564.4
7.54	755	2.5	NaN	0.99406	11.215	0.50685	-180.68	17.912	1.5385	-41.864	-772.39	1070.7	36.953	789.89	1090.1	34.336	56.947	0	1	9.7122	7.8708	-12.285	-17.155	-1.894	-3.5683	11.924	17.202	7.8182	4.3025	-0.36131	0.047564	1564.4
7.55	756	2.5	NaN	0.98532	11.199	0.54568	-180.77	17.988	1.3284	-41.826	-772.17	1070.7	37.95	790.22	1090.3	32.62	54.5	0	1	9.6284	7.7858	-12.285	-17.154	-1.9377	-3.6888	11.915	17.273	7.6907	4.097	-0.37002	0.11845	1564.5
7.56	757	2.5	NaN	0.98	11.183	0.62285	-180.83	18.052	1.0718	-41.894	-772.04	1070.7	38.516	790.51	1090.4	33.233	53.026	0	1	9.5793	7.736	-12.284	-17.154	-1.9659	-3.78	11.903	17.331	7.6134	3.956	-0.38121	0.17753	1564.7
7.57	758	2.5	NaN	0.97559	11.173	0.70996	-180.94	18.157	0.86634	-41.92	-771.89	1070.7	39.305	790.71	1090.5	29.261	49.773	0	1	9.4017	7.5557	-12.286	-17.156	-2	-3.9138	11.9	17.43	7.4017	3.642	-0.38625	0.27457	1564.8
7.58	759	2.5	NaN	0.96124	11.19	0.8896	-181.12	18.35	0.66565	-42.045	-771.65	1070.6	40.673	790.89	1090.7	26.975	45.147	0	1	8.7725	6.9173	-12.294	-17.164	-2.069	-4.1489	11.925	17.615	6.7034	2.7684	-0.3688	0.45106	1564.9
7.59	760	2.5	NaN	0.96736	11.18	1.0927	-181.14	18.465	0.4318	-42.201	-771.54	1070.6	41.67	791.33	1091	27.18	43.872	0	1	8.558	6.6997	-12.295	-17.165	-2.1045	-4.2092	11.924	17.721	6.4536	2.4905	-0.37161	0.55635	1565.3
7.6	761	2.5	NaN	0.97977	11.203	1.176	-181.16	18.553	0.35406	-42.063	-771.35	1070.6	42.688	791.64	1091.1	26.374	27.337	0	1	8.5895	6.7316	-12.292	-17.162	-2.124	-4.2593	11.954	17.802	6.4655	2.4722	-0.33853	0.64011	1565.4
7.61	762	2.5	NaN	1.0004	11.238	1.2206	-181.2	18.65	0.2952	-41.842	-771.13	1070.5	43.592	791.85	1091.2	26.934	53.73	0	1	8.6174	6.7599	-12.288	-17.158	-2.1283	-4.3303	11.995	17.893	6.4891	2.4297	-0.2928	0.73529	1565.4
7.62	763	2.5	NaN	1.0337	11.261	1.3178	-181.26	18.77	0.1145	-41.725	-770.97	1070.5	44.272	792.04	1091.4	25.816	63.681	0	1	8.6421	6.785	-12.284	-17.153	-2.1155	-4.4132	12.025	18.006	6.5266	2.3718	-0.25844	0.85316	1565.5
7.63	764	2.5	NaN	1.0825	11.29	1.4479	-181.31	18.874	-0.14265	-41.5	-770.8	1070.4	44.973	792.41	1091.5	28.817	68.176	0	1	8.537	6.6784	-12.28	-17.15	-2.0838	-4.4729	12.062	18.102	6.4533	2.2054	-0.21829	0.95184	1565.7
7.64	765	2.5	NaN	1.1452	11.312	1.5799	-181.37	18.966	-0.1922	-41.225	-770.69	1070.4	46.206	792.76	1091.7	30.273	69.34	0	1	8.4884	6.629	-12.277	-17.146	-2.0556	-4.5679	12.093	18.185	6.4329	2.0612	-0.18376	1.0386	1566
7.65	766	2.5	NaN	1.1775	11.322	1.6689	-181.4	19.009	-0.22487	-41.119	-770.63	1070.3	46.814	792.92	1091.8	29.048	69.101	0	1	8.5164	6.6574	-12.273	-17.142	-2.0414	-4.6147	12.107	18.224	6.475	2.0427	-0.16608	1.0815	1566.2
7.66	767	2.5	NaN	1.2472	11.337	1.8236	-181.41	19.074	-0.29938	-40.926	-770.54	1070.3	47.602	793.12	1091.9	28.706	69.099	0	1	8.5272	6.6683	-12.269	-17.139	-1.9932	-4.6469	12.127	18.284	6.534	2.0214	-0.1427	1.1446	1566.3
7.67	768	2.5	NaN	1.3489	11.357	2.042	-181.41	19.161	-0.39039	-40.624	-770.42	1070.2	48.737	793.4	1092	28.548	68.01	0	1	8.5124	6.6534	-12.266	-17.136	-1.9216	-4.6829	12.155	18.362	6.5908	1.9705	-0.11124	1.2263	1566.5
7.68	769	2.5	NaN	1.3875	11.365	2.1864	-181.42	19.177	-0.39246	-40.489	-770.37	1070.2	49.49	793.57	1092.1	27.442	66.992	0	1	8.4215	6.5611	-12.264	-17.134	-1.9053	-4.7124	12.167	18.375	6.5162	1.8487	-0.096893	1.2411	1566.7
7.69	770	2.5	NaN	1.5063	11.346	2.4162	-181.42	19.179	-0.47865	-40.294	-770.35	1070.1	50.308	793.89	1092.2	27.393	66.044	0	1	8.3696	6.5084	-12.263	-17.132	-1.8087	-4.731	12.154	18.371	6.5609	1.7774	-0.10901	1.239	1567
7.7	771	2.5	NaN	1.5991	11.331	2.6252	-181.43	19.204	-0.56936	-40.243	-770.38	1070.1	50.899	794.01	1092.3	25.966	64.316	0	1	8.3416	6.48	-12.262	-17.131	-1.7352	-4.7675	12.142	18.393	6.6064	1.7125	-0.11948	1.2614	1567.2
7.71	772	2.5	NaN	1.6942	11.323	2.8177	-181.42	19.205	-0.64332	-40.181	-770.37	1070.1	51.376	794.12	1092.4	24.824	63.459	0	1	8.2898	6.4275	-12.26	-17.13	-1.655	-4.767	12.138	18.391	6.6348	1.6605	-0.12238	1.2616	1567.3
7.72	773	2.5	NaN	1.7933	11.323	3.0039	-181.38	19.189	-0.74083	-40.076	-770.34	1070.1	51.724	794.23	1092.4	25.376	62.12	0	1	8.2215	6.3581	-12.258	-17.128	-1.5646	-4.7351	12.14	18.371	6.6568	1.6231	-0.11806	1.2432	1567.4
7.73	774	2.5	NaN	1.8902	11.326	3.2037	-181.35	19.181	-0.90355	-39.957	-770.32	1070.1	51.962	794.32	1092.5	25.091	60.826	0	1	8.036	6.17	-12.256	-17.125	-1.4719	-4.7125	12.148	18.36	6.5641	1.4574	-0.1079	1.2345	1567.5
7.74	775	2.5	NaN	2.0311	11.345	3.4828	-181.36	19.167	-0.94583	-39.743	-770.29	1070	52.822	794.45	1092.5	23.749	53.981	0	1	7.8796	6.0112	-12.254	-17.123	-1.3544	-4.7464	12.168	18.344	6.5252	1.2648	-0.085319	1.2208	1567.6
7.75	776	2.5	NaN	2.1953	11.397	3.7313	-181.47	19.2	-1.023	-39.422	-770.22	1070	53.625	794.48	1092.6	23.842	46.878	0	1	7.7642	5.8942	-12.253	-17.122	-1.2079	-4.8741	12.224	18.373	6.5563	1.0201	-0.02897	1.2505	1567.6
7.76	777	2.5	NaN	2.3228	11.445	3.9195	-181.44	19.207	-1.0493	-39.147	-770.17	1069.9	54.14	794.54	1092.6	25.309	47.236	0	1	7.6174	5.7451	-12.251	-17.12	-1.0891	-4.8473	12.274	18.378	6.5283	0.89781	0.023235	1.2576	1567.7
7.77	778	2.5	NaN	2.4204	11.494	4.0668	-181.38	19.204	-1.0352	-38.872	-770.14	1069.9	54.606	794.6	1092.6	23.649	24.005	0	1	7.4905	5.6164	-12.248	-17.118	-0.99841	-4.7939	12.325	18.373	6.4921	0.82252	0.076761	1.2558	1567.7
7.78	779	2.5	NaN	2.5139	11.56	4.2304	-181.41	19.224	-1.0392	-38.572	-770.09	1069.8	55.185	794.57	1092.6	23.649	41.655	0	1	7.4653	5.5908	-12.245	-17.115	-0.91523	-4.8425	12.393	18.392	6.5501	0.74832	0.1473	1.2767	1567.6
7.79	780	2.5	NaN	2.6348	11.651	4.5369	-181.44	19.295	-1.1868	-38.416	-770.07	1069.8	55.505	794.44	1092.7	23.649	24.005	0	1	7.4344	5.5595	-12.242	-17.112	-0.80069	-4.8722	12.49	18.457	6.6337	0.68734	0.24729	1.3447	1567.5
7.8	781	2.5	NaN	2.6883	11.698	4.665	-181.43	19.34	-1.2704	-38.398	-770.04	1069.8	55.498	794.34	1092.8	23.649	61.322	0	1	7.382	5.5063	-12.239	-17.109	-0.74659	-4.8637	12.54	18.499	6.6354	0.64254	0.301	1.3901	1567.4
7.81	782	2.5	NaN	2.8365	11.824	5.0249	-181.45	19.348	-1.3494	-38.28	-769.98	1069.8	55.799	794.13	1092.9	23.649	67.354	0	1	7.3677	5.4918	-12.236	-17.106	-0.60565	-4.8966	12.67	18.501	6.762	0.59514	0.43382	1.3956	1567.1
7.82	783	2.5	NaN	2.9731	11.936	5.3686	-181.48	19.329	-1.3741	-38.125	-769.96	1069.8	56.182	793.94	1093	23.649	66.981	0	1	7.3779	5.5021	-12.234	-17.104	-0.47783	-4.9315	12.785	18.479	6.9001	0.57066	0.55144	1.3753	1566.9
7.83	784	2.5	NaN	3.0612	12.005	5.5892	-181.49	19.297	-1.3568	-37.925	-770	1069.8	56.463	793.75	1093.1	23.649	66.237	0	1	7.3323	5.4559	-12.232	-17.101	-0.393	-4.943	12.857	18.445	6.9393	0.51294	0.62583	1.3436	1566.8
7.84	785	2.5	NaN	3.1761	12.103	5.8244	-181.49	19.266	-1.3938	-37.565	-770.01	1069.7	56.61	793.44	1093.1	23.649	61.488	0	1	7.2953	5.4184	-12.229	-17.099	-0.27097	-4.9385	12.96	18.409	7.0244	0.47985	0.7309	1.3108	1566.5
7.85	786	2.5	NaN	3.2768	12.189	6.1456	-181.6	19.282	-1.4835	-37.437	-770.1	1069.7	56.651	792.97	1093.3	23.649	61.607	0	1	7.2709	5.3935	-12.226	-17.096	-0.16793	-5.0462	13.051	18.42	7.1029	0.34737	0.82465	1.3244	1566.1
7.86	787	2.5	NaN	3.3217	12.228	6.2943	-181.63	19.274	-1.4705	-37.386	-770.13	1069.7	56.772	792.77	1093.3	23.649	57.831	0	1	7.1449	5.2657	-12.223	-17.092	-0.12599	-5.0743	13.092	18.411	7.0189	0.19148	0.86903	1.3181	1565.9
7.87	788	2.5	NaN	3.3815	12.267	6.4699	-181.63	19.258	-1.4767	-37.363	-770.15	1069.7	56.783	792.57	1093.4	23.649	60.395	0	1	6.9941	5.1127	-12.219	-17.089	-0.066041	-5.0756	13.133	18.392	6.928	0.037083	0.91369	1.3037	1565.7
7.88	789	2.5	NaN	3.4907	12.327	6.7768	-181.6	19.229	-1.4955	-37.303	-770.23	1069.7	56.681	792.21	1093.5	24.089	57.832	0	1	6.497	4.6083	-12.208	-17.078	0.048422	-5.0414	13.196	18.36	6.5454	-0.4331	0.98729	1.2816	1565.4
7.89	790	2.5	NaN	3.6465	12.404	7.2073	-181.52	19.177	-1.4637	-37.15	-770.38	1069.7	56.569	791.68	1093.6	23.649	59.028	0	1	6.0309	4.1354	-12.199	-17.068	0.21309	-4.9487	13.279	18.303	6.244	-0.81335	1.0798	1.2341	1565
7.9	791	2.5	NaN	3.7459	12.457	7.3728	-181.52	19.144	-1.469	-36.922	-770.41	1069.7	56.452	791.37	1093.7	23.649	58.894	0	1	6.0484	4.1531	-12.2	-17.07	0.32446	-4.9391	13.336	18.264	6.3729	-0.78596	1.1357	1.1946	1564.7
7.91	792	2.5	NaN	3.8045	12.438	7.7901	-181.51	19.099	-1.4284	-37.288	-770.86	1069.9	56.334	790.84	1093.9	23.827	58.491	0	1	6.0346	4.1391	-12.201	-17.071	0.37375	-4.94	13.314	18.222	6.4084	-0.80093	1.1134	1.1516	1564.7
7.92	793	2.5	NaN	3.9251	12.542	8.0102	-181.49	19.062	-1.3489	-36.882	-770.84	1069.8	56.273	790.16	1094	23.649	58.64	0	1	5.9996	4.1036	-12.201	-17.071	0.50991	-4.9092	13.426	18.177	6.5095	-0.8056	1.2245	1.1065	1564
7.93	794	2.5	NaN	4.0434	12.68	8.1352	-181.48	19.024	-1.2864	-36.316	-770.65	1069.7	56.18	789.53	1094	23.649	58.78	0	1	5.989	4.0928	-12.204	-17.073	0.65058	-4.8694	13.574	18.13	6.6396	-0.77657	1.3706	1.0568	1563.1
7.94	795	2.5	NaN	4.093	12.744	8.3148	-181.46	18.982	-1.2888	-36.295	-770.68	1069.6	55.97	789.11	1094.1	23.649	58.991	0	1	5.9794	4.083	-12.205	-17.075	0.70779	-4.8458	13.64	18.085	6.6872	-0.76281	1.4352	1.0102	1562.7
7.95	796	2.5	NaN	4.1253	12.774	8.4174	-181.44	18.961	-1.3466	-36.308	-770.71	1069.6	55.675	788.86	1094.1	23.649	58.645	0	1	5.971	4.0745	-12.206	-17.075	0.74994	-4.8198	13.672	18.063	6.7209	-0.74532	1.4664	0.9872	1562.5
7.96	797	2.5	NaN	4.2061	12.97	8.6907	-181.38	18.764	-1.1344	-36.007	-770.64	1069.5	55.644	788.1	1094.1	23.649	57.863	0	1	5.9795	4.0831	-12.207	-17.077	0.84106	-4.7453	13.872	17.863	6.8205	-0.66217	1.6647	0.78618	1561.6
7.97	798	2.5	NaN	4.2436	13.071	8.8158	-181.34	18.689	-1.1092	-35.821	-770.61	1069.5	55.391	787.66	1094.1	23.649	54.219	0	1	6.0146	4.1187	-12.209	-17.079	0.89362	-4.6919	13.975	17.785	6.9082	-0.57314	1.7654	0.70584	1561.1
7.98	799	2.5	NaN	4.2803	13.155	8.9308	-181.28	18.644	-1.1162	-35.606	-770.64	1069.4	55.011	787.1	1094.1	23.713	40.126	0	1	6.0274	4.1318	-12.211	-17.081	0.95109	-4.6128	14.061	17.737	6.9785	-0.48106	1.8504	0.65617	1560.6
7.99	800	2.5	NaN	4.3162	13.251	9.1827	-181.21	18.572	-1.0431	-35.549	-770.83	1069.4	54.683	786.22	1094.1	23.649	35.551	0	1	6.0437	4.1483	-12.213	-17.083	0.99962	-4.5228	14.157	17.666	7.0433	-0.37453	1.9439	0.58318	1559.9
8	801	2.5	NaN	4.284	13.283	9.6583	-181.18	18.513	-0.91126	-36.278	-771.32	1069.7	54.609	785.24	1094.1	23.649	24.005	0	1	6.0996	4.2051	-12.218	-17.087	0.94235	-4.5243	14.18	17.617	7.042	-0.31925	1.9619	0.52919	1559.4
8.01	802	2.5	NaN	4.3506	13.48	9.5752	-181.2	18.464	-0.94022	-35.327	-770.88	1069.3	54.246	784.6	1094.1	23.649	27.647	0	1	6.131	4.2369	-12.222	-17.091	1.0548	-4.4912	14.391	17.553	7.1858	-0.25434	2.169	0.46154	1558.3
8.02	803	2.5	NaN	4.3704	13.552	9.6291	-181.18	18.425	-0.92907	-35.14	-770.8	1069.2	54.086	784.23	1094.1	23.649	24.005	0	1	6.145	4.2511	-12.225	-17.095	1.0864	-4.4665	14.467	17.511	7.2314	-0.21544	2.2417	0.41614	1557.8
8.03	804	2.5	NaN	4.3957	13.67	9.8659	-181.07	18.348	-0.80029	-35.152	-770.84	1069.3	53.887	783.36	1094.1	23.649	29.001	0	1	6.2058	4.3128	-12.228	-17.097	1.1169	-4.3443	14.584	17.434	7.3227	-0.031499	2.3567	0.33655	1556.9
8.04	805	2.5	NaN	4.4032	13.792	10.215	-180.92	18.249	-0.69244	-35.335	-771.05	1069.4	53.475	782.26	1094.1	23.649	26.144	0	1	6.2674	4.3753	-12.23	-17.1	1.1309	-4.1915	14.703	17.337	7.3983	0.18381	2.473	0.23719	1556
8.05	806	2.5	NaN	4.3441	13.792	10.538	-180.88	18.171	-0.80157	-35.85	-771.58	1069.6	52.805	781.64	1094.1	23.649	42.256	0	1	6.382	4.4916	-12.232	-17.102	1.0773	-4.1458	14.696	17.267	7.4593	0.34581	2.4644	0.16546	1555.9
8.06	807	2.5	NaN	4.3404	13.936	10.738	-180.8	18.066	-0.72238	-35.564	-771.65	1069.5	52.445	780.63	1094.2	23.649	47.037	0	1	6.4921	4.6033	-12.234	-17.104	1.0954	-4.0497	14.845	17.157	7.5875	0.55366	2.6104	0.053307	1555
8.07	808	2.5	NaN	4.3504	14.171	10.862	-180.7	17.997	-0.61886	-34.948	-771.35	1069.2	52.09	779.49	1094.2	23.649	51.13	0	1	6.5933	4.706	-12.237	-17.107	1.1382	-3.9121	15.091	17.077	7.7315	0.79393	2.8538	-0.03041	1553.5
8.08	809	2.5	NaN	4.3135	14.23	11.113	-180.65	17.946	-0.55156	-35.224	-771.52	1069.3	51.911	778.83	1094.2	23.649	45.945	0	1	6.6594	4.7731	-12.239	-17.109	1.0967	-3.866	15.147	17.03	7.7561	0.90716	2.9077	-0.079212	1553
8.09	810	2.5	NaN	4.2684	14.254	11.388	-180.63	17.878	-0.51986	-35.609	-771.82	1069.5	51.637	778.2	1094.2	23.649	37.715	0	1	6.7155	4.83	-12.241	-17.11	1.0469	-3.8492	15.167	16.966	7.7623	0.98075	2.9262	-0.14451	1552.7
8.1	811	2.5	NaN	4.2555	14.399	11.577	-180.58	17.772	-0.50686	-35.277	-771.86	1069.4	51.032	777.13	1094.3	23.649	31.615	0	1	6.7715	4.8868	-12.242	-17.112	1.0663	-3.7741	15.319	16.852	7.8378	1.1127	3.0767	-0.25974	1551.6
8.11	812	2.5	NaN	4.2363	14.509	11.782	-180.48	17.68	-0.50085	-34.977	-772	1069.3	50.327	775.94	1094.3	23.649	24.005	0	1	6.8419	4.9583	-12.243	-17.113	1.0821	-3.6389	15.434	16.755	7.924	1.3194	3.1904	-0.35809	1550.5
8.12	813	2.5	NaN	4.2032	14.549	11.953	-180.39	17.581	-0.40117	-34.883	-772.22	1069.3	50.071	775.22	1094.3	23.649	25.443	0	1	6.9229	5.0405	-12.244	-17.114	1.0608	-3.5306	15.476	16.653	7.9837	1.5098	3.2316	-0.4607	1550
8.13	814	2.5	NaN	4.2178	14.682	12.105	-180.28	17.515	-0.375	-34.409	-772.11	1069	49.434	774.07	1094.4	23.649	24.005	0	1	6.9338	5.0515	-12.244	-17.114	1.1139	-3.3887	15.62	16.577	8.0477	1.6628	3.3757	-0.53707	1548.7
8.14	815	2.5	NaN	4.223	14.786	12.33	-180.18	17.467	-0.35829	-34.188	-772.11	1069	48.778	772.97	1094.5	23.649	26.108	0	1	6.8917	5.0088	-12.244	-17.113	1.1494	-3.2568	15.731	16.522	8.0411	1.7519	3.487	-0.5911	1547.5
8.15	816	2.5	NaN	4.201	14.82	12.625	-180.07	17.404	-0.29052	-34.416	-772.36	1069.1	48.346	772.19	1094.5	23.649	24.005	0	1	6.9076	5.0249	-12.24	-17.11	1.1339	-3.142	15.761	16.463	8.0415	1.8829	3.5209	-0.64733	1547
8.16	817	2.5	NaN	4.2025	14.892	12.847	-179.93	17.285	-0.15136	-34.528	-772.46	1069.2	48.038	771.51	1094.5	23.649	24.005	0	1	6.8991	5.0163	-12.237	-17.106	1.1414	-2.9886	15.828	16.349	8.0405	2.0277	3.5912	-0.75719	1546.4
8.17	818	2.5	NaN	4.2201	14.937	12.981	-179.84	17.217	-0.080446	-34.346	-772.54	1069.2	47.611	770.71	1094.5	23.649	24.005	0	1	6.8467	4.9632	-12.232	-17.102	1.1802	-2.8813	15.875	16.28	8.0269	2.0818	3.6425	-0.8223	1545.6
8.18	819	2.5	NaN	4.2102	14.972	13.184	-179.77	17.183	0.030573	-34.355	-772.67	1069.2	47.272	769.82	1094.5	23.649	26.066	0	1	6.856	4.9725	-12.227	-17.096	1.181	-2.7946	15.91	16.246	8.037	2.1779	3.683	-0.85069	1544.9
8.19	820	2.5	NaN	4.2609	15.062	13.311	-179.59	17.107	0.23284	-33.722	-772.59	1069	46.755	768.55	1094.4	23.649	27.909	0	1	6.8948	5.0119	-12.221	-17.091	1.2717	-2.5834	16.006	16.163	8.1665	2.4285	3.7849	-0.92812	1543.4
8.2	821	2.5	NaN	4.3563	15.165	13.4	-179.39	17.032	0.42164	-32.846	-772.39	1068.7	46.065	767.15	1094.4	23.649	29.404	0	1	6.987	5.1055	-12.216	-17.086	1.4221	-2.3234	16.12	16.077	8.4091	2.7821	3.9037	-1.0081	1541.8
8.21	822	2.5	NaN	4.4136	15.186	13.612	-179.28	17.044	0.44813	-32.809	-772.44	1068.7	45.378	766.14	1094.4	23.649	32.672	0	1	7.06	5.1796	-12.21	-17.08	1.5045	-2.1941	16.141	16.09	8.5645	2.9855	3.9306	-0.99055	1540.8
8.22	823	2.5	NaN	4.3675	15.098	14.124	-179.1	16.926	0.65242	-33.565	-773.04	1069.1	44.744	765.06	1094.3	23.649	27.081	0	1	7.0337	5.1529	-12.203	-17.073	1.453	-2.0132	16.037	15.987	8.4867	3.1398	3.8335	-1.0856	1540.3
8.23	824	2.5	NaN	4.4244	15.158	14.111	-179.03	16.897	0.72688	-33.061	-772.8	1068.9	44.451	764.52	1094.3	23.649	30.423	0	1	7.0075	5.1263	-12.196	-17.065	1.538	-1.9207	16.103	15.952	8.5455	3.2056	3.9071	-1.1133	1539.5
8.24	825	2.5	NaN	4.4595	15.18	14.196	-178.94	16.862	0.87036	-32.635	-772.73	1068.7	43.988	763.51	1094.2	23.649	29.136	0	1	6.9812	5.0996	-12.188	-17.058	1.6042	-1.7978	16.128	15.913	8.5854	3.3018	3.9396	-1.1446	1538.4
8.25	826	2.5	NaN	4.4889	15.164	14.349	-178.83	16.806	1.0239	-32.364	-772.81	1068.7	43.399	762.36	1094.1	23.649	33.833	0	1	7.0207	5.1397	-12.183	-17.053	1.6636	-1.6507	16.111	15.858	8.6842	3.489	3.928	-1.1947	1537.2
8.26	827	2.5	NaN	4.5435	15.149	14.439	-178.72	16.743	1.1141	-32.09	-772.82	1068.6	42.869	761.53	1094	23.649	36.137	0	1	7.0627	5.1823	-12.18	-17.05	1.7467	-1.5213	16.096	15.796	8.8093	3.661	3.9158	-1.2536	1536.4
8.27	828	2.5	NaN	4.5731	15.122	14.609	-178.67	16.695	1.2631	-32.066	-772.91	1068.6	42.519	760.54	1093.9	23.649	37.587	0	1	7.1047	5.2249	-12.18	-17.05	1.7885	-1.452	16.065	15.752	8.8932	3.7729	3.8845	-1.2975	1535.5
8.28	829	2.5	NaN	4.6426	15.127	14.874	-178.54	16.526	1.433	-31.934	-772.88	1068.7	41.526	758.9	1093.6	23.649	38.121	0	1	7.0786	5.1985	-12.182	-17.052	1.897	-1.2841	16.06	15.593	8.9756	3.9144	3.8774	-1.4584	1533.7
8.29	830	2.5	NaN	4.6522	15.04	15.112	-178.43	16.443	1.5917	-32.218	-773.22	1068.9	40.956	757.7	1093.5	23.649	33.679	0	1	7.0312	5.1503	-12.185	-17.055	1.9157	-1.171	15.959	15.524	8.9468	3.9794	3.7743	-1.531	1532.9
8.3	831	2.5	NaN	4.6606	14.961	15.25	-178.36	16.375	1.7612	-32.38	-773.51	1069	40.658	756.75	1093.3	23.649	37.144	0	1	6.9693	5.0875	-12.183	-17.052	1.928	-1.0939	15.871	15.466	8.8973	3.9936	3.6881	-1.5868	1532.2
8.31	832	2.5	NaN	4.7024	14.942	15.286	-178.3	16.296	1.9263	-32.179	-773.53	1069	40.37	755.79	1093.2	23.649	35.765	0	1	6.9259	5.0435	-12.179	-17.048	1.9864	-1.0189	15.848	15.389	8.9123	4.0245	3.6698	-1.6588	1531.2
8.32	833	2.5	NaN	4.7509	14.927	15.315	-178.23	16.282	2.0133	-31.965	-773.56	1068.9	39.872	754.72	1093.1	23.649	37.727	0	1	7.0099	5.1287	-12.174	-17.044	2.0597	-0.91879	15.833	15.376	9.0696	4.2099	3.6591	-1.6671	1530.2
8.33	834	78	NaN	4.8733	14.905	15.432	-178.03	16.061	2.2511	-31.702	-773.6	1068.9	38.672	752.26	1092.7	23.649	38.877	0	1	6.97	5.0883	-12.171	-17.04	2.2327	-0.66934	15.799	15.166	9.2027	4.4189	3.6282	-1.8738	1527.7
8.34	835	78	NaN	4.9726	14.904	15.497	-177.91	15.903	2.4379	-31.617	-773.59	1068.8	38.054	750.77	1092.5	23.649	40.889	0	1	6.8298	4.946	-12.169	-17.038	2.3557	-0.52609	15.792	15.015	9.1855	4.4199	3.6238	-2.0234	1526.1
8.35	836	78	0	5.0527	14.91	15.519	-177.79	15.813	2.5477	-31.496	-773.58	1068.8	37.492	749.59	1092.3	23.649	42.707	0	1	6.7756	4.891	-12.167	-17.037	2.4594	-0.38301	15.793	14.93	9.235	4.508	3.6258	-2.1064	1524.9
8.36	837	78	NaN	5.1233	14.917	15.518	-177.68	15.732	2.6468	-31.366	-773.6	1068.8	37.024	748.51	1092.1	23.649	43.402	0	1	6.7272	4.8419	-12.165	-17.035	2.5507	-0.25383	15.795	14.854	9.2779	4.588	3.6297	-2.181	1523.8
8.37	838	78	NaN	5.2072	14.933	15.511	-177.57	15.618	2.7776	-31.22	-773.62	1068.8	36.576	747.3	1092	23.661	42.435	0	1	6.6871	4.8012	-12.164	-17.033	2.6549	-0.12723	15.806	14.745	9.342	4.6739	3.6428	-2.2883	1522.6
8.38	839	78	NaN	5.336	14.979	15.508	-177.45	15.447	2.9572	-31.026	-773.59	1068.7	35.984	745.7	1091.7	23.649	43.308	0	1	6.6403	4.7537	-12.162	-17.031	2.8105	0.029222	15.845	14.582	9.4508	4.7829	3.683	-2.4498	1520.9
8.39	840	78	NaN	5.4577	15.072	15.584	-177.28	15.308	3.0947	-31.063	-773.54	1068.8	35.32	744.07	1091.4	23.649	41.646	0	1	6.5807	4.6932	-12.159	-17.029	2.9531	0.21842	15.926	14.454	9.5337	4.9116	3.7668	-2.575	1519.2
8.4	841	78	NaN	5.5159	15.124	15.631	-177.19	15.255	3.2258	-31.117	-773.5	1068.8	35.17	743.22	1091.3	23.649	40.534	0	1	6.4714	4.5823	-12.158	-17.028	3.0135	0.30313	15.973	14.406	9.4849	4.8855	3.8153	-2.6218	1518.3
8.41	842	78	NaN	5.5899	15.197	15.685	-177.08	15.119	3.4192	-31.147	-773.49	1068.9	35.003	742.13	1091.1	23.649	40.914	0	1	6.354	4.4632	-12.157	-17.027	3.0908	0.41761	16.037	14.279	9.4448	4.8808	3.8798	-2.7475	1517.2
8.42	843	78	NaN	5.6938	15.294	15.723	-176.92	14.912	3.6246	-31.096	-773.5	1068.9	34.59	740.62	1090.8	23.649	40.588	0	1	6.2876	4.3958	-12.158	-17.027	3.2097	0.59937	16.121	14.085	9.4973	4.9951	3.9637	-2.9426	1515.7
8.43	844	78	NaN	5.7968	15.382	15.694	-176.73	14.757	3.7228	-30.91	-773.55	1068.9	33.933	739.04	1090.4	23.649	39.734	0	1	6.2363	4.3438	-12.158	-17.028	3.3421	0.81685	16.2	13.939	9.5784	5.1606	4.0416	-3.0882	1514.1
8.44	845	78	NaN	5.8502	15.419	15.681	-176.58	14.635	3.7955	-30.839	-773.64	1068.8	33.501	738.05	1090.3	23.649	39.135	0	1	6.1978	4.3047	-12.158	-17.028	3.4131	0.98144	16.231	13.823	9.6109	5.2862	4.0727	-3.2045	1513.2
8.45	846	78	NaN	5.9066	15.46	15.664	-176.47	14.507	3.9222	-30.752	-773.71	1068.8	33.238	737.06	1090	23.649	38.512	0	1	6.2009	4.3078	-12.158	-17.027	3.4813	1.1024	16.263	13.704	9.6821	5.4102	4.1051	-3.323	1512.3
8.46	847	78	NaN	5.9951	15.564	15.558	-176.32	14.354	4.1453	-30.304	-773.56	1068.7	33.147	735.8	1089.7	31.529	35.369	0	1	6.2064	4.3135	-12.157	-17.027	3.5879	1.2693	16.361	13.557	9.7944	5.5827	4.2033	-3.4696	1510.8
8.47	848	78	NaN	6.0824	15.677	15.439	-176.16	14.214	4.383	-29.809	-773.36	1068.5	33.106	734.48	1089.4	24.826	35.643	0	1	6.2167	4.3238	-12.157	-17.026	3.6931	1.451	16.469	13.422	9.9098	5.7749	4.3124	-3.6041	1509.3
8.48	849	78	NaN	6.1136	15.705	15.444	-176.04	14.132	4.5128	-29.83	-773.44	1068.5	32.943	733.44	1089.1	23.649	34.537	0	1	6.2803	4.3884	-12.156	-17.026	3.7282	1.5707	16.487	13.35	10.009	5.9591	4.3307	-3.676	1508.3
8.49	850	78	NaN	6.1497	15.729	15.437	-175.89	13.902	4.6834	-29.901	-773.53	1068.6	32.716	732.28	1088.6	23.649	32.207	0	1	6.4478	4.5584	-12.157	-17.026	3.7685	1.7259	16.491	13.14	10.216	6.2843	4.3348	-3.8861	1507.3
8.5	851	78	NaN	6.1818	15.714	15.358	-175.78	13.713	4.861	-29.826	-773.68	1068.6	32.555	731.2	1088.2	23.649	31.181	0	1	6.4978	4.6091	-12.157	-17.027	3.8081	1.8511	16.46	12.967	10.306	6.4602	4.3032	-4.0594	1506.3
8.51	852	78	NaN	6.1973	15.688	15.287	-175.68	13.555	5.0117	-29.775	-773.81	1068.6	32.439	730.41	1087.9	23.649	28.712	0	1	6.5201	4.6317	-12.157	-17.027	3.829	1.9558	16.421	12.822	10.349	6.5875	4.264	-4.2054	1505.6
8.52	853	78	NaN	6.1992	15.66	15.231	-175.6	13.435	5.1487	-29.762	-773.92	1068.6	32.388	729.82	1087.6	23.649	27.028	0	1	6.639	4.7524	-12.158	-17.027	3.8325	2.0334	16.384	12.711	10.472	6.7857	4.2259	-4.3162	1505.1
8.53	854	78	NaN	6.1967	15.631	15.175	-175.55	13.359	5.291	-29.756	-774.03	1068.6	32.396	729.2	1087.4	23.649	24.897	0	1	6.7392	4.854	-12.157	-17.027	3.8291	2.0783	16.347	12.643	10.568	6.9324	4.1893	-4.3842	1504.6
8.54	855	78	NaN	6.1964	15.598	15.153	-175.51	13.293	5.3555	-29.842	-774.11	1068.7	32.169	728.59	1087.2	23.649	24.005	0	1	6.8231	4.9392	-12.157	-17.026	3.8334	2.1302	16.306	12.585	10.657	7.0694	4.1487	-4.4411	1504.1
8.55	856	78	NaN	6.1931	15.575	15.127	-175.46	13.223	5.3775	-29.921	-774.17	1068.7	31.83	728.13	1087	23.649	24.005	0	1	6.8884	5.0055	-12.156	-17.026	3.8393	2.1894	16.273	12.525	10.728	7.1949	4.1167	-4.5011	1503.7
8.56	857	78	NaN	6.2012	15.532	15.078	-175.37	13.13	5.5794	-30.05	-774.23	1068.7	31.772	727.49	1086.8	23.649	24.005	0	1	6.9373	5.0551	-12.156	-17.026	3.8438	2.2775	16.22	12.442	10.781	7.3326	4.0634	-4.5837	1503.1
8.57	858	78	NaN	6.2126	15.481	15.025	-175.27	13.04	5.8437	-30.186	-774.29	1068.7	31.909	726.89	1086.5	23.649	24.005	0	1	7.0996	5.2197	-12.157	-17.027	3.844	2.36	16.158	12.363	10.944	7.5798	4.0014	-4.6639	1502.6
8.58	859	78	NaN	6.217	15.438	14.986	-175.22	12.987	5.9948	-30.267	-774.34	1068.8	32.031	726.61	1086.3	23.649	26.093	0	1	7.235	5.3572	-12.158	-17.027	3.8402	2.4	16.108	12.317	11.075	7.7571	3.9507	-4.7103	1502.3
8.59	860	78	NaN	6.227	15.384	14.928	-175.19	12.95	6.0849	-30.284	-774.4	1068.7	32.025	726.36	1086.1	23.649	26.886	0	1	7.2951	5.4181	-12.158	-17.027	3.8496	2.4339	16.048	12.286	11.145	7.852	3.8902	-4.7407	1502.2
8.6	861	78	NaN	6.235	15.307	14.835	-175.15	12.887	6.1963	-30.365	-774.47	1068.7	32.023	726.17	1085.9	23.649	28.265	0	1	7.3366	5.4602	-12.158	-17.028	3.8543	2.471	15.961	12.232	11.191	7.9313	3.803	-4.7962	1502
8.61	862	78	NaN	6.2306	15.235	14.76	-175.12	12.82	6.3132	-30.483	-774.53	1068.7	32.128	726.1	1085.7	23.649	34.085	0	1	7.3509	5.4747	-12.161	-17.03	3.8415	2.4862	15.882	12.173	11.192	7.9609	3.7215	-4.8572	1502
8.62	863	78	NaN	6.2205	15.149	14.68	-175.11	12.749	6.3795	-30.643	-774.61	1068.7	32.133	726.15	1085.5	23.649	38.844	0	1	7.4011	5.5257	-12.163	-17.032	3.8252	2.4934	15.789	12.109	11.226	8.0191	3.6265	-4.9234	1502.2
8.63	864	78	NaN	6.2113	15.044	14.58	-175.1	12.676	6.3755	-30.814	-774.68	1068.7	31.941	726.28	1085.3	23.649	33.068	0	1	7.4475	5.5728	-12.165	-17.035	3.8172	2.5033	15.678	12.043	11.265	8.076	3.5131	-4.992	1502.4
8.64	865	78	NaN	6.196	15.018	14.518	-175.12	12.642	6.4509	-30.822	-774.68	1068.7	32.114	726.37	1085.3	23.649	35.46	0	1	7.4649	5.5905	-12.17	-17.039	3.7951	2.4788	15.649	12.011	11.26	8.0693	3.4795	-5.0288	1502.5
8.65	866	78	NaN	6.1824	14.961	14.37	-175.13	12.583	6.4735	-30.748	-774.65	1068.7	32.098	726.59	1085.1	23.649	34.442	0	1	7.4951	5.6211	-12.174	-17.044	3.7853	2.4702	15.59	11.954	11.28	8.0913	3.4157	-5.0892	1502.6
8.66	867	78	NaN	6.1628	14.829	14.102	-175.17	12.473	6.5328	-30.684	-774.69	1068.6	32.137	727.15	1085	23.649	36.731	0	1	7.5371	5.6637	-12.178	-17.047	3.7676	2.4314	15.453	11.849	11.305	8.0952	3.2756	-5.1984	1503.2
8.67	868	78	NaN	6.1403	14.705	13.864	-175.22	12.359	6.6035	-30.711	-774.71	1068.5	32.214	727.78	1084.8	23.649	34.502	0	1	7.4344	5.5595	-12.182	-17.052	3.7421	2.3828	15.324	11.74	11.176	7.9423	3.1416	-5.3114	1503.9
8.68	869	78	NaN	6.1158	14.645	13.756	-175.25	12.279	6.6651	-30.883	-774.69	1068.6	32.309	728.29	1084.7	23.649	41.516	0	1	7.3185	5.4418	-12.186	-17.056	3.7083	2.3431	15.26	11.664	11.027	7.7849	3.0732	-5.3918	1504.4
8.69	870	78	NaN	6.0805	14.587	13.681	-175.28	12.205	6.763	-31.189	-774.67	1068.6	32.516	728.84	1084.6	23.649	37.221	0	1	7.2026	5.3242	-12.191	-17.06	3.6543	2.2951	15.195	11.597	10.857	7.6194	3.0047	-5.4638	1504.9
8.7	871	78	NaN	6.0306	14.538	13.571	-175.3	12.144	6.7745	-31.422	-774.65	1068.7	32.513	729.5	1084.6	23.649	58.616	0	1	7.0866	5.2066	-12.195	-17.065	3.5966	2.2619	15.144	11.538	10.683	7.4685	2.9489	-5.5264	1505.6
8.71	872	78	NaN	5.9846	14.487	13.371	-175.34	12.097	6.8046	-31.577	-774.58	1068.7	32.536	730.42	1084.5	23.649	64.85	0	1	6.9707	5.089	-12.2	-17.069	3.5453	2.2194	15.09	11.493	10.516	7.3084	2.8908	-5.5761	1506.5
8.72	873	78	NaN	5.9354	14.443	13.114	-175.39	12.057	6.832	-31.748	-774.43	1068.6	32.505	731.66	1084.5	26.551	67.018	0	1	6.8548	4.9714	-12.204	-17.074	3.4925	2.1665	15.045	11.455	10.347	7.1378	2.8412	-5.6184	1507.5
8.73	874	78	NaN	5.8862	14.418	12.854	-175.45	12.02	6.8648	-31.935	-774.22	1068.6	32.472	733.06	1084.4	29.446	69.518	0	1	6.7389	4.8537	-12.208	-17.078	3.4393	2.1043	15.018	11.421	10.178	6.9581	2.8095	-5.6573	1508.7
8.74	875	78	NaN	5.8701	14.409	12.668	-175.51	11.992	7.0071	-31.905	-774.1	1068.5	32.861	733.98	1084.4	30.262	70.479	0	1	6.623	4.7361	-12.213	-17.082	3.411	2.0335	15.01	11.391	10.034	6.7696	2.7974	-5.6916	1509.5
8.75	876	78	NaN	5.825	14.385	12.525	-175.56	11.967	7.0435	-32.043	-774.04	1068.5	32.967	734.96	1084.4	31.847	71.118	0	1	6.562	4.6742	-12.216	-17.086	3.3581	1.9723	14.986	11.367	9.9201	6.6465	2.7696	-5.7188	1510.5
8.76	877	78	NaN	5.7835	14.37	12.384	-175.6	11.962	6.9837	-32.19	-773.96	1068.6	32.758	735.94	1084.4	33.563	70.122	0	1	6.5549	4.6671	-12.218	-17.088	3.3205	1.935	14.968	11.364	9.8754	6.6021	2.7501	-5.7244	1511.4
8.77	878	78	NaN	5.7477	14.365	12.265	-175.64	11.957	6.9901	-32.403	-773.87	1068.6	32.724	736.92	1084.3	33.394	68.809	0	1	6.5733	4.6858	-12.221	-17.091	3.2793	1.8881	14.96	11.362	9.8527	6.5738	2.7389	-5.7296	1512.3
8.78	879	78	NaN	5.7076	14.368	12.166	-175.69	11.954	7.0952	-32.724	-773.75	1068.7	32.986	738.08	1084.3	31.719	65.854	0	1	6.6077	4.7206	-12.225	-17.094	3.2188	1.8175	14.96	11.362	9.8265	6.5382	2.735	-5.7323	1513.3
8.79	880	78	NaN	5.637	14.373	12.04	-175.75	11.991	7.1019	-33.147	-773.58	1068.8	33.002	739.76	1084.3	31.815	64.788	0	1	6.6721	4.7859	-12.227	-17.097	3.1341	1.7467	14.96	11.404	9.8062	6.5326	2.7332	-5.6925	1514.9
8.8	881	78	NaN	5.5396	14.26	12.038	-175.85	12.039	7.1279	-34.114	-773.83	1069.1	33.099	741.45	1084.4	31.937	65.412	0	1	6.7477	4.8627	-12.23	-17.1	2.9998	1.6097	14.835	11.464	9.7475	6.4724	2.6051	-5.6353	1516.8
8.81	882	78	NaN	5.5253	14.267	11.792	-175.92	12.058	7.0849	-33.942	-773.55	1069	33.01	742.92	1084.4	35.654	61.664	0	1	6.8491	4.9655	-12.233	-17.103	2.9974	1.5496	14.848	11.477	9.8464	6.5151	2.6146	-5.6256	1518
8.82	883	78	NaN	5.5182	14.283	11.55	-175.99	12.085	7.0454	-33.692	-773.26	1068.8	32.904	744.24	1084.4	34.885	54.079	0	0	6.9187	5.0361	-12.238	-17.107	3.0054	1.4986	14.871	11.497	9.9241	6.5348	2.6332	-5.6099	1519
8.83	884	78	NaN	5.484	14.257	11.399	-176.06	12.149	7.0269	-33.834	-773.18	1068.8	32.828	745.68	1084.4	38.944	56.069	0	0	6.9676	5.0858	-12.242	-17.112	2.971	1.4268	14.845	11.561	9.9386	6.5126	2.603	-5.5507	1520.4
8.84	885	78	NaN	5.4503	14.231	11.193	-176.13	12.267	6.9708	-33.965	-773.03	1068.8	32.655	747.72	1084.4	36.992	54.284	0	0	6.9536	5.0716	-12.247	-17.116	2.9419	1.3609	14.819	11.68	9.8955	6.4325	2.5722	-5.4367	1522.3
8.85	886	78	NaN	5.4161	14.198	10.989	-176.16	12.397	7.0334	-34.011	-772.9	1068.8	32.771	749.84	1084.5	42.37	58.188	0	0	6.9501	5.068	-12.251	-17.12	2.9049	1.3252	14.788	11.808	9.855	6.3933	2.5372	-5.3128	1524.3
8.86	887	78	NaN	5.3972	14.182	10.851	-176.19	12.514	7.0705	-34.099	-772.76	1068.8	32.807	751.47	1084.5	42.733	57.301	0	0	6.9571	5.0751	-12.255	-17.125	2.8838	1.2972	14.773	11.924	9.8409	6.3723	2.5177	-5.2011	1525.8
8.87	888	78	NaN	5.3455	14.11	10.824	-176.22	12.647	7.1255	-34.652	-772.84	1068.9	32.854	753.35	1084.5	43.156	56.056	0	0	6.91	5.0274	-12.258	-17.128	2.8128	1.2436	14.697	12.06	9.7228	6.2709	2.4386	-5.0672	1527.8
8.88	889	78	NaN	5.2709	14.007	10.849	-176.25	12.795	7.1664	-35.433	-773.04	1069.1	32.828	755.4	1084.6	42.549	56.327	0	0	6.8569	4.9734	-12.261	-17.13	2.7137	1.1883	14.586	12.216	9.5705	6.1618	2.3256	-4.9149	1530
8.89	890	78	NaN	5.2395	13.985	10.77	-176.24	12.935	7.0939	-35.583	-772.93	1069.1	32.493	756.82	1084.6	42.124	56.873	0	0	6.7356	4.8504	-12.265	-17.135	2.6914	1.2072	14.568	12.352	9.427	6.0576	2.3026	-4.7833	1531.3
8.9	891	78	NaN	5.2727	14.076	10.457	-176.26	13.032	7.2329	-34.83	-772.34	1068.7	32.797	758.39	1084.8	42.837	57.414	0	0	6.6348	4.7481	-12.27	-17.14	2.7431	1.208	14.677	12.431	9.3778	5.9561	2.4071	-4.7088	1532.3
8.91	892	78	NaN	5.2626	14.085	10.354	-176.28	13.121	7.1942	-34.829	-772.12	1068.6	32.614	759.95	1084.8	42.449	57.951	0	0	6.6032	4.7161	-12.275	-17.144	2.742	1.1992	14.692	12.515	9.3453	5.9153	2.417	-4.629	1533.6
8.92	893	78	NaN	5.2271	14.082	10.284	-176.32	13.241	7.1523	-35.032	-771.97	1068.6	32.43	761.92	1085	43.041	58.625	0	0	6.5112	4.6227	-12.279	-17.149	2.7088	1.1633	14.692	12.63	9.22	5.786	2.4128	-4.5183	1535.5
8.93	894	78	NaN	5.1802	14.092	10.197	-176.37	13.391	7.179	-35.193	-771.8	1068.6	32.446	763.98	1085.1	42.185	57.696	0	0	6.3982	4.508	-12.284	-17.154	2.6584	1.1066	14.709	12.774	9.0566	5.6147	2.4247	-4.3797	1537.4
8.94	895	78	NaN	5.1328	14.112	10.133	-176.42	13.545	7.2608	-35.291	-771.68	1068.5	32.629	765.39	1085.3	40.956	58.37	0	0	6.3456	4.4547	-12.295	-17.165	2.6027	1.0538	14.736	12.921	8.9483	5.5085	2.4411	-4.2442	1538.7
8.95	896	78	NaN	5.0847	14.148	10.07	-176.44	13.644	7.2154	-35.376	-771.57	1068.5	32.466	766.85	1085.4	42.488	59.312	0	0	6.3258	4.4345	-12.303	-17.172	2.5597	1.033	14.777	13.015	8.8855	5.4676	2.4743	-4.157	1540
8.96	897	78	NaN	5.0304	14.201	10.01	-176.5	13.766	7.1752	-35.471	-771.44	1068.5	32.367	768.35	1085.5	43.777	57.258	0	0	6.3398	4.4487	-12.307	-17.177	2.5078	0.97604	14.834	13.132	8.8476	5.4248	2.527	-4.0443	1541.4
8.97	898	78	NaN	4.977	14.272	9.9389	-176.55	13.875	7.1835	-35.519	-771.29	1068.4	32.379	769.82	1085.6	42.725	55.978	0	0	6.3179	4.4266	-12.311	-17.18	2.4543	0.9239	14.909	13.237	8.7722	5.3505	2.5982	-3.9431	1542.7
8.98	899	78	NaN	4.8973	14.388	9.8582	-176.61	14.02	7.229	-35.605	-771.09	1068.4	32.453	771.65	1085.7	43.588	55.976	0	0	6.2584	4.3662	-12.314	-17.184	2.3714	0.86282	15.03	13.378	8.6298	5.229	2.7163	-3.8057	1544.3
8.99	900	78	NaN	4.7561	14.571	9.7872	-176.71	14.277	7.2612	-35.896	-770.86	1068.3	32.454	774.31	1085.9	41.588	56.844	0	0	6.1741	4.2806	-12.317	-17.187	2.2233	0.75732	15.221	13.626	8.3974	5.0379	2.9041	-3.5607	1546.8
9	901	78	NaN	4.6532	14.612	9.8815	-176.77	14.419	7.1371	-36.631	-771.1	1068.5	32.01	775.57	1085.9	41.303	55.918	0	0	6.0836	4.1888	-12.321	-17.19	2.1121	0.68857	15.257	13.774	8.1956	4.8773	2.9361	-3.4167	1548.3
9.01	902	78	NaN	4.5979	14.745	9.8217	-176.83	14.538	7.1592	-36.829	-771	1068.5	32.014	776.92	1086.1	42.729	57.411	0	0	5.9856	4.0894	-12.325	-17.195	2.0514	0.6283	15.395	13.888	8.0371	4.7177	3.0698	-3.307	1549.6
9.02	903	78	NaN	4.5702	14.959	9.6245	-176.88	14.703	7.1791	-36.813	-770.7	1068.3	31.928	778.96	1086.2	42.848	55.03	0	0	5.7945	3.8954	-12.331	-17.201	2.0303	0.57618	15.62	14.042	7.8248	4.4716	3.2884	-3.159	1551.3
9.03	904	78	NaN	4.5533	15.147	9.4252	-176.94	14.871	7.1901	-36.823	-770.41	1068.2	31.789	781.05	1086.4	41.985	55.345	0	0	5.578	3.6757	-12.338	-17.207	2.0211	0.52817	15.819	14.198	7.5991	4.2039	3.4814	-3.0092	1553.1
9.04	905	78	NaN	4.531	15.191	9.3595	-176.98	14.967	7.2334	-36.965	-770.28	1068.2	31.827	782.27	1086.5	44.48	56.122	0	0	5.564	3.6616	-12.339	-17.208	1.9939	0.48114	15.868	14.29	7.5579	4.1427	3.5292	-2.918	1554.2
9.05	906	78	NaN	4.4879	15.196	9.0959	-177.03	15.106	7.2505	-36.485	-769.98	1068	31.788	783.95	1086.7	44.957	56.012	0	0	5.5445	3.6417	-12.34	-17.209	1.9722	0.45545	15.886	14.416	7.5166	4.0972	3.5462	-2.7928	1555.5
9.06	907	78	NaN	4.3268	14.989	9.0329	-177.07	15.198	7.2502	-36.734	-770.37	1068.2	31.684	785.52	1086.8	43.14	57.996	0	0	5.4568	3.5528	-12.34	-17.209	1.809	0.41417	15.674	14.512	7.2658	3.967	3.3347	-2.6971	1557.5
9.07	908	78	NaN	4.0646	14.655	8.9471	-177.11	15.331	7.1916	-36.809	-770.9	1068.5	31.369	787.48	1087	42.881	56.246	0	0	5.3493	3.4437	-12.34	-17.21	1.5596	0.38735	15.333	14.653	6.9089	3.8311	2.9934	-2.5569	1560
9.08	909	78	NaN	3.834	14.377	8.866	-177.14	15.45	7.1378	-36.72	-771.29	1068.7	31.095	789.07	1087.1	43.733	56.225	0	0	5.22	3.3125	-12.34	-17.21	1.3454	0.37229	15.051	14.776	6.5654	3.6848	2.7108	-2.4337	1561.9
9.09	910	78	NaN	3.7351	14.299	8.878	-177.16	15.499	7.1618	-36.732	-771.4	1068.9	31.134	789.63	1087.1	43.791	55.952	0	0	5.1273	3.2184	-12.339	-17.208	1.2457	0.35132	14.969	14.828	6.373	3.5698	2.6305	-2.3799	1562.6
9.1	911	78	NaN	3.4368	14.108	8.9668	-177.23	15.717	7.1924	-36.855	-771.63	1069.4	31.06	791.34	1087.3	42.946	55.625	0	0	5.0663	3.1566	-12.337	-17.206	0.94867	0.28077	14.764	15.061	6.015	3.4373	2.4274	-2.1456	1564.5
9.11	912	78	NaN	3.3532	14.038	9.0057	-177.26	15.791	7.2182	-36.942	-771.71	1069.5	31.097	791.82	1087.3	44.354	54.748	0	0	5.0768	3.1672	-12.334	-17.204	0.86144	0.24927	14.689	15.14	5.9383	3.4165	2.3554	-2.0639	1565.1
9.12	913	78	NaN	3.2606	13.843	8.9749	-177.32	15.913	7.2257	-36.84	-771.98	1069.8	31.062	792.67	1087.5	43.597	54.696	0	0	5.0428	3.1327	-12.331	-17.201	0.77566	0.19238	14.491	15.265	5.8185	3.3251	2.1596	-1.9359	1566.2
9.13	914	78	NaN	3.1755	13.596	8.9154	-177.4	16.032	7.2131	-36.679	-772.35	1070	30.961	793.62	1087.6	40.987	55.448	0	0	4.9867	3.0758	-12.329	-17.198	0.7022	0.1242	14.24	15.387	5.6889	3.2	1.9117	-1.8112	1567.5
9.14	915	78	NaN	3.1493	13.41	8.8681	-177.47	16.072	7.1954	-36.594	-772.66	1070.1	30.877	794.14	1087.7	43.453	56.559	0	0	5.0244	3.114	-12.325	-17.195	0.68348	0.068152	14.052	15.43	5.7079	3.1822	1.7274	-1.765	1568.4
9.15	916	78	NaN	3.1439	13.237	8.8026	-177.53	16.099	7.2482	-36.434	-772.93	1070.2	31.009	794.61	1087.8	43.237	57.356	0	0	5.1021	3.1928	-12.321	-17.191	0.68021	0.0045469	13.88	15.455	5.7823	3.1974	1.5591	-1.7353	1569.1
9.16	917	78	NaN	3.1633	13.1	8.7151	-177.6	16.124	7.2082	-36.175	-773.15	1070.2	30.913	795.08	1087.9	44.42	56.471	0	0	5.0915	3.1821	-12.316	-17.186	0.71369	-0.047289	13.747	15.478	5.8052	3.1348	1.4309	-1.7079	1569.8
9.17	918	78	NaN	3.218	13.059	8.5496	-177.65	16.173	7.1631	-35.557	-773.07	1070	30.8	795.49	1088.1	39.725	56.488	0	0	5.135	3.2262	-12.311	-17.181	0.79562	-0.073917	13.717	15.515	5.9306	3.1523	1.4056	-1.6653	1570.1
9.18	919	78	NaN	3.2796	13.09	8.4629	-177.71	16.26	7.1347	-35.085	-772.94	1069.9	30.746	795.89	1088.2	40.15	55.37	0	0	5.2396	3.3324	-12.306	-17.176	0.87677	-0.11473	13.76	15.59	6.1164	3.2177	1.454	-1.586	1570.3
9.19	920	78	NaN	3.3217	13.166	8.5943	-177.8	16.385	7.1252	-35.232	-772.99	1069.9	30.777	796.33	1088.5	43.48	54.698	0	0	5.2571	3.3501	-12.3	-17.17	0.91308	-0.20629	13.844	15.708	6.1702	3.1438	1.5434	-1.4617	1570.8
9.2	921	78	NaN	3.3476	13.309	8.9276	-177.91	16.512	7.1133	-35.985	-773.24	1070.2	30.848	796.66	1088.7	41.338	54.942	0	0	5.2575	3.3505	-12.293	-17.163	0.90991	-0.35066	13.985	15.837	6.1674	2.9998	1.6913	-1.3264	1571.4
9.21	922	78	NaN	3.4277	13.547	9.0466	-178.02	16.605	7.1418	-35.96	-773.11	1070.2	31.067	797	1088.9	42.3	57.252	0	0	5.2491	3.342	-12.285	-17.154	0.9833	-0.46576	14.227	15.924	6.2324	2.8762	1.9428	-1.23	1571.7
9.22	923	78	NaN	3.5037	13.748	9.0079	-178.09	16.711	7.1365	-35.504	-772.88	1070	31.176	797.18	1089	41.236	53.721	0	0	5.2301	3.3227	-12.278	-17.147	1.0718	-0.52625	14.439	16.02	6.3019	2.7965	2.1612	-1.1271	1571.6
9.23	924	78	NaN	3.5799	13.911	8.9047	-178.16	16.842	7.0932	-34.891	-772.76	1069.9	31.199	797.31	1089.1	43.147	57.393	0	0	5.181	3.273	-12.276	-17.146	1.1696	-0.56636	14.613	16.141	6.3506	2.7066	2.3368	-1.0049	1571.6
9.24	925	78	NaN	3.6478	14.023	8.8485	-178.22	16.978	7.0361	-34.487	-772.89	1069.9	31.201	797.45	1089.3	42.39	56.571	0	0	5.2175	3.31	-12.274	-17.143	1.2524	-0.61269	14.73	16.271	6.47	2.6973	2.4557	-0.87291	1571.8
9.25	926	78	NaN	3.6462	13.994	8.9845	-178.24	17.031	7.0364	-34.904	-773.24	1070.1	31.257	797.48	1089.3	40.407	56.148	0	0	5.2874	3.3808	-12.272	-17.141	1.2342	-0.65344	14.694	16.33	6.5216	2.7274	2.4226	-0.811	1572.2
9.26	927	78	NaN	3.7839	14.106	8.9427	-178.29	17.152	6.8274	-34.333	-773.14	1069.9	30.87	797.61	1089.3	42.813	56.465	0	0	5.1861	3.2781	-12.271	-17.14	1.4069	-0.6689	14.814	16.444	6.593	2.6092	2.5429	-0.69597	1572.2
9.27	928	78	NaN	3.9112	14.141	9.0254	-178.34	17.296	6.7508	-34.147	-773.22	1069.9	30.857	797.64	1089.4	42.782	56.721	0	0	5.1292	3.2203	-12.27	-17.14	1.5416	-0.70585	14.85	16.587	6.6707	2.5145	2.5801	-0.55306	1572.3
9.28	929	78	NaN	4.0472	14.11	9.1269	-178.38	17.456	6.6786	-34.041	-773.38	1069.9	30.862	797.59	1089.4	42.006	56.853	0	0	5.1257	3.2168	-12.27	-17.139	1.6814	-0.74237	14.819	16.747	6.8071	2.4744	2.5489	-0.39201	1572.4
9.29	930	78	NaN	4.192	14.041	9.1626	-178.41	17.614	6.5551	-33.782	-773.52	1070	30.723	797.52	1089.4	41.378	55.213	0	0	5.0703	3.1606	-12.27	-17.14	1.8408	-0.76469	14.749	16.906	6.9111	2.3959	2.4788	-0.23412	1572.5
9.3	931	78	NaN	4.2841	13.949	9.1466	-178.44	17.728	6.5294	-33.516	-773.67	1069.9	30.807	797.48	1089.4	42.501	55.329	0	0	5.0057	3.095	-12.271	-17.141	1.9397	-0.78393	14.658	17.02	6.9454	2.3111	2.3865	-0.12144	1572.6
9.31	932	78	NaN	4.3305	13.897	9.1032	-178.45	17.784	6.5635	-33.274	-773.75	1069.9	30.976	797.46	1089.4	42.572	56.041	0	0	4.9486	3.0371	-12.271	-17.141	1.9889	-0.79635	14.607	17.075	6.9375	2.2407	2.3355	-0.066497	1572.6
9.32	933	78	NaN	4.435	13.77	9.1115	-178.49	18.033	6.5881	-33.014	-773.9	1069.8	31.215	797.31	1089.4	41.28	56.055	0	0	4.8919	2.9795	-12.271	-17.141	2.0941	-0.83044	14.482	17.321	6.986	2.1491	2.2104	0.18054	1572.7
9.33	934	78	NaN	4.5238	13.666	9.1601	-178.52	18.274	6.5549	-32.899	-774.02	1069.8	31.261	797.21	1089.4	42.443	56.05	0	0	4.8323	2.9191	-12.271	-17.14	2.1854	-0.85608	14.379	17.561	7.0177	2.063	2.1085	0.42076	1572.7
9.34	935	78	NaN	4.564	13.632	9.2271	-178.54	18.419	6.4781	-32.952	-774.06	1069.8	31.103	797.18	1089.4	41.459	56.352	0	0	4.8136	2.9001	-12.271	-17.14	2.2295	-0.87147	14.345	17.706	7.0431	2.0286	2.0742	0.56603	1572.7
9.35	936	78	NaN	4.592	13.625	9.283	-178.58	18.57	6.4573	-32.993	-774.05	1069.9	31.097	797.09	1089.5	42.795	56.931	0	0	4.8153	2.9018	-12.271	-17.141	2.256	-0.91825	14.338	17.856	7.0713	1.9835	2.0668	0.71544	1572.6
9.36	937	78	NaN	4.6095	13.628	9.3157	-178.6	18.703	6.403	-33.012	-774.05	1069.9	30.969	797.04	1089.5	42.657	56.397	0	0	4.7804	2.8664	-12.272	-17.142	2.2775	-0.93598	14.341	17.989	7.0579	1.9304	2.0693	0.84762	1572.5
9.37	938	78	NaN	4.6229	13.652	9.298	-178.61	18.899	6.352	-32.918	-774.04	1069.9	30.809	796.95	1089.5	40.656	56.678	0	0	4.7336	2.8189	-12.273	-17.143	2.3	-0.9377	14.367	18.184	7.0336	1.8812	2.094	1.0418	1572.4
9.38	939	78	NaN	4.6273	13.669	9.2699	-178.62	19.051	6.345	-32.832	-774.04	1069.9	30.766	796.86	1089.6	43.861	57.683	0	0	4.6718	2.7563	-12.273	-17.143	2.309	-0.93967	14.385	18.334	6.9808	1.8166	2.1118	1.1914	1572.3
9.39	940	78	NaN	4.6186	13.683	9.2437	-178.62	19.18	6.3835	-32.796	-774.07	1069.9	30.837	796.76	1089.6	41.066	55.93	0	0	4.6454	2.7294	-12.274	-17.144	2.2988	-0.94431	14.401	18.462	6.9442	1.7851	2.1265	1.3179	1572.2
9.4	941	78	NaN	4.594	13.735	9.2011	-178.62	19.448	6.4265	-32.766	-774.06	1069.9	30.855	796.56	1089.7	41.947	53.268	0	0	4.6629	2.7472	-12.276	-17.146	2.2744	-0.93924	14.455	18.728	6.9372	1.8079	2.1787	1.5823	1572
9.41	942	78	NaN	4.5807	13.788	9.1817	-178.61	19.635	6.3891	-32.757	-774.01	1069.9	30.691	796.45	1089.7	42.183	56.478	0	0	4.5891	2.6723	-12.277	-17.147	2.2671	-0.92835	14.51	18.913	6.8562	1.744	2.233	1.7665	1571.9
9.42	943	78	NaN	4.5539	13.84	9.2183	-178.62	19.852	6.3669	-32.918	-774	1070	30.546	796.35	1089.8	40.977	55.169	0	0	4.5166	2.5987	-12.278	-17.147	2.2396	-0.93587	14.564	19.127	6.7562	1.6628	2.286	1.9802	1571.8
9.43	944	78	NaN	4.5239	13.886	9.2493	-178.6	20.064	6.3144	-33.061	-773.99	1070	30.247	796.24	1089.9	43.869	54.807	0	0	4.5026	2.5845	-12.277	-17.147	2.2151	-0.90409	14.612	19.337	6.7177	1.6804	2.3353	2.1908	1571.6
9.44	945	78	NaN	4.4952	13.924	9.2564	-178.54	20.253	6.2498	-33.133	-773.99	1070	29.876	796.14	1090	44.457	56.096	0	0	4.4596	2.5409	-12.277	-17.147	2.1972	-0.84258	14.653	19.524	6.6568	1.6983	2.3757	2.3771	1571.5
9.45	946	78	NaN	4.4689	13.95	9.2567	-178.52	20.413	6.2396	-33.198	-773.97	1070	29.713	796.08	1090.1	42.562	56.007	0	0	4.4037	2.4842	-12.278	-17.148	2.1743	-0.81419	14.683	19.68	6.5781	1.67	2.405	2.5316	1571.4
9.46	947	78	NaN	4.4609	13.956	9.244	-178.51	20.467	6.2056	-33.17	-773.98	1070	29.58	796.06	1090.1	42.596	56.884	0	0	4.4486	2.5297	-12.28	-17.15	2.1722	-0.79476	14.69	19.734	6.6208	1.735	2.4096	2.5838	1571.4
9.47	948	78	NaN	4.4371	13.969	9.2544	-178.48	20.561	6.1891	-33.225	-773.97	1070	29.433	796.02	1090.2	42.201	55.402	0	0	4.4928	2.5745	-12.282	-17.151	2.1516	-0.76142	14.705	19.824	6.6444	1.8131	2.4236	2.6731	1571.4
9.48	949	78	NaN	4.3868	13.992	9.2946	-178.43	20.696	6.1569	-33.397	-773.92	1070	29.161	796.02	1090.4	41.817	56.573	0	0	4.5172	2.5994	-12.282	-17.152	2.1049	-0.7158	14.733	19.955	6.6221	1.8836	2.4507	2.8035	1571.3
9.49	950	78	NaN	4.3258	14.015	9.3445	-178.4	20.821	6.1338	-33.621	-773.87	1070.1	28.889	796.09	1090.5	42.261	56.299	0	0	4.5554	2.6381	-12.283	-17.153	2.0456	-0.6769	14.76	20.076	6.6011	1.9612	2.4768	2.9234	1571.3
9.5	951	78	NaN	4.283	14.019	9.3668	-178.39	20.859	6.1737	-33.778	-773.83	1070.1	28.853	796.21	1090.6	43.254	54.346	0	0	4.6115	2.695	-12.284	-17.153	1.9986	-0.66978	14.765	20.113	6.6101	2.0252	2.4813	2.96	1571.4
9.51	952	78	NaN	4.2188	14.002	9.3324	-178.36	20.93	6.2078	-33.838	-773.82	1070.1	28.697	796.42	1090.7	42.214	55.397	0	0	4.676	2.7604	-12.286	-17.156	1.9381	-0.64001	14.753	20.178	6.6141	2.1204	2.4673	3.0227	1571.6
9.52	953	78	NaN	4.1686	13.984	9.3149	-178.42	20.708	5.9809	-33.923	-773.81	1070.1	27.909	797.43	1090.8	43.103	55.034	0	0	4.7131	2.7981	-12.289	-17.158	1.9151	-0.66907	14.736	19.956	6.6282	2.129	2.4471	2.7975	1572.6
9.53	954	78	NaN	4.1226	13.954	9.2935	-178.45	20.595	5.862	-33.996	-773.82	1070.1	27.429	798.09	1090.8	41.47	55.615	0	0	4.6498	2.7339	-12.292	-17.161	1.8848	-0.68511	14.707	19.841	6.5347	2.0488	2.4158	2.6803	1573.3
9.54	955	78	NaN	4.0621	13.913	9.2553	-178.44	20.626	5.8631	-34.105	-773.81	1070.1	27.203	798.43	1090.9	42.665	56.7	0	0	4.6916	2.7763	-12.293	-17.163	1.8291	-0.67473	14.669	19.87	6.5206	2.1015	2.3765	2.7068	1573.6
9.55	956	78	NaN	3.9749	13.867	9.1951	-178.43	20.67	5.8429	-34.3	-773.72	1070.1	26.787	798.97	1091	42.408	56.394	0	0	4.7952	2.8815	-12.294	-17.163	1.7505	-0.65456	14.628	19.909	6.5458	2.2269	2.3345	2.7455	1574
9.56	957	78	NaN	3.9512	13.833	9.1391	-178.44	20.688	5.858	-34.315	-773.69	1070.1	26.68	799.28	1091.1	43.207	56.055	0	0	4.8972	2.985	-12.296	-17.165	1.7305	-0.65924	14.598	19.924	6.6278	2.3257	2.302	2.7585	1574.3
9.57	958	78	NaN	3.9206	13.8	9.1236	-178.44	20.671	5.849	-34.455	-773.64	1070.1	26.499	799.65	1091.1	41.984	55.695	0	0	4.9951	3.0843	-12.298	-17.168	1.7019	-0.66042	14.564	19.908	6.697	2.4239	2.2662	2.7399	1574.6
9.58	959	78	NaN	3.8872	13.771	9.0995	-178.45	20.647	5.8712	-34.575	-773.6	1070.2	26.423	800.02	1091.1	42.136	54.7	0	0	4.9354	3.0237	-12.302	-17.172	1.6674	-0.66517	14.534	19.884	6.6027	2.3585	2.2324	2.7126	1574.9
9.59	960	78	NaN	3.8494	13.741	9.0609	-178.45	20.61	5.8847	-34.682	-773.56	1070.2	26.324	800.44	1091.1	42.913	56.859	0	0	4.9173	3.0053	-12.305	-17.174	1.6297	-0.66544	14.504	19.847	6.5471	2.3399	2.1993	2.6728	1575.3
9.6	961	78	NaN	3.8079	13.709	9.021	-178.44	20.55	5.8373	-34.822	-773.49	1070.2	26.042	800.92	1091.1	42.728	56.246	0	0	4.9558	3.0444	-12.306	-17.175	1.5941	-0.65319	14.47	19.789	6.5499	2.3912	2.1641	2.6133	1575.7
9.61	962	78	NaN	3.795	13.7	9.0157	-178.44	20.522	5.824	-34.912	-773.45	1070.2	25.966	801.08	1091.1	43.261	56.577	0	0	4.9914	3.0805	-12.307	-17.177	1.5808	-0.65677	14.46	19.761	6.5723	2.4238	2.1528	2.5844	1575.8
9.62	963	78	NaN	3.7442	13.659	9.0047	-178.47	20.414	5.7878	-35.116	-773.42	1070.2	25.835	801.52	1091	42.305	55.355	0	0	5.0137	3.1032	-12.309	-17.179	1.5279	-0.68744	14.417	19.656	6.5416	2.4157	2.1079	2.4771	1576.3
9.63	964	78	NaN	3.6856	13.618	8.9782	-178.51	20.25	5.703	-35.269	-773.4	1070.2	25.645	802.01	1091	40.193	53.996	0	0	4.9914	3.0805	-12.311	-17.181	1.4713	-0.7253	14.374	19.494	6.4627	2.3552	2.0626	2.3129	1576.7
9.64	965	78	NaN	3.6351	13.585	8.9476	-178.56	20.068	5.6068	-35.364	-773.38	1070.1	25.492	802.41	1090.9	43.909	55.931	0	0	4.9557	3.0443	-12.313	-17.183	1.4235	-0.7688	14.339	19.314	6.3792	2.2755	2.0265	2.1316	1577.1
9.65	966	78	NaN	3.5965	13.565	8.9382	-178.61	19.898	5.5365	-35.465	-773.36	1070.1	25.451	802.7	1090.8	42.591	57.706	0	0	4.8716	2.959	-12.313	-17.183	1.383	-0.81879	14.316	19.147	6.2546	2.1402	2.0025	1.9638	1577.4
9.66	967	78	NaN	3.5335	13.556	9.0173	-178.64	19.685	5.4424	-35.792	-773.33	1070.2	25.365	802.99	1090.6	42.44	57.414	0	0	4.8954	2.9831	-12.314	-17.184	1.3117	-0.86601	14.3	18.941	6.2071	2.1171	1.9857	1.7568	1577.6
9.67	968	78	NaN	3.4398	13.455	9.1223	-178.71	19.302	5.2757	-36.357	-773.63	1070.3	25.203	803.38	1090.4	44.572	55.365	0	0	4.9847	3.0737	-12.316	-17.186	1.2044	-0.94482	14.185	18.571	6.1891	2.1289	1.8691	1.3857	1578.3
9.68	969	78	NaN	3.3763	13.406	9.1554	-178.74	18.966	5.0377	-36.585	-773.73	1070.3	24.785	803.66	1090.3	40.748	56.636	0	0	4.9602	3.0489	-12.318	-17.188	1.1482	-0.97123	14.129	18.243	6.1085	2.0777	1.8111	1.055	1578.7
9.69	970	78	NaN	3.3165	13.385	9.1668	-178.74	18.667	4.9565	-36.703	-773.72	1070.3	24.786	803.58	1090.1	41.651	55.773	0	0	4.9487	3.0372	-12.319	-17.189	1.084	-0.9772	14.102	17.95	6.0327	2.06	1.7827	0.76149	1578.6
9.7	971	78	NaN	3.2309	13.353	9.2031	-178.74	18.302	5.1182	-36.947	-773.73	1070.4	25.489	803.21	1089.8	42.425	55.746	0	0	4.9557	3.0443	-12.32	-17.189	0.96353	-1.0038	14.056	17.598	5.9192	2.0405	1.7364	0.40875	1578.3
9.71	972	78	NaN	3.1414	13.323	9.1887	-178.78	17.586	4.9482	-37.001	-773.73	1070.4	25.217	803.68	1089.5	44.123	56.084	0	0	4.9819	3.0709	-12.32	-17.19	0.88262	-1.0398	14.016	16.892	5.8646	2.0311	1.6961	-0.29781	1578.8
9.72	973	78	NaN	3.0764	13.291	9.2001	-178.81	17.048	4.8183	-37.094	-773.76	1070.4	24.988	803.92	1089.3	42.02	56.628	0	0	5.0128	3.1022	-12.321	-17.19	0.82294	-1.0592	13.976	16.363	5.8357	2.043	1.6552	-0.82787	1579
9.73	974	78	NaN	2.9887	13.254	9.2138	-178.84	16.384	4.6435	-37.195	-773.81	1070.5	24.74	804.14	1089.1	41.147	55.503	0	0	5.0357	3.1255	-12.323	-17.192	0.74103	-1.0918	13.93	15.708	5.7767	2.0337	1.6072	-1.4843	1579.3
9.74	975	78	NaN	2.9073	13.226	9.2255	-178.88	15.707	4.4926	-37.284	-773.84	1070.5	24.58	804.36	1088.9	42.854	56.207	0	0	5.0663	3.1565	-12.325	-17.194	0.66251	-1.1252	13.893	15.04	5.7288	2.0313	1.5686	-2.1542	1579.5
9.75	976	78	NaN	2.8569	13.218	9.2355	-178.9	15.179	4.4073	-37.349	-773.84	1070.5	24.54	804.53	1088.6	42.698	57.17	0	0	5.1328	3.224	-12.326	-17.196	0.61147	-1.1433	13.877	14.52	5.7442	2.0806	1.5504	-2.6758	1579.7
9.76	977	78	NaN	2.8251	13.217	9.2482	-178.89	14.952	4.3008	-37.39	-773.84	1070.5	24.398	804.55	1088.6	43.453	54.081	0	0	5.1588	3.2504	-12.328	-17.198	0.5833	-1.1335	13.872	14.297	5.7421	2.1169	1.5439	-2.9005	1579.7
9.77	978	78	NaN	2.7581	13.218	9.2558	-178.89	14.191	4.0674	-37.454	-773.83	1070.5	24.237	804.53	1088.3	43.775	57.091	0	0	5.1591	3.2506	-12.33	-17.199	0.51977	-1.1314	13.862	13.547	5.6788	2.1193	1.5322	-3.6523	1579.7
9.78	979	78	NaN	2.6967	13.226	9.2694	-178.91	13.391	3.8046	-37.54	-773.83	1070.5	24.163	804.4	1088	43.335	56.942	0	0	5.2079	3.3003	-12.333	-17.202	0.45777	-1.1489	13.859	12.757	5.6657	2.1513	1.5267	-4.445	1579.5
9.79	980	78	NaN	2.653	13.238	9.2892	-178.92	12.712	3.5334	-37.619	-773.82	1070.5	24.082	804.19	1087.7	42.996	56.124	0	0	5.2507	3.3436	-12.335	-17.204	0.41386	-1.1563	13.865	12.085	5.6646	2.1873	1.5306	-5.1191	1579.3
9.8	981	78	NaN	2.624	13.254	9.3183	-178.91	12.111	3.2227	-37.691	-773.8	1070.4	23.899	803.93	1087.6	42.278	57.433	0	0	5.2843	3.3777	-12.335	-17.205	0.38849	-1.1447	13.877	11.488	5.6728	2.233	1.5418	-5.717	1579
9.81	982	78	NaN	2.5825	13.272	9.3688	-178.93	11.195	2.7455	-37.82	-773.79	1070.4	23.553	803.6	1087.4	42.618	57.545	0	0	5.3241	3.4181	-12.336	-17.206	0.35437	-1.1571	13.888	10.579	5.6784	2.261	1.551	-6.6267	1578.7
9.82	983	78	NaN	2.5594	13.283	9.41	-178.96	10.507	2.5288	-37.929	-773.78	1070.4	23.681	803.34	1087.2	43.022	55.482	0	0	5.3732	3.4679	-12.338	-17.208	0.3223	-1.1927	13.893	9.8969	5.6955	2.2753	1.5551	-7.311	1578.4
9.83	984	78	NaN	2.544	13.288	9.4214	-178.96	9.808	2.2869	-37.958	-773.78	1070.3	23.799	803.14	1087.1	43.109	57.014	0	0	5.4219	3.5174	-12.341	-17.21	0.30123	-1.2067	13.894	9.2016	5.7232	2.3107	1.5535	-8.0087	1578.2
9.84	985	78	NaN	2.5358	13.309	9.3433	-178.96	8.7606	1.9211	-37.683	-773.68	1070.2	23.94	802.79	1086.8	43.72	56.167	0	0	5.4812	3.5776	-12.343	-17.212	0.29728	-1.199	13.913	8.1569	5.7785	2.3785	1.57	-9.0555	1577.8
9.85	986	78	NaN	2.5284	13.343	9.2094	-178.95	7.4818	1.5035	-37.212	-773.53	1070	24.162	802.3	1086.5	43.128	55.225	0	0	5.5864	3.6843	-12.343	-17.213	0.29801	-1.1765	13.944	6.8807	5.8844	2.5078	1.6001	-10.332	1577.1
9.86	987	78	NaN	2.5053	13.337	9.1996	-178.91	6.7936	1.3519	-37.182	-773.59	1069.9	24.521	801.97	1086.3	41.542	55.795	0	0	5.6606	3.7595	-12.345	-17.214	0.26256	-1.1518	13.934	6.1969	5.9231	2.6077	1.5894	-11.017	1576.9
9.87	988	78	NaN	2.4409	13.289	9.3541	-178.86	6.1263	1.0315	-37.737	-773.93	1070.1	24.46	801.71	1086.2	44.247	54.794	0	0	5.7132	3.8129	-12.346	-17.215	0.1803	-1.1252	13.872	5.543	5.8935	2.6877	1.5263	-11.672	1576.9
9.88	989	78	NaN	2.4378	13.338	9.2856	-178.83	5.4772	0.74643	-37.502	-773.81	1070	24.538	801.49	1086.1	41.324	55.742	0	0	5.7359	3.836	-12.346	-17.216	0.18251	-1.0885	13.921	4.8939	5.9184	2.7474	1.5747	-12.322	1576.6
9.89	990	78	NaN	2.4317	13.406	9.2109	-178.8	4.7447	0.44997	-37.246	-773.68	1069.9	24.797	801.11	1085.9	42.643	55.746	0	0	5.7583	3.8588	-12.347	-17.217	0.17549	-1.0555	13.989	4.1614	5.9338	2.8033	1.6418	-13.055	1576.1
9.9	991	78	NaN	2.4001	13.455	9.2151	-178.76	3.9829	0.097917	-37.271	-773.71	1069.8	25.017	800.63	1085.8	42.962	55.525	0	0	5.7133	3.813	-12.347	-17.217	0.13436	-1.0264	14.034	3.4038	5.8476	2.7866	1.6869	-13.813	1575.6
9.91	992	78	NaN	2.3767	13.507	9.2053	-178.73	3.4307	-0.3417	-37.245	-773.71	1069.8	24.69	800.44	1085.7	42.808	55.38	0	0	5.7239	3.8238	-12.347	-17.217	0.12356	-0.98526	14.085	2.8521	5.8475	2.8385	1.7379	-14.365	1575.4
9.92	993	78	NaN	2.3574	13.563	9.1833	-178.74	2.8889	-0.52125	-37.195	-773.72	1069.8	25.069	800.23	1085.7	42.088	56.389	0	0	5.8218	3.9231	-12.348	-17.217	0.09206	-1.0007	14.141	2.3115	5.9138	2.9224	1.7931	-14.906	1575.3
9.93	994	78	NaN	2.3269	13.665	9.1658	-178.72	2.1971	-0.83871	-37.171	-773.73	1069.7	25.263	799.88	1085.6	41.124	56.497	0	0	5.9252	4.0281	-12.349	-17.218	0.054876	-0.98914	14.241	1.621	5.9801	3.0389	1.892	-15.597	1574.9
9.94	995	78	NaN	2.2973	13.774	9.1644	-178.7	1.5942	-1.1366	-37.195	-773.74	1069.7	25.384	799.63	1085.5	42.852	56.135	0	0	6.0231	4.1274	-12.351	-17.22	0.019586	-0.97476	14.348	1.0201	6.0427	3.1526	1.9977	-16.2	1574.7
9.95	996	78	NaN	2.2745	13.893	9.1658	-178.68	1.1363	-1.3596	-37.221	-773.74	1069.7	25.501	799.52	1085.4	42.648	53.288	0	0	6.0898	4.1951	-12.353	-17.223	-0.0085125	-0.96048	14.465	0.56461	6.0813	3.2346	2.1119	-16.658	1574.6
9.96	997	78	NaN	2.2584	14.057	9.138	-178.64	0.7117	-1.5483	-37.158	-773.68	1069.6	25.638	799.4	1085.3	40.587	56.264	0	0	6.1287	4.2345	-12.355	-17.225	-0.027626	-0.93024	14.627	0.14149	6.1011	3.3043	2.272	-17.083	1574.4
9.97	998	78	NaN	2.2134	14.24	9.2144	-178.6	0.39461	-1.6597	-37.491	-773.82	1069.7	25.894	799.07	1085.2	41.126	55.563	0	0	6.1482	4.2544	-12.358	-17.227	-0.094263	-0.90952	14.801	-0.16619	6.054	3.3448	2.4432	-17.393	1574.2
9.98	999	78	NaN	2.1912	14.865	9.0984	-178.49	0.046385	-1.9608	-37.308	-773.54	1069.6	25.973	798.58	1085.1	41.968	54.754	0	0	6.2278	4.3352	-12.36	-17.23	-0.11382	-0.79109	15.429	-0.51744	6.114	3.5441	3.0688	-17.747	1573.5
9.99	1000	78	NaN	2.183	15.348	8.9825	-178.4	-0.16151	-2.1696	-37.085	-773.28	1069.5	25.987	798.31	1085.1	42.857	56.168	0	0	6.3505	4.4596	-12.363	-17.232	-0.11523	-0.69661	15.917	-0.73042	6.2352	3.763	3.5543	-17.963	1572.9
10	1001	78	NaN	2.1939	15.862	8.8747	-178.32	-0.27973	-2.2797	-36.898	-772.98	1069.4	25.996	798.14	1085.1	43.011	54.645	0	0	6.4213	4.5315	-12.366	-17.236	-0.098536	-0.61311	16.435	-0.85239	6.3228	3.9184	4.0688	-18.088	1572.5
10.01	1002	78	NaN	2.2352	17.017	8.6704	-178.17	-0.49875	-2.4601	-36.571	-772.31	1069.3	26.021	797.67	1085.1	43.171	55.253	0	0	6.5154	4.6269	-12.369	-17.238	-0.047867	-0.44949	17.593	-1.0748	6.4675	4.1774	5.2247	-18.313	1571.3
10.02	1003	78	NaN	2.2608	17.662	8.5611	-178.15	-0.65667	-2.509	-36.419	-772.07	1069.4	26.05	797.62	1085	42.426	55.789	0	0	6.6485	4.762	-12.371	-17.24	-0.018248	-0.42847	18.234	-1.2287	6.6302	4.3335	5.8635	-18.469	1571
10.03	1004	78	NaN	2.2735	18.032	8.462	-178.12	-0.74029	-2.5168	-36.265	-771.96	1069.3	26.097	797.56	1085	44.712	54.841	0	0	6.7294	4.8441	-12.365	-17.235	-0.0018766	-0.39369	18.603	-1.3117	6.7275	4.4504	6.2379	-18.547	1570.8
10.04	1005	78	NaN	2.3291	18.892	8.213	-178.06	-0.95754	-2.6123	-35.83	-771.64	1069.4	25.888	797.54	1085	43.875	54.023	0	0	6.7782	4.8936	-12.359	-17.228	0.07666	-0.30781	19.459	-1.5247	6.8549	4.5858	7.1	-18.753	1570.5
10.05	1006	78	NaN	2.4126	19.952	7.9417	-177.98	-1.2362	-2.7235	-35.404	-771.36	1069.5	25.609	797.56	1084.9	45.37	56.413	0	0	6.7448	4.8597	-12.359	-17.229	0.18556	-0.2119	20.511	-1.7947	6.9304	4.6478	8.1512	-19.024	1570.2
10.06	1007	78	NaN	2.4772	20.467	7.8833	-177.95	-1.378	-2.6951	-35.47	-771.55	1069.7	25.629	797.58	1084.8	45.598	56.448	0	0	6.7208	4.8354	-12.36	-17.23	0.24735	-0.17762	21.016	-1.9267	6.9682	4.6578	8.6558	-19.156	1570.4
10.07	1008	78	NaN	2.5558	21.041	7.7157	-177.91	-1.4789	-2.6588	-35.257	-771.58	1069.9	25.612	797.54	1084.7	43.529	54.274	0	0	6.7454	4.8604	-12.362	-17.231	0.33424	-0.13468	21.58	-2.018	7.0797	4.7257	9.2188	-19.249	1570.4
10.08	1009	78	NaN	2.6484	21.536	7.588	-177.87	-1.5288	-2.6383	-35.094	-771.71	1070.2	25.547	797.45	1084.6	43.863	54.577	0	0	6.7859	4.9014	-12.362	-17.232	0.4353	-0.084333	22.063	-2.0555	7.2212	4.8171	9.7008	-19.287	1570.4
10.09	1010	78	NaN	2.7149	22.008	7.4132	-177.81	-1.5602	-2.5817	-34.892	-772.15	1070.4	25.522	797.38	1084.5	43.057	57.036	0	0	6.8384	4.9547	-12.362	-17.232	0.51057	-0.014384	22.522	-2.0734	7.3489	4.9403	10.159	-19.305	1570.8
10.1	1011	78	NaN	2.756	22.403	7.222	-177.75	-1.5709	-2.5108	-34.648	-772.78	1070.6	25.524	797.32	1084.4	41.99	54.985	0	0	6.8571	4.9737	-12.361	-17.231	0.56127	0.059736	22.904	-2.0722	7.4183	5.0334	10.543	-19.303	1571.3
10.11	1012	78	NaN	2.7864	22.656	7.0849	-177.7	-1.5497	-2.473	-34.405	-773.33	1070.8	25.487	797.25	1084.3	42.715	56.651	0	0	6.8888	5.0059	-12.36	-17.229	0.60259	0.11549	23.148	-2.0426	7.4914	5.1214	10.789	-19.272	1571.8
10.12	1013	78	NaN	2.794	22.952	7.0132	-177.66	-1.5138	-2.4758	-34.284	-773.73	1071	25.323	797.22	1084.3	42.014	55.163	0	0	6.9447	5.0626	-12.357	-17.227	0.62111	0.16511	23.434	-1.9966	7.5658	5.2277	11.077	-19.223	1572.1
10.13	1014	78	NaN	2.812	23.251	7.0789	-177.58	-1.4034	-2.4432	-34.467	-774.5	1071.4	25.114	797.08	1084.2	43.876	55.294	0	0	6.9514	5.0694	-12.354	-17.224	0.64085	0.24405	23.72	-1.8716	7.5922	5.3134	11.365	-19.096	1572.8
10.14	1015	78	NaN	2.871	23.54	7.1646	-177.5	-1.2422	-2.4301	-34.576	-775.16	1071.7	24.736	796.89	1084.2	41.421	54.545	0	0	6.943	5.0609	-12.352	-17.222	0.71029	0.3377	23.998	-1.7008	7.6533	5.3986	11.647	-18.922	1573.2
10.15	1016	78	NaN	2.9631	23.785	7.2438	-177.41	-1.0515	-2.3424	-34.548	-775.69	1071.9	24.516	796.66	1084.3	41.264	54.331	0	0	6.9277	5.0453	-12.349	-17.219	0.81186	0.43672	24.237	-1.5029	7.7396	5.482	11.888	-18.722	1573.5
10.16	1017	78	NaN	3.0605	23.954	7.3054	-177.32	-0.85457	-2.1224	-34.417	-776.2	1072.1	24.689	796.43	1084.2	40.705	56.468	0	0	6.9031	5.0203	-12.346	-17.216	0.90808	0.5247	24.397	-1.2972	7.8112	5.545	12.051	-18.513	1573.8
10.17	1018	78	NaN	3.0969	24.009	7.2753	-177.33	-0.67693	-2.1517	-34.196	-776.54	1072.2	24.211	796.33	1084.2	43.074	55.488	0	0	6.8403	4.9566	-12.341	-17.211	0.97022	0.5385	24.448	-1.116	7.8105	5.4951	12.107	-18.327	1574
10.18	1019	78	NaN	3.1733	24.074	7.1157	-177.32	-0.50623	-2.1367	-33.637	-776.64	1072.1	23.842	796.38	1084.3	41.479	55.515	0	0	6.7985	4.9142	-12.337	-17.207	1.0806	0.58577	24.517	-0.94929	7.8791	5.5	12.18	-18.156	1574.1
10.19	1020	78	NaN	3.2355	24.061	7.0385	-177.31	-0.23162	-1.9839	-33.315	-776.95	1072.2	23.656	796.41	1084.4	41.792	56.053	0	0	6.7738	4.8892	-12.334	-17.203	1.1617	0.61529	24.504	-0.67512	7.9355	5.5045	12.171	-17.878	1574.4
10.2	1021	78	NaN	3.2874	23.993	7.0247	-177.31	0.14199	-1.8199	-33.164	-777.36	1072.3	23.291	796.42	1084.5	40.952	55.68	0	0	6.692	4.8062	-12.332	-17.201	1.233	0.63668	24.436	-0.30116	7.925	5.4429	12.105	-17.502	1574.8
10.21	1022	78	NaN	3.3476	23.914	7.0111	-177.31	0.56033	-1.7609	-33.008	-777.69	1072.4	22.523	796.47	1084.6	40.894	55.574	0	0	6.6081	4.721	-12.33	-17.2	1.3273	0.67021	24.36	0.11455	7.9353	5.3912	12.03	-17.085	1575.2
10.22	1023	78	NaN	3.44	23.837	6.9738	-177.28	0.89115	-1.6793	-32.831	-777.89	1072.4	22.078	796.6	1084.7	42.344	58.281	0	0	6.5245	4.6362	-12.329	-17.199	1.4427	0.72431	24.284	0.44414	7.9672	5.3605	11.955	-16.754	1575.5
10.23	1024	78	NaN	3.4866	23.765	6.9404	-177.27	1.3424	-1.5135	-32.7	-778.04	1072.4	21.777	796.57	1084.7	42.108	57.639	0	0	6.4358	4.5462	-12.328	-17.198	1.5051	0.74538	24.212	0.8954	7.9409	5.2916	11.884	-16.302	1575.6
10.24	1025	78	NaN	3.5228	23.673	6.9026	-177.24	1.8555	-1.3382	-32.581	-778.22	1072.4	21.427	796.51	1084.8	40.5	56.425	0	0	6.3379	4.4468	-12.327	-17.197	1.5585	0.79137	24.122	1.4058	7.8964	5.2382	11.795	-15.791	1575.7
10.25	1026	78	NaN	3.5601	23.558	6.8512	-177.2	2.5339	-1.128	-32.434	-778.42	1072.4	20.919	796.51	1084.9	41.38	57.328	0	0	6.237	4.3445	-12.327	-17.196	1.6198	0.85959	24.011	2.0805	7.8569	5.2041	11.685	-15.116	1575.9
10.26	1027	78	NaN	3.5988	23.444	6.7864	-177.16	3.3273	-0.90288	-32.246	-778.62	1072.4	20.277	796.58	1085	43.565	57.281	0	0	6.1239	4.2297	-12.326	-17.196	1.6891	0.93305	23.9	2.8708	7.813	5.1627	11.574	-14.325	1576.1
10.27	1028	78	NaN	3.6156	23.413	6.7356	-177.13	3.6525	-0.86949	-32.079	-778.66	1072.4	19.853	796.63	1085.1	41.618	54.735	0	0	5.9488	4.052	-12.325	-17.195	1.7274	0.98311	23.873	3.1924	7.6762	5.0351	11.548	-14.002	1576.2
10.28	1029	78	NaN	3.6515	23.31	6.743	-177.01	4.9566	-0.27924	-32.016	-778.81	1072.4	19.381	796.66	1085.3	41.799	57.012	0	0	5.8551	3.9569	-12.325	-17.194	1.783	1.1228	23.777	4.4895	7.6381	5.0797	11.452	-12.705	1576.4
10.29	1030	78	NaN	3.6729	23.239	6.7735	-176.92	5.8932	0.18202	-32.024	-778.94	1072.5	19.127	796.62	1085.4	42.573	59.18	0	0	5.8271	3.9285	-12.325	-17.195	1.8135	1.2163	23.709	5.4232	7.6405	5.1448	11.384	-11.772	1576.4
10.3	1031	78	NaN	3.6924	23.182	6.8117	-176.83	6.7506	0.55288	-32.035	-779.05	1072.5	18.689	796.64	1085.5	42.307	57.472	0	0	5.8018	3.9028	-12.325	-17.194	1.8486	1.3267	23.656	6.2767	7.6503	5.2295	11.331	-10.918	1576.6
10.31	1032	78	NaN	3.7207	23.123	6.8429	-176.71	7.7287	0.91935	-31.996	-779.17	1072.5	17.986	796.78	1085.7	42.897	58.299	0	0	5.7766	3.8773	-12.324	-17.194	1.9041	1.4758	23.604	7.2473	7.6807	5.3531	11.28	-9.9465	1576.8
10.32	1033	78	NaN	3.7532	23.089	6.8479	-176.65	8.4007	1.285	-31.898	-779.27	1072.5	17.83	796.95	1085.9	43.258	59.078	0	0	5.7786	3.8793	-12.325	-17.195	1.9462	1.5404	23.575	7.9139	7.7248	5.4197	11.25	-9.281	1577.1
10.33	1034	78	NaN	3.8104	23.066	6.8715	-176.58	9.4019	1.6412	-31.799	-779.32	1072.5	17.087	796.98	1086.1	42.515	56.7	0	0	5.7405	3.8407	-12.326	-17.195	2.034	1.6458	23.559	8.9088	7.7745	5.4865	11.233	-8.2867	1577.1
10.34	1035	78	NaN	3.8389	23.06	6.8999	-176.53	9.9562	1.8542	-31.795	-779.33	1072.5	16.741	796.96	1086.2	41.616	58.158	0	0	5.6253	3.7238	-12.326	-17.195	2.0752	1.7062	23.556	9.4602	7.7005	5.43	11.231	-7.7349	1577.1
10.35	1036	78	NaN	3.8795	23.059	6.9679	-176.49	10.576	2.1356	-31.898	-779.34	1072.5	16.474	796.99	1086.3	42.891	57.471	0	0	5.6011	3.6992	-12.325	-17.195	2.1218	1.7485	23.557	10.078	7.723	5.4477	11.232	-7.1174	1577.1
10.36	1037	78	NaN	3.9521	23.054	7.0622	-176.45	11.521	2.5688	-32.022	-779.35	1072.6	16.055	797.07	1086.4	42.462	58.636	0	0	5.6057	3.7039	-12.325	-17.195	2.2053	1.8054	23.555	11.019	7.811	5.5092	11.23	-6.1753	1577.2
10.37	1038	78	NaN	4.0299	23.054	7.0822	-176.37	12.462	2.9776	-31.927	-779.31	1072.6	15.557	796.98	1086.5	41.408	57.369	0	0	5.5952	3.6932	-12.324	-17.193	2.3045	1.9056	23.558	11.959	7.8997	5.5988	11.234	-5.2346	1577.1
10.38	1039	78	NaN	4.0616	23.054	7.1144	-176.33	12.815	3.0868	-31.984	-779.29	1072.7	15.254	796.88	1086.5	41.315	57.797	0	0	5.5055	3.6022	-12.323	-17.193	2.345	1.957	23.557	12.312	7.8505	5.5592	11.234	-4.8812	1576.9
10.39	1040	78	NaN	4.132	23.044	7.1173	-176.23	13.525	3.4799	-31.958	-779.27	1072.7	14.994	796.71	1086.5	44.083	56.849	0	0	5.3486	3.443	-12.323	-17.193	2.4256	2.0603	23.547	13.022	7.7742	5.5033	11.224	-4.1708	1576.7
10.4	1041	78	NaN	4.215	23.031	7.1276	-176.07	14.378	3.9881	-31.961	-779.24	1072.7	14.739	796.43	1086.5	43.468	58.142	0	0	5.2425	3.3353	-12.324	-17.193	2.5174	2.2291	23.534	13.875	7.7599	5.5644	11.211	-3.3187	1576.4
10.41	1042	78	NaN	4.2831	23.022	7.1526	-175.9	15.083	4.4135	-32.021	-779.2	1072.7	14.513	796.11	1086.6	42.982	57.718	0	0	5.1796	3.2715	-12.324	-17.194	2.5911	2.4096	23.526	14.579	7.7707	5.6811	11.202	-2.6144	1576.1
10.42	1043	78	NaN	4.3134	23.027	7.1567	-175.84	15.319	4.5638	-32.038	-779.15	1072.7	14.412	796.03	1086.6	44.457	55.755	0	0	5.0542	3.1443	-12.324	-17.194	2.6243	2.4664	23.53	14.815	7.6785	5.6107	11.206	-2.3783	1575.9
10.43	1044	78	NaN	4.4136	23.009	7.178	-175.57	16.198	5.138	-32.182	-779.03	1072.8	13.967	795.66	1086.7	42.363	55.711	0	0	4.9553	3.0439	-12.324	-17.194	2.7349	2.7507	23.516	15.691	7.6902	5.7946	11.191	-1.5023	1575.4
10.44	1045	78	NaN	4.4793	23.007	7.1624	-175.42	16.691	5.5755	-32.18	-778.91	1072.8	14.038	795.35	1086.7	41.487	55.611	0	0	4.9168	3.0048	-12.324	-17.194	2.7977	2.8961	23.515	16.184	7.7145	5.9009	11.19	-1.01	1575
10.45	1046	78	NaN	4.5153	23.007	7.1508	-175.34	16.961	5.851	-32.17	-778.83	1072.8	14.196	795.11	1086.7	43.959	55.182	0	0	4.8191	2.9057	-12.324	-17.194	2.828	2.9684	23.514	16.453	7.6471	5.8741	11.19	-0.74102	1574.7
10.46	1047	78	NaN	4.5362	22.997	7.149	-175.25	17.221	6.0585	-32.194	-778.77	1072.8	14.215	794.84	1086.7	42.457	56.617	0	0	4.7164	2.8015	-12.325	-17.194	2.8469	3.0568	23.506	16.712	7.5633	5.8583	11.181	-0.48203	1574.4
10.47	1048	78	NaN	4.5638	22.975	7.1267	-175.05	17.713	6.3977	-32.197	-778.67	1072.7	14.095	794.31	1086.8	43.377	55.72	0	0	4.7192	2.8043	-12.325	-17.194	2.8781	3.2621	23.487	17.202	7.5973	6.0664	11.162	0.007208	1573.7
10.48	1049	78	NaN	4.5689	22.96	7.1301	-174.84	18.293	6.7027	-32.246	-778.49	1072.7	13.726	793.54	1086.9	42.122	58.025	0	0	4.7327	2.818	-12.325	-17.194	2.8939	3.4815	23.476	17.777	7.6266	6.2995	11.151	0.58221	1572.8
10.49	1050	78	NaN	4.5576	22.95	7.1498	-174.7	18.65	6.8763	-32.315	-778.37	1072.7	13.481	792.92	1087	41.595	59.793	0	0	4.82	2.9066	-12.324	-17.193	2.8882	3.6333	23.469	18.131	7.7081	6.5399	11.145	0.93801	1572
10.5	1051	78	NaN	4.5401	22.936	7.1631	-174.57	18.904	7.0141	-32.344	-778.28	1072.7	13.327	792.36	1087	43.052	62.361	0	0	4.8581	2.9453	-12.323	-17.193	2.8746	3.762	23.457	18.383	7.7327	6.7072	11.134	1.1896	1571.4
10.51	1052	78	NaN	4.5195	22.917	7.169	-174.46	19.083	7.1267	-32.343	-778.21	1072.7	13.18	791.92	1087	43.836	63.411	0	1	4.8511	2.9381	-12.324	-17.194	2.8588	3.8768	23.44	18.56	7.7099	6.8149	11.116	1.3658	1570.9
10.52	1053	78	NaN	4.4928	22.903	7.1825	-174.38	19.154	7.1675	-32.366	-778.12	1072.7	12.934	791.72	1087	43.069	62.197	0	1	4.8863	2.9738	-12.323	-17.192	2.8399	3.9639	23.427	18.63	7.7262	6.9378	11.104	1.4383	1570.6
10.53	1054	78	NaN	4.4473	22.878	7.1864	-174.25	19.262	7.2905	-32.327	-778.01	1072.6	12.868	791.1	1087	41.687	64.289	0	1	4.9489	3.0373	-12.323	-17.193	2.7975	4.1049	23.402	18.739	7.7463	7.1422	11.078	1.5464	1569.8
10.54	1055	78	NaN	4.4113	22.87	7.201	-174.17	19.303	7.3222	-32.38	-777.97	1072.6	12.785	790.8	1086.9	42.06	62.974	0	1	5.0608	3.151	-12.328	-17.198	2.7622	4.1773	23.394	18.78	7.823	7.3283	11.065	1.582	1569.5
10.55	1056	78	NaN	4.3721	22.867	7.2253	-174.1	19.311	7.315	-32.457	-777.91	1072.6	12.632	790.51	1086.9	42.502	62.847	0	1	5.2157	3.3081	-12.334	-17.204	2.7254	4.2507	23.389	18.789	7.9411	7.5588	11.055	1.5851	1569.1
10.56	1057	78	NaN	4.321	22.866	7.254	-174.02	19.295	7.3413	-32.529	-777.83	1072.6	12.602	790.07	1086.8	41.82	63.186	0	1	5.3868	3.4818	-12.34	-17.209	2.6722	4.3292	23.385	18.775	8.059	7.811	11.046	1.5662	1568.6
10.57	1058	78	NaN	4.253	22.872	7.2787	-173.95	19.254	7.4702	-32.586	-777.74	1072.6	12.969	789.39	1086.7	42.679	63.6	0	1	5.5579	3.6554	-12.345	-17.215	2.5879	4.3841	23.388	18.738	8.1459	8.0395	11.043	1.5227	1567.9
10.58	1059	78	NaN	4.1827	22.869	7.2934	-173.87	19.188	7.5445	-32.644	-777.71	1072.6	13.169	788.66	1086.6	44.237	63.814	0	1	5.729	3.829	-12.351	-17.22	2.5074	4.4544	23.381	18.676	8.2364	8.2834	11.03	1.4556	1567.1
10.59	1060	78	NaN	4.1346	22.875	7.2858	-173.79	19.088	7.4846	-32.651	-777.65	1072.6	12.99	788.01	1086.4	40.256	64	0	1	5.9002	4.0027	-12.356	-17.226	2.4649	4.5445	23.383	18.58	8.365	8.5471	11.026	1.3542	1566.4
10.6	1061	78	NaN	4.1111	22.875	7.2737	-173.73	18.964	7.4362	-32.632	-777.62	1072.6	12.856	787.57	1086.3	42.565	63.222	0	1	5.9772	4.0808	-12.36	-17.23	2.4464	4.6033	23.379	18.461	8.4236	8.6841	11.019	1.231	1565.9
10.61	1062	78	NaN	4.104	22.864	7.2758	-173.7	18.829	7.4202	-32.642	-777.62	1072.6	12.816	787.26	1086.2	41.479	62.846	0	1	5.9667	4.0702	-12.362	-17.231	2.44	4.6331	23.364	18.329	8.4067	8.7032	11.003	1.0978	1565.6
10.62	1063	78	NaN	4.1014	22.844	7.3056	-173.67	18.695	7.4112	-32.728	-777.64	1072.6	12.769	786.96	1086.1	43.083	62.687	0	1	6.0302	4.1346	-12.361	-17.231	2.4358	4.662	23.341	18.198	8.466	8.7966	10.98	0.96789	1565.3
10.63	1064	78	NaN	4.1131	22.819	7.3205	-173.61	18.566	7.4655	-32.742	-777.62	1072.6	12.777	786.59	1086.1	43.465	61.623	0	1	6.1047	4.2102	-12.36	-17.23	2.4462	4.7242	23.315	18.07	8.5509	8.9343	10.955	0.84042	1564.9
10.64	1065	78	NaN	4.1775	22.718	7.3818	-173.51	18.315	7.4125	-32.848	-777.64	1072.5	12.434	785.89	1086	43.132	61.222	0	0	6.1886	4.2953	-12.359	-17.228	2.5186	4.8289	23.209	17.823	8.7072	9.1242	10.85	0.59512	1564.2
10.65	1066	78	NaN	4.2442	22.604	7.4294	-173.47	18.129	7.3876	-32.92	-777.68	1072.5	12.23	785.37	1085.9	43.998	59.314	0	0	6.2527	4.3603	-12.357	-17.227	2.5896	4.8747	23.093	17.64	8.8423	9.2351	10.736	0.41285	1563.8
10.66	1067	78	NaN	4.3236	22.449	7.4604	-173.46	17.952	7.3785	-32.934	-777.74	1072.5	12.131	785	1085.8	41.459	58.382	0	0	6.2737	4.3817	-12.355	-17.225	2.6718	4.8865	22.938	17.463	8.9454	9.2682	10.583	0.23817	1563.4
10.67	1068	78	NaN	4.4344	22.219	7.4871	-173.44	17.686	7.343	-32.906	-777.82	1072.4	11.979	784.57	1085.7	43.738	57.394	0	0	6.3046	4.4131	-12.353	-17.223	2.7889	4.9189	22.707	17.198	9.0935	9.332	10.353	-0.024574	1563.1
10.68	1069	78	NaN	4.5249	22.028	7.495	-173.42	17.494	7.3623	-32.855	-777.83	1072.4	11.976	784.31	1085.7	41.444	54.357	0	0	6.3314	4.4402	-12.352	-17.221	2.881	4.938	22.514	17.008	9.2124	9.3782	10.163	-0.21363	1562.8
10.69	1070	78	NaN	4.5731	21.904	7.5186	-173.41	17.403	7.3909	-32.885	-777.84	1072.4	12.013	784.11	1085.6	43.711	55.571	0	0	6.2929	4.4012	-12.349	-17.219	2.9266	4.9437	22.391	16.917	9.2194	9.3449	10.042	-0.30211	1562.7
10.7	1071	78	NaN	4.6591	21.597	7.6011	-173.28	17.243	7.3834	-33.066	-777.88	1072.4	11.918	783.66	1085.6	42.269	55.727	0	0	6.3079	4.4164	-12.347	-17.217	3.0091	5.0709	22.082	16.759	9.317	9.4874	9.7353	-0.45796	1562.2
10.71	1072	78	NaN	4.7673	21.129	7.6784	-173.11	17.037	7.448	-33.263	-777.94	1072.4	11.899	782.99	1085.6	42.914	55.597	0	0	6.3743	4.4837	-12.344	-17.214	3.11	5.2297	21.611	16.556	9.4842	9.7134	9.2662	-0.65847	1561.6
10.72	1073	78	NaN	4.8632	20.611	7.6668	-173.02	16.852	7.643	-33.283	-777.96	1072.5	12.09	782.29	1085.5	42.896	58.021	0	0	6.4338	4.5442	-12.343	-17.212	3.1975	5.3137	21.09	16.373	9.6313	9.8579	8.7472	-0.83911	1561
10.73	1074	78	NaN	4.9416	20.219	7.5101	-172.95	16.729	7.6349	-32.882	-777.92	1072.4	11.834	781.95	1085.5	44.684	55.805	0	0	6.4927	4.6039	-12.341	-17.21	3.2996	5.4075	20.701	16.248	9.7923	10.011	8.3599	-0.96273	1560.6
10.74	1075	78	NaN	4.9873	19.569	7.3489	-172.85	16.481	7.6637	-32.679	-777.99	1072.4	11.611	781.46	1085.4	43.585	54.882	0	0	6.4253	4.5356	-12.338	-17.207	3.3605	5.5216	20.047	16.003	9.7858	10.057	7.7094	-1.2043	1560.1
10.75	1076	78	NaN	5.0163	18.973	7.3491	-172.79	16.285	7.7845	-33.007	-778.16	1072.5	11.687	781.01	1085.3	43.708	56.251	0	0	6.4013	4.5111	-12.335	-17.204	3.3744	5.5712	19.446	15.813	9.7756	10.082	7.1109	-1.3915	1559.9
10.76	1077	78	NaN	5.0134	18.349	7.3723	-172.73	16.127	7.9552	-33.398	-778.32	1072.5	11.898	780.46	1085.3	43.572	56.334	0	0	6.5062	4.6177	-12.332	-17.202	3.349	5.605	18.816	15.66	9.8552	10.223	6.4845	-1.5415	1559.5
10.77	1078	78	NaN	4.9752	17.683	7.3049	-172.66	15.979	8.1086	-33.457	-778.38	1072.6	12.046	779.79	1085.2	43.903	57.238	0	0	6.481	4.592	-12.33	-17.2	3.3025	5.6643	18.147	15.514	9.7835	10.256	5.8168	-1.6859	1558.9
10.78	1079	78	NaN	4.9527	17.442	7.311	-172.64	15.884	8.159	-33.558	-778.42	1072.6	12.101	779.63	1085.1	42.636	57.94	0	0	6.4138	4.5239	-12.329	-17.199	3.2741	5.6785	17.904	15.422	9.688	10.202	5.5749	-1.7766	1558.8
10.79	1080	78	NaN	4.8715	16.827	7.1965	-172.58	15.663	8.2379	-33.419	-778.33	1072.5	12.127	779.11	1085	49.763	57.271	0	0	6.4663	4.5772	-12.328	-17.198	3.1964	5.7432	17.286	15.204	9.6627	10.32	4.9583	-1.9935	1558.2
10.8	1081	78	NaN	4.762	16.303	7.0511	-172.52	15.475	8.2944	-33.294	-778.26	1072.4	12.111	778.51	1084.8	61.027	57.617	1	0	6.5149	4.6265	-12.327	-17.197	3.0914	5.8075	16.762	15.017	9.6063	10.434	4.4346	-2.1797	1557.5
10.81	1082	78	NaN	4.6369	16	6.8773	-172.47	15.28	8.3428	-33.092	-778.07	1072.2	12.112	777.92	1084.6	64.116	57.99	1	0	6.5596	4.6718	-12.326	-17.196	2.9728	5.8655	16.459	14.821	9.5324	10.537	4.1323	-2.3747	1556.7
10.82	1083	78	NaN	4.5172	15.949	6.7162	-172.43	15.059	8.3806	-32.827	-777.69	1071.9	12.137	777.41	1084.4	64.141	58.733	1	0	6.5411	4.6531	-12.326	-17.195	2.861	5.9125	16.41	14.598	9.4021	10.566	4.0846	-2.5974	1555.8
10.83	1084	78	NaN	4.4509	16.087	6.7379	-172.41	14.904	8.3376	-32.89	-777.22	1071.8	12.033	777.14	1084.3	63.915	59.396	1	0	6.4573	4.568	-12.325	-17.195	2.7955	5.931	16.549	14.442	9.2527	10.499	4.2241	-2.7526	1555.1
10.84	1085	78	NaN	4.3524	16.308	6.9403	-172.38	14.758	8.3165	-33.516	-776.72	1071.8	12.001	776.87	1084.3	64.334	59.601	1	0	6.4633	4.5741	-12.324	-17.194	2.6743	5.9436	16.765	14.3	9.1376	10.518	4.4409	-2.8936	1554.3
10.85	1086	78	NaN	4.2381	16.568	7.1735	-172.33	14.593	8.3539	-34.202	-776.23	1071.9	12.122	776.64	1084.1	64.475	59.549	1	0	6.4627	4.5735	-12.323	-17.193	2.5294	5.9566	17.02	14.141	8.9921	10.53	4.6963	-3.0518	1553.6
10.86	1087	78	NaN	4.1088	16.977	7.2009	-172.29	14.384	8.4064	-34.298	-775.73	1071.9	12.347	776.29	1084	64.593	57.637	1	0	6.4169	4.5271	-12.321	-17.191	2.3873	5.9929	17.427	13.934	8.8042	10.52	5.1054	-3.2568	1552.8
10.87	1088	78	NaN	3.9806	17.499	6.9578	-172.24	14.161	8.4432	-33.65	-775.33	1071.7	12.607	775.81	1084	64.862	59.146	1	0	6.3593	4.4685	-12.32	-17.19	2.2725	6.0543	17.951	13.708	8.6317	10.523	5.6309	-3.4819	1551.9
10.88	1089	78	NaN	3.9024	17.793	6.7068	-172.21	14.061	8.4709	-33.026	-775.33	1071.6	12.825	775.6	1084	65.243	60.391	1	0	6.3005	4.4089	-12.32	-17.19	2.209	6.0996	18.25	13.604	8.5096	10.509	5.9297	-3.5863	1551.7
10.89	1090	78	NaN	3.7981	18.154	6.6763	-172.18	13.976	8.475	-33.024	-775.29	1071.6	12.996	775.39	1084	65.395	58.549	1	0	6.2838	4.3919	-12.322	-17.191	2.0982	6.1171	18.611	13.519	8.3819	10.509	6.2896	-3.6725	1551.4
10.9	1091	78	NaN	3.676	18.715	6.8116	-172.16	13.884	8.4718	-33.279	-775.12	1071.8	13.241	775.13	1084	65.682	59.215	1	0	6.2642	4.372	-12.323	-17.192	1.9572	6.1257	19.167	13.432	8.2214	10.498	6.8441	-3.7607	1551
10.91	1092	78	NaN	3.5741	19.287	6.986	-172.13	13.81	8.4496	-33.618	-774.86	1072.1	13.436	774.92	1084.1	63.709	60.387	1	0	6.2153	4.3225	-12.323	-17.192	1.835	6.1261	19.732	13.365	8.0503	10.449	7.4096	-3.8276	1550.5
10.92	1093	78	NaN	3.5144	19.716	7.1288	-172.12	13.765	8.4143	-33.954	-774.62	1072.3	13.538	774.8	1084.1	60.863	58.214	1	0	6.1883	4.295	-12.323	-17.192	1.7588	6.1198	20.155	13.326	7.9471	10.415	7.8322	-3.8661	1550.2
10.93	1094	78	NaN	3.4959	19.916	7.2567	-172.12	13.736	8.3993	-34.317	-774.58	1072.4	13.639	774.77	1084.2	56.782	60.032	1	0	6.1848	4.2915	-12.322	-17.192	1.7231	6.1098	20.35	13.301	7.9079	10.401	8.0277	-3.8907	1550.1
10.94	1095	78	NaN	3.3358	20.503	6.9434	-172.12	13.721	8.2436	-33.489	-774.62	1072.4	13.802	774.58	1084.3	51.137	59.891	1	0	6.1533	4.2595	-12.322	-17.192	1.5873	6.1283	20.942	13.281	7.7406	10.388	8.6198	-3.9111	1550
10.95	1096	78	NaN	3.243	20.782	6.7709	-172.13	13.736	8.1466	-33.043	-774.89	1072.4	13.911	774.42	1084.4	43.318	59.746	1	0	6.1132	4.2189	-12.323	-17.193	1.5072	6.1324	21.224	13.294	7.6204	10.351	8.9014	-3.8988	1550.1
10.96	1097	78	NaN	3.1948	20.9	6.7002	-172.14	13.75	8.0823	-32.863	-775.16	1072.5	13.955	774.33	1084.4	45.014	59.683	1	0	6.0608	4.1657	-12.324	-17.193	1.4642	6.1329	21.343	13.307	7.525	10.299	9.019	-3.886	1550.2
10.97	1098	78	NaN	3.1484	21.019	6.7392	-172.17	13.707	7.8716	-32.939	-775.42	1072.5	13.646	774.45	1084.5	43.5	59.486	1	0	6.0386	4.1431	-12.324	-17.194	1.4268	6.1129	21.459	13.267	7.4653	10.256	9.1352	-3.927	1550.6
10.98	1099	78	NaN	3.0472	21.294	6.9628	-172.28	13.526	7.1816	-33.416	-775.9	1072.8	12.401	775.09	1084.4	42.849	57.141	1	0	6.0302	4.1346	-12.324	-17.194	1.3552	6.0251	21.724	13.096	7.3854	10.16	9.3994	-4.0981	1551.7
10.99	1100	78	NaN	3.037	21.338	7.055	-172.19	13.682	7.3019	-33.597	-776	1072.9	12.902	774.5	1084.5	41.721	58.127	1	0	5.9991	4.1031	-12.325	-17.194	1.3193	6.0951	21.767	13.253	7.3184	10.198	9.4423	-3.9411	1551.2
11	1101	78	NaN	3.0216	21.393	7.1582	-172.27	13.628	7.1601	-33.595	-776.36	1072.9	12.892	774.54	1084.6	43.364	58.809	1	0	5.957	4.0604	-12.325	-17.194	1.3048	6.0139	21.824	13.196	7.2618	10.074	9.4996	-3.998	1551.6
11.01	1102	78	NaN	3.0198	21.395	7.2126	-172.29	13.614	7.0948	-33.5	-776.71	1072.9	13.086	774.43	1084.7	43.201	57.042	1	0	5.915	4.0177	-12.325	-17.195	1.2995	5.9872	21.83	13.179	7.2145	10.005	9.5052	-4.0157	1551.9
11.02	1103	78	NaN	3.0343	21.322	7.2424	-172.24	13.667	7.1543	-33.426	-776.98	1072.9	13.567	774.07	1084.8	40.942	56.452	1	0	5.8663	3.9683	-12.326	-17.196	1.2989	6.0227	21.76	13.229	7.1652	9.9909	9.4338	-3.9673	1551.8
11.03	1104	78	NaN	3.0544	21.187	7.3408	-172.29	13.622	7.1382	-33.503	-777.29	1072.9	13.875	773.99	1084.8	41.892	57.664	1	0	5.8103	3.9115	-12.328	-17.198	1.3051	5.9648	21.627	13.182	7.1154	9.8763	9.2985	-4.0156	1552
11.04	1105	78	NaN	3.0866	21.07	7.472	-172.31	13.604	7.0146	-33.725	-777.41	1073	13.763	773.97	1084.9	43.483	56.498	1	0	5.7483	3.8486	-12.331	-17.201	1.3334	5.9388	21.507	13.166	7.0817	9.7874	9.1758	-4.0348	1552.2
11.05	1106	78	NaN	3.1343	20.897	7.6211	-172.35	13.569	6.9812	-33.998	-777.56	1073.1	13.911	773.96	1084.8	41.874	55.167	1	0	5.7077	3.8074	-12.334	-17.204	1.3656	5.8847	21.332	13.134	7.0733	9.6921	8.9977	-4.0701	1552.3
11.06	1107	78	NaN	3.1941	20.676	7.716	-172.38	13.546	6.9628	-34.127	-777.68	1073.1	14.09	773.95	1084.8	44.486	54.931	1	0	5.7274	3.8273	-12.337	-17.207	1.4142	5.8429	21.111	13.112	7.1416	9.6703	8.7737	-4.0949	1552.4
11.07	1108	78	NaN	3.2764	20.324	7.7384	-172.4	13.541	6.9043	-34.066	-777.89	1073	14.173	773.95	1084.8	47.596	55.133	1	0	5.7699	3.8705	-12.341	-17.21	1.4959	5.8202	20.76	13.106	7.2658	9.6906	8.4194	-4.1047	1552.6
11.08	1109	78	NaN	3.4019	19.71	7.7074	-172.43	13.547	6.7729	-33.888	-778.33	1072.9	14.126	773.98	1084.8	47.96	56.161	1	0	5.8732	3.9753	-12.346	-17.216	1.6303	5.7993	20.149	13.108	7.5035	9.7747	7.8025	-4.1078	1553.1
11.09	1110	78	NaN	3.6303	18.869	7.6552	-172.48	13.582	6.688	-33.776	-778.96	1072.9	14.258	773.97	1084.8	47.391	56.707	1	0	5.9765	4.0801	-12.352	-17.221	1.8587	5.7456	19.308	13.143	7.8352	9.8257	6.9566	-4.0787	1553.7
11.1	1111	78	NaN	3.8038	18.089	7.6775	-172.55	13.629	6.7123	-34.05	-779.25	1072.9	14.727	773.9	1084.8	50.159	56.087	1	0	6.0798	4.185	-12.357	-17.227	2.005	5.6523	18.529	13.189	8.0849	9.8372	6.1715	-4.0376	1554
11.11	1112	78	NaN	3.9437	17.491	7.611	-172.59	13.683	6.7091	-34.09	-779.39	1072.8	14.999	773.88	1084.8	54.314	56.102	1	0	6.1832	4.2898	-12.363	-17.232	2.1335	5.5972	17.934	13.239	8.3167	9.887	5.5713	-3.9929	1554.1
11.12	1113	78	NaN	4.0427	17.11	7.4785	-172.61	13.73	6.6496	-33.899	-779.47	1072.7	14.969	773.92	1084.8	57.666	54.859	1	0	6.2865	4.3947	-12.368	-17.238	2.2408	5.5922	17.559	13.281	8.5272	9.9869	5.1906	-3.9566	1554.2
11.13	1114	78	NaN	4.0939	16.904	7.3689	-172.6	13.762	6.5687	-33.735	-779.48	1072.6	14.805	774	1084.9	60.805	55.116	1	0	6.3898	4.4995	-12.374	-17.243	2.3042	5.6098	17.357	13.308	8.694	10.109	4.9839	-3.9352	1554.3
11.14	1115	78	NaN	4.221	16.529	7.0655	-172.65	13.864	6.6053	-33.23	-779.29	1072.1	15.197	773.98	1084.9	62.306	57.632	1	0	6.4931	4.6043	-12.379	-17.249	2.4352	5.569	17	13.394	8.9283	10.173	4.6205	-3.8547	1554.1
11.15	1116	78	NaN	4.3131	16.448	6.9165	-172.68	13.936	6.6107	-32.937	-778.95	1071.9	15.443	774.04	1084.9	63.323	57.712	1	0	6.5964	4.7092	-12.385	-17.254	2.5288	5.5354	16.929	13.455	9.1252	10.245	4.544	-3.7988	1553.8
11.16	1117	78	NaN	4.3892	16.616	7.1177	-172.73	14.079	6.6312	-33.426	-778.23	1071.8	15.833	774.07	1085	64.323	58.207	1	0	6.5417	4.6536	-12.388	-17.257	2.5717	5.4491	17.105	13.591	9.1134	10.103	4.7174	-3.6666	1553.1
11.17	1118	78	NaN	4.4389	16.89	7.49	-172.78	14.241	6.653	-34.317	-777.45	1071.8	16.227	774.08	1085.1	65.22	63.758	1	1	6.4624	4.5731	-12.39	-17.26	2.573	5.3497	17.383	13.748	9.0354	9.9228	4.9928	-3.5121	1552.4
11.18	1119	78	NaN	4.4515	17.114	7.726	-172.81	14.326	6.6408	-34.89	-777.08	1071.8	16.376	774.13	1085.2	64.879	67.997	1	1	6.383	4.4927	-12.393	-17.263	2.5587	5.2927	17.606	13.833	8.9417	9.7854	5.2132	-3.4299	1552.1
11.19	1120	78	NaN	4.4858	17.403	7.6913	-172.94	14.361	6.5633	-34.719	-776.86	1071.8	16.407	774.5	1085.3	63.86	73.653	1	1	6.3037	4.4122	-12.396	-17.265	2.5983	5.1695	17.9	13.863	8.902	9.5817	5.5045	-3.4026	1552.3
11.2	1121	78	NaN	4.5283	17.576	7.5051	-172.89	14.509	6.5956	-34.163	-776.83	1071.8	16.805	774.3	1085.3	62.226	76.363	1	1	6.2208	4.328	-12.399	-17.268	2.6463	5.2235	18.077	14.008	8.8671	9.5515	5.678	-3.2603	1552
11.21	1122	78	NaN	4.5555	17.705	7.3451	-172.87	14.617	6.5938	-33.695	-776.9	1071.7	17.078	774.21	1085.4	62.02	77.943	1	1	6.0811	4.1863	-12.403	-17.273	2.6807	5.2504	18.21	14.112	8.7619	9.4367	5.8068	-3.1604	1552
11.22	1123	78	NaN	4.5834	17.862	7.2956	-172.91	14.704	6.5874	-33.517	-776.95	1071.7	17.397	774.23	1085.4	63.824	79.7	1	1	5.9962	4.1001	-12.406	-17.276	2.7034	5.2143	18.369	14.198	8.6996	9.3144	5.963	-3.0781	1552.1
11.23	1124	78	NaN	4.6321	18.087	7.382	-172.95	14.817	6.6132	-33.677	-776.9	1071.8	17.922	774.24	1085.5	60.337	80.943	1	1	5.9766	4.0802	-12.408	-17.278	2.7268	5.1453	18.592	14.312	8.7034	9.2256	6.1842	-2.966	1552.1
11.24	1125	78	NaN	4.6891	18.256	7.483	-172.93	14.871	6.4935	-33.865	-776.8	1072	17.795	774.35	1085.6	51.77	80.951	1	1	5.9454	4.0486	-12.411	-17.281	2.7816	5.1637	18.758	14.369	8.727	9.2123	6.3468	-2.9118	1552.1
11.25	1126	78	NaN	4.8287	18.438	7.6169	-172.92	14.98	6.406	-34.042	-776.73	1072.1	18.067	774.38	1085.7	50.278	80.029	1	1	5.8999	4.0024	-12.416	-17.285	2.9046	5.153	18.938	14.481	8.8045	9.1555	6.5222	-2.8046	1552
11.26	1127	78	NaN	4.9008	18.512	7.7048	-172.93	15.033	6.3837	-34.193	-776.74	1072.2	18.296	774.41	1085.7	52.737	79.386	1	1	5.8127	3.9139	-12.418	-17.288	2.9627	5.1338	19.01	14.536	8.7754	9.0477	6.5913	-2.7525	1552.1
11.27	1128	78	NaN	5.0082	18.505	7.6852	-172.93	15.049	6.3429	-34.047	-776.81	1072.3	18.389	774.51	1085.7	50.696	79.974	1	1	5.7276	3.8276	-12.421	-17.291	3.0722	5.1323	19.002	14.552	8.7998	8.9599	6.581	-2.7385	1552.3
11.28	1129	78	NaN	5.2185	18.474	7.565	-172.93	15.062	6.2349	-33.54	-776.86	1072.3	18.373	774.68	1085.8	48.898	80.265	1	1	5.6717	3.7708	-12.424	-17.294	3.3022	5.1555	18.972	14.564	8.9738	8.9263	6.5475	-2.7296	1552.5
11.29	1130	78	NaN	5.2732	18.453	7.5821	-172.95	15.052	6.2351	-33.551	-776.85	1072.3	18.458	774.75	1085.8	50.282	80.166	1	1	5.5815	3.6794	-12.428	-17.298	3.3534	5.1341	18.95	14.556	8.935	8.8135	6.5215	-2.7424	1552.5
11.3	1131	78	NaN	5.3783	18.398	7.6346	-172.93	15.062	6.1218	-33.608	-776.79	1072.4	18.216	774.83	1085.8	48.646	76.576	1	1	5.4733	3.5695	-12.432	-17.302	3.4654	5.1602	18.893	14.567	8.9386	8.7297	6.4603	-2.7348	1552.5
11.31	1132	78	NaN	5.4969	18.281	7.7879	-172.94	15.044	6.0913	-33.924	-776.67	1072.5	18.241	774.95	1085.8	51.705	72.952	1	1	5.3725	3.4673	-12.432	-17.302	3.5714	5.1313	18.771	14.554	8.944	8.5986	6.3384	-2.748	1552.6
11.32	1133	78	NaN	5.6474	18.016	7.8844	-173.03	14.986	6.1196	-34.077	-776.56	1072.6	18.338	775.23	1085.8	55.771	66.839	1	1	5.2698	3.3631	-12.432	-17.302	3.7128	5.0333	18.502	14.5	8.9827	8.3963	6.0697	-2.8022	1552.7
11.33	1134	78	NaN	5.8242	17.604	7.8189	-173.17	14.914	6.1409	-33.807	-776.49	1072.6	18.269	775.63	1085.8	55.965	62.931	1	1	5.1269	3.218	-12.435	-17.305	3.9025	4.9097	18.09	14.428	9.0294	8.1277	5.6549	-2.8769	1553
11.34	1135	78	NaN	5.9338	17.291	7.7157	-173.17	14.944	6.0677	-33.532	-776.52	1072.5	18.012	775.72	1085.8	56.134	66.442	1	1	5.0207	3.1102	-12.437	-17.307	4.0319	4.9259	17.78	14.455	9.0526	8.0361	5.3432	-2.8513	1553.2
11.35	1136	78	NaN	6.1012	16.879	7.4123	-173.19	14.993	6.1278	-32.545	-776.23	1072.2	18.063	775.81	1085.8	57.932	67.646	1	1	4.9613	3.05	-12.438	-17.308	4.2336	4.9429	17.382	14.491	9.1949	7.9929	4.9432	-2.8172	1552.9
11.36	1137	78	NaN	6.1789	16.475	7.4199	-173.21	15.052	6.1805	-32.732	-776.41	1072.2	18.085	775.87	1085.8	59.131	66.52	1	1	4.8046	2.891	-12.44	-17.31	4.3039	4.9176	16.98	14.547	9.1085	7.8086	4.5398	-2.7623	1553.2
11.37	1138	78	NaN	6.246	16.221	7.4068	-173.23	15.124	6.2129	-32.763	-776.36	1072.1	18.044	775.9	1085.9	60.56	65.346	1	1	4.6576	2.7418	-12.442	-17.311	4.3714	4.8993	16.73	14.615	9.029	7.6411	4.288	-2.6964	1553.2
11.38	1139	78	NaN	6.3388	16.117	7.2643	-173.25	15.21	6.2348	-32.199	-775.85	1071.8	17.971	775.92	1085.9	61.755	66.762	1	1	4.6016	2.685	-12.443	-17.313	4.487	4.8979	16.636	14.69	9.0886	7.5829	4.193	-2.6225	1552.6
11.39	1140	78	NaN	6.3504	15.867	7.5468	-173.29	15.306	6.2758	-33.222	-775.98	1071.9	17.967	775.94	1085.9	62.006	67.181	1	1	4.4976	2.5795	-12.441	-17.311	4.4613	4.8176	16.382	14.791	8.9589	7.3971	3.9405	-2.5197	1552.8
11.4	1141	78	NaN	6.349	15.776	7.6638	-173.31	15.401	6.2915	-33.564	-775.7	1071.9	17.865	775.94	1085.9	61.649	66.234	1	1	4.3668	2.4467	-12.438	-17.307	4.4506	4.7889	16.294	14.883	8.8174	7.2356	3.856	-2.4245	1552.6
11.41	1142	78	NaN	6.3774	15.822	7.4885	-173.35	15.504	6.3917	-32.879	-775.06	1071.5	17.999	775.9	1085.9	61.502	66.222	1	1	4.236	2.314	-12.434	-17.303	4.4986	4.7714	16.354	14.972	8.7345	7.0854	3.9205	-2.3313	1551.9
11.42	1143	78	NaN	6.3495	15.929	7.3188	-173.31	15.636	6.5197	-32.322	-774.66	1071.2	18.186	775.74	1086	61.478	65.857	1	1	4.1051	2.1812	-12.43	-17.3	4.4836	4.8252	16.474	15.091	8.5888	7.0064	4.0439	-2.2083	1551.3
11.43	1144	78	NaN	6.2456	16.082	7.3007	-173.2	15.775	6.6182	-32.364	-774.66	1071.1	18.272	775.53	1086	62.007	65.772	1	1	3.9743	2.0485	-12.426	-17.296	4.3747	4.9314	16.633	15.224	8.349	6.9799	4.2065	-2.0717	1551.1
11.44	1145	78	NaN	6.1646	16.381	7.293	-173.2	15.829	6.6477	-32.22	-774.39	1071	18.189	775.53	1086.1	62.882	64.481	1	1	3.8435	1.9157	-12.422	-17.292	4.3018	4.936	16.937	15.274	8.1453	6.8517	4.5144	-2.0181	1550.8
11.45	1146	78	NaN	6.0687	16.839	7.3878	-173.19	15.877	6.7263	-32.287	-774	1071	18.23	775.47	1086.1	62.876	63.311	1	1	3.7127	1.783	-12.419	-17.288	4.2013	4.9394	17.395	15.321	7.914	6.7224	4.9765	-1.9672	1550.4
11.46	1147	78	NaN	5.9434	17.589	7.5057	-173.17	15.933	6.7287	-32.263	-773.5	1071.1	17.971	775.51	1086.1	62.608	63.549	1	1	3.6671	1.7368	-12.412	-17.282	4.086	4.9753	18.144	15.379	7.7531	6.7121	5.7312	-1.9035	1549.9
11.47	1148	78	NaN	5.8161	18.467	7.672	-173.12	15.993	6.7011	-32.324	-773.02	1071.2	17.606	775.57	1086	62.601	72.422	1	1	3.6137	1.6825	-12.407	-17.277	3.9694	5.0364	19.017	15.442	7.5831	6.7189	6.6098	-1.8349	1549.5
11.48	1149	78	NaN	5.7204	19.27	7.8567	-173.05	16.051	6.6786	-32.486	-772.69	1071.3	17.299	775.61	1086	62.325	78.431	1	1	3.4768	1.5436	-12.407	-17.276	3.8787	5.1045	19.813	15.508	7.3555	6.6481	7.4064	-1.7682	1549.2
11.49	1150	78	NaN	5.6956	19.764	7.959	-173.01	16.113	6.6747	-32.545	-772.57	1071.5	17.145	775.6	1086	61.993	82.057	1	1	3.3718	1.4371	-12.406	-17.275	3.8573	5.1501	20.302	15.575	7.2291	6.5872	7.8957	-1.7001	1549
11.5	1151	78	NaN	5.5447	20.166	7.9561	-172.97	16.157	6.7494	-32.272	-772.72	1071.5	17.206	775.58	1086	60.995	82.379	1	1	3.3753	1.4406	-12.405	-17.275	3.7144	5.2015	20.702	15.621	7.0897	6.6421	8.2974	-1.6537	1549.2
11.51	1152	78	NaN	5.4899	20.571	7.8239	-172.91	16.218	6.7895	-31.562	-773.13	1071.6	17.149	775.55	1086.1	61.139	83.208	1	1	3.4838	1.5507	-12.404	-17.274	3.6884	5.2848	21.105	15.684	7.1721	6.8355	8.7009	-1.5894	1549.5
11.52	1153	78	NaN	5.4908	20.86	7.7409	-172.87	16.262	6.811	-30.999	-773.65	1071.7	17.078	775.54	1086.1	61.575	84.19	1	1	3.6539	1.7234	-12.403	-17.273	3.7133	5.3529	21.391	15.731	7.3672	7.0762	8.9879	-1.5423	1550
11.53	1154	78	NaN	5.5195	21.032	7.7771	-172.84	16.292	6.8604	-30.782	-774.15	1071.8	17.101	775.51	1086.1	62.181	84.703	1	1	3.7482	1.819	-12.4	-17.27	3.7497	5.3902	21.561	15.762	7.4979	7.2092	9.1613	-1.5075	1550.5
11.54	1155	78	NaN	5.5628	21.202	7.8988	-172.81	16.343	7.0057	-30.746	-774.53	1072	17.318	775.39	1086.2	63.669	84.904	1	1	3.8174	1.8892	-12.398	-17.267	3.7865	5.4126	21.728	15.816	7.6039	7.3019	9.3304	-1.4508	1550.7
11.55	1156	78	NaN	5.6141	21.302	8.2533	-172.76	16.368	7.017	-31.156	-775.17	1072.2	17.231	775.34	1086.3	63.666	84.44	1	1	3.8524	1.9247	-12.396	-17.266	3.8267	5.4548	21.823	15.848	7.679	7.3795	9.4266	-1.418	1551.3
11.56	1157	78	NaN	5.6567	21.34	8.4168	-172.75	16.385	7.0057	-31.323	-775.47	1072.3	17.177	775.28	1086.3	58.439	82.987	1	1	3.7548	1.8257	-12.386	-17.256	3.8653	5.4581	21.858	15.867	7.6201	7.2838	9.4717	-1.3886	1551.6
11.57	1158	78	NaN	5.758	21.344	8.5572	-172.76	16.338	7.0126	-31.304	-775.9	1072.4	17.19	775.26	1086.3	59.871	83.006	1	1	3.6286	1.6977	-12.374	-17.244	3.9673	5.4522	21.857	15.825	7.5959	7.1499	9.483	-1.4195	1552
11.58	1159	78	NaN	5.8899	21.313	8.7009	-172.76	16.243	7.0369	-31.211	-776.46	1072.5	17.253	775.27	1086.3	59.803	82.393	1	1	3.7475	1.8183	-12.37	-17.239	4.101	5.4489	21.82	15.736	7.8485	7.2672	9.4501	-1.5033	1552.6
11.59	1160	78	NaN	5.962	21.225	8.7764	-172.76	16.166	7.048	-31.187	-776.8	1072.6	17.307	775.27	1086.2	54.988	82.772	1	1	3.871	1.9436	-12.366	-17.236	4.1724	5.4476	21.728	15.664	8.0434	7.3912	9.3614	-1.5721	1552.9
11.6	1161	78	NaN	6.0547	21.1	8.8136	-172.75	16.093	7.0172	-31.042	-777.11	1072.6	17.24	775.26	1086.2	49.648	80.496	1	1	3.8255	1.8974	-12.363	-17.232	4.2732	5.4668	21.6	15.593	8.0987	7.3643	9.2378	-1.6392	1553.2
11.61	1162	78	NaN	6.2515	20.914	8.8144	-172.73	15.989	7.066	-30.595	-777.28	1072.6	17.402	775.23	1086.1	48.026	72.326	1	1	3.8729	1.9456	-12.359	-17.228	4.4807	5.4976	21.411	15.492	8.3536	7.4431	9.0525	-1.7364	1553.3
11.62	1163	78	NaN	6.3703	20.606	8.9774	-172.71	15.904	7.0883	-30.854	-777.76	1072.7	17.467	775.22	1086.1	49.269	71.448	1	1	3.9754	2.0496	-12.355	-17.224	4.5881	5.5117	21.097	15.412	8.5636	7.5613	8.7423	-1.812	1553.8
11.63	1164	78	NaN	6.4167	20.314	9.1501	-172.68	15.856	7.0835	-31.266	-778.22	1072.8	17.438	775.22	1086	48.94	68.496	1	1	3.9093	1.9825	-12.352	-17.222	4.6209	5.5229	20.801	15.368	8.5302	7.5054	8.4492	-1.8531	1554.3
11.64	1165	78	NaN	6.492	20.213	9.0611	-172.66	15.842	7.1026	-30.701	-778.06	1072.7	17.476	775.18	1086	47.959	67.342	1	1	3.8777	1.9504	-12.349	-17.219	4.7155	5.5602	20.704	15.351	8.5932	7.5107	8.3553	-1.8678	1554
11.65	1166	78	NaN	6.5812	19.522	9.4145	-172.63	15.813	7.1014	-31.718	-778.93	1073	17.43	775.1	1086	49.141	65.674	1	1	3.8975	1.9705	-12.346	-17.215	4.7698	5.5566	20.002	15.333	8.6672	7.5271	7.6563	-1.8828	1554.9
11.66	1167	78	NaN	6.6589	19.006	9.467	-172.61	15.784	7.06	-31.846	-779.37	1073	17.287	775.11	1086	48.866	66.107	1	1	3.8597	1.9322	-12.337	-17.207	4.8485	5.5785	19.485	15.305	8.7083	7.5107	7.1483	-1.9019	1555.3
11.67	1168	78	NaN	6.798	18.44	9.2404	-172.59	15.765	7.0619	-31.075	-779.55	1072.7	17.228	775.08	1086	49.771	66.381	1	1	3.7411	1.8118	-12.321	-17.191	5.0184	5.6317	18.927	15.278	8.7594	7.4435	6.6058	-1.913	1555.4
11.68	1169	78	NaN	6.9295	17.769	8.9985	-172.57	15.753	7.079	-30.428	-779.79	1072.5	17.198	775.04	1086	51.32	67.313	1	1	3.3724	1.4377	-12.302	-17.172	5.175	5.6762	18.264	15.258	8.5474	7.1139	5.9625	-1.9135	1555.6
11.69	1170	78	NaN	6.9504	17.057	9.0358	-172.56	15.743	7.0504	-31.042	-780.33	1072.6	17.07	775.05	1086	50.853	67.182	1	1	3.0494	1.1099	-12.286	-17.156	5.1786	5.6657	17.549	15.251	8.228	6.7756	5.2628	-1.9048	1556.2
11.7	1171	78	NaN	6.9718	16.682	9.0029	-172.56	15.747	7.0397	-31.194	-780.39	1072.6	16.974	775.03	1086	51.392	66.524	1	1	3.1191	1.1807	-12.284	-17.154	5.198	5.6663	17.177	15.252	8.3172	6.847	4.8929	-1.9021	1556.2
11.71	1172	78	NaN	6.9925	16.233	9.0113	-172.57	15.74	7.0629	-31.518	-780.28	1072.5	16.98	775.05	1086	51.715	67.362	1	1	3.132	1.1938	-12.283	-17.153	5.2066	5.6473	16.73	15.242	8.3386	6.8411	4.4471	-1.9106	1556.1
11.72	1173	78	NaN	7.0132	15.881	9.0123	-172.58	15.74	7.0948	-31.763	-780.14	1072.6	17.023	775.04	1086.1	51.017	67.636	1	1	3.1079	1.1693	-12.283	-17.153	5.2165	5.6281	16.378	15.242	8.3243	6.7974	4.0951	-1.9104	1556
11.73	1174	78	NaN	7.0393	15.591	8.9904	-172.58	15.741	7.1107	-31.893	-780.03	1072.6	17.028	775.02	1086.1	50.92	70.534	1	1	3.178	1.2404	-12.281	-17.151	5.2374	5.6196	16.089	15.244	8.4153	6.8599	3.8077	-1.9068	1555.9
11.74	1175	78	NaN	7.0739	15.28	8.9354	-172.57	15.731	7.0987	-31.923	-779.98	1072.6	16.953	775.04	1086.1	50.715	73.974	1	1	3.2479	1.3113	-12.279	-17.148	5.2736	5.625	15.778	15.233	8.5214	6.9363	3.4991	-1.9153	1555.8
11.75	1176	78	NaN	7.0999	14.944	8.8057	-172.58	15.715	7.1195	-31.749	-780	1072.6	16.975	775.05	1086.1	49.524	81.079	1	1	3.2758	1.3397	-12.275	-17.144	5.3052	5.6209	15.443	15.216	8.5811	6.9606	3.1683	-1.9288	1555.9
11.76	1177	78	NaN	7.1596	14.479	8.4695	-172.58	15.713	7.1005	-30.901	-779.86	1072.3	16.846	775.02	1086.1	50.044	83.509	1	1	3.3052	1.3695	-12.271	-17.14	5.4007	5.6563	14.991	15.202	8.7059	7.0258	2.7199	-1.9381	1555.7
11.77	1178	78	NaN	7.1978	13.95	8.2463	-172.59	15.71	7.1041	-30.471	-779.88	1072.1	16.807	774.98	1086.2	50.422	82.593	1	1	3.3365	1.4013	-12.267	-17.136	5.4561	5.6663	14.468	15.193	8.7927	7.0676	2.2011	-1.9434	1555.6
11.78	1179	78	NaN	7.2176	13.472	8.1654	-172.6	15.708	7.1123	-30.483	-779.99	1072.1	16.805	774.93	1086.2	51.22	82.646	1	1	3.3069	1.3712	-12.26	-17.129	5.4756	5.6549	13.99	15.189	8.7825	7.0261	1.7308	-1.94	1555.7
11.79	1180	78	NaN	7.2334	13.149	8.1731	-172.61	15.708	7.0988	-30.689	-780.04	1072.1	16.753	774.89	1086.2	52.685	82.862	1	1	3.2526	1.3161	-12.253	-17.122	5.4858	5.6402	13.666	15.19	8.7384	6.9563	1.4138	-1.9323	1555.7
11.8	1181	78	NaN	7.246	12.998	8.1768	-172.62	15.693	7.0829	-30.795	-780.01	1072.2	16.726	774.9	1086.2	50.701	82.825	1	1	3.1613	1.2234	-12.249	-17.119	5.4955	5.6275	13.514	15.177	8.6568	6.8509	1.2644	-1.942	1555.7
11.81	1182	78	NaN	7.2766	12.435	8.1939	-172.65	15.657	7.0845	-31.179	-779.93	1072.3	16.746	774.82	1086.1	50.396	83.281	1	1	3.1077	1.1691	-12.246	-17.116	5.5111	5.5894	12.946	15.146	8.6188	6.7585	0.6996	-1.9696	1555.6
11.82	1183	78	NaN	7.3003	12.015	8.1891	-172.66	15.641	7.1119	-31.417	-779.86	1072.3	16.829	774.73	1086.1	49.796	83.924	1	1	3.0797	1.1407	-12.243	-17.113	5.5227	5.5584	12.526	15.131	8.6024	6.699	0.28222	-1.982	1555.4
11.83	1184	78	NaN	7.3263	11.646	8.1462	-172.68	15.633	7.1234	-31.506	-779.78	1072.3	16.878	774.64	1086.1	50.007	84.151	1	1	3.0393	1.0997	-12.242	-17.112	5.5434	5.5343	12.157	15.121	8.5827	6.634	-0.085133	-1.991	1555.2
11.84	1185	78	NaN	7.3601	11.218	8.0691	-172.7	15.617	7.0968	-31.512	-779.67	1072.2	16.843	774.54	1086.1	49.24	84.048	1	1	2.9905	1.0501	-12.242	-17.112	5.5781	5.5133	11.731	15.104	8.5685	6.5634	-0.51136	-2.0083	1555
11.85	1186	78	NaN	7.3788	10.94	8.0116	-172.72	15.598	7.0959	-31.485	-779.55	1072.2	16.875	774.43	1086.1	48.763	83.711	1	1	2.9242	0.98291	-12.245	-17.115	5.5963	5.4972	11.454	15.084	8.5205	6.4801	-0.79095	-2.0305	1554.8
11.86	1187	78	NaN	7.386	10.689	7.9696	-172.76	15.533	7.1815	-31.472	-779.41	1072.2	17.185	774.4	1086.1	47.731	83.574	1	1	2.897	0.95528	-12.247	-17.117	5.5924	5.4513	11.202	15.02	8.4894	6.4066	-1.0455	-2.0965	1554.6
11.87	1188	78	NaN	7.3818	10.346	7.9919	-172.8	15.452	7.0515	-31.713	-779.27	1072.2	17.026	774.43	1086	47.289	83.444	1	1	2.9321	0.99094	-12.248	-17.118	5.585	5.4019	10.854	14.943	8.5172	6.3929	-1.3937	-2.1743	1554.5
11.88	1189	78	NaN	7.3742	9.9675	7.9979	-172.89	15.365	6.8947	-31.94	-779.11	1072.2	16.768	774.46	1085.9	43.772	83.39	1	1	3.0391	1.0994	-12.251	-17.121	5.5785	5.3112	10.473	14.859	8.6175	6.4106	-1.7779	-2.2615	1554.4
11.89	1190	78	NaN	7.3673	9.6364	7.9484	-173.02	15.29	6.8538	-31.998	-778.92	1072.1	16.716	774.45	1085.8	46.497	83.521	1	1	3.1486	1.2106	-12.255	-17.124	5.5711	5.1876	10.143	14.783	8.7197	6.3982	-2.1122	-2.3411	1554.2
11.9	1191	78	NaN	7.3524	9.4467	7.938	-173.03	15.267	6.825	-32.136	-778.79	1072.1	16.699	774.34	1085.8	45.142	83.601	1	1	3.1878	1.2504	-12.258	-17.127	5.5515	5.1655	9.9531	14.76	8.7393	6.4159	-2.3046	-2.3671	1554
11.91	1192	78	NaN	7.3115	9.2791	7.8283	-173.06	15.209	6.8465	-32.103	-778.46	1072	16.904	774.23	1085.8	43.881	83.837	1	1	3.253	1.3165	-12.261	-17.13	5.5037	5.1355	9.7892	14.699	8.7567	6.4521	-2.4713	-2.4308	1553.5
11.92	1193	78	NaN	7.2637	9.2202	7.746	-173.06	15.158	6.8422	-32.079	-778.15	1071.8	17.027	774.17	1085.8	43.947	83.786	1	1	3.4303	1.4964	-12.264	-17.133	5.4518	5.1247	9.7343	14.644	8.8821	6.6211	-2.5292	-2.4893	1553.2
11.93	1194	78	NaN	7.2255	9.2285	7.7019	-173.07	15.135	6.8288	-32.082	-777.92	1071.8	17.074	774.11	1085.8	45.436	83.555	1	1	3.562	1.6301	-12.267	-17.137	5.4114	5.1141	9.7456	14.618	8.9734	6.7442	-2.5215	-2.5185	1552.9
11.94	1195	78	NaN	7.1919	9.3066	7.6902	-173.09	15.131	6.8232	-32.121	-777.66	1071.7	17.119	774.02	1085.8	44.762	83.612	1	1	3.6602	1.7297	-12.271	-17.141	5.3744	5.0879	9.8253	14.612	9.0346	6.8177	-2.4459	-2.5287	1552.5
11.95	1196	78	NaN	7.1206	9.5621	7.6953	-173.13	15.077	6.8294	-32.21	-777.01	1071.6	17.316	773.92	1085.7	45.826	83.684	1	1	3.8092	1.8809	-12.276	-17.145	5.2916	5.0416	10.083	14.556	9.1008	6.9225	-2.1928	-2.5892	1551.8
11.96	1197	78	NaN	7.0708	9.8122	7.7644	-173.15	15.064	6.8123	-32.386	-776.55	1071.6	17.387	773.84	1085.6	45.574	83.155	1	1	3.9047	1.9778	-12.279	-17.149	5.232	5.0067	10.333	14.543	9.1368	6.9845	-1.9464	-2.6056	1551.3
11.97	1198	78	NaN	6.9636	10.182	7.9028	-173.09	15.078	6.8395	-32.723	-776.06	1071.6	17.69	773.54	1085.6	46.049	82.283	1	1	3.9082	1.9814	-12.281	-17.151	5.1003	5.0444	10.699	14.561	9.0085	7.0258	-1.5817	-2.5896	1550.5
11.98	1199	78	NaN	6.8508	10.584	7.9975	-173.06	15.072	6.861	-32.934	-775.65	1071.6	17.992	773.26	1085.5	46.757	81.6	1	1	3.9504	2.0242	-12.282	-17.151	4.9677	5.0602	11.097	14.559	8.9181	7.0844	-1.1844	-2.5928	1549.8
11.99	1200	78	NaN	6.7624	10.962	7.9983	-173.08	15.035	6.83	-32.881	-775.39	1071.6	18.113	773.1	1085.4	45.219	80.688	1	1	4.0036	2.0782	-12.282	-17.152	4.8762	5.0289	11.474	14.524	8.8798	7.1071	-0.80859	-2.628	1549.4
12	1201	78	NaN	6.6903	11.322	7.9467	-173.1	15.009	6.7103	-32.637	-775.21	1071.5	17.98	772.95	1085.3	44.147	79.545	1	1	3.9883	2.0627	-12.284	-17.153	4.8177	5.0296	11.832	14.5	8.806	7.0923	-0.45172	-2.6538	1549.1
12.01	1202	78	NaN	6.6464	11.528	7.9287	-173.12	14.993	6.7148	-32.504	-775.15	1071.5	18.173	772.85	1085.3	44.629	77.875	1	1	3.9681	2.0421	-12.285	-17.155	4.7714	5.0066	12.036	14.484	8.7394	7.0487	-0.24926	-2.6706	1548.9
12.02	1203	78	NaN	6.5883	11.708	7.9827	-173.13	14.992	6.6707	-32.588	-775.13	1071.6	18.203	772.73	1085.3	43.094	76.709	1	1	4.0171	2.0919	-12.287	-17.156	4.7089	4.9893	12.214	14.486	8.7261	7.0812	-0.073043	-2.6706	1548.8
12.03	1204	78	NaN	6.5242	11.906	8.0611	-173.15	15.003	6.6283	-32.701	-775.14	1071.7	18.279	772.58	1085.2	43.285	76.582	1	1	4.0641	2.1396	-12.288	-17.157	4.6376	4.9622	12.408	14.501	8.7017	7.1018	0.12057	-2.6564	1548.6
12.04	1205	78	NaN	6.4666	12.102	8.1237	-173.22	15.006	6.5968	-32.737	-775.19	1071.8	18.417	772.47	1085.2	44.144	76.39	1	1	4.1096	2.1857	-12.288	-17.158	4.5734	4.8879	12.6	14.508	8.683	7.0736	0.31185	-2.6494	1548.6
12.05	1206	78	NaN	6.4312	12.212	8.1402	-173.4	14.965	6.5394	-32.681	-775.27	1071.8	18.429	772.58	1085.2	43.405	76.001	1	1	4.0599	2.1354	-12.289	-17.158	4.54	4.7103	12.707	14.47	8.5999	6.8457	0.4182	-2.6886	1548.8
12.06	1207	78	NaN	6.3771	12.336	8.0765	-173.3	15.088	6.5349	-32.37	-775.44	1071.8	18.787	772.21	1085.1	44.041	75.065	1	1	3.9899	2.0643	-12.289	-17.159	4.4839	4.807	12.829	14.595	8.4739	6.8713	0.53963	-2.5644	1548.5
12.07	1208	78	NaN	6.3236	12.405	8.0605	-173.28	15.171	6.4772	-32.254	-775.58	1071.8	18.815	772.08	1085.2	44.98	74.606	1	1	3.8887	1.9616	-12.29	-17.16	4.4337	4.8326	12.898	14.678	8.3223	6.7941	0.60784	-2.482	1548.6
12.08	1209	78	NaN	6.2708	12.452	8.0693	-173.28	15.233	6.4441	-32.221	-775.72	1071.9	18.882	772.05	1085.2	45.523	75.426	1	1	3.8068	1.8785	-12.292	-17.161	4.3797	4.8275	12.944	14.741	8.1865	6.7059	0.65259	-2.4208	1548.7
12.09	1210	78	NaN	6.206	12.494	8.0961	-173.3	15.313	6.4038	-32.238	-775.88	1071.9	18.999	772.02	1085.2	40.932	75.597	1	1	3.7578	1.8288	-12.295	-17.165	4.3102	4.8012	12.986	14.822	8.068	6.6299	0.69052	-2.343	1548.8
12.1	1211	78	NaN	6.1052	12.533	8.1431	-173.37	15.462	6.2441	-32.321	-776.11	1072	18.918	771.96	1085.3	41.803	76.441	1	1	3.7007	1.7709	-12.297	-17.166	4.2095	4.737	13.025	14.97	7.9103	6.5079	0.72812	-2.196	1549
12.11	1212	78	NaN	5.9097	12.478	8.1148	-173.53	15.668	6.0873	-32.191	-776.63	1072.1	19.251	772.08	1085.6	42.854	77.04	1	1	3.6407	1.7099	-12.298	-17.168	4.0073	4.5704	12.976	15.169	7.648	6.2804	0.67846	-1.9982	1549.6
12.12	1213	78	NaN	5.8261	12.416	8.1058	-173.6	15.742	5.9835	-32.157	-776.91	1072.1	19.296	772.18	1085.7	43.489	78.035	1	1	3.5779	1.6462	-12.301	-17.171	3.9237	4.4945	12.917	15.241	7.5016	6.1407	0.61588	-1.9298	1550
12.13	1214	78	NaN	5.7759	12.339	8.12	-173.66	15.763	5.91	-32.196	-777.11	1072.1	19.307	772.29	1085.7	43.287	78.834	1	1	3.4797	1.5465	-12.304	-17.173	3.872	4.4339	12.842	15.26	7.3517	5.9805	0.53888	-1.9136	1550.3
12.14	1215	78	NaN	5.7328	12.248	8.1471	-173.73	15.761	5.8765	-32.27	-777.3	1072.2	19.428	772.41	1085.8	42.959	79.338	1	1	3.3538	1.4188	-12.305	-17.175	3.8221	4.364	12.752	15.256	7.1759	5.7828	0.44714	-1.9188	1550.6
12.15	1216	78	NaN	5.7012	12.144	8.1684	-173.79	15.742	5.8992	-32.327	-777.5	1072.2	19.707	772.53	1085.9	42.864	79.747	1	1	3.3782	1.4435	-12.308	-17.178	3.7785	4.2907	12.649	15.237	7.1567	5.7342	0.34094	-1.9412	1551
12.16	1217	78	NaN	5.683	12.013	8.1724	-173.85	15.709	5.8231	-32.333	-777.72	1072.2	19.729	772.67	1085.9	43.572	79.724	1	1	3.409	1.4748	-12.311	-17.181	3.7597	4.2256	12.521	15.201	7.1687	5.7005	0.21006	-1.9796	1551.3
12.17	1218	78	NaN	5.6662	11.878	8.1445	-173.91	15.682	5.8138	-32.287	-777.91	1072.2	19.909	772.76	1086	44.811	79.505	1	1	3.3698	1.4351	-12.315	-17.185	3.7383	4.16	12.389	15.171	7.1082	5.5951	0.074063	-2.014	1551.6
12.18	1219	78	NaN	5.6602	11.642	8.0918	-173.99	15.635	5.7964	-32.229	-778.13	1072.1	20.126	772.89	1086.1	43.771	78.682	1	1	3.3404	1.4053	-12.319	-17.189	3.7269	4.0755	12.158	15.12	7.0673	5.4808	-0.16131	-2.0692	1552
12.19	1220	78	NaN	5.6677	11.345	8.0204	-174.13	15.562	5.7553	-32.166	-778.34	1072.1	20.274	773.09	1086.2	44.569	77.729	1	1	3.3334	1.3982	-12.323	-17.193	3.7317	3.9333	11.866	15.041	7.0652	5.3314	-0.45735	-2.1518	1552.4
12.2	1221	78	NaN	5.6837	11.087	7.9458	-174.35	15.473	5.7061	-32.117	-778.45	1072	20.281	773.35	1086.2	44.098	77.016	1	1	3.3424	1.4072	-12.328	-17.198	3.7498	3.7144	11.612	14.948	7.0922	5.1217	-0.71606	-2.2494	1552.8
12.21	1222	78	NaN	5.6632	10.907	7.9686	-174.38	15.46	5.6972	-32.349	-778.51	1072	20.373	773.33	1086.3	44.517	76.116	1	1	3.3558	1.4209	-12.332	-17.202	3.7174	3.6705	11.433	14.935	7.0732	5.0914	-0.89939	-2.2672	1552.8
12.22	1223	78	NaN	5.6763	10.731	7.8371	-174.44	15.429	5.7219	-32.142	-778.57	1071.9	20.578	773.33	1086.3	43.833	75.016	1	1	3.3663	1.4315	-12.334	-17.204	3.7306	3.6182	11.259	14.9	7.0969	5.0497	-1.0754	-2.3037	1552.9
12.23	1224	78	NaN	5.6811	10.567	7.7119	-174.48	15.379	5.7397	-31.977	-778.6	1071.9	20.748	773.37	1086.2	42.701	75.478	1	1	3.4393	1.5056	-12.337	-17.207	3.7353	3.5697	11.097	14.849	7.1746	5.0753	-1.24	-2.3574	1552.9
12.24	1225	78	NaN	5.6705	10.379	7.6106	-174.55	15.317	5.7668	-31.948	-778.58	1071.8	20.968	773.4	1086.2	42.734	75.934	1	1	3.5625	1.6306	-12.34	-17.21	3.7177	3.4998	10.912	14.784	7.2802	5.1304	-1.4286	-2.4257	1553
12.25	1226	78	NaN	5.6509	10.152	7.5162	-174.64	15.253	5.8201	-32.009	-778.53	1071.6	21.316	773.38	1086.2	42.397	76.994	1	1	3.6699	1.7396	-12.344	-17.214	3.6829	3.3932	10.689	14.716	7.3528	5.1328	-1.6551	-2.4975	1552.9
12.26	1227	78	NaN	5.6353	10.119	7.5113	-174.65	15.248	5.7929	-32.078	-778.48	1071.6	21.275	773.35	1086.2	41.889	77.304	1	1	3.7644	1.8355	-12.348	-17.218	3.6662	3.3847	10.656	14.711	7.4306	5.2201	-1.6917	-2.5069	1552.8
12.27	1228	78	NaN	5.5367	10.089	7.5288	-174.72	15.206	5.7768	-32.373	-778.32	1071.5	21.354	773.3	1086.2	43.559	77.736	1	1	3.9421	2.0157	-12.353	-17.222	3.5536	3.2995	10.629	14.666	7.4956	5.3152	-1.7234	-2.5567	1552.6
12.28	1229	78	NaN	5.4187	10.186	7.4916	-174.81	15.128	5.8539	-32.514	-778.06	1071.4	21.681	773.23	1086.1	43.696	78.347	1	1	4.0603	2.1358	-12.357	-17.226	3.4178	3.1898	10.73	14.584	7.4781	5.3256	-1.6266	-2.642	1552.3
12.29	1230	78	NaN	5.3142	10.393	7.4156	-174.89	15.034	5.9496	-32.467	-777.74	1071.2	22.008	773.16	1086.1	43.993	79.045	1	1	4.0603	2.1358	-12.358	-17.228	3.3025	3.0982	10.941	14.487	7.3628	5.234	-1.4177	-2.7406	1551.9
12.3	1231	78	NaN	5.2393	10.662	7.3499	-174.94	14.947	5.9796	-32.341	-777.41	1071.2	22.088	773.12	1086	44.345	78.625	1	1	4.0761	2.1517	-12.359	-17.229	3.2288	3.0501	11.211	14.399	7.3049	5.2019	-1.1479	-2.8298	1551.6
12.31	1232	78	NaN	5.1661	10.994	7.3787	-174.98	14.873	6.017	-32.456	-777.03	1071.2	22.172	773.03	1086	41.977	78.579	1	1	4.1072	2.1833	-12.359	-17.229	3.1476	3.0014	11.541	14.326	7.2548	5.1847	-0.81846	-2.9028	1551.1
12.32	1233	78	NaN	5.0755	11.364	7.5008	-175.01	14.809	6.0007	-32.809	-776.63	1071.2	22.055	772.88	1086	44.77	78.357	1	1	4.1968	2.2742	-12.361	-17.231	3.0476	2.9649	11.909	14.264	7.2444	5.2392	-0.45212	-2.9662	1550.5
12.33	1234	78	NaN	4.9747	11.885	7.6377	-175.06	14.721	6.0631	-33.229	-776.12	1071.3	22.124	772.68	1085.9	44.835	78.33	1	1	4.281	2.3596	-12.363	-17.232	2.9279	2.8915	12.426	14.181	7.2089	5.2511	0.063063	-3.0515	1549.9
12.34	1235	78	NaN	4.8887	12.423	7.7014	-175.12	14.639	6.1064	-33.473	-775.64	1071.4	22.123	772.46	1085.9	42.199	78.626	1	1	4.3334	2.4128	-12.365	-17.235	2.8319	2.8236	12.96	14.102	7.1653	5.2364	0.59492	-3.1326	1549.2
12.35	1236	78	NaN	4.8259	12.892	7.6378	-175.16	14.577	6.063	-33.402	-775.31	1071.4	21.873	772.25	1085.9	45.42	78.434	1	1	4.3422	2.4217	-12.365	-17.235	2.7802	2.7913	13.425	14.044	7.1224	5.213	1.06	-3.1913	1548.6
12.36	1237	78	NaN	4.7271	13.54	7.5031	-175.24	14.468	6.1258	-33.255	-775.08	1071.5	21.891	771.95	1085.8	44.497	78.399	1	1	4.3141	2.3933	-12.364	-17.234	2.6856	2.7193	14.068	13.94	6.9998	5.1126	1.7041	-3.2942	1548.1
12.37	1238	78	NaN	4.6355	13.994	7.6666	-175.28	14.412	6.2002	-33.99	-775.14	1071.8	21.97	771.68	1085.7	47.159	77.902	1	1	4.306	2.385	-12.363	-17.233	2.5635	2.6451	14.509	13.897	6.8695	5.0301	2.1452	-3.3357	1547.9
12.38	1239	78	NaN	4.5939	14.741	7.6714	-175.34	14.346	6.3308	-34.189	-774.82	1072	22.137	771.27	1085.6	56.29	77.572	1	1	4.3072	2.3863	-12.363	-17.233	2.5075	2.5773	15.247	13.84	6.8147	4.9635	2.8838	-3.3924	1547.2
12.39	1240	78	NaN	4.5845	15.403	7.623	-175.38	14.296	6.4237	-34.156	-774.44	1072	22.234	770.93	1085.5	61.796	76.434	1	1	4.3248	2.4041	-12.363	-17.233	2.4947	2.5332	15.903	13.795	6.8194	4.9373	3.5404	-3.4373	1546.5
12.4	1241	78	NaN	4.5843	15.889	7.6434	-175.4	14.274	6.4303	-34.288	-774.13	1072.1	22.155	770.69	1085.5	65.756	74.929	1	1	4.3169	2.3961	-12.362	-17.232	2.4918	2.5116	16.386	13.778	6.8087	4.9078	4.0232	-3.4545	1545.9
12.41	1242	78	NaN	4.5835	17.204	7.6922	-175.44	14.214	6.4692	-34.602	-773.22	1072.3	21.965	770.07	1085.4	67.904	73.53	1	1	4.3002	2.3791	-12.362	-17.231	2.4844	2.4603	17.687	13.731	6.7845	4.8394	5.3251	-3.5005	1544.4
12.42	1243	78	NaN	4.5602	17.551	7.6892	-175.46	14.191	6.4948	-34.684	-773.08	1072.4	21.969	769.91	1085.3	63.479	71.707	1	1	4.2596	2.338	-12.36	-17.23	2.4575	2.4408	18.03	13.712	6.7171	4.7788	5.6697	-3.5175	1544.1
12.43	1244	78	NaN	4.5438	18.118	7.573	-175.47	14.134	6.5268	-34.525	-772.98	1072.5	21.909	769.62	1085.2	55.287	70.612	1	1	4.2106	2.2882	-12.359	-17.229	2.4487	2.4319	18.59	13.662	6.6593	4.7201	6.2311	-3.5665	1543.7
12.44	1245	78	NaN	4.5355	18.691	7.4222	-175.48	14.083	6.578	-34.265	-772.93	1072.7	21.875	769.29	1085.2	55.733	68.481	1	1	4.1618	2.2387	-12.359	-17.228	2.4507	2.4315	19.155	13.62	6.6124	4.6702	6.7959	-3.6086	1543.3
12.45	1246	78	NaN	4.5396	19.076	7.2912	-175.49	14.063	6.6511	-34.013	-772.95	1072.9	21.927	768.99	1085.2	58.824	64.19	1	1	4.1239	2.2003	-12.357	-17.227	2.4619	2.4349	19.531	13.608	6.5859	4.6352	7.1735	-3.6195	1543
12.46	1247	78	NaN	4.5748	19.365	7.1584	-175.5	14.045	6.7312	-33.781	-773.01	1073	22.007	768.7	1085.2	63.714	60.074	1	1	4.0959	2.1718	-12.356	-17.225	2.5024	2.4291	19.816	13.595	6.5983	4.601	7.4599	-3.6302	1542.8
12.47	1248	78	NaN	4.6049	19.574	7.1125	-175.49	14.048	6.7611	-33.76	-773.1	1073.2	21.938	768.38	1085.1	63.229	57.906	1	0	4.1363	2.2129	-12.355	-17.224	2.5355	2.4445	20.017	13.605	6.6719	4.6574	7.6624	-3.6199	1542.5
12.48	1249	78	NaN	4.6339	19.751	7.0761	-175.46	14.049	6.8	-33.777	-773.27	1073.3	21.85	767.96	1085.1	64.138	57.859	1	0	4.1724	2.2494	-12.355	-17.225	2.5669	2.468	20.189	13.611	6.7392	4.7174	7.8335	-3.6138	1542.3
12.49	1250	78	NaN	4.6623	19.864	7.0503	-175.45	14.041	6.8701	-33.811	-773.44	1073.5	21.853	767.54	1085.1	64	60.205	1	0	4.1892	2.2665	-12.359	-17.228	2.5935	2.4804	20.297	13.607	6.7827	4.7469	7.9388	-3.621	1542
12.5	1251	78	NaN	4.6856	19.897	7.0404	-175.45	14.023	6.9639	-33.864	-773.55	1073.5	21.964	767.19	1085.1	62.819	60.865	1	0	4.2337	2.3117	-12.362	-17.232	2.6104	2.4752	20.328	13.592	6.8441	4.7869	7.9665	-3.6393	1541.8
12.51	1252	78	NaN	4.6921	19.87	7.0519	-175.45	14.006	7.0327	-33.96	-773.61	1073.5	22.069	766.96	1085.1	60.783	59.064	1	0	4.3352	2.4147	-12.365	-17.235	2.6092	2.4647	20.3	13.576	6.9444	4.8794	7.9348	-3.6593	1541.6
12.52	1253	78	NaN	4.7224	19.826	7.0519	-175.47	13.941	7.0773	-33.992	-773.55	1073.5	22.132	766.84	1085.1	60.593	58.939	1	0	4.3782	2.4583	-12.368	-17.238	2.6357	2.444	20.257	13.51	7.0139	4.9023	7.8886	-3.7279	1541.5
12.53	1254	78	NaN	4.736	19.698	7.1209	-175.48	13.895	7.112	-34.243	-773.46	1073.4	22.146	766.55	1085.1	59.679	56.296	1	0	4.4053	2.4858	-12.371	-17.24	2.639	2.4194	20.13	13.463	7.0443	4.9052	7.7592	-3.7775	1541.1
12.54	1255	78	NaN	4.7232	19.531	7.201	-175.5	13.854	7.147	-34.547	-773.38	1073.4	22.165	766.24	1085	56.578	56.436	1	0	4.4752	2.5567	-12.369	-17.239	2.6137	2.3948	19.963	13.422	7.0889	4.9514	7.5946	-3.8166	1540.7
12.55	1256	78	NaN	4.6824	19.31	7.2426	-175.51	13.803	7.1796	-34.786	-773.31	1073.3	22.198	765.97	1085	52.781	57.623	1	0	4.5142	2.5962	-12.367	-17.237	2.5623	2.3658	19.744	13.368	7.0765	4.962	7.3772	-3.8682	1540.4
12.56	1257	78	NaN	4.6202	18.947	7.2113	-175.56	13.719	7.1936	-34.913	-773.22	1073	22.207	765.64	1084.9	49.187	55.068	1	0	4.5247	2.6069	-12.365	-17.234	2.4945	2.3187	19.388	13.278	7.0192	4.9256	7.0228	-3.9566	1540
12.57	1258	78	NaN	4.5324	18.674	7.1465	-175.6	13.613	7.1813	-34.927	-773.29	1072.9	22.193	765.43	1084.7	49.035	55.754	0	0	4.59	2.6732	-12.363	-17.233	2.4064	2.2788	19.115	13.171	6.9964	4.952	6.7522	-4.061	1539.8
12.58	1259	78	NaN	4.4512	18.325	7.0495	-175.67	13.444	7.1501	-34.833	-773.28	1072.7	22.204	765.09	1084.5	48.513	56.474	0	0	4.6601	2.7443	-12.361	-17.231	2.3278	2.2039	18.767	13.003	6.9879	4.9482	6.4057	-4.2278	1539.5
12.59	1260	78	NaN	4.3852	18.054	6.9846	-175.75	13.258	7.1253	-34.753	-773.18	1072.5	22.245	764.76	1084.3	47.208	55.315	0	0	4.5883	2.6715	-12.36	-17.229	2.2627	2.1313	18.494	12.819	6.8511	4.8029	6.1341	-4.4107	1539
12.6	1261	78	NaN	4.3315	17.878	6.9824	-175.8	13.068	7.079	-34.768	-773.01	1072.4	22.221	764.5	1084.1	46.917	55.065	0	0	4.5422	2.6247	-12.359	-17.228	2.2087	2.0732	18.314	12.632	6.751	4.6979	5.955	-4.5961	1538.6
12.61	1262	78	NaN	4.2765	17.693	7.042	-175.86	12.857	6.9405	-34.923	-772.85	1072.4	21.958	764.26	1083.9	47.419	54.405	0	0	4.5772	2.6603	-12.358	-17.228	2.1572	2.0169	18.124	12.426	6.7344	4.6771	5.7653	-4.8021	1538.2
12.62	1263	78	NaN	4.2055	17.502	7.1781	-175.97	12.564	6.8397	-35.287	-772.82	1072.4	21.824	764.05	1083.7	45.97	54.135	0	0	4.4894	2.5712	-12.356	-17.226	2.0773	1.9021	17.922	12.144	6.5668	4.4733	5.5657	-5.0818	1538
12.63	1264	78	NaN	4.1616	17.307	7.2353	-176.06	12.248	6.7549	-35.385	-772.78	1072.4	21.742	763.79	1083.4	44.801	56.995	0	0	4.3575	2.4373	-12.354	-17.224	2.0325	1.8116	17.719	11.837	6.39	4.2489	5.3644	-5.3869	1537.7
12.64	1265	78	NaN	4.1454	16.999	7.1635	-176.22	11.638	6.6958	-34.997	-772.73	1072.2	21.823	763.41	1082.9	44.33	55.15	0	0	4.2594	2.3377	-12.353	-17.222	2.027	1.6648	17.399	11.238	6.2864	4.0025	5.046	-5.9842	1537.2
12.65	1266	78	NaN	4.1509	16.648	7.0521	-176.4	10.884	6.6902	-34.45	-772.72	1071.9	22.061	762.97	1082.3	44.583	55.184	0	0	4.1785	2.2557	-12.351	-17.221	2.0435	1.4882	17.034	10.498	6.222	3.7438	4.6828	-6.7224	1536.8
12.66	1267	78	NaN	4.1679	16.434	7.0743	-176.51	10.388	6.7671	-34.396	-772.81	1071.9	22.353	762.68	1081.9	44.577	55.536	0	0	4.1141	2.1903	-12.349	-17.218	2.0514	1.3729	16.806	10.016	6.1654	3.5632	4.4574	-7.2021	1536.6
12.67	1268	78	NaN	4.1956	16.23	7.1484	-176.65	9.82	6.7615	-34.349	-772.87	1071.9	22.474	762.66	1081.5	44.231	56.393	0	0	4.0092	2.0838	-12.347	-17.217	2.0763	1.2354	16.588	9.4626	6.0855	3.3192	4.2401	-7.7545	1536.6
12.68	1269	78	NaN	4.237	15.984	7.3144	-176.76	9.1224	6.7556	-34.411	-772.92	1071.9	22.592	762.38	1080.9	44.352	53.771	0	0	3.8659	1.9385	-12.347	-17.217	2.1106	1.1122	16.32	8.786	5.9766	3.0507	3.9726	-8.431	1536.4
12.69	1270	78	NaN	4.2732	15.836	7.4182	-176.85	8.6618	6.7826	-34.408	-772.91	1071.9	22.753	762.18	1080.6	43.97	56.084	0	0	3.6717	1.7414	-12.346	-17.216	2.1407	1.0178	16.159	8.3388	5.8124	2.7592	3.8136	-8.8767	1536.2
12.7	1271	78	NaN	4.3141	15.752	7.4818	-176.92	8.354	6.8185	-34.34	-772.86	1071.9	22.927	762.09	1080.3	42.483	56.142	0	0	3.5056	1.5729	-12.345	-17.214	2.1774	0.94417	16.067	8.0393	5.6831	2.517	3.7217	-9.1751	1536
12.71	1272	78	NaN	4.3837	15.605	7.6045	-176.99	7.9043	6.8158	-34.277	-772.82	1071.9	23.051	761.98	1080	43.114	54.945	0	0	3.4147	1.4807	-12.345	-17.215	2.2446	0.87094	15.907	7.6026	5.6593	2.3516	3.562	-9.612	1535.9
12.72	1273	78	NaN	4.5037	15.361	7.7149	-177.08	7.3477	6.8071	-33.978	-772.8	1071.9	23.157	761.63	1079.6	43.613	56.608	0	0	3.336	1.4008	-12.345	-17.215	2.3713	0.78986	15.651	7.0577	5.7073	2.1907	3.3063	-10.157	1535.5
12.73	1274	78	NaN	4.6067	15.137	7.8396	-177.16	6.8268	6.7142	-33.754	-772.75	1071.8	23.11	761.46	1079.3	43.016	54.592	0	0	3.2523	1.3158	-12.345	-17.214	2.4841	0.7201	15.418	6.5465	5.7364	2.0359	3.0729	-10.668	1535.3
12.74	1275	78	NaN	4.6869	14.965	7.9566	-177.23	6.4484	6.715	-33.628	-772.68	1071.8	23.271	761.3	1079.2	43.438	55.777	0	0	3.0812	1.1422	-12.344	-17.214	2.5627	0.6413	15.24	6.1732	5.6438	1.7835	2.8962	-11.04	1535.1
12.75	1276	78	NaN	4.7503	14.824	8.0723	-177.3	6.183	6.7241	-33.581	-772.58	1071.8	23.412	761.17	1079.1	42.817	54.563	0	0	2.916	0.97457	-12.343	-17.213	2.6222	0.57454	15.097	5.91	5.5382	1.5491	2.754	-11.303	1534.8
12.76	1277	78	NaN	4.8104	14.668	8.2064	-177.33	5.9447	6.5977	-33.578	-772.48	1071.7	23.191	761.09	1079	40.968	54.461	0	0	2.8008	0.85771	-12.342	-17.212	2.6904	0.54563	14.938	5.6743	5.4913	1.4033	2.5956	-11.538	1534.6
12.77	1278	78	NaN	4.8983	14.399	8.3967	-177.38	5.6693	6.532	-33.597	-772.37	1071.7	23.155	760.92	1078.9	42.062	56.03	0	0	2.3334	0.38343	-12.34	-17.21	2.7786	0.49568	14.667	5.4012	5.112	0.87911	2.3268	-11.808	1534.4
12.78	1279	78	NaN	4.9629	14.19	8.471	-177.41	5.5508	6.5634	-33.468	-772.27	1071.7	23.327	760.76	1078.9	43.9	53.694	0	0	1.5144	-0.44763	-12.336	-17.206	2.8412	0.46416	14.459	5.2824	4.3557	0.016526	2.1224	-11.923	1534.1
12.79	1280	78	NaN	5.0001	14.033	8.5159	-177.43	5.5055	6.5654	-33.398	-772.23	1071.7	23.389	760.67	1078.9	42.264	56.523	0	0	1.4854	-0.47711	-12.339	-17.209	2.8785	0.44658	14.303	5.2359	4.3639	-0.030534	1.9635	-11.973	1534
12.8	1281	78	NaN	5.0377	13.809	8.5446	-177.45	5.5209	6.5311	-33.27	-772.2	1071.7	23.354	760.54	1079	41.642	56.922	0	0	1.498	-0.46431	-12.341	-17.211	2.9219	0.43156	14.082	5.2479	4.4199	-0.032751	1.7404	-11.963	1533.8
12.81	1282	78	NaN	5.1092	13.423	8.5308	-177.49	5.6045	6.4821	-32.851	-772.08	1071.6	23.296	760.3	1079.1	43.384	55.36	0	0	1.4	-0.56374	-12.342	-17.211	3.0108	0.41362	13.705	5.3225	4.4108	-0.15012	1.363	-11.889	1533.4
12.82	1283	78	NaN	5.2288	13.065	8.3346	-177.52	5.7841	6.3996	-31.74	-771.58	1071.1	23.1	760.14	1079.3	42.217	55.936	0	0	1.3644	-0.59989	-12.343	-17.213	3.1784	0.43301	13.371	5.4778	4.5427	-0.16688	1.0278	-11.735	1532.7
12.83	1284	78	NaN	5.2831	12.617	8.4093	-177.52	6.0041	6.3203	-31.678	-771.39	1071	22.861	760.06	1079.5	40.899	55.75	0	0	1.356	-0.60841	-12.345	-17.215	3.2436	0.44365	12.935	5.6866	4.5996	-0.16476	0.58905	-11.528	1532.4
12.84	1285	78	NaN	5.3264	12.248	8.4628	-177.51	6.1841	6.3205	-31.642	-771.25	1071	22.816	760.01	1079.7	41.143	54.359	0	0	1.3242	-0.64065	-12.349	-17.219	3.2896	0.45421	12.574	5.8581	4.6138	-0.18643	0.22537	-11.361	1532.3
12.85	1286	78	NaN	5.3558	11.928	8.4875	-177.5	6.3396	6.346	-31.593	-771.13	1071	22.835	759.98	1079.9	42.979	54.571	0	0	1.2865	-0.67892	-12.353	-17.222	3.32	0.4651	12.26	6.007	4.6065	-0.21382	-0.092475	-11.215	1532.1
12.86	1287	78	NaN	5.3619	11.6	8.5152	-177.49	6.5021	6.3397	-31.621	-771.03	1070.9	22.773	759.96	1080	42.158	56.538	0	0	1.29	-0.67537	-12.354	-17.223	3.3271	0.47784	11.937	6.1648	4.6171	-0.19753	-0.41662	-11.059	1532
12.87	1288	78	NaN	5.3533	11.294	8.4884	-177.46	6.6785	6.3523	-31.514	-770.93	1070.8	22.764	759.93	1080	43.515	57.935	0	0	1.2797	-0.68578	-12.356	-17.225	3.3227	0.5058	11.637	6.3352	4.6024	-0.17998	-0.71852	-10.89	1531.9
12.88	1289	78	NaN	5.3416	10.997	8.4663	-177.44	6.8799	6.3608	-31.46	-770.8	1070.7	22.757	759.89	1080.1	42.482	55.547	0	0	1.2553	-0.71061	-12.359	-17.229	3.313	0.53406	11.347	6.5299	4.5683	-0.17655	-1.0118	-10.699	1531.7
12.89	1290	78	NaN	5.3024	10.652	8.4585	-177.38	7.1701	6.308	-31.504	-770.58	1070.6	22.529	759.79	1080.2	41.77	53.674	0	0	1.1935	-0.77326	-12.362	-17.232	3.2804	0.59789	11.01	6.8117	4.4739	-0.17538	-1.3523	-10.42	1531.4
12.9	1291	78	NaN	5.2428	10.303	8.484	-177.32	7.4829	6.2932	-31.671	-770.29	1070.6	22.371	759.62	1080.3	43.442	55.984	0	0	1.1525	-0.81492	-12.366	-17.235	3.2198	0.65483	10.668	7.1175	4.3723	-0.16009	-1.6976	-10.118	1530.9
12.91	1292	78	NaN	5.1786	10.011	8.5314	-177.29	7.7396	6.3884	-31.894	-769.96	1070.5	22.517	759.44	1080.4	42.543	57.086	0	0	1.1749	-0.79214	-12.368	-17.238	3.141	0.67468	10.38	7.3708	4.316	-0.11746	-1.9882	-9.867	1530.4
12.92	1293	78	NaN	5.1345	9.8439	8.4973	-177.26	7.8837	6.5212	-31.848	-769.7	1070.5	22.791	759.35	1080.4	40.148	55.933	0	0	1.1344	-0.83324	-12.37	-17.24	3.088	0.6978	10.214	7.5132	4.2224	-0.13544	-2.1555	-9.7264	1530.1
12.93	1294	78	NaN	5.0377	9.5616	8.4554	-177.18	8.0856	6.4733	-31.84	-769.47	1070.4	22.532	759.28	1080.4	42.667	54.478	0	0	0.93859	-1.0319	-12.369	-17.239	3.0007	0.77993	9.9351	7.7122	3.9393	-0.25201	-2.4343	-9.5268	1529.8
12.94	1295	78	NaN	4.953	9.2701	8.3958	-177.1	8.2552	6.4727	-31.801	-769.28	1070.4	22.399	759.25	1080.4	43.723	54.909	0	0	0.79084	-1.1819	-12.358	-17.228	2.9222	0.86886	9.6447	7.8806	3.713	-0.313	-2.7135	-9.3473	1529.5
12.95	1296	78	NaN	4.8748	8.9957	8.3509	-177.01	8.425	6.5064	-31.802	-769.09	1070.4	22.362	759.23	1080.4	41.245	55.613	0	0	0.67218	-1.3023	-12.343	-17.213	2.8451	0.96022	9.3707	8.05	3.5173	-0.34206	-2.9727	-9.163	1529.3
12.96	1297	78	NaN	4.7991	8.7678	8.3353	-176.92	8.6053	6.5364	-31.867	-768.9	1070.4	22.327	759.2	1080.4	43.624	54.628	0	0	0.63364	-1.3414	-12.34	-17.21	2.768	1.046	9.1429	8.2303	3.4016	-0.29542	-3.1971	-8.9794	1529.1
12.97	1298	78	NaN	4.7425	8.6468	8.3165	-176.87	8.7263	6.5281	-31.886	-768.72	1070.4	22.24	759.25	1080.4	40.903	54.106	0	0	0.63217	-1.3429	-12.338	-17.208	2.7138	1.0977	9.0209	8.3523	3.346	-0.24514	-3.3174	-8.8557	1529
12.98	1299	78	NaN	4.704	8.4997	8.3091	-176.84	8.9429	6.6588	-31.965	-768.45	1070.4	22.518	759.24	1080.5	41.746	55.359	0	0	0.67067	-1.3038	-12.338	-17.208	2.6615	1.1186	8.8752	8.5673	3.3322	-0.18523	-3.4631	-8.6407	1528.7
12.99	1300	78	NaN	4.6751	8.3992	8.3031	-176.82	9.1325	6.7162	-32.034	-768.23	1070.5	22.606	759.26	1080.5	43.107	56.412	0	0	0.75907	-1.2141	-12.34	-17.209	2.6265	1.1346	8.7766	8.7551	3.3855	-0.079494	-3.563	-8.4543	1528.5
13	1301	78	NaN	4.6639	8.3444	8.2845	-176.8	9.2665	6.736	-32.026	-768.08	1070.5	22.62	759.29	1080.6	42.614	55.252	0	0	0.85427	-1.1175	-12.341	-17.211	2.6148	1.1466	8.7238	8.8871	3.4691	0.029075	-3.6174	-8.3237	1528.4
13.01	1302	78	NaN	4.6613	8.3079	8.2581	-176.79	9.3857	6.7342	-31.973	-767.93	1070.4	22.591	759.36	1080.6	43.327	55.329	0	0	0.98574	-0.98411	-12.341	-17.21	2.6152	1.1604	8.6897	9.0039	3.601	0.17625	-3.651	-8.2064	1528.3
13.02	1303	78	NaN	4.6279	8.2278	8.2609	-176.77	9.6366	6.6616	-32.055	-767.66	1070.4	22.318	759.58	1080.8	43.097	55.765	0	0	1.0999	-0.86826	-12.34	-17.209	2.5889	1.1936	8.6143	9.2501	3.6888	0.3253	-3.7255	-7.9594	1528.2
13.03	1304	78	NaN	4.619	8.1724	8.2489	-176.77	9.8078	6.6629	-32.065	-767.5	1070.4	22.259	759.77	1080.9	41.995	57.037	0	0	1.1558	-0.81151	-12.339	-17.208	2.5819	1.1907	8.5644	9.4158	3.7377	0.37915	-3.7742	-7.7925	1528.3
13.04	1305	78	NaN	4.6249	8.1194	8.2102	-176.8	9.9794	6.8015	-31.981	-767.34	1070.3	22.591	759.97	1081	42.642	54.366	0	0	1.2377	-0.72845	-12.337	-17.206	2.5785	1.1541	8.5183	9.5805	3.8162	0.42566	-3.8183	-7.6257	1528.3
13.05	1306	78	NaN	4.634	8.0368	8.1725	-176.82	10.225	6.8546	-31.908	-767.18	1070.3	22.634	760.24	1081.1	41.744	55.044	0	0	1.3341	-0.6306	-12.334	-17.204	2.589	1.1395	8.4438	9.8177	3.9231	0.50894	-3.8903	-7.386	1528.4
13.06	1307	78	NaN	4.64	7.9248	8.1543	-176.81	10.546	6.8024	-31.898	-767	1070.2	22.307	760.57	1081.3	41.116	53.827	0	0	1.4567	-0.50626	-12.331	-17.2	2.6078	1.1566	8.3405	10.13	4.0645	0.6503	-3.99	-7.0699	1528.6
13.07	1308	78	NaN	4.6433	7.8244	8.1602	-176.81	10.857	6.8972	-31.933	-766.77	1070.2	22.337	760.9	1081.5	42.231	55.557	0	0	1.5596	-0.40176	-12.327	-17.197	2.6088	1.1535	8.2484	10.433	4.1684	0.75176	-4.0786	-6.7639	1528.7
13.08	1309	78	NaN	4.6363	7.7538	8.1746	-176.81	11.096	6.9826	-31.976	-766.64	1070.1	22.376	761.06	1081.6	41.903	56.293	0	0	1.6406	-0.3196	-12.324	-17.193	2.5987	1.1549	8.1841	10.666	4.2393	0.83528	-4.1394	-6.5273	1528.7
13.09	1310	78	NaN	4.6283	7.674	8.1574	-176.81	11.308	7.0803	-31.925	-766.53	1070.1	22.45	761.29	1081.7	41.273	53.266	0	0	1.7035	-0.25581	-12.32	-17.19	2.59	1.1513	8.1101	10.872	4.2935	0.89554	-4.2099	-6.3179	1528.8
13.1	1311	78	NaN	4.601	7.5175	8.0908	-176.8	11.637	7.2568	-31.76	-766.36	1070	22.503	761.79	1081.9	41.498	54.42	0	0	1.7453	-0.21332	-12.316	-17.186	2.5673	1.165	7.9651	11.19	4.3127	0.95168	-4.3512	-5.996	1529.2
13.11	1312	78	NaN	4.5584	7.3228	8.0085	-176.78	12.012	7.4557	-31.572	-766.17	1069.9	22.473	762.43	1082.2	43.349	54.2	0	0	1.8475	-0.1097	-12.311	-17.181	2.5336	1.1937	7.7844	11.55	4.381	1.084	-4.5266	-5.6307	1529.6
13.12	1313	78	NaN	4.5271	7.2283	7.992	-176.77	12.149	7.5055	-31.554	-766.09	1069.8	22.304	762.75	1082.3	43.046	57.426	0	0	1.9487	-0.0069845	-12.305	-17.175	2.5096	1.2114	7.6951	11.683	4.4583	1.2044	-4.6102	-5.4924	1529.8
13.13	1314	78	NaN	4.4824	7.1203	8.0046	-176.77	12.354	7.6023	-31.558	-765.88	1069.7	22.14	763.19	1082.4	41.556	54.548	0	0	2.0184	0.063803	-12.299	-17.169	2.4711	1.2234	7.5962	11.878	4.4895	1.2872	-4.703	-5.2906	1530.1
13.14	1315	78	NaN	4.4334	7.0366	8.0465	-176.75	12.484	7.6068	-31.653	-765.76	1069.7	21.823	763.53	1082.5	42.305	53.547	0	0	2.1476	0.19483	-12.294	-17.163	2.4307	1.2476	7.5179	12.003	4.5783	1.4424	-4.7757	-5.1606	1530.3
13.15	1316	78	NaN	4.3805	6.9557	8.0832	-176.74	12.593	7.6911	-31.707	-765.6	1069.6	21.71	763.95	1082.6	40.329	55.663	0	0	2.3052	0.35473	-12.288	-17.158	2.3803	1.2567	7.4428	12.106	4.6855	1.6115	-4.8453	-5.0522	1530.5
13.16	1317	78	NaN	4.3346	6.8871	8.1044	-176.75	12.68	7.8301	-31.707	-765.42	1069.6	21.784	764.37	1082.7	42.722	54.764	0	0	2.3987	0.44962	-12.279	-17.148	2.332	1.2504	7.3799	12.187	4.7306	1.7001	-4.8987	-4.9612	1530.8
13.17	1318	78	NaN	4.312	6.8586	8.1155	-176.75	12.709	7.8623	-31.722	-765.34	1069.6	21.755	764.58	1082.8	43.437	55.372	0	0	2.4922	0.5445	-12.269	-17.139	2.3101	1.2474	7.3533	12.215	4.8023	1.792	-4.9156	-4.9239	1530.9
13.18	1319	78	NaN	4.2644	6.7832	8.065	-176.78	12.786	7.9755	-31.506	-765.15	1069.5	21.728	765.16	1082.9	41.603	56.223	0	0	2.5857	0.63939	-12.259	-17.129	2.2721	1.2233	7.2863	12.283	4.8578	1.8627	-4.9731	-4.8458	1531.3
13.19	1320	78	NaN	4.2264	6.7301	8.0372	-176.81	12.848	8.0223	-31.366	-765.03	1069.4	21.621	765.57	1083	43.202	55.315	0	0	2.6384	0.69289	-12.253	-17.123	2.2437	1.2089	7.2378	12.34	4.8821	1.9018	-5.0154	-4.7824	1531.6
13.2	1321	78	NaN	4.1721	6.6695	8.0654	-176.83	12.937	8.0346	-31.395	-764.85	1069.4	21.324	766.12	1083.1	43.139	54.95	0	0	2.6419	0.69642	-12.251	-17.121	2.1998	1.1931	7.1815	12.425	4.8417	1.8895	-5.0697	-4.696	1531.9
13.21	1322	78	NaN	4.116	6.6131	8.1213	-176.86	13.042	8.0692	-31.519	-764.65	1069.3	21.046	766.68	1083.1	42.731	57.298	0	0	2.7814	0.83797	-12.241	-17.11	2.15	1.1738	7.1295	12.526	4.9314	2.0118	-5.1112	-4.5844	1532.3
13.22	1323	78	NaN	4.0914	6.5902	8.1446	-176.88	13.131	8.183	-31.572	-764.51	1069.3	21.114	766.92	1083.2	42.434	56.56	0	0	2.8939	0.95215	-12.23	-17.1	2.1211	1.1537	7.11	12.612	5.015	2.1058	-5.1202	-4.4882	1532.4
13.23	1324	78	NaN	4.0714	6.5435	8.1518	-176.91	13.269	8.2442	-31.588	-764.37	1069.2	20.957	767.32	1083.3	42.301	55.141	0	0	2.845	0.90249	-12.224	-17.094	2.1066	1.1298	7.0696	12.743	4.9516	2.0323	-5.1547	-4.3507	1532.7
13.24	1325	78	NaN	4.0602	6.5141	8.1452	-176.92	13.316	8.2769	-31.585	-764.33	1069.2	20.908	767.52	1083.3	42.137	56.506	0	0	2.6829	0.73803	-12.215	-17.085	2.0976	1.1142	7.0424	12.788	4.7805	1.8523	-5.1728	-4.2969	1532.8
13.25	1326	78	NaN	4.053	6.4842	8.1297	-176.95	13.366	8.2999	-31.564	-764.28	1069.1	20.813	767.73	1083.3	43.609	56.035	0	0	2.4573	0.50912	-12.204	-17.074	2.0949	1.0903	7.0152	12.835	4.5522	1.5995	-5.1893	-4.2393	1533
13.26	1327	78	NaN	4.0504	6.4381	8.1158	-177	13.442	8.351	-31.578	-764.2	1069	20.7	768.04	1083.4	44.791	55.914	0	0	2.3699	0.42046	-12.2	-17.07	2.0963	1.0424	6.974	12.906	4.4662	1.4629	-5.2261	-4.1633	1533.2
13.27	1328	78	NaN	4.0551	6.3677	8.1127	-177.08	13.533	8.4595	-31.674	-764.08	1068.9	20.664	768.45	1083.5	42.21	56.802	0	0	2.3507	0.40098	-12.199	-17.069	2.0992	0.96299	6.9108	12.99	4.4499	1.364	-5.2882	-4.079	1533.5
13.28	1329	78	NaN	4.0678	6.3232	8.0929	-177.14	13.554	8.5054	-31.675	-764.07	1068.8	20.683	768.7	1083.5	40.84	55.77	0	0	2.218	0.26629	-12.194	-17.064	2.1114	0.90632	6.8712	13.006	4.3294	1.1726	-5.3232	-4.0583	1533.7
13.29	1330	78	NaN	4.0775	6.2646	8.1042	-177.23	13.556	8.577	-31.781	-764.05	1068.8	20.767	769.05	1083.6	42.871	56.118	0	0	2.139	0.18615	-12.191	-17.061	2.1145	0.81118	6.818	13.003	4.2535	0.99733	-5.373	-4.0576	1534.1
13.3	1331	78	NaN	4.0849	6.2212	8.0853	-177.34	13.543	8.6446	-31.791	-764.04	1068.7	20.901	769.44	1083.6	41.89	58.783	0	0	2.1285	0.1755	-12.189	-17.059	2.1169	0.69643	6.7806	12.984	4.2454	0.87193	-5.4084	-4.0746	1534.5
13.31	1332	78	NaN	4.0844	6.1988	8.0623	-177.44	13.528	8.6999	-31.772	-764.03	1068.6	21.063	769.78	1083.7	41.884	55.689	0	0	2.0002	0.045299	-12.185	-17.055	2.1115	0.5873	6.7636	12.964	4.1117	0.6326	-5.4215	-4.091	1534.8
13.32	1333	78	NaN	4.072	6.1948	8.0773	-177.52	13.526	8.7423	-31.845	-764.04	1068.5	21.231	770.01	1083.7	43.558	56.249	0	0	1.8777	-0.078996	-12.181	-17.051	2.0905	0.503	6.7631	12.958	3.9682	0.424	-5.4184	-4.0935	1535
13.33	1334	78	NaN	4.061	6.2076	8.0941	-177.6	13.528	8.7709	-31.885	-764.02	1068.5	21.4	770.23	1083.8	43.462	56.335	0	0	1.8442	-0.11297	-12.18	-17.05	2.0719	0.41088	6.7789	12.957	3.9161	0.29791	-5.401	-4.0925	1535.3
13.34	1335	78	NaN	4.041	6.26	8.1316	-177.71	13.529	8.7791	-31.955	-763.97	1068.4	21.63	770.58	1083.8	41.383	55.136	0	0	1.8054	-0.15238	-12.178	-17.048	2.041	0.28759	6.835	12.954	3.8464	0.13521	-5.343	-4.094	1535.6
13.35	1336	78	NaN	4.0176	6.3141	8.1594	-177.8	13.547	8.7419	-32.003	-763.92	1068.4	21.733	770.86	1083.9	42.208	57.12	0	0	1.7491	-0.20955	-12.175	-17.045	2.0123	0.19811	6.8921	12.969	3.7614	-0.011441	-5.2829	-4.0755	1535.8
13.36	1337	78	NaN	3.9926	6.3632	8.1875	-177.85	13.582	8.6729	-32.055	-763.89	1068.3	21.746	771.07	1083.9	43.162	56.213	0	0	1.6799	-0.27976	-12.174	-17.044	1.9852	0.13759	6.9435	13.002	3.6651	-0.14217	-5.2307	-4.0422	1536
13.37	1338	78	NaN	3.9641	6.4142	8.2274	-177.91	13.63	8.5971	-32.131	-763.88	1068.3	21.797	771.3	1083.9	43.151	55.681	0	0	1.6045	-0.35628	-12.175	-17.044	1.9523	0.080523	6.9965	13.048	3.5567	-0.27575	-5.1781	-3.9963	1536.2
13.38	1339	78	NaN	3.9155	6.5018	8.2544	-177.99	13.714	8.5407	-32.153	-763.85	1068.3	22.13	771.7	1084	41.568	55.935	0	0	1.5621	-0.39925	-12.175	-17.045	1.8909	-0.010052	7.0874	13.128	3.453	-0.4093	-5.0877	-3.9167	1536.6
13.39	1340	78	NaN	3.8902	6.543	8.2745	-178.02	13.78	8.4738	-32.184	-763.84	1068.2	22.244	771.87	1084	42.479	56.588	0	0	1.5903	-0.37067	-12.176	-17.046	1.8604	-0.045571	7.1305	13.192	3.4507	-0.41624	-5.0456	-3.8534	1536.8
13.4	1341	78	NaN	3.8696	6.5635	8.274	-178.03	13.822	8.4262	-32.167	-763.85	1068.2	22.297	771.98	1084	42.999	55.839	0	0	1.7085	-0.25075	-12.178	-17.047	1.8386	-0.060009	7.1531	13.232	3.547	-0.31076	-5.0247	-3.8154	1536.9
13.41	1342	78	NaN	3.8423	6.5816	8.2701	-178.04	13.867	8.366	-32.145	-763.87	1068.2	22.385	772.14	1084.1	41.272	56.795	0	0	1.8011	-0.15673	-12.18	-17.05	1.809	-0.077384	7.1737	13.275	3.6102	-0.23412	-5.0068	-3.7748	1537.1
13.42	1343	78	NaN	3.8049	6.604	8.2764	-178.06	13.939	8.2653	-32.158	-763.88	1068.1	22.538	772.38	1084.1	43.014	57.092	0	0	1.8884	-0.068137	-12.183	-17.053	1.7658	-0.10305	7.1992	13.344	3.6542	-0.17118	-4.9842	-3.7089	1537.3
13.43	1344	78	NaN	3.7744	6.6008	8.277	-178.04	14.018	8.1413	-32.171	-763.92	1068.1	22.616	772.6	1084.1	40.76	56.484	0	0	1.9202	-0.035864	-12.188	-17.057	1.7323	-0.085034	7.1998	13.419	3.6526	-0.1209	-4.9879	-3.6386	1537.6
13.44	1345	78	NaN	3.7625	6.5893	8.2891	-178.04	14.028	8.0733	-32.215	-763.95	1068.1	22.588	772.73	1084.1	44.88	57.008	0	0	1.9412	-0.014561	-12.192	-17.062	1.72	-0.084048	7.189	13.429	3.6612	-0.098609	-5.0032	-3.6334	1537.7
13.45	1346	78	NaN	3.7509	6.5695	8.285	-178.03	14.062	7.971	-32.226	-764.01	1068	22.609	772.93	1084.2	45.074	56.122	0	0	1.9622	0.0067421	-12.197	-17.066	1.7075	-0.07469	7.1723	13.459	3.6697	-0.067948	-5.0245	-3.6074	1538
13.46	1347	78	NaN	3.7412	6.5448	8.276	-178.02	14.1	7.8814	-32.224	-764.07	1067.9	22.743	773.17	1084.2	41.106	55.305	0	0	1.9832	0.028045	-12.201	-17.071	1.6934	-0.06354	7.1529	13.492	3.6766	-0.035494	-5.0485	-3.5787	1538.3
13.47	1348	78	NaN	3.7372	6.5236	8.276	-178	14.126	7.8306	-32.239	-764.12	1067.8	22.944	773.4	1084.3	41.526	57.104	0	0	2.0042	0.049349	-12.206	-17.076	1.6816	-0.052924	7.1377	13.512	3.6858	-0.0035757	-5.0683	-3.5639	1538.6
13.48	1349	78	NaN	3.7409	6.5253	8.2936	-177.97	14.155	7.7525	-32.307	-764.11	1067.8	22.924	773.54	1084.4	42.588	54.786	0	0	2.0252	0.070652	-12.211	-17.08	1.6838	-0.024121	7.1441	13.536	3.709	0.046531	-5.0665	-3.5442	1538.7
13.49	1350	78	NaN	3.7378	6.5286	8.3209	-177.93	14.178	7.6792	-32.411	-764.12	1067.8	23.026	773.8	1084.5	41.722	56.736	0	0	2.0462	0.091955	-12.215	-17.085	1.6734	0.0053501	7.1536	13.553	3.7196	0.097305	-5.0615	-3.5322	1539
13.5	1351	78	NaN	3.7349	6.5403	8.3426	-177.91	14.2	7.6458	-32.492	-764.12	1067.7	23.163	774.01	1084.7	41.541	55.997	0	0	2.0672	0.11326	-12.22	-17.089	1.6626	0.020114	7.1711	13.569	3.7298	0.13337	-5.0485	-3.5206	1539.2
13.51	1352	78	NaN	3.7313	6.5559	8.3542	-177.9	14.23	7.5929	-32.547	-764.1	1067.7	23.214	774.21	1084.8	42.075	56.183	0	0	2.0882	0.13456	-12.224	-17.094	1.6554	0.028267	7.1919	13.594	3.7436	0.16283	-5.0324	-3.5003	1539.4
13.52	1353	78	NaN	3.7271	6.5739	8.3528	-177.89	14.276	7.491	-32.58	-764.1	1067.6	23.147	774.45	1084.9	42.167	55.025	0	0	2.1092	0.15586	-12.229	-17.098	1.6527	0.037997	7.2149	13.635	3.7619	0.19386	-5.0139	-3.4633	1539.7
13.53	1354	78	NaN	3.7242	6.6008	8.335	-177.87	14.348	7.3791	-32.598	-764.1	1067.6	23.101	774.78	1085	41.337	56.479	0	0	2.1302	0.17717	-12.233	-17.103	1.6513	0.053808	7.249	13.7	3.7814	0.23098	-4.9844	-3.4034	1540
13.54	1355	78	NaN	3.7178	6.6267	8.3346	-177.86	14.406	7.2964	-32.659	-764.09	1067.6	23.041	774.97	1085.1	41.561	56.163	0	0	2.1512	0.19847	-12.238	-17.108	1.6451	0.066616	7.279	13.753	3.7963	0.26509	-4.959	-3.3543	1540.2
13.55	1356	78	NaN	3.7099	6.6641	8.3367	-177.84	14.474	7.209	-32.77	-764.06	1067.6	22.986	775.24	1085.2	43.516	56.188	0	0	2.1722	0.21977	-12.243	-17.112	1.6355	0.08246	7.3197	13.819	3.8077	0.30223	-4.9229	-3.2935	1540.4
13.56	1357	78	NaN	3.6998	6.7049	8.3301	-177.83	14.553	7.1638	-32.885	-764.03	1067.5	23.044	775.52	1085.3	41.499	56.678	0	0	2.1931	0.24108	-12.247	-17.117	1.6192	0.087606	7.3634	13.894	3.8124	0.32868	-4.8837	-3.2224	1540.7
13.57	1358	78	NaN	3.6895	6.7402	8.306	-177.83	14.637	7.1635	-32.957	-764.01	1067.5	23.197	775.74	1085.3	42.127	54.103	0	0	2.2141	0.26238	-12.252	-17.121	1.6009	0.0816	7.4017	13.976	3.815	0.34398	-4.85	-3.1455	1540.9
13.58	1359	78	NaN	3.6858	6.7615	8.2585	-177.83	14.721	7.1439	-32.939	-763.99	1067.5	23.25	775.88	1085.4	38.901	55.506	0	0	2.2351	0.28368	-12.256	-17.126	1.596	0.083945	7.4262	14.056	3.8312	0.36763	-4.83	-3.0698	1541
13.59	1360	78	NaN	3.6818	6.7828	8.2281	-177.8	14.789	7.1116	-33.001	-763.96	1067.5	23.221	775.99	1085.4	43.683	54.65	0	0	2.2561	0.30499	-12.261	-17.13	1.591	0.10642	7.4496	14.122	3.8471	0.4114	-4.8112	-3.0087	1541.1
13.6	1361	78	NaN	3.673	6.799	8.1976	-177.77	14.874	7.0763	-33.119	-763.96	1067.5	23.166	776.12	1085.5	41.95	55.437	0	0	2.2771	0.32629	-12.265	-17.135	1.5799	0.13929	7.4671	14.206	3.8571	0.46558	-4.7983	-2.9288	1541.2
13.61	1362	78	NaN	3.6676	6.8159	8.1623	-177.7	14.944	7.0366	-33.232	-763.96	1067.5	23.04	776.26	1085.5	41.938	54.794	0	0	2.2981	0.34759	-12.27	-17.14	1.5752	0.20476	7.4853	14.275	3.8733	0.55236	-4.7847	-2.8645	1541.4
13.62	1363	78	NaN	3.6668	6.8327	8.1212	-177.61	14.988	7.0007	-33.301	-763.95	1067.5	22.872	776.37	1085.6	43.387	56.766	0	0	2.3191	0.3689	-12.275	-17.144	1.5783	0.29667	7.5037	14.317	3.8974	0.66557	-4.7708	-2.8272	1541.4
13.63	1364	78	NaN	3.6636	6.8418	8.078	-177.54	15.019	6.9866	-33.316	-763.94	1067.5	22.77	776.41	1085.6	40.422	55.213	0	0	2.3401	0.3902	-12.279	-17.149	1.5783	0.37803	7.5144	14.346	3.9184	0.76823	-4.7647	-2.8026	1541.5
13.64	1365	78	NaN	3.6619	6.8497	8.0575	-177.45	15.026	6.9827	-33.391	-763.96	1067.5	22.678	776.44	1085.6	42.541	54.708	0	0	2.3529	0.40315	-12.283	-17.153	1.5773	0.46455	7.5226	14.353	3.9302	0.86769	-4.7604	-2.7997	1541.5
13.65	1366	78	NaN	3.6609	6.8715	8.0305	-177.33	15.016	6.9935	-33.474	-763.95	1067.5	22.579	776.46	1085.6	42.262	55.943	0	0	2.3354	0.38542	-12.284	-17.154	1.5769	0.58629	7.5452	14.342	3.9123	0.97172	-4.739	-2.8114	1541.5
13.66	1367	78	NaN	3.6625	6.8944	8.0057	-177.23	14.999	7.0093	-33.528	-763.92	1067.5	22.519	776.46	1085.6	42.059	54.906	0	0	2.3098	0.35948	-12.287	-17.157	1.5787	0.68858	7.5693	14.324	3.8886	1.0481	-4.7179	-2.8329	1541.5
13.67	1368	78	NaN	3.6633	6.9117	7.9913	-177.16	14.978	7.027	-33.559	-763.9	1067.5	22.514	776.46	1085.6	43.214	54.92	0	0	2.2791	0.32828	-12.291	-17.161	1.5785	0.75091	7.5874	14.302	3.8575	1.0792	-4.7039	-2.8586	1541.5
13.68	1369	78	NaN	3.6559	6.9233	7.994	-177.13	14.952	7.0466	-33.614	-763.9	1067.5	22.544	776.44	1085.6	41.522	53.781	0	0	2.2372	0.2858	-12.296	-17.166	1.5679	0.78647	7.5979	14.277	3.8051	1.0723	-4.6981	-2.8888	1541.5
13.69	1370	78	NaN	3.6599	6.9603	7.9804	-176.98	14.861	6.9766	-33.709	-763.86	1067.5	22.288	776.44	1085.6	44.953	55.299	0	0	2.1883	0.23614	-12.301	-17.171	1.5779	0.93972	7.6356	14.186	3.7662	1.1759	-4.6657	-2.9849	1541.4
13.7	1371	78	NaN	3.6527	6.9802	7.9773	-176.88	14.788	6.939	-33.802	-763.84	1067.5	22.201	776.37	1085.6	41.03	55.836	0	0	2.1638	0.21132	-12.305	-17.175	1.5704	1.0388	7.6557	14.113	3.7342	1.2501	-4.6496	-3.0621	1541.3
13.71	1372	78	NaN	3.647	6.9918	7.9595	-176.82	14.732	6.8952	-33.816	-763.82	1067.4	22.142	776.3	1085.6	43.201	55.257	0	0	2.0713	0.11741	-12.313	-17.183	1.5662	1.1028	7.6679	14.056	3.6375	1.2202	-4.6456	-3.1273	1541.2
13.72	1373	78	NaN	3.6445	7.0012	7.9336	-176.78	14.682	6.8457	-33.784	-763.8	1067.4	22.099	776.27	1085.6	40.678	56.194	0	0	1.8785	-0.07823	-12.328	-17.197	1.5664	1.1453	7.6777	14.006	3.4448	1.0671	-4.65	-3.1917	1541.2
13.73	1374	78	NaN	3.6397	7.0127	7.9254	-176.74	14.626	6.8098	-33.799	-763.78	1067.4	22.125	776.26	1085.6	42.378	57.44	0	0	1.8072	-0.15056	-12.335	-17.205	1.56	1.1777	7.6882	13.95	3.3672	1.0271	-4.6468	-3.2544	1541.2
13.74	1375	78	NaN	3.6289	7.0258	7.9224	-176.71	14.585	6.7043	-33.826	-763.75	1067.4	21.972	776.22	1085.5	44.079	56.494	0	0	1.7811	-0.17699	-12.34	-17.21	1.5538	1.2169	7.6996	13.911	3.335	1.0399	-4.6408	-3.2985	1541.1
13.75	1376	78	NaN	3.6207	7.0273	7.9168	-176.69	14.565	6.6642	-33.834	-763.74	1067.4	21.957	776.22	1085.5	41.002	54.401	0	0	1.8175	-0.14006	-12.344	-17.214	1.5458	1.2313	7.7007	13.891	3.3634	1.0913	-4.6435	-3.3224	1541.1
13.76	1377	78	NaN	3.6062	7.0422	7.9153	-176.66	14.557	6.6037	-33.864	-763.7	1067.3	21.972	776.17	1085.4	43.189	55.151	0	0	1.8551	-0.10199	-12.348	-17.218	1.5296	1.259	7.715	13.884	3.3846	1.157	-4.6332	-3.334	1541
13.77	1378	78	NaN	3.5843	7.0655	7.9139	-176.63	14.564	6.5	-33.901	-763.63	1067.3	21.956	776.09	1085.4	41.34	54.689	0	0	1.897	-0.059403	-12.353	-17.222	1.5066	1.2937	7.7376	13.892	3.4037	1.2343	-4.6152	-3.3305	1540.8
13.78	1379	78	NaN	3.5579	7.08	7.9042	-176.61	14.591	6.3631	-33.911	-763.58	1067.3	21.882	776.03	1085.4	42.964	57.039	0	0	1.939	-0.016794	-12.357	-17.226	1.4825	1.3109	7.7518	13.92	3.4215	1.2941	-4.605	-3.3067	1540.7
13.79	1380	78	NaN	3.5348	7.0951	7.8844	-176.61	14.61	6.2185	-33.895	-763.53	1067.2	21.842	776.03	1085.3	42.879	56.822	0	0	1.981	0.025832	-12.36	-17.23	1.4614	1.3205	7.7663	13.938	3.4424	1.3463	-4.5941	-3.2915	1540.7
13.8	1381	78	NaN	3.5241	7.0995	7.8689	-176.61	14.632	6.1561	-33.867	-763.51	1067.2	21.831	776.01	1085.3	42.505	56.628	0	0	1.9636	0.0081961	-12.37	-17.24	1.4521	1.3212	7.7712	13.96	3.4157	1.3294	-4.5989	-3.2794	1540.6
13.81	1382	78	NaN	3.5094	7.1011	7.8543	-176.61	14.686	6.0524	-33.862	-763.48	1067.2	21.807	775.94	1085.3	42.851	57.835	0	0	1.985	0.029903	-12.377	-17.247	1.4383	1.3194	7.7745	14.013	3.4234	1.3493	-4.6026	-3.2338	1540.5
13.82	1383	78	NaN	3.4958	7.1024	7.8429	-176.61	14.758	5.8973	-33.874	-763.44	1067.2	21.708	775.87	1085.3	42.548	55.447	0	0	2.0655	0.11153	-12.38	-17.25	1.4278	1.3197	7.778	14.083	3.4933	1.4313	-4.6021	-3.167	1540.4
13.83	1384	78	NaN	3.4945	7.1041	7.8382	-176.61	14.819	5.7319	-33.891	-763.42	1067.2	21.514	775.82	1085.4	43.201	56.723	0	0	2.0241	0.069592	-12.384	-17.253	1.4331	1.3252	7.7813	14.142	3.4572	1.3948	-4.6023	-3.111	1540.3
13.84	1385	78	NaN	3.5017	7.1054	7.8432	-176.6	14.857	5.6537	-33.934	-763.39	1067.1	21.519	775.76	1085.4	43.348	56.82	0	0	1.9514	-0.0042584	-12.387	-17.257	1.4383	1.3347	7.7842	14.178	3.3897	1.3304	-4.603	-3.0787	1540.3
13.85	1386	78	NaN	3.5456	7.1146	7.839	-176.58	14.95	5.4835	-33.972	-763.33	1067.1	21.415	775.63	1085.4	41.063	54.372	0	0	1.9806	0.025403	-12.389	-17.258	1.4844	1.3581	7.7962	14.269	3.465	1.3835	-4.5927	-2.9897	1540.1
13.86	1387	78	NaN	3.6161	7.1257	7.8308	-176.55	15.067	5.3237	-34.014	-763.28	1067.1	21.363	775.46	1085.5	42.266	56.607	0	0	2.0048	0.049909	-12.39	-17.26	1.555	1.3861	7.8112	14.381	3.5598	1.436	-4.5788	-2.8784	1539.8
13.87	1388	78	NaN	3.696	7.1409	7.8213	-176.52	15.172	5.1668	-34.06	-763.24	1067.1	21.267	775.31	1085.6	43.709	56.527	0	0	1.8927	-0.063815	-12.392	-17.261	1.6365	1.4166	7.8304	14.483	3.5292	1.3528	-4.5612	-2.7783	1539.6
13.88	1389	78	NaN	3.7757	7.1647	7.8068	-176.5	15.242	4.9863	-34.098	-763.18	1067	21.034	775.24	1085.6	43.102	55.802	0	0	1.8487	-0.10847	-12.392	-17.261	1.7233	1.4477	7.8566	14.55	3.5719	1.3392	-4.5349	-2.7108	1539.5
13.89	1390	78	NaN	3.8983	7.2	7.7534	-176.48	15.303	4.8068	-34.066	-763.12	1067	20.924	775.18	1085.7	44.084	55.566	0	0	1.8522	-0.10492	-12.39	-17.26	1.851	1.4687	7.8941	14.609	3.7032	1.3638	-4.4962	-2.651	1539.4
13.9	1391	78	NaN	3.9505	7.2111	7.7453	-176.47	15.33	4.6962	-34.108	-763.11	1067	20.772	775.15	1085.7	45.022	55.996	0	0	1.8764	-0.080322	-12.387	-17.256	1.9073	1.4842	7.9061	14.635	3.7837	1.4039	-4.4807	-2.621	1539.4
13.91	1392	78	NaN	4.055	7.252	7.7099	-176.45	15.358	4.5078	-34.107	-763.05	1067	20.547	775.13	1085.7	42.668	55.495	0	0	1.8807	-0.075996	-12.383	-17.253	2.02	1.5114	7.948	14.662	3.9007	1.4355	-4.435	-2.5908	1539.3
13.92	1393	78	NaN	4.1844	7.3049	7.6615	-176.44	15.379	4.262	-34.089	-763	1067	20.281	775.12	1085.7	41.544	55.442	0	0	1.8528	-0.10427	-12.379	-17.248	2.1599	1.5365	8.0027	14.681	4.0127	1.4322	-4.376	-2.5674	1539.2
13.93	1394	78	NaN	4.2933	7.3495	7.6267	-176.44	15.375	4.0079	-34.097	-762.99	1067	20.023	775.12	1085.7	42.146	57.247	0	0	1.8222	-0.1353	-12.374	-17.244	2.2782	1.5429	8.0488	14.675	4.1004	1.4076	-4.3252	-2.5681	1539.2
13.94	1395	78	NaN	4.3851	7.4093	7.6131	-176.46	15.314	3.7667	-34.151	-762.98	1067	19.843	775.18	1085.7	42.337	56.101	0	0	1.7871	-0.17093	-12.369	-17.238	2.3746	1.5276	8.1066	14.617	4.1618	1.3566	-4.2622	-2.6216	1539.2
13.95	1396	78	NaN	4.4403	7.4455	7.5882	-176.48	15.243	3.5861	-34.146	-762.98	1067	19.718	775.26	1085.7	42.821	54.732	0	0	1.7957	-0.16217	-12.362	-17.232	2.4348	1.5144	8.1404	14.548	4.2306	1.3522	-4.2219	-2.6837	1539.3
13.96	1397	78	NaN	4.4817	7.4757	7.5653	-176.48	15.174	3.4019	-34.14	-763	1067	19.567	775.32	1085.6	44.342	54.807	0	0	1.8047	-0.15304	-12.356	-17.226	2.4822	1.5191	8.1685	14.481	4.2869	1.3661	-4.1874	-2.7443	1539.4
13.97	1398	78	NaN	4.5126	7.5032	7.5427	-176.47	15.104	3.2411	-34.129	-763.03	1067	19.488	775.36	1085.5	41.094	55.146	0	0	1.7593	-0.19918	-12.351	-17.221	2.5165	1.533	8.1938	14.413	4.2758	1.3338	-4.1572	-2.8075	1539.4
13.98	1399	78	NaN	4.5361	7.5355	7.5189	-176.45	15.022	3.0902	-34.111	-763.06	1067	19.484	775.42	1085.5	42.068	56.746	0	0	1.651	-0.30908	-12.346	-17.215	2.5409	1.554	8.2233	14.334	4.1919	1.2449	-4.1224	-2.8814	1539.5
13.99	1400	78	NaN	4.5603	7.5989	7.4993	-176.4	14.903	2.7848	-34.105	-763.05	1067	19.22	775.53	1085.4	43.239	54.814	0	0	1.497	-0.46536	-12.34	-17.21	2.5753	1.6101	8.2824	14.22	4.0722	1.1448	-4.0578	-2.9899	1539.6
14	1401	78	NaN	4.5575	7.6426	7.5078	-176.35	14.847	2.5889	-34.158	-763.04	1067	19.055	775.53	1085.3	42.617	55.182	0	0	1.4171	-0.54636	-12.336	-17.206	2.5767	1.6699	8.3237	14.166	3.9938	1.1235	-4.0123	-3.0396	1539.6
14.01	1402	78	NaN	4.5433	7.7009	7.5011	-176.23	14.804	2.4076	-34.166	-763.02	1067	18.976	775.52	1085.2	42.025	55.546	0	0	1.339	-0.62565	-12.332	-17.202	2.5651	1.7935	8.3796	14.125	3.9041	1.1679	-3.9523	-3.0762	1539.6
14.02	1403	78	NaN	4.5157	7.7577	7.4948	-176.08	14.77	2.2445	-34.169	-763.02	1067	18.947	775.51	1085.1	43.054	55.42	0	0	1.1804	-0.78658	-12.324	-17.194	2.5384	1.9437	8.4343	14.094	3.7188	1.1571	-3.8902	-3.1003	1539.6
14.03	1404	78	NaN	4.4792	7.8005	7.4979	-175.94	14.748	2.0914	-34.188	-763.02	1067	18.87	775.49	1085.1	43.323	58.89	0	0	0.92449	-1.0463	-12.315	-17.185	2.5041	2.0857	8.4754	14.073	3.4286	1.0395	-3.84	-3.1123	1539.5
14.04	1405	78	NaN	4.4555	7.8326	7.4942	-175.83	14.743	1.8968	-34.165	-762.99	1067	18.518	775.49	1085.1	41.143	56.667	0	0	0.5068	-1.4701	-12.304	-17.173	2.4942	2.2123	8.5073	14.068	3.0011	0.74219	-3.7965	-3.1054	1539.5
14.05	1406	78	NaN	4.4184	7.8495	7.5103	-175.73	14.727	1.8226	-34.187	-763	1067	18.437	775.48	1085.1	43.774	56.081	0	0	0.31294	-1.6668	-12.296	-17.165	2.4593	2.3108	8.5236	14.053	2.7723	0.64402	-3.7722	-3.1123	1539.5
14.06	1407	78	NaN	4.3789	7.8634	7.5257	-175.63	14.727	1.7161	-34.21	-763.03	1067	18.193	775.45	1085.1	43.63	56.953	0	0	0.18382	-1.7978	-12.288	-17.158	2.428	2.4226	8.5381	14.052	2.6118	0.6248	-3.7502	-3.1061	1539.5
14.07	1408	78	NaN	4.3306	7.8779	7.5443	-175.51	14.731	1.6415	-34.226	-763.03	1067	17.947	775.38	1085.1	42.252	56.78	0	0	0.023135	-1.9609	-12.278	-17.147	2.3883	2.5485	8.5534	14.056	2.4114	0.58763	-3.7244	-3.0915	1539.4
14.08	1409	78	NaN	4.2746	7.8896	7.5665	-175.37	14.744	1.6187	-34.223	-763.02	1066.9	17.731	775.28	1085.1	41.435	58.283	0	0	-0.19789	-2.1852	-12.269	-17.139	2.3403	2.6907	8.5658	14.068	2.1424	0.5056	-3.7035	-3.0708	1539.3
14.09	1410	78	NaN	4.225	7.8846	7.5843	-175.22	14.791	1.5775	-34.185	-763.05	1066.9	17.321	775.14	1085.2	40.764	61.818	0	0	-0.46644	-2.4577	-12.262	-17.132	2.3072	2.8589	8.5627	14.113	1.8407	0.40127	-3.6997	-3.0195	1539.2
14.1	1411	78	NaN	4.196	7.878	7.593	-175.11	14.821	1.6219	-34.172	-763.08	1066.9	17.145	774.97	1085.2	42.535	62.886	0	1	-0.70433	-2.699	-12.253	-17.123	2.285	2.976	8.5577	14.141	1.5807	0.277	-3.6957	-2.9816	1539
14.11	1412	78	NaN	4.1601	7.8733	7.61	-174.95	14.835	1.6447	-34.156	-763.09	1066.9	16.74	774.83	1085.2	44.196	68.535	0	1	-0.91773	-2.9156	-12.242	-17.112	2.2647	3.1566	8.5536	14.154	1.3469	0.24099	-3.6888	-2.9576	1538.9
14.12	1413	78	NaN	4.1279	7.8676	7.64	-174.79	14.834	1.7133	-34.187	-763.1	1066.9	16.47	774.71	1085.2	44.442	71.863	0	1	-1.1311	-3.1321	-12.231	-17.101	2.2412	3.3203	8.5473	14.154	1.11	0.18821	-3.6841	-2.9467	1538.8
14.13	1414	78	NaN	4.1055	7.8607	7.6726	-174.66	14.83	1.839	-34.246	-763.11	1066.9	16.382	774.56	1085.1	41.764	75.927	0	1	-1.2374	-3.24	-12.223	-17.092	2.2197	3.4574	8.539	14.152	0.9823	0.21745	-3.6838	-2.9406	1538.6
14.14	1415	78	NaN	4.0928	7.8553	7.6802	-174.48	14.844	1.96	-34.227	-763.09	1066.9	16.112	774.33	1085.1	43.899	78.939	0	1	-1.1464	-3.1476	-12.218	-17.088	2.2174	3.6494	8.5327	14.167	1.0711	0.50178	-3.6854	-2.9208	1538.4
14.15	1416	78	NaN	4.096	7.8562	7.6663	-174.42	14.837	1.9926	-34.175	-763.08	1066.9	16.021	774.27	1085.1	42.837	80.712	0	1	-1.3349	-3.3389	-12.204	-17.074	2.2259	3.7103	8.5336	14.16	0.89104	0.37139	-3.6705	-2.9139	1538.3
14.16	1417	78	NaN	4.097	7.8353	7.6431	-174.22	14.883	2.1417	-34.127	-763.11	1066.9	15.722	773.94	1085.1	44.945	81.733	0	1	-1.6016	-3.6096	-12.188	-17.057	2.2394	3.9245	8.5152	14.203	0.63773	0.31491	-3.6725	-2.8547	1538
14.17	1418	78	NaN	4.1067	7.819	7.6129	-174.04	14.945	2.2665	-34.061	-763.11	1066.9	15.385	773.58	1085.2	45.968	81.88	0	1	-1.6948	-3.7041	-12.181	-17.051	2.2637	4.1161	8.5019	14.262	0.56892	0.41208	-3.6794	-2.789	1537.6
14.18	1419	78	NaN	4.1234	7.8111	7.5853	-173.94	15.002	2.3724	-33.998	-763.09	1066.9	15.185	773.31	1085.2	44.471	81.566	0	1	-1.7871	-3.7977	-12.175	-17.045	2.2899	4.2308	8.4965	14.316	0.50285	0.43308	-3.6785	-2.7283	1537.3
14.19	1420	78	NaN	4.1339	7.7949	7.5754	-173.83	15.044	2.5928	-33.999	-763.1	1066.8	15.279	773.05	1085.3	43.719	81.513	0	1	-1.8748	-3.8867	-12.169	-17.039	2.2966	4.3296	8.482	14.357	0.4218	0.44291	-3.6873	-2.6818	1537
14.2	1421	78	NaN	4.1423	7.7959	7.5623	-173.79	15.077	2.5769	-33.987	-763.06	1066.8	14.968	772.9	1085.3	44.247	81.561	0	1	-2.0205	-4.0346	-12.164	-17.033	2.3168	4.3865	8.4845	14.388	0.29632	0.35194	-3.6791	-2.6452	1536.9
14.21	1422	78	NaN	4.1603	7.7876	7.539	-173.67	15.137	2.6699	-33.938	-763.02	1066.8	14.495	772.61	1085.3	45.742	81.902	0	1	-2.213	-4.2299	-12.158	-17.027	2.3538	4.5231	8.4784	14.446	0.14088	0.29317	-3.6794	-2.5815	1536.5
14.22	1423	78	NaN	4.176	7.7801	7.5304	-173.58	15.217	2.815	-33.932	-762.98	1066.8	14.164	772.27	1085.4	47.745	82.239	0	1	-2.2488	-4.2663	-12.149	-17.018	2.3817	4.6272	8.4734	14.524	0.13286	0.36088	-3.6752	-2.4944	1536.1
14.23	1424	78	NaN	4.1883	7.7724	7.5336	-173.49	15.343	3.0412	-33.947	-762.94	1066.8	14.088	771.83	1085.5	44.597	82.297	0	1	-2.2781	-4.296	-12.141	-17.011	2.3957	4.7188	8.4696	14.646	0.1176	0.42289	-3.6714	-2.365	1535.6
14.24	1425	78	NaN	4.2022	7.7571	7.5292	-173.31	15.549	3.4258	-33.901	-762.91	1066.8	14.225	771.15	1085.6	44.921	82.541	0	1	-2.3096	-4.3279	-12.137	-17.006	2.4053	4.8946	8.4611	14.845	0.095734	0.56666	-3.6755	-2.1616	1534.9
14.25	1426	78	NaN	4.1964	7.7563	7.5573	-173.31	15.632	3.8253	-33.941	-762.84	1066.7	14.26	770.78	1085.7	46.469	82.297	0	1	-2.4415	-4.4618	-12.13	-17	2.3962	4.89	8.4626	14.925	-0.045357	0.42813	-3.6679	-2.0747	1534.5
14.26	1427	78	NaN	4.183	7.7501	7.5644	-173.43	15.661	4.0131	-33.919	-762.79	1066.7	13.891	770.68	1085.7	43.676	81.997	0	1	-2.6069	-4.6296	-12.124	-16.993	2.3972	4.7877	8.4588	14.952	-0.20966	0.15809	-3.6649	-2.0415	1534.3
14.27	1428	78	NaN	4.1638	7.7453	7.5792	-173.42	15.728	4.2311	-33.913	-762.74	1066.7	13.751	770.41	1085.7	45.201	81.716	0	1	-2.724	-4.7484	-12.12	-16.99	2.3832	4.7966	8.4559	15.018	-0.34084	0.048184	-3.6641	-1.9719	1534
14.28	1429	78	NaN	4.1454	7.7432	7.5981	-173.34	15.814	4.4495	-33.925	-762.69	1066.7	13.777	770.05	1085.8	46.897	81.515	0	1	-2.8222	-4.8481	-12.117	-16.986	2.3629	4.8795	8.4548	15.103	-0.45931	0.031465	-3.6619	-1.8838	1533.6
14.29	1430	78	NaN	4.1328	7.7399	7.6037	-173.34	15.853	4.5385	-33.919	-762.65	1066.7	13.583	769.89	1085.8	44.897	81.448	0	1	-2.9029	-4.9299	-12.111	-16.98	2.3575	4.8817	8.4522	15.141	-0.54537	-0.048192	-3.6584	-1.8395	1533.4
14.3	1431	78	NaN	4.0801	7.71	7.6183	-173.37	15.987	4.9215	-33.91	-762.63	1066.7	13.458	769.36	1085.8	44.639	81.239	0	1	-2.9567	-4.9846	-12.105	-16.975	2.3091	4.863	8.425	15.272	-0.64763	-0.12159	-3.6805	-1.7029	1532.8
14.31	1432	78	NaN	4.0318	7.6775	7.6221	-173.44	16.022	5.3214	-33.869	-762.59	1066.7	13.465	768.94	1085.8	45.193	81.084	0	1	-2.9882	-5.0166	-12.101	-16.971	2.2616	4.7863	8.3904	15.309	-0.72668	-0.23031	-3.7108	-1.6618	1532.4
14.32	1433	78	NaN	3.9749	7.6455	7.6327	-173.53	15.977	5.6143	-33.857	-762.53	1066.7	13.157	768.71	1085.7	46.14	80.759	0	1	-2.9933	-5.0217	-12.099	-16.969	2.2163	4.7112	8.3537	15.269	-0.77694	-0.31047	-3.7454	-1.7	1532.1
14.33	1434	78	NaN	3.925	7.6183	7.6485	-173.62	15.903	5.8632	-33.864	-762.46	1066.7	12.881	768.54	1085.5	46.27	81.598	0	1	-2.9805	-5.0087	-12.097	-16.967	2.1762	4.6337	8.3212	15.2	-0.80432	-0.37502	-3.7762	-1.7668	1531.8
14.34	1435	78	NaN	3.9005	7.5974	7.6622	-173.7	15.861	6.171	-33.864	-762.39	1066.7	13.093	768.26	1085.4	46.72	81.759	0	1	-2.9358	-4.9634	-12.096	-16.966	2.1434	4.5381	8.296	15.163	-0.79241	-0.42526	-3.7999	-1.803	1531.5
14.35	1436	78	NaN	3.8495	7.5576	7.686	-173.74	15.872	6.3211	-33.907	-762.33	1066.7	12.478	767.92	1085.4	45.917	81.777	0	1	-2.8849	-4.9117	-12.095	-16.965	2.1133	4.5217	8.2545	15.175	-0.77164	-0.39001	-3.8403	-1.7891	1531.1
14.36	1437	78	NaN	3.8336	7.5457	7.6872	-173.78	15.883	6.4686	-33.882	-762.29	1066.7	12.474	767.69	1085.3	45.922	81.763	0	1	-2.8215	-4.8474	-12.095	-16.964	2.0981	4.4867	8.2419	15.187	-0.72339	-0.36073	-3.8527	-1.7777	1530.8
14.37	1438	78	NaN	3.8013	7.5161	7.6959	-173.97	15.814	6.7139	-33.876	-762.2	1066.7	12.29	767.48	1085.2	47.44	81.206	0	1	-2.7973	-4.8228	-12.094	-16.964	2.0726	4.3062	8.2087	15.121	-0.72466	-0.51661	-3.8857	-1.8429	1530.5
14.38	1439	78	NaN	3.7689	7.4818	7.7055	-174.17	15.718	6.9369	-33.876	-762.12	1066.7	12.027	767.34	1085	44.83	80.817	0	1	-2.7618	-4.7868	-12.094	-16.964	2.0498	4.1113	8.17	15.03	-0.71205	-0.67549	-3.9242	-1.9337	1530.3
14.39	1440	78	NaN	3.7612	7.4652	7.7077	-174.21	15.673	7.0141	-33.862	-762.1	1066.6	11.959	767.27	1085	46.008	80.495	0	1	-2.5654	-4.5875	-12.095	-16.964	2.0451	4.0719	8.1512	14.987	-0.5203	-0.51559	-3.9436	-1.9779	1530.2
14.4	1441	78	NaN	3.7362	7.44	7.7467	-174.17	15.636	7.1871	-33.933	-762	1066.6	11.793	766.88	1084.8	43.618	80.659	0	1	-2.3579	-4.377	-12.095	-16.965	2.0231	4.1218	8.1208	14.956	-0.33485	-0.25524	-3.9747	-2.0095	1529.7
14.41	1442	78	NaN	3.7049	7.4064	7.7644	-174.21	15.599	7.3457	-33.956	-761.94	1066.6	11.458	766.57	1084.7	42.436	80.417	0	1	-2.1409	-4.1568	-12.096	-16.966	2.0031	4.0879	8.0837	14.922	-0.13784	-0.068895	-4.0125	-2.0436	1529.3
14.42	1443	78	NaN	3.6814	7.3834	7.7846	-174.36	15.533	7.4449	-34.005	-761.89	1066.6	11.09	766.46	1084.5	43.23	80.686	0	1	-1.8261	-3.8373	-12.098	-16.968	1.9913	3.9536	8.0567	14.86	0.16526	0.11627	-4.0417	-2.1083	1529.1
14.43	1444	78	NaN	3.6661	7.3677	7.7883	-174.5	15.469	7.5494	-34.006	-761.83	1066.5	10.839	766.4	1084.4	43.227	80.89	0	1	-1.5045	-3.511	-12.101	-16.971	1.9853	3.8203	8.038	14.799	0.48082	0.30938	-4.0629	-2.1719	1529
14.44	1445	78	NaN	3.6534	7.3527	7.7641	-174.55	15.438	7.7256	-33.916	-761.77	1066.5	10.816	766.21	1084.4	43.934	80.614	0	1	-1.1014	-3.102	-12.116	-16.985	1.9765	3.7756	8.0223	14.769	0.87509	0.67357	-4.0933	-2.2164	1528.7
14.45	1446	78	NaN	3.6243	7.3399	7.7689	-174.58	15.416	7.947	-33.939	-761.72	1066.5	10.954	765.98	1084.3	43.615	80.498	0	1	-0.81485	-2.8112	-12.128	-16.997	1.9411	3.7344	8.0091	14.746	1.1262	0.92324	-4.1185	-2.2508	1528.5
14.46	1447	78	NaN	3.5927	7.3348	7.7664	-174.62	15.362	8.1002	-33.94	-761.65	1066.5	10.957	765.86	1084.3	45.265	80.141	0	1	-0.77881	-2.7746	-12.133	-17.002	1.9092	3.6935	8.002	14.695	1.1304	0.91887	-4.1306	-2.3076	1528.3
14.47	1448	78	NaN	3.5523	7.3319	7.7676	-174.69	15.319	8.1987	-33.952	-761.58	1066.4	10.735	765.7	1084.2	45.269	79.867	0	1	-0.74278	-2.7381	-12.137	-17.007	1.8764	3.6357	7.9968	14.655	1.1336	0.89768	-4.1406	-2.3525	1528
14.48	1449	78	NaN	3.5044	7.3359	7.7762	-174.75	15.285	8.3022	-33.981	-761.49	1066.4	10.525	765.52	1084.1	45.277	79.716	0	1	-0.70675	-2.7015	-12.142	-17.012	1.835	3.5755	7.9991	14.622	1.1282	0.87404	-4.1433	-2.3904	1527.8
14.49	1450	78	NaN	3.4551	7.3488	7.7869	-174.8	15.25	8.4378	-34.014	-761.39	1066.4	10.501	765.36	1084.1	42.75	79.678	0	1	-0.67071	-2.6649	-12.147	-17.017	1.785	3.5276	8.0111	14.588	1.1143	0.86269	-4.1362	-2.429	1527.5
14.5	1451	78	NaN	3.4192	7.3599	7.7731	-174.84	15.223	8.5068	-33.973	-761.33	1066.4	10.475	765.27	1084	43.247	79.219	0	1	-0.63468	-2.6284	-12.152	-17.022	1.7514	3.4924	8.0221	14.561	1.1167	0.864	-4.1302	-2.4613	1527.4
14.51	1452	78	NaN	3.3783	7.3771	7.7975	-174.86	15.227	8.6065	-34.045	-761.27	1066.4	10.555	765.12	1084	45.492	78.917	0	1	-0.59865	-2.5918	-12.157	-17.027	1.7047	3.4636	8.039	14.565	1.1061	0.87177	-4.1182	-2.4622	1527.2
14.52	1453	78	NaN	3.3342	7.3965	7.8102	-174.89	15.226	8.6789	-34.077	-761.22	1066.4	10.59	765.01	1084	44.236	78.434	0	1	-0.56261	-2.5552	-12.162	-17.032	1.6578	3.4306	8.058	14.565	1.0952	0.87536	-4.1042	-2.4671	1527
14.53	1454	78	NaN	3.2774	7.4204	7.8144	-174.94	15.231	8.7488	-34.079	-761.16	1066.4	10.622	764.9	1084	43.111	78.658	0	1	-0.52658	-2.5187	-12.167	-17.037	1.5996	3.3802	8.0817	14.57	1.073	0.86151	-4.0854	-2.467	1526.8
14.54	1455	78	NaN	3.2118	7.4485	7.8208	-175	15.249	8.8257	-34.081	-761.09	1066.3	10.671	764.78	1083.9	41.971	78.614	0	1	-0.49055	-2.4821	-12.172	-17.042	1.5319	3.3151	8.11	14.588	1.0413	0.83301	-4.0621	-2.4538	1526.6
14.55	1456	78	NaN	3.174	7.4734	7.8443	-175.04	15.275	8.8606	-34.135	-761.02	1066.3	10.658	764.69	1084	42.867	78.277	0	1	-0.45451	-2.4456	-12.177	-17.047	1.4923	3.275	8.1346	14.614	1.0378	0.82943	-4.0424	-2.4329	1526.5
14.56	1457	78	NaN	3.1141	7.4901	7.8543	-175.11	15.305	8.9153	-34.173	-760.96	1066.3	10.702	764.6	1083.9	43.76	78.01	0	1	-0.41848	-2.409	-12.182	-17.052	1.4292	3.2064	8.1511	14.644	1.0107	0.79744	-4.0308	-2.4073	1526.3
14.57	1458	78	NaN	3.0663	7.5066	7.8546	-175.2	15.32	8.9629	-34.177	-760.91	1066.3	10.788	764.61	1083.9	43.399	76.918	0	1	-0.38245	-2.3724	-12.187	-17.056	1.378	3.116	8.1665	14.66	0.99554	0.74352	-4.0203	-2.3968	1526.3
14.58	1459	78	NaN	3.03	7.5224	7.8514	-175.27	15.331	8.9963	-34.177	-760.87	1066.3	10.88	764.66	1083.9	43.24	74.984	0	1	-0.34641	-2.3359	-12.192	-17.061	1.3382	3.0411	8.1816	14.671	0.99179	0.70524	-4.0102	-2.39	1526.3
14.59	1460	78	NaN	3.0036	7.5347	7.8487	-175.31	15.34	9.0287	-34.188	-760.83	1066.3	10.991	764.71	1083.8	43.465	72.471	0	1	-0.31038	-2.2993	-12.197	-17.066	1.3072	2.9963	8.1937	14.681	0.99685	0.69697	-4.003	-2.3854	1526.3
14.6	1461	78	NaN	2.9892	7.5375	7.8469	-175.34	15.325	9.1058	-34.189	-760.82	1066.3	11.233	764.75	1083.8	43.54	71.985	0	1	-0.27435	-2.2627	-12.202	-17.071	1.2838	2.9523	8.1953	14.667	1.0095	0.68955	-4.0063	-2.4042	1526.3
14.61	1462	78	NaN	2.9604	7.5603	7.8406	-175.42	15.308	9.0418	-34.207	-760.76	1066.3	11.171	764.93	1083.7	44.177	71	0	1	-0.23831	-2.2262	-12.207	-17.076	1.2568	2.8789	8.2155	14.653	1.0184	0.65276	-3.9911	-2.4228	1526.5
14.62	1463	78	NaN	2.9358	7.5787	7.8352	-175.5	15.283	8.9968	-34.23	-760.7	1066.2	11.239	765.16	1083.6	43.449	71.044	0	1	-0.20228	-2.1896	-12.211	-17.081	1.2289	2.7906	8.2309	14.631	1.0266	0.60103	-3.9806	-2.45	1526.6
14.63	1464	78	NaN	2.918	7.5968	7.8211	-175.59	15.254	8.9718	-34.226	-760.64	1066.2	11.409	765.42	1083.5	42.007	69.995	0	1	-0.16625	-2.153	-12.216	-17.086	1.2052	2.7012	8.2462	14.605	1.0389	0.54816	-3.9702	-2.4812	1526.8
14.64	1465	78	NaN	2.9063	7.615	7.8002	-175.66	15.23	8.9476	-34.201	-760.59	1066.2	11.608	765.7	1083.4	43.153	71.684	0	1	-0.13021	-2.1165	-12.221	-17.091	1.1872	2.6182	8.2619	14.583	1.057	0.50168	-3.9595	-2.5077	1527.1
14.65	1466	78	NaN	2.8964	7.6273	7.7894	-175.74	15.225	8.8881	-34.22	-760.53	1066.1	11.729	766	1083.3	42.842	72.503	0	1	-0.09418	-2.0799	-12.226	-17.096	1.1723	2.5406	8.2718	14.58	1.0781	0.46071	-3.9545	-2.5158	1527.3
14.66	1467	78	NaN	2.8963	7.6427	7.7629	-175.75	15.256	8.8704	-34.156	-760.47	1066.1	11.76	766.03	1083.3	42.618	74.057	0	1	-0.058146	-2.0434	-12.231	-17.101	1.1734	2.5279	8.2884	14.61	1.1152	0.48455	-3.9429	-2.4909	1527.3
14.67	1468	78	NaN	2.8983	7.6595	7.7333	-175.8	15.276	8.9021	-34.117	-760.42	1066.1	12.096	766.25	1083.3	43.067	75.476	0	1	0.21123	-1.77	-12.228	-17.097	1.1644	2.4662	8.3062	14.63	1.3757	0.69622	-3.9214	-2.4677	1527.5
14.68	1469	78	NaN	2.9033	7.6805	7.7039	-175.84	15.307	8.9098	-34.086	-760.35	1066	12.373	766.48	1083.3	42.152	76.821	0	1	0.57624	-1.3996	-12.22	-17.09	1.1604	2.413	8.3288	14.659	1.7367	1.0134	-3.8916	-2.431	1527.6
14.69	1470	78	NaN	2.9104	7.7038	7.676	-175.87	15.349	8.8932	-34.048	-760.27	1066	12.527	766.65	1083.4	44.149	77.002	0	1	0.94125	-1.0292	-12.213	-17.083	1.1633	2.3855	8.3545	14.699	2.1045	1.3563	-3.8587	-2.3841	1527.7
14.7	1471	78	NaN	2.9166	7.7234	7.6488	-175.89	15.38	8.9266	-33.994	-760.2	1066	12.811	766.82	1083.4	43.13	76.459	0	1	1.3063	-0.65887	-12.206	-17.076	1.161	2.3571	8.3761	14.727	2.4672	1.6982	-3.8299	-2.3481	1527.8
14.71	1472	78	NaN	2.9272	7.7601	7.6199	-175.89	15.428	8.9125	-33.947	-760.06	1065.9	12.956	767	1083.4	45.309	76.695	0	1	1.6713	-0.28848	-12.199	-17.068	1.1679	2.3486	8.4156	14.773	2.8392	2.0601	-3.7832	-2.2958	1527.9
14.72	1473	78	NaN	2.9374	7.8211	7.5841	-175.87	15.575	8.9024	-33.91	-759.87	1065.9	13.237	767.29	1083.6	42.565	76.255	0	1	1.8963	-0.06013	-12.197	-17.066	1.1691	2.3666	8.4857	14.911	3.0654	2.3064	-3.7111	-2.1558	1528
14.73	1474	78	NaN	2.9524	7.8826	7.5384	-175.85	15.705	8.92	-33.818	-759.67	1065.8	13.561	767.56	1083.8	42.117	76.185	0	1	1.9838	0.028604	-12.2	-17.07	1.1755	2.3771	8.5561	15.032	3.1593	2.4057	-3.644	-2.0376	1528.1
14.74	1475	78	NaN	2.9668	7.931	7.4976	-175.84	15.785	8.9437	-33.712	-759.52	1065.7	13.809	767.75	1083.9	43.273	76.209	0	1	2.0176	0.062936	-12.204	-17.074	1.1846	2.376	8.6101	15.105	3.2022	2.4389	-3.5939	-1.9683	1528.1
14.75	1476	78	NaN	2.969	7.9647	7.4844	-175.83	15.847	8.9179	-33.697	-759.41	1065.7	13.857	767.84	1083.9	42.855	76.546	0	1	2.0288	0.074292	-12.208	-17.078	1.1856	2.3822	8.6473	15.165	3.2143	2.4565	-3.5608	-1.9129	1528.1
14.76	1477	78	NaN	3.0182	8.111	7.358	-175.83	16.019	8.8275	-33.334	-758.89	1065.5	14.024	768.3	1084.1	41.955	75.957	0	1	2.001	0.046108	-12.212	-17.081	1.2421	2.3962	8.8088	15.322	3.2431	2.4423	-3.4029	-1.7596	1528
14.77	1478	78	NaN	3.0411	8.1587	7.363	-175.82	16.123	8.7747	-33.372	-758.69	1065.5	14.142	768.58	1084.3	43.426	74.208	0	1	1.9861	0.030997	-12.216	-17.085	1.2592	2.4016	8.862	15.42	3.2453	2.4326	-3.3538	-1.666	1528.1
14.78	1479	78	NaN	3.0593	8.1971	7.3749	-175.81	16.214	8.7473	-33.434	-758.51	1065.5	14.307	768.81	1084.4	42.938	71.929	0	1	2.0037	0.048883	-12.221	-17.091	1.269	2.3971	8.9048	15.507	3.2727	2.446	-3.3166	-1.5844	1528.2
14.79	1480	78	NaN	3.0841	8.2601	7.3483	-175.81	16.329	8.7092	-33.384	-758.23	1065.4	14.48	769.04	1084.5	43.487	70.364	0	1	1.9801	0.024895	-12.227	-17.096	1.2891	2.3984	8.9754	15.614	3.2692	2.4233	-3.2513	-1.4827	1528.1
14.8	1481	78	NaN	3.1196	8.3464	7.2863	-175.78	16.479	8.6203	-33.232	-757.84	1065.3	14.564	769.31	1084.7	42.991	69.338	0	1	1.9328	-0.023138	-12.232	-17.101	1.327	2.4272	9.0733	15.752	3.2598	2.4041	-3.1585	-1.3491	1528
14.81	1482	78	NaN	3.1563	8.4127	7.216	-175.77	16.551	8.593	-33.04	-757.52	1065.2	14.72	769.5	1084.8	41.187	68.69	0	1	1.8272	-0.13021	-12.237	-17.107	1.3649	2.4385	9.1462	15.817	3.1921	2.3083	-3.0909	-1.2898	1527.9
14.82	1483	78	NaN	3.1872	8.4925	7.1739	-175.74	16.65	8.4809	-32.962	-757.11	1065.2	14.693	769.79	1084.9	42.513	68.529	0	1	1.703	-0.25625	-12.242	-17.112	1.3995	2.4729	9.2323	15.91	3.1026	2.2167	-3.01	-1.2022	1527.8
14.83	1484	78	NaN	3.2127	8.5633	7.1344	-175.72	16.732	8.428	-32.878	-756.74	1065.1	14.789	770.01	1085	44.548	68.42	0	1	1.5596	-0.40182	-12.247	-17.117	1.4244	2.488	9.3085	15.987	2.984	2.0861	-2.9387	-1.1296	1527.6
14.84	1485	78	NaN	3.2418	8.6465	7.0874	-175.72	16.801	8.3833	-32.736	-756.32	1065	14.904	770.21	1085	42.422	67.519	0	1	1.445	-0.51812	-12.25	-17.12	1.4542	2.4926	9.3967	16.051	2.8992	1.9745	-2.8534	-1.0692	1527.4
14.85	1486	78	NaN	3.2824	8.7717	7.0365	-175.71	16.873	8.2425	-32.541	-755.71	1065	14.818	770.49	1085.1	41.142	68.017	0	1	1.3339	-0.63086	-12.253	-17.122	1.5051	2.5128	9.5269	16.118	2.8389	1.8819	-2.7258	-1.0045	1527.1
14.86	1487	78	NaN	3.297	8.8587	7.042	-175.71	16.935	8.2252	-32.508	-755.29	1065	14.963	770.63	1085.2	43.119	67.52	0	1	1.2403	-0.72584	-12.255	-17.125	1.5151	2.5087	9.6176	16.176	2.7554	1.7829	-2.6375	-0.94883	1526.8
14.87	1488	78	NaN	3.3087	8.9462	7.051	-175.72	16.971	8.2377	-32.451	-754.82	1065	15.175	770.77	1085.3	43.956	67.437	0	1	1.0478	-0.92114	-12.26	-17.13	1.5207	2.4902	9.7078	16.21	2.5685	1.569	-2.5524	-0.92015	1526.5
14.88	1489	78	NaN	3.3265	9.0611	7.0558	-175.74	16.997	8.2648	-32.301	-754.16	1065	15.474	770.96	1085.3	41.877	68.251	0	1	0.58566	-1.3901	-12.273	-17.142	1.5322	2.4656	9.8259	16.232	2.1179	1.0755	-2.4467	-0.90999	1526
14.89	1490	78	NaN	3.3421	9.1799	7.0629	-175.76	17.007	8.2859	-32.126	-753.45	1065	15.763	771.18	1085.4	41.685	67.442	0	1	0.42722	-1.5508	-12.28	-17.15	1.543	2.4389	9.9472	16.239	1.9703	0.88803	-2.3332	-0.91067	1525.5
14.9	1491	78	NaN	3.3449	9.2681	7.0806	-175.79	16.991	8.2792	-32.018	-752.89	1065	15.922	771.37	1085.4	42.32	67.825	0	1	0.40897	-1.5694	-12.286	-17.155	1.5434	2.4128	10.035	16.224	1.9524	0.84343	-2.2506	-0.93099	1525.1
14.91	1492	78	NaN	3.3419	9.3312	7.0954	-175.81	16.966	8.2314	-31.878	-752.34	1065.1	15.961	771.57	1085.5	42.896	69.404	0	1	0.29667	-1.6833	-12.29	-17.159	1.5438	2.39	10.098	16.199	1.8405	0.70665	-2.1918	-0.96043	1524.8
14.92	1493	78	NaN	3.335	9.4326	7.1017	-175.85	16.928	8.1896	-31.536	-751.23	1065.1	16.096	771.9	1085.5	42.328	69.457	0	1	0.15516	-1.8269	-12.294	-17.163	1.5438	2.3589	10.2	16.161	1.699	0.53199	-2.0938	-1.0023	1524
14.93	1494	78	NaN	3.3347	9.4859	7.1059	-175.87	16.918	8.1482	-31.337	-750.59	1065.2	16.117	772.08	1085.6	44.01	70.157	0	1	-0.018108	-2.0027	-12.297	-17.167	1.5497	2.3468	10.254	16.15	1.5316	0.34408	-2.0437	-1.0168	1523.5
14.94	1495	78	NaN	3.3405	9.5375	7.1057	-175.88	16.917	8.1165	-31.171	-750.03	1065.2	16.117	772.21	1085.6	39.905	70.497	0	1	-0.18078	-2.1678	-12.302	-17.171	1.5612	2.3436	10.306	16.148	1.3804	0.17579	-1.9953	-1.0232	1523.1
14.95	1496	78	NaN	3.3473	9.6399	7.1022	-175.89	16.903	8.1097	-30.899	-749.04	1065.2	16.233	772.45	1085.7	44.09	72.365	0	1	-0.33167	-2.3209	-12.307	-17.176	1.573	2.3321	10.411	16.132	1.2413	0.011149	-1.8959	-1.0442	1522.4
14.96	1497	78	NaN	3.3434	9.7132	7.1236	-175.91	16.906	8.1592	-30.796	-748.31	1065.2	16.463	772.61	1085.7	42.969	73.725	0	1	-0.42083	-2.4114	-12.315	-17.185	1.5637	2.3084	10.486	16.133	1.1428	-0.10296	-1.8287	-1.0517	1521.8
14.97	1498	78	NaN	3.3487	9.8027	7.1176	-175.94	16.907	8.1676	-30.535	-747.21	1065.2	16.591	772.89	1085.8	44.253	76.26	0	1	-0.51835	-2.5103	-12.323	-17.192	1.573	2.2862	10.58	16.129	1.0547	-0.22415	-1.7426	-1.0632	1521
14.98	1499	78	NaN	3.3454	9.8586	7.1175	-175.96	16.92	8.1805	-30.369	-746.34	1065.2	16.718	773.1	1085.9	43.862	78.068	0	1	-0.66103	-2.6551	-12.329	-17.198	1.5704	2.2606	10.639	16.14	0.90932	-0.39452	-1.6899	-1.0586	1520.3
14.99	1500	78	NaN	3.34	9.8875	7.1129	-175.98	16.944	8.1987	-30.265	-745.74	1065.2	16.825	773.22	1085.9	44.786	78.219	0	1	-0.8044	-2.8006	-12.337	-17.207	1.5643	2.2428	10.669	16.162	0.75995	-0.55776	-1.668	-1.0451	1519.8
15	1501	78	NaN	3.339	9.9045	7.0801	-175.99	16.981	8.2219	-30.1	-745.25	1065.1	16.924	773.28	1086	44.829	77.92	0	1	-0.94388	-2.9421	-12.347	-17.217	1.5653	2.2341	10.69	16.195	0.62142	-0.70805	-1.6573	-1.022	1519.4
15.01	1502	78	NaN	3.3307	9.915	6.9763	-176.04	17.046	8.2766	-29.642	-744.16	1065	17.189	773.54	1086	44.155	77.915	0	1	-1.0226	-3.022	-12.348	-17.218	1.5633	2.1912	10.707	16.254	0.54073	-0.83079	-1.6404	-0.9639	1518.6
15.02	1503	78	NaN	3.3065	9.8906	6.9094	-176.1	17.139	8.3167	-29.31	-743.05	1064.9	17.434	773.78	1086.1	44.619	78.491	0	1	-1.0974	-3.0979	-12.349	-17.219	1.5414	2.1368	10.69	16.34	0.44397	-0.96113	-1.6591	-0.87923	1517.7
15.03	1504	78	NaN	3.2982	9.8576	6.8634	-176.16	17.226	8.2816	-28.995	-741.89	1064.8	17.495	774.05	1086.1	44.651	78.796	0	1	-1.122	-3.1228	-12.364	-17.234	1.5416	2.0846	10.661	16.422	0.41963	-1.0383	-1.7025	-0.81115	1516.8
15.04	1505	78	NaN	3.2934	9.822	6.8354	-176.2	17.317	8.2219	-28.733	-740.86	1064.7	17.457	774.28	1086.1	43.998	82.317	0	1	-1.1055	-3.1062	-12.374	-17.244	1.5473	2.0506	10.629	16.51	0.44175	-1.0556	-1.745	-0.73378	1516
15.05	1506	78	NaN	3.2812	9.7817	6.8216	-176.22	17.421	8.1874	-28.544	-740.06	1064.6	17.431	774.4	1086.1	45.968	78.466	0	1	-1.0432	-3.0429	-12.38	-17.25	1.5424	2.0373	10.594	16.609	0.49923	-1.0056	-1.7863	-0.64064	1515.3
15.06	1507	78	NaN	3.2683	9.7196	6.8142	-176.25	17.522	8.1872	-28.357	-739.29	1064.5	17.518	774.52	1086.1	42.223	65.954	0	1	-1.022	-3.0214	-12.384	-17.253	1.5325	2.0127	10.537	16.705	0.51051	-1.0087	-1.847	-0.54825	1514.7
15.07	1508	78	NaN	3.288	9.6552	6.7826	-176.27	17.614	8.0989	-28.039	-738.49	1064.4	17.331	774.7	1086.1	42.648	68.575	0	1	-0.99767	-2.9967	-12.387	-17.257	1.5706	2.0173	10.477	16.793	0.57294	-0.9794	-1.9101	-0.46416	1514
15.08	1509	78	NaN	3.2976	9.5815	6.7635	-176.28	17.709	8.1119	-27.752	-737.71	1064.3	17.42	774.83	1086.1	42.486	65.316	0	1	-0.94515	-2.9434	-12.391	-17.261	1.5869	2.0134	10.408	16.882	0.64179	-0.93003	-1.9833	-0.37862	1513.4
15.09	1510	78	NaN	3.3	9.5144	6.7516	-176.28	17.81	8.1654	-27.47	-736.92	1064.2	17.612	774.92	1086.1	41.505	66.845	0	1	-0.95919	-2.9577	-12.396	-17.265	1.592	2.0092	10.346	16.979	0.63283	-0.94851	-2.05	-0.28618	1512.7
15.1	1511	78	NaN	3.3017	9.4462	6.7487	-176.28	17.93	8.2024	-27.162	-736.03	1064.1	17.748	775	1086.2	43.564	63.569	0	1	-1.0068	-3.0059	-12.4	-17.27	1.5992	2.0152	10.283	17.094	0.59249	-0.99073	-2.1173	-0.17618	1511.9
15.11	1512	78	NaN	3.3069	9.3169	6.7793	-176.27	18.095	8.2196	-26.827	-734.88	1063.9	17.829	775.08	1086.2	41.548	62.884	0	1	-1.0275	-3.0269	-12.405	-17.274	1.6129	2.039	10.162	17.25	0.58548	-0.98794	-2.2423	-0.024239	1510.8
15.12	1513	78	NaN	3.3255	9.1737	6.8189	-176.25	18.245	8.1608	-26.435	-733.77	1063.8	17.682	775.16	1086.3	41.405	63.286	0	1	-1.0313	-3.0308	-12.409	-17.279	1.6508	2.0775	10.028	17.392	0.61947	-0.95337	-2.3815	0.11283	1509.7
15.13	1514	78	NaN	3.3505	9.075	6.8273	-176.23	18.348	8.1396	-26.038	-732.91	1063.6	17.616	775.21	1086.3	43.446	75.716	0	1	-0.98584	-2.9847	-12.412	-17.282	1.6925	2.1086	9.9366	17.486	0.70664	-0.87608	-2.4757	0.20434	1508.9
15.14	1515	78	NaN	3.3715	8.9846	6.8491	-176.22	18.426	8.1349	-25.711	-732.19	1063.5	17.593	775.27	1086.4	43.986	80.78	0	1	-0.96279	-2.9613	-12.416	-17.285	1.7261	2.1327	9.853	17.558	0.76326	-0.82865	-2.5628	0.27237	1508.3
15.15	1516	78	NaN	3.3965	8.8747	6.8974	-176.2	18.501	8.1379	-25.401	-731.44	1063.4	17.59	775.32	1086.4	43.548	84.691	0	1	-0.96629	-2.9649	-12.42	-17.289	1.7622	2.1614	9.7498	17.626	0.79591	-0.80346	-2.6697	0.33656	1507.6
15.16	1517	78	NaN	3.4615	8.7372	6.9314	-176.16	18.583	8.1699	-24.866	-730.38	1063.2	17.637	775.37	1086.5	46.296	85.159	0	1	-1.0419	-3.0416	-12.423	-17.293	1.8446	2.2222	9.6213	17.699	0.8027	-0.81944	-2.8021	0.40578	1506.5
15.17	1518	78	NaN	3.4852	8.601	6.9655	-176.11	18.651	8.1998	-24.375	-729.52	1063	17.681	775.44	1086.5	46.302	84.063	0	1	-1.0845	-3.0848	-12.428	-17.297	1.8845	2.2927	9.4934	17.759	0.79999	-0.79211	-2.9342	0.46144	1505.7
15.18	1519	78	NaN	3.5148	8.4886	7.0241	-176.04	18.766	8.2292	-23.898	-728.64	1062.9	17.72	775.43	1086.6	42.823	84.157	0	1	-0.99783	-2.9969	-12.432	-17.302	1.9299	2.3794	9.3896	17.865	0.93204	-0.61745	-3.0427	0.56333	1504.8
15.19	1520	78	NaN	3.5563	8.3237	7.1374	-175.92	18.987	8.2352	-23.327	-727.68	1062.7	17.68	775.27	1086.7	45.366	83.755	0	1	-0.87146	-2.8686	-12.44	-17.31	1.9934	2.5193	9.2388	18.072	1.1219	-0.34931	-3.2013	0.76186	1503.7
15.2	1521	78	NaN	3.6008	8.1283	7.27	-175.78	19.245	8.2054	-22.741	-726.82	1062.5	17.539	775.03	1086.9	46.606	83.824	0	1	-0.62832	-2.6219	-12.457	-17.326	2.0645	2.6823	9.06	18.314	1.4362	0.060346	-3.3966	0.98739	1502.6
15.21	1522	78	NaN	3.6248	8.0368	7.3136	-175.72	19.338	8.1394	-22.421	-726.51	1062.4	17.334	774.94	1087	46.401	83.343	0	1	-0.38518	-2.3752	-12.473	-17.343	2.1081	2.7632	8.9752	18.4	1.7229	0.38803	-3.4979	1.0572	1502.2
15.22	1523	78	NaN	3.6508	7.961	7.3654	-175.67	19.386	8.1513	-22.102	-726.2	1062.3	17.346	774.89	1087.1	45.577	83.287	0	1	-0.14875	-2.1353	-12.489	-17.358	2.1454	2.8278	8.9063	18.44	1.9967	0.69249	-3.5825	1.082	1501.8
15.23	1524	78	NaN	3.6677	7.912	7.3991	-175.62	19.402	8.1601	-21.903	-726.02	1062.3	17.337	774.87	1087.1	46.824	79.43	0	1	-0.040259	-2.0252	-12.489	-17.358	2.1701	2.8835	8.8606	18.454	2.1298	0.85833	-3.628	1.0953	1501.6
15.24	1525	78	NaN	3.6949	7.8461	7.4264	-175.54	19.408	8.1617	-21.498	-725.76	1062.2	17.283	774.87	1087.2	44.636	61.839	0	1	0.0085767	-1.9756	-12.49	-17.36	2.2146	2.9767	8.8008	18.453	2.2231	1.001	-3.6892	1.0938	1501.3
15.25	1526	78	NaN	3.7425	7.7554	7.479	-175.42	19.421	8.1678	-20.868	-725.4	1062	17.19	774.82	1087.3	42.384	67.259	0	1	-0.015963	-2.0005	-12.493	-17.363	2.2894	3.1244	8.7198	18.456	2.2734	1.1239	-3.7735	1.0934	1500.9
15.26	1527	78	NaN	3.8108	7.6643	7.6014	-175.26	19.451	8.2012	-20.262	-725.06	1061.8	17.079	774.62	1087.3	42.701	64.55	0	1	-0.022017	-2.0067	-12.493	-17.363	2.3844	3.3147	8.6377	18.478	2.3624	1.308	-3.8555	1.1153	1500.4
15.27	1528	78	NaN	3.8701	7.6001	7.6844	-175.17	19.447	8.1962	-19.764	-724.93	1061.7	16.885	774.48	1087.4	42.676	67.583	0	1	-0.024802	-2.0095	-12.492	-17.362	2.4699	3.4322	8.5798	18.467	2.4451	1.4227	-3.9126	1.1049	1500.1
15.28	1529	78	NaN	3.9052	7.5587	7.749	-175.12	19.415	8.254	-19.427	-724.87	1061.7	16.921	774.38	1087.4	40.945	69.895	0	1	-0.022319	-2.007	-12.491	-17.361	2.5164	3.492	8.5417	18.432	2.4941	1.485	-3.9496	1.0716	1499.9
15.29	1530	78	NaN	3.9375	7.5156	7.8347	-175.08	19.368	8.2722	-19.086	-724.87	1061.6	16.812	774.26	1087.4	41.908	77.244	0	1	-0.016305	-2.0009	-12.49	-17.359	2.5657	3.5435	8.5014	18.382	2.5494	1.5426	-3.9881	1.0232	1499.8
15.3	1531	78	NaN	3.972	7.4733	7.9259	-175.05	19.319	8.2505	-18.723	-724.91	1061.5	16.561	774.12	1087.4	45.281	77.205	0	1	-0.0022544	-1.9866	-12.486	-17.356	2.6236	3.5971	8.4625	18.33	2.6213	1.6104	-4.0236	0.97379	1499.7
15.31	1532	78	NaN	4.0021	7.4508	7.9744	-175.03	19.281	8.253	-18.421	-724.97	1061.5	16.407	773.99	1087.4	44.95	78.598	0	1	0.0072584	-1.977	-12.483	-17.352	2.671	3.6363	8.4436	18.289	2.6783	1.6593	-4.0391	0.93622	1499.6
15.32	1533	78	NaN	4.0025	7.4422	8.0153	-175.05	19.226	8.2524	-18.332	-725.04	1061.5	16.363	774.01	1087.4	43.77	79.82	0	1	0.0093597	-1.9749	-12.479	-17.349	2.6767	3.6212	8.4338	18.234	2.6861	1.6464	-4.0455	0.88496	1499.7
15.33	1534	78	NaN	4.0315	7.4292	8.154	-175.1	19.132	8.2924	-17.972	-725.25	1061.4	16.285	773.85	1087.3	43.651	79.511	0	1	-0.10994	-2.0959	-12.476	-17.345	2.7225	3.5907	8.4182	18.143	2.6125	1.4948	-4.0574	0.79728	1499.7
15.34	1535	78	NaN	4.0503	7.4215	8.2739	-175.14	19.093	8.3222	-17.664	-725.46	1061.4	16.196	773.63	1087.3	44.847	80.36	0	1	-0.18273	-2.1698	-12.472	-17.342	2.7564	3.5679	8.4082	18.107	2.5736	1.3982	-4.0641	0.76467	1499.7
15.35	1536	78	NaN	4.0674	7.4226	8.3678	-175.18	19.109	8.3356	-17.398	-725.69	1061.5	16.107	773.38	1087.2	42.796	80.476	0	1	-0.19667	-2.1839	-12.47	-17.339	2.787	3.5415	8.4064	18.125	2.5904	1.3576	-4.0632	0.78541	1499.7
15.36	1537	78	NaN	4.1098	7.4321	8.4737	-175.25	19.126	8.3524	-17.023	-725.99	1061.5	16.033	773.11	1087.1	42.907	81.541	0	1	-0.23493	-2.2227	-12.466	-17.336	2.8466	3.4897	8.4107	18.148	2.6117	1.2669	-4.0555	0.81184	1499.7
15.37	1538	78	NaN	4.1456	7.4423	8.5225	-175.28	19.123	8.4241	-16.691	-726.23	1061.6	16.116	772.93	1087	43.509	81.969	0	1	-0.30517	-2.294	-12.462	-17.332	2.8919	3.4656	8.4154	18.149	2.5867	1.1716	-4.0465	0.81783	1499.7
15.38	1539	78	NaN	4.1763	7.4586	8.5867	-175.32	19.109	8.5326	-16.415	-726.46	1061.6	16.304	772.75	1086.9	43.266	82.491	0	1	-0.39258	-2.3827	-12.458	-17.328	2.9261	3.4339	8.4253	18.143	2.5335	1.0512	-4.0328	0.8149	1499.8
15.39	1540	78	NaN	4.2137	7.482	8.7019	-175.34	19.108	8.6175	-16.176	-726.81	1061.8	16.374	772.47	1086.8	43.535	82.636	0	1	-0.49627	-2.4879	-12.454	-17.324	2.9699	3.4146	8.4383	18.152	2.4737	0.92672	-4.0158	0.82777	1499.8
15.4	1541	78	NaN	4.2647	7.5223	8.8339	-175.35	19.091	8.652	-15.912	-727.24	1062.1	16.27	772.14	1086.7	44.606	82.792	0	1	-0.64301	-2.6368	-12.45	-17.32	3.0352	3.418	8.4644	18.149	2.3921	0.78118	-3.9858	0.82894	1499.9
15.41	1542	78	NaN	4.3337	7.5869	8.9303	-175.34	19.022	8.6382	-15.565	-727.66	1062.3	16.042	771.89	1086.6	46.672	83.205	0	1	-0.746	-2.7413	-12.447	-17.316	3.1262	3.4486	8.5124	18.097	2.3802	0.70725	-3.9344	0.78053	1500.1
15.42	1543	78	NaN	4.4218	7.6498	9.0131	-175.3	18.94	8.6853	-15.248	-728.09	1062.7	16.012	771.61	1086.5	44.279	83.156	0	1	-0.8239	-2.8204	-12.444	-17.313	3.2277	3.5035	8.557	18.032	2.4038	0.68308	-3.8865	0.71919	1500.2
15.43	1544	78	NaN	4.4782	7.7075	9.0438	-175.28	18.887	8.6721	-14.975	-728.37	1063	15.92	771.41	1086.4	44.671	83.266	0	1	-0.94109	-2.9393	-12.439	-17.309	3.2981	3.5424	8.5995	17.995	2.357	0.60306	-3.8397	0.68594	1500.3
15.44	1545	78	NaN	4.5556	7.7671	9.0833	-175.23	18.846	8.6659	-14.699	-728.75	1063.5	15.893	771.12	1086.3	45.912	83.366	0	1	-1.0564	-3.0563	-12.435	-17.304	3.3872	3.5968	8.6398	17.974	2.3308	0.54052	-3.795	0.6691	1500.3
15.45	1546	78	NaN	4.6379	7.8185	9.1205	-175.18	18.817	8.6582	-14.44	-729.18	1063.9	15.893	770.78	1086.3	46.317	83.014	0	1	-1.0529	-3.0528	-12.432	-17.302	3.4794	3.6581	8.6712	17.964	2.4265	0.60532	-3.7608	0.66275	1500.4
15.46	1547	78	NaN	4.6957	7.8503	9.1324	-175.14	18.798	8.6305	-14.237	-729.52	1064.3	15.864	770.55	1086.2	44.928	82.128	0	1	-1.0947	-3.0952	-12.43	-17.299	3.5461	3.7064	8.688	17.961	2.4514	0.6113	-3.7416	0.66138	1500.5
15.47	1548	78	NaN	4.7316	7.868	9.141	-175.13	18.767	8.621	-14.13	-729.7	1064.4	15.889	770.46	1086.1	45.929	80.519	0	1	-1.2003	-3.2023	-12.428	-17.297	3.5852	3.7271	8.6964	17.939	2.3849	0.52472	-3.7313	0.64138	1500.6
15.48	1549	78	NaN	4.8374	7.9579	9.186	-175.09	18.715	8.5984	-13.901	-730.02	1064.9	15.991	770.17	1086	43.032	78.441	0	1	-1.2795	-3.2827	-12.424	-17.294	3.6959	3.7733	8.7646	17.908	2.4164	0.4906	-3.6594	0.61446	1500.6
15.49	1550	78	NaN	4.951	8.0702	9.2246	-175.03	18.669	8.5211	-13.638	-730.34	1065.4	15.976	769.8	1085.9	41.908	75.709	0	1	-1.3623	-3.3667	-12.42	-17.29	3.8201	3.8342	8.8537	17.886	2.4578	0.46751	-3.5662	0.596	1500.6
15.5	1551	78	NaN	5.0583	8.2006	9.2515	-174.98	18.623	8.4412	-13.362	-730.61	1065.8	15.976	769.41	1085.7	44.115	74.101	0	1	-1.4779	-3.484	-12.417	-17.286	3.9379	3.8955	8.9625	17.861	2.4599	0.41148	-3.4542	0.5746	1500.4
15.51	1552	78	NaN	5.1521	8.3405	9.2725	-174.94	18.572	8.3992	-13.1	-730.81	1066.2	16.088	769.04	1085.6	46.205	75.354	0	1	-1.5752	-3.5827	-12.414	-17.284	4.0372	3.9474	9.0841	17.829	2.462	0.36468	-3.3301	0.54484	1500.3
15.52	1553	78	NaN	5.213	8.4317	9.3026	-174.89	18.556	8.3116	-12.972	-730.91	1066.4	16.003	768.72	1085.6	46.5	75.831	0	1	-1.6613	-3.6701	-12.412	-17.282	4.1061	4.0016	9.1635	17.824	2.4449	0.33157	-3.2484	0.54229	1500
15.53	1554	78	NaN	5.2689	8.5183	9.351	-174.84	18.534	8.2416	-12.903	-730.98	1066.6	15.991	768.41	1085.5	45.579	74.022	0	1	-1.7759	-3.7864	-12.409	-17.278	4.1649	4.0572	9.2407	17.811	2.389	0.27085	-3.168	0.533	1499.8
15.54	1555	78	NaN	5.3375	8.6293	9.4313	-174.73	18.501	8.1753	-12.824	-731.01	1066.8	16.094	767.98	1085.5	43.162	74.206	0	1	-1.9088	-3.9213	-12.405	-17.275	4.2323	4.1691	9.3411	17.79	2.3235	0.24782	-3.0638	0.51494	1499.4
15.55	1556	78	NaN	5.408	8.7409	9.533	-174.6	18.464	8.1424	-12.751	-730.98	1067.1	16.35	767.47	1085.4	45.021	74.832	0	1	-1.9824	-3.9959	-12.403	-17.272	4.2954	4.2864	9.4425	17.763	2.3131	0.29053	-2.9603	0.49036	1498.8
15.56	1557	78	NaN	5.4655	8.8246	9.6422	-174.51	18.434	8.145	-12.725	-730.9	1067.3	16.691	766.99	1085.4	44.461	75.694	0	1	-2.0717	-4.0866	-12.4	-17.27	4.3404	4.3657	9.5182	17.74	2.2687	0.27918	-2.882	0.47039	1498.3
15.57	1558	78	NaN	5.4948	8.8602	9.7494	-174.44	18.43	8.0906	-12.825	-730.84	1067.4	16.764	766.62	1085.4	44.044	77.974	0	1	-2.1841	-4.2006	-12.397	-17.267	4.3629	4.4302	9.548	17.742	2.1788	0.22963	-2.8491	0.47523	1497.9
15.58	1559	78	NaN	5.5399	8.8839	9.8472	-174.31	18.429	7.9945	-12.815	-730.65	1067.6	16.774	766.06	1085.4	43.38	78.89	0	1	-2.1314	-4.1471	-12.394	-17.264	4.4074	4.561	9.5658	17.747	2.2759	0.41382	-2.8287	0.48279	1497.1
15.59	1560	78	NaN	5.5674	8.8857	9.9326	-174.19	18.431	7.8984	-12.861	-730.47	1067.7	16.72	765.6	1085.3	43.841	79.253	0	1	-2.0846	-4.0997	-12.392	-17.262	4.4346	4.6779	9.563	17.753	2.35	0.57819	-2.8291	0.49153	1496.5
15.6	1561	78	NaN	5.5862	8.8747	9.9946	-174.08	18.425	7.8618	-12.891	-730.28	1067.7	16.798	765.2	1085.3	43.449	79.637	0	1	-2.202	-4.2188	-12.39	-17.26	4.4488	4.7777	9.5487	17.751	2.2468	0.55897	-2.8414	0.49159	1495.9
15.61	1562	78	NaN	5.6039	8.8567	10.047	-173.96	18.415	7.882	-12.901	-730.03	1067.8	17.055	764.75	1085.3	44.587	79.796	0	1	-2.3175	-4.336	-12.388	-17.257	4.4558	4.8874	9.528	17.744	2.1383	0.55146	-2.8597	0.48659	1495.2
15.62	1563	78	NaN	5.6149	8.8241	10.157	-173.76	18.432	7.8216	-13.097	-729.63	1067.8	17.177	764.1	1085.3	45.172	80.224	0	1	-2.4259	-4.446	-12.384	-17.253	4.4538	5.0828	9.4931	17.763	2.0279	0.63681	-2.8907	0.50976	1494.1
15.63	1564	78	NaN	5.6166	8.7895	10.194	-173.64	18.429	7.726	-13.176	-729.32	1067.8	17.136	763.68	1085.2	44.499	80.669	0	1	-2.4374	-4.4576	-12.38	-17.25	4.4534	5.1947	9.4574	17.761	2.0161	0.73713	-2.9228	0.51084	1493.4
15.64	1565	78	NaN	5.6056	8.7289	10.235	-173.52	18.431	7.655	-13.323	-728.84	1067.8	17.277	763.09	1085.2	43.271	81.305	0	1	-2.3855	-4.4049	-12.377	-17.246	4.4306	5.3042	9.3968	17.763	2.0452	0.89925	-2.98	0.51687	1492.3
15.65	1566	78	NaN	5.5885	8.6622	10.242	-173.33	18.417	7.6121	-13.399	-728.37	1067.8	17.521	762.55	1085.2	44.4	80.786	0	1	-2.4569	-4.4774	-12.376	-17.245	4.4004	5.484	9.3319	17.747	1.9434	1.0066	-3.0437	0.50163	1491.3
15.66	1567	78	NaN	5.5657	8.5831	10.202	-173.08	18.384	7.5892	-13.356	-727.95	1067.7	17.757	762.09	1085.2	45.161	77.828	0	1	-2.4842	-4.5051	-12.374	-17.243	4.3695	5.7269	9.2565	17.711	1.8853	1.2217	-3.117	0.46789	1490.5
15.67	1568	78	NaN	5.5263	8.4366	10.143	-172.9	18.377	7.5669	-13.317	-727.47	1067.6	17.859	761.39	1085.2	42.353	74.61	0	1	-2.4058	-4.4256	-12.369	-17.239	4.3268	5.8962	9.1137	17.7	1.921	1.4706	-3.2554	0.46097	1489.3
15.68	1569	78	NaN	5.5086	8.345	10.111	-172.81	18.391	7.4639	-13.294	-727.09	1067.6	17.791	760.91	1085.3	41.303	64.059	0	1	-2.3792	-4.3985	-12.367	-17.236	4.3118	5.9935	9.0262	17.71	1.9326	1.5949	-3.3406	0.47372	1488.4
15.69	1570	78	NaN	5.4871	8.2686	10.1	-172.81	18.43	7.3996	-13.32	-726.7	1067.6	17.867	760.34	1085.4	41.926	63.315	0	1	-2.3653	-4.3845	-12.365	-17.235	4.2857	5.9858	8.9534	17.745	1.9204	1.6014	-3.4116	0.51078	1487.5
15.7	1571	78	NaN	5.4567	8.1857	10.165	-172.81	18.382	7.2649	-13.55	-726.04	1067.6	17.939	759.8	1085.4	40.71	61.99	0	1	-2.3183	-4.3368	-12.364	-17.234	4.2427	5.975	8.8741	17.694	1.9244	1.6382	-3.49	0.46006	1486.3
15.71	1572	78	NaN	5.424	8.1067	10.275	-172.74	18.248	7.0998	-13.894	-725.21	1067.6	18.011	759.38	1085.6	41.674	61.047	0	1	-2.27	-4.2877	-12.363	-17.233	4.1929	6.0326	8.7993	17.556	1.9229	1.7448	-3.5641	0.32267	1485
15.72	1573	78	NaN	5.4092	8.0809	10.295	-172.57	18.173	7.1395	-13.959	-724.75	1067.6	18.306	759.13	1085.7	41.472	59.677	0	1	-2.256	-4.2735	-12.362	-17.232	4.1636	6.1857	8.7796	17.474	1.9076	1.9121	-3.5823	0.24279	1484.3
15.73	1574	78	NaN	5.3911	8.0398	10.303	-172.54	18.161	7.0394	-14.026	-724.32	1067.6	18.259	758.84	1085.8	41.384	57.697	0	1	-2.1824	-4.1989	-12.361	-17.231	4.1441	6.217	8.7441	17.457	1.9617	2.0181	-3.6169	0.22583	1483.6
15.74	1575	78	NaN	5.3689	7.9962	10.277	-172.48	18.154	6.8979	-14.013	-723.72	1067.6	18.087	758.49	1086	43.655	55.114	0	1	-2.0669	-4.0817	-12.361	-17.23	4.1282	6.2808	8.7087	17.442	2.0613	2.1992	-3.6521	0.21121	1482.7
15.75	1576	78	NaN	5.3411	7.9637	10.261	-172.45	18.15	6.8297	-14.032	-723.15	1067.6	18.108	758.16	1086.2	42.883	56.431	0	1	-2.1271	-4.1428	-12.362	-17.231	4.0982	6.3097	8.6823	17.431	1.9711	2.1669	-3.6792	0.19982	1481.8
15.76	1577	78	NaN	5.3124	7.9475	10.266	-172.44	18.147	6.8363	-14.092	-722.68	1067.7	18.295	757.91	1086.4	40.81	58.281	0	1	-2.1236	-4.1392	-12.363	-17.233	4.0594	6.3076	8.669	17.426	1.9357	2.1683	-3.6941	0.19282	1481.1
15.77	1578	78	NaN	5.2929	7.9433	10.268	-172.4	18.149	6.8104	-14.105	-722.17	1067.8	18.294	757.72	1086.5	42.12	55.353	0	1	-2.0113	-4.0253	-12.366	-17.235	4.0387	6.3481	8.6672	17.425	2.0274	2.3228	-3.6985	0.18993	1480.4
15.78	1579	78	NaN	5.2676	7.9491	10.293	-172.31	18.199	6.7269	-14.178	-721.34	1068	18.044	757.39	1086.8	41.761	57.308	0	1	-1.888	-3.9002	-12.369	-17.238	4.0192	6.443	8.6751	17.473	2.1312	2.5428	-3.6936	0.23451	1479.2
15.79	1580	78	NaN	5.2506	7.9238	10.278	-172.24	18.217	6.7455	-14.13	-720.55	1068.2	18.088	757.15	1087	42.704	55.793	0	1	-1.7471	-3.7572	-12.372	-17.242	4.0016	6.512	8.6512	17.49	2.2544	2.7548	-3.721	0.2478	1478.2
15.8	1581	78	NaN	5.2377	7.9042	10.229	-172.19	18.212	6.7934	-13.963	-719.88	1068.4	18.225	757.02	1087.2	41.731	57.803	0	1	-1.6264	-3.6347	-12.378	-17.248	3.9892	6.5602	8.6324	17.484	2.3628	2.9256	-3.7455	0.23621	1477.4
15.81	1582	78	NaN	5.2245	7.8965	10.18	-172.16	18.202	6.8547	-13.747	-719.21	1068.7	18.406	756.94	1087.4	44.254	56.299	0	1	-1.5269	-3.5337	-12.384	-17.254	3.9767	6.5952	8.6252	17.473	2.4498	3.0615	-3.7592	0.21891	1476.6
15.82	1583	78	NaN	5.2076	7.8854	10.175	-172.12	18.21	6.9512	-13.591	-718.3	1069	18.688	756.8	1087.8	41.289	55.402	0	1	-1.4956	-3.502	-12.391	-17.261	3.954	6.6253	8.6146	17.48	2.4584	3.1234	-3.7767	0.21957	1475.6
15.83	1584	78	NaN	5.2154	7.8846	10.204	-172.12	18.23	7.0241	-13.529	-717.59	1069.2	18.938	756.73	1088	42.34	55.734	0	1	-1.3313	-3.3353	-12.401	-17.271	3.9538	6.6204	8.6142	17.501	2.6225	3.2851	-3.7866	0.23026	1474.8
15.84	1585	78	NaN	5.211	7.8747	10.302	-172.12	18.28	7.0625	-13.562	-716.55	1069.7	19.122	756.67	1088.4	42.761	56.803	0	1	-1.0696	-3.0697	-12.412	-17.282	3.94	6.6063	8.6029	17.552	2.8705	3.5367	-3.8096	0.27009	1473.7
15.85	1586	78	NaN	5.2021	7.869	10.376	-172.14	18.342	7.1091	-13.514	-715.59	1070.1	19.341	756.62	1088.8	42.206	56.064	0	1	-0.80782	-2.8041	-12.424	-17.294	3.9237	6.5825	8.5966	17.615	3.1159	3.7784	-3.8275	0.32103	1472.7
15.86	1587	78	NaN	5.1909	7.8644	10.406	-172.16	18.413	7.1375	-13.358	-714.74	1070.3	19.498	756.6	1089	43.48	54.701	0	1	-0.54607	-2.5385	-12.436	-17.305	3.9116	6.5635	8.5924	17.685	3.3656	4.025	-3.8434	0.3797	1471.8
15.87	1588	78	NaN	5.1768	7.8492	10.414	-172.16	18.497	7.0957	-13.148	-713.87	1070.6	19.436	756.63	1089.3	42.709	55.268	0	1	-0.50646	-2.4983	-12.442	-17.312	3.9075	6.5676	8.5775	17.769	3.401	4.0693	-3.865	0.45663	1471
15.88	1589	78	NaN	5.1695	7.823	10.425	-172.18	18.603	7.1061	-12.92	-712.95	1070.9	19.618	756.63	1089.6	43.594	56.282	0	1	-0.61618	-2.6096	-12.45	-17.319	3.9011	6.5486	8.5509	17.875	3.2849	3.939	-3.8989	0.55534	1470.1
15.89	1590	78	NaN	5.1339	7.7894	10.452	-172.35	18.871	7.2605	-12.667	-711.55	1071.4	20.439	756.32	1090	43.554	54.471	0	1	-0.95902	-2.9575	-12.458	-17.328	3.8419	6.3594	8.5165	18.144	2.8829	3.4019	-3.9418	0.81616	1468.4
15.9	1591	78	NaN	5.0945	7.7604	10.495	-172.46	19.062	7.3207	-12.531	-710.25	1071.8	20.951	756.22	1090.3	43.257	55.84	0	1	-0.89009	-2.8875	-12.467	-17.336	3.7866	6.2367	8.4845	18.338	2.8965	3.3492	-3.9823	1.0017	1467
15.91	1592	78	NaN	5.0487	7.7263	10.52	-172.52	19.191	7.2914	-12.383	-708.89	1072.2	21.247	756.32	1090.6	43.418	55.139	0	1	-0.70581	-2.7006	-12.475	-17.345	3.7339	6.1674	8.4458	18.471	3.028	3.4668	-4.0294	1.1263	1465.7
15.92	1593	78	NaN	4.9865	7.6711	10.492	-172.63	19.363	7.2666	-12.041	-707.11	1072.6	21.766	756.38	1090.8	42.901	55.126	0	1	-0.52154	-2.5136	-12.484	-17.353	3.6632	6.0497	8.3862	18.648	3.1417	3.5361	-4.0975	1.2942	1464
15.93	1594	78	NaN	4.925	7.6056	10.474	-172.73	19.526	7.1965	-11.876	-705.9	1072.9	22.035	756.31	1091.1	42.672	55.483	0	1	-0.33726	-2.3266	-12.492	-17.362	3.5965	5.9434	8.3183	18.814	3.2592	3.6169	-4.1739	1.4518	1462.7
15.94	1595	78	NaN	4.8468	7.5476	10.431	-172.81	19.681	7.1613	-11.646	-704.57	1073.1	22.318	756.28	1091.2	42.885	55.317	0	1	-0.15298	-2.1396	-12.501	-17.37	3.515	5.8535	8.2585	18.97	3.362	3.7139	-4.2422	1.5994	1461.4
15.95	1596	78	NaN	4.7639	7.45	10.374	-172.98	19.885	7.1224	-11.32	-702.77	1073.4	22.935	756.1	1091.5	43.063	53.944	0	1	0.031295	-1.9526	-12.509	-17.379	3.4188	5.6791	8.1606	19.174	3.4501	3.7265	-4.3485	1.7955	1459.4
15.96	1597	78	NaN	4.6664	7.3224	10.327	-173.2	20.071	7.0604	-11.006	-700.63	1073.6	23.697	755.93	1091.7	42.019	57.674	0	1	0.21557	-1.7656	-12.518	-17.387	3.3016	5.4387	8.0327	19.361	3.5172	3.6731	-4.4849	1.9735	1457.1
15.97	1598	78	NaN	4.5479	7.1941	10.312	-173.42	20.157	6.9737	-10.813	-698.52	1073.9	24.299	755.94	1091.9	42.961	56.688	0	1	0.70505	-1.2689	-12.51	-17.379	3.165	5.198	7.9018	19.449	3.8701	3.9291	-4.6078	2.0697	1455
15.98	1599	78	NaN	4.4594	7.0926	10.285	-173.55	20.223	6.9255	-10.582	-697.05	1074.1	24.761	755.82	1092	43.233	54.941	0	1	1.0538	-0.91504	-12.506	-17.375	3.0659	5.0604	7.7988	19.517	4.1197	4.1454	-4.7067	2.142	1453.4
15.99	1600	78	NaN	4.3905	7.0153	10.277	-173.67	20.279	6.8423	-10.401	-695.51	1074.2	25.032	755.74	1092.1	40.859	54.23	0	1	1.1515	-0.81588	-12.509	-17.378	2.9918	4.9311	7.7182	19.576	4.1434	4.1153	-4.7903	2.1975	1451.8
16	1601	78	NaN	4.2848	6.9321	10.255	-173.84	20.319	6.778	-10.167	-693.39	1074.5	25.522	755.58	1092.1	42.476	54.856	0	1	1.1822	-0.78478	-12.51	-17.38	2.8738	4.7529	7.6295	19.622	4.056	3.9682	-4.8808	2.2418	1449.5
16.01	1602	78	NaN	4.1814	6.8527	10.225	-174	20.342	6.7396	-9.9127	-691.25	1074.7	26.091	755.4	1092.1	43.349	56.546	0	1	1.1971	-0.76968	-12.511	-17.38	2.7558	4.5752	7.5444	19.65	3.9528	3.8055	-4.9664	2.2701	1447.2
16.02	1603	78	NaN	4.1275	6.7937	10.197	-174.11	20.349	6.712	-9.7014	-689.71	1074.8	26.479	755.27	1092.1	43.909	57.864	0	1	1.2333	-0.73287	-12.507	-17.377	2.6932	4.4606	7.4813	19.662	3.9265	3.7278	-5.0258	2.2849	1445.5
16.03	1604	78	NaN	4.1094	6.7626	10.18	-174.15	20.356	6.6346	-9.5971	-688.87	1074.8	26.495	755.19	1092.1	42.002	57.414	0	1	1.2643	-0.70142	-12.503	-17.373	2.6777	4.4214	7.447	19.671	3.942	3.72	-5.0561	2.2987	1444.6
16.04	1605	78	NaN	3.9525	6.6872	10.108	-174.3	20.331	6.5441	-9.2461	-685.76	1075.1	27.102	754.86	1091.9	41.78	58.008	0	1	1.2678	-0.69786	-12.497	-17.367	2.5072	4.253	7.3587	19.66	3.775	3.5552	-5.1387	2.2928	1441.2
16.05	1606	78	NaN	3.8531	6.6314	10.037	-174.43	20.298	6.4523	-8.9401	-682.8	1075.2	27.598	754.52	1091.8	42.016	56.829	0	1	1.2297	-0.73657	-12.491	-17.36	2.3969	4.1133	7.2903	19.639	3.6266	3.3767	-5.2003	2.2786	1437.9
16.06	1607	78	NaN	3.7944	6.5829	9.9736	-174.52	20.265	6.408	-8.7029	-680.47	1075.3	28.017	754.21	1091.6	40.352	54.56	0	1	1.1596	-0.80764	-12.483	-17.353	2.3283	4.0155	7.231	19.617	3.4879	3.2079	-5.2523	2.2644	1435.2
16.07	1608	78	NaN	3.743	6.5249	9.9159	-174.58	20.239	6.4259	-8.4946	-678.72	1075.5	28.447	753.91	1091.4	42.896	56.991	0	1	1.3355	-0.62915	-12.467	-17.337	2.2659	3.9467	7.1628	19.601	3.6015	3.3175	-5.3041	2.2641	1433.2
16.08	1609	78	NaN	3.7369	6.4685	9.8543	-174.63	20.214	6.3964	-8.2266	-676.98	1075.6	28.731	753.54	1091.2	41.47	57.187	0	1	1.301	-0.66422	-12.453	-17.323	2.2569	3.8944	7.0943	19.589	3.5579	3.2302	-5.3592	2.2655	1431.1
16.09	1610	78	NaN	3.716	6.4307	9.7466	-174.67	20.172	6.3428	-7.8206	-674.31	1075.8	29.075	752.89	1090.9	42.759	56.412	0	1	0.87089	-1.1006	-12.446	-17.315	2.2352	3.8445	7.0352	19.568	3.1061	2.7439	-5.4103	2.2524	1427.8
16.1	1611	78	NaN	3.7097	6.4181	9.6855	-174.7	20.132	6.3218	-7.5789	-672.76	1076	29.298	752.53	1090.7	42.545	57.715	0	1	0.74388	-1.2295	-12.437	-17.306	2.2276	3.8144	7.0091	19.541	2.9715	2.5849	-5.4276	2.2341	1425.8
16.11	1612	78	NaN	3.6966	6.423	9.6651	-174.74	20.007	6.278	-7.3612	-670.62	1076.2	29.519	752.07	1090.3	42.834	56.079	0	1	0.7159	-1.2579	-12.428	-17.297	2.2117	3.7741	6.9895	19.441	2.9276	2.5162	-5.4382	2.1435	1423.2
16.12	1613	78	NaN	3.6643	6.4395	9.6577	-174.8	19.771	6.1946	-7.0609	-667.15	1076.7	29.812	751.36	1089.7	42.018	57.341	0	1	0.42918	-1.5488	-12.41	-17.28	2.1753	3.708	6.9634	19.247	2.6045	2.1591	-5.4469	1.9672	1419
16.13	1614	78	NaN	3.6348	6.4727	9.6135	-174.86	19.554	6.18	-6.7828	-665.2	1077	30.059	751.04	1089.2	41.745	55.995	0	1	0.056384	-1.9271	-12.39	-17.26	2.1447	3.648	6.9683	19.059	2.201	1.7209	-5.4218	1.7989	1416.8
16.14	1615	78	NaN	3.5814	6.4984	9.5534	-174.94	19.225	6.0181	-6.3905	-662.3	1077.4	29.983	750.48	1088.5	43.287	53.52	0	1	-0.31642	-2.3054	-12.37	-17.24	2.1066	3.5837	6.946	18.777	1.7902	1.2783	-5.4239	1.5379	1413.3
16.15	1616	78	NaN	3.5307	6.5122	9.5032	-175.02	18.978	6.0252	-6.0218	-660.05	1077.8	30.294	749.96	1087.9	43.415	56.46	0	1	-0.38056	-2.3705	-12.356	-17.226	2.0554	3.504	6.92	18.57	1.6748	1.1335	-5.4361	1.344	1410.5
16.16	1617	78	NaN	3.4898	6.5229	9.4531	-175.08	18.817	6.0802	-5.7079	-658.53	1078.1	30.641	749.58	1087.5	43.115	54.183	0	1	-0.19043	-2.1776	-12.348	-17.217	2.0111	3.4387	6.9043	18.435	1.8206	1.2612	-5.4433	1.2181	1408.6
16.17	1618	78	NaN	3.4495	6.5331	9.3984	-175.14	18.644	6.084	-5.4117	-657.09	1078.3	30.806	749.33	1087	42.619	54.559	0	1	-0.50837	-2.5002	-12.326	-17.196	1.9743	3.3891	6.89	18.287	1.4659	0.88889	-5.436	1.0911	1406.9
16.18	1619	78	NaN	3.3738	6.5328	9.349	-175.23	18.196	6.042	-4.9871	-654.05	1078.8	30.979	749.01	1086	43.012	54.376	0	1	-0.72752	-2.7226	-12.305	-17.175	1.9054	3.2979	6.8276	17.901	1.1779	0.5753	-5.4778	0.72636	1403.5
16.19	1620	78	NaN	3.3158	6.5497	9.3322	-175.31	17.868	6.0059	-4.5075	-650.9	1079.3	31.113	748.47	1085.1	44.859	56	0	1	-0.71627	-2.7112	-12.288	-17.157	1.8577	3.2301	6.7848	17.633	1.1414	0.5189	-5.503	0.47546	1399.8
16.2	1621	78	NaN	3.2172	6.5449	9.3255	-175.39	17.523	5.9434	-4.0846	-647.8	1079.9	31.19	748.18	1084.2	42.015	54.487	0	1	-0.74567	-2.741	-12.27	-17.139	1.7697	3.1587	6.7211	17.347	1.024	0.41774	-5.5486	0.2076	1396.4
16.21	1622	78	NaN	3.1491	6.5426	9.3059	-175.48	17.224	5.9291	-3.6827	-645.11	1080.3	31.38	748.05	1083.4	42.05	55.42	0	1	-0.84983	-2.8467	-12.251	-17.12	1.7074	3.0736	6.6709	17.096	0.85754	0.22687	-5.5797	-0.024417	1393.6
16.22	1623	78	NaN	3.1266	6.5531	9.2607	-175.58	17.005	5.9505	-3.2583	-642.89	1080.6	31.626	748	1082.9	41.503	54.155	0	1	-1.1105	-3.1112	-12.228	-17.098	1.69	2.986	6.6474	16.911	0.57945	-0.1252	-5.5808	-0.18734	1391.3
16.23	1624	78	NaN	3.0799	6.5644	9.1901	-175.65	16.847	5.8681	-2.7665	-640.7	1080.9	31.542	747.92	1082.5	42.084	59.143	0	1	-1.381	-3.3857	-12.206	-17.075	1.6646	2.9365	6.6299	16.782	0.28361	-0.4492	-5.5758	-0.29361	1389
16.24	1625	78	NaN	3.0277	6.5541	9.1886	-175.72	16.727	5.8788	-2.4928	-638.57	1081.3	31.707	747.88	1082.2	42.441	56.566	0	1	-1.3775	-3.3821	-12.189	-17.059	1.6146	2.8684	6.5896	16.692	0.2371	-0.51375	-5.5998	-0.36724	1386.9
16.25	1626	78	NaN	2.9865	6.5705	9.1524	-175.8	16.63	5.7694	-2.0248	-635.48	1081.7	31.538	747.89	1081.8	43.572	63.117	0	1	-1.4252	-3.4305	-12.172	-17.042	1.5967	2.8083	6.5718	16.629	0.17149	-0.62221	-5.6004	-0.41297	1383.8
16.26	1627	78	NaN	2.947	6.6022	9.0776	-175.89	16.578	5.6902	-1.4169	-632.01	1082.2	31.415	747.98	1081.4	44.667	64.94	0	1	-1.5164	-3.523	-12.154	-17.024	1.5841	2.7429	6.5724	16.608	0.067758	-0.78009	-5.5818	-0.41633	1380.4
16.27	1628	78	NaN	2.9022	6.6228	8.9963	-175.98	16.58	5.6865	-0.83493	-628.82	1082.5	31.447	748.14	1081.2	44.219	69.42	0	1	-1.5796	-3.5872	-12.148	-17.018	1.5592	2.6774	6.5697	16.633	-0.020357	-0.90979	-5.5786	-0.38444	1377.3
16.28	1629	78	NaN	2.8492	6.5927	8.9749	-176.03	16.635	5.6846	-0.54431	-626.63	1082.8	31.438	748.26	1081.2	43.946	73.173	0	1	-1.6411	-3.6496	-12.143	-17.013	1.5166	2.6368	6.5255	16.702	-0.12442	-1.0128	-5.6175	-0.31039	1375.3
16.29	1630	78	NaN	2.8335	6.6022	8.894	-176.09	16.729	5.7117	-0.036523	-624.23	1083	31.525	748.36	1081.2	43.289	77.403	0	1	-1.7042	-3.7136	-12.139	-17.008	1.5163	2.5888	6.5266	16.805	-0.18788	-1.1248	-5.6122	-0.20355	1372.9
16.3	1631	78	NaN	2.7983	6.6138	8.8321	-176.14	16.875	5.6742	0.40193	-621.81	1083.3	31.416	748.45	1081.3	44.548	79.835	0	1	-1.7398	-3.7498	-12.136	-17.005	1.5017	2.5617	6.5315	16.957	-0.23815	-1.1881	-5.6042	-0.048409	1370.6
16.31	1632	78	NaN	2.77	6.6248	8.7803	-176.19	17.023	5.6443	0.86403	-619.38	1083.5	31.31	748.58	1081.4	44.257	81.186	0	1	-1.7223	-3.732	-12.134	-17.004	1.495	2.5372	6.5371	17.111	-0.22733	-1.1949	-5.5971	0.10715	1368.3
16.32	1633	78	NaN	2.7401	6.6323	8.737	-176.24	17.192	5.6371	1.3841	-616.61	1083.7	31.226	748.76	1081.5	44.394	81.173	0	1	-1.6945	-3.7038	-12.134	-17.004	1.4881	2.5113	6.5408	17.284	-0.20644	-1.1925	-5.5935	0.28009	1365.7
16.33	1634	78	NaN	2.6745	6.6344	8.7057	-176.28	17.448	5.6255	1.9484	-612.93	1083.9	31.052	748.97	1081.7	43.986	80.79	0	1	-1.6451	-3.6536	-12.135	-17.004	1.4503	2.4921	6.5421	17.54	-0.19477	-1.1616	-5.5927	0.53561	1362.2
16.34	1635	78	NaN	2.6246	6.6754	8.6821	-176.31	17.698	5.7372	2.5863	-609.1	1084.2	31.172	749.09	1082	45.905	82.755	0	1	-1.4808	-3.487	-12.135	-17.004	1.4189	2.4832	6.5834	17.79	-0.061948	-1.0038	-5.5513	0.78537	1358.5
16.35	1636	78	NaN	2.5764	6.6793	8.6592	-176.32	17.877	5.7312	3.0738	-606.3	1084.3	31.022	749.23	1082.2	45.91	82.778	0	1	-1.3474	-3.3516	-12.135	-17.005	1.3952	2.4945	6.5886	17.968	0.047817	-0.8571	-5.5467	0.9628	1355.8
16.36	1637	78	NaN	2.5249	6.6829	8.6373	-176.33	18.015	5.6717	3.5094	-603.76	1084.4	30.721	749.4	1082.3	45.341	79.799	0	1	-1.2411	-3.2438	-12.137	-17.006	1.3728	2.521	6.5925	18.105	0.13169	-0.72274	-5.5444	1.0985	1353.4
16.37	1638	78	NaN	2.4676	6.6935	8.6187	-176.32	18.152	5.6166	3.9891	-600.82	1084.6	30.379	749.6	1082.4	44.27	69.325	0	1	-1.1301	-3.1311	-12.139	-17.008	1.348	2.5598	6.6015	18.244	0.21794	-0.57129	-5.5371	1.2356	1350.7
16.38	1639	78	NaN	2.4061	6.7019	8.6044	-176.31	18.33	5.6148	4.5912	-597.05	1084.8	30.106	749.79	1082.6	41.737	66.765	0	1	-1.0147	-3.014	-12.141	-17.01	1.3208	2.6075	6.6072	18.425	0.30608	-0.40652	-5.5334	1.415	1347.1
16.39	1640	78	NaN	2.3795	6.7276	8.5568	-176.3	18.433	5.6226	5.1282	-594.4	1084.9	29.937	749.91	1082.7	42.791	62.765	0	1	-0.9511	-2.9495	-12.143	-17.013	1.3223	2.6462	6.6325	18.528	0.37117	-0.30329	-5.5106	1.5151	1344.5
16.4	1641	78	NaN	2.3688	6.756	8.5421	-176.27	18.519	5.6224	5.5887	-591.71	1085	29.734	750.01	1082.7	41.195	60.784	0	1	-0.88378	-2.8811	-12.146	-17.016	1.3379	2.6986	6.6604	18.615	0.45408	-0.18255	-5.4857	1.5994	1341.9
16.41	1642	78	NaN	2.3665	6.7866	8.5445	-176.22	18.616	5.6257	6.1221	-588.21	1085	29.448	750.16	1082.8	43.201	58.971	0	1	-0.79961	-2.7957	-12.15	-17.019	1.368	2.7799	6.6897	18.713	0.56839	-0.015876	-5.46	1.6936	1338.6
16.42	1643	78	NaN	2.3689	6.8089	8.568	-176.14	18.708	5.6498	6.6883	-584.13	1085.1	29.127	750.36	1082.8	42.801	60.34	0	1	-0.75089	-2.7463	-12.153	-17.023	1.4056	2.8918	6.7095	18.808	0.6547	0.14548	-5.4439	1.7847	1334.7
16.43	1644	78	NaN	2.374	6.8105	8.6145	-176.04	18.768	5.7091	7.1743	-580.18	1085.2	28.865	750.6	1082.8	41.957	58.139	0	1	-0.71051	-2.7053	-12.157	-17.027	1.4402	3.0234	6.7074	18.871	0.72969	0.31803	-5.4496	1.8446	1331
16.44	1645	78	NaN	2.379	6.801	8.575	-175.98	18.809	5.7631	7.6498	-577.43	1085.2	28.695	750.73	1082.8	42.376	61.967	0	1	-0.63312	-2.6268	-12.159	-17.029	1.4712	3.1144	6.6993	18.91	0.83809	0.48758	-5.4601	1.8812	1328.3
16.45	1646	78	NaN	2.428	6.8088	8.5196	-175.89	18.83	5.8018	8.4312	-573.45	1085.1	28.354	750.96	1082.8	41.405	59.919	0	1	-0.55573	-2.5483	-12.162	-17.031	1.5662	3.2447	6.7102	18.928	1.0105	0.69646	-5.4516	1.8967	1324.6
16.46	1647	78	NaN	2.4721	6.8329	8.4283	-175.82	18.803	5.8321	9.2308	-569.97	1084.9	28.059	751.24	1082.8	42.576	60.93	0	1	-0.58567	-2.5786	-12.165	-17.034	1.6556	3.3624	6.7406	18.895	1.0699	0.78379	-5.4243	1.8606	1321.3
16.47	1648	78	NaN	2.4899	6.8604	8.3728	-175.76	18.741	5.8547	9.81	-567.06	1084.8	27.816	751.55	1082.7	42.349	61.63	0	1	-0.60068	-2.5939	-12.168	-17.037	1.7075	3.4572	6.7732	18.828	1.1068	0.86333	-5.3944	1.7908	1318.7
16.48	1649	78	NaN	2.4808	6.8874	8.4231	-175.69	18.672	5.8806	10.102	-563.97	1084.7	27.561	751.91	1082.7	42.378	62.923	0	1	-0.59718	-2.5903	-12.17	-17.04	1.7206	3.547	6.801	18.759	1.1235	0.95666	-5.3692	1.7188	1316
16.49	1650	78	NaN	2.5134	7.0056	8.4175	-175.55	18.621	6.0036	11.071	-558.06	1084.4	27.305	752.47	1082.8	42.181	63.045	0	1	-0.60655	-2.5998	-12.173	-17.043	1.8037	3.7382	6.9348	18.691	1.1972	1.1384	-5.2382	1.6488	1310.6
16.5	1651	78	NaN	2.5109	7.0976	8.4446	-175.45	18.626	6.0184	11.613	-554.68	1084.2	27.018	752.81	1082.9	43.557	68.789	0	1	-0.61926	-2.6127	-12.176	-17.046	1.8359	3.8723	7.0398	18.684	1.2166	1.2596	-5.1361	1.6381	1307.6
16.51	1652	78	NaN	2.5135	7.2248	8.47	-175.35	18.657	6.0489	12.112	-551.6	1084	26.792	753.1	1083	43.995	72.302	0	1	-0.63678	-2.6305	-12.179	-17.049	1.8689	4.0037	7.1814	18.7	1.2321	1.3731	-4.9976	1.6519	1304.8
16.52	1653	78	NaN	2.5006	7.3975	8.5139	-175.24	18.739	6.165	12.642	-547.88	1083.7	26.732	753.41	1083.2	44.841	73.343	0	1	-0.64975	-2.6437	-12.182	-17.051	1.8802	4.1423	7.3749	18.762	1.2305	1.4987	-4.8068	1.7107	1301.4
16.53	1654	78	NaN	2.4502	7.5921	8.5964	-175.11	18.9	6.3725	13.17	-543.38	1083.3	26.851	753.76	1083.5	43.754	73.941	0	1	-0.66093	-2.655	-12.184	-17.054	1.846	4.2841	7.5987	18.894	1.185	1.629	-4.5856	1.8398	1297.2
16.54	1655	78	NaN	2.4096	7.6901	8.6683	-175	19.122	6.4461	13.526	-540.33	1083	26.739	753.86	1083.8	44.279	74.054	0	1	-0.67412	-2.6684	-12.187	-17.056	1.8247	4.4114	7.7229	19.089	1.1505	1.743	-4.4639	2.0324	1294.3
16.55	1656	78	NaN	2.3845	7.7867	8.664	-174.92	19.386	6.4578	14.06	-537.17	1082.7	26.473	753.97	1084.2	45.389	74.484	0	1	-0.69392	-2.6885	-12.189	-17.059	1.8337	4.5271	7.8509	19.322	1.1397	1.8386	-4.3384	2.2631	1291.2
16.56	1657	78	NaN	2.3698	7.8715	8.6098	-174.85	19.639	6.469	14.729	-533.98	1082.3	26.256	754.11	1084.5	43.879	74.862	0	1	-0.76034	-2.7559	-12.193	-17.063	1.8571	4.6384	7.9694	19.541	1.0968	1.8826	-4.2239	2.478	1288.2
16.57	1658	78	NaN	2.3448	7.9221	8.5453	-174.74	19.925	6.4666	15.522	-530.22	1081.7	25.894	754.39	1084.9	42.328	74.988	0	1	-0.19759	-2.1848	-12.187	-17.057	1.8822	4.7955	8.0607	19.786	1.6846	2.6106	-4.1265	2.7296	1284.7
16.58	1659	78	NaN	2.3029	7.9359	8.5036	-174.6	20.253	6.4259	16.41	-525.53	1081	25.225	754.97	1085.3	45.932	75.797	0	1	0.97599	-0.994	-12.171	-17.041	1.9085	5.0058	8.1265	20.062	2.8845	4.0118	-4.0448	3.0211	1280.5
16.59	1660	78	NaN	2.3005	7.9872	8.4813	-174.58	20.417	6.3274	17.298	-520.54	1080.3	24.459	756.32	1085.8	45.613	75.878	0	1	1.0309	-0.9383	-12.171	-17.041	1.9791	5.0984	8.2345	20.17	3.01	4.1601	-3.9369	3.1286	1276.9
16.6	1661	78	NaN	2.2982	7.9804	8.4967	-174.36	21.163	6.7106	17.872	-517.1	1079.8	25.026	755.21	1086.4	44.542	75.748	0	1	0.9869	-0.98293	-12.173	-17.043	1.976	5.3206	8.2772	20.866	2.9629	4.3377	-3.8959	3.8233	1272.3
16.61	1662	78	NaN	2.3124	7.9575	8.5002	-174.29	21.594	6.8533	18.473	-513.82	1079.2	25.117	755.07	1086.8	44.514	75.198	0	1	0.96176	-1.0084	-12.174	-17.044	2.0124	5.4109	8.302	21.25	2.9741	4.4025	-3.8724	4.2058	1268.9
16.62	1663	78	NaN	2.3247	7.9239	8.4971	-174.25	22.021	6.9307	19.259	-509.86	1078.5	24.981	755.22	1087.4	43.478	77.073	0	1	0.94111	-1.0294	-12.176	-17.046	2.0656	5.4947	8.3249	21.62	3.0067	4.4653	-3.8512	4.5741	1265.1
16.63	1664	78	NaN	2.3266	7.8869	8.4924	-174.12	22.658	7.1273	20.227	-505.22	1077.7	24.995	754.96	1088	49.019	83.566	0	1	0.93066	-1.04	-12.179	-17.049	2.1099	5.6605	8.3541	22.191	3.0405	4.6205	-3.8248	5.1424	1260.2
16.64	1665	78	NaN	2.3493	7.8717	8.4667	-174.06	23.015	7.3145	21.028	-501.88	1077.2	25.096	755.04	1088.4	51.07	85.351	0	1	0.85398	-1.1178	-12.18	-17.05	2.1638	5.7514	8.3862	22.5	3.0178	4.6336	-3.7936	5.4508	1257
16.65	1666	78	NaN	2.3571	7.8199	8.5211	-173.98	23.512	7.4288	21.984	-497.06	1076.3	24.932	755.11	1089.1	50.651	84.357	0	1	0.75212	-1.2212	-12.18	-17.05	2.2222	5.8806	8.4046	22.927	2.9744	4.6594	-3.7758	5.8775	1252.2
16.66	1667	78	NaN	2.3633	7.8011	8.5828	-173.96	23.882	7.4847	22.72	-493.19	1075.7	24.785	755.17	1089.5	50.638	84.282	0	1	0.68223	-1.2921	-12.183	-17.053	2.2685	5.941	8.4383	23.245	2.9508	4.6489	-3.7447	6.1923	1248.4
16.67	1668	78	NaN	2.3495	7.7843	8.666	-173.97	24.144	7.5267	23.282	-489.82	1075.1	24.724	755.26	1089.9	49.704	84.376	0	1	0.56002	-1.4161	-12.185	-17.055	2.2831	5.9601	8.4646	23.464	2.8432	4.544	-3.7206	6.4092	1245.2
16.68	1669	78	NaN	2.3135	7.7423	8.762	-173.97	24.373	7.5782	23.883	-486.14	1074.5	24.675	755.43	1090.2	50.187	84.8	0	1	0.38544	-1.5932	-12.187	-17.057	2.2769	5.9914	8.47	23.645	2.6624	4.3982	-3.7169	6.5887	1241.7
16.69	1670	78	NaN	2.2902	7.6757	8.7985	-173.92	24.692	7.6125	24.995	-481.11	1073.6	24.311	755.63	1090.7	49.242	84.926	0	1	0.28162	-1.6986	-12.19	-17.06	2.3219	6.1164	8.4693	23.898	2.6035	4.4178	-3.7206	6.8386	1236.9
16.7	1671	78	NaN	2.238	7.576	8.8217	-173.88	24.944	7.702	26.096	-476.14	1072.7	24.304	755.75	1091	50.615	84.949	0	1	0.18612	-1.7955	-12.193	-17.063	2.3214	6.2013	8.4278	24.092	2.5075	4.4059	-3.7652	7.0293	1232
16.71	1672	78	NaN	2.1931	7.5139	8.8113	-173.8	25.181	7.7598	26.991	-472.26	1072	24.27	755.61	1091.3	50.065	85.546	0	1	0.11056	-1.8722	-12.196	-17.065	2.32	6.3256	8.4143	24.281	2.4306	4.4534	-3.7815	7.2151	1228
16.72	1673	78	NaN	2.1479	7.4477	8.851	-173.7	25.414	7.8008	27.831	-468.12	1071.2	24.126	755.47	1091.5	51.766	84.92	0	1	-0.018637	-2.0033	-12.198	-17.068	2.3213	6.4732	8.396	24.466	2.3027	4.4699	-3.8023	7.3981	1223.8
16.73	1674	78	NaN	2.1014	7.3757	8.9481	-173.6	25.635	7.832	28.751	-463.11	1070.3	23.886	755.42	1091.6	48.062	79.57	0	1	-0.2818	-2.2703	-12.2	-17.07	2.3302	6.6333	8.3761	24.635	2.0484	4.363	-3.8239	7.5652	1218.7
16.74	1675	78	NaN	2.0667	7.3686	8.9836	-173.48	25.808	7.8377	29.833	-457.88	1069.4	23.679	755.3	1091.7	44.119	75.272	0	1	-0.52679	-2.5189	-12.202	-17.071	2.3574	6.8126	8.4229	24.753	1.8306	4.2937	-3.7789	7.682	1213.4
16.75	1676	78	NaN	2.0308	7.3257	9.0995	-173.41	25.89	7.8777	30.321	-454.57	1068.8	23.7	755.2	1091.7	42.832	72.126	0	1	-0.76211	-2.7577	-12.204	-17.073	2.3444	6.9042	8.4098	24.806	1.5823	4.1465	-3.7938	7.7327	1210
16.76	1677	78	NaN	1.9926	7.2942	9.1667	-173.36	25.931	7.8583	30.617	-452.53	1068.5	23.584	755.14	1091.7	42.711	71.962	0	1	-0.97955	-2.9783	-12.203	-17.073	2.3262	6.9745	8.3968	24.828	1.3467	3.9962	-3.8066	7.7548	1207.9
16.77	1678	78	NaN	1.9777	7.299	9.1925	-173.27	25.984	7.8186	31.302	-449.25	1067.8	23.376	754.99	1091.7	44.282	72.351	0	1	-1.1616	-3.1631	-12.203	-17.073	2.3548	7.1048	8.4342	24.849	1.1932	3.9417	-3.7691	7.7762	1204.5
16.78	1679	78	NaN	1.9784	7.3298	9.2169	-173.16	26.057	7.7926	32.298	-444.6	1066.9	23.2	754.73	1091.7	43.19	72.296	0	1	-1.3072	-3.3108	-12.203	-17.073	2.413	7.2708	8.5116	24.875	1.1059	3.96	-3.6915	7.802	1199.6
16.79	1680	78	NaN	1.9478	7.3356	9.3127	-173.13	26.096	7.803	32.752	-441.37	1066.3	23.255	754.47	1091.6	43.39	75.817	0	1	-1.5186	-3.5253	-12.203	-17.073	2.4028	7.3242	8.5485	24.883	0.88419	3.799	-3.6546	7.8102	1196.1
16.8	1681	78	NaN	1.8947	7.3711	9.4073	-173.07	26.116	7.6707	33.558	-436.52	1065.4	22.876	754.09	1091.6	44.063	79.578	0	1	-1.7988	-3.8096	-12.203	-17.073	2.4088	7.4412	8.6334	24.854	0.60999	3.6316	-3.5696	7.7809	1190.9
16.81	1682	78	NaN	1.8378	7.4236	9.449	-173.01	26.107	7.5824	34.473	-431.62	1064.3	22.518	753.62	1091.6	48.163	83.179	0	1	-1.9669	-3.9802	-12.202	-17.072	2.4157	7.564	8.7433	24.787	0.44882	3.5838	-3.4588	7.7154	1185.6
16.82	1683	78	NaN	1.7834	7.4591	9.4784	-173	26.053	7.6182	35.239	-427.59	1063.4	22.527	753.15	1091.6	49.227	85.26	0	1	-2.1179	-4.1334	-12.201	-17.07	2.4002	7.6133	8.8262	24.686	0.28237	3.48	-3.3745	7.616	1181.1
16.83	1684	78	NaN	1.7396	7.4767	9.5009	-173.03	25.956	7.7488	35.855	-424.37	1062.7	22.817	752.73	1091.6	50.019	84.879	0	1	-2.2613	-4.2789	-12.198	-17.068	2.3742	7.6012	8.8796	24.553	0.11296	3.3223	-3.3189	7.4853	1177.5
16.84	1685	78	NaN	1.7145	7.5053	9.4923	-173.04	25.829	7.8465	36.549	-421.08	1062	22.921	752.35	1091.5	50.069	85.147	0	1	-2.6235	-4.6464	-12.196	-17.065	2.3799	7.6216	8.9451	24.389	-0.24357	2.9752	-3.2504	7.3242	1173.9
16.85	1686	78	NaN	1.6676	7.5105	9.5495	-173.03	25.668	7.8469	37.011	-417.89	1061.3	22.701	752.02	1091.3	49.147	85.399	0	1	-3.0585	-5.0879	-12.192	-17.062	2.3684	7.6664	8.9833	24.195	-0.69006	2.5785	-3.2091	7.1327	1170.4
16.86	1687	78	NaN	1.6208	7.5024	9.565	-173.05	25.527	7.8034	37.603	-414.7	1060.4	22.389	751.58	1091.2	49.643	85.283	0	1	-3.2041	-5.2356	-12.19	-17.06	2.3682	7.7003	9.0136	24.015	-0.83592	2.4647	-3.1764	6.9556	1166.8
16.87	1688	78	NaN	1.5544	7.4843	9.6036	-173.03	25.339	7.903	38.415	-409.74	1059.2	22.283	750.75	1091	49.159	84.352	0	1	-3.35	-5.3837	-12.188	-17.057	2.3509	7.764	9.0549	23.768	-0.99916	2.3803	-3.1327	6.7111	1161
16.88	1689	78	NaN	1.4803	7.4579	9.6743	-172.99	25.134	8.1134	39.204	-404.16	1057.8	22.409	749.75	1090.8	47.833	83.274	0	1	-3.4993	-5.5352	-12.182	-17.052	2.3142	7.8434	9.0935	23.498	-1.1851	2.3083	-3.0886	6.4466	1154.5
16.89	1690	78	NaN	1.4287	7.4231	9.7419	-172.96	25	8.2568	39.556	-400.85	1057	22.609	749.09	1090.6	44.196	77.878	0	1	-3.6527	-5.6908	-12.177	-17.047	2.2731	7.8845	9.096	23.327	-1.3796	2.1937	-3.0813	6.28	1150.6
16.9	1691	78	NaN	1.3543	7.3562	9.6733	-173.06	24.832	8.3491	40.412	-395.96	1055.7	22.865	748.18	1090.4	44.601	73.416	0	1	-3.8108	-5.8513	-12.173	-17.043	2.233	7.8138	9.0955	23.093	-1.5779	1.9625	-3.0777	6.05	1144.8
16.91	1692	78	NaN	1.3126	7.286	9.6871	-173.1	24.766	8.3219	40.802	-392.38	1054.7	22.792	747.37	1090.2	43.049	66.034	0	1	-3.8031	-5.8434	-12.17	-17.04	2.2179	7.8089	9.0709	22.981	-1.5852	1.9655	-3.0994	5.9415	1140.4
16.92	1693	78	NaN	1.2856	7.2402	9.6646	-173.1	24.737	8.2726	41.128	-390	1054.1	22.667	746.78	1090.1	41.707	24.005	0	1	-3.7725	-5.8124	-12.167	-17.037	2.216	7.8335	9.0577	22.92	-1.5565	2.0211	-3.1098	5.8828	1137.5
16.93	1694	78	NaN	1.2496	7.1968	9.6224	-173.09	24.682	8.2373	41.509	-387.26	1053.3	22.659	746.13	1090	41.525	57.216	0	1	-3.7444	-5.7839	-12.165	-17.034	2.2025	7.8579	9.0532	22.826	-1.5419	2.074	-3.1114	5.7915	1134.1
16.94	1695	78	NaN	1.1801	7.1107	9.6343	-173.11	24.543	8.2139	41.922	-382.19	1052	22.853	744.99	1089.8	43.061	48.548	0	1	-3.6638	-5.7021	-12.162	-17.032	2.1494	7.8578	9.0335	22.62	-1.5145	2.1557	-3.129	5.5882	1128
16.95	1696	78	NaN	1.0817	6.971	9.6079	-173.14	24.348	8.1241	42.38	-377.17	1050.6	23.021	743.84	1089.6	41.621	52.302	0	1	-3.5583	-5.5951	-12.161	-17.031	2.071	7.8445	8.9633	22.355	-1.4873	2.2495	-3.1976	5.3248	1121.9
16.96	1697	78	NaN	0.9819	6.7907	9.5383	-173.13	24.213	7.9833	42.877	-372.16	1049.2	23.119	742.44	1089.4	42.06	45.352	0	1	-3.4552	-5.4904	-12.16	-17.03	1.9975	7.8853	8.8577	22.146	-1.4577	2.3949	-3.3022	5.1159	1115.5
16.97	1698	78	NaN	0.88773	6.633	9.4971	-173.1	24.046	7.836	43.197	-368.12	1048.1	23.175	741.39	1089.2	43.087	46.832	0	1	-3.3431	-5.3767	-12.159	-17.029	1.9216	7.9298	8.7563	21.923	-1.4216	2.5531	-3.4031	4.8935	1110.5
16.98	1699	78	NaN	0.79897	6.497	9.4574	-173.06	23.847	7.6759	43.459	-364.75	1047.2	23.153	740.62	1089	41.576	41.53	0	1	-3.0881	-5.1179	-12.159	-17.028	1.8514	7.9903	8.6645	21.68	-1.2367	2.8724	-3.4941	4.6516	1106.3
16.99	1700	78	NaN	0.70595	6.3505	9.3724	-172.99	23.638	7.4765	43.864	-361.22	1046.2	23.038	739.77	1088.8	41.686	41.088	0	1	-2.8858	-4.9126	-12.158	-17.027	1.7896	8.0934	8.5689	21.419	-1.0962	3.1807	-3.5889	4.392	1102
17	1701	78	NaN	0.54822	6.1189	9.3433	-172.91	23.308	7.2035	44.182	-356.25	1044.8	23.183	738.4	1088.5	41.99	37.779	0	1	-2.7451	-4.7698	-12.157	-17.027	1.6472	8.1938	8.4066	21.021	-1.0978	3.424	-3.7504	3.9939	1095.7
17.01	1702	78	NaN	0.43501	5.9828	9.3312	-172.82	23.062	7.0063	44.383	-352.61	1043.8	23.401	737.39	1088.3	40.912	34.256	0	1	-2.5897	-4.6122	-12.156	-17.026	1.5378	8.2859	8.3225	20.723	-1.0519	3.6738	-3.8339	3.6966	1091.1
17.02	1703	78	NaN	0.36138	5.8761	9.3491	-172.75	22.876	6.8913	44.431	-350.31	1043.2	23.576	736.74	1088.2	40.212	34.342	0	1	-2.4422	-4.4625	-12.156	-17.026	1.4604	8.35	8.2489	20.503	-0.98176	3.8875	-3.907	3.4773	1088.2
17.03	1704	78	NaN	0.25411	5.7201	9.3568	-172.63	22.519	6.662	44.534	-346.93	1042.2	23.708	735.84	1087.9	41.631	24.005	0	1	-2.3223	-4.3408	-12.155	-17.025	1.356	8.4758	8.1381	20.101	-0.96627	4.135	-4.0171	3.0761	1083.9
17.04	1705	78	NaN	0.067371	5.4754	9.3136	-172.39	21.838	6.1812	44.877	-340.69	1040.5	23.844	734.23	1087.4	41.786	40.955	0	1	-2.2026	-4.2194	-12.155	-17.024	1.1883	8.7331	7.9751	19.338	-1.0143	4.5137	-4.1795	2.314	1076.2
17.05	1706	78	NaN	0.018462	5.3368	9.2654	-172.21	21.396	5.9605	45.121	-337.46	1039.6	24.123	733.44	1087.2	41.749	60.133	0	1	-2.0834	-4.0984	-12.154	-17.023	1.1418	8.9098	7.8813	18.852	-0.94163	4.8113	-4.2725	1.8281	1072.2
17.06	1707	78	NaN	-0.050578	5.1738	9.2207	-171.91	20.64	5.5344	45.298	-332.77	1038.3	24.115	732.33	1086.7	40.159	62.779	0	1	-1.8211	-3.8322	-12.152	-17.022	1.0888	9.2338	7.7766	18.037	-0.73232	5.4016	-4.3758	1.0146	1066.4
17.07	1708	78	NaN	-0.09524	5.0162	9.1777	-171.64	19.999	5.1673	45.45	-329	1037.1	24.126	731.39	1086.3	40.707	61.197	0	1	-1.4932	-3.4995	-12.151	-17.021	1.0568	9.5102	7.6695	17.346	-0.43642	6.0106	-4.4814	0.32537	1061.7
17.08	1709	78	NaN	-0.12248	4.8926	9.1254	-171.38	19.417	4.7725	45.601	-325.82	1036.2	24.01	730.69	1086	41.65	64.868	0	1	-1.298	-3.3015	-12.149	-17.019	1.0482	9.7875	7.5912	16.718	-0.24979	6.486	-4.5582	-0.30107	1057.9
17.09	1710	78	NaN	-0.14424	4.8051	9.0587	-171.08	18.786	4.2736	45.76	-322.55	1035.2	23.686	730.12	1085.7	41.078	62.629	0	1	-1.1372	-3.1383	-12.149	-17.018	1.0571	10.123	7.5499	16.041	-0.080101	6.9844	-4.5987	-0.97731	1054.1
17.1	1711	78	NaN	-0.14279	4.6531	9.0002	-170.82	18.258	3.944	45.891	-319.48	1034.2	23.699	729.07	1085.3	42.372	63.537	0	1	-1.018	-3.0174	-12.149	-17.018	1.0697	10.388	7.443	15.468	0.05164	7.3702	-4.7055	-1.5504	1050
17.11	1712	78	NaN	-0.16459	4.5202	8.9656	-170.57	17.748	3.7496	45.928	-316.4	1033.3	24.236	727.96	1085	42.433	70.631	0	1	-0.9145	-2.9123	-12.149	-17.019	1.0253	10.622	7.3561	14.912	0.11079	7.7099	-4.7932	-2.1068	1045.9
17.12	1713	78	NaN	-0.16812	4.3824	8.901	-170.3	17.249	3.4972	46.029	-313.33	1032.3	24.612	726.89	1084.6	41.787	65.267	0	1	-0.81367	-2.81	-12.15	-17.02	1.0113	10.875	7.2626	14.369	0.19768	8.0649	-4.8876	-2.6509	1041.8
17.13	1714	78	NaN	-0.17441	4.1869	8.7635	-169.92	16.586	3.0503	46.284	-309.09	1030.8	24.824	725.37	1084.1	42.062	65.327	0	1	-0.66794	-2.6621	-12.152	-17.022	1.014	11.265	7.1308	13.642	0.34606	8.6026	-5.0215	-3.3801	1036
17.14	1715	78	NaN	-0.20306	3.9243	8.5637	-169.4	15.712	2.4124	46.666	-303.39	1028.8	24.97	723.26	1083.2	42.061	63.022	0	1	-0.49694	-2.4886	-12.155	-17.025	1.0076	11.812	6.958	12.678	0.51061	9.3232	-5.197	-4.3468	1028.3
17.15	1716	78	NaN	-0.24051	3.7222	8.4593	-169	15.027	1.9589	46.852	-299.05	1027.2	25.113	721.8	1082.5	40.839	59.753	0	1	-0.2724	-2.2608	-12.158	-17.028	0.97944	12.22	6.8218	11.927	0.70704	9.9597	-5.3366	-5.1011	1022.6
17.16	1717	78	NaN	-0.26589	3.6093	8.3964	-168.76	14.563	1.7272	46.959	-296.04	1026.1	25.47	720.65	1082	44.135	58.88	0	1	-0.052701	-2.0378	-12.161	-17.031	0.94497	12.45	6.751	11.422	0.89227	10.412	-5.4101	-5.6091	1018.4
17.17	1718	78	NaN	-0.29688	3.466	8.3743	-168.5	13.85	1.3007	46.97	-292.25	1024.7	25.608	719.7	1081.2	41.697	58.651	0	1	0.16331	-1.8186	-12.164	-17.033	0.91245	12.706	6.6612	10.655	1.0758	10.887	-5.5024	-6.3785	1013.8
17.18	1719	78	NaN	-0.32412	3.3525	8.3445	-168.29	13.271	0.90914	47.016	-289.24	1023.6	25.555	719.03	1080.7	42.297	59.558	0	1	0.3582	-1.6209	-12.168	-17.037	0.89524	12.93	6.5918	10.032	1.2534	11.31	-5.5761	-7.0054	1010.1
17.19	1720	78	NaN	-0.34912	3.2748	8.28	-168.12	12.876	0.57937	47.168	-287.09	1022.7	25.308	718.51	1080.2	41.849	62.247	0	1	0.53808	-1.4384	-12.172	-17.042	0.8962	13.122	6.5446	9.6063	1.4343	11.684	-5.6273	-7.4353	1007.5
17.2	1721	78	NaN	-0.40518	3.0701	8.2113	-167.83	11.731	-0.29279	47.336	-281.62	1020.5	24.654	717.48	1078.8	41.856	61.056	0	1	0.69861	-1.2755	-12.176	-17.045	0.8953	13.474	6.4076	8.3938	1.5939	12.199	-5.7682	-8.6516	1001.1
17.21	1722	78	NaN	-0.42386	3.004	8.1611	-167.73	11.396	-0.57114	47.452	-280.03	1019.8	24.367	717.28	1078.4	40.392	61.588	0	1	0.98783	-0.98198	-12.184	-17.054	0.90219	13.591	6.3649	8.0349	1.89	12.609	-5.8194	-9.0191	999.3
17.22	1723	78	NaN	-0.45903	2.8188	8.0943	-167.57	10.61	-0.79287	47.629	-275.97	1018	24.883	716.17	1077.4	41.338	60.443	0	1	1.4362	-0.52701	-12.199	-17.068	0.85433	13.747	6.2413	7.1874	2.2905	13.22	-5.9573	-9.8809	994.17
17.23	1724	78	NaN	-0.49363	2.6297	8.0374	-167.4	9.8079	-1.0051	47.802	-271.95	1016.3	25.423	715.16	1076.4	42.182	64.765	0	1	1.6825	-0.27713	-12.207	-17.077	0.80514	13.903	6.1158	6.3218	2.4876	13.626	-6.0912	-10.755	989.19
17.24	1725	78	NaN	-0.51434	2.5069	8.0041	-167.28	9.259	-1.2101	47.923	-269.41	1015.1	25.591	714.76	1075.8	41.351	66.303	0	1	1.8734	-0.083399	-12.214	-17.084	0.78553	14.024	6.0372	5.7287	2.6589	13.941	-6.1767	-11.355	986.3
17.25	1726	78	NaN	-0.52259	2.3995	7.9805	-167.17	8.7457	-1.3931	47.986	-266.88	1013.9	25.796	714.34	1075.3	42.383	62.792	0	1	2.0059	0.051115	-12.22	-17.09	0.77291	14.121	5.9755	5.1696	2.7789	14.172	-6.2444	-11.92	983.38
17.26	1727	78	NaN	-0.53477	2.2434	7.9351	-167.02	8.0211	-1.7743	48.143	-263.16	1012.2	25.705	714.04	1074.6	41.741	66.265	0	1	2.1563	0.20367	-12.229	-17.099	0.78062	14.3	5.8975	4.367	2.9369	14.503	-6.3314	-12.732	979.45
17.27	1728	78	NaN	-0.55721	2.1169	7.8669	-166.93	7.5105	-1.932	48.347	-260.38	1010.8	26.033	713.73	1074.1	43.907	63.465	0	1	2.3167	0.36646	-12.24	-17.109	0.75502	14.383	5.8313	3.796	3.0717	14.749	-6.4084	-13.313	976.41
17.28	1729	78	NaN	-0.59063	1.9506	7.7818	-166.84	6.9641	-2.1222	48.604	-256.9	1009.1	26.423	713.38	1073.5	41.932	73.663	0	1	2.4771	0.52926	-12.25	-17.12	0.71898	14.473	5.7502	3.1645	3.1961	15.002	-6.5002	-13.956	972.67
17.29	1730	78	NaN	-0.62277	1.7526	7.7015	-166.72	6.3756	-2.3748	48.858	-252.79	1007	26.742	713.05	1072.9	42.609	76.911	0	1	2.6334	0.68784	-12.261	-17.131	0.68896	14.592	5.66	2.4682	3.3224	15.28	-6.6009	-14.662	968.35
17.3	1731	78	NaN	-0.62495	1.6381	7.6668	-166.65	6.091	-2.3891	48.967	-250.53	1005.7	27.219	712.85	1072.6	42.283	75.999	0	1	2.6892	0.74445	-12.266	-17.135	0.66824	14.639	5.6091	2.1199	3.3575	15.383	-6.6565	-15.015	965.95
17.31	1732	78	NaN	-0.65982	1.5334	7.645	-166.67	5.8525	-2.4877	49.073	-248.29	1004.6	27.553	712.8	1072.4	43.405	75.827	0	1	2.7315	0.78735	-12.272	-17.141	0.62287	14.617	5.5672	1.8187	3.3544	15.404	-6.7044	-15.323	963.72
17.32	1733	78	NaN	-0.68679	1.4265	7.6115	-166.66	5.6508	-2.5834	49.205	-246.1	1003.4	27.861	712.78	1072.1	41.468	75.39	0	1	2.756	0.81225	-12.28	-17.149	0.58838	14.62	5.5276	1.5497	3.3444	15.432	-6.7519	-15.599	961.58
17.33	1734	78	NaN	-0.71223	1.3254	7.5805	-166.65	5.5013	-2.6854	49.347	-243.93	1002.2	28.112	712.78	1071.9	42.958	75.534	0	1	2.7806	0.83715	-12.287	-17.157	0.55927	14.621	5.4955	1.3313	3.3398	15.458	-6.792	-15.826	959.49
17.34	1735	78	NaN	-0.74026	1.1969	7.5443	-166.67	5.3997	-2.8158	49.544	-241.26	1000.7	28.391	712.83	1071.8	44.321	78.109	0	1	2.875	0.93295	-12.296	-17.166	0.52988	14.599	5.4585	1.1381	3.4049	15.532	-6.8376	-16.028	956.98
17.35	1736	78	NaN	-0.77158	0.97033	7.4743	-166.72	5.3229	-3.0052	49.9	-237.17	998.22	28.886	713.04	1071.7	43.285	79.386	0	1	3.1969	1.2596	-12.307	-17.176	0.49531	14.543	5.3887	0.90446	3.6922	15.803	-6.9181	-16.272	953.28
17.36	1737	78	NaN	-0.77359	0.8089	7.4318	-166.84	5.3514	-3.0834	50.189	-234.19	996.39	29.476	713.22	1071.7	43.875	81.27	0	1	3.5188	1.5862	-12.318	-17.187	0.47883	14.413	5.3509	0.80936	3.9976	15.999	-6.9667	-16.378	950.62
17.37	1738	78	NaN	-0.78368	0.68182	7.4106	-166.92	5.4046	-3.11	50.407	-232.06	995.03	29.976	713.35	1071.7	44.642	84.046	0	1	3.8407	1.9129	-12.328	-17.198	0.45436	14.321	5.3167	0.76976	4.295	16.234	-7.0116	-16.428	948.73
17.38	1739	78	NaN	-0.79782	0.57635	7.4183	-166.98	5.4613	-3.1672	50.532	-230.16	993.83	30.36	713.57	1071.7	48.48	84.308	0	1	3.9749	2.0491	-12.339	-17.208	0.42664	14.249	5.2945	0.74311	4.4015	16.298	-7.0442	-16.465	947.16
17.39	1740	78	NaN	-0.81527	0.47754	7.4264	-167.02	5.5414	-3.3053	50.655	-228.27	992.65	30.545	713.87	1071.8	47.03	84.36	0	1	3.9955	2.07	-12.349	-17.218	0.40754	14.198	5.2815	0.73744	4.4031	16.268	-7.0671	-16.481	945.67
17.4	1741	78	NaN	-0.83797	0.36946	7.3836	-167.06	5.6923	-3.5363	50.942	-226.44	991.43	30.438	714.09	1072	46.069	84.569	0	1	3.8835	1.9563	-12.35	-17.22	0.41093	14.185	5.2662	0.79563	4.2944	16.141	-7.0841	-16.424	944.2
17.41	1742	78	NaN	-0.87376	0.25808	7.3721	-167.13	5.8469	-3.5657	51.173	-224.7	990.26	30.886	714.21	1072.1	47.243	82.439	0	1	4.0356	2.1106	-12.357	-17.226	0.36403	14.108	5.2375	0.86757	4.3996	16.219	-7.1192	-16.359	942.68
17.42	1743	78	NaN	-0.89984	0.094608	7.3364	-167.16	6.049	-3.6617	51.537	-222.34	988.6	31.367	714.49	1072.2	44.209	81.74	0	1	4.5416	2.6241	-12.369	-17.239	0.33357	14.069	5.1949	0.94879	4.8752	16.693	-7.1745	-16.29	940.77
17.43	1744	78	NaN	-0.94405	-0.081487	7.3589	-167.2	6.2244	-3.8283	51.778	-219.93	986.9	31.662	714.91	1072.4	44.607	81.049	0	1	4.701	2.7859	-12.374	-17.244	0.2886	14.034	5.1428	1.0001	4.9896	16.82	-7.2315	-16.244	938.96
17.44	1745	78	NaN	-0.99445	-0.23299	7.4069	-167.24	6.3602	-3.9725	51.961	-217.57	985.27	31.951	715.36	1072.5	46.107	80.48	0	1	4.7696	2.8554	-12.378	-17.247	0.23431	13.992	5.1078	1.0194	5.0039	16.848	-7.2699	-16.228	937.21
17.45	1746	78	NaN	-1.0203	-0.33053	7.3953	-167.27	6.4772	-3.9689	52.299	-215.19	983.66	32.565	715.66	1072.5	44.993	80.45	0	1	4.7836	2.8697	-12.381	-17.251	0.19412	13.946	5.1206	1.0261	4.9777	16.815	-7.2608	-16.225	935.28
17.46	1747	78	NaN	-1.0588	-0.43604	7.467	-167.27	6.5501	-4.0393	52.286	-213.76	982.66	32.7	715.89	1072.6	44.624	79.909	0	1	4.8177	2.9042	-12.386	-17.255	0.14814	13.939	5.0876	1.0264	4.9658	16.844	-7.298	-16.229	934.2
17.47	1748	78	NaN	-1.0906	-0.50886	7.4338	-167.27	6.5929	-4.07	52.548	-212.29	981.58	32.903	716.18	1072.6	42.801	79.569	0	1	4.9227	3.0108	-12.392	-17.262	0.12152	13.94	5.0869	0.99712	5.0443	16.951	-7.305	-16.264	933.12
17.48	1749	78	NaN	-1.112	-0.57223	7.4137	-167.29	6.6459	-4.1261	52.78	-210.85	980.55	32.961	716.41	1072.6	42.783	79.554	0	1	5.0408	3.1307	-12.395	-17.265	0.11247	13.936	5.0936	0.98003	5.1533	17.067	-7.3014	-16.285	932.02
17.49	1750	78	NaN	-1.1424	-0.65046	7.407	-167.33	6.6835	-4.1684	52.986	-209.27	979.44	32.992	716.58	1072.5	44.962	79.242	0	1	5.1653	3.257	-12.396	-17.266	0.094788	13.903	5.0907	0.94231	5.2601	17.16	-7.3056	-16.324	930.74
17.5	1751	78	NaN	-1.1998	-0.75895	7.3723	-167.43	6.65	-4.1217	53.278	-207.37	978.05	33.218	716.77	1072.4	45.361	78.491	0	1	5.2107	3.303	-12.399	-17.268	0.043722	13.811	5.0707	0.82043	5.2544	17.114	-7.3281	-16.448	929.16
17.51	1752	78	NaN	-1.1976	-0.82763	7.3607	-167.57	6.4755	-4.0024	53.516	-205.42	976.68	33.464	716.99	1072.2	46.007	77.429	0	1	5.4549	3.5509	-12.402	-17.272	0.047739	13.675	5.0826	0.56526	5.5027	17.226	-7.3194	-16.706	927.55
17.52	1753	78	NaN	-1.2107	-0.86571	7.3323	-167.71	6.3191	-3.9141	53.712	-204.06	975.74	33.529	717.08	1072	45.058	76.276	0	1	5.9815	4.0852	-12.406	-17.276	0.044518	13.549	5.0998	0.3536	6.026	17.634	-7.3067	-16.922	926.38
17.53	1754	78	NaN	-1.229	-0.91168	7.3147	-167.83	6.1548	-3.8229	53.831	-202.9	974.9	33.547	717.12	1071.8	41.321	75.065	0	1	6.2507	4.3583	-12.411	-17.28	0.03399	13.43	5.0997	0.14341	6.2847	17.789	-7.3111	-17.137	925.33
17.54	1755	78	NaN	-1.2376	-0.95305	7.2839	-167.95	5.9571	-3.6879	53.975	-201.75	974.07	33.644	717.17	1071.5	42.541	73.468	0	1	6.4622	4.573	-12.415	-17.285	0.029815	13.314	5.0996	-0.095581	6.492	17.887	-7.3156	-17.38	924.29
17.55	1756	78	NaN	-1.2267	-0.96974	7.214	-168.08	5.7086	-3.4781	54.239	-200.55	973.22	33.911	717.27	1071.2	44.166	73.507	0	1	6.6737	4.7876	-12.42	-17.289	0.04213	13.186	5.1204	-0.38159	6.7158	17.974	-7.2991	-17.671	923.26
17.56	1757	78	NaN	-1.2285	-0.99878	7.1721	-168.24	5.4338	-3.227	54.396	-199.47	972.46	34.249	717.43	1070.8	43.107	73.009	0	1	6.8565	4.9731	-12.423	-17.293	0.030268	13.022	5.1216	-0.68657	6.8868	17.995	-7.3013	-17.979	922.38
17.57	1758	78	NaN	-1.2296	-1.0615	7.1245	-168.4	5.162	-2.9963	54.592	-198.5	971.7	34.497	717.6	1070.5	41.924	73.269	0	1	6.9334	5.0511	-12.423	-17.293	0.027031	12.86	5.0902	-0.98966	6.9604	17.911	-7.3327	-18.282	921.63
17.58	1759	78	NaN	-1.2257	-1.1009	7.0473	-168.64	4.9022	-2.7699	54.875	-196.85	970.51	34.417	717.73	1070.1	42.811	73.517	0	1	6.9741	5.0924	-12.423	-17.293	0.055684	12.641	5.1107	-1.3094	7.0298	17.734	-7.3123	-18.602	920.21
17.59	1760	78	NaN	-1.2169	-1.1199	6.9759	-168.88	4.718	-2.5631	55.13	-195.17	969.34	34.25	717.8	1069.7	43.825	73.394	0	1	6.9918	5.1104	-12.423	-17.293	0.093247	12.428	5.1537	-1.5556	7.085	17.538	-7.2693	-18.848	918.71
17.6	1761	78	NaN	-1.2025	-1.1357	6.9397	-169.04	4.6509	-2.3895	55.27	-194.12	968.65	34.244	717.83	1069.6	43.319	72.98	0	1	7.0303	5.1494	-12.423	-17.292	0.11831	12.284	5.1768	-1.6616	7.1486	17.433	-7.2459	-18.954	917.76
17.61	1762	78	NaN	-1.1721	-1.1609	6.8751	-169.21	4.597	-2.2251	55.509	-192.7	967.68	34.117	717.99	1069.4	43.181	73.778	0	1	7.0793	5.1992	-12.423	-17.293	0.17356	12.14	5.2116	-1.7754	7.2529	17.339	-7.2113	-19.068	916.6
17.62	1763	78	NaN	-1.152	-1.1911	6.8272	-169.33	4.5755	-2.1241	55.672	-191.74	967.02	34.008	718.13	1069.4	42.743	73.623	0	1	7.1437	5.2645	-12.424	-17.294	0.21199	12.036	5.2241	-1.8397	7.3557	17.3	-7.1999	-19.133	915.86
17.63	1764	78	NaN	-1.126	-1.2128	6.7626	-169.43	4.5725	-2.0455	55.874	-190.84	966.4	33.862	718.28	1069.3	42.983	73.318	0	1	7.1507	5.2716	-12.424	-17.294	0.26098	11.955	5.2448	-1.8851	7.4117	17.227	-7.1796	-19.179	915.19
17.64	1765	78	NaN	-1.1085	-1.236	6.7079	-169.53	4.5735	-1.9658	56.047	-189.98	965.82	33.733	718.44	1069.4	43.795	73.274	0	1	7.0736	5.1934	-12.424	-17.294	0.29858	11.882	5.264	-1.9265	7.3722	17.075	-7.1599	-19.22	914.58
17.65	1766	78	NaN	-1.1036	-1.2683	6.675	-169.63	4.565	-1.8409	56.174	-189.05	965.2	33.703	718.65	1069.4	43.936	72.39	0	1	7.0756	5.1954	-12.422	-17.292	0.31449	11.788	5.2792	-1.9825	7.3901	16.984	-7.1427	-19.274	913.94
17.66	1767	78	NaN	-1.0624	-1.296	6.5894	-169.82	4.5395	-1.5419	56.51	-187.36	964.12	33.897	719.04	1069.6	43.193	71.613	0	1	7.076	5.1958	-12.42	-17.289	0.36676	11.608	5.3375	-2.094	7.4427	16.804	-7.0821	-19.383	912.8
17.67	1768	78	NaN	-1.058	-1.2983	6.5758	-169.89	4.5517	-1.4305	56.586	-186.85	963.8	34.003	719.14	1069.6	43.608	69.445	0	1	6.9957	5.1144	-12.418	-17.288	0.36988	11.538	5.3622	-2.1088	7.3656	16.652	-7.0558	-19.396	912.43
17.68	1769	78	NaN	-1.0443	-1.3059	6.5534	-170.02	4.6441	-1.3326	56.724	-185.9	963.21	33.882	719.25	1069.8	43.977	67.201	0	1	6.9006	5.0178	-12.415	-17.285	0.4013	11.425	5.4111	-2.0729	7.3019	16.443	-7.0038	-19.357	911.7
17.69	1770	78	NaN	-1.0347	-1.3115	6.5219	-170.2	4.7727	-1.2296	56.91	-184.73	962.46	33.644	719.39	1070.2	44.343	63.082	0	1	6.7954	4.9111	-12.411	-17.281	0.43942	11.273	5.4794	-2.0182	7.2348	16.184	-6.9315	-19.299	910.81
17.7	1771	78	NaN	-1.0379	-1.3098	6.4923	-170.38	4.8843	-1.1237	57.081	-183.77	961.82	33.454	719.5	1070.5	42.343	57.269	0	1	6.7953	4.9109	-12.408	-17.278	0.46045	11.119	5.5456	-1.9711	7.2557	16.03	-6.8624	-19.249	910.08
17.71	1772	78	NaN	-1.0324	-1.3123	6.4769	-170.45	4.9322	-1.0193	57.17	-183.4	961.57	33.539	719.48	1070.5	41.637	56.535	0	0	6.7953	4.9109	-12.405	-17.275	0.46682	11.051	5.5672	-1.9472	7.2621	15.962	-6.8377	-19.222	909.75
17.72	1773	78	NaN	-1.0047	-1.3118	6.4345	-170.65	5.0534	-0.88206	57.416	-182.37	960.85	33.318	719.59	1070.9	40.797	55.069	0	0	6.7918	4.9074	-12.401	-17.271	0.52581	10.885	5.641	-1.8994	7.3176	15.792	-6.7602	-19.17	908.97
17.73	1774	78	NaN	-0.99221	-1.3044	6.4282	-170.8	5.1719	-0.79347	57.529	-181.54	960.3	33.04	719.65	1071.2	41.403	56.07	0	0	6.7589	4.874	-12.396	-17.266	0.56436	10.753	5.7065	-1.839	7.3232	15.627	-6.6897	-19.105	908.31
17.74	1775	78	NaN	-0.98698	-1.2861	6.4222	-170.97	5.3079	-0.6564	57.633	-180.65	959.74	32.834	719.68	1071.4	40.147	57.981	0	0	6.6787	4.7927	-12.389	-17.259	0.59084	10.611	5.784	-1.7622	7.2696	15.403	-6.6053	-19.021	907.58
17.75	1776	78	NaN	-0.98165	-1.2642	6.3932	-171.17	5.4718	-0.40427	57.803	-179.59	959.05	32.796	719.71	1071.8	41.411	54.419	0	0	6.6033	4.7162	-12.384	-17.254	0.61118	10.424	5.8766	-1.669	7.2145	15.14	-6.5075	-18.923	906.68
17.76	1777	78	NaN	-0.97815	-1.2674	6.3578	-171.39	5.6406	-0.050845	57.938	-178.66	958.37	32.997	719.68	1072	44.058	55.928	0	0	6.5099	4.6213	-12.379	-17.249	0.61215	10.202	5.9412	-1.568	7.122	14.823	-6.438	-18.817	905.85
17.77	1778	78	NaN	-0.98321	-1.2632	6.3178	-171.52	5.7776	0.11119	58.097	-178.01	957.9	32.891	719.7	1072.3	40.616	55.619	0	0	6.332	4.4409	-12.374	-17.243	0.6251	10.087	5.9945	-1.4801	6.9571	14.528	-6.3791	-18.723	905.32
17.78	1779	78	NaN	-0.99026	-1.2573	6.2758	-171.68	5.9252	0.29132	58.259	-177.39	957.44	32.816	719.67	1072.5	39.494	54.814	0	0	6.2133	4.3204	-12.369	-17.238	0.63437	9.9451	6.0481	-1.3803	6.8477	14.266	-6.3206	-18.619	904.77
17.79	1780	78	NaN	-0.99921	-1.2451	6.2433	-171.85	6.0732	0.42253	58.389	-176.76	956.98	32.586	719.67	1072.7	41.419	56.22	0	0	6.1375	4.2435	-12.365	-17.234	0.64953	9.7993	6.1077	-1.2796	6.787	14.043	-6.257	-18.514	904.24
17.8	1781	78	NaN	-1.0091	-1.2238	6.2254	-172.03	6.2128	0.5045	58.474	-176.11	956.52	32.204	719.73	1072.9	41.384	57.159	0	0	6.0124	4.1166	-12.359	-17.228	0.67064	9.6542	6.1756	-1.1867	6.683	13.771	-6.1831	-18.415	903.75
17.81	1782	78	NaN	-1.0171	-1.1938	6.2184	-172.22	6.3402	0.65282	58.535	-175.46	956.1	31.977	719.77	1073.1	41.983	56.019	0	0	5.8523	3.9541	-12.351	-17.221	0.68217	9.4761	6.2506	-1.1042	6.5345	13.43	-6.1008	-18.325	903.24
17.82	1783	78	NaN	-1.0528	-1.1262	6.1961	-172.69	6.6728	1.1655	58.697	-174.16	955.29	32.096	719.7	1073.5	42.665	55.154	0	0	5.7247	3.8246	-12.345	-17.214	0.65179	9.0116	6.4041	-0.85749	6.3764	12.836	-5.9407	-18.072	902.03
17.83	1784	78	NaN	-1.068	-1.1085	6.179	-173.02	6.9071	1.5633	58.802	-173.41	954.78	32.322	719.66	1073.8	40.4	54.095	0	0	5.5888	3.6867	-12.338	-17.208	0.63045	8.6756	6.4781	-0.67952	6.2192	12.362	-5.8603	-17.888	901.35
17.84	1785	78	NaN	-1.0742	-1.1008	6.1613	-173.31	7.0974	1.8572	58.891	-172.85	954.37	32.423	719.7	1074	42.044	58.172	0	0	5.4382	3.5339	-12.333	-17.202	0.62432	8.393	6.5299	-0.53325	6.0625	11.927	-5.8028	-17.736	900.91
17.85	1786	78	NaN	-1.0815	-1.0807	6.139	-173.63	7.3071	2.1453	58.997	-172.19	953.91	32.411	719.82	1074.3	41.05	57.111	0	0	5.3098	3.4036	-12.328	-17.197	0.62564	8.0736	6.5993	-0.37286	5.9354	11.477	-5.7285	-17.57	900.48
17.86	1787	78	NaN	-1.0962	-1.0492	6.1112	-174.08	7.599	2.6059	59.146	-171.28	953.3	32.554	720	1074.7	40.653	57.734	0	0	5.1808	3.2728	-12.323	-17.193	0.61272	7.627	6.7009	-0.15103	5.7936	10.9	-5.6222	-17.344	899.89
17.87	1788	78	NaN	-1.1064	-1.0071	6.0694	-174.53	8.0074	3.1788	59.297	-170.38	952.72	32.896	719.97	1075.1	42.936	58.838	0	0	5.0215	3.111	-12.318	-17.188	0.59204	7.1664	6.8163	0.18401	5.6135	10.277	-5.502	-17.004	899.11
17.88	1789	78	NaN	-1.1067	-0.97576	6.0412	-174.87	8.3007	3.5429	59.395	-169.71	952.29	32.967	720.04	1075.4	42.729	57.5	0	0	4.829	2.9157	-12.314	-17.183	0.5946	6.8298	6.9003	0.42467	5.4236	9.7455	-5.4132	-16.758	898.62
17.89	1790	78	NaN	-1.1095	-0.95247	6.0161	-175.17	8.5796	3.9153	59.473	-169.13	951.91	33.148	720.1	1075.8	40.08	56.944	0	0	4.4795	2.5611	-12.309	-17.178	0.58623	6.5259	6.9728	0.65439	5.0657	9.087	-5.3359	-16.524	898.2
17.9	1791	78	NaN	-1.1183	-0.92244	5.979	-175.5	8.9168	4.3897	59.58	-168.45	951.48	33.491	720.18	1076.2	43.09	57.634	0	0	3.7945	1.866	-12.307	-17.177	0.56338	6.1819	7.0617	0.93274	4.3579	8.0479	-5.2453	-16.244	897.72
17.91	1792	78	NaN	-1.1285	-0.8631	5.9131	-175.93	9.3552	4.9462	59.77	-167.52	950.91	33.768	720.39	1076.7	40.005	57.192	0	0	2.8568	0.91453	-12.308	-17.177	0.54889	5.7477	7.198	1.294	3.4057	6.6622	-5.1096	-15.883	897.16
17.92	1793	78	NaN	-1.1244	-0.82991	5.8589	-176.32	9.8059	5.4052	59.912	-166.67	950.34	33.835	720.51	1077.2	41.076	57.266	0	0	2.7631	0.81942	-12.305	-17.174	0.55916	5.3604	7.3076	1.6684	3.3223	6.1799	-4.9969	-15.506	896.59
17.93	1794	78	NaN	-1.1232	-0.80918	5.8412	-176.52	10.03	5.7083	59.952	-166.25	950.08	34.089	720.52	1077.5	41.737	55.791	0	0	2.6724	0.72738	-12.301	-17.17	0.54744	5.1544	7.3657	1.8551	3.2198	5.8818	-4.9349	-15.315	896.25
17.94	1795	78	NaN	-1.1163	-0.77442	5.8092	-176.84	10.392	6.1164	60.007	-165.48	949.61	34.29	720.66	1078	41.003	54.835	0	0	2.5391	0.59215	-12.296	-17.165	0.54603	4.8256	7.4651	2.1523	3.0852	5.4178	-4.8304	-15.013	895.77
17.95	1796	78	NaN	-1.1061	-0.73035	5.7619	-177.25	10.835	6.5658	60.087	-164.48	949	34.391	720.92	1078.6	41.09	55.385	0	0	2.4929	0.5452	-12.293	-17.162	0.55621	4.4157	7.5916	2.5126	3.0491	4.9609	-4.7009	-14.65	895.2
17.96	1797	78	NaN	-1.1015	-0.70123	5.7275	-177.49	11.056	6.8115	60.144	-163.89	948.65	34.484	721.08	1078.9	41.861	54.368	0	0	2.4732	0.52523	-12.29	-17.16	0.5593	4.1688	7.6667	2.6877	3.0325	4.6941	-4.6234	-14.472	894.87
17.97	1798	78	NaN	-1.098	-0.69509	5.6803	-177.72	11.259	7.135	60.219	-163.36	948.29	34.849	721.23	1079.2	40.328	56.935	0	0	2.3798	0.43044	-12.285	-17.155	0.54479	3.9197	7.7215	2.8428	2.9246	4.3501	-4.5635	-14.312	894.59
17.98	1799	78	NaN	-1.0928	-0.69717	5.6384	-177.94	11.448	7.3948	60.291	-162.83	947.91	35.087	721.39	1079.5	42.407	56.011	0	0	2.2633	0.31229	-12.279	-17.149	0.53987	3.6938	7.7663	2.9845	2.8032	4.0061	-4.513	-14.164	894.32
17.99	1800	78	NaN	-1.0879	-0.69974	5.5759	-178.17	11.686	7.6399	60.396	-162.12	947.42	35.257	721.59	1079.9	42.58	59.281	0	0	2.1406	0.18772	-12.275	-17.145	0.54149	3.4604	7.8242	3.1622	2.6821	3.6481	-4.4511	-13.983	893.94
18	1801	78	NaN	-1.0828	-0.69744	5.5058	-178.41	11.985	7.8966	60.512	-161.24	946.85	35.492	721.78	1080.4	39.982	67.314	0	1	2.0339	0.079461	-12.272	-17.141	0.54024	3.2138	7.897	3.3908	2.5741	3.2932	-4.3745	-13.75	893.41
18.01	1802	78	NaN	-1.0754	-0.68816	5.4582	-178.63	12.319	8.1632	60.593	-160.38	946.33	35.904	721.85	1080.8	41.273	72.222	0	1	1.9394	-0.01643	-12.268	-17.138	0.52756	2.9719	7.9733	3.6578	2.4669	2.9555	-4.2946	-13.48	892.76
18.02	1803	78	NaN	-1.0619	-0.69089	5.4409	-178.73	12.566	8.2558	60.638	-159.79	945.97	36.003	721.79	1081.1	42.041	74.271	0	1	1.9161	-0.040092	-12.267	-17.136	0.53875	2.8695	8.02	3.8549	2.4548	2.8294	-4.2468	-13.282	892.21
18.03	1804	78	NaN	-1.0605	-0.70921	5.4238	-178.88	12.74	8.4426	60.677	-159.26	945.61	36.544	721.91	1081.3	44.877	76.531	0	1	1.8705	-0.08631	-12.266	-17.135	0.50833	2.6862	8.0432	3.9876	2.3788	2.5999	-4.2223	-13.148	891.89
18.04	1805	78	NaN	-1.0541	-0.75177	5.398	-179.05	12.969	8.5706	60.747	-158.63	945.16	37.01	721.98	1081.7	44.621	77.599	0	1	1.7809	-0.17721	-12.264	-17.133	0.48994	2.4942	8.0555	4.1621	2.2709	2.317	-4.2084	-12.971	891.45
18.05	1806	78	NaN	-1.0491	-0.80711	5.3742	-179.2	13.225	8.6214	60.822	-158.01	944.71	37.312	721.96	1082	43.898	77.928	0	1	1.7145	-0.24459	-12.263	-17.133	0.4813	2.3287	8.06	4.3578	2.1958	2.0841	-4.2032	-12.775	890.93
18.06	1807	78	NaN	-1.0556	-0.85721	5.3672	-179.32	13.433	8.6291	60.861	-157.56	944.37	37.534	721.87	1082.4	44.94	79.065	0	1	1.6899	-0.26955	-12.264	-17.134	0.46384	2.2001	8.0586	4.5168	2.1538	1.9306	-4.2057	-12.617	890.49
18.07	1808	78	NaN	-1.052	-0.89736	5.3632	-179.46	13.615	8.6279	60.893	-157.07	944.04	37.816	721.78	1082.7	45.486	80.494	0	1	1.7107	-0.24848	-12.266	-17.135	0.45212	2.0434	8.065	4.6527	2.1628	1.7949	-4.2006	-12.483	890.02
18.08	1809	78	NaN	-1.0488	-0.92584	5.3431	-179.67	13.83	8.5874	60.961	-156.32	943.6	38.201	721.65	1083.1	43.225	81.815	0	1	1.7396	-0.21917	-12.267	-17.137	0.4362	1.8133	8.1013	4.8026	2.1758	1.5941	-4.166	-12.334	889.27
18.09	1810	78	NaN	-1.0525	-0.95126	5.324	-179.91	14.052	8.5094	61.04	-155.57	943.15	38.563	721.45	1083.6	43.826	78.257	0	1	1.7361	-0.22273	-12.27	-17.139	0.41554	1.5617	8.1429	4.9574	2.1516	1.339	-4.1269	-12.182	888.48
18.1	1811	78	NaN	-1.0575	-0.97561	5.3026	-180.12	14.251	8.4377	61.124	-154.96	942.76	38.92	721.21	1084	42.726	73.119	0	1	1.7617	-0.19669	-12.273	-17.142	0.3942	1.3271	8.1787	5.0972	2.1559	1.1304	-4.0939	-12.045	887.75
18.11	1812	78	NaN	-1.0582	-1.0008	5.2748	-180.3	14.409	8.411	61.206	-154.52	942.44	39.316	720.93	1084.3	43.253	74.223	0	1	1.8106	-0.14714	-12.275	-17.145	0.37418	1.1324	8.2028	5.2054	2.1847	0.98529	-4.0726	-11.94	887.14
18.12	1813	78	NaN	-1.0693	-1.0373	5.2623	-180.47	14.552	8.3826	61.232	-154.14	942.11	39.717	720.62	1084.7	44.725	80.158	0	1	1.7943	-0.16365	-12.278	-17.147	0.33963	0.94145	8.2173	5.2973	2.1339	0.7778	-4.0603	-11.85	886.57
18.13	1814	78	NaN	-1.074	-1.0885	5.2499	-180.72	14.711	8.3266	61.254	-153.63	941.71	40.376	720.08	1085.2	47.695	85.604	0	1	1.7746	-0.18361	-12.28	-17.149	0.29482	0.6446	8.2333	5.3896	2.0694	0.461	-4.0464	-11.76	885.65
18.14	1815	78	NaN	-1.066	-1.1263	5.2294	-180.91	14.829	8.2588	61.274	-153.21	941.38	40.877	719.57	1085.5	49.463	85.039	0	1	1.7437	-0.215	-12.282	-17.152	0.27278	0.424	8.2491	5.454	2.0165	0.209	-4.0329	-11.698	884.84
18.15	1816	78	NaN	-1.0551	-1.1549	5.2034	-181.06	14.915	8.1755	61.28	-152.86	941.11	41.267	719.08	1085.8	48.569	84.189	0	1	1.7049	-0.25432	-12.284	-17.154	0.25971	0.25306	8.264	5.4959	1.9646	-0.0012642	-4.0202	-11.658	884.09
18.16	1817	78	NaN	-1.0492	-1.1858	5.1707	-181.22	14.998	8.067	61.269	-152.48	940.82	41.709	718.49	1086	51.578	84.98	0	1	1.6528	-0.30726	-12.286	-17.156	0.23728	0.067087	8.2787	5.5337	1.89	-0.24017	-4.0074	-11.622	883.21
18.17	1818	78	NaN	-1.0338	-1.2338	5.1045	-181.42	15.138	7.9116	61.292	-151.96	940.41	42.451	717.44	1086.4	52.368	85.655	0	1	1.6445	-0.31568	-12.289	-17.158	0.20765	-0.17531	8.2984	5.6056	1.8521	-0.49099	-3.9901	-11.553	881.79
18.18	1819	78	NaN	-1.014	-1.2801	5.0168	-181.6	15.171	7.6313	61.383	-151.46	940	43	716.33	1086.7	52.987	85.967	1	1	1.6547	-0.30533	-12.291	-17.161	0.19954	-0.38733	8.3158	5.5751	1.8542	-0.69266	-3.9754	-11.586	880.3
18.19	1820	78	NaN	-1.0008	-1.3122	4.9851	-181.71	15.175	7.4974	61.382	-151.21	939.78	43.369	715.69	1086.9	53.527	85.82	1	1	1.6826	-0.27699	-12.294	-17.164	0.18945	-0.51517	8.3185	5.5446	1.872	-0.79216	-3.9759	-11.619	879.48
18.2	1821	78	NaN	-0.98096	-1.3538	4.9633	-181.84	15.158	7.3458	61.335	-150.98	939.55	43.811	714.89	1087.1	53.428	85.744	1	1	1.6876	-0.27187	-12.297	-17.166	0.17846	-0.67673	8.3125	5.4912	1.8661	-0.9486	-3.984	-11.675	878.52
18.21	1822	78	NaN	-0.95058	-1.4155	4.9184	-182.05	15.118	7.057	61.296	-150.64	939.19	44.413	713.53	1087.3	52.926	85.722	1	1	1.6736	-0.28609	-12.298	-17.167	0.16865	-0.93097	8.306	5.3962	1.8423	-1.2171	-3.9917	-11.771	876.93
18.22	1823	78	NaN	-0.94265	-1.4566	4.9043	-182.2	15.061	6.8111	61.235	-150.41	938.94	44.698	712.51	1087.4	51.432	85.424	1	1	1.5986	-0.36217	-12.3	-17.17	0.15524	-1.1026	8.3046	5.2995	1.7539	-1.4648	-3.9954	-11.87	875.75
18.23	1824	78	NaN	-0.9238	-1.4945	4.8826	-182.34	14.935	6.7142	61.211	-150.18	938.7	45.418	711.51	1087.5	50.87	85.531	1	1	1.473	-0.48969	-12.303	-17.173	0.12624	-1.2853	8.3035	5.1368	1.5992	-1.775	-3.9996	-12.036	874.59
18.24	1825	78	NaN	-0.89386	-1.5483	4.8103	-182.67	14.492	6.2766	61.245	-149.66	938.19	46.445	708.84	1087.6	51.451	86.127	1	1	1.5545	-0.40696	-12.306	-17.175	0.093786	-1.6853	8.323	4.6206	1.6483	-2.0922	-3.9827	-12.555	871.53
18.25	1826	78	NaN	-0.86998	-1.5847	4.7463	-182.96	14.088	5.8524	61.276	-149.19	937.73	47.229	706.25	1087.6	48.586	80.062	1	1	1.586	-0.37504	-12.307	-17.177	0.070733	-2.0231	8.3514	4.1519	1.6567	-2.3981	-3.956	-13.025	868.58
18.26	1827	78	NaN	-0.85987	-1.5895	4.7202	-183.09	13.89	5.6417	61.275	-148.94	937.51	47.537	704.66	1087.5	43.574	73.923	1	1	1.4956	-0.46676	-12.307	-17.177	0.062179	-2.1672	8.3775	3.9232	1.5578	-2.6339	-3.9299	-13.254	866.78
18.27	1828	78	NaN	-0.84812	-1.5974	4.6785	-183.3	13.538	5.3426	61.296	-148.6	937.2	47.869	702.47	1087.3	45.47	74.95	1	1	1.5019	-0.4603	-12.309	-17.179	0.055703	-2.3991	8.4005	3.54	1.5576	-2.8594	-3.9084	-13.639	864.3
18.28	1829	78	NaN	-0.84223	-1.603	4.6779	-183.37	13.398	5.2781	61.267	-148.5	937.11	48.062	701.65	1087.1	44.003	72.611	1	1	1.5578	-0.40365	-12.311	-17.18	0.047645	-2.4804	8.4035	3.3911	1.6054	-2.884	-3.9073	-13.789	863.39
[truncated: 63,238 more rows]
