# Supplementary material for: Speech, movement, and gaze behaviours during dyadic conversation in noise
Source: Sci Rep. 2019 Jul 18;9:10451. doi: 10.1038/s41598-019-46416-0 (PMC6639257; doi:10.1038/s41598-019-46416-0)
Supplement: Supplementary file 1 — All data [file 41598_2019_46416_MOESM1_ESM.zip › dyad5conv3.txt]

timestamps	sample	levels (dB)	level change	talker 1	talker 1	talker 1	talker 2	talker 2	talker 2	talker 1	talker 1	talker 1	talker 2	talker 2	talker 2	talker 1	talker 2	talker 1	talker 2	talker 1	talker 2	talker 1	talker 2	talker 1	talker 2	talker 1	talker 2	talker 1	talker 2	talker 1	talker 2	talker 1 and 2
timestamps	sample	levels (dB)	(dB)	yaw	pitch	roll	yaw	pitch	roll	x (mm)	y (mm)	z (mm)	x (mm)	y (mm)	z (mm)	rms (volts)	rms (volts)	talking	talking	eye phi (deg)	eye phi (deg)	eye theta (deg)	eye theta (deg)	yaw re t2	yaw re t1	pitch re t2	pitch re t1	gaze yaw re t2	gaze yaw re t1	gaze pitch re t2	gaze pitch re t1	distance
0	1	60	NaN	4.4382	9.8967	6.008	-174.46	18.641	7.6858	-38.516	-741.15	1072.9	34.355	755.26	1090.2	25.316	62.984	0	1	9.9887	5.3886	-11.04	-15.988	1.6503	2.7523	10.555	17.982	11.639	8.141	-0.48432	1.9945	1498.3
0.01	2	60	NaN	4.4378	9.8968	6.0111	-174.46	18.661	7.7511	-38.527	-741.16	1072.9	34.503	755.35	1090.2	33.002	70.795	0	1	9.9097	5.3085	-11.038	-15.986	1.644	2.7445	10.556	18.001	11.554	8.053	-0.48218	2.015	1498.4
0.02	3	60	NaN	4.4407	9.9074	6.0061	-174.46	18.669	7.7661	-38.502	-741.14	1072.9	34.495	755.45	1090.2	32.657	70.139	0	1	9.8648	5.263	-11.038	-15.986	1.6483	2.7525	10.567	18.01	11.513	8.0154	-0.47108	2.0241	1498.5
0.03	4	60	NaN	4.4403	9.918	6.0022	-174.41	18.73	7.7744	-38.51	-741.12	1072.9	34.317	755.66	1090.2	34.054	71.037	0	1	9.8786	5.2769	-11.038	-15.986	1.6547	2.8078	10.578	18.07	11.533	8.0847	-0.45944	2.0841	1498.6
0.04	5	60	NaN	4.4412	9.9264	5.9984	-174.37	18.778	7.7739	-38.512	-741.1	1072.9	34.164	755.8	1090.2	34.29	71.18	0	1	9.8721	5.2703	-11.037	-15.985	1.6616	2.8546	10.588	18.117	11.534	8.1249	-0.44922	2.1315	1498.8
0.05	6	60	NaN	4.4462	9.9357	5.9779	-174.32	18.808	7.8252	-38.464	-741.08	1072.9	34.124	755.95	1090.3	35.09	71.791	0	1	9.8583	5.2564	-11.036	-15.984	1.6702	2.8998	10.598	18.145	11.529	8.1562	-0.43765	2.1611	1498.9
0.06	7	60	NaN	4.4538	9.9469	5.9508	-174.27	18.83	7.9213	-38.408	-741.08	1072.9	34.132	756.16	1090.3	35.455	72.288	0	1	9.8637	5.2619	-11.036	-15.984	1.68	2.9552	10.611	18.166	11.544	8.217	-0.42559	2.1817	1499.1
0.07	8	60	NaN	4.4627	9.9582	5.9548	-174.24	18.811	7.9452	-38.429	-741.05	1072.9	34.081	756.29	1090.3	36.333	73.068	0	1	9.8777	5.276	-11.037	-15.985	1.6902	2.9827	10.621	18.148	11.568	8.2587	-0.41599	2.1627	1499.2
0.08	9	60	NaN	4.4785	9.9775	5.9521	-174.22	18.792	7.9591	-38.421	-741.01	1072.9	33.986	756.4	1090.2	36.396	72.888	0	1	9.8948	5.2934	-11.038	-15.986	1.7101	3.0136	10.641	18.128	11.605	8.3069	-0.39684	2.1428	1499.3
0.09	10	60	NaN	4.4872	9.9857	5.9626	-174.18	18.745	7.9759	-38.419	-741	1072.9	33.898	756.51	1090.2	35.723	72.622	0	1	9.9207	5.3197	-11.038	-15.986	1.7224	3.0581	10.648	18.083	11.643	8.3778	-0.39004	2.0975	1499.4
0.1	11	60	NaN	4.4947	10.002	5.9676	-174.15	18.738	8.0132	-38.41	-740.95	1072.9	33.898	756.51	1090.2	34.796	71.961	0	1	9.9585	5.358	-11.038	-15.986	1.7302	3.0861	10.664	18.076	11.689	8.4442	-0.37346	2.0899	1499.3
0.11	12	60	NaN	4.5025	10.015	5.9789	-174.1	18.758	8.0365	-38.407	-740.91	1072.9	33.838	756.46	1090.2	33.878	71.808	0	1	10.002	5.402	-11.038	-15.986	1.7402	3.1328	10.678	18.095	11.742	8.5347	-0.36003	2.1085	1499.2
0.12	13	60	NaN	4.5119	10.023	5.9828	-174.04	18.768	8.0537	-38.384	-740.88	1072.8	33.737	756.44	1090.2	32.317	68.888	0	1	10.048	5.4486	-11.038	-15.986	1.7542	3.2016	10.686	18.105	11.802	8.6502	-0.35234	2.1181	1499.2
0.13	14	60	NaN	4.5218	10.027	5.977	-174	18.786	8.03	-38.324	-740.85	1072.8	33.593	756.39	1090.2	27.919	62.377	0	1	10.1	5.5015	-11.04	-15.988	1.7718	3.2485	10.691	18.122	11.872	8.75	-0.34874	2.1344	1499.1
0.14	15	60	NaN	4.5284	10.03	5.9738	-173.99	18.807	8.0071	-38.264	-740.83	1072.8	33.522	756.29	1090.2	23.649	61.463	0	1	10.149	5.5513	-11.041	-15.989	1.7831	3.2692	10.695	18.142	11.932	8.8205	-0.34604	2.1528	1498.9
0.15	16	60	NaN	4.531	10.037	5.9815	-173.94	18.79	8.0635	-38.253	-740.81	1072.8	33.641	756.25	1090.2	23.649	62.498	0	1	10.176	5.5792	-11.042	-15.99	1.7816	3.3108	10.701	18.125	11.958	8.89	-0.34099	2.1355	1498.9
0.16	17	60	NaN	4.541	10.055	5.9775	-173.93	18.806	7.9946	-38.193	-740.75	1072.8	33.479	756.15	1090.2	23.649	66.284	0	1	10.201	5.6036	-11.043	-15.991	1.7997	3.3335	10.72	18.141	12	8.9372	-0.32261	2.1499	1498.7
0.17	18	60	NaN	4.5439	10.072	5.993	-173.86	18.75	8.0148	-38.173	-740.7	1072.8	33.529	756.09	1090.1	26.363	69.183	0	1	10.221	5.6246	-11.043	-15.991	1.8013	3.3982	10.735	18.086	12.023	9.0227	-0.30863	2.0949	1498.6
0.18	19	60	NaN	4.5428	10.082	6.0325	-173.84	18.72	8.0329	-38.246	-740.67	1072.8	33.617	755.99	1090.1	29.753	70.794	0	1	10.212	5.6155	-11.033	-15.981	1.7939	3.4098	10.743	18.059	12.006	9.0254	-0.28964	2.0776	1498.5
0.19	20	60	NaN	4.5543	10.094	6.025	-173.84	18.694	8.0184	-38.185	-740.64	1072.7	33.611	755.94	1090	30.155	70.871	0	1	10.196	5.5992	-11.022	-15.97	1.8077	3.4171	10.756	18.033	12.004	9.0163	-0.26682	2.0626	1498.4
0.2	21	60	NaN	4.5628	10.106	6.0171	-173.83	18.661	8.0065	-38.116	-740.62	1072.7	33.639	755.79	1090	30.124	70.712	0	1	10.172	5.5749	-11.018	-15.966	1.8175	3.4238	10.766	18.001	11.99	8.9987	-0.25165	2.0345	1498.2
0.21	22	60	NaN	4.5689	10.112	6.0158	-173.83	18.63	7.9958	-38.057	-740.6	1072.7	33.687	755.57	1090	30.007	70.996	0	1	10.169	5.5716	-11.017	-15.965	1.8235	3.4213	10.773	17.969	11.992	8.9928	-0.24393	2.0046	1498
0.22	23	60	NaN	4.5766	10.121	6.011	-173.86	18.588	8.0074	-37.986	-740.6	1072.7	33.833	755.33	1090	29.901	70.742	0	1	10.18	5.5827	-11.017	-15.965	1.8279	3.3928	10.781	17.928	12.008	8.9755	-0.23652	1.9624	1497.8
0.23	24	60	NaN	4.5807	10.139	6.0157	-173.9	18.516	8.0686	-37.951	-740.58	1072.7	34.168	755.04	1089.9	29.448	70.446	0	1	10.2	5.6031	-11.019	-15.967	1.8201	3.3424	10.797	17.858	12.02	8.9455	-0.22174	1.8905	1497.5
0.24	25	60	NaN	4.5747	10.153	6.0538	-173.89	18.458	8.0896	-38.03	-740.55	1072.7	34.305	754.81	1089.9	29.832	70.136	0	1	10.228	5.631	-11.022	-15.97	1.8053	3.3367	10.81	17.801	12.033	8.9677	-0.21136	1.8317	1497.2
0.25	26	60	NaN	4.5733	10.169	6.0464	-173.9	18.405	8.1535	-37.962	-740.56	1072.7	34.582	754.52	1089.9	28.914	69.526	0	1	10.233	5.6364	-11.022	-15.97	1.7954	3.3192	10.826	17.748	12.028	8.9556	-0.19652	1.778	1496.9
0.26	27	60	NaN	4.5746	10.186	6.0555	-173.92	18.35	8.1471	-37.954	-740.56	1072.7	34.689	754.25	1089.8	28.867	68.954	0	1	10.265	5.6692	-11.023	-15.971	1.7923	3.2999	10.842	17.694	12.058	8.9691	-0.18128	1.7231	1496.7
0.27	28	60	NaN	4.5871	10.209	6.0545	-173.93	18.279	8.191	-37.899	-740.55	1072.7	34.923	753.98	1089.8	27.797	66.498	0	1	10.372	5.7773	-11.024	-15.972	1.7975	3.2761	10.863	17.625	12.169	9.0534	-0.16155	1.6523	1496.4
0.28	29	60	NaN	4.5955	10.227	6.0503	-173.95	18.192	8.2098	-37.832	-740.56	1072.7	35.105	753.74	1089.7	25.772	61.922	0	1	10.429	5.8356	-11.027	-15.975	1.8011	3.2563	10.879	17.54	12.23	9.092	-0.14761	1.5652	1496.2
0.29	30	60	NaN	4.6031	10.256	6.0613	-173.96	18.085	8.1289	-37.806	-740.56	1072.7	35.052	753.46	1089.6	24.81	61.082	0	1	10.459	5.8659	-11.029	-15.977	1.8112	3.2478	10.905	17.436	12.27	9.1138	-0.12437	1.4584	1495.9
0.3	31	60	NaN	4.6109	10.294	6.0886	-173.99	17.965	8.0282	-37.823	-740.56	1072.7	34.98	753.2	1089.5	23.649	60.735	0	0	10.443	5.8492	-11.031	-15.979	1.8207	3.2244	10.94	17.319	12.263	9.0736	-0.09043	1.3406	1495.6
0.31	32	60	NaN	4.6149	10.328	6.1185	-174.05	17.831	8.0158	-37.849	-740.55	1072.7	35.175	753.05	1089.4	25.471	60.472	0	0	10.426	5.8325	-11.032	-15.98	1.8159	3.154	10.969	17.189	12.242	8.9866	-0.06225	1.2095	1495.5
0.32	33	60	NaN	4.6258	10.371	6.1534	-174.13	17.645	7.9434	-37.876	-740.55	1072.7	35.243	752.85	1089.3	23.649	60.082	0	0	10.409	5.8152	-11.033	-15.981	1.8228	3.0697	11.007	17.008	12.232	8.8849	-0.025945	1.0274	1495.3
0.33	34	60	NaN	4.6308	10.389	6.1861	-174.19	17.514	7.9557	-37.929	-740.58	1072.7	35.457	752.73	1089.2	23.649	59.613	0	0	10.4	5.8062	-11.034	-15.982	1.8173	2.9942	11.022	16.881	12.217	8.8004	-0.012117	0.89895	1495.2
0.34	35	60	NaN	4.6377	10.409	6.2007	-174.25	17.415	7.9707	-37.925	-740.6	1072.7	35.674	752.52	1089.2	23.649	59.181	0	0	10.407	5.8131	-11.035	-15.983	1.8157	2.9301	11.04	16.785	12.223	8.7432	0.0051326	0.80228	1495
0.35	36	60	NaN	4.6437	10.428	6.2009	-174.32	17.298	7.958	-37.879	-740.63	1072.7	35.798	752.4	1089.1	23.649	58.652	0	0	10.346	5.751	-11.037	-15.985	1.8186	2.8517	11.055	16.67	12.164	8.6027	0.018595	0.68543	1494.9
0.36	37	60	NaN	4.6474	10.453	6.2162	-174.4	17.132	7.9073	-37.869	-740.67	1072.7	35.811	752.21	1089	23.649	58.164	0	0	10.256	5.6602	-11.039	-15.987	1.8219	2.7779	11.075	16.51	12.078	8.438	0.035834	0.52249	1494.8
0.37	38	60	NaN	4.6459	10.473	6.2329	-174.44	17.004	7.8751	-37.879	-740.72	1072.7	35.81	752.02	1088.9	23.649	57.511	0	0	10.163	5.5655	-11.04	-15.988	1.8198	2.729	11.092	16.385	11.983	8.2946	0.051288	0.39605	1494.7
0.38	39	60	NaN	4.6408	10.486	6.2415	-174.46	16.926	7.8735	-37.885	-740.75	1072.7	35.814	751.84	1088.8	23.649	57.249	0	0	10.082	5.4835	-11.042	-15.99	1.814	2.7105	11.104	16.309	11.896	8.1939	0.061624	0.31869	1494.5
0.39	40	60	NaN	4.6356	10.499	6.2515	-174.47	16.848	7.8934	-37.9	-740.77	1072.7	35.849	751.59	1088.8	23.649	57.356	0	0	10.016	5.4165	-11.044	-15.992	1.8065	2.7055	11.114	16.233	11.823	8.122	0.070025	0.24091	1494.3
0.4	41	60	NaN	4.628	10.498	6.2608	-174.47	16.796	8	-37.932	-740.81	1072.7	36.118	751.41	1088.7	23.649	56.426	0	0	9.9917	5.3917	-11.046	-15.994	1.7871	2.6857	11.113	16.181	11.779	8.0773	0.067134	0.18744	1494.1
0.41	42	60	NaN	4.6186	10.496	6.2289	-174.48	16.737	8.0865	-37.846	-740.85	1072.7	36.324	751.25	1088.7	23.649	55.051	0	0	10.026	5.4265	-11.047	-15.995	1.7729	2.6792	11.11	16.123	11.799	8.1057	0.062796	0.12761	1494
0.42	43	60	NaN	4.6127	10.491	6.2255	-174.46	16.697	8.1153	-37.856	-740.89	1072.7	36.361	751.05	1088.7	23.649	53.274	0	0	9.6984	5.0941	-11.038	-15.986	1.7648	2.6913	11.105	16.083	11.463	7.7854	0.067354	0.097157	1493.9
0.43	44	60	NaN	4.6038	10.488	6.2113	-174.45	16.604	8.1797	-37.865	-740.93	1072.7	36.511	750.86	1088.7	23.649	51.959	0	0	9.3304	4.7207	-11.027	-15.975	1.7496	2.6993	11.1	15.992	11.08	7.42	0.072802	0.016495	1493.7
0.44	45	60	NaN	4.6016	10.486	6.1939	-174.42	16.524	8.1434	-37.851	-740.95	1072.7	36.385	750.72	1088.6	23.649	50.855	0	0	9.3133	4.7033	-11.03	-15.978	1.7525	2.7299	11.096	15.914	11.066	7.4332	0.065989	-0.063285	1493.6
0.45	46	60	NaN	4.5999	10.481	6.1752	-174.4	16.432	8.0924	-37.825	-740.98	1072.7	36.227	750.66	1088.6	23.649	48.315	0	0	9.2838	4.6734	-11.031	-15.979	1.7578	2.7608	11.089	15.825	11.042	7.4342	0.057524	-0.15473	1493.6
0.46	47	60	NaN	4.5988	10.476	6.1647	-174.39	16.318	8.1172	-37.818	-741	1072.7	36.282	750.62	1088.5	23.649	42.97	0	0	9.2426	4.6316	-11.033	-15.981	1.7549	2.7701	11.081	15.713	10.997	7.4017	0.048574	-0.26768	1493.5
0.47	48	60	NaN	4.6014	10.475	6.1689	-174.38	16.206	8.1876	-37.847	-741.01	1072.7	36.446	750.55	1088.4	23.649	34.136	0	0	9.2135	4.602	-11.034	-15.982	1.7499	2.7673	11.078	15.604	10.963	7.3693	0.043621	-0.37808	1493.5
0.48	49	60	NaN	4.5989	10.48	6.1728	-174.37	16.095	8.2075	-37.885	-740.99	1072.7	36.443	750.48	1088.3	23.649	29.953	0	0	9.186	4.5741	-11.035	-15.983	1.7459	2.7804	11.08	15.495	10.932	7.3546	0.044557	-0.48807	1493.4
0.49	50	60	NaN	4.5993	10.484	6.1752	-174.36	15.936	8.2692	-37.918	-740.98	1072.7	36.548	750.4	1088.3	23.649	34.553	0	0	9.1874	4.5756	-11.037	-15.985	1.7409	2.7838	11.081	15.339	10.928	7.3594	0.04405	-0.64529	1493.3
0.5	51	60	NaN	4.5914	10.479	6.1558	-174.36	15.848	8.3255	-37.899	-740.98	1072.7	36.653	750.33	1088.2	23.649	33.375	0	0	9.1907	4.5789	-11.038	-15.986	1.7295	2.774	11.075	15.252	10.92	7.3529	0.03665	-0.73351	1493.3
0.51	52	60	NaN	4.5876	10.471	6.1422	-174.36	15.783	8.3782	-37.871	-741	1072.7	36.751	750.21	1088.2	23.649	35.598	0	0	9.1804	4.5685	-11.039	-15.987	1.7229	2.7741	11.065	15.189	10.903	7.3426	0.0262	-0.79791	1493.2
0.52	53	60	NaN	4.5832	10.463	6.1305	-174.35	15.681	8.3671	-37.853	-741.01	1072.7	36.709	750.22	1088.1	24.108	38.025	0	0	9.1226	4.5098	-11.041	-15.989	1.7208	2.7849	11.054	15.09	10.843	7.2947	0.013507	-0.89901	1493.2
0.53	54	60	NaN	4.5726	10.462	6.1187	-174.34	15.589	8.3364	-37.848	-741	1072.7	36.597	750.18	1088	23.84	36.693	0	0	9.0299	4.4158	-11.044	-15.992	1.7146	2.8039	11.051	15.001	10.744	7.2197	0.007151	-0.99115	1493.1
0.54	55	60	NaN	4.5631	10.459	6.1094	-174.32	15.529	8.3114	-37.849	-741	1072.7	36.482	750.05	1088	23.649	36.891	0	0	9.0376	4.4236	-11.045	-15.993	1.7092	2.8222	11.046	14.942	10.747	7.2457	0.001328	-1.0511	1493
0.55	56	60	NaN	4.5621	10.452	6.1071	-174.32	15.474	8.2943	-37.856	-741.01	1072.7	36.405	749.95	1087.9	23.649	36.671	0	0	9.0097	4.3952	-11.046	-15.994	1.7108	2.8325	11.037	14.889	10.72	7.2277	-0.008888	-1.1052	1492.9
0.56	57	60	NaN	4.5617	10.459	6.1095	-174.31	15.406	8.3042	-37.871	-741	1072.7	36.418	749.88	1087.9	23.649	37.796	0	0	8.8853	4.2691	-11.046	-15.994	1.7091	2.8394	11.042	14.823	10.594	7.1084	-0.0035568	-1.1711	1492.8
0.57	58	60	NaN	4.5578	10.461	6.0914	-174.3	15.354	8.2998	-37.828	-741	1072.7	36.405	749.8	1087.9	24.677	37.268	0	0	8.7903	4.1726	-11.046	-15.994	1.7072	2.8512	11.044	14.772	10.497	7.0238	-0.0022091	-1.2223	1492.7
0.58	59	60	NaN	4.5675	10.468	6.0755	-174.27	15.301	8.2541	-37.785	-740.98	1072.7	36.259	749.64	1087.8	23.649	36.885	0	0	8.7731	4.1552	-11.046	-15.994	1.7237	2.8816	11.049	14.72	10.497	7.0368	0.0026744	-1.2746	1492.5
0.59	60	60	NaN	4.5723	10.472	6.0776	-174.27	15.274	8.2245	-37.816	-741	1072.7	36.201	749.53	1087.8	24.316	37.522	0	0	8.6988	4.0798	-11.047	-15.995	1.7295	2.8884	11.052	14.694	10.428	6.9683	0.0050513	-1.301	1492.4
0.6	61	60	NaN	4.5781	10.479	6.0819	-174.26	15.248	8.2497	-37.855	-740.98	1072.7	36.291	749.44	1087.8	23.649	37.049	0	0	8.5933	3.9727	-11.048	-15.996	1.7301	2.8891	11.058	14.669	10.323	6.8618	0.010035	-1.3271	1492.3
0.61	62	60	NaN	4.5846	10.487	6.0818	-174.26	15.23	8.2581	-37.884	-740.98	1072.7	36.337	749.34	1087.8	23.649	37.296	0	0	8.6036	3.9831	-11.048	-15.996	1.7335	2.8921	11.065	14.652	10.337	6.8752	0.0171	-1.3435	1492.2
0.62	63	60	NaN	4.5932	10.496	6.0701	-174.25	15.223	8.2484	-37.878	-740.97	1072.7	36.338	749.25	1087.7	23.649	36.887	0	0	8.5972	3.9767	-11.048	-15.996	1.7421	2.8956	11.073	14.646	10.339	6.8723	0.025131	-1.3498	1492.1
0.63	64	60	NaN	4.605	10.509	6.0426	-174.26	15.223	8.2507	-37.827	-740.96	1072.7	36.361	749.12	1087.7	24.079	37.995	0	0	8.563	3.942	-11.049	-15.997	1.7548	2.8863	11.085	14.647	10.318	6.8283	0.036621	-1.3499	1492
0.64	65	60	NaN	4.6145	10.523	6.0109	-174.29	15.229	8.2408	-37.785	-740.95	1072.7	36.328	748.95	1087.7	23.649	38.27	0	0	8.5316	3.9102	-11.047	-15.995	1.7667	2.8609	11.099	14.653	10.298	6.7711	0.052343	-1.3424	1491.8
0.65	66	60	NaN	4.6105	10.526	6.0188	-174.26	15.215	8.2132	-37.87	-740.98	1072.7	36.28	748.88	1087.7	24.29	35.801	0	0	8.5013	3.8794	-11.045	-15.993	1.7612	2.8928	11.1	14.641	10.262	6.7722	0.055685	-1.3519	1491.8
0.66	67	60	NaN	4.6089	10.533	6.0039	-174.26	15.184	8.2536	-37.88	-740.97	1072.7	36.397	748.85	1087.7	24.146	38.512	0	0	8.4271	3.804	-11.042	-15.99	1.7547	2.8831	11.107	14.61	10.182	6.6871	0.064366	-1.3803	1491.8
0.67	68	60	NaN	4.6109	10.531	5.9718	-174.25	15.173	8.2985	-37.843	-741	1072.7	36.506	748.71	1087.7	25.051	39.11	0	0	8.3359	3.7116	-11.04	-15.988	1.7537	2.892	11.105	14.599	10.09	6.6035	0.064816	-1.3887	1491.6
0.68	69	60	NaN	4.6112	10.533	5.9483	-174.24	15.172	8.3123	-37.821	-740.99	1072.7	36.537	748.6	1087.7	23.747	39.106	0	0	8.2638	3.6384	-11.04	-15.988	1.7535	2.9004	11.107	14.598	10.017	6.5387	0.06611	-1.3901	1491.5
0.69	70	60	NaN	4.6128	10.526	5.9488	-174.22	15.171	8.34	-37.866	-741.01	1072.7	36.608	748.5	1087.7	23.649	37.456	0	0	8.3121	3.6874	-11.046	-15.994	1.7504	2.9138	11.099	14.597	10.063	6.6013	0.052644	-1.3968	1491.4
0.7	71	60	NaN	4.6215	10.516	5.9426	-174.21	15.167	8.3489	-37.882	-741.02	1072.7	36.649	748.42	1087.6	23.674	36.85	0	0	8.5146	3.8929	-11.059	-16.007	1.7569	2.9249	11.089	14.594	10.271	6.8177	0.030169	-1.4126	1491.4
0.71	72	60	NaN	4.6349	10.513	5.917	-174.21	15.164	8.3252	-37.831	-741.01	1072.7	36.636	748.35	1087.6	23.649	38.264	0	0	8.474	3.8517	-11.06	-16.009	1.7725	2.9243	11.085	14.591	10.247	6.776	0.024744	-1.4174	1491.3
0.72	73	60	NaN	4.6411	10.503	5.9097	-174.21	15.164	8.3274	-37.84	-741.02	1072.7	36.725	748.26	1087.6	23.649	37.32	0	0	8.396	3.7726	-11.059	-16.007	1.7749	2.9187	11.075	14.592	10.171	6.6913	0.015919	-1.4157	1491.2
0.73	74	60	NaN	4.64	10.48	5.9131	-174.21	15.177	8.2959	-37.903	-741.04	1072.7	36.749	748.14	1087.6	23.649	38.495	0	0	8.4236	3.8005	-11.059	-16.007	1.7702	2.9195	11.052	14.604	10.194	6.72	-0.0061599	-1.4021	1491.1
0.74	75	60	NaN	4.6467	10.474	5.8787	-174.23	15.166	8.2787	-37.831	-741.03	1072.7	36.807	748.11	1087.6	23.649	37.541	0	0	8.4316	3.8087	-11.057	-16.005	1.7773	2.8964	11.047	14.593	10.209	6.7051	-0.010802	-1.4119	1491.1
0.75	76	60	NaN	4.645	10.464	5.8602	-174.24	15.172	8.2607	-37.801	-741.02	1072.7	36.847	748.07	1087.6	24.156	38.137	0	0	8.3114	3.6866	-11.054	-16.002	1.7752	2.8908	11.037	14.598	10.087	6.5775	-0.017154	-1.4039	1491
0.76	77	60	NaN	4.6387	10.441	5.8561	-174.24	15.197	8.2105	-37.838	-741.05	1072.7	36.793	747.99	1087.6	23.649	39.001	0	0	8.2513	3.6257	-11.052	-16	1.7694	2.8917	11.015	14.623	10.021	6.5175	-0.037102	-1.377	1491
0.77	78	60	NaN	4.6248	10.42	5.8467	-174.26	15.213	8.1759	-37.871	-741.06	1072.7	36.758	747.93	1087.6	24.298	37.422	0	0	8.2513	3.6257	-11.05	-15.998	1.7555	2.8701	10.992	14.641	10.007	6.4958	-0.058012	-1.3575	1490.9
0.78	79	60	NaN	4.6091	10.4	5.8297	-174.28	15.213	8.1501	-37.879	-741.05	1072.7	36.733	747.9	1087.6	23.649	37.908	0	0	8.2037	3.5774	-11.048	-15.996	1.7404	2.8483	10.971	14.641	9.9441	6.4257	-0.076723	-1.3548	1490.9
0.79	80	60	NaN	4.5969	10.38	5.8138	-174.29	15.21	8.1005	-37.881	-741.05	1072.7	36.64	747.89	1087.6	23.649	38.67	0	0	8.1504	3.5233	-11.046	-15.994	1.7316	2.8488	10.951	14.638	9.8821	6.3722	-0.094734	-1.3555	1490.9
0.8	81	60	NaN	4.5857	10.362	5.8019	-174.29	15.22	8.0458	-37.894	-741.05	1072.7	36.531	747.87	1087.6	23.963	37.894	0	0	8.1023	3.4745	-11.045	-15.993	1.7241	2.8527	10.934	14.648	9.8264	6.3272	-0.11068	-1.3447	1490.9
0.81	82	60	NaN	4.5721	10.338	5.7839	-174.3	15.217	8.0925	-37.902	-741.08	1072.7	36.714	747.85	1087.6	23.649	36.366	0	0	8.0915	3.4635	-11.043	-15.991	1.7032	2.8357	10.91	14.645	9.7946	6.2992	-0.13264	-1.3455	1490.9
0.82	83	60	NaN	4.5575	10.313	5.7754	-174.29	15.215	8.0871	-37.948	-741.09	1072.7	36.716	747.85	1087.6	23.859	37.636	0	0	8.1052	3.4775	-11.04	-15.988	1.6868	2.8406	10.884	14.644	9.792	6.318	-0.15509	-1.3439	1490.9
0.83	84	60	NaN	4.5421	10.279	5.7467	-174.27	15.226	8.0324	-37.94	-741.11	1072.7	36.565	747.8	1087.6	23.649	38.683	0	0	8.1228	3.4953	-11.037	-15.985	1.6774	2.8645	10.85	14.655	9.8002	6.3598	-0.18684	-1.3295	1490.9
0.84	85	60	NaN	4.5342	10.257	5.7341	-174.26	15.216	8.0428	-37.958	-741.13	1072.7	36.59	747.82	1087.5	23.649	37.153	0	0	8.1434	3.5162	-11.034	-15.982	1.6679	2.869	10.827	14.646	9.8113	6.3852	-0.20671	-1.3364	1490.9
0.85	86	60	NaN	4.53	10.249	5.698	-174.25	15.217	8.0466	-37.86	-741.12	1072.7	36.583	747.81	1087.5	23.882	39.726	0	0	8.1098	3.4821	-11.031	-15.979	1.6678	2.8881	10.821	14.644	9.7776	6.3702	-0.21059	-1.3352	1490.9
0.86	87	60	NaN	4.531	10.236	5.686	-174.23	15.22	8.0304	-37.841	-741.12	1072.6	36.501	747.8	1087.6	23.713	38.593	0	0	8.068	3.4397	-11.029	-15.977	1.6726	2.913	10.809	14.647	9.7406	6.3528	-0.22028	-1.3302	1490.9
0.87	88	60	NaN	4.5341	10.217	5.7115	-174.19	15.213	8.0574	-37.956	-741.16	1072.7	36.533	747.8	1087.6	23.649	38.749	0	0	8.0165	3.3874	-11.027	-15.975	1.6701	2.9425	10.789	14.641	9.6866	6.3299	-0.23841	-1.334	1490.9
0.88	89	60	NaN	4.5353	10.21	5.718	-174.14	15.197	8.1513	-37.987	-741.16	1072.7	36.754	747.78	1087.6	24.185	39.226	0	0	7.9536	3.3236	-11.025	-15.973	1.6616	2.9897	10.783	14.624	9.6152	6.3133	-0.24238	-1.3494	1490.9
0.89	90	60	NaN	4.5476	10.213	5.7141	-174.12	15.151	8.1577	-37.978	-741.14	1072.7	36.707	747.87	1087.6	23.693	36.811	0	0	7.8866	3.2557	-11.023	-15.971	1.6762	3.0086	10.785	14.579	9.5628	6.2643	-0.23844	-1.3926	1491
0.9	91	60	NaN	4.5565	10.207	5.7114	-174.11	15.123	8.1899	-37.96	-741.15	1072.7	36.709	747.89	1087.6	23.649	37.512	0	0	7.8729	3.2417	-11.022	-15.97	1.6858	3.0219	10.779	14.551	9.5587	6.2636	-0.24285	-1.4195	1491
0.91	92	60	NaN	4.5657	10.209	5.7147	-174.08	15.075	8.2145	-37.968	-741.15	1072.7	36.644	747.97	1087.6	23.758	38.964	0	0	7.8592	3.2278	-11.021	-15.969	1.6973	3.056	10.781	14.503	9.5564	6.2838	-0.24028	-1.4661	1491.1
0.92	93	60	NaN	4.582	10.21	5.732	-174.05	15.018	8.1997	-38.009	-741.15	1072.7	36.512	748.09	1087.6	25.852	38.606	0	0	7.2301	2.5894	-11.088	-16.037	1.7173	3.0878	10.779	14.448	8.9474	5.6773	-0.30916	-1.5884	1491.2
0.93	94	60	NaN	4.5899	10.212	5.7302	-174.03	14.975	8.1965	-38.005	-741.13	1072.7	36.45	748.18	1087.5	23.649	40.439	0	0	6.5943	1.9443	-11.157	-16.105	1.7279	3.1078	10.781	14.406	8.3222	5.0521	-0.37611	-1.6989	1491.2
0.94	95	60	NaN	4.5982	10.214	5.7207	-174.01	14.907	8.2164	-37.975	-741.13	1072.7	36.419	748.31	1087.5	23.649	37.907	0	0	5.9585	1.2992	-11.225	-16.173	1.7388	3.1321	10.781	14.339	7.6973	4.4313	-0.44391	-1.8338	1491.4
0.95	96	60	NaN	4.6082	10.214	5.715	-173.98	14.817	8.2314	-37.948	-741.13	1072.7	36.338	748.51	1087.5	23.649	37.917	0	0	5.6579	0.99409	-11.242	-16.19	1.7533	3.1682	10.78	14.251	7.4112	4.1623	-0.46165	-1.939	1491.6
0.96	97	60	NaN	4.6116	10.216	5.707	-173.95	14.746	8.2429	-37.915	-741.13	1072.7	36.271	748.68	1087.5	23.649	37.856	0	0	5.53	0.86438	-11.239	-16.187	1.7608	3.2014	10.782	14.18	7.2909	4.0658	-0.45671	-2.0068	1491.7
0.97	98	60	NaN	4.6237	10.222	5.7048	-173.93	14.671	8.3298	-37.879	-741.13	1072.7	36.439	748.85	1087.5	23.649	38.257	0	0	5.8452	1.1841	-11.235	-16.184	1.7683	3.2188	10.788	14.106	7.6134	4.4029	-0.44776	-2.0778	1491.9
0.98	99	60	NaN	4.6292	10.225	5.7256	-173.89	14.589	8.3085	-37.882	-741.11	1072.8	36.258	749.12	1087.5	23.649	37.953	0	0	6.024	1.3656	-11.237	-16.185	1.7811	3.2632	10.79	14.025	7.8051	4.6288	-0.44725	-2.1605	1492.2
0.99	100	60	NaN	4.6359	10.239	5.6998	-173.87	14.534	8.385	-37.743	-741.08	1072.7	36.391	749.3	1087.5	23.649	38.184	0	0	6.0433	1.3852	-11.245	-16.193	1.7883	3.287	10.805	13.967	7.8316	4.6721	-0.43917	-2.2259	1492.3
1	101	60	NaN	4.6363	10.235	5.7213	-173.71	14.572	8.4884	-37.781	-741.11	1072.7	36.629	749.24	1087.5	25.025	36.668	0	0	6.1223	1.4654	-11.247	-16.195	1.778	3.435	10.801	14.005	7.9003	4.9004	-0.44554	-2.19	1492.3
1.01	102	60	NaN	4.6482	10.239	5.7441	-173.6	14.604	8.576	-37.749	-741.16	1072.8	36.715	749.49	1087.6	23.649	39.161	0	0	6.2837	1.6291	-11.242	-16.19	1.7884	3.5444	10.806	14.036	8.0721	5.1736	-0.43562	-2.1533	1492.6
1.02	103	60	NaN	4.6555	10.249	5.7608	-173.56	14.618	8.6242	-37.718	-741.19	1072.8	36.725	749.77	1087.6	25.458	38.823	0	0	6.3232	1.6692	-11.243	-16.191	1.7971	3.5857	10.817	14.049	8.1203	5.2549	-0.42589	-2.1415	1492.9
1.03	104	60	NaN	4.6605	10.266	5.7829	-173.51	14.654	8.6286	-37.729	-741.19	1072.8	36.647	749.96	1087.6	23.649	35.557	0	0	6.3756	1.7224	-11.246	-16.194	1.8051	3.6302	10.836	14.085	8.1807	5.3525	-0.41018	-2.109	1493.1
1.04	105	60	NaN	4.6747	10.298	5.8137	-173.43	14.735	8.6133	-37.717	-741.2	1072.8	36.429	750.3	1087.7	23.88	36.287	0	0	6.6709	2.022	-11.249	-16.197	1.8288	3.7286	10.87	14.163	8.4996	5.7506	-0.37894	-2.0338	1493.4
1.05	106	60	NaN	4.6729	10.331	5.8409	-173.33	14.819	8.6372	-37.719	-741.24	1072.8	36.325	750.64	1087.8	23.967	37.606	0	0	6.9713	2.3269	-11.252	-16.2	1.8316	3.8248	10.906	14.244	8.8029	6.1516	-0.34632	-1.956	1493.8
1.06	107	60	NaN	4.6838	10.359	5.8546	-173.26	14.888	8.7653	-37.705	-741.24	1072.9	36.559	750.86	1087.9	23.649	38.953	0	0	7.2764	2.6365	-11.256	-16.204	1.8345	3.8916	10.938	14.31	9.1109	6.5281	-0.31819	-1.8941	1494
1.07	108	60	NaN	4.6854	10.379	5.8551	-173.16	14.992	8.8497	-37.676	-741.29	1072.9	36.616	751.02	1088	24.139	38.264	0	0	7.5816	2.9461	-11.259	-16.207	1.8354	3.9936	10.961	14.41	9.417	6.9397	-0.29828	-1.7976	1494.2
1.08	109	60	NaN	4.6882	10.401	5.8828	-173.01	15.147	8.9509	-37.726	-741.36	1072.9	36.66	751.27	1088.2	23.649	37.513	0	0	7.8867	3.2558	-11.263	-16.211	1.8352	4.1396	10.987	14.56	9.722	7.3954	-0.27548	-1.6505	1494.6
1.09	110	60	NaN	4.6959	10.417	5.8868	-172.88	15.285	9.0075	-37.715	-741.4	1072.9	36.63	751.5	1088.3	23.649	36.769	0	0	7.9728	3.3431	-11.266	-16.214	1.845	4.2694	11.008	14.695	9.8178	7.6125	-0.25842	-1.519	1494.8
1.1	111	60	NaN	4.7075	10.445	5.8937	-172.63	15.563	9.1158	-37.705	-741.48	1072.9	36.55	751.73	1088.5	23.75	36.934	0	0	8.0062	3.377	-11.268	-16.216	1.8606	4.5192	11.041	14.967	9.8668	7.8962	-0.22698	-1.2491	1495.1
1.11	112	60	NaN	4.7184	10.476	5.9078	-172.38	15.872	9.2746	-37.72	-741.55	1073	36.624	751.91	1088.7	23.649	37.275	0	0	7.9873	3.3578	-11.267	-16.215	1.8686	4.7732	11.078	15.27	9.8559	8.1311	-0.18882	-0.945	1495.4
1.12	113	60	NaN	4.7246	10.489	5.9132	-172.28	16.014	9.3718	-37.734	-741.59	1073	36.844	752.04	1088.7	25.521	38.051	0	0	7.9684	3.3387	-11.265	-16.213	1.8662	4.8604	11.093	15.41	9.8346	8.1991	-0.17278	-0.80329	1495.6
1.13	114	60	NaN	4.7265	10.492	5.9283	-172.18	16.129	9.3618	-37.786	-741.66	1073	36.755	752.25	1088.8	24.657	39.335	0	0	7.9496	3.3195	-11.264	-16.212	1.87	4.96	11.095	15.526	9.8195	8.2795	-0.16902	-0.68646	1495.8
1.14	115	60	NaN	4.722	10.505	5.93	-172.13	16.184	9.3817	-37.789	-741.65	1073	36.784	752.37	1088.8	23.72	39.308	0	0	8.1449	3.5177	-11.267	-16.215	1.8645	5.0134	11.107	15.581	10.009	8.5311	-0.15906	-0.63374	1496
1.15	116	60	NaN	4.7316	10.505	5.9249	-171.93	16.418	9.3902	-37.781	-741.74	1073	36.671	752.44	1088.8	24.147	37.615	0	0	8.2129	3.5867	-11.267	-16.215	1.879	5.2174	11.11	15.813	10.092	8.8041	-0.15656	-0.40165	1496.1
1.16	117	60	NaN	4.7368	10.502	5.9304	-171.74	16.576	9.2725	-37.796	-741.81	1073	36.124	752.54	1088.9	23.649	36.174	0	0	7.9873	3.3578	-11.262	-16.21	1.9049	5.427	11.108	15.97	9.8922	8.7848	-0.15404	-0.23988	1496.3
1.17	118	60	NaN	4.7358	10.499	5.9306	-171.61	16.703	9.3095	-37.803	-741.88	1073	36.125	752.5	1088.9	23.649	38.922	0	0	7.8758	3.2446	-11.261	-16.209	1.9036	5.553	11.106	16.096	9.7794	8.7976	-0.15439	-0.11264	1496.3
1.18	119	60	NaN	4.7335	10.497	5.9346	-171.46	16.805	9.4412	-37.833	-741.96	1073.1	36.301	752.44	1088.9	23.649	39.424	0	0	8.0541	3.4256	-11.268	-16.216	1.8935	5.6996	11.106	16.196	9.9476	9.1252	-0.16232	-0.01968	1496.3
1.19	120	60	NaN	4.7344	10.499	5.9405	-171.29	16.864	9.5183	-37.866	-742.03	1073.1	36.242	752.41	1089	23.649	36.639	0	0	8.2816	3.6564	-11.27	-16.218	1.8954	5.8754	11.108	16.254	10.177	9.5318	-0.16136	0.036385	1496.4
1.2	121	60	NaN	4.7351	10.506	5.9408	-171.15	16.87	9.526	-37.875	-742.06	1073.1	36.052	752.4	1089	23.649	36.65	0	0	8.5356	3.9142	-11.269	-16.217	1.9031	6.0182	11.116	16.26	10.439	9.9324	-0.15319	0.043307	1496.4
1.21	122	60	NaN	4.7266	10.511	5.9437	-171.03	16.833	9.6094	-37.903	-742.1	1073.1	36.087	752.38	1089	23.649	38.204	0	0	8.7896	4.172	-11.268	-16.216	1.8923	6.1384	11.12	16.224	10.682	10.31	-0.14759	0.0081574	1496.4
1.22	123	60	NaN	4.7186	10.513	5.9659	-170.93	16.769	9.7352	-37.999	-742.16	1073.1	36.267	752.34	1089	23.649	37.987	0	0	8.9878	4.3731	-11.269	-16.217	1.8738	6.2296	11.121	16.161	10.862	10.603	-0.14787	-0.056159	1496.4
1.23	124	60	NaN	4.7203	10.541	5.9286	-170.75	16.666	9.6737	-37.911	-742.17	1073.1	35.764	752.31	1088.9	23.803	37.627	0	0	9.0962	4.483	-11.274	-16.222	1.898	6.4323	11.147	16.06	10.994	10.915	-0.12647	-0.16189	1496.4
1.24	125	60	NaN	4.7084	10.557	5.9442	-170.65	16.588	9.6326	-37.992	-742.19	1073.1	35.464	752.22	1088.9	24.76	36.635	0	0	9.2046	4.593	-11.278	-16.226	1.8943	6.5356	11.16	15.984	11.099	11.129	-0.1174	-0.24174	1496.3
1.25	126	60	NaN	4.7012	10.573	5.9477	-170.59	16.492	9.6028	-38.026	-742.2	1073.1	35.267	752.09	1088.8	23.649	37.87	0	0	9.313	4.703	-11.282	-16.23	1.8932	6.6066	11.173	15.892	11.206	11.31	-0.10923	-0.33868	1496.2
1.26	127	60	NaN	4.6997	10.583	5.9412	-170.54	16.321	9.6332	-38.039	-742.23	1073.1	35.241	751.91	1088.7	23.649	36.553	0	0	9.3991	4.7904	-11.289	-16.238	1.8918	6.653	11.178	15.726	11.291	11.443	-0.11133	-0.51193	1496
1.27	128	60	NaN	4.6983	10.587	5.9322	-170.51	16.139	9.7055	-38.055	-742.26	1073.1	35.349	751.7	1088.6	23.649	39.059	0	0	9.4763	4.8688	-11.298	-16.246	1.8854	6.6747	11.178	15.548	11.362	11.543	-0.12016	-0.69764	1495.8
1.28	129	60	NaN	4.6933	10.588	5.9237	-170.51	16.014	9.7828	-38.077	-742.28	1073.1	35.524	751.48	1088.5	24.413	37.568	0	0	9.5535	4.9471	-11.306	-16.254	1.8725	6.6736	11.176	15.427	11.426	11.621	-0.13034	-0.82777	1495.6
1.29	130	60	NaN	4.6863	10.587	5.9213	-170.51	15.899	9.8652	-38.126	-742.32	1073.2	35.748	751.19	1088.4	24.389	37.835	0	0	9.6346	5.0293	-11.311	-16.259	1.8545	6.6541	11.17	15.316	11.489	11.683	-0.141	-0.94244	1495.4
1.3	131	60	NaN	4.6833	10.588	5.92	-170.52	15.771	9.8822	-38.165	-742.32	1073.2	35.746	751.01	1088.3	23.649	38.269	0	0	9.7205	5.1165	-11.311	-16.259	1.8498	6.6506	11.166	15.193	11.57	11.767	-0.14453	-1.0657	1495.2
1.31	132	60	NaN	4.6774	10.593	5.8935	-170.53	15.582	9.7945	-38.127	-742.35	1073.2	35.418	750.78	1088	23.649	39.984	0	0	9.7337	5.1299	-11.319	-16.267	1.8576	6.6547	11.163	15.013	11.591	11.785	-0.15597	-1.2541	1495
1.32	133	60	NaN	4.6713	10.6	5.8862	-170.55	15.487	9.8823	-38.145	-742.36	1073.2	35.608	750.53	1087.9	23.649	38.439	0	0	9.7063	5.1021	-11.327	-16.275	1.843	6.6174	11.165	14.922	11.549	11.72	-0.1619	-1.3525	1494.8
1.33	134	60	NaN	4.6668	10.602	5.8802	-170.57	15.453	9.8974	-38.164	-742.36	1073.2	35.588	750.28	1087.9	24.361	36.71	0	0	9.5718	4.9657	-11.326	-16.274	1.8381	6.6036	11.165	14.89	11.41	11.569	-0.16093	-1.3838	1494.5
1.34	135	60	NaN	4.6636	10.616	5.869	-170.61	15.417	9.9127	-38.173	-742.35	1073.2	35.595	750.02	1087.8	23.891	38.114	0	0	9.4286	4.8203	-11.326	-16.274	1.8338	6.5589	11.176	14.857	11.262	11.379	-0.14978	-1.4167	1494.3
1.35	136	60	NaN	4.6598	10.635	5.8532	-170.67	15.387	9.9277	-38.163	-742.34	1073.2	35.641	749.83	1087.7	25.473	36.609	0	0	9.2311	4.62	-11.331	-16.279	1.8282	6.4949	11.194	14.829	11.059	11.115	-0.13718	-1.4503	1494.1
1.36	137	60	NaN	4.6557	10.647	5.8447	-170.71	15.385	9.9126	-38.161	-742.33	1073.2	35.618	749.73	1087.7	23.649	37.478	0	0	9.0337	4.4196	-11.336	-16.284	1.8249	6.4551	11.205	14.827	10.859	10.875	-0.13084	-1.4569	1494
1.37	138	60	NaN	4.6527	10.656	5.8519	-170.74	15.402	9.9006	-38.201	-742.33	1073.2	35.611	749.65	1087.7	23.649	38.841	0	0	8.8363	4.2193	-11.341	-16.289	1.8205	6.427	11.214	14.844	10.657	10.646	-0.12677	-1.4445	1493.9
1.38	139	60	NaN	4.6431	10.696	5.8397	-170.84	15.443	9.8782	-38.189	-742.31	1073.2	35.647	749.51	1087.7	24.805	39.118	0	0	8.4644	3.8419	-11.344	-16.292	1.8096	6.3293	11.254	14.885	10.274	10.171	-0.089674	-1.4075	1493.7
1.39	140	60	NaN	4.6389	10.726	5.8302	-170.91	15.481	9.8389	-38.179	-742.27	1073.2	35.623	749.47	1087.8	24.107	36.817	0	0	8.0676	3.4393	-11.347	-16.295	1.8065	6.2586	11.286	14.921	9.8742	9.698	-0.061491	-1.3739	1493.6
1.4	141	60	NaN	4.6288	10.758	5.8458	-170.97	15.53	9.7747	-38.247	-742.27	1073.2	35.542	749.47	1087.8	23.778	40.587	0	0	7.6709	3.0368	-11.35	-16.298	1.797	6.2016	11.318	14.969	9.4679	9.2384	-0.0323	-1.3291	1493.6
1.41	142	60	NaN	4.6163	10.8	5.8411	-171.02	15.576	9.6746	-38.248	-742.24	1073.2	35.337	749.55	1087.8	23.649	38.14	0	0	7.5582	2.9224	-11.356	-16.304	1.7923	6.1599	11.361	15.015	9.3506	9.0824	0.0054372	-1.2883	1493.7
1.42	143	60	NaN	4.6009	10.85	5.8321	-171.09	15.678	9.5705	-38.226	-742.23	1073.2	35.19	749.6	1087.9	23.649	36.71	0	0	7.6253	2.9905	-11.363	-16.311	1.7835	6.0966	11.413	15.116	9.4089	9.0871	0.049737	-1.1952	1493.7
1.43	144	60	NaN	4.5892	10.904	5.8242	-171.15	15.803	9.4755	-38.204	-742.22	1073.2	35.08	749.64	1087.9	23.649	39.281	0	0	7.6925	3.0586	-11.37	-16.318	1.7769	6.0339	11.47	15.237	9.4694	9.0926	0.099761	-1.0809	1493.7
1.44	145	60	NaN	4.5779	10.964	5.8203	-171.2	15.915	9.3958	-38.192	-742.18	1073.2	34.967	749.69	1088	23.649	38.682	0	0	7.7596	3.1267	-11.377	-16.325	1.7704	5.9916	11.532	15.347	9.53	9.1183	0.15527	-0.97836	1493.7
1.45	146	60	NaN	4.5563	11.024	5.831	-171.24	16.035	9.3417	-38.217	-742.14	1073.2	34.922	749.72	1088.1	24.193	36.323	0	0	7.6704	3.0362	-11.381	-16.329	1.7496	5.9536	11.595	15.465	9.42	8.9898	0.21362	-0.86447	1493.7
1.46	147	60	NaN	4.5388	11.066	5.8582	-171.25	16.15	9.3059	-38.283	-742.16	1073.2	34.904	749.74	1088.1	23.649	37.31	0	0	7.5708	2.9352	-11.385	-16.333	1.7304	5.9394	11.639	15.578	9.3012	8.8745	0.25339	-0.75565	1493.8
1.47	148	60	NaN	4.5119	11.141	5.8915	-171.25	16.291	9.279	-38.322	-742.11	1073.2	34.921	749.72	1088.2	23.652	38.901	0	0	7.4712	2.8341	-11.389	-16.337	1.7012	5.939	11.716	15.716	9.1724	8.7731	0.32715	-0.62087	1493.7
1.48	149	60	NaN	4.4878	11.183	5.893	-171.25	16.377	9.3246	-38.297	-742.11	1073.2	35.134	749.63	1088.3	25.426	40.125	0	0	7.3716	2.7331	-11.393	-16.341	1.6697	5.9275	11.76	15.8	9.0414	8.6606	0.36627	-0.54088	1493.6
1.49	150	60	NaN	4.4695	11.205	5.9025	-171.23	16.419	9.2865	-38.317	-742.13	1073.2	35.012	749.68	1088.3	24.06	36.978	0	0	7.2789	2.6389	-11.398	-16.346	1.6554	5.9583	11.782	15.841	8.9342	8.5972	0.38472	-0.50436	1493.7
1.5	151	60	NaN	4.4528	11.221	5.9036	-171.2	16.442	9.2556	-38.306	-742.14	1073.2	34.893	749.72	1088.3	23.993	36.745	0	0	7.3445	2.7055	-11.406	-16.354	1.6438	5.9937	11.8	15.864	8.9883	8.6992	0.39333	-0.49044	1493.7
1.51	152	60	NaN	4.4348	11.232	5.9103	-171.18	16.446	9.2593	-38.3	-742.15	1073.3	34.872	749.72	1088.3	23.649	38.449	0	0	7.4101	2.7721	-11.415	-16.363	1.6269	6.0165	11.81	15.868	9.037	8.7886	0.39501	-0.49523	1493.7
1.52	153	60	NaN	4.4179	11.231	5.9326	-171.16	16.432	9.2809	-38.338	-742.17	1073.3	34.889	749.7	1088.3	25.291	38.338	0	0	7.4757	2.8387	-11.424	-16.372	1.6078	6.0329	11.809	15.854	9.0835	8.8716	0.3852	-0.51756	1493.7
1.53	154	60	NaN	4.4024	11.216	5.9558	-171.14	16.398	9.3181	-38.379	-742.18	1073.3	34.934	749.65	1088.3	23.649	38.397	0	0	7.4754	2.8384	-11.429	-16.377	1.5889	6.0466	11.793	15.821	9.0644	8.885	0.36443	-0.55591	1493.7
1.54	155	60	NaN	4.3749	11.175	5.9683	-171.14	16.3	9.3861	-38.402	-742.22	1073.3	35.053	749.67	1088.3	24.557	38.382	0	0	7.3622	2.7235	-11.427	-16.375	1.5561	6.0401	11.751	15.724	8.9183	8.7637	0.32354	-0.6515	1493.8
1.55	156	60	NaN	4.3631	11.138	5.9731	-171.14	16.221	9.4134	-38.417	-742.23	1073.3	35.084	749.68	1088.3	23.797	38.883	0	0	7.3726	2.734	-11.424	-16.372	1.5427	6.0409	11.712	15.648	8.9152	8.7749	0.28787	-0.72427	1493.8
1.56	157	60	NaN	4.3451	11.084	5.9615	-171.14	16.146	9.4493	-38.419	-742.27	1073.3	35.123	749.68	1088.2	23.649	38.572	0	0	7.4837	2.8468	-11.42	-16.368	1.5231	6.0371	11.657	15.573	9.0069	8.8839	0.23707	-0.79442	1493.8
1.57	158	60	NaN	4.3329	11.005	5.9361	-171.15	16.059	9.4336	-38.4	-742.32	1073.3	35.062	749.68	1088.2	24.963	39.246	0	0	8.0881	3.4601	-11.419	-16.367	1.5141	6.0354	11.576	15.488	9.6022	9.4955	0.15731	-0.87853	1493.9
1.58	159	60	NaN	4.328	10.943	5.9183	-171.15	15.991	9.419	-38.383	-742.36	1073.3	35.027	749.68	1088.1	24.118	37.589	0	0	8.1638	3.5369	-11.419	-16.367	1.5112	6.0317	11.512	15.422	9.675	9.5686	0.093331	-0.94511	1493.9
1.59	160	60	NaN	4.3202	10.906	5.908	-171.16	15.941	9.4314	-38.383	-742.36	1073.3	35.085	749.68	1088.1	24.287	37.971	0	0	7.6441	3.0095	-11.421	-16.369	1.5012	6.0175	11.474	15.373	9.1453	9.027	0.053131	-0.99544	1493.9
1.6	161	60	NaN	4.313	10.88	5.8984	-171.18	15.909	9.4557	-38.396	-742.34	1073.3	35.183	749.69	1088.1	24.187	37.869	0	0	7.1243	2.4821	-11.423	-16.371	1.4898	5.9972	11.447	15.342	8.6141	8.4794	0.024313	-1.0288	1493.9
1.61	162	60	NaN	4.3178	10.85	5.8901	-171.19	15.909	9.4413	-38.41	-742.32	1073.3	35.172	749.7	1088.1	23.649	37.63	0	0	6.6046	1.9547	-11.424	-16.372	1.4944	5.9881	11.417	15.342	8.099	7.9428	-0.0069405	-1.0305	1493.9
1.62	163	60	NaN	4.3232	10.817	5.8894	-171.19	15.951	9.3362	-38.441	-742.31	1073.2	34.924	749.71	1088	24.231	38.504	0	0	6.0848	1.4274	-11.426	-16.374	1.5082	5.9995	11.383	15.384	7.593	7.4268	-0.0426	-0.99037	1493.9
1.63	164	60	NaN	4.3226	10.799	5.8883	-171.18	16.011	9.3208	-38.46	-742.29	1073.2	34.885	749.65	1088.1	23.899	36.987	0	0	5.5667	0.90159	-11.428	-16.377	1.5081	6.0067	11.367	15.443	7.0748	6.9083	-0.061297	-0.93394	1493.8
1.64	165	60	NaN	4.33	10.776	5.8938	-171.17	16.077	9.2801	-38.484	-742.3	1073.2	34.783	749.65	1088.1	24.703	39.266	0	0	5.0567	0.38407	-11.434	-16.382	1.5186	6.0147	11.345	15.508	6.5753	6.3987	-0.089278	-0.87424	1493.8
1.65	166	60	NaN	4.3355	10.751	5.8888	-171.17	16.19	9.2803	-38.493	-742.28	1073.2	34.767	749.62	1088.1	23.649	34.16	0	0	4.5467	-0.13344	-11.439	-16.387	1.5243	6.0217	11.323	15.617	6.071	5.8882	-0.11615	-0.77019	1493.8
1.66	167	60	NaN	4.3451	10.736	5.8768	-171.16	16.286	9.2824	-38.473	-742.24	1073.2	34.751	749.58	1088.2	23.649	40.836	0	0	4.0367	-0.65096	-11.445	-16.393	1.5351	6.0286	11.311	15.711	5.5718	5.3777	-0.13359	-0.68215	1493.7
1.67	168	60	NaN	4.3518	10.716	5.8703	-171.16	16.373	9.2731	-38.464	-742.23	1073.2	34.697	749.55	1088.3	23.649	47.091	0	0	3.5267	-1.1685	-11.45	-16.398	1.5441	6.036	11.294	15.795	5.0708	4.8676	-0.1564	-0.60333	1493.6
1.68	169	60	NaN	4.3526	10.69	5.8701	-171.16	16.451	9.2801	-38.472	-742.24	1073.2	34.687	749.55	1088.3	25.258	55.214	0	0	3.0167	-1.686	-11.456	-16.404	1.545	6.035	11.271	15.869	4.5616	4.349	-0.18495	-0.53467	1493.7
1.69	170	60	NaN	4.3522	10.668	5.8676	-171.19	16.521	9.2896	-38.472	-742.24	1073.2	34.715	749.6	1088.4	24.087	60.214	0	0	2.5066	-2.2035	-11.461	-16.409	1.5436	5.9983	11.252	15.937	4.0503	3.7948	-0.20948	-0.47236	1493.7
1.7	171	60	NaN	4.3516	10.642	5.8611	-171.3	16.64	9.2011	-38.468	-742.23	1073.2	34.532	749.68	1088.5	26.296	64.89	0	1	1.9966	-2.721	-11.467	-16.415	1.5504	5.9035	11.229	16.052	3.547	3.1825	-0.23758	-0.36245	1493.8
1.71	172	60	NaN	4.3437	10.638	5.8492	-171.3	16.681	9.2276	-38.449	-742.23	1073.2	34.593	749.68	1088.5	28.554	66.583	0	1	1.4866	-3.2386	-11.472	-16.42	1.5408	5.893	11.227	16.092	3.0275	2.6544	-0.24549	-0.32847	1493.8
1.72	173	60	NaN	4.346	10.621	5.8271	-171.31	16.787	9.1718	-38.407	-742.19	1073.2	34.41	749.75	1088.6	27.401	66.764	0	1	1.1509	-3.5792	-11.477	-16.425	1.5518	5.897	11.213	16.195	2.7027	2.3178	-0.26443	-0.23057	1493.8
1.73	174	60	NaN	4.3478	10.615	5.8215	-171.32	16.868	9.2197	-38.404	-742.15	1073.2	34.509	749.82	1088.7	26.857	68.492	0	1	0.93448	-3.7988	-11.482	-16.43	1.5499	5.886	11.211	16.273	2.4844	2.0872	-0.27168	-0.15694	1493.8
1.74	175	60	NaN	4.3502	10.61	5.8083	-171.31	16.963	9.214	-38.357	-742.12	1073.1	34.445	749.87	1088.7	28.807	69.448	0	1	0.77992	-3.9557	-11.482	-16.43	1.5567	5.9011	11.209	16.365	2.3366	1.9455	-0.27379	-0.065778	1493.8
1.75	176	60	NaN	4.3502	10.6	5.8203	-171.23	17.086	9.2458	-38.37	-742.1	1073.1	34.45	749.89	1088.8	29.058	68.248	0	1	0.62777	-4.1101	-11.482	-16.43	1.556	5.9717	11.203	16.484	2.1838	1.8616	-0.27985	0.05362	1493.8
1.76	177	60	NaN	4.3541	10.595	5.8352	-171.16	17.188	9.2971	-38.389	-742.08	1073.2	34.514	749.9	1088.9	27.375	65.233	0	1	0.47561	-4.2645	-11.482	-16.43	1.5566	6.0443	11.201	16.582	2.0322	1.7799	-0.28169	0.1514	1493.8
1.77	178	60	NaN	4.3653	10.598	5.8212	-171.14	17.238	9.275	-38.328	-742.05	1073.2	34.408	749.95	1089	27.515	61.095	0	1	0.32345	-4.4188	-11.482	-16.43	1.5743	6.0676	11.206	16.63	1.8978	1.6487	-0.27627	0.1998	1493.9
1.78	179	60	NaN	4.3706	10.592	5.8273	-171.12	17.316	9.2371	-38.331	-742.03	1073.1	34.224	750.02	1089.1	27.824	61.629	0	1	0.1713	-4.5732	-11.482	-16.43	1.5866	6.097	11.202	16.706	1.7579	1.5238	-0.28065	0.27571	1493.9
1.79	180	60	NaN	4.3766	10.582	5.8406	-171.08	17.418	9.2029	-38.326	-742.03	1073.1	34.057	750.06	1089.1	29.317	61.001	0	1	0.01914	-4.7276	-11.482	-16.43	1.5993	6.1405	11.195	16.806	1.6184	1.4129	-0.28785	0.37526	1493.9
1.8	181	60	NaN	4.3793	10.582	5.8703	-171.07	17.437	9.2192	-38.372	-742.03	1073.2	34.079	750.11	1089.1	27.786	60.879	0	1	-0.13302	-4.882	-11.482	-16.43	1.5995	6.1489	11.192	16.826	1.4665	1.2669	-0.29014	0.39604	1494
1.81	182	60	NaN	4.3881	10.583	5.8766	-171.04	17.468	9.1648	-38.349	-742.04	1073.2	33.872	750.11	1089.1	28.729	60.222	0	1	-0.28517	-5.0364	-11.482	-16.43	1.6171	6.186	11.193	16.858	1.3319	1.1496	-0.2892	0.42773	1494
1.82	183	60	NaN	4.3956	10.595	5.8952	-171.02	17.473	9.1635	-38.374	-742.01	1073.2	33.779	750.05	1089	27.43	59.264	0	1	-0.43733	-5.1908	-11.482	-16.43	1.627	6.2147	11.202	16.866	1.1896	1.0238	-0.28001	0.43519	1493.9
1.83	184	60	NaN	4.3995	10.61	5.906	-170.99	17.462	9.1862	-38.384	-741.98	1073.2	33.716	749.9	1089	25.713	58.45	0	1	-0.58949	-5.3452	-11.482	-16.43	1.6327	6.2442	11.215	16.857	1.0432	0.89893	-0.26724	0.42613	1493.7
1.84	185	60	NaN	4.3979	10.619	5.9156	-170.96	17.426	9.2088	-38.397	-741.96	1073.2	33.649	749.72	1088.9	26.404	58.378	0	1	-0.84521	-5.6047	-11.475	-16.423	1.6327	6.2726	11.222	16.824	0.78751	0.6679	-0.2531	0.40079	1493.5
1.85	186	60	NaN	4.3986	10.624	5.9275	-170.93	17.359	9.2302	-38.422	-741.96	1073.2	33.571	749.54	1088.8	23.649	57.801	0	1	-1.1337	-5.8974	-11.465	-16.413	1.6352	6.3034	11.223	16.76	0.50155	0.40601	-0.24118	0.34782	1493.3
1.86	187	60	NaN	4.4163	10.637	5.9083	-170.88	17.284	9.2365	-38.351	-741.92	1073.2	33.368	749.3	1088.7	25.358	57.979	0	1	-1.4221	-6.1901	-11.455	-16.403	1.6629	6.3625	11.234	16.687	0.24078	0.17237	-0.22063	0.28414	1493
1.87	188	60	NaN	4.4117	10.63	5.9123	-170.85	17.166	9.2634	-38.365	-741.94	1073.2	33.277	749.04	1088.6	25.129	58.623	0	1	-1.7178	-6.4902	-11.443	-16.391	1.6607	6.4013	11.224	16.573	-0.057101	-0.088844	-0.21955	0.1815	1492.8
1.88	189	60	NaN	4.4053	10.626	5.909	-170.8	17.046	9.3323	-38.384	-741.96	1073.2	33.249	748.67	1088.6	24.21	58.934	0	1	-2.0895	-6.8673	-11.418	-16.366	1.654	6.449	11.219	16.453	-0.43552	-0.41832	-0.19966	0.086784	1492.4
1.89	190	60	NaN	4.405	10.627	5.9109	-170.75	16.879	9.3831	-38.402	-741.97	1073.2	33.166	748.33	1088.5	24.468	59.521	0	1	-2.4612	-7.2445	-11.394	-16.342	1.6556	6.5044	11.216	16.289	-0.80555	-0.74005	-0.17774	-0.05224	1492.1
1.9	191	60	NaN	4.4038	10.623	5.9026	-170.67	16.602	9.5124	-38.394	-741.99	1073.2	33.263	747.7	1088.3	25.331	58.505	0	1	-2.8328	-7.6216	-11.369	-16.317	1.6498	6.5735	11.205	16.02	-1.183	-1.0481	-0.16394	-0.29697	1491.5
1.91	192	60	NaN	4.4021	10.619	5.893	-170.6	16.355	9.5649	-38.375	-742.01	1073.2	33.187	747.14	1088.1	24.113	59.119	0	1	-3.2045	-7.9988	-11.344	-16.292	1.6509	6.6476	11.194	15.78	-1.5537	-1.3512	-0.15003	-0.51241	1490.9
1.92	193	60	NaN	4.3997	10.615	5.8898	-170.54	16.123	9.5856	-38.372	-742.02	1073.2	33.076	746.74	1088	25.51	57.921	0	1	-3.5778	-8.3776	-11.318	-16.266	1.6521	6.7115	11.184	15.555	-1.9258	-1.6661	-0.13472	-0.71136	1490.5
1.93	194	60	NaN	4.3958	10.611	5.8876	-170.48	15.822	9.6925	-38.38	-742.04	1073.2	33.202	746.27	1087.7	23.904	70.796	0	1	-3.9582	-8.7636	-11.287	-16.235	1.6422	6.7618	11.171	15.262	-2.316	-2.0017	-0.11654	-0.97286	1490.1
1.94	195	60	NaN	4.3914	10.608	5.8791	-170.43	15.484	9.8527	-38.374	-742.07	1073.2	33.434	745.63	1087.5	32.312	72.632	0	1	-4.3386	-9.1496	-11.256	-16.204	1.628	6.8044	11.16	14.932	-2.7107	-2.3451	-0.096081	-1.2719	1489.5
1.95	196	60	NaN	4.3827	10.605	5.8899	-170.42	15.218	10.02	-38.407	-742.1	1073.2	33.751	745.27	1087.3	30.499	60.478	0	1	-4.719	-9.5356	-11.225	-16.173	1.6052	6.8045	11.151	14.672	-3.1138	-2.7311	-0.074459	-1.5006	1489.2
1.96	197	60	NaN	4.3795	10.619	5.9055	-170.36	14.958	9.9344	-38.42	-742.11	1073.2	33.311	744.8	1087.1	25.237	61.58	0	1	-5.0994	-9.9216	-11.194	-16.142	1.6176	6.8744	11.156	14.42	-3.4819	-3.0471	-0.037534	-1.7217	1488.7
1.97	198	60	NaN	4.3692	10.62	5.9135	-170.36	14.891	9.9295	-38.449	-742.13	1073.2	33.247	744.55	1087.1	28.657	68.466	0	1	-5.4798	-10.308	-11.163	-16.111	1.6082	6.8781	11.156	14.355	-3.8716	-3.4295	-0.0071247	-1.7562	1488.5
1.98	199	60	NaN	4.3579	10.628	5.9383	-170.39	14.753	10.022	-38.529	-742.15	1073.2	33.446	744.13	1087	30.727	72.466	0	1	-5.6757	-10.506	-11.132	-16.08	1.5855	6.8347	11.16	14.221	-4.0902	-3.6716	0.0281	-1.8592	1488.1
1.99	200	60	NaN	4.3552	10.631	5.9559	-170.43	14.634	10.118	-38.581	-742.19	1073.2	33.647	743.76	1086.9	31.645	74.622	0	1	-5.7812	-10.613	-11.11	-16.058	1.5723	6.7865	11.16	14.105	-4.2089	-3.8269	0.050695	-1.9529	1487.8
2	201	60	NaN	4.3525	10.633	5.9594	-170.46	14.565	10.168	-38.593	-742.23	1073.2	33.736	743.48	1086.9	34.859	76.164	0	1	-5.688	-10.519	-11.111	-16.059	1.5654	6.7479	11.16	14.038	-4.1227	-3.7709	0.049292	-2.0216	1487.5
2.01	202	60	NaN	4.3454	10.642	5.9541	-170.49	14.531	10.159	-38.583	-742.27	1073.2	33.665	743.23	1086.9	34.583	76.804	0	1	-5.5948	-10.424	-11.112	-16.06	1.561	6.7241	11.168	14.004	-4.0338	-3.7001	0.055843	-2.0563	1487.3
2.02	203	60	NaN	4.3436	10.657	5.9475	-170.51	14.534	10.105	-38.561	-742.3	1073.2	33.461	742.96	1086.9	35.411	76.8	0	1	-5.5016	-10.33	-11.114	-16.062	1.5675	6.7157	11.184	14.007	-3.9341	-3.614	0.070495	-2.0547	1487.1
2.03	204	60	NaN	4.3393	10.686	5.9677	-170.55	14.518	10.151	-38.612	-742.31	1073.2	33.515	742.71	1086.9	35.419	76.642	0	1	-5.4083	-10.235	-11.115	-16.063	1.5586	6.6696	11.216	13.988	-3.8497	-3.5654	0.10046	-2.0751	1486.8
2.04	205	60	NaN	4.3451	10.708	5.9769	-170.58	14.503	10.169	-38.63	-742.32	1073.2	33.544	742.64	1087	35.095	76.211	0	1	-5.3151	-10.14	-11.117	-16.065	1.5625	6.6393	11.238	13.973	-3.7526	-3.5011	0.12189	-2.0918	1486.8
2.05	206	60	NaN	4.3448	10.729	5.9968	-170.6	14.52	10.195	-38.704	-742.31	1073.3	33.594	742.58	1087.1	34.383	75.359	0	1	-5.2219	-10.046	-11.118	-16.066	1.5574	6.6145	11.263	13.986	-3.6645	-3.4314	0.14473	-2.0794	1486.7
2.06	207	60	NaN	4.3437	10.748	6.0009	-170.62	14.592	10.207	-38.736	-742.35	1073.3	33.65	742.51	1087.2	34.37	75.069	0	1	-5.1287	-9.9512	-11.119	-16.067	1.5528	6.5866	11.287	14.053	-3.5759	-3.3647	0.16742	-2.0139	1486.7
2.07	208	60	NaN	4.3483	10.76	5.9804	-170.63	14.674	10.173	-38.694	-742.38	1073.3	33.6	742.49	1087.4	34.201	75.056	0	1	-5.0354	-9.8566	-11.121	-16.069	1.5609	6.5806	11.303	14.131	-3.4745	-3.2761	0.18253	-1.9381	1486.7
2.08	209	60	NaN	4.3514	10.768	5.9646	-170.64	14.724	10.146	-38.659	-742.4	1073.3	33.576	742.54	1087.4	34.823	75.305	0	1	-4.9422	-9.762	-11.122	-16.07	1.5664	6.5721	11.314	14.178	-3.3758	-3.1899	0.19187	-1.8916	1486.8
2.09	210	60	NaN	4.3524	10.778	5.965	-170.68	14.776	10.175	-38.67	-742.42	1073.3	33.77	742.63	1087.5	34.508	75.333	0	1	-4.849	-9.6674	-11.123	-16.071	1.5598	6.5296	11.326	14.229	-3.2892	-3.1378	0.20227	-1.8425	1486.9
2.1	211	60	NaN	4.3607	10.79	5.9589	-170.73	14.893	10.201	-38.673	-742.43	1073.3	34.051	742.74	1087.6	34.32	75.711	0	1	-4.7558	-9.5728	-11.125	-16.073	1.5573	6.47	11.341	14.342	-3.1985	-3.1029	0.21649	-1.7305	1487
2.11	212	60	NaN	4.3672	10.801	5.9508	-170.74	15.005	10.061	-38.659	-742.42	1073.3	33.78	742.88	1087.7	34.94	76.104	0	1	-4.6625	-9.4782	-11.126	-16.074	1.5751	6.4629	11.354	14.452	-3.0875	-3.0153	0.22789	-1.6225	1487.1
2.12	213	60	NaN	4.3685	10.814	5.9696	-170.78	15.096	9.9613	-38.711	-742.4	1073.3	33.643	743.03	1087.7	36.478	76.193	0	1	-4.5693	-9.3836	-11.127	-16.075	1.5799	6.4316	11.367	14.544	-2.9895	-2.952	0.23959	-1.5319	1487.3
2.13	214	60	NaN	4.3722	10.806	5.9798	-170.8	15.219	9.8761	-38.731	-742.44	1073.3	33.507	743.1	1087.7	36.85	76.701	0	1	-4.5023	-9.3156	-11.129	-16.077	1.5883	6.4144	11.36	14.665	-2.914	-2.9012	0.23117	-1.4116	1487.4
2.14	215	60	NaN	4.3765	10.797	5.9726	-170.84	15.353	9.8295	-38.706	-742.48	1073.3	33.491	743.19	1087.8	37.846	77.005	0	1	-4.4813	-9.2944	-11.131	-16.079	1.5944	6.3784	11.353	14.798	-2.8869	-2.9159	0.2215	-1.2811	1487.5
2.15	216	60	NaN	4.3772	10.787	5.9666	-170.86	15.444	9.8989	-38.683	-742.5	1073.3	33.744	743.23	1087.8	36.736	76.802	0	1	-4.4604	-9.2731	-11.133	-16.081	1.5863	6.3456	11.344	14.887	-2.8741	-2.9275	0.21078	-1.1947	1487.6
2.16	217	60	NaN	4.3775	10.781	5.9712	-170.87	15.512	9.9763	-38.683	-742.51	1073.3	33.975	743.25	1087.9	35.815	76.093	0	1	-4.4394	-9.2519	-11.135	-16.083	1.5778	6.3323	11.341	14.952	-2.8616	-2.9195	0.20525	-1.131	1487.6
2.17	218	60	NaN	4.3788	10.784	5.9832	-170.87	15.587	9.9905	-38.684	-742.5	1073.3	34.036	743.27	1088	35.209	75.509	0	1	-4.4185	-9.2306	-11.137	-16.085	1.5768	6.329	11.347	15.025	-2.8417	-2.9016	0.20933	-1.0608	1487.6
2.18	219	60	NaN	4.3782	10.79	5.9953	-170.88	15.652	9.9878	-38.667	-742.48	1073.3	34.069	743.32	1088	34.95	75.151	0	1	-4.3976	-9.2094	-11.14	-16.088	1.5756	6.3201	11.356	15.087	-2.822	-2.8893	0.21685	-1.001	1487.6
2.19	220	60	NaN	4.3793	10.788	6.0062	-170.87	15.666	9.9649	-38.672	-742.48	1073.3	34.022	743.41	1088.1	37.718	75.209	0	1	-4.3766	-9.1881	-11.142	-16.09	1.5784	6.3256	11.355	15.098	-2.7982	-2.8625	0.21363	-0.99124	1487.7
2.2	221	60	NaN	4.3739	10.78	6.0212	-170.86	15.68	9.9495	-38.695	-742.51	1073.3	34.008	743.46	1088.1	36.667	75.849	0	1	-4.3557	-9.1669	-11.144	-16.092	1.5729	6.3345	11.349	15.112	-2.7828	-2.8324	0.20494	-0.97971	1487.8
2.21	222	60	NaN	4.3719	10.786	6.0066	-170.86	15.686	9.9306	-38.624	-742.47	1073.3	33.983	743.49	1088.1	37.571	76.592	0	1	-4.3347	-9.1456	-11.146	-16.094	1.5746	6.3474	11.355	15.117	-2.7602	-2.7982	0.20948	-0.97662	1487.8
2.22	223	60	NaN	4.3688	10.789	6.0032	-170.84	15.686	9.9119	-38.578	-742.46	1073.3	33.976	743.59	1088.1	38.166	76.497	0	1	-4.3138	-9.1244	-11.148	-16.096	1.5737	6.3605	11.357	15.118	-2.7401	-2.7639	0.20911	-0.97782	1487.9
2.23	224	60	NaN	4.3671	10.789	6.0026	-170.84	15.681	9.9192	-38.554	-742.46	1073.3	34.025	743.65	1088.1	36.666	75.581	0	1	-4.2929	-9.1031	-11.15	-16.098	1.5711	6.3667	11.356	15.113	-2.7218	-2.7364	0.20633	-0.98461	1488
2.24	225	60	NaN	4.3635	10.79	6.0149	-170.83	15.692	9.9183	-38.566	-742.45	1073.3	34.04	743.71	1088	35.056	74.523	0	1	-4.2719	-9.0819	-11.152	-16.1	1.5665	6.3698	11.356	15.126	-2.7054	-2.7121	0.20413	-0.97402	1488
2.25	226	60	NaN	4.3614	10.792	6.0307	-170.83	15.723	9.8982	-38.577	-742.43	1073.3	34.002	743.78	1088	32.243	72.454	0	1	-4.251	-9.0606	-11.154	-16.102	1.5656	6.3718	11.356	15.159	-2.6854	-2.6889	0.20144	-0.94353	1488.1
2.26	227	60	NaN	4.3653	10.79	6.0313	-170.84	15.761	9.8738	-38.55	-742.41	1073.3	33.93	743.85	1088	30.997	69.544	0	1	-4.23	-9.0394	-11.156	-16.104	1.5734	6.373	11.353	15.199	-2.6566	-2.6664	0.1963	-0.90572	1488.1
2.27	228	60	NaN	4.3637	10.79	6.036	-170.84	15.817	9.8238	-38.545	-742.39	1073.3	33.74	743.93	1087.9	28.754	63.981	0	1	-4.2091	-9.0181	-11.158	-16.106	1.5794	6.3796	11.35	15.257	-2.6297	-2.6385	0.1915	-0.84893	1488.1
2.28	229	60	NaN	4.3635	10.786	6.0321	-170.85	15.834	9.8705	-38.529	-742.4	1073.3	33.858	743.94	1087.9	25.2	54.936	0	1	-4.1882	-8.9969	-11.16	-16.108	1.5753	6.3668	11.346	15.274	-2.6129	-2.6301	0.18512	-0.83449	1488.2
2.29	230	60	NaN	4.3668	10.776	6.0154	-170.85	15.88	9.8774	-38.459	-742.42	1073.3	33.756	744.07	1087.8	26.443	52.992	0	1	-4.1672	-8.9756	-11.163	-16.111	1.5856	6.3702	11.333	15.323	-2.5817	-2.6054	0.17087	-0.78778	1488.3
2.3	231	60	NaN	4.3751	10.78	6.0153	-170.84	15.941	9.8444	-38.434	-742.39	1073.3	33.543	744.15	1087.8	23.649	51.559	0	1	-4.1656	-8.9739	-11.164	-16.112	1.603	6.3861	11.336	15.384	-2.5625	-2.5879	0.17262	-0.72711	1488.3
2.31	232	60	NaN	4.3723	10.776	6.0307	-170.83	15.98	9.8075	-38.476	-742.38	1073.3	33.338	744.28	1087.7	24.442	52.789	0	1	-4.2274	-9.0367	-11.161	-16.109	1.6067	6.4008	11.331	15.426	-2.6207	-2.6358	0.16979	-0.68339	1488.5
2.32	233	60	NaN	4.3732	10.768	6.044	-170.82	16.005	9.7939	-38.511	-742.39	1073.3	33.142	744.51	1087.7	23.972	56.206	0	1	-4.2892	-9.0994	-11.158	-16.106	1.6143	6.4191	11.321	15.452	-2.6749	-2.6803	0.16294	-0.6544	1488.7
2.33	234	60	NaN	4.3781	10.763	6.0478	-170.82	16.028	9.8424	-38.506	-742.38	1073.3	33.145	744.74	1087.7	23.649	57.507	0	1	-4.351	-9.1621	-11.156	-16.104	1.6197	6.4171	11.316	15.475	-2.7313	-2.745	0.16009	-0.62878	1488.9
2.34	235	60	NaN	4.3766	10.758	6.0476	-170.85	16.053	9.9378	-38.491	-742.36	1073.3	33.413	744.87	1087.7	23.649	59.73	0	1	-4.3596	-9.1708	-11.157	-16.105	1.6087	6.3821	11.312	15.499	-2.7509	-2.7887	0.1552	-0.60547	1489
2.35	236	60	NaN	4.3811	10.747	6.0468	-170.86	16.089	9.9546	-38.474	-742.38	1073.3	33.462	745.09	1087.8	25.846	61.422	0	1	-4.3419	-9.1529	-11.157	-16.105	1.6123	6.3694	11.302	15.534	-2.7296	-2.7835	0.14535	-0.57119	1489.3
2.36	237	60	NaN	4.3874	10.736	6.0371	-170.9	16.151	9.9154	-38.432	-742.38	1073.3	33.412	745.44	1087.8	28.06	63.597	0	1	-4.2761	-9.0861	-11.155	-16.103	1.6229	6.3365	11.294	15.593	-2.6532	-2.7496	0.13899	-0.51024	1489.6
2.37	238	60	NaN	4.3878	10.73	6.0489	-170.95	16.191	9.9497	-38.457	-742.37	1073.3	33.65	745.71	1087.9	28.95	66.477	0	1	-4.3689	-9.1803	-11.153	-16.101	1.6137	6.2709	11.291	15.631	-2.7553	-2.9094	0.13744	-0.47049	1489.9
2.38	239	60	NaN	4.3905	10.719	6.062	-171	16.264	9.9496	-38.486	-742.37	1073.3	33.795	745.93	1088	27.51	68.21	0	1	-4.8426	-9.661	-11.15	-16.098	1.6101	6.2173	11.283	15.699	-3.2326	-3.4437	0.13302	-0.39913	1490.1
2.39	240	60	NaN	4.3936	10.711	6.0547	-171.04	16.35	9.8854	-38.456	-742.38	1073.3	33.773	746.16	1088.1	26.547	68.863	0	1	-4.7963	-9.614	-11.142	-16.09	1.6157	6.1783	11.28	15.782	-3.1807	-3.4357	0.13819	-0.30831	1490.4
2.4	241	60	NaN	4.3935	10.706	6.0453	-171.1	16.446	9.8461	-38.429	-742.38	1073.3	33.876	746.45	1088.3	29.836	69.604	0	1	-4.482	-9.295	-11.131	-16.079	1.6131	6.1206	11.279	15.872	-2.8689	-3.1745	0.14894	-0.20629	1490.7
2.41	242	60	NaN	4.3911	10.698	6.0517	-171.14	16.52	9.811	-38.459	-742.39	1073.3	33.989	746.78	1088.4	30.116	69.324	0	1	-4.1078	-8.9154	-11.126	-16.074	1.6059	6.0702	11.276	15.942	-2.502	-2.8451	0.14908	-0.13219	1491
2.42	243	60	NaN	4.3878	10.692	6.0638	-171.16	16.554	9.7452	-38.499	-742.4	1073.3	33.972	747.11	1088.4	29.769	69.381	0	1	-3.6024	-8.4025	-11.122	-16.07	1.6024	6.0536	11.271	15.974	-2	-2.3489	0.1499	-0.095148	1491.3
2.43	244	60	NaN	4.3801	10.702	6.0521	-171.19	16.591	9.7657	-38.461	-742.39	1073.3	34.259	747.36	1088.5	29.956	69.383	0	1	-2.8973	-7.687	-11.115	-16.063	1.5855	6.011	11.283	16.01	-1.3118	-1.676	0.16784	-0.053742	1491.6
2.44	245	60	NaN	4.3766	10.706	6.052	-171.24	16.658	9.8401	-38.48	-742.38	1073.3	34.767	747.51	1088.6	30.112	68.63	0	1	-2.4058	-7.1883	-11.105	-16.053	1.5621	5.9483	11.292	16.073	-0.84377	-1.24	0.18708	0.020225	1491.8
2.45	246	60	NaN	4.3775	10.704	6.0439	-171.26	16.719	9.7636	-38.473	-742.41	1073.3	34.952	747.97	1088.6	27.765	67.86	0	1	-1.9792	-6.7554	-11.092	-16.04	1.557	5.9168	11.292	16.131	-0.42213	-0.83854	0.19986	0.090283	1492.3
2.46	247	60	NaN	4.3789	10.706	6.0465	-171.37	16.761	9.6922	-38.48	-742.4	1073.3	35.01	748.13	1088.7	30.102	67.008	0	1	-1.2869	-6.0529	-11.082	-16.03	1.5563	5.808	11.294	16.172	0.26942	-0.24484	0.212	0.14209	1492.4
2.47	248	60	NaN	4.3773	10.701	6.0422	-171.43	16.808	9.6053	-38.477	-742.41	1073.3	35.217	748.4	1088.7	28.85	66.165	0	1	-0.4991	-5.2535	-11.072	-16.02	1.5474	5.7384	11.29	16.219	1.0483	0.48487	0.21745	0.19877	1492.7
2.48	249	60	NaN	4.3771	10.697	6.0409	-171.49	16.852	9.5473	-38.49	-742.42	1073.3	35.67	748.68	1088.7	29.344	66.391	0	1	0.20381	-4.5403	-11.055	-16.003	1.5298	5.6671	11.285	16.264	1.7336	1.1268	0.23018	0.2607	1493
2.49	250	60	NaN	4.375	10.696	6.0418	-171.53	16.879	9.5154	-38.507	-742.42	1073.3	36.06	748.85	1088.6	28.264	66.419	0	1	0.63333	-4.1044	-11.047	-15.995	1.5125	5.6038	11.282	16.292	2.1458	1.4993	0.23596	0.29792	1493.2
2.5	251	60	NaN	4.3697	10.692	6.0453	-171.54	16.894	9.479	-38.527	-742.43	1073.4	36.266	748.97	1088.6	29.891	66.503	0	1	0.73979	-3.9964	-11.048	-15.996	1.4988	5.5915	11.278	16.308	2.2385	1.5951	0.22955	0.31232	1493.4
2.51	252	60	NaN	4.3702	10.687	6.061	-171.51	16.924	9.4378	-38.582	-742.43	1073.4	36.696	749.18	1088.7	29.384	66.345	0	1	1.1331	-3.5972	-11.051	-15.999	1.481	5.5991	11.274	16.336	2.6142	2.0019	0.22283	0.3373	1493.6
2.52	253	60	NaN	4.3723	10.699	6.0376	-171.58	16.964	9.3821	-38.504	-742.38	1073.4	37.005	749.32	1088.7	29.987	66.097	0	1	1.636	-3.087	-11.054	-16.002	1.4745	5.5221	11.289	16.374	3.1105	2.4351	0.23516	0.37259	1493.7
2.53	254	60	NaN	4.3723	10.697	6.0196	-171.65	16.972	9.2257	-38.459	-742.38	1073.3	37.012	749.6	1088.8	30.102	65.503	0	1	2.3412	-2.3714	-11.052	-16	1.4765	5.4586	11.289	16.381	3.8177	3.0872	0.23743	0.38114	1494
2.54	255	60	NaN	4.3675	10.693	6.0314	-171.71	16.99	9.117	-38.518	-742.38	1073.3	37.196	749.81	1088.8	28.017	65.102	0	1	3.0271	-1.6754	-11.05	-15.998	1.4628	5.3859	11.287	16.396	4.4899	3.7106	0.23656	0.39743	1494.2
2.55	256	60	NaN	4.3705	10.683	6.0407	-171.81	17.018	8.9784	-38.559	-742.38	1073.3	37.469	750.01	1088.9	29.182	63.87	0	1	3.6062	-1.0877	-11.052	-16	1.4542	5.275	11.28	16.421	5.0604	4.1872	0.22783	0.42083	1494.4
2.56	257	60	NaN	4.3769	10.68	6.0331	-171.91	17.017	8.8732	-38.543	-742.35	1073.3	37.741	750.21	1089	27.138	60.099	0	1	4.4823	-0.19877	-11.058	-16.006	1.4511	5.1621	11.279	16.417	5.9334	4.9634	0.2219	0.41165	1494.6
2.57	258	60	NaN	4.3797	10.674	6.0271	-172	17.018	8.7726	-38.529	-742.33	1073.3	37.886	750.32	1089	25.653	58.696	0	1	5.6349	0.97082	-11.066	-16.014	1.449	5.0734	11.276	16.416	7.084	6.0443	0.21067	0.40195	1494.7
2.58	259	60	NaN	4.3796	10.66	6.0324	-172.09	17.032	8.6875	-38.542	-742.34	1073.3	38.084	750.38	1089.1	25.619	57.034	0	1	6.4049	1.7522	-11.058	-16.006	1.441	4.9754	11.265	16.427	7.8459	6.7276	0.20698	0.42153	1494.8
2.59	260	60	NaN	4.3844	10.652	6.0251	-172.23	17.003	8.7208	-38.513	-742.31	1073.3	38.713	750.63	1089.1	23.649	54.534	0	1	7.0128	2.369	-11.052	-16	1.4232	4.8114	11.256	16.398	8.436	7.1803	0.20393	0.39785	1495
2.6	261	60	NaN	4.396	10.633	6.0018	-172.37	17.024	8.6879	-38.438	-742.3	1073.3	39.204	750.81	1089.2	24.494	51.246	0	1	7.294	2.6543	-11.059	-16.007	1.4193	4.6565	11.241	16.416	8.7133	7.3108	0.18178	0.40937	1495.2
2.61	262	60	NaN	4.3984	10.625	6.0122	-172.44	17.07	8.702	-38.467	-742.3	1073.3	39.606	750.85	1089.2	24.198	47.447	0	1	7.756	3.1231	-11.061	-16.009	1.4053	4.5637	11.234	16.461	9.1613	7.6868	0.17329	0.45154	1495.3
2.62	263	60	NaN	4.3991	10.615	5.9947	-172.53	17.108	8.6725	-38.413	-742.3	1073.3	39.911	750.94	1089.3	24.024	41.497	0	1	8.3265	3.702	-11.061	-16.009	1.3965	4.4679	11.226	16.497	9.723	8.1699	0.16533	0.48764	1495.4
2.63	264	60	NaN	4.3991	10.606	6.0007	-172.73	17.182	8.4866	-38.419	-742.3	1073.3	39.872	751.04	1089.3	23.649	40.062	0	1	8.7327	4.1142	-11.059	-16.007	1.398	4.2702	11.217	16.57	10.131	8.3844	0.15797	0.56279	1495.5
2.64	265	60	NaN	4.4007	10.604	6.0093	-172.81	17.271	8.3841	-38.437	-742.28	1073.3	40.199	751.09	1089.3	23.649	41.194	0	1	9.0208	4.4065	-11.057	-16.005	1.3865	4.1712	11.217	16.659	10.407	8.5777	0.1596	0.65379	1495.5
2.65	266	60	NaN	4.4011	10.608	6.0125	-172.83	17.355	8.3448	-38.45	-742.26	1073.3	40.628	751.1	1089.3	24.836	43.027	0	1	9.1109	4.498	-11.057	-16.005	1.3699	4.136	11.221	16.742	10.481	8.634	0.1648	0.73699	1495.5
2.66	267	60	NaN	4.4014	10.612	6.0087	-172.89	17.43	8.2727	-38.448	-742.24	1073.3	40.787	751.11	1089.3	23.649	38.695	0	1	9.088	4.4747	-11.058	-16.006	1.3642	4.0737	11.225	16.817	10.452	8.5484	0.16705	0.81022	1495.5
2.67	268	60	NaN	4.4055	10.613	5.9931	-172.96	17.507	8.1941	-38.409	-742.24	1073.3	40.894	751.09	1089.3	24.147	38.048	0	1	8.8474	4.2305	-11.065	-16.013	1.3657	3.9983	11.227	16.892	10.213	8.2288	0.16282	0.87986	1495.5
2.68	269	60	NaN	4.4009	10.617	5.9855	-173.17	17.585	8.0469	-38.411	-742.22	1073.3	40.723	751.1	1089.2	23.698	38.396	0	1	8.7725	4.1546	-11.067	-16.015	1.3675	3.7973	11.228	16.973	10.14	7.9519	0.16147	0.95818	1495.5
2.69	270	60	NaN	4.4039	10.626	5.9705	-173.19	17.624	7.9267	-38.369	-742.2	1073.3	40.659	751.17	1089.3	24.807	41.942	0	1	8.7787	4.1608	-11.067	-16.015	1.3746	3.776	11.239	17.011	10.153	7.9369	0.17143	0.99549	1495.5
2.7	271	60	NaN	4.4	10.626	5.9898	-173.25	17.668	7.9748	-38.451	-742.21	1073.3	41.373	751.03	1089.3	24.495	42.288	0	1	8.8939	4.2777	-11.067	-16.015	1.3401	3.6949	11.239	17.055	10.234	7.9727	0.172	1.04	1495.5
2.71	272	60	NaN	4.3946	10.629	5.9779	-173.26	17.681	7.8489	-38.448	-742.21	1073.3	41.421	751.04	1089.3	24.722	41.933	0	1	9.0097	4.3952	-11.067	-16.015	1.3329	3.6787	11.241	17.068	10.343	8.074	0.17413	1.0537	1495.5
2.72	273	60	NaN	4.3929	10.634	5.9518	-173.2	17.652	7.7529	-38.406	-742.19	1073.3	41.713	751.07	1089.3	24.19	43.298	0	1	9.1777	4.5658	-11.067	-16.015	1.3217	3.7293	11.247	17.038	10.499	8.2951	0.17989	1.0236	1495.5
2.73	274	60	NaN	4.3854	10.632	5.9435	-173.17	17.622	7.6721	-38.424	-742.21	1073.3	42.051	751.08	1089.3	23.649	42.961	0	1	9.3122	4.7023	-11.068	-16.017	1.3007	3.747	11.245	17.009	10.613	8.4493	0.1765	0.99212	1495.5
2.74	275	60	NaN	4.3728	10.625	5.9471	-173.21	17.613	7.5611	-38.474	-742.23	1073.3	42.135	751.05	1089.2	25.01	44.452	0	1	9.3912	4.7823	-11.073	-16.021	1.2829	3.6956	11.236	17.002	10.674	8.478	0.16352	0.98119	1495.5
2.75	276	60	NaN	4.3699	10.623	5.9318	-173.27	17.608	7.5	-38.451	-742.23	1073.3	42.342	750.98	1089.2	23.649	43.119	0	1	9.2144	4.6029	-11.079	-16.027	1.2729	3.6354	11.234	16.997	10.487	8.2383	0.15473	0.96949	1495.5
2.76	277	60	NaN	4.373	10.618	5.9174	-173.33	17.607	7.4811	-38.43	-742.25	1073.3	42.694	750.82	1089.2	23.649	43.505	0	1	8.9283	4.3127	-11.086	-16.034	1.2629	3.5604	11.227	16.997	10.191	7.8731	0.14172	0.96325	1495.4
2.77	278	60	NaN	4.3664	10.623	5.9095	-173.36	17.581	7.2324	-38.463	-742.25	1073.3	42.306	750.77	1089.1	24.662	42.133	0	1	8.482	3.8598	-11.09	-16.038	1.2699	3.544	11.229	16.976	9.7519	7.4038	0.13933	0.93771	1495.3
2.78	279	60	NaN	4.3603	10.623	5.9093	-173.36	17.564	7.1749	-38.511	-742.26	1073.3	42.239	750.65	1089	23.649	43.384	0	1	8.36	3.736	-11.097	-16.045	1.2643	3.5391	11.226	16.961	9.6243	7.2751	0.12909	0.9157	1495.2
2.79	280	60	NaN	4.3542	10.623	5.8938	-173.35	17.543	7.1729	-38.491	-742.3	1073.3	42.239	750.52	1089	24.32	44.518	0	1	8.585	3.9643	-11.107	-16.055	1.2587	3.5498	11.224	16.941	9.8437	7.5141	0.1168	0.8859	1495.1
2.8	281	60	NaN	4.3494	10.639	5.8787	-173.32	17.507	7.2217	-38.487	-742.32	1073.3	42.209	750.33	1088.9	24.008	42.79	0	1	8.7713	4.1534	-11.118	-16.066	1.2549	3.5844	11.239	16.907	10.026	7.7378	0.1212	0.84081	1494.9
2.81	282	60	NaN	4.3424	10.667	5.8575	-173.27	17.458	7.2683	-38.485	-742.32	1073.3	42.046	750.17	1088.9	26.129	43.889	0	1	8.9086	4.2927	-11.128	-16.076	1.2538	3.6458	11.265	16.859	10.162	7.9384	0.13774	0.78362	1494.7
2.82	283	60	NaN	4.3349	10.7	5.8377	-173.2	17.403	7.3286	-38.487	-742.32	1073.3	41.879	750.04	1088.9	25.717	43.755	0	1	8.6742	4.0548	-11.133	-16.081	1.2524	3.7131	11.297	16.806	9.9266	7.768	0.16446	0.72519	1494.6
2.83	284	60	NaN	4.3331	10.742	5.8324	-173.15	17.336	7.4617	-38.519	-742.31	1073.3	41.898	749.86	1088.8	24.767	42.796	0	1	8.4143	3.7911	-11.138	-16.086	1.2483	3.7684	11.339	16.74	9.6626	7.5595	0.20093	0.65413	1494.4
2.84	285	60	NaN	4.3329	10.805	5.8073	-173.07	17.237	7.5835	-38.496	-742.29	1073.3	41.845	749.69	1088.8	25.265	41.363	0	1	8.4487	3.826	-11.149	-16.097	1.2507	3.8476	11.401	16.641	9.6993	7.6736	0.25134	0.54352	1494.2
2.85	286	60	NaN	4.3325	10.872	5.7908	-172.97	17.135	7.6454	-38.491	-742.3	1073.2	41.582	749.51	1088.7	24.226	41.119	0	1	8.0878	3.4597	-11.162	-16.11	1.2601	3.9545	11.467	16.54	9.3478	7.4142	0.30472	0.43045	1494
2.86	287	60	NaN	4.3331	10.97	5.7916	-172.9	17.014	7.7878	-38.533	-742.28	1073.2	41.57	749.38	1088.7	24.125	40.915	0	1	7.3985	2.7603	-11.175	-16.123	1.2593	4.0241	11.562	16.422	8.6577	6.7844	0.38733	0.29912	1493.9
2.87	288	60	NaN	4.3456	11.145	5.7742	-172.78	16.922	7.904	-38.51	-742.19	1073.2	41.216	749.04	1088.6	24.928	39.13	0	1	7.4656	2.8284	-11.182	-16.13	1.2853	4.1635	11.737	16.33	8.7509	6.9919	0.55483	0.20021	1493.4
2.88	289	60	NaN	4.3571	11.3	5.7619	-172.66	16.866	7.9582	-38.49	-742.13	1073.2	40.755	748.7	1088.6	25.768	38.897	0	1	7.6056	2.9705	-11.189	-16.137	1.3144	4.3006	11.892	16.273	8.92	7.2711	0.70335	0.13588	1493
2.89	290	60	NaN	4.3686	11.428	5.7675	-172.56	16.813	8.0771	-38.504	-742.13	1073.2	40.497	748.34	1088.6	23.649	38.02	0	1	7.7224	3.089	-11.196	-16.144	1.3345	4.409	12.021	16.22	9.0569	7.498	0.82467	0.076187	1492.6
2.9	291	60	NaN	4.3854	11.581	5.7982	-172.45	16.707	8.2847	-38.58	-742.17	1073.2	40.4	747.96	1088.5	23.808	38.873	0	1	8.0622	3.4338	-11.207	-16.155	1.3515	4.5138	12.169	16.119	9.4137	7.9476	0.96267	-0.035929	1492.3
2.91	292	60	NaN	4.4035	11.767	5.8497	-172.33	16.553	8.4963	-38.723	-742.19	1073.2	40.312	747.59	1088.3	24.887	38.985	0	1	9.1215	4.5088	-11.23	-16.178	1.3667	4.6305	12.348	15.972	10.488	9.1393	1.118	-0.20562	1492
2.92	293	60	NaN	4.4075	11.899	5.8914	-172.24	16.475	8.7146	-38.846	-742.22	1073.3	40.42	747.17	1088.3	26.002	38.797	0	1	10.838	6.2505	-11.278	-16.227	1.3611	4.7184	12.475	15.898	12.199	10.969	1.1965	-0.32823	1491.6
2.93	294	60	NaN	4.4186	12.021	5.8947	-172.13	16.388	8.7702	-38.842	-742.25	1073.3	40.024	746.86	1088.1	27.547	37.533	0	1	12.984	8.4281	-11.344	-16.292	1.3869	4.8395	12.592	15.817	14.371	13.268	1.2479	-0.4752	1491.3
2.94	295	60	NaN	4.4198	12.175	5.9063	-171.97	16.28	9.0442	-38.853	-742.34	1073.3	39.948	746.17	1088	23.649	40.204	0	1	12.994	8.4383	-11.353	-16.301	1.3894	5.0043	12.738	15.717	14.384	13.443	1.3849	-0.58465	1490.7
2.95	296	60	NaN	4.4191	12.287	5.8943	-171.83	16.205	9.2108	-38.794	-742.37	1073.3	39.783	745.66	1087.8	25.679	36.834	0	1	12.781	8.2218	-11.363	-16.311	1.3964	5.1513	12.846	15.646	14.177	13.373	1.4833	-0.66447	1490.2
2.96	297	60	NaN	4.4261	12.377	5.8949	-171.7	16.113	9.3743	-38.773	-742.4	1073.3	39.695	745.27	1087.7	23.649	39.171	0	1	12.232	7.6651	-11.375	-16.323	1.4068	5.282	12.93	15.56	13.639	12.947	1.5555	-0.76251	1489.8
2.97	298	60	NaN	4.4365	12.454	5.8884	-171.57	16.011	9.4631	-38.732	-742.44	1073.3	39.419	744.91	1087.6	25.01	38.181	0	1	11.747	7.1728	-11.386	-16.334	1.4287	5.4177	13.001	15.464	13.176	12.59	1.6151	-0.87013	1489.5
2.98	299	60	NaN	4.4431	12.516	5.8783	-171.46	15.889	9.4936	-38.683	-742.51	1073.3	38.999	744.58	1087.4	25.512	38.051	0	1	11.416	6.8366	-11.396	-16.344	1.4528	5.5481	13.055	15.349	12.868	12.385	1.6589	-0.99497	1489.2
2.99	300	60	NaN	4.4473	12.564	5.8786	-171.36	15.746	9.5536	-38.67	-742.6	1073.4	38.679	744.25	1087.2	27.166	38.205	0	1	11.23	6.6482	-11.412	-16.36	1.4693	5.6601	13.096	15.215	12.699	12.308	1.6839	-1.1454	1488.9
3	301	60	NaN	4.4596	12.623	5.8625	-171.25	15.634	9.616	-38.619	-742.64	1073.4	38.361	743.86	1087	24.278	38.87	0	1	11.115	6.5319	-11.43	-16.378	1.4951	5.7874	13.149	15.108	12.61	12.319	1.7189	-1.2706	1488.6
3.01	302	60	NaN	4.465	12.668	5.8805	-171.13	15.476	9.7614	-38.68	-742.78	1073.4	38.196	743.3	1086.8	24.833	39.898	0	1	10.968	6.382	-11.448	-16.396	1.5037	5.9101	13.185	14.959	12.471	12.292	1.7366	-1.4371	1488.1
3.02	303	60	NaN	4.4654	12.714	5.8647	-170.98	15.357	9.6946	-38.626	-742.86	1073.4	37.422	742.83	1086.6	23.649	37.634	0	1	10.849	6.2619	-11.459	-16.407	1.5352	6.0877	13.225	14.847	12.384	12.35	1.7658	-1.5599	1487.7
3.03	304	60	NaN	4.4744	12.736	5.8482	-170.89	15.285	9.6424	-38.585	-742.93	1073.4	36.909	742.49	1086.5	24.581	39.564	0	1	10.774	6.1856	-11.459	-16.407	1.5649	6.2026	13.241	14.78	12.339	12.388	1.7819	-1.6275	1487.4
3.04	305	60	NaN	4.4822	12.743	5.8483	-170.85	15.223	9.7253	-38.608	-742.99	1073.4	36.904	742.15	1086.4	26.605	38.016	0	1	11.257	6.6759	-11.481	-16.429	1.5716	6.2425	13.244	14.722	12.829	12.918	1.7628	-1.7072	1487.1
3.05	306	60	NaN	4.4839	12.744	5.8483	-170.79	15.182	9.7256	-38.624	-743.06	1073.4	36.621	741.85	1086.3	23.649	39.519	0	1	11.911	7.3394	-11.51	-16.458	1.583	6.3104	13.243	14.684	13.494	13.65	1.7328	-1.7745	1486.9
3.06	307	60	NaN	4.485	12.748	5.8355	-170.72	15.157	9.6666	-38.596	-743.12	1073.4	36.129	741.57	1086.2	23.911	38.59	0	1	11.294	6.7136	-11.509	-16.457	1.6037	6.3988	13.244	14.661	12.898	13.112	1.7353	-1.7958	1486.6
3.07	308	60	NaN	4.4867	12.744	5.8203	-170.67	15.133	9.7013	-38.576	-743.18	1073.4	35.863	741.16	1086.2	24.36	36.414	0	1	10.373	5.779	-11.499	-16.447	1.6157	6.4549	13.239	14.639	11.989	12.234	1.7399	-1.8083	1486.3
3.08	309	60	NaN	4.4781	12.716	5.8226	-170.62	15.113	9.7517	-38.629	-743.31	1073.4	35.485	740.57	1086.1	23.649	38.274	0	1	11.116	6.5329	-11.516	-16.464	1.6188	6.5212	13.208	14.62	12.735	13.054	1.6926	-1.8433	1485.8
3.09	310	60	NaN	4.4864	12.707	5.8055	-170.61	15.124	9.7963	-38.573	-743.33	1073.4	35.499	740.33	1086.1	24.127	39.244	0	1	10.98	6.3943	-11.514	-16.462	1.6283	6.5293	13.199	14.631	12.608	12.924	1.6854	-1.8307	1485.6
3.1	311	60	NaN	4.4912	12.69	5.7988	-170.55	15.13	9.7379	-38.557	-743.37	1073.4	34.919	739.96	1086.1	26.065	38.215	0	1	9.8352	5.2329	-11.491	-16.439	1.6554	6.614	13.181	14.639	11.491	11.847	1.6894	-1.7997	1485.2
3.11	312	60	NaN	4.4881	12.659	5.7913	-170.51	15.15	9.7445	-38.544	-743.45	1073.4	34.64	739.69	1086.1	24.562	37.734	0	1	9.7982	5.1953	-11.488	-16.436	1.6631	6.6679	13.151	14.659	11.461	11.863	1.6632	-1.777	1485
3.12	313	60	NaN	4.501	12.63	5.79	-170.48	15.151	9.786	-38.515	-743.5	1073.4	34.42	739.38	1086.1	23.649	36.516	0	1	9.9637	5.3633	-11.487	-16.435	1.6852	6.7055	13.121	14.661	11.649	12.069	1.6341	-1.774	1484.7
3.13	314	60	NaN	4.5128	12.608	5.7934	-170.46	15.142	9.8103	-38.491	-743.53	1073.4	34.133	739.07	1086	23.801	38.381	0	1	10.035	5.4359	-11.48	-16.428	1.7085	6.7406	13.095	14.654	11.744	12.177	1.6154	-1.7735	1484.4
3.14	315	60	NaN	4.5169	12.596	5.7903	-170.43	15.134	9.778	-38.457	-743.55	1073.4	33.784	738.87	1085.9	23.649	37.275	0	1	10.141	5.5433	-11.476	-16.424	1.727	6.7755	13.081	14.648	11.868	12.319	1.6049	-1.776	1484.2
3.15	316	60	NaN	4.522	12.589	5.7853	-170.42	15.125	9.7256	-38.412	-743.55	1073.3	33.468	738.75	1085.9	26.052	36.897	0	1	10.422	5.8285	-11.492	-16.44	1.7458	6.8038	13.073	14.641	12.168	12.632	1.5808	-1.7989	1484.1
3.16	317	60	NaN	4.533	12.567	5.8064	-170.41	15.102	9.7422	-38.424	-743.57	1073.4	33.281	738.45	1085.8	27.365	38.373	0	1	10.061	5.4622	-11.479	-16.427	1.763	6.817	13.048	14.622	11.824	12.279	1.569	-1.805	1483.8
3.17	318	60	NaN	4.5377	12.555	5.8444	-170.43	15.051	9.7262	-38.508	-743.57	1073.4	33.122	738.29	1085.7	23.741	37.865	0	1	9.1275	4.5148	-11.44	-16.388	1.7703	6.8058	13.032	14.575	10.898	11.321	1.5917	-1.8134	1483.7
3.18	319	60	NaN	4.542	12.556	5.8122	-170.45	15.017	9.7745	-38.374	-743.57	1073.3	33.209	738.06	1085.6	25.07	37.61	0	1	8.7149	4.0962	-11.425	-16.373	1.7759	6.7802	13.03	14.543	10.491	10.876	1.6051	-1.8303	1483.4
3.19	320	60	NaN	4.5567	12.549	5.8196	-170.46	14.953	9.7518	-38.356	-743.53	1073.3	33.019	737.88	1085.5	25.78	41.588	0	1	8.2706	3.6453	-11.416	-16.364	1.7982	6.7802	13.02	14.482	10.069	10.426	1.6036	-1.8821	1483.2
3.2	321	60	NaN	4.5612	12.546	5.832	-170.46	14.908	9.7533	-38.339	-743.52	1073.3	32.961	737.72	1085.5	23.728	40.104	0	1	7.5581	2.9223	-11.416	-16.364	1.8054	6.7794	13.014	14.44	9.3635	9.7017	1.5976	-1.9247	1483
3.21	322	60	NaN	4.5635	12.546	5.8362	-170.45	14.873	9.7149	-38.322	-743.49	1073.3	32.836	737.6	1085.4	23.649	38.992	0	1	7.1472	2.5054	-11.41	-16.358	1.8129	6.7962	13.012	14.407	8.9601	9.3015	1.6022	-1.9508	1482.8
3.22	323	60	NaN	4.5701	12.55	5.8272	-170.43	14.83	9.687	-38.27	-743.42	1073.3	32.776	737.48	1085.4	23.649	42.174	0	1	6.9091	2.2638	-11.4	-16.348	1.8235	6.8193	13.014	14.366	8.7327	9.083	1.614	-1.9825	1482.7
3.23	324	60	NaN	4.5796	12.552	5.8126	-170.42	14.782	9.7162	-38.182	-743.35	1073.3	32.917	737.33	1085.3	24.229	49.641	0	1	6.7566	2.109	-11.393	-16.341	1.8305	6.833	13.017	14.318	8.5871	8.9419	1.6239	-2.0228	1482.4
3.24	325	60	NaN	4.5876	12.549	5.811	-170.4	14.75	9.7185	-38.141	-743.3	1073.3	33.007	737.22	1085.3	23.897	49.892	0	1	6.664	2.015	-11.387	-16.335	1.8363	6.8527	13.013	14.287	8.5003	8.8677	1.6261	-2.0476	1482.3
3.25	326	60	NaN	4.5929	12.544	5.8229	-170.35	14.728	9.645	-38.147	-743.27	1073.3	32.895	737.12	1085.3	24.988	38.965	0	1	6.5055	1.8542	-11.39	-16.338	1.8455	6.8976	13.007	14.265	8.351	8.7518	1.617	-2.0727	1482.1
3.26	327	60	NaN	4.5955	12.535	5.851	-170.33	14.699	9.6713	-38.205	-743.21	1073.3	33.107	737.02	1085.3	23.98	37.202	0	1	6.5011	1.8497	-11.392	-16.34	1.8374	6.9112	12.997	14.237	8.3385	8.761	1.6054	-2.1029	1482
3.27	328	60	NaN	4.5957	12.515	5.861	-170.26	14.683	9.5291	-38.192	-743.13	1073.3	32.932	736.92	1085.3	23.649	37.191	0	1	6.824	2.1774	-11.392	-16.34	1.8445	6.9928	12.979	14.22	8.6685	9.1702	1.5866	-2.12	1481.8
3.28	329	60	NaN	4.6002	12.497	5.8602	-170.21	14.649	9.4892	-38.155	-743.06	1073.3	33.03	736.86	1085.3	23.97	38.341	0	1	6.6139	1.9642	-11.395	-16.344	1.8464	7.0384	12.961	14.184	8.4603	9.0026	1.5657	-2.1595	1481.7
3.29	330	60	NaN	4.6044	12.474	5.8732	-170.16	14.631	9.4247	-38.151	-742.99	1073.3	33.043	736.79	1085.3	23.649	39.084	0	1	6.2152	1.5596	-11.4	-16.348	1.85	7.086	12.939	14.166	8.0652	8.6457	1.5389	-2.1824	1481.5
3.3	331	60	NaN	4.5995	12.437	5.8912	-170.12	14.61	9.3777	-38.178	-742.92	1073.3	33.22	736.69	1085.4	24.017	39.202	0	1	6.5634	1.913	-11.399	-16.347	1.8368	7.1186	12.903	14.144	8.4002	9.0316	1.5038	-2.2025	1481.4
3.31	332	60	NaN	4.5936	12.389	5.8953	-170.09	14.573	9.383	-38.183	-742.86	1073.3	33.621	736.59	1085.3	24.634	37.362	0	1	6.9133	2.268	-11.398	-16.346	1.815	7.1356	12.856	14.106	8.7283	9.4037	1.458	-2.2396	1481.2
3.32	333	60	NaN	4.6038	12.347	5.8894	-170.03	14.554	9.3304	-38.136	-742.8	1073.3	33.723	736.55	1085.3	25.434	37.181	0	1	7.3769	2.7384	-11.4	-16.348	1.8228	7.1919	12.814	14.086	9.1997	9.9303	1.414	-2.2619	1481.1
3.33	334	60	NaN	4.6061	12.312	5.9041	-169.95	14.555	9.23	-38.142	-742.72	1073.3	33.683	736.48	1085.3	23.649	39.769	0	1	7.804	3.1718	-11.406	-16.354	1.8262	7.2659	12.78	14.087	9.6302	10.438	1.3739	-2.2669	1481
3.34	335	60	NaN	4.5936	12.257	5.9319	-169.9	14.535	9.1399	-38.212	-742.7	1073.2	33.664	736.48	1085.3	25.084	38.457	0	1	8.1725	3.5457	-11.417	-16.365	1.8116	7.3132	12.727	14.065	9.9841	10.859	1.3097	-2.2996	1481
3.35	336	60	NaN	4.5969	12.208	5.9253	-169.82	14.502	9.0191	-38.162	-742.58	1073.2	33.646	736.48	1085.4	24.725	41.605	0	1	8.221	3.595	-11.423	-16.371	1.8174	7.3969	12.679	14.031	10.038	10.992	1.2556	-2.3402	1480.9
3.36	337	60	NaN	4.5991	12.168	5.9324	-169.76	14.483	8.937	-38.167	-742.47	1073.2	33.653	736.48	1085.4	24.492	41.721	0	1	8.1792	3.5526	-11.428	-16.377	1.8189	7.458	12.641	14.011	9.9981	11.011	1.2122	-2.3656	1480.7
3.37	338	60	NaN	4.5962	12.125	5.968	-169.71	14.457	8.8459	-38.264	-742.4	1073.2	33.605	736.51	1085.4	24.034	43.559	0	1	8.2307	3.6048	-11.437	-16.385	1.814	7.5128	12.597	13.984	10.045	11.118	1.1603	-2.4003	1480.7
3.38	339	60	NaN	4.5927	12.079	5.9974	-169.65	14.434	8.7511	-38.339	-742.33	1073.2	33.54	736.52	1085.4	24.51	45.638	0	1	8.2744	3.6492	-11.442	-16.39	1.81	7.5718	12.551	13.961	10.084	11.221	1.1094	-2.4284	1480.6
3.39	340	60	NaN	4.5939	12.023	5.9946	-169.58	14.423	8.6643	-38.313	-742.24	1073.1	33.506	736.51	1085.4	23.718	52.274	0	1	8.3101	3.6854	-11.444	-16.392	1.8134	7.642	12.498	13.948	10.124	11.327	1.0541	-2.4439	1480.5
3.4	341	60	NaN	4.5995	11.956	5.9756	-169.5	14.413	8.5791	-38.243	-742.17	1073.1	33.478	736.48	1085.5	23.723	55.125	0	1	8.2172	3.5911	-11.445	-16.393	1.8225	7.7187	12.433	13.935	10.04	11.31	0.98886	-2.457	1480.4
3.41	342	60	NaN	4.6006	11.927	5.9702	-169.47	14.421	8.5251	-38.219	-742.14	1073.1	33.384	736.46	1085.5	24.16	58.759	0	1	7.9671	3.3373	-11.444	-16.392	1.8281	7.7584	12.407	13.942	9.7951	11.096	0.96285	-2.45	1480.4
3.42	343	60	NaN	4.5999	11.849	5.97	-169.41	14.379	8.4249	-38.211	-742.07	1073.1	33.308	736.48	1085.5	25.573	59.772	0	1	7.8143	3.1823	-11.442	-16.39	1.8306	7.8227	12.33	13.898	9.6449	11.005	0.88785	-2.4925	1480.3
3.43	344	60	NaN	4.5909	11.799	5.993	-169.33	14.356	8.291	-38.276	-742.03	1073.1	32.986	736.57	1085.5	25.514	60.982	0	1	7.8055	3.1733	-11.439	-16.387	1.8316	7.9066	12.281	13.874	9.6371	11.08	0.84182	-2.5137	1480.4
3.44	345	60	NaN	4.5918	11.753	5.9903	-169.27	14.342	8.2848	-38.261	-741.95	1073	33.066	736.51	1085.5	26.444	62.597	0	1	8.3386	3.7143	-11.43	-16.378	1.8297	7.966	12.235	13.86	10.168	11.68	0.80457	-2.518	1480.2
3.45	346	60	NaN	4.5921	11.717	5.9832	-169.22	14.336	8.2775	-38.23	-741.89	1073	33.071	736.48	1085.5	25.733	63.49	0	1	8.6771	4.0577	-11.428	-16.377	1.8309	8.021	12.2	13.853	10.508	12.079	0.77127	-2.5234	1480.1
3.46	347	60	NaN	4.5873	11.685	5.98	-169.17	14.335	8.2339	-38.214	-741.86	1073	32.945	736.49	1085.5	26.881	64.628	0	1	8.8589	4.2422	-11.432	-16.38	1.8315	8.071	12.168	13.851	10.69	12.313	0.73596	-2.5296	1480.1
3.47	348	60	NaN	4.5844	11.654	5.9751	-169.13	14.343	8.1855	-38.196	-741.84	1073	32.809	736.45	1085.5	26.018	63.997	0	1	8.542	3.9206	-11.435	-16.383	1.8345	8.1198	12.137	13.86	10.376	12.04	0.70291	-2.5225	1480
3.48	349	60	NaN	4.5895	11.628	5.9646	-169.09	14.351	8.1756	-38.159	-741.8	1073	32.763	736.34	1085.4	27.435	61.869	0	1	8.1817	3.5551	-11.437	-16.385	1.8425	8.1655	12.11	13.868	10.024	11.721	0.67376	-2.5168	1479.9
3.49	350	60	NaN	4.5897	11.598	5.9555	-169.08	14.297	8.2457	-38.129	-741.76	1073	32.995	736.26	1085.4	24.266	61.362	0	1	7.9607	3.3308	-11.426	-16.374	1.8346	8.1626	12.078	13.816	9.7953	11.493	0.65254	-2.5575	1479.8
3.5	351	60	NaN	4.5968	11.587	5.9507	-169.08	14.268	8.3237	-38.094	-741.7	1073	33.263	736.13	1085.3	27.098	60.835	0	1	7.6535	3.0191	-11.414	-16.362	1.8324	8.1556	12.066	13.789	9.4859	11.175	0.65193	-2.5737	1479.6
3.51	352	60	NaN	4.6035	11.563	5.9384	-169.07	14.234	8.2574	-38.048	-741.71	1072.9	33.059	736.12	1085.3	25.468	62.365	0	1	7.0021	2.3581	-11.407	-16.355	1.8488	8.1782	12.043	13.754	8.8509	10.536	0.63649	-2.6009	1479.6
3.52	353	60	NaN	4.6022	11.531	5.936	-169.09	14.189	8.3259	-38.037	-741.72	1072.9	33.326	735.89	1085.3	26.789	62.538	0	1	7.063	2.4199	-11.395	-16.343	1.8372	8.1413	12.01	13.711	8.9002	10.561	0.61491	-2.6322	1479.4
3.53	354	60	NaN	4.602	11.509	5.9378	-169.11	14.144	8.3307	-38.031	-741.72	1072.9	33.378	735.78	1085.3	27.119	62.515	0	1	7.5754	2.9399	-11.381	-16.329	1.835	8.1206	11.987	13.666	9.4105	11.061	0.60659	-2.6622	1479.3
3.54	355	60	NaN	4.6033	11.491	5.9333	-169.13	14.096	8.3042	-37.998	-741.71	1072.9	33.339	735.73	1085.3	26.358	62.211	0	1	7.3307	2.6915	-11.377	-16.325	1.839	8.1032	11.968	13.618	9.1696	10.795	0.59056	-2.7073	1479.2
3.55	356	60	NaN	4.6055	11.469	5.9272	-169.16	14.048	8.3061	-37.959	-741.72	1072.9	33.409	735.65	1085.2	26.757	62.639	0	1	7.0736	2.4307	-11.373	-16.321	1.8398	8.0697	11.946	13.571	8.9134	10.5	0.5725	-2.7501	1479.1
3.56	357	60	NaN	4.6083	11.448	5.9308	-169.19	14.018	8.3096	-37.954	-741.72	1072.9	33.476	735.52	1085.2	25.85	62.372	0	1	6.8188	2.1721	-11.366	-16.314	1.84	8.0381	11.924	13.542	8.6588	10.21	0.55745	-2.7721	1479
3.57	358	60	NaN	4.6064	11.427	5.9401	-169.21	14.018	8.2851	-37.953	-741.73	1072.9	33.429	735.36	1085.2	25.805	63.089	0	1	6.4898	1.8383	-11.355	-16.303	1.8397	8.0243	11.901	13.543	8.3295	9.8626	0.54594	-2.7603	1478.9
3.58	359	60	NaN	4.6064	11.394	5.9551	-169.25	14.019	8.3188	-37.959	-741.76	1072.9	33.573	735.09	1085.2	27.405	61.359	0	1	5.9955	1.3367	-11.336	-16.284	1.8335	7.972	11.869	13.544	7.829	9.3087	0.5331	-2.7398	1478.6
3.59	360	60	NaN	4.6065	11.365	5.9752	-169.29	14.006	8.3095	-37.997	-741.8	1072.9	33.582	735	1085.1	26.872	62.433	0	1	5.7291	1.0664	-11.329	-16.277	1.8316	7.9327	11.838	13.532	7.5608	8.9992	0.50899	-2.7456	1478.6
3.6	361	60	NaN	4.6055	11.347	5.9708	-169.33	13.997	8.3223	-37.933	-741.8	1072.9	33.648	734.84	1085.1	25.898	63.803	0	1	5.5693	0.90419	-11.329	-16.277	1.8302	7.8933	11.82	13.524	7.3995	8.7975	0.49078	-2.7533	1478.4
3.61	362	60	NaN	4.6054	11.34	5.9749	-169.35	13.998	8.3607	-37.899	-741.8	1072.9	33.767	734.67	1085.1	28.974	63.27	0	1	5.356	0.68774	-11.327	-16.275	1.8265	7.8687	11.812	13.526	7.1824	8.5564	0.48495	-2.7487	1478.3
3.62	363	60	NaN	4.6004	11.339	5.9786	-169.37	14.005	8.4282	-37.88	-741.78	1072.9	33.976	734.47	1085	26.345	63.721	0	1	4.9899	0.31627	-11.324	-16.272	1.8138	7.8446	11.809	13.535	6.8037	8.1609	0.48452	-2.7369	1478.1
3.63	364	60	NaN	4.5963	11.336	5.9749	-169.39	14.014	8.4548	-37.85	-741.79	1072.9	34.076	734.32	1085	25.807	63.002	0	1	4.4059	-0.2763	-11.321	-16.269	1.8066	7.8247	11.805	13.545	6.2125	7.5484	0.48347	-2.7245	1477.9
3.64	365	60	NaN	4.5996	11.33	5.9748	-169.4	14.014	8.4022	-37.825	-741.81	1072.9	33.932	734.26	1085	26.92	64.404	0	1	4.066	-0.62118	-11.318	-16.266	1.8164	7.8208	11.799	13.546	5.8825	7.1996	0.48097	-2.7204	1477.9
3.65	366	60	NaN	4.6004	11.332	5.9908	-169.4	13.994	8.391	-37.819	-741.79	1072.9	33.884	734.11	1084.9	26.488	65.867	0	1	3.7986	-0.89251	-11.314	-16.262	1.819	7.8143	11.798	13.528	5.6176	6.9218	0.48391	-2.7345	1477.7
3.66	367	60	NaN	4.6047	11.337	6.0127	-169.42	13.967	8.4471	-37.836	-741.75	1072.9	34.057	733.97	1084.9	26.724	65.753	0	1	3.8122	-0.87875	-11.311	-16.259	1.8156	7.7903	11.802	13.502	5.6278	6.9115	0.49137	-2.757	1477.5
3.67	368	60	NaN	4.6043	11.331	6.0438	-169.41	13.954	8.4556	-37.842	-741.76	1072.9	34.096	733.76	1084.8	28.01	66.659	0	1	3.9331	-0.75607	-11.307	-16.255	1.813	7.7952	11.794	13.491	5.7461	7.0391	0.48691	-2.7646	1477.3
3.68	369	60	NaN	4.6064	11.323	6.0558	-169.43	13.958	8.5127	-37.833	-741.75	1072.9	34.266	733.56	1084.8	28.528	67.218	0	1	4.1186	-0.56781	-11.307	-16.255	1.8085	7.7767	11.786	13.495	5.9271	7.2088	0.47942	-2.7592	1477.1
3.69	370	60	NaN	4.6007	11.318	6.0619	-169.43	13.977	8.5255	-37.821	-741.74	1072.9	34.316	733.38	1084.8	26.796	69.039	0	1	4.6144	-0.064711	-11.309	-16.257	1.8011	7.7741	11.781	13.514	6.4155	7.7094	0.47267	-2.7431	1476.9
3.7	371	60	NaN	4.6025	11.31	6.0463	-169.43	14.008	8.5281	-37.741	-741.73	1072.9	34.345	733.2	1084.9	29.302	71.085	0	1	5.4542	0.7874	-11.315	-16.263	1.8044	7.7742	11.774	13.544	7.2586	8.5616	0.45979	-2.7189	1476.7
3.71	372	60	NaN	4.6093	11.297	6.0358	-169.44	14.058	8.5337	-37.679	-741.71	1072.9	34.381	733.01	1084.9	31.07	73.407	0	1	5.2238	0.55367	-11.334	-16.282	1.8119	7.7663	11.763	13.592	7.0357	8.3199	0.4295	-2.6892	1476.5
3.72	373	60	NaN	4.6092	11.285	6.0541	-169.45	14.135	8.5078	-37.711	-741.69	1072.9	34.326	732.8	1084.9	33.663	75.806	0	1	4.7884	0.11182	-11.355	-16.303	1.8122	7.7579	11.753	13.668	6.6006	7.8698	0.39727	-2.6355	1476.3
3.73	374	60	NaN	4.6061	11.274	6.0655	-169.45	14.242	8.4384	-37.721	-741.67	1072.9	34.164	732.59	1085	34.978	77.407	0	1	4.353	-0.33003	-11.377	-16.325	1.8146	7.7575	11.743	13.773	6.1676	7.4274	0.36583	-2.5522	1476.1
3.74	375	60	NaN	4.6027	11.242	6.0874	-169.45	14.419	8.4161	-37.763	-741.67	1072.9	34.122	732.26	1085.1	35.571	78.559	0	1	3.9175	-0.77187	-11.399	-16.347	1.8106	7.7551	11.715	13.945	5.7281	6.9832	0.3167	-2.4013	1475.7
3.75	376	60	NaN	4.6061	11.219	6.0866	-169.45	14.586	8.299	-37.757	-741.65	1072.9	33.847	732.07	1085.2	38.756	80.561	0	1	3.4821	-1.2137	-11.42	-16.368	1.8244	7.7668	11.697	14.107	5.3065	6.5531	0.27716	-2.2613	1475.5
3.76	377	60	NaN	4.6021	11.198	6.0949	-169.43	14.774	8.2263	-37.793	-741.64	1072.9	33.669	731.78	1085.3	39.937	81.477	0	1	3.0466	-1.6556	-11.442	-16.39	1.8254	7.7932	11.682	14.29	4.872	6.1376	0.23986	-2.0999	1475.2
3.77	378	60	NaN	4.5953	11.17	6.0951	-169.4	14.965	8.1535	-37.814	-741.63	1072.8	33.5	731.53	1085.5	39.853	81.569	0	1	2.6112	-2.0974	-11.464	-16.412	1.8238	7.8253	11.661	14.474	4.435	5.7279	0.19721	-1.9377	1474.9
3.78	379	60	NaN	4.5918	11.144	6.0734	-169.38	15.138	8.1102	-37.772	-741.6	1072.8	33.425	731.3	1085.6	38.755	81.78	0	1	2.1758	-2.5393	-11.485	-16.433	1.8244	7.8556	11.642	14.64	4.0002	5.3163	0.15677	-1.7936	1474.7
3.79	380	60	NaN	4.5934	11.114	6.0482	-169.34	15.286	8.0374	-37.736	-741.56	1072.8	33.294	731.12	1085.8	39.1	81.877	0	1	1.7403	-2.9811	-11.507	-16.455	1.832	7.8988	11.619	14.782	3.5724	4.9177	0.11211	-1.6734	1474.4
3.8	381	60	NaN	4.5966	11.077	6.0346	-169.29	15.398	7.9329	-37.762	-741.52	1072.8	33.098	730.99	1085.9	38.69	81.178	0	1	1.3049	-3.423	-11.529	-16.477	1.8415	7.9503	11.587	14.888	3.1464	4.5273	0.058838	-1.5887	1474.3
3.81	382	60	NaN	4.5946	11.045	6.0195	-169.27	15.448	7.9302	-37.786	-741.5	1072.8	33.153	730.84	1086	37.446	80.562	0	1	0.86945	-3.8648	-11.55	-16.498	1.8361	7.9738	11.56	14.933	2.7056	4.1089	0.0098534	-1.5653	1474.1
3.82	383	60	NaN	4.5836	11.014	6.0224	-169.23	15.442	7.9161	-37.858	-741.46	1072.7	33.156	730.71	1086.1	35.907	79.928	0	1	0.43402	-4.3067	-11.572	-16.52	1.822	8.0099	11.532	14.923	2.256	3.7032	-0.039601	-1.5968	1473.9
3.83	384	60	NaN	4.5855	10.983	5.996	-169.19	15.327	7.9404	-37.831	-741.43	1072.7	33.289	730.6	1086.1	35.044	79.03	0	1	-0.0014233	-4.7485	-11.594	-16.542	1.8195	8.0406	11.503	14.807	1.818	3.2921	-0.090262	-1.7346	1473.8
3.84	385	60	NaN	4.5913	10.947	5.9442	-169.16	14.918	7.8836	-37.784	-741.36	1072.7	33.249	730.72	1086	33.593	77.258	0	1	-0.43686	-5.1904	-11.615	-16.563	1.8287	8.0823	11.466	14.399	1.3919	2.892	-0.14939	-2.1639	1473.9
3.85	386	60	NaN	4.5923	10.913	5.9121	-169.16	14.508	8.0528	-37.781	-741.33	1072.6	33.848	730.6	1085.9	32.845	74.541	0	1	-0.8723	-5.6322	-11.637	-16.585	1.8063	8.0525	11.428	13.993	0.93402	2.4203	-0.20924	-2.5915	1473.7
3.86	387	60	NaN	4.5923	10.887	5.896	-169.16	14.049	8.2498	-37.803	-741.3	1072.6	34.527	730.51	1085.8	34.327	71.871	0	1	-1.3077	-6.0741	-11.659	-16.607	1.7788	8.0238	11.399	13.537	0.47105	1.9497	-0.25986	-3.0694	1473.6
3.87	388	60	NaN	4.594	10.868	5.8803	-169.15	13.528	8.3959	-37.812	-741.25	1072.6	35.062	730.43	1085.6	33.518	68.643	0	1	-1.7432	-6.5159	-11.68	-16.628	1.7591	8.0115	11.374	13.022	0.015972	1.4956	-0.30615	-3.606	1473.5
3.88	389	60	NaN	4.5977	10.852	5.8572	-169.14	12.871	8.4867	-37.796	-741.2	1072.6	35.48	730.42	1085.3	30.391	66.751	0	1	-2.1786	-6.9577	-11.702	-16.65	1.7471	8.0136	11.349	12.375	-0.43149	1.0558	-0.35327	-4.2751	1473.5
3.89	390	60	NaN	4.6007	10.842	5.8364	-169.1	12.005	8.4196	-37.795	-741.13	1072.5	35.549	730.81	1084.9	27.045	65.847	0	1	-2.6141	-7.3996	-11.724	-16.672	1.7481	8.0514	11.323	11.523	-0.86595	0.65176	-0.40035	-5.1481	1473.8
3.9	391	60	NaN	4.5912	10.819	5.8434	-169.13	11.487	8.1025	-37.865	-741.12	1072.5	34.889	731.18	1084.3	27.876	65.946	0	1	-3.0495	-7.8414	-11.745	-16.693	1.7622	8.0453	11.279	11.027	-1.2873	0.2039	-0.46644	-5.6659	1474.1
3.91	392	60	NaN	4.5783	10.803	5.8408	-169.02	11.325	8.1587	-37.904	-741.1	1072.5	35.126	730.74	1084.1	28.26	66.314	0	1	-3.4827	-8.281	-11.764	-16.712	1.7377	8.1374	11.255	10.873	-1.745	-0.14362	-0.50922	-5.839	1473.7
3.92	393	60	NaN	4.5735	10.795	5.8169	-168.98	11.262	8.2018	-37.877	-741.05	1072.5	35.338	730.22	1083.9	30.484	68.039	0	1	-3.8362	-8.6397	-11.693	-16.641	1.7246	8.1671	11.24	10.817	-2.1116	-0.47261	-0.45303	-5.8241	1473.1
3.93	394	60	NaN	4.5623	10.789	5.7976	-168.97	11.238	8.1968	-37.872	-741.01	1072.5	35.439	729.81	1083.7	33.184	70.235	0	1	-4.1897	-8.9984	-11.621	-16.569	1.7088	8.1749	11.228	10.8	-2.4809	-0.82352	-0.39361	-5.7691	1472.7
3.94	395	60	NaN	4.5497	10.778	5.7836	-168.99	11.207	8.1446	-37.873	-741	1072.4	35.479	729.61	1083.5	33.059	71.907	0	1	-4.5432	-9.3572	-11.55	-16.498	1.6942	8.1518	11.209	10.776	-2.849	-1.2054	-0.34038	-5.7221	1472.5
3.95	396	60	NaN	4.5355	10.768	5.7778	-169.03	11.216	8.1091	-37.893	-740.99	1072.4	35.54	729.44	1083.4	34.197	71.969	0	1	-2.5698	-7.3547	-11.49	-16.438	1.6766	8.1132	11.194	10.79	-0.89323	0.75851	-0.29604	-5.648	1472.3
3.96	397	60	NaN	4.5208	10.767	5.7714	-169.05	11.325	8.1078	-37.922	-740.96	1072.4	35.674	729.16	1083.4	33.011	69.416	0	1	-0.78004	-5.5386	-11.431	-16.379	1.6548	8.0793	11.192	10.9	0.87481	2.5407	-0.23906	-5.4788	1472
3.97	398	60	NaN	4.512	10.771	5.7478	-169.07	11.535	8.1776	-37.909	-740.9	1072.4	36.069	728.78	1083.5	26.816	65.863	0	1	-5.1355	-9.9581	-11.351	-16.299	1.6303	8.0503	11.202	11.104	-3.5051	-1.9079	-0.1484	-5.1953	1471.6
3.98	399	60	NaN	4.5092	10.777	5.7236	-169.06	11.82	8.6277	-37.868	-740.87	1072.4	37.264	728.15	1084	25.724	64.525	0	1	-7.2985	-12.153	-11.301	-16.249	1.5814	8.0162	11.226	11.37	-5.717	-4.1367	-0.07485	-4.8789	1471
3.99	400	60	NaN	4.5135	10.76	5.7155	-169.13	12.058	8.582	-37.884	-740.9	1072.4	37.38	728.08	1084.2	27.445	65.75	0	1	-7.26	-12.114	-11.282	-16.23	1.5804	7.9394	11.217	11.6	-5.6796	-4.1746	-0.065449	-4.6299	1471
4	401	60	NaN	4.5181	10.769	5.6959	-169.17	12.386	8.8336	-37.845	-740.89	1072.4	38.22	727.38	1084.3	26.886	67.194	0	1	-3.4574	-8.2553	-11.257	-16.205	1.5524	7.8619	11.232	11.923	-1.9049	-0.39342	-0.024375	-4.2818	1470.3
4.01	402	60	NaN	4.5252	10.777	5.6901	-169.21	12.657	8.6927	-37.844	-740.88	1072.4	37.992	727.17	1084.5	27.828	66.344	0	1	4.8248	0.14877	-11.223	-16.171	1.5681	7.832	11.248	12.186	6.3929	7.9808	0.025031	-3.9856	1470.1
4.02	403	60	NaN	4.5334	10.788	5.6872	-169.25	12.917	8.5204	-37.84	-740.87	1072.4	37.694	727.03	1084.7	25.904	65.24	0	1	9.1976	4.5859	-11.152	-16.1	1.5877	7.8006	11.268	12.437	10.785	12.387	0.1162	-3.6636	1469.9
4.03	404	60	NaN	4.5441	10.804	5.6904	-169.31	13.163	8.4319	-37.841	-740.85	1072.4	37.664	726.86	1085	25.592	63.602	0	1	12.033	7.4628	-11.091	-16.039	1.5992	7.7428	11.294	12.672	13.632	15.206	0.20337	-3.3664	1469.7
4.04	405	60	NaN	4.554	10.82	5.6949	-169.39	13.371	8.3736	-37.849	-740.84	1072.4	37.764	726.74	1085.3	26.951	63.877	0	1	11.909	7.3374	-11.103	-16.051	1.6046	7.6592	11.321	12.87	13.514	14.997	0.21759	-3.1807	1469.6
4.05	406	60	NaN	4.5602	10.835	5.6871	-169.5	13.57	8.3394	-37.834	-740.85	1072.4	38.006	726.59	1085.6	25.548	61.695	0	1	11.59	7.0137	-11.108	-16.056	1.6017	7.5401	11.347	13.058	13.192	14.554	0.23831	-2.9983	1469.5
4.06	407	60	NaN	4.5771	10.857	5.6822	-169.67	13.846	8.3397	-37.798	-740.88	1072.4	38.545	726.28	1086	23.929	61.528	0	1	11.118	6.5351	-11.108	-16.056	1.5985	7.3467	11.387	13.317	12.717	13.882	0.2789	-2.7393	1469.2
4.07	408	60	NaN	4.5873	10.878	5.6917	-169.78	14.074	8.2272	-37.795	-740.88	1072.5	38.516	726.09	1086.4	25.262	55.06	0	1	10.644	6.0533	-11.11	-16.058	1.6095	7.2467	11.421	13.532	12.253	13.3	0.31061	-2.5266	1469
4.08	409	60	NaN	4.5831	10.895	5.7101	-169.85	14.232	8.2099	-37.841	-740.88	1072.5	38.612	725.87	1086.7	23.649	60.366	0	1	10.169	5.5714	-11.113	-16.061	1.5993	7.1645	11.448	13.679	11.768	12.736	0.33545	-2.3819	1468.8
4.09	410	60	NaN	4.5812	10.909	5.7192	-169.92	14.366	8.1256	-37.863	-740.86	1072.5	38.476	725.73	1086.9	29.549	71.833	0	1	9.8509	5.2488	-11.121	-16.069	1.6015	7.0999	11.47	13.804	11.452	12.349	0.3493	-2.2646	1468.7
4.1	411	60	NaN	4.5809	10.916	5.7286	-170	14.487	8.0993	-37.882	-740.87	1072.5	38.496	725.53	1087.1	33.674	73.945	0	1	9.5731	4.967	-11.13	-16.078	1.5993	7.0177	11.486	13.917	11.172	11.985	0.35541	-2.1611	1468.5
4.11	412	60	NaN	4.5812	10.921	5.7172	-170.09	14.596	8.125	-37.84	-740.88	1072.5	38.639	725.28	1087.3	34.413	74.411	0	1	9.3501	4.7407	-11.141	-16.089	1.5952	6.927	11.499	14.018	10.945	11.668	0.3582	-2.0707	1468.2
4.12	413	60	NaN	4.5806	10.921	5.6981	-170.18	14.72	8.1537	-37.786	-740.88	1072.5	38.75	724.94	1087.5	33.296	72.816	0	1	9.2358	4.6247	-11.145	-16.093	1.5916	6.8282	11.508	14.133	10.827	11.453	0.36209	-1.9608	1467.9
4.13	414	60	NaN	4.5769	10.91	5.7056	-170.29	14.864	8.1623	-37.82	-740.89	1072.5	38.775	724.49	1087.8	32.312	72.216	0	1	9.1877	4.5759	-11.146	-16.094	1.5849	6.7187	11.507	14.267	10.773	11.295	0.36059	-1.8268	1467.5
4.14	415	60	NaN	4.5701	10.907	5.7123	-170.37	14.943	8.1385	-37.839	-740.87	1072.5	38.718	724.19	1087.9	32.511	71.869	0	1	8.8958	4.2797	-11.155	-16.103	1.5788	6.6428	11.509	14.341	10.475	10.922	0.35382	-1.7623	1467.1
4.15	416	60	NaN	4.5694	10.894	5.7214	-170.48	15.013	8.2415	-37.874	-740.86	1072.5	39.102	723.78	1088	32.613	72.297	0	1	8.5779	3.9571	-11.163	-16.111	1.561	6.507	11.499	14.407	10.139	10.464	0.33626	-1.7042	1466.7
4.16	417	60	NaN	4.5708	10.874	5.7167	-170.58	15.075	8.2888	-37.863	-740.86	1072.5	39.242	723.44	1088.1	33.022	69.761	0	1	8.2172	3.5911	-11.168	-16.116	1.5566	6.4108	11.486	14.463	9.7738	10.002	0.31819	-1.6526	1466.4
4.17	418	60	NaN	4.5771	10.834	5.667	-170.7	15.167	8.2821	-37.751	-740.85	1072.4	39.204	722.96	1088.3	31.273	62.262	0	1	7.5871	2.9517	-11.171	-16.119	1.5677	6.2933	11.456	14.546	9.1548	9.245	0.28491	-1.5728	1465.9
4.18	419	60	NaN	4.5813	10.801	5.6411	-170.81	15.25	8.2934	-37.699	-740.82	1072.4	39.226	722.54	1088.5	27.64	63.649	0	1	6.3789	1.7257	-11.17	-16.118	1.5722	6.1824	11.429	14.622	7.951	7.9081	0.25961	-1.4963	1465.5
4.19	420	60	NaN	4.5751	10.768	5.639	-170.9	15.34	8.3041	-37.72	-740.82	1072.4	39.25	722.15	1088.6	30.325	64.317	0	1	5.848	1.187	-11.17	-16.118	1.5635	6.0854	11.402	14.706	7.4115	7.2724	0.23179	-1.4125	1465.1
4.2	421	60	NaN	4.5741	10.738	5.6281	-170.99	15.446	8.272	-37.719	-740.81	1072.4	39.142	721.74	1088.7	30.24	66.801	0	1	5.6276	0.96339	-11.172	-16.12	1.5658	6.0022	11.377	14.807	7.1934	6.9655	0.20544	-1.3131	1464.7
4.21	422	60	NaN	4.5877	10.717	5.6049	-171.08	15.547	8.2288	-37.673	-740.76	1072.4	38.997	721.34	1088.9	34.551	70.176	0	1	5.3912	0.7235	-11.179	-16.127	1.586	5.9215	11.362	14.901	6.9772	6.645	0.18323	-1.2257	1464.2
4.22	423	60	NaN	4.579	10.686	5.6167	-171.17	15.618	8.2875	-37.744	-740.73	1072.4	39.157	720.96	1089	32.607	71.177	0	1	4.8388	0.16293	-11.185	-16.133	1.5674	5.8145	11.336	14.967	6.4061	5.9774	0.15142	-1.1663	1463.8
4.23	424	60	NaN	4.5778	10.639	5.6329	-171.26	15.7	8.2689	-37.821	-740.75	1072.4	39.072	720.59	1089.1	34.666	71.491	0	1	3.8414	-0.84914	-11.19	-16.138	1.5658	5.7286	11.295	15.045	5.4072	4.8794	0.10481	-1.093	1463.5
4.24	425	60	NaN	4.5694	10.612	5.6236	-171.34	15.808	8.2788	-37.829	-740.75	1072.4	39.046	720.17	1089.3	34.42	71.648	0	1	3.3858	-1.3115	-11.201	-16.149	1.5573	5.6484	11.274	15.146	4.943	4.3369	0.072285	-1.0031	1463
4.25	426	60	NaN	4.5692	10.591	5.5872	-171.47	15.94	8.2979	-37.795	-740.72	1072.3	39.046	719.63	1089.4	32.553	72.09	0	1	3.0778	-1.6239	-11.215	-16.163	1.5571	5.5199	11.26	15.271	4.635	3.896	0.044995	-0.8918	1462.5
4.26	427	60	NaN	4.5622	10.581	5.5694	-171.58	16.037	8.2905	-37.797	-740.69	1072.3	38.989	719.23	1089.5	33.233	72.814	0	1	3.0513	-1.6508	-11.222	-16.17	1.5514	5.4125	11.254	15.363	4.6028	3.7617	0.032287	-0.80734	1462
4.27	428	60	NaN	4.5565	10.575	5.5734	-171.65	16.115	8.2292	-37.851	-740.66	1072.3	38.751	718.94	1089.6	35.345	73.752	0	1	3.0909	-1.6107	-11.228	-16.176	1.5523	5.3422	11.251	15.439	4.6431	3.7315	0.023279	-0.73742	1461.7
4.28	429	60	NaN	4.5518	10.573	5.5796	-171.72	16.195	8.1671	-37.906	-740.63	1072.3	38.502	718.66	1089.6	36.327	74.833	0	1	2.9057	-1.7986	-11.234	-16.182	1.5545	5.2798	11.251	15.516	4.4602	3.4812	0.017111	-0.66538	1461.4
4.29	430	60	NaN	4.544	10.58	5.5751	-171.81	16.281	8.1564	-37.936	-740.59	1072.3	38.44	718.32	1089.7	36.67	75.009	0	1	2.821	-1.8845	-11.238	-16.186	1.5472	5.1944	11.26	15.602	4.3683	3.3099	0.021762	-0.58402	1461
4.3	431	60	NaN	4.5422	10.592	5.5686	-171.91	16.378	8.1419	-37.991	-740.55	1072.4	38.385	717.91	1089.7	37.422	74.934	0	1	2.8451	-1.8601	-11.24	-16.188	1.5444	5.096	11.272	15.699	4.3895	3.2359	0.031656	-0.48951	1460.6
4.31	432	60	NaN	4.5335	10.584	5.5639	-171.97	16.418	8.125	-38.021	-740.57	1072.4	38.34	717.66	1089.6	37.073	74.99	0	1	2.8981	-1.8063	-11.243	-16.191	1.5359	5.0334	11.262	15.74	4.4341	3.2271	0.019523	-0.45112	1460.3
4.32	433	60	NaN	4.5345	10.584	5.5366	-172.03	16.43	8.1469	-37.971	-740.57	1072.3	38.404	717.47	1089.6	38.123	74.664	0	1	3.0042	-1.6986	-11.244	-16.192	1.5359	4.9697	11.261	15.753	4.5402	3.2711	0.017021	-0.43932	1460.1
4.33	434	60	NaN	4.5329	10.589	5.5202	-172.09	16.46	8.1997	-37.96	-740.56	1072.3	38.553	717.23	1089.6	37.469	74.221	0	1	3.2874	-1.4113	-11.243	-16.191	1.5284	4.9069	11.264	15.785	4.8158	3.4957	0.021159	-0.40584	1459.9
4.34	435	60	NaN	4.5282	10.593	5.5283	-172.13	16.492	8.2124	-38.019	-740.55	1072.4	38.579	716.99	1089.5	38.969	74.088	0	1	3.5943	-1.0998	-11.241	-16.189	1.5199	4.8609	11.265	15.82	5.1142	3.7611	0.024745	-0.36916	1459.7
4.35	436	60	NaN	4.5299	10.596	5.5218	-172.18	16.515	8.1954	-38.027	-740.55	1072.4	38.543	716.75	1089.4	37.283	73.704	0	1	4.0137	-0.67429	-11.235	-16.183	1.5222	4.8086	11.265	15.846	5.5359	4.1343	0.030533	-0.33647	1459.4
4.36	437	60	NaN	4.5355	10.602	5.5203	-172.24	16.519	8.1893	-38.044	-740.54	1072.4	38.548	716.54	1089.3	37.478	73.655	0	1	4.2291	-0.45575	-11.231	-16.179	1.5265	4.7514	11.267	15.855	5.7556	4.2957	0.035666	-0.32485	1459.2
4.37	438	60	NaN	4.5389	10.609	5.5394	-172.28	16.499	8.2174	-38.118	-740.53	1072.4	38.641	716.42	1089.2	37.835	73.632	0	1	4.2734	-0.41078	-11.23	-16.178	1.5231	4.7042	11.27	15.838	5.7965	4.2934	0.039753	-0.34014	1459.1
4.38	439	60	NaN	4.5434	10.609	5.5212	-172.32	16.461	8.2646	-38.073	-740.56	1072.4	38.798	716.36	1089.1	37.848	73.634	0	1	4.449	-0.2326	-11.222	-16.17	1.523	4.6609	11.267	15.802	5.972	4.4283	0.045669	-0.36758	1459
4.39	440	60	NaN	4.544	10.616	5.5235	-172.35	16.406	8.2992	-38.079	-740.56	1072.4	38.918	716.3	1089	36.859	73.595	0	1	4.6186	-0.060436	-11.214	-16.162	1.5187	4.6234	11.27	15.753	6.1373	4.5629	0.056201	-0.40858	1459
4.4	441	60	NaN	4.5481	10.633	5.5157	-172.39	16.309	8.4158	-38.069	-740.54	1072.4	39.242	716.28	1088.9	37.417	73.422	0	1	4.7353	0.057921	-11.209	-16.157	1.5104	4.5747	11.28	15.662	6.2457	4.6327	0.071531	-0.49435	1459
4.41	442	60	NaN	4.5434	10.637	5.5381	-172.4	16.252	8.4922	-38.16	-740.57	1072.4	39.445	716.28	1088.7	36.181	72.889	0	1	5.0509	0.37815	-11.211	-16.159	1.4941	4.5523	11.278	15.612	6.545	4.9305	0.066824	-0.54736	1459
4.42	443	60	NaN	4.5438	10.651	5.5203	-172.38	16.204	8.4489	-38.13	-740.57	1072.4	39.253	716.33	1088.5	35.216	72.524	0	1	5.4756	0.80914	-11.217	-16.165	1.5034	4.5747	11.284	15.571	6.979	5.3839	0.066752	-0.59415	1459
4.43	444	60	NaN	4.5423	10.666	5.4938	-172.4	16.162	8.5027	-38.079	-740.59	1072.4	39.397	716.37	1088.4	35.498	72.544	0	1	5.3084	0.63946	-11.225	-16.173	1.4984	4.5538	11.292	15.536	6.8068	5.1933	0.067124	-0.63714	1459.1
4.44	445	60	NaN	4.5419	10.686	5.4715	-172.43	16.129	8.5916	-38.051	-740.59	1072.4	39.659	716.42	1088.2	34.88	72.705	0	1	4.7473	0.070156	-11.234	-16.182	1.4889	4.5169	11.306	15.509	6.2363	4.5871	0.071786	-0.67303	1459.2
4.45	446	60	NaN	4.5473	10.716	5.4503	-172.44	16.1	8.6141	-38.029	-740.56	1072.4	39.675	716.51	1088.1	35.713	72.701	0	1	4.1863	-0.49914	-11.243	-16.191	1.4947	4.5114	11.329	15.487	5.681	4.0123	0.086115	-0.70449	1459.2
4.46	447	60	NaN	4.551	10.742	5.4422	-172.45	16.065	8.6909	-38.036	-740.52	1072.4	39.839	716.63	1087.9	35.005	72.873	0	1	3.6253	-1.0684	-11.252	-16.2	1.4918	4.4929	11.351	15.456	5.117	3.4244	0.098713	-0.74385	1459.3
4.47	448	60	NaN	4.5486	10.757	5.4356	-172.45	16.015	8.6819	-38.046	-740.51	1072.3	39.725	716.89	1087.7	35.73	72.942	0	1	3.0642	-1.6377	-11.261	-16.209	1.494	4.4915	11.359	15.413	4.5583	2.8538	0.097847	-0.79612	1459.6
4.48	449	60	NaN	4.5582	10.778	5.4122	-172.46	15.997	8.6728	-38.01	-740.48	1072.4	39.604	717.13	1087.6	35.955	71.923	0	1	2.5032	-2.207	-11.27	-16.218	1.5103	4.4919	11.376	15.399	4.0134	2.2849	0.10582	-0.81906	1459.8
4.49	450	60	NaN	4.5599	10.791	5.4162	-172.48	15.973	8.713	-38.118	-740.47	1072.4	39.621	717.39	1087.5	32.215	69.214	0	1	1.9421	-2.7763	-11.279	-16.227	1.5075	4.4718	11.383	15.38	3.4497	1.6955	0.10404	-0.84681	1460
4.5	451	60	NaN	4.5602	10.795	5.3965	-172.61	15.848	8.4577	-38.15	-740.48	1072.4	38.869	718.2	1087.3	29.827	67.06	0	1	1.3811	-3.3456	-11.288	-16.236	1.5378	4.3678	11.376	15.267	2.9189	1.0221	0.087806	-0.96958	1460.8
4.51	452	60	NaN	4.5643	10.792	5.3608	-172.68	15.771	8.3331	-38.109	-740.5	1072.4	38.389	718.86	1087.1	29.351	66.699	0	1	0.82005	-3.9149	-11.297	-16.245	1.5637	4.3239	11.367	15.196	2.3837	0.40893	0.070039	-1.0492	1461.4
4.52	453	60	NaN	4.568	10.792	5.3342	-172.6	15.811	8.5429	-38.089	-740.51	1072.4	38.737	719.09	1087.2	24.381	65.989	0	1	0.25901	-4.4842	-11.306	-16.254	1.5549	4.3915	11.37	15.233	1.814	-0.092721	0.063223	-1.0211	1461.7
4.53	454	60	NaN	4.567	10.798	5.3294	-172.48	15.883	8.8441	-38.141	-740.5	1072.4	39.351	719.22	1087.3	23.649	65.494	0	1	-0.30203	-5.0535	-11.315	-16.263	1.5282	4.4766	11.38	15.301	1.2262	-0.57697	0.064383	-0.96199	1461.9
4.54	455	60	NaN	4.5644	10.804	5.3356	-172.48	15.883	8.8808	-38.222	-740.5	1072.5	39.316	719.69	1087.3	24.281	64.147	0	1	-0.86307	-5.6228	-11.325	-16.273	1.5248	4.477	11.385	15.302	0.66175	-1.1458	0.060876	-0.97092	1462.3
4.55	456	60	NaN	4.5631	10.816	5.3339	-172.44	15.926	8.8451	-38.27	-740.48	1072.5	39.035	720.12	1087.3	26.492	62.438	0	1	-1.4241	-6.1921	-11.334	-16.282	1.5334	4.527	11.397	15.345	0.1093	-1.6652	0.063658	-0.93622	1462.7
4.56	457	60	NaN	4.575	10.823	5.2962	-172.43	15.962	8.9853	-38.235	-740.48	1072.5	39.2	720.77	1087.4	23.649	59.961	0	1	-1.9852	-6.7614	-11.343	-16.291	1.5417	4.5335	11.406	15.379	-0.4435	-2.228	0.062999	-0.9112	1463.4
4.57	458	60	NaN	4.5792	10.822	5.2601	-172.43	16.034	9.0232	-38.195	-740.49	1072.5	39.129	721.18	1087.4	24.001	58.378	0	1	-2.5462	-7.3307	-11.352	-16.3	1.551	4.5383	11.408	15.448	-0.99517	-2.7924	0.056421	-0.85207	1463.8
4.58	459	60	NaN	4.5822	10.824	5.2518	-172.4	16.102	8.9817	-38.232	-740.49	1072.5	38.81	721.63	1087.5	23.788	58.923	0	1	-3.1072	-7.9	-11.361	-16.309	1.566	4.5874	11.412	15.514	-1.5412	-3.3126	0.05111	-0.79443	1464.2
4.59	460	60	NaN	4.5888	10.828	5.2573	-172.38	16.153	8.9983	-38.305	-740.48	1072.5	38.706	722.09	1087.5	23.649	47.928	0	1	-3.6683	-8.4693	-11.37	-16.318	1.5747	4.6041	11.416	15.566	-2.0936	-3.8653	0.04588	-0.75161	1464.7
4.6	461	60	NaN	4.5967	10.829	5.2495	-172.38	16.21	9.018	-38.356	-740.48	1072.5	38.631	722.68	1087.5	24.029	42.333	0	1	-4.2293	-9.0386	-11.379	-16.327	1.5847	4.6082	11.417	15.622	-2.6446	-4.4305	0.03788	-0.7047	1465.3
4.61	462	60	NaN	4.6037	10.828	5.2254	-172.37	16.28	8.9853	-38.365	-740.48	1072.5	38.402	723.32	1087.6	23.958	41.955	0	1	-4.7904	-9.6079	-11.388	-16.336	1.6016	4.6322	11.416	15.692	-3.1887	-4.9758	0.028585	-0.64435	1465.9
4.62	463	60	NaN	4.6131	10.828	5.2053	-172.35	16.361	8.9748	-38.364	-740.47	1072.5	38.263	723.79	1087.6	26.634	58.962	0	1	-5.3514	-10.177	-11.397	-16.345	1.6174	4.6554	11.418	15.771	-3.734	-5.5218	0.021359	-0.57359	1466.3
4.63	464	60	NaN	4.6295	10.824	5.1813	-172.32	16.492	9.0229	-38.381	-740.46	1072.5	38.257	724.35	1087.6	28.761	64.968	0	1	-5.9124	-10.747	-11.406	-16.354	1.6345	4.6808	11.416	15.901	-4.2779	-6.0657	0.0098689	-0.45343	1466.9
4.64	465	60	NaN	4.6258	10.812	5.172	-172.31	16.565	9.013	-38.417	-740.47	1072.5	38.134	724.77	1087.7	29.137	64.709	0	1	-6.4735	-11.316	-11.415	-16.363	1.6351	4.6974	11.403	15.973	-4.8384	-6.6185	-0.011497	-0.39027	1467.3
4.65	466	60	NaN	4.6395	10.811	5.1681	-172.31	16.61	8.9793	-38.44	-740.45	1072.5	37.936	725.23	1087.6	30.041	67.312	0	1	-7.0345	-11.885	-11.424	-16.372	1.6565	4.711	11.401	16.02	-5.378	-7.1741	-0.022788	-0.35218	1467.7
4.66	467	60	NaN	4.6429	10.805	5.1699	-172.28	16.695	8.9527	-38.511	-740.45	1072.5	37.655	725.81	1087.6	30.838	69.781	0	1	-7.5956	-12.454	-11.433	-16.381	1.6693	4.748	11.395	16.105	-5.9263	-7.7064	-0.03834	-0.27609	1468.3
4.67	468	60	NaN	4.6429	10.801	5.1706	-172.26	16.746	8.9879	-38.55	-740.45	1072.5	37.609	726.15	1087.6	33.253	70.321	0	1	-8.1566	-13.024	-11.442	-16.39	1.6703	4.7661	11.391	16.156	-6.4863	-8.2577	-0.051537	-0.23367	1468.7
4.68	469	60	NaN	4.6453	10.802	5.162	-172.24	16.808	9.0498	-38.559	-740.43	1072.5	37.601	726.5	1087.7	32.326	70.631	0	1	-8.7176	-13.593	-11.451	-16.399	1.6733	4.7864	11.392	16.217	-7.0444	-8.8067	-0.059049	-0.18175	1469
4.69	470	60	NaN	4.6469	10.807	5.144	-172.2	16.906	9.0931	-38.569	-740.39	1072.5	37.388	727.04	1087.7	32.895	70.843	0	1	-9.2787	-14.162	-11.46	-16.408	1.6838	4.837	11.4	16.313	-7.5949	-9.3253	-0.060667	-0.094772	1469.5
4.7	471	60	NaN	4.6431	10.814	5.1269	-172.14	16.99	9.1218	-38.586	-740.36	1072.5	37.048	727.56	1087.8	33.873	70.808	0	1	-9.8397	-14.732	-11.469	-16.417	1.6936	4.9101	11.408	16.396	-8.1461	-9.8215	-0.060856	-0.021744	1469.9
4.71	472	60	NaN	4.6429	10.81	5.124	-172.07	17.051	9.1611	-38.615	-740.36	1072.5	36.802	727.86	1087.8	31.377	71.115	0	1	-10.401	-15.301	-11.478	-16.426	1.7024	4.9886	11.406	16.455	-8.6983	-10.312	-0.072594	0.028574	1470.2
4.72	473	60	NaN	4.6388	10.814	5.1183	-171.98	17.098	9.1637	-38.645	-740.33	1072.5	36.436	728.2	1087.9	32.957	71.665	0	1	-10.962	-15.87	-11.487	-16.435	1.712	5.0917	11.411	16.501	-9.2498	-10.779	-0.07597	0.065659	1470.5
4.73	474	60	NaN	4.6431	10.825	5.097	-171.87	17.117	9.2198	-38.6	-740.31	1072.5	36.144	728.57	1087.9	33.12	72.22	0	1	-11.523	-16.44	-11.496	-16.444	1.7301	5.2188	11.423	16.519	-9.7927	-11.221	-0.073368	0.074348	1470.9
4.74	475	60	NaN	4.6431	10.827	5.1033	-171.74	17.131	9.3919	-38.655	-740.3	1072.5	36.129	728.98	1087.9	34.287	72.54	0	1	-12.084	-17.009	-11.505	-16.453	1.7293	5.3416	11.426	16.532	-10.355	-11.667	-0.078954	0.078797	1471.3
4.75	476	60	NaN	4.6397	10.834	5.1044	-171.61	17.156	9.437	-38.684	-740.27	1072.5	35.787	729.36	1088	34.129	72.355	0	1	-12.645	-17.578	-11.514	-16.463	1.7388	5.4936	11.434	16.556	-10.906	-12.085	-0.080377	0.093625	1471.6
4.76	477	60	NaN	4.6384	10.845	5.0944	-171.49	17.171	9.4861	-38.664	-740.24	1072.5	35.578	729.68	1088	34.097	72.463	0	1	-13.206	-18.147	-11.524	-16.472	1.747	5.6211	11.446	16.571	-11.459	-12.526	-0.077931	0.099265	1471.9
4.77	478	60	NaN	4.6399	10.852	5.0883	-171.39	17.187	9.6074	-38.652	-740.22	1072.5	35.634	729.93	1088	33.423	72.862	0	1	-13.767	-18.717	-11.533	-16.481	1.7472	5.7214	11.453	16.585	-12.02	-12.995	-0.079191	0.10477	1472.1
4.78	479	60	NaN	4.6419	10.853	5.0919	-171.26	17.226	9.6765	-38.673	-740.22	1072.5	35.493	730.18	1088	34.494	73.073	0	1	-14.328	-19.286	-11.542	-16.49	1.7545	5.8482	11.456	16.623	-12.574	-13.438	-0.085204	0.13351	1472.3
4.79	480	60	NaN	4.6464	10.864	5.0839	-171.14	17.256	9.6765	-38.659	-740.18	1072.5	35.202	730.49	1088	35.439	73.233	0	1	-14.889	-19.855	-11.551	-16.499	1.7713	5.9811	11.467	16.653	-13.118	-13.874	-0.083809	0.15416	1472.6
4.8	481	60	NaN	4.6381	10.873	5.0972	-171.03	17.312	9.7017	-38.691	-740.16	1072.5	35.014	730.73	1088.1	33.529	73.304	0	1	-15.45	-20.425	-11.56	-16.508	1.7695	6.1005	11.476	16.709	-13.681	-14.324	-0.083799	0.20102	1472.8
4.81	482	60	NaN	4.6413	10.862	5.1162	-170.94	17.342	9.7014	-38.755	-740.19	1072.6	34.805	731	1088	33.453	73.679	0	1	-16.011	-20.994	-11.569	-16.517	1.7789	6.1994	11.464	16.74	-14.232	-14.795	-0.10461	0.2228	1473.1
4.82	483	60	NaN	4.6494	10.859	5.1089	-170.79	17.432	9.6749	-38.728	-740.17	1072.6	34.446	731.37	1088	34.108	73.922	0	1	-16.572	-21.563	-11.578	-16.526	1.8027	6.362	11.461	16.83	-14.77	-15.201	-0.11716	0.30412	1473.4
4.83	484	60	NaN	4.6514	10.848	5.1181	-170.69	17.49	9.651	-38.748	-740.17	1072.6	34.199	731.62	1088.1	34.841	73.295	0	1	-17.133	-22.133	-11.587	-16.535	1.814	6.468	11.45	16.887	-15.319	-15.665	-0.13689	0.35259	1473.7
4.84	485	60	NaN	4.653	10.841	5.119	-170.65	17.513	9.6208	-38.743	-740.17	1072.6	34.035	731.77	1088.1	33.675	71.766	0	1	-17.694	-22.702	-11.596	-16.544	1.8224	6.5184	11.443	16.91	-15.872	-16.183	-0.15259	0.36595	1473.8
4.85	486	60	NaN	4.6604	10.839	5.1071	-170.6	17.52	9.5714	-38.687	-740.16	1072.6	33.833	732.01	1088.1	32.613	71.153	0	1	-18.255	-23.271	-11.605	-16.553	1.8403	6.5787	11.443	16.917	-16.415	-16.692	-0.16237	0.36403	1474
4.86	487	60	NaN	4.6702	10.835	5.1079	-170.52	17.527	9.5182	-38.663	-740.14	1072.6	33.598	732.42	1088.1	31.854	69.26	0	1	-18.816	-23.84	-11.614	-16.562	1.8608	6.674	11.439	16.922	-16.956	-17.166	-0.17454	0.36036	1474.4
4.87	488	60	NaN	4.6744	10.832	5.1166	-170.45	17.558	9.4998	-38.689	-740.1	1072.5	33.485	732.59	1088.2	31.994	67.45	0	1	-19.377	-24.41	-11.623	-16.571	1.8687	6.7432	11.44	16.95	-17.509	-17.667	-0.18322	0.37928	1474.5
4.88	489	60	NaN	4.6893	10.821	5.1031	-170.39	17.585	9.4528	-38.625	-740.09	1072.5	33.326	732.8	1088.3	30.281	66.292	0	1	-19.938	-24.979	-11.632	-16.58	1.8926	6.8158	11.434	16.973	-18.046	-18.163	-0.19841	0.393	1474.7
4.89	490	60	NaN	4.6972	10.81	5.1126	-170.33	17.593	9.4674	-38.647	-740.09	1072.5	33.369	733.04	1088.4	30.419	65.349	0	1	-20.5	-25.548	-11.641	-16.589	1.8984	6.8674	11.425	16.977	-18.601	-18.681	-0.21587	0.38832	1475
4.9	491	60	NaN	4.708	10.789	5.1207	-170.23	17.644	9.4745	-38.659	-740.07	1072.5	33.494	733.5	1088.6	28.227	64.451	0	1	-21.061	-26.118	-11.65	-16.598	1.9048	6.9627	11.414	17.019	-19.156	-19.155	-0.2359	0.42106	1475.4
4.91	492	60	NaN	4.713	10.776	5.1164	-170.17	17.682	9.4432	-38.64	-740.06	1072.5	33.545	733.87	1088.7	29.625	64.415	0	1	-21.622	-26.687	-11.659	-16.607	1.9092	7.0293	11.407	17.052	-19.712	-19.658	-0.25271	0.44445	1475.8
4.92	493	60	NaN	4.7086	10.762	5.1212	-170.12	17.728	9.3797	-38.671	-740.05	1072.5	33.532	734.17	1088.8	29.956	64.233	0	1	-22.183	-27.256	-11.668	-16.616	1.9046	7.0711	11.397	17.094	-20.278	-20.185	-0.27163	0.47751	1476.1
4.93	494	60	NaN	4.7054	10.748	5.1303	-170.09	17.789	9.288	-38.719	-740.03	1072.5	33.468	734.48	1088.9	29.799	63.963	0	1	-22.744	-27.826	-11.677	-16.625	1.9027	7.1079	11.386	17.15	-20.841	-20.718	-0.29145	0.52492	1476.4
4.94	495	60	NaN	4.7099	10.736	5.1232	-170.05	17.857	9.1667	-38.7	-740.01	1072.5	33.385	734.87	1089	28.334	63.667	0	1	-23.305	-28.395	-11.686	-16.634	1.9118	7.1476	11.379	17.215	-21.393	-21.247	-0.30774	0.58078	1476.7
4.95	496	60	NaN	4.7077	10.725	5.1073	-170.01	17.953	9.032	-38.66	-739.99	1072.5	33.386	735.4	1089.1	27.448	62.75	0	1	-23.866	-28.964	-11.695	-16.643	1.9121	7.1918	11.371	17.307	-21.954	-21.772	-0.32439	0.6634	1477.2
4.96	497	60	NaN	4.7021	10.714	5.1107	-169.97	18.034	8.9337	-38.673	-739.97	1072.5	33.331	735.91	1089.2	27.469	62.008	0	1	-24.427	-29.533	-11.704	-16.652	1.909	7.2348	11.364	17.383	-22.518	-22.299	-0.34033	0.73074	1477.7
4.97	498	60	NaN	4.6965	10.709	5.1058	-170	18.113	8.9792	-38.647	-739.92	1072.4	33.908	736.24	1089.3	23.649	58.35	0	1	-24.988	-30.103	-11.714	-16.662	1.8826	7.1878	11.364	17.458	-23.105	-22.915	-0.34945	0.79628	1478
4.98	499	60	NaN	4.6909	10.693	5.1229	-169.98	18.248	8.7226	-38.689	-739.9	1072.4	33.709	736.91	1089.4	25.031	52.21	0	1	-25.549	-30.672	-11.723	-16.671	1.8843	7.211	11.348	17.593	-23.665	-23.461	-0.37479	0.92271	1478.7
4.99	500	60	NaN	4.6852	10.673	5.1279	-169.99	18.372	8.5432	-38.694	-739.89	1072.4	33.662	737.48	1089.4	24.759	45.803	0	1	-26.11	-31.241	-11.732	-16.68	1.8814	7.2108	11.329	17.716	-24.229	-24.031	-0.40286	1.0365	1479.2
5	501	60	NaN	4.6793	10.655	5.1234	-170	18.495	8.4006	-38.659	-739.89	1072.4	33.751	738.15	1089.4	23.991	42.324	0	1	-26.671	-31.811	-11.741	-16.689	1.8746	7.1945	11.311	17.839	-24.796	-24.616	-0.42936	1.15	1479.9
5.01	502	60	NaN	4.677	10.641	5.1212	-170.01	18.597	8.2948	-38.63	-739.91	1072.4	33.852	738.71	1089.4	23.649	42.501	0	1	-26.621	-31.76	-11.694	-16.642	1.8706	7.1792	11.298	17.941	-24.75	-24.581	-0.39679	1.2983	1480.5
5.02	503	60	NaN	4.6795	10.635	5.1249	-170.02	18.674	8.2219	-38.625	-739.9	1072.4	33.942	739.11	1089.4	24.893	43.31	0	1	-26.232	-31.365	-11.618	-16.566	1.8706	7.1726	11.291	18.018	-24.361	-24.192	-0.32671	1.4529	1480.9
5.03	504	60	NaN	4.6816	10.639	5.1329	-170.01	18.815	8.0836	-38.633	-739.85	1072.4	34.085	739.81	1089.4	23.649	44.612	0	1	-19.472	-24.505	-11.482	-16.43	1.868	7.1732	11.294	18.161	-17.604	-17.332	-0.18845	1.7309	1481.5
5.04	505	60	NaN	4.6881	10.651	5.1678	-170.05	19.107	8.254	-38.704	-739.79	1072.5	34.965	739.92	1089.4	24.05	42.408	0	1	-8.6915	-13.567	-11.31	-16.258	1.8379	7.0962	11.307	18.451	-6.8536	-6.4703	-0.0025847	2.1935	1481.6
5.05	506	60	NaN	4.697	10.659	5.1672	-170.03	19.185	8.1314	-38.697	-739.75	1072.4	34.978	740.4	1089.4	23.649	43.506	0	1	-9.4941	-14.381	-11.332	-16.28	1.8475	7.1189	11.317	18.527	-7.6466	-7.262	-0.015213	2.2473	1482.1
5.06	507	60	NaN	4.7114	10.665	5.1724	-170.05	19.224	7.8643	-38.725	-739.7	1072.4	34.871	741.25	1089.4	23.649	43.087	0	1	-10.607	-15.511	-11.355	-16.303	1.8664	7.1018	11.322	18.567	-8.7409	-8.4087	-0.033265	2.2643	1482.9
5.07	508	60	NaN	4.7217	10.663	5.1904	-170.1	19.24	7.8011	-38.8	-739.66	1072.4	35.221	741.88	1089.4	24.99	40.496	0	1	-11.874	-16.796	-11.372	-16.32	1.8615	7.0393	11.319	18.585	-10.013	-9.7568	-0.052959	2.2642	1483.5
5.08	509	60	NaN	4.7323	10.66	5.1756	-170.06	19.295	7.7239	-38.778	-739.63	1072.4	35.315	742.33	1089.4	23.649	41.039	0	1	-13.153	-18.094	-11.419	-16.367	1.8701	7.0737	11.318	18.638	-11.283	-11.02	-0.1013	2.2708	1483.9
5.09	510	60	NaN	4.7457	10.658	5.151	-170.01	19.37	7.6102	-38.734	-739.59	1072.4	35.279	742.72	1089.5	23.649	37.803	0	1	-14.441	-19.401	-11.474	-16.423	1.8872	7.1295	11.318	18.709	-12.554	-12.272	-0.15654	2.287	1484.3
5.1	511	60	NaN	4.7557	10.651	5.1548	-170.04	19.438	7.5174	-38.791	-739.54	1072.4	35.471	743.19	1089.5	24.524	35.882	0	1	-15.793	-20.772	-11.493	-16.441	1.8884	7.0976	11.313	18.776	-13.904	-13.675	-0.18006	2.3346	1484.7
5.11	512	60	NaN	4.7549	10.632	5.1629	-170.08	19.542	7.3657	-38.876	-739.5	1072.4	35.661	743.87	1089.6	24.444	38.105	0	1	-17.264	-22.266	-11.513	-16.461	1.8784	7.0421	11.297	18.877	-15.386	-15.224	-0.21535	2.4167	1485.3
5.12	513	60	NaN	4.7581	10.616	5.128	-170.15	19.692	7.3132	-38.848	-739.4	1072.4	36.201	744.6	1089.7	25.537	37.992	0	1	-21.406	-26.469	-11.547	-16.495	1.863	6.9523	11.286	19.022	-19.543	-19.516	-0.26155	2.5267	1486
5.13	514	60	NaN	4.7483	10.595	5.122	-170.18	19.779	7.2273	-38.89	-739.4	1072.4	36.254	744.91	1089.8	24.67	38.575	0	1	-24.171	-29.274	-11.58	-16.528	1.8501	6.9183	11.267	19.106	-22.321	-22.356	-0.31249	2.5789	1486.3
5.14	515	60	NaN	4.7352	10.578	5.0953	-170.32	19.892	7.2008	-38.884	-739.35	1072.3	36.65	745.3	1089.9	23.649	39.021	0	1	-24.954	-30.068	-11.608	-16.556	1.8227	6.765	11.254	19.217	-23.131	-23.303	-0.35411	2.6606	1486.7
5.15	516	60	NaN	4.7257	10.567	5.079	-170.38	20.009	7.1429	-38.89	-739.29	1072.3	36.836	745.68	1089.9	23.649	35.782	0	1	-25.738	-30.863	-11.627	-16.575	1.8065	6.701	11.246	19.33	-23.931	-24.162	-0.38172	2.7546	1487
5.16	517	60	NaN	4.7164	10.557	5.0656	-170.39	20.098	7.1084	-38.89	-739.26	1072.3	36.941	745.96	1090	23.649	38.612	0	1	-23.914	-29.013	-11.599	-16.547	1.7936	6.6827	11.239	19.416	-22.121	-22.331	-0.36002	2.8693	1487.3
5.17	518	60	NaN	4.7061	10.551	5.0593	-170.35	20.16	7.1078	-38.908	-739.24	1072.3	37	746.15	1090	25.375	39.225	0	1	-5.081	-9.9029	-11.271	-16.219	1.7806	6.7204	11.234	19.477	-3.3004	-3.1825	-0.036779	3.2575	1487.4
5.18	519	60	NaN	4.6947	10.551	5.0595	-170.29	20.208	7.1206	-38.942	-739.2	1072.3	37.025	746.32	1090.1	25.199	41.008	0	1	4.2525	-0.43191	-11.11	-16.058	1.7673	6.786	11.236	19.524	6.0198	6.3541	0.1257	3.4653	1487.6
5.19	520	60	NaN	4.6798	10.554	5.0483	-170.29	20.247	7.1511	-38.929	-739.18	1072.3	37.137	746.49	1090.1	23.649	41.56	0	1	4.2691	-0.41511	-11.113	-16.061	1.7488	6.7812	11.241	19.56	6.0179	6.3661	0.12839	3.4991	1487.7
5.2	521	60	NaN	4.6566	10.556	5.0263	-170.27	20.305	7.2251	-38.874	-739.16	1072.3	37.325	746.66	1090.2	23.836	40.755	0	1	4.2632	-0.42113	-11.115	-16.063	1.7208	6.7942	11.246	19.615	5.9839	6.3731	0.13103	3.5517	1487.9
5.21	522	60	NaN	4.6376	10.568	5.0626	-170.26	20.337	7.3201	-38.982	-739.14	1072.3	37.566	746.79	1090.2	25.904	42.767	0	1	4.2323	-0.45247	-11.118	-16.066	1.6885	6.7867	11.26	19.645	5.9208	6.3342	0.14145	3.5782	1488
5.22	523	60	NaN	4.6236	10.579	5.0718	-170.25	20.369	7.3676	-39.001	-739.11	1072.3	37.686	746.83	1090.3	24.532	42.391	0	1	4.1985	-0.48672	-11.119	-16.067	1.6693	6.7924	11.272	19.676	5.8678	6.3056	0.15333	3.6087	1488
5.23	524	60	NaN	4.6179	10.591	5.0683	-170.24	20.391	7.3924	-38.967	-739.11	1072.3	37.735	746.89	1090.3	23.649	41.942	0	1	4.1728	-0.51289	-11.119	-16.067	1.6632	6.8021	11.285	19.697	5.8359	6.2892	0.16644	3.6296	1488.1
5.24	525	60	NaN	4.607	10.598	5.0768	-170.23	20.42	7.4221	-38.989	-739.13	1072.3	37.796	746.9	1090.3	23.997	42.589	0	1	4.1796	-0.50592	-11.12	-16.068	1.6491	6.8125	11.294	19.725	5.8287	6.3066	0.17426	3.6567	1488.1
5.25	526	60	NaN	4.6001	10.618	5.0746	-170.22	20.446	7.4583	-38.978	-739.12	1072.3	37.87	746.89	1090.4	26.694	43.709	0	1	4.7245	0.04695	-11.112	-16.06	1.6397	6.8196	11.316	19.748	6.3642	6.8666	0.20427	3.6876	1488.1
5.26	527	60	NaN	4.5998	10.653	5.0575	-170.22	20.462	7.4771	-38.908	-739.09	1072.3	37.891	746.89	1090.5	24.392	43.349	0	1	5.6671	1.0035	-11.099	-16.047	1.6413	6.8245	11.354	19.76	7.3084	7.828	0.25543	3.7139	1488.1
5.27	528	60	NaN	4.5906	10.677	5.0629	-170.22	20.473	7.4707	-38.905	-739.1	1072.3	37.854	746.85	1090.5	24.315	44.286	0	1	5.6734	1.0099	-11.098	-16.046	1.6335	6.8258	11.38	19.77	7.3069	7.8357	0.28213	3.7238	1488
5.28	529	60	NaN	4.5743	10.691	5.0968	-170.24	20.453	7.5089	-38.988	-739.1	1072.3	37.949	746.83	1090.5	26.567	43.255	0	1	5.6072	0.94263	-11.099	-16.047	1.6103	6.7992	11.394	19.75	7.2174	7.7419	0.29506	3.7035	1488
5.29	530	60	NaN	4.5513	10.691	5.1287	-170.25	20.458	7.5792	-39.089	-739.09	1072.3	38.107	746.71	1090.6	24.99	44.516	0	1	5.5355	0.86988	-11.098	-16.046	1.5771	6.7784	11.395	19.754	7.1125	7.6483	0.29712	3.7085	1487.9
5.3	531	60	NaN	4.5481	10.69	5.1195	-170.25	20.468	7.5922	-39.061	-739.09	1072.3	38.065	746.61	1090.6	23.832	45.85	0	1	5.48	0.81357	-11.096	-16.044	1.5765	6.7738	11.395	19.763	7.0564	7.5873	0.29872	3.719	1487.8
5.31	532	60	NaN	4.5437	10.682	5.0822	-170.26	20.477	7.6308	-38.968	-739.13	1072.3	38.07	746.44	1090.6	23.984	43.995	0	1	5.4697	0.80312	-11.093	-16.041	1.5752	6.7695	11.389	19.771	7.0449	7.5726	0.2955	3.7292	1487.7
5.32	533	60	NaN	4.5477	10.675	5.0245	-170.29	20.475	7.6681	-38.816	-739.15	1072.2	38.014	746.19	1090.6	26.665	42.99	0	1	5.54	0.87452	-11.091	-16.039	1.5867	6.752	11.384	19.766	7.1268	7.6266	0.29251	3.7269	1487.4
5.33	534	60	NaN	4.5576	10.665	4.9976	-170.33	20.454	7.7022	-38.748	-739.16	1072.2	37.948	745.95	1090.7	23.696	43.428	0	1	5.6562	0.99236	-11.089	-16.037	1.6013	6.7103	11.376	19.743	7.2575	7.7027	0.28635	3.706	1487.2
5.34	535	60	NaN	4.567	10.655	5.0122	-170.39	20.424	7.7297	-38.788	-739.15	1072.2	37.884	745.73	1090.7	25.545	44.881	0	1	5.725	1.0622	-11.088	-16.036	1.6111	6.6573	11.366	19.713	7.3361	7.7194	0.27765	3.6766	1487
5.35	536	60	NaN	4.5724	10.648	5.0286	-170.44	20.395	7.7204	-38.815	-739.13	1072.2	37.681	745.44	1090.7	25.42	45.288	0	1	5.7967	1.135	-11.088	-16.036	1.6228	6.6141	11.36	19.683	7.4195	7.7491	0.27194	3.6474	1486.7
5.36	537	60	NaN	4.5711	10.633	5.0435	-170.51	20.337	7.6553	-38.84	-739.11	1072.2	37.268	745.05	1090.7	24.864	45.165	0	1	5.874	1.2134	-11.088	-16.036	1.6355	6.5556	11.346	19.624	7.5095	7.7689	0.25812	3.5884	1486.2
5.37	538	60	NaN	4.5757	10.627	5.0298	-170.67	20.308	7.7713	-38.799	-739.11	1072.2	37.691	744.82	1090.7	23.649	42.81	0	1	5.9415	1.2819	-11.088	-16.036	1.6249	6.3793	11.342	19.594	7.5664	7.6612	0.25399	3.5579	1486
5.38	539	60	NaN	4.6016	10.617	4.986	-170.72	20.259	7.8161	-38.656	-739.1	1072.2	37.617	744.51	1090.8	24.418	45.152	0	1	5.9895	1.3306	-11.087	-16.035	1.6585	6.3352	11.333	19.542	7.6481	7.6658	0.24673	3.5076	1485.7
5.39	540	60	NaN	4.6185	10.579	4.9708	-170.82	20.121	7.9073	-38.559	-739.12	1072.2	37.395	744.04	1090.8	25.713	46.584	0	1	6.1312	1.4744	-11.086	-16.034	1.6869	6.2453	11.298	19.403	7.8181	7.7198	0.21207	3.3689	1485.2
5.4	541	60	NaN	4.6287	10.554	4.9939	-170.88	20.006	7.9559	-38.573	-739.1	1072.1	37.146	743.65	1090.8	26.886	44.612	0	1	6.3047	1.6504	-11.085	-16.033	1.7053	6.1983	11.272	19.287	8.01	7.8487	0.18768	3.2539	1484.8
5.41	542	60	NaN	4.6436	10.546	5.0209	-170.89	19.903	8.0052	-38.576	-739.04	1072.1	36.876	743.21	1090.8	26.296	44.091	0	1	6.3597	1.7062	-11.085	-16.033	1.7295	6.1922	11.265	19.184	8.0892	7.8984	0.17979	3.1503	1484.3
5.42	543	60	NaN	4.6606	10.541	5.0332	-170.9	19.8	8.0888	-38.521	-738.99	1072.1	36.67	742.71	1090.7	23.649	42.763	0	1	6.4279	1.7755	-11.085	-16.033	1.7555	6.1968	11.26	19.081	8.1835	7.9723	0.17561	3.0479	1483.7
5.43	544	60	NaN	4.6692	10.524	5.0426	-170.89	19.717	8.2071	-38.474	-738.97	1072.1	36.679	742.34	1090.7	25.635	41.673	0	1	6.5134	1.8622	-11.083	-16.031	1.7648	6.2018	11.244	18.997	8.2782	8.064	0.16112	2.9662	1483.3
5.44	545	60	NaN	4.6755	10.499	5.058	-170.89	19.625	8.4035	-38.44	-738.96	1072.1	36.869	741.94	1090.7	24.785	42.858	0	1	6.59	1.94	-11.082	-16.03	1.7643	6.202	11.22	18.905	8.3543	8.142	0.13782	2.8745	1482.9
5.45	546	60	NaN	4.6796	10.471	5.0806	-170.85	19.517	8.4104	-38.431	-738.97	1072.1	36.484	741.65	1090.7	23.649	41.342	0	1	6.6644	2.0154	-11.081	-16.029	1.7831	6.2545	11.191	18.798	8.4475	8.2699	0.10927	2.7691	1482.6
5.46	547	60	NaN	4.7023	10.448	5.0711	-170.76	19.342	8.4844	-38.291	-738.95	1072.1	36.045	741.19	1090.6	23.649	39.459	0	1	6.6454	1.9962	-11.079	-16.027	1.8272	6.3623	11.165	18.626	8.4727	8.3585	0.086226	2.5991	1482.1
5.47	548	60	NaN	4.7093	10.435	5.1035	-170.71	19.209	8.598	-38.297	-738.89	1072.1	35.894	740.86	1090.6	25.149	38.065	0	1	6.6126	1.9628	-11.075	-16.023	1.839	6.4242	11.151	18.494	8.4516	8.387	0.075142	2.4704	1481.7
5.48	549	60	NaN	4.7099	10.422	5.1291	-170.65	19.107	8.7242	-38.292	-738.85	1072.1	35.796	740.51	1090.5	25.364	39.042	0	1	6.6811	2.0324	-11.072	-16.02	1.8429	6.4854	11.137	18.392	8.524	8.5178	0.065386	2.3726	1481.3
5.49	550	60	NaN	4.7122	10.408	5.1542	-170.53	18.904	8.7451	-38.264	-738.81	1072.1	35.348	740.37	1090.5	25.504	38.712	0	1	6.7225	2.0744	-11.068	-16.016	1.8632	6.6251	11.121	18.191	8.5857	8.6995	0.053018	2.1752	1481.1
5.5	551	60	NaN	4.7194	10.398	5.1705	-170.39	18.671	8.7316	-38.207	-738.74	1072	34.797	740.36	1090.4	23.649	36.997	0	1	6.7362	2.0883	-11.063	-16.011	1.8938	6.7878	11.108	17.961	8.63	8.8762	0.044856	1.9503	1481
5.51	552	60	NaN	4.7267	10.393	5.1653	-170.31	18.56	8.8324	-38.112	-738.68	1072	34.612	740.16	1090.3	25.636	38.716	0	1	6.8208	2.1741	-11.059	-16.007	1.9113	6.8761	11.102	17.852	8.7321	9.0503	0.04273	1.8446	1480.7
5.52	553	60	NaN	4.7237	10.378	5.1732	-170.24	18.468	8.9743	-38.052	-738.65	1072	34.534	739.94	1090.3	23.649	38.836	0	1	6.9099	2.2646	-11.055	-16.003	1.9133	6.947	11.086	17.76	8.8232	9.2116	0.031309	1.757	1480.5
5.53	554	60	NaN	4.7283	10.36	5.1739	-170.18	18.398	9.1006	-37.985	-738.61	1072	34.404	739.74	1090.3	24.278	38.983	0	1	6.9761	2.3318	-11.052	-16.001	1.925	7.0216	11.069	17.688	8.9011	9.3534	0.016468	1.6877	1480.2
5.54	555	60	NaN	4.7306	10.332	5.1876	-170.06	18.302	9.1416	-37.919	-738.58	1072	33.772	739.57	1090.3	23.649	45.926	0	1	7.0481	2.4048	-11.049	-15.997	1.9539	7.1617	11.04	17.594	9.0021	9.5665	-0.0098319	1.5967	1480
5.55	556	60	NaN	4.7269	10.314	5.22	-169.98	18.23	9.129	-37.948	-738.53	1072	33.151	739.56	1090.2	24.594	47.942	0	1	7.1442	2.5023	-11.044	-15.992	1.973	7.2674	11.02	17.524	9.1172	9.7697	-0.024525	1.5315	1479.9
5.56	557	60	NaN	4.7264	10.29	5.2432	-169.9	18.173	9.1203	-37.948	-738.49	1072	32.59	739.56	1090.1	25.465	50.932	0	1	7.1942	2.553	-11.036	-15.984	1.9941	7.3648	10.994	17.469	9.1882	9.9178	-0.041867	1.4854	1479.8
5.57	558	60	NaN	4.7259	10.262	5.2491	-169.82	18.132	9.1486	-37.9	-738.47	1071.9	32.133	739.53	1090.1	23.649	49.564	0	1	7.2079	2.5669	-11.024	-15.973	2.0131	7.467	10.964	17.43	9.2209	10.034	-0.060253	1.457	1479.8
5.58	559	60	NaN	4.7244	10.229	5.2554	-169.73	18.103	9.2358	-37.85	-738.45	1071.9	31.767	739.46	1090	27.804	49.404	0	1	7.2195	2.5787	-11.023	-15.971	2.0275	7.5726	10.929	17.403	9.247	10.151	-0.094404	1.4315	1479.7
5.59	560	60	NaN	4.7261	10.194	5.2693	-169.64	18.082	9.3411	-37.813	-738.41	1071.9	31.405	739.36	1089.9	26.855	49.577	0	1	7.2309	2.5902	-11.023	-15.971	2.0444	7.6737	10.89	17.386	9.2752	10.264	-0.13261	1.4149	1479.5
5.6	561	60	NaN	4.7343	10.174	5.2652	-169.58	18.07	9.364	-37.742	-738.37	1071.9	30.971	739.33	1089.8	24.272	49.469	0	1	7.2422	2.6018	-11.022	-15.97	2.072	7.7607	10.868	17.376	9.3142	10.362	-0.1546	1.4059	1479.4
5.61	562	60	NaN	4.7445	10.158	5.2638	-169.54	18.046	9.4315	-37.674	-738.32	1071.9	30.735	739.33	1089.7	25.777	45.638	0	1	7.2536	2.6134	-11.022	-15.97	2.0939	7.8101	10.85	17.354	9.3475	10.423	-0.17222	1.384	1479.3
5.62	563	60	NaN	4.7483	10.12	5.3119	-169.5	17.993	9.4273	-37.735	-738.29	1071.9	30.217	739.39	1089.6	25.343	54.26	0	1	7.265	2.6249	-11.022	-15.97	2.1154	7.8686	10.806	17.308	9.3804	10.494	-0.21552	1.338	1479.3
5.63	564	60	NaN	4.7525	10.097	5.3324	-169.48	17.966	9.4601	-37.731	-738.26	1071.9	29.999	739.36	1089.5	26.049	63.036	0	1	7.2764	2.6365	-11.021	-15.969	2.128	7.8937	10.779	17.283	9.4044	10.53	-0.24174	1.314	1479.3
5.64	565	60	NaN	4.76	10.074	5.3373	-169.46	17.926	9.3733	-37.69	-738.23	1071.8	29.472	739.45	1089.4	24.987	66.211	0	1	7.2878	2.648	-11.021	-15.969	2.1576	7.9373	10.753	17.248	9.4454	10.585	-0.26758	1.279	1479.3
5.65	566	60	NaN	4.7666	10.057	5.3441	-169.45	17.867	9.3266	-37.668	-738.2	1071.8	29.101	739.56	1089.3	29.556	67.988	0	1	7.2992	2.6596	-11.02	-15.968	2.1796	7.9616	10.731	17.192	9.4788	10.621	-0.28887	1.2241	1479.4
5.66	567	60	NaN	4.772	10.033	5.3537	-169.45	17.796	9.2921	-37.657	-738.16	1071.8	28.769	739.66	1089.1	27.313	68.016	0	1	7.3106	2.6712	-11.02	-15.968	2.1984	7.9723	10.704	17.126	9.509	10.643	-0.31629	1.1577	1479.4
5.67	568	60	NaN	4.7769	9.9981	5.3632	-169.46	17.73	9.1982	-37.64	-738.15	1071.8	28.285	739.75	1089	30.04	68.624	0	1	7.322	2.6827	-11.019	-15.967	2.2228	7.9852	10.664	17.064	9.5448	10.668	-0.35526	1.0961	1479.5
5.68	569	60	NaN	4.7781	9.973	5.3783	-169.48	17.682	9.1611	-37.651	-738.16	1071.8	28.111	739.8	1088.9	29.692	69.631	0	1	7.3334	2.6943	-11.019	-15.967	2.2304	7.9704	10.636	17.019	9.5638	10.665	-0.38342	1.0525	1479.5
5.69	570	60	NaN	4.7737	9.9645	5.3797	-169.5	17.647	9.0765	-37.622	-738.1	1071.8	27.788	739.84	1088.8	29.762	71.229	0	1	7.3448	2.7059	-11.019	-15.967	2.2396	7.9632	10.624	16.988	9.5844	10.669	-0.39426	1.0211	1479.5
5.7	571	2.5	NaN	4.7714	9.9364	5.3884	-169.55	17.558	8.9263	-37.624	-738.04	1071.7	27.323	739.98	1088.7	32.603	70.805	0	1	7.3562	2.7174	-11.018	-15.966	2.2553	7.9385	10.592	16.903	9.6115	10.656	-0.42629	0.93667	1479.5
5.71	572	2.5	NaN	4.7665	9.9215	5.3983	-169.59	17.482	8.9099	-37.653	-738.01	1071.7	27.314	740.02	1088.6	31.629	69.956	0	1	7.3676	2.729	-11.018	-15.966	2.2496	7.8925	10.573	16.83	9.6172	10.621	-0.44471	0.86474	1479.6
5.72	573	2.5	NaN	4.7588	9.9044	5.3893	-169.63	17.402	8.8592	-37.623	-737.99	1071.7	27.266	740.12	1088.5	29.499	68.147	0	1	7.379	2.7406	-11.017	-15.965	2.2452	7.8521	10.553	16.753	9.6242	10.593	-0.46424	0.78821	1479.6
5.73	574	2.5	NaN	4.7505	9.8907	5.3873	-169.67	17.328	8.7319	-37.612	-737.97	1071.7	26.998	740.25	1088.4	30.11	66.617	0	1	7.3904	2.7521	-11.017	-15.965	2.2479	7.8298	10.537	16.682	9.6383	10.582	-0.48027	0.71733	1479.7
5.74	575	2.5	NaN	4.7445	9.8789	5.3892	-169.72	17.246	8.6271	-37.597	-737.92	1071.7	26.886	740.34	1088.3	28.546	65.109	0	1	7.4018	2.7637	-11.016	-15.964	2.2468	7.7775	10.522	16.602	9.6486	10.541	-0.49399	0.63761	1479.8
5.75	576	2.5	NaN	4.7425	9.8681	5.3946	-169.79	17.164	8.53	-37.583	-737.87	1071.7	26.855	740.42	1088.3	26.632	62.63	0	1	7.4132	2.7752	-11.016	-15.964	2.2466	7.715	10.51	16.522	9.6598	10.49	-0.50612	0.55837	1479.8
5.76	577	2.5	NaN	4.7414	9.8537	5.409	-169.85	17.078	8.4101	-37.598	-737.84	1071.7	26.791	740.51	1088.2	23.731	62.869	0	1	7.4246	2.7868	-11.016	-15.964	2.2475	7.6543	10.493	16.438	9.6721	10.441	-0.52234	0.47463	1479.8
5.77	578	2.5	NaN	4.7394	9.8303	5.4287	-169.94	16.969	8.308	-37.625	-737.8	1071.7	26.844	740.58	1088.1	24.132	62.203	0	1	7.436	2.7984	-11.015	-15.963	2.2424	7.5646	10.466	16.333	9.6784	10.363	-0.54865	0.36998	1479.9
5.78	579	2.5	NaN	4.7521	9.8091	5.4229	-170.01	16.902	8.2161	-37.569	-737.78	1071.6	26.874	740.59	1088	23.649	58.679	0	1	7.4474	2.8099	-11.015	-15.963	2.2561	7.4909	10.444	16.267	9.7035	10.301	-0.57098	0.30467	1479.9
5.79	580	2.5	NaN	4.7525	9.7883	5.4069	-170.11	16.824	8.2257	-37.498	-737.76	1071.6	27.228	740.53	1088	23.649	56.101	0	1	7.4588	2.8215	-11.014	-15.962	2.2454	7.3787	10.422	16.19	9.7042	10.2	-0.59249	0.22816	1479.8
5.8	581	2.5	NaN	4.7521	9.7693	5.4139	-170.2	16.743	8.152	-37.486	-737.75	1071.6	27.323	740.53	1087.9	23.649	55.445	0	1	7.4702	2.8331	-11.014	-15.962	2.2418	7.2852	10.401	16.111	9.712	10.118	-0.61278	0.14936	1479.8
5.81	582	2.5	NaN	4.76	9.7535	5.4077	-170.29	16.662	8.1145	-37.425	-737.73	1071.6	27.491	740.51	1087.9	23.649	52.463	0	1	7.4816	2.8446	-11.013	-15.961	2.2455	7.1951	10.384	16.03	9.727	10.04	-0.62885	0.069125	1479.8
5.82	583	2.5	NaN	4.7723	9.7487	5.4248	-170.41	16.563	8.0988	-37.437	-737.67	1071.6	27.773	740.43	1087.8	23.649	47.079	0	1	7.4929	2.8562	-11.013	-15.961	2.2462	7.0672	10.378	15.934	9.7391	9.9234	-0.63495	-0.027301	1479.6
5.83	584	2.5	NaN	4.7889	9.7467	5.44	-170.52	16.477	8.1038	-37.44	-737.61	1071.6	28.065	740.33	1087.8	23.649	49.908	0	1	7.5043	2.8677	-11.012	-15.961	2.2512	6.9435	10.375	15.849	9.7555	9.8112	-0.63738	-0.11145	1479.5
5.84	585	2.5	NaN	4.8071	9.7407	5.4439	-170.61	16.42	8.1053	-37.403	-737.58	1071.5	28.268	740.25	1087.8	23.649	50.589	0	1	7.5157	2.8793	-11.012	-15.96	2.2627	6.8498	10.37	15.79	9.7784	9.7291	-0.64209	-0.1698	1479.4
5.85	586	2.5	NaN	4.8245	9.7329	5.4525	-170.68	16.371	8.0701	-37.382	-737.55	1071.5	28.364	740.16	1087.8	23.649	55.475	0	1	7.5271	2.8909	-11.012	-15.96	2.277	6.7693	10.363	15.741	9.8041	9.6601	-0.64895	-0.21819	1479.3
5.86	587	2.5	NaN	4.8464	9.7257	5.4453	-170.75	16.327	8.0223	-37.323	-737.52	1071.5	28.403	740.08	1087.8	23.649	54.396	0	1	7.5385	2.9024	-11.011	-15.959	2.2995	6.7007	10.356	15.697	9.838	9.6031	-0.65501	-0.26243	1479.2
5.87	588	2.5	NaN	4.8544	9.7341	5.4415	-170.82	16.294	8.002	-37.279	-737.48	1071.5	28.499	739.99	1087.8	23.649	53.683	0	1	7.5499	2.914	-11.011	-15.959	2.3053	6.6268	10.366	15.662	9.8552	9.5408	-0.64444	-0.29659	1479
5.88	589	2.5	NaN	4.8691	9.7357	5.452	-170.89	16.272	7.9435	-37.286	-737.44	1071.5	28.47	739.89	1087.8	23.649	54.971	0	1	7.5613	2.9256	-11.01	-15.958	2.3205	6.5565	10.369	15.639	9.8818	9.4821	-0.64181	-0.319	1478.9
5.89	590	2.5	NaN	4.8882	9.7431	5.4767	-171	16.226	7.9473	-37.308	-737.38	1071.5	28.665	739.74	1087.9	23.649	52.105	0	1	7.5727	2.9371	-11.01	-15.958	2.3309	6.4386	10.378	15.591	9.9036	9.3757	-0.63188	-0.36691	1478.7
5.9	591	2.5	NaN	4.8985	9.7458	5.4967	-171.06	16.214	7.9244	-37.34	-737.35	1071.5	28.71	739.66	1087.9	23.649	50.12	0	1	7.5841	2.9487	-11.009	-15.957	2.338	6.3816	10.382	15.577	9.9221	9.3303	-0.62751	-0.38004	1478.6
5.91	592	2.5	NaN	4.9124	9.7623	5.4888	-171.13	16.195	7.8657	-37.273	-737.29	1071.4	28.678	739.56	1087.9	23.649	47.133	0	1	7.5955	2.9603	-11.009	-15.957	2.3555	6.3118	10.401	15.556	9.951	9.272	-0.60756	-0.40134	1478.4
5.92	593	2.5	NaN	4.9288	9.7892	5.4721	-171.23	16.171	7.8218	-37.17	-737.2	1071.4	28.756	739.38	1088	23.649	45.432	0	1	7.6069	2.9718	-11.009	-15.957	2.3723	6.2124	10.432	15.529	9.9792	9.1843	-0.57686	-0.42796	1478.1
5.93	594	2.5	NaN	4.9379	9.8093	5.4735	-171.3	16.167	7.8325	-37.143	-737.12	1071.4	28.973	739.17	1088	23.649	42.452	0	1	7.6183	2.9834	-11.008	-15.956	2.3736	6.1322	10.453	15.523	9.9919	9.1156	-0.55477	-0.43343	1477.9
5.94	595	2.5	NaN	4.9429	9.8215	5.4827	-171.34	16.167	7.8682	-37.152	-737.08	1071.4	29.163	739.01	1088	23.649	42.42	0	1	7.6297	2.9949	-11.008	-15.956	2.3706	6.0855	10.468	15.521	10	9.0804	-0.54012	-0.43453	1477.7
5.95	596	2.5	NaN	4.9473	9.8346	5.4869	-171.36	16.187	7.84	-37.141	-737.06	1071.4	29.165	738.84	1088.1	23.649	40.366	0	1	7.6411	3.0065	-11.007	-15.955	2.3749	6.0649	10.482	15.539	10.016	9.0714	-0.52492	-0.41593	1477.5
5.96	597	2.5	NaN	4.9574	9.853	5.4746	-171.38	16.195	7.865	-37.071	-737.01	1071.3	29.309	738.67	1088.1	23.649	40.226	0	1	7.6525	3.0181	-11.007	-15.955	2.3818	6.0478	10.503	15.545	10.034	9.0659	-0.50436	-0.4094	1477.3
5.97	598	2.5	NaN	4.9598	9.8655	5.4956	-171.37	16.198	7.8123	-37.123	-736.96	1071.4	29.255	738.45	1088.1	23.649	39.276	0	1	7.6639	3.0296	-11.006	-15.954	2.3838	6.0494	10.516	15.547	10.048	9.079	-0.49029	-0.40714	1477
5.98	599	2.5	NaN	4.9558	9.8775	5.4945	-171.37	16.188	7.8443	-37.12	-736.93	1071.4	29.413	738.26	1088.1	23.649	38.894	0	1	7.6753	3.0412	-11.006	-15.954	2.3734	6.044	10.529	15.536	10.049	9.0852	-0.47713	-0.41756	1476.8
5.99	600	2.5	NaN	4.9542	9.8875	5.4613	-171.36	16.171	7.8429	-37.028	-736.92	1071.3	29.456	738.08	1088.1	23.649	40.243	0	1	7.6867	3.0528	-11.006	-15.954	2.3734	6.0565	10.54	15.519	10.06	9.1093	-0.46566	-0.43473	1476.6
6	601	2.5	NaN	4.9562	9.9034	5.4357	-171.35	16.145	7.8088	-36.969	-736.89	1071.3	29.41	737.92	1088.2	23.649	43.395	0	1	7.6981	3.0643	-11.005	-15.953	2.3792	6.0727	10.557	15.492	10.077	9.137	-0.44854	-0.46164	1476.4
6.01	602	2.5	NaN	4.959	9.9218	5.431	-171.35	16.108	7.8169	-36.986	-736.85	1071.3	29.492	737.78	1088.2	23.649	46.789	0	1	7.7095	3.0759	-11.005	-15.953	2.3778	6.0731	10.575	15.455	10.087	9.149	-0.42961	-0.49791	1476.2
6.02	603	2.5	NaN	4.9584	9.9297	5.4134	-171.34	16.07	7.8781	-36.977	-736.85	1071.3	29.725	737.59	1088.2	23.649	47.299	0	1	7.7209	3.0875	-11.004	-15.952	2.3682	6.0653	10.583	15.417	10.089	9.1528	-0.42128	-0.53539	1476
6.03	604	2.5	NaN	4.9477	9.9409	5.3804	-171.35	16.033	7.9075	-36.931	-736.84	1071.3	29.87	737.4	1088.1	23.649	52.122	0	1	7.7323	3.099	-11.004	-15.952	2.3533	6.0606	10.594	15.38	10.086	9.1596	-0.40957	-0.57234	1475.8
6.04	605	2.5	NaN	4.9348	9.9591	5.3847	-171.33	16.032	7.9223	-36.991	-736.81	1071.3	29.941	737.11	1088.2	23.649	49.493	0	1	7.7437	3.1106	-11.003	-15.951	2.3347	6.0709	10.613	15.378	10.078	9.1815	-0.39003	-0.57355	1475.5
6.05	606	2.5	NaN	4.9255	9.9882	5.3727	-171.33	16.009	7.9679	-37.029	-736.73	1071.3	30.143	736.79	1088.2	23.649	53.345	0	1	7.755	3.1221	-11.003	-15.951	2.3154	6.0619	10.644	15.353	10.07	9.1841	-0.35927	-0.59793	1475.1
6.06	607	2.5	NaN	4.9251	10.003	5.348	-171.32	15.99	7.9849	-37.02	-736.68	1071.3	30.233	736.55	1088.2	23.649	52.016	0	1	7.7664	3.1337	-11.003	-15.951	2.3113	6.066	10.659	15.334	10.078	9.1997	-0.34322	-0.61678	1474.9
6.07	608	2.5	NaN	4.922	10.009	5.3169	-171.31	15.986	7.9825	-36.991	-736.66	1071.3	30.25	736.32	1088.1	23.649	50.364	0	1	7.7778	3.1453	-11.002	-15.95	2.3083	6.0769	10.665	15.33	10.086	9.2222	-0.33721	-0.62063	1474.6
6.08	609	2.5	NaN	4.9157	10.005	5.2934	-171.3	16.008	7.998	-37.004	-736.64	1071.2	30.307	735.99	1088.1	23.649	43.394	0	1	7.7892	3.1568	-11.002	-15.95	2.2987	6.0877	10.662	15.351	10.088	9.2445	-0.34015	-0.5984	1474.3
6.09	610	2.5	NaN	4.911	9.9953	5.2767	-171.28	16.048	8.0029	-37.042	-736.62	1071.2	30.325	735.65	1088.1	23.649	48.552	0	1	7.8006	3.1684	-11.001	-15.949	2.2911	6.1038	10.652	15.391	10.092	9.2722	-0.34891	-0.5581	1473.9
6.1	611	2.5	NaN	4.909	9.9868	5.2616	-171.25	16.084	7.9685	-37.058	-736.58	1071.2	30.223	735.38	1088.1	23.649	54.195	0	1	7.812	3.18	-11.001	-15.949	2.2919	6.1285	10.644	15.427	10.104	9.3085	-0.35676	-0.52194	1473.6
6.11	612	2.5	NaN	4.9046	9.9833	5.2604	-171.23	16.102	7.9645	-37.106	-736.56	1071.2	30.208	735.17	1088.1	23.649	54.319	0	1	7.8234	3.1915	-11	-15.948	2.2859	6.1469	10.64	15.445	10.109	9.3384	-0.36066	-0.50323	1473.4
6.12	613	2.5	NaN	4.8951	9.9716	5.2712	-171.21	16.098	7.9281	-37.178	-736.57	1071.2	30.105	735.11	1088.1	23.649	54.508	0	1	7.8348	3.2031	-11	-15.948	2.2774	6.1675	10.627	15.442	10.112	9.3706	-0.37313	-0.50555	1473.3
6.13	614	2.5	NaN	4.8926	9.96	5.24	-171.18	16.096	7.9379	-37.188	-736.54	1071.2	30.067	734.84	1088	23.649	54.298	0	1	7.8462	3.2146	-11	-15.948	2.2755	6.2047	10.615	15.441	10.122	9.4193	-0.3848	-0.50627	1473
6.14	615	2.5	NaN	4.8908	9.9474	5.2077	-171.16	16.109	7.9793	-37.165	-736.52	1071.2	30.148	734.63	1088	23.649	52.451	0	1	7.8576	3.2262	-10.999	-15.947	2.271	6.2225	10.603	15.452	10.129	9.4488	-0.39565	-0.49465	1472.8
6.15	616	2.5	NaN	4.8897	9.9351	5.1831	-171.13	16.147	7.9689	-37.188	-736.49	1071.1	30.064	734.39	1088	23.649	52.982	0	1	7.869	3.2378	-10.999	-15.947	2.2719	6.25	10.592	15.489	10.141	9.4877	-0.40623	-0.45732	1472.5
6.16	617	2.5	NaN	4.8854	9.929	5.1776	-171.11	16.202	7.9496	-37.251	-736.46	1071.1	29.944	734.17	1088.1	23.649	53.623	0	1	7.8804	3.2493	-10.998	-15.946	2.2693	6.2757	10.588	15.543	10.15	9.525	-0.41029	-0.40329	1472.3
6.17	618	2.5	NaN	4.8775	9.9235	5.1717	-171.09	16.277	7.9535	-37.294	-736.44	1071.1	29.876	733.95	1088.1	23.649	55.639	0	1	7.8918	3.2609	-10.998	-15.946	2.2619	6.2955	10.585	15.615	10.154	9.5564	-0.41254	-0.33051	1472
6.18	619	2.5	NaN	4.8708	9.9142	5.151	-171.08	16.384	7.967	-37.314	-736.43	1071.1	29.816	733.73	1088.2	23.649	57.161	0	1	7.9084	3.2777	-10.991	-15.939	2.2564	6.3094	10.58	15.718	10.165	9.5871	-0.41137	-0.22137	1471.8
6.19	620	2.5	NaN	4.8684	9.9077	5.1338	-171.08	16.514	7.967	-37.383	-736.42	1071.1	29.71	733.5	1088.3	23.649	58.441	0	1	7.9254	3.295	-10.984	-15.932	2.255	6.3113	10.577	15.845	10.18	9.6062	-0.40727	-0.087658	1471.5
6.2	621	2.5	NaN	4.8589	9.9007	5.1197	-171.07	16.614	7.9737	-37.427	-736.44	1071.1	29.634	733.35	1088.4	23.649	58.012	0	1	7.9423	3.3122	-10.977	-15.925	2.2465	6.3173	10.572	15.943	10.189	9.6295	-0.40474	0.017328	1471.4
6.21	622	2.5	NaN	4.8579	9.908	5.0936	-171.05	16.729	7.9871	-37.437	-736.41	1071.1	29.569	733.24	1088.4	23.649	56.896	0	1	7.9593	3.3294	-10.97	-15.918	2.2474	6.3419	10.583	16.055	10.207	9.6713	-0.38761	0.13653	1471.3
6.22	623	2.5	NaN	4.8531	9.9218	5.0588	-171.01	16.92	7.9786	-37.432	-736.39	1071.1	29.37	733.09	1088.5	23.649	50.762	0	1	7.9763	3.3467	-10.963	-15.911	2.2502	6.3845	10.601	16.241	10.227	9.7312	-0.36229	0.32956	1471.1
6.23	624	2.5	NaN	4.8445	9.9395	5.0578	-171	17.069	8.0405	-37.511	-736.37	1071.1	29.416	732.97	1088.6	23.649	62.252	0	1	7.9933	3.3639	-10.956	-15.904	2.2365	6.395	10.621	16.388	10.23	9.7589	-0.33547	0.48385	1471
6.24	625	2.5	NaN	4.836	9.9532	5.0576	-170.97	17.216	8.0513	-37.59	-736.36	1071.1	29.317	732.87	1088.7	28.509	71.836	0	1	8.0103	3.3811	-10.949	-15.897	2.2286	6.425	10.637	16.532	10.239	9.8061	-0.31215	0.63486	1470.9
6.25	626	2.5	NaN	4.8313	9.9639	5.0484	-170.94	17.351	8.0567	-37.635	-736.36	1071.1	29.217	732.8	1088.7	31.334	73.17	0	1	7.9418	3.3117	-10.949	-15.897	2.226	6.4585	10.65	16.664	10.168	9.7702	-0.2987	0.76702	1470.8
6.26	627	2.5	NaN	4.8304	9.9782	5.036	-170.91	17.461	8.0924	-37.66	-736.35	1071.1	29.233	732.78	1088.7	29.971	73.919	0	1	7.8895	3.2586	-10.949	-15.897	2.2234	6.486	10.666	16.774	10.113	9.7445	-0.28319	0.87622	1470.8
6.27	628	2.5	NaN	4.8305	9.9993	5.0234	-170.87	17.588	8.1118	-37.688	-736.34	1071.1	29.215	732.76	1088.8	29.055	74.393	0	1	7.8655	3.2343	-10.95	-15.898	2.2231	6.5185	10.688	16.899	10.089	9.7528	-0.26201	1.0012	1470.7
6.28	629	2.5	NaN	4.8318	10.021	5.0111	-170.88	17.783	8.1432	-37.715	-736.35	1071.1	29.255	732.62	1088.8	29.809	74.855	0	1	7.7193	3.0859	-10.951	-15.9	2.2215	6.5102	10.711	17.093	9.9408	9.5961	-0.24045	1.1937	1470.6
6.29	630	2.5	NaN	4.8319	10.038	5.0021	-170.84	17.881	8.148	-37.75	-736.35	1071.1	29.258	732.58	1088.8	32.911	74.9	0	1	7.5333	2.8972	-10.953	-15.901	2.2201	6.5527	10.729	17.19	9.7534	9.4499	-0.22432	1.2889	1470.6
6.3	631	2.5	NaN	4.8335	10.052	4.9867	-170.73	17.868	8.1202	-37.76	-736.35	1071.1	29.182	732.79	1088.8	35.217	74.812	0	1	7.4066	2.7685	-10.954	-15.902	2.2246	6.6653	10.741	17.179	9.6312	9.4338	-0.21257	1.277	1470.8
6.31	632	2.5	NaN	4.8384	10.075	4.9746	-170.68	17.904	8.1293	-37.78	-736.36	1071.1	29.318	732.86	1088.8	36.267	75.019	0	1	7.2806	2.6407	-10.954	-15.902	2.2235	6.7074	10.763	17.216	9.5041	9.3482	-0.19104	1.3132	1470.9
6.32	633	2.5	NaN	4.8444	10.091	4.9598	-170.66	17.925	8.1363	-37.778	-736.39	1071.1	29.482	732.88	1088.8	36.554	75.6	0	1	7.1674	2.5258	-10.954	-15.902	2.2233	6.7145	10.778	17.238	9.3907	9.2403	-0.17599	1.336	1470.9
6.33	634	2.5	NaN	4.8509	10.107	4.9515	-170.66	17.934	8.1111	-37.783	-736.4	1071.1	29.58	732.89	1088.8	36.676	76.003	0	1	6.9588	2.3142	-10.953	-15.901	2.2259	6.7143	10.793	17.248	9.1847	9.0285	-0.16019	1.3464	1470.9
6.34	635	2.5	NaN	4.8547	10.124	4.947	-170.67	17.929	8.0849	-37.797	-736.4	1071.2	29.698	732.91	1088.8	36.756	75.947	0	1	6.6222	1.9726	-10.951	-15.899	2.2245	6.7025	10.809	17.243	8.8467	8.6751	-0.14206	1.3438	1471
6.35	636	2.5	NaN	4.8547	10.137	4.9409	-170.7	17.895	8.0869	-37.811	-736.42	1071.2	29.945	732.94	1088.8	36.74	75.458	0	1	6.4577	1.8057	-10.951	-15.899	2.2145	6.6627	10.822	17.21	8.6722	8.4684	-0.12911	1.3107	1471
6.36	637	2.5	NaN	4.8577	10.15	4.9421	-170.75	17.836	8.0763	-37.845	-736.45	1071.2	30.257	733.01	1088.7	36.703	74.942	0	1	6.3282	1.6743	-10.951	-15.899	2.2043	6.5979	10.834	17.152	8.5325	8.2722	-0.11694	1.2522	1471.1
6.37	638	2.5	NaN	4.869	10.155	4.9325	-170.8	17.761	8.0647	-37.846	-736.49	1071.2	30.478	733.07	1088.7	36.547	74.509	0	1	6.1499	1.4933	-10.954	-15.902	2.207	6.5366	10.839	17.077	8.3569	8.0299	-0.11529	1.1751	1471.3
6.38	639	2.5	NaN	4.865	10.157	4.926	-170.87	17.681	8.1164	-37.838	-736.55	1071.2	30.902	733.14	1088.7	36.116	74.302	0	1	5.9757	1.3166	-10.957	-15.905	2.1871	6.4544	10.84	16.998	8.1628	7.771	-0.11659	1.0933	1471.4
6.39	640	2.5	NaN	4.8543	10.172	4.927	-170.93	17.611	8.0771	-37.865	-736.57	1071.2	31.074	733.2	1088.7	35.526	73.97	0	1	5.8052	1.1436	-10.959	-15.907	2.1689	6.3868	10.853	16.93	7.9741	7.5304	-0.10549	1.0231	1471.5
6.4	641	2.5	NaN	4.8526	10.196	4.92	-171.04	17.49	8.042	-37.891	-736.59	1071.2	31.395	733.3	1088.7	33.919	73.634	0	1	5.6393	0.97524	-10.961	-15.909	2.1539	6.2646	10.875	16.811	7.7932	7.2398	-0.08668	0.90203	1471.6
6.41	642	2.5	NaN	4.8544	10.21	4.9119	-171.12	17.402	8.0598	-37.907	-736.6	1071.3	31.734	733.38	1088.7	31.408	73.36	0	1	5.4782	0.81181	-10.964	-15.912	2.1421	6.1688	10.887	16.725	7.6203	6.9806	-0.076601	0.81317	1471.7
6.42	643	2.5	NaN	4.8506	10.218	4.9072	-171.21	17.31	8.0917	-37.926	-736.64	1071.3	32.122	733.48	1088.6	29.058	72.992	0	1	5.3489	0.68062	-10.967	-15.915	2.1226	6.063	10.893	16.635	7.4716	6.7436	-0.073425	0.72012	1471.9
6.43	644	2.5	NaN	4.8436	10.23	4.8964	-171.33	17.188	8.0676	-37.935	-736.71	1071.3	32.47	733.62	1088.5	28.268	72.608	0	1	5.2329	0.56285	-10.97	-15.918	2.1021	5.9315	10.901	16.516	7.335	6.4944	-0.068681	0.59861	1472.1
6.44	645	2.5	NaN	4.8452	10.244	4.875	-171.4	17.119	7.9882	-37.908	-736.74	1071.3	32.544	733.76	1088.5	29.123	72.163	0	1	5.1437	0.47232	-10.972	-15.92	2.1022	5.8587	10.912	16.451	7.2459	6.331	-0.059654	0.53093	1472.3
6.45	646	2.5	NaN	4.8536	10.274	4.8837	-171.46	17.093	7.9906	-37.945	-736.75	1071.3	32.803	733.81	1088.4	31.364	71.871	0	1	5.1093	0.43744	-10.974	-15.922	2.0993	5.7815	10.94	16.427	7.2086	6.2189	-0.034419	0.50445	1472.4
6.46	647	2.5	NaN	4.8506	10.297	4.8691	-171.54	17.054	7.9853	-37.92	-736.77	1071.3	33.047	733.92	1088.4	32.795	71.848	0	1	5.1127	0.44093	-10.976	-15.924	2.088	5.6941	10.961	16.39	7.2007	6.135	-0.01524	0.46566	1472.5
6.47	648	2.5	NaN	4.8479	10.343	4.876	-171.6	17.077	7.9139	-37.971	-736.81	1071.3	33.136	733.99	1088.4	33.817	72.216	0	1	5.0496	0.37688	-10.977	-15.925	2.08	5.6285	11.006	16.414	7.1296	6.0053	0.028515	0.48912	1472.6
6.48	649	2.5	NaN	4.8417	10.372	4.8867	-171.64	17.089	7.8996	-38.022	-736.87	1071.4	33.307	734.05	1088.4	34.716	73.049	0	1	4.9837	0.30999	-10.978	-15.926	2.0655	5.582	11.034	16.427	7.0491	5.892	0.056	0.50183	1472.7
6.49	650	2.5	NaN	4.8384	10.405	4.8865	-171.67	17.099	7.8977	-38.021	-736.91	1071.4	33.464	734.13	1088.4	36.089	74.345	0	1	4.9689	0.29498	-10.98	-15.928	2.0563	5.5444	11.066	16.438	7.0252	5.8394	0.086202	0.50995	1472.9
6.5	651	2.5	NaN	4.8385	10.45	4.8713	-171.7	17.093	7.9045	-37.982	-736.94	1071.4	33.641	734.28	1088.4	37.372	75.458	0	1	4.989	0.3154	-10.982	-15.93	2.0514	5.513	11.11	16.433	7.0404	5.8284	0.12822	0.50342	1473.1
6.51	652	2.5	NaN	4.8352	10.499	4.8557	-171.71	17.081	7.9309	-37.959	-736.97	1071.4	33.855	734.45	1088.3	38.034	76.109	0	1	5.0851	0.41293	-10.983	-15.931	2.0411	5.4927	11.158	16.422	7.1262	5.9056	0.17509	0.49096	1473.3
6.52	653	2.5	NaN	4.8246	10.543	4.8566	-171.71	17.086	7.9542	-37.985	-736.99	1071.4	34.007	734.58	1088.3	38.208	76.349	0	1	5.1858	0.51506	-10.984	-15.932	2.0239	5.4905	11.201	16.428	7.2097	6.0056	0.21688	0.49565	1473.4
6.53	654	2.5	NaN	4.8166	10.584	4.8639	-171.69	17.105	7.928	-38.014	-737.03	1071.4	34	734.71	1088.4	38.188	76.609	0	1	5.2901	0.62092	-10.986	-15.934	2.0153	5.5082	11.242	16.447	7.3054	6.1292	0.25636	0.51352	1473.6
6.54	655	2.5	NaN	4.817	10.619	4.8368	-171.66	17.17	7.9432	-37.93	-737.07	1071.4	34.085	734.73	1088.4	38.124	76.67	0	1	5.4514	0.78462	-10.989	-15.937	2.0158	5.5387	11.28	16.509	7.4673	6.3233	0.29152	0.57214	1473.7
6.55	656	2.5	NaN	4.8072	10.659	4.8468	-171.64	17.207	7.9509	-37.969	-737.11	1071.5	34.157	734.83	1088.5	37.756	76.338	0	1	5.5646	0.89942	-10.993	-15.941	2.0019	5.55	11.32	16.546	7.5665	6.4494	0.32733	0.60489	1473.8
6.56	657	2.5	NaN	4.8014	10.721	4.8437	-171.6	17.275	7.9488	-37.969	-737.14	1071.5	34.144	735	1088.5	36.826	75.639	0	1	5.602	0.9374	-10.998	-15.946	1.9971	5.6005	11.385	16.612	7.5991	6.5379	0.38674	0.66569	1474
6.57	658	2.5	NaN	4.7964	10.771	4.833	-171.58	17.338	7.9758	-37.927	-737.19	1071.5	34.299	735.08	1088.6	35.65	74.684	0	1	5.6394	0.97538	-11.003	-15.951	1.9878	5.6082	11.436	16.673	7.6273	6.5836	0.43308	0.72163	1474.1
6.58	659	2.5	NaN	4.7973	10.819	4.8405	-171.59	17.396	7.9966	-37.933	-737.2	1071.5	34.45	735.15	1088.6	34.644	73.841	0	1	5.6769	1.0134	-11.008	-15.956	1.9829	5.5977	11.486	16.729	7.6597	6.6111	0.47714	0.77239	1474.2
6.59	660	2.5	NaN	4.8011	10.866	4.8551	-171.59	17.449	7.9714	-37.952	-737.2	1071.5	34.449	735.27	1088.7	33.815	72.734	0	1	5.7143	1.0513	-11.014	-15.962	1.9862	5.5973	11.534	16.781	7.7005	6.6486	0.52022	0.8196	1474.4
6.6	661	2.5	NaN	4.8015	10.907	4.8562	-171.59	17.501	7.9102	-37.921	-737.25	1071.5	34.364	735.44	1088.8	32.664	70.888	0	1	5.7517	1.0893	-11.019	-15.967	1.9914	5.6002	11.577	16.831	7.7431	6.6895	0.55811	0.86381	1474.6
6.61	662	2.5	NaN	4.8006	10.954	4.8542	-171.6	17.557	7.867	-37.89	-737.32	1071.5	34.349	735.65	1088.8	30.441	68.724	0	1	5.7891	1.1273	-11.024	-15.972	1.9929	5.5901	11.626	16.885	7.7821	6.7174	0.6021	0.91275	1474.8
6.62	663	2.5	NaN	4.7998	10.992	4.8411	-171.61	17.612	7.8485	-37.863	-737.33	1071.6	34.365	735.77	1088.9	28.72	66.908	0	1	5.8266	1.1653	-11.029	-15.977	1.9928	5.5824	11.666	16.938	7.8194	6.7477	0.63644	0.96054	1475
6.63	664	2.5	NaN	4.8055	11.022	4.8385	-171.63	17.652	7.8113	-37.826	-737.36	1071.6	34.316	735.89	1089	27.484	64.375	0	1	5.864	1.2033	-11.035	-15.983	2.0021	5.5703	11.698	16.976	7.8661	6.7736	0.66307	0.99381	1475.1
6.64	665	2.5	NaN	4.7977	11.056	4.8547	-171.63	17.716	7.7754	-37.859	-737.43	1071.6	34.266	736.01	1089.1	24.063	61.989	0	1	5.9014	1.2412	-11.04	-15.988	1.9953	5.5642	11.735	17.037	7.8967	6.8055	0.69483	1.0493	1475.3
6.65	666	2.5	NaN	4.7963	11.098	4.8665	-171.65	17.748	7.7769	-37.886	-737.43	1071.6	34.299	736.12	1089.1	23.649	58.795	0	1	5.9389	1.2792	-11.045	-15.993	1.9918	5.5503	11.778	17.068	7.9307	6.8296	0.73334	1.0744	1475.4
6.66	667	2.5	NaN	4.7977	11.132	4.8598	-171.64	17.785	7.7943	-37.852	-737.44	1071.6	34.357	736.18	1089.2	23.649	51.776	0	1	5.9763	1.3172	-11.05	-15.998	1.9924	5.5513	11.814	17.103	7.9687	6.8685	0.76335	1.1043	1475.5
6.67	668	2.5	NaN	4.7983	11.151	4.8667	-171.63	17.839	7.7948	-37.873	-737.47	1071.6	34.348	736.2	1089.3	23.649	48.523	0	1	6.0137	1.3552	-11.056	-16.004	1.9926	5.5622	11.835	17.155	8.0063	6.9174	0.77937	1.1509	1475.5
6.68	669	2.5	NaN	4.7964	11.163	4.8845	-171.62	17.889	7.7477	-37.946	-737.51	1071.7	34.172	736.26	1089.3	23.649	38.348	0	1	6.0512	1.3932	-11.061	-16.009	1.9949	5.5818	11.848	17.203	8.0461	6.975	0.7871	1.1943	1475.6
6.69	670	2.5	NaN	4.7924	11.172	4.8712	-171.6	17.925	7.6908	-37.922	-737.55	1071.7	33.948	736.35	1089.4	23.649	36.779	0	1	6.0886	1.4312	-11.066	-16.014	2.0007	5.6109	11.859	17.237	8.0893	7.042	0.7933	1.2231	1475.8
6.7	671	2.5	NaN	4.7929	11.179	4.8675	-171.6	17.98	7.7999	-37.936	-737.61	1071.7	34.288	736.25	1089.4	23.649	27.759	0	1	6.126	1.4691	-11.071	-16.019	1.9875	5.5924	11.867	17.292	8.1135	7.0616	0.79586	1.2727	1475.7
6.71	672	2.5	NaN	4.79	11.187	4.8536	-171.57	18.007	7.7507	-37.917	-737.62	1071.7	34.121	736.31	1089.4	23.649	24.005	0	1	6.1635	1.5071	-11.077	-16.025	1.9919	5.6272	11.877	17.318	8.1553	7.1343	0.79989	1.2934	1475.8
6.72	673	2.5	NaN	4.7895	11.186	4.8487	-171.55	18.041	7.7969	-37.934	-737.67	1071.7	34.198	736.28	1089.5	23.649	35.648	0	1	6.2009	1.5451	-11.082	-16.03	1.9878	5.6486	11.876	17.352	8.1887	7.1937	0.79403	1.3217	1475.8
6.73	674	2.5	NaN	4.7904	11.189	4.8359	-171.5	18.075	7.7924	-37.965	-737.69	1071.7	34.121	736.25	1089.5	23.649	24.005	0	1	6.2383	1.5831	-11.087	-16.035	1.9905	5.6958	11.879	17.385	8.2288	7.2789	0.79189	1.3498	1475.8
6.74	675	2.5	NaN	4.7922	11.195	4.8323	-171.46	18.086	7.7768	-38.017	-737.68	1071.7	34.023	736.24	1089.4	23.649	35.496	0	1	6.2757	1.6211	-11.092	-16.04	1.994	5.7396	11.883	17.398	8.2697	7.3607	0.79096	1.3572	1475.8
6.75	676	2.5	NaN	4.7902	11.194	4.8268	-171.43	18.074	7.7598	-38.061	-737.68	1071.7	33.932	736.26	1089.4	23.649	46.36	0	1	6.3132	1.659	-11.098	-16.046	1.9939	5.7756	11.881	17.387	8.3071	7.4347	0.78347	1.3416	1475.8
6.76	677	2.5	NaN	4.7846	11.19	4.8062	-171.39	18.044	7.7442	-38.067	-737.7	1071.7	33.854	736.28	1089.4	23.649	72.345	0	1	6.2914	1.637	-11.09	-16.038	1.9911	5.8125	11.875	17.359	8.2825	7.4495	0.7841	1.3203	1475.8
6.77	678	2.5	NaN	4.7788	11.186	4.7743	-171.36	17.995	7.7392	-38.048	-737.71	1071.7	33.807	736.28	1089.3	30.878	75.109	0	1	6.2262	1.5708	-11.074	-16.022	1.9879	5.8516	11.869	17.312	8.2141	7.4224	0.79477	1.2903	1475.8
6.78	679	2.5	NaN	4.7715	11.178	4.747	-171.32	17.923	7.7416	-38.065	-737.74	1071.7	33.757	736.32	1089.2	31.875	72.761	0	1	6.1611	1.5047	-11.058	-16.006	1.982	5.8865	11.858	17.243	8.1431	7.3912	0.80037	1.2374	1475.9
6.79	680	2.5	NaN	4.7538	11.179	4.7217	-171.26	17.835	7.75	-38.16	-737.71	1071.7	33.659	736.34	1089.1	30.844	72.726	0	1	5.8759	1.2153	-11.053	-16.001	1.9645	5.9457	11.854	17.16	7.8403	7.1611	0.80044	1.1585	1475.9
6.8	681	2.5	NaN	4.7424	11.179	4.6598	-171.21	17.803	7.7748	-38.113	-737.7	1071.7	33.612	736.25	1089.1	31.27	71.361	0	1	5.0995	0.42754	-11.077	-16.025	1.9565	5.9995	11.853	17.129	7.0561	6.427	0.77658	1.1045	1475.8
6.81	682	2.5	NaN	4.715	11.174	4.6186	-171.15	17.75	7.7888	-38.168	-737.7	1071.7	33.515	736.24	1089	30.113	70.537	0	1	5.1528	0.48156	-11.078	-16.026	1.9307	6.0619	11.846	17.077	7.0835	6.5434	0.76835	1.0515	1475.8
6.82	683	2.5	NaN	4.6846	11.169	4.5584	-171.09	17.706	7.7912	-38.171	-737.7	1071.7	33.367	736.19	1089	29.578	69.751	0	1	5.6002	0.93559	-11.069	-16.017	1.9058	6.1305	11.839	17.036	7.506	7.0661	0.77003	1.019	1475.7
6.83	684	2.5	NaN	4.6301	11.166	4.4686	-170.99	17.649	7.8249	-38.196	-737.68	1071.7	33.202	736.12	1088.9	28.706	69.464	0	1	6.0476	1.3896	-11.06	-16.008	1.8566	6.2339	11.834	16.981	7.9043	7.6235	0.77388	0.97312	1475.6
6.84	685	2.5	NaN	4.5638	11.165	4.3758	-170.89	17.58	7.8815	-38.263	-737.65	1071.7	33.063	736.06	1088.9	28.242	69.084	0	1	6.4994	1.848	-11.051	-15.999	1.7929	6.3431	11.83	16.915	8.2923	8.1911	0.77953	0.91621	1475.5
6.85	686	2.5	NaN	4.5072	11.166	4.2948	-170.8	17.519	7.9487	-38.327	-737.61	1071.7	32.998	736	1088.8	27.619	68.309	0	1	7.4853	2.8484	-11.031	-15.979	1.7362	6.4281	11.829	16.856	9.2214	9.2765	0.79782	0.87671	1475.4
6.86	687	2.5	NaN	4.4523	11.17	4.2059	-170.71	17.463	8.0428	-38.386	-737.56	1071.8	33.005	735.92	1088.8	26.46	67.601	0	1	8.1171	3.4895	-11.019	-15.967	1.6785	6.514	11.831	16.802	9.7956	10.004	0.81221	0.83516	1475.3
6.87	688	2.5	NaN	4.392	11.165	4.1228	-170.63	17.403	8.0864	-38.509	-737.51	1071.8	32.886	735.91	1088.7	25.531	67.336	0	1	8.148	3.5209	-11.018	-15.966	1.6179	6.5959	11.824	16.744	9.7659	10.117	0.80651	0.77857	1475.2
6.88	689	2.5	NaN	4.2942	11.155	3.9888	-170.49	17.338	8.1782	-38.708	-737.44	1071.8	32.776	735.83	1088.7	26.543	67.188	0	1	8.0925	3.4646	-11.015	-15.963	1.5164	6.7334	11.809	16.684	9.6089	10.198	0.79388	0.72112	1475.1
6.89	690	2.5	NaN	4.2142	11.142	3.8613	-170.41	17.281	8.2548	-38.798	-737.41	1071.8	32.777	735.84	1088.6	25.656	66.704	0	1	8.0139	3.3848	-11.012	-15.96	1.4328	6.8074	11.792	16.632	9.4466	10.192	0.77951	0.67143	1475.1
6.9	691	2.5	NaN	4.1484	11.106	3.744	-170.33	17.242	8.3171	-38.958	-737.42	1071.9	32.767	735.82	1088.5	26.15	67.119	0	1	7.9946	3.3652	-11.01	-15.958	1.3612	6.8781	11.752	16.596	9.3558	10.243	0.74134	0.63815	1475.1
6.91	692	2.5	NaN	4.0886	11.07	3.6093	-170.27	17.213	8.3517	-39.124	-737.41	1071.9	32.717	735.82	1088.4	26.876	65.544	0	1	7.9685	3.3387	-11.008	-15.956	1.2969	6.9409	11.709	16.573	9.2653	10.28	0.70079	0.6169	1475.1
6.92	693	2.5	NaN	4.0229	11.038	3.445	-170.21	17.194	8.3613	-39.247	-737.37	1072	32.622	735.84	1088.3	23.649	61.28	0	1	7.8485	3.217	-11.008	-15.956	1.23	6.9954	11.672	16.561	9.0785	10.212	0.66412	0.60487	1475.1
6.93	694	2.5	NaN	3.9477	11.009	3.2599	-170.17	17.184	8.3678	-39.342	-737.31	1072	32.538	735.89	1088.2	23.649	55.66	0	0	7.73	3.0967	-11.007	-15.955	1.1543	7.0414	11.638	16.554	8.8843	10.138	0.63058	0.59891	1475
6.94	695	2.5	NaN	3.8618	10.978	3.0294	-170.13	17.175	8.3836	-39.402	-737.24	1072	32.507	735.95	1088.1	23.649	51.571	0	0	7.6132	2.9782	-11.008	-15.956	1.0673	7.0785	11.602	16.551	8.6805	10.057	0.59452	0.59496	1475
6.95	696	2.5	NaN	3.7503	10.928	2.6589	-170.09	17.177	8.3788	-39.324	-737.15	1072	32.414	736.03	1087.9	23.649	48.956	0	0	7.4662	2.829	-11.007	-15.955	0.96244	7.1224	11.547	16.558	8.4286	9.9514	0.53997	0.60335	1475
6.96	697	2.5	NaN	3.6703	10.864	2.4312	-170.08	17.19	8.385	-39.425	-737.17	1072	32.41	736.08	1087.8	23.649	44.833	0	0	7.3256	2.6864	-11.006	-15.954	0.8788	7.1299	11.478	16.576	8.2044	9.8162	0.47269	0.62234	1475.1
6.97	698	2.5	NaN	3.5673	10.791	2.2461	-170.07	17.199	8.3865	-39.682	-737.19	1072.1	32.399	736.17	1087.7	23.649	41.462	0	0	7.2534	2.6131	-11.005	-15.953	0.76643	7.127	11.399	16.591	8.0199	9.7402	0.39415	0.63844	1475.2
6.98	699	2.5	NaN	3.4023	10.718	1.9896	-170.05	17.226	8.3656	-40.139	-737.15	1072.2	32.328	736.27	1087.7	23.649	26.045	0	0	7.1876	2.5463	-11.004	-15.952	0.58658	7.131	11.32	16.625	7.7742	9.6773	0.31543	0.67246	1475.3
6.99	700	2.5	NaN	3.2921	10.661	1.693	-170.04	17.241	8.3421	-40.238	-737.1	1072.2	32.277	736.39	1087.6	23.649	33.944	0	0	7.1271	2.485	-11.004	-15.952	0.4747	7.1404	11.259	16.643	7.6019	9.6254	0.25539	0.69117	1475.4
7	701	2.5	NaN	3.2153	10.607	1.4242	-170.05	17.233	8.3421	-40.256	-737.06	1072.2	32.312	736.56	1087.5	23.649	30.728	0	0	7.066	2.423	-11.003	-15.951	0.39606	7.134	11.203	16.636	7.4621	9.557	0.19971	0.68487	1475.5
7.01	702	2.5	NaN	3.1251	10.546	1.1987	-170.05	17.225	8.3489	-40.411	-737.05	1072.2	32.377	736.73	1087.5	23.649	24.005	0	0	7.0042	2.3603	-11.003	-15.951	0.29765	7.1195	11.142	16.63	7.3019	9.4798	0.13846	0.67877	1475.7
7.02	703	2.5	NaN	2.9919	10.474	0.9171	-170.06	17.239	8.2954	-40.661	-737.05	1072.2	32.345	736.98	1087.5	23.649	24.145	0	0	6.883	2.2373	-11.001	-15.949	0.15642	7.1037	11.069	16.644	7.0394	9.341	0.067517	0.69459	1475.9
7.03	704	2.5	NaN	2.8052	10.384	0.47981	-170.11	17.253	8.1462	-41.029	-737.01	1072.2	32.216	737.46	1087.6	23.649	32.056	0	0	6.775	2.1276	-11	-15.948	-0.038635	7.0495	10.978	16.658	6.7363	9.1771	-0.021522	0.71048	1476.4
7.04	705	2.5	NaN	2.7241	10.348	0.34012	-170.16	17.272	8.1363	-41.299	-736.99	1072.3	32.372	737.66	1087.6	23.649	32.946	0	0	6.7407	2.0928	-11	-15.948	-0.13593	6.9806	10.943	16.677	6.6047	9.0734	-0.05645	0.72918	1476.6
7.05	706	2.5	NaN	2.6508	10.318	0.24127	-170.21	17.275	8.129	-41.68	-736.95	1072.3	32.553	737.86	1087.6	23.649	40.245	0	0	6.6879	2.0392	-10.998	-15.946	-0.23068	6.9076	10.913	16.68	6.4572	8.9469	-0.085249	0.73344	1476.8
7.06	707	2.5	NaN	2.5775	10.284	0.041976	-170.29	17.297	8.1008	-41.944	-736.86	1072.2	32.787	738.14	1087.6	23.649	44.272	0	0	6.6228	1.9732	-10.997	-15.945	-0.32297	6.8081	10.881	16.701	6.2998	8.7813	-0.1162	0.75586	1477
7.07	708	2.5	NaN	2.4936	10.255	-0.20194	-170.39	17.328	8.1046	-42.059	-736.78	1072.2	33.135	738.4	1087.6	23.649	43.672	0	0	6.5515	1.9008	-10.996	-15.944	-0.4244	6.693	10.853	16.731	6.1271	8.5939	-0.14343	0.78654	1477.2
7.08	709	2.5	NaN	2.4115	10.222	-0.39185	-170.48	17.338	8.113	-42.15	-736.77	1072.2	33.463	738.65	1087.6	23.649	44.481	0	0	6.4799	1.8283	-10.995	-15.943	-0.52226	6.5851	10.82	16.74	5.9577	8.4134	-0.17557	0.79691	1477.4
7.09	710	2.5	NaN	2.3305	10.188	-0.52037	-170.56	17.333	8.115	-42.288	-736.79	1072.2	33.74	738.88	1087.6	23.649	40.815	0	0	6.4174	1.7648	-10.994	-15.942	-0.61889	6.4898	10.784	16.737	5.7985	8.2546	-0.21021	0.79482	1477.7
7.1	711	2.5	NaN	2.2433	10.154	-0.63083	-170.64	17.33	8.1182	-42.535	-736.78	1072.2	34.045	739.11	1087.5	23.649	40.118	0	0	6.3455	1.6918	-10.994	-15.942	-0.72695	6.3859	10.747	16.736	5.6185	8.0777	-0.24643	0.7945	1478
7.11	712	2.5	NaN	2.1548	10.106	-0.75431	-170.75	17.317	8.1342	-42.91	-736.74	1072.3	34.461	739.39	1087.5	23.649	38.737	0	0	6.2494	1.5944	-10.994	-15.942	-0.84558	6.2511	10.696	16.727	5.4038	7.8455	-0.2979	0.78556	1478.2
7.12	713	2.5	NaN	2.0843	10.033	-0.92867	-170.85	17.297	8.1938	-43.102	-736.77	1072.2	34.99	739.6	1087.4	23.649	40.158	0	0	6.1988	1.543	-10.995	-15.943	-0.94357	6.1198	10.622	16.708	5.2552	7.6628	-0.37327	0.76503	1478.5
7.13	714	2.5	NaN	2.0643	10.013	-0.99375	-170.88	17.297	8.1616	-43.092	-736.77	1072.2	35.023	739.69	1087.4	23.649	43.308	0	0	6.1681	1.5119	-10.997	-15.945	-0.96421	6.0936	10.604	16.707	5.2039	7.6054	-0.39341	0.76194	1478.6
7.14	715	2.5	NaN	2.0017	9.9478	-1.1327	-171.07	17.298	8.1212	-43.252	-736.79	1072.2	35.353	739.89	1087.4	23.649	44.244	0	0	6.0273	1.369	-10.998	-15.946	-1.0453	5.8853	10.537	16.709	4.982	7.2542	-0.46064	0.76289	1478.8
7.15	716	2.5	NaN	1.9633	9.8811	-1.1847	-171.18	17.255	8.1268	-43.565	-736.81	1072.2	35.701	740.11	1087.4	23.649	45.173	0	0	5.9358	1.2761	-10.999	-15.947	-1.1088	5.7435	10.468	16.668	4.827	7.0196	-0.5305	0.7207	1479.1
7.16	717	2.5	NaN	1.929	9.8253	-1.2671	-171.29	17.205	8.1536	-43.793	-736.78	1072.2	36.159	740.38	1087.3	23.649	40.497	0	0	5.9193	1.2594	-11	-15.948	-1.1691	5.6075	10.411	16.619	4.7502	6.8668	-0.58898	0.67142	1479.4
7.17	718	2.5	NaN	1.8957	9.7814	-1.3418	-171.4	17.17	8.1848	-43.98	-736.75	1072.2	36.596	740.6	1087.3	23.649	36.296	0	0	5.8806	1.2201	-11.001	-15.949	-1.2262	5.4803	10.366	16.586	4.6544	6.7005	-0.63593	0.6366	1479.6
7.18	719	2.5	NaN	1.8689	9.7463	-1.3807	-171.48	17.145	8.1975	-44.159	-736.73	1072.2	36.886	740.76	1087.3	23.649	29.469	0	0	5.8018	1.1401	-11.004	-15.952	-1.2708	5.3803	10.329	16.563	4.531	6.5204	-0.67554	0.61038	1479.8
7.19	720	2.5	NaN	1.8491	9.7195	-1.4334	-171.53	17.111	8.2081	-44.256	-736.71	1072.3	37.129	740.94	1087.3	23.649	28.978	0	0	5.8324	1.1712	-11.01	-15.958	-1.3034	5.3167	10.301	16.529	4.529	6.4879	-0.70895	0.5716	1480
7.2	721	2.5	NaN	1.8351	9.7059	-1.4967	-171.5	17.05	8.3282	-44.313	-736.64	1072.3	37.601	741.12	1087.3	23.649	24.005	0	0	5.9054	1.2453	-11.016	-15.964	-1.3376	5.3253	10.287	16.47	4.5678	6.5706	-0.72953	0.50543	1480.1
7.21	722	2.5	NaN	1.8198	9.6884	-1.577	-171.61	16.96	8.4809	-44.421	-736.55	1072.3	38.287	741.39	1087.3	23.649	24.005	0	0	5.9784	1.3193	-11.022	-15.97	-1.3833	5.1903	10.268	16.381	4.5951	6.5097	-0.75458	0.41053	1480.3
7.22	723	2.5	NaN	1.8101	9.7042	-1.6158	-171.67	16.888	8.5334	-44.501	-736.4	1072.3	38.593	741.57	1087.3	23.649	24.005	0	0	6.0514	1.3934	-11.029	-15.977	-1.4077	5.1135	10.282	16.311	4.6437	6.5069	-0.74689	0.33422	1480.4
7.23	724	2.5	NaN	1.8072	9.723	-1.6525	-171.74	16.762	8.5906	-44.605	-736.22	1072.4	38.854	741.84	1087.3	23.649	24.005	0	0	6.1244	1.4675	-11.035	-15.983	-1.4246	5.0328	10.299	16.186	4.6998	6.5003	-0.73572	0.20277	1480.5
7.24	725	2.5	NaN	1.813	9.7408	-1.663	-171.79	16.647	8.6702	-44.726	-736.07	1072.4	39.156	742.01	1087.3	23.649	24.005	0	0	6.1974	1.5415	-11.041	-15.989	-1.4351	4.9637	10.317	16.071	4.7623	6.5053	-0.72462	0.081791	1480.5
7.25	726	2.5	NaN	1.8184	9.7665	-1.6821	-171.84	16.517	8.8098	-44.78	-735.91	1072.4	39.603	742.14	1087.3	23.649	24.005	0	0	6.2704	1.6156	-11.047	-15.995	-1.4491	4.8911	10.342	15.941	4.8213	6.5067	-0.70537	-0.054322	1480.5
7.26	727	2.5	NaN	1.8214	9.7982	-1.7014	-171.89	16.357	8.9758	-44.82	-735.74	1072.4	40.085	742.28	1087.2	23.649	24.005	0	0	6.3434	1.6897	-11.054	-16.002	-1.4664	4.8265	10.373	15.782	4.877	6.5161	-0.68081	-0.21983	1480.5
7.27	728	2.5	NaN	1.8245	9.8255	-1.7012	-171.91	16.19	9.0969	-44.908	-735.57	1072.4	40.416	742.42	1087.2	23.649	24.005	0	0	6.4163	1.7637	-11.06	-16.008	-1.4795	4.782	10.399	15.616	4.9368	6.5457	-0.66067	-0.39183	1480.5
7.28	729	2.5	NaN	1.8269	9.8467	-1.7101	-171.96	16.028	9.1519	-44.952	-735.41	1072.4	40.6	742.5	1087.2	23.649	24.005	0	0	6.4893	1.8378	-11.066	-16.014	-1.4861	4.7286	10.421	15.454	5.0033	6.5664	-0.64556	-0.55978	1480.5
7.29	730	2.5	NaN	1.8358	9.875	-1.7033	-172.02	15.805	9.1734	-45.038	-735.21	1072.4	40.759	742.73	1087.1	23.649	24.005	0	0	6.5623	1.9119	-11.073	-16.021	-1.4866	4.6622	10.446	15.235	5.0757	6.5741	-0.62668	-0.78594	1480.5
7.3	731	2.5	NaN	1.8487	9.8952	-1.7192	-172.15	15.466	9.5084	-45.074	-734.93	1072.3	41.868	742.95	1087.1	23.649	24.005	0	0	6.6353	1.9859	-11.079	-16.027	-1.5181	4.4792	10.468	14.894	5.1172	6.4651	-0.61122	-1.133	1480.5
7.31	732	2.5	NaN	1.848	9.9003	-1.7323	-172.25	15.23	9.6519	-45.101	-734.75	1072.3	42.445	743.13	1087.1	23.649	27.76	0	0	6.7083	2.06	-11.085	-16.033	-1.542	4.3602	10.473	14.658	5.1663	6.4202	-0.61246	-1.3751	1480.5
7.32	733	2.5	NaN	1.8574	9.9138	-1.7487	-172.4	14.94	9.7882	-45.098	-734.45	1072.2	43.135	743.33	1087	23.649	31.583	0	0	6.7813	2.134	-11.091	-16.039	-1.5595	4.1838	10.486	14.368	5.2218	6.3179	-0.60529	-1.6711	1480.5
7.33	734	2.5	NaN	1.8575	9.9171	-1.7493	-172.56	14.656	9.7358	-45.114	-734.2	1072.1	43.466	743.64	1086.8	23.649	25.009	0	0	6.8543	2.2081	-11.098	-16.046	-1.5726	4.013	10.485	14.088	5.2817	6.2211	-0.61233	-1.9576	1480.6
7.34	735	2.5	NaN	1.8555	9.9111	-1.7495	-172.74	14.403	9.5738	-45.094	-734.01	1072.1	43.388	744.1	1086.7	23.649	24.005	0	0	6.9273	2.2822	-11.104	-16.052	-1.5702	3.8302	10.476	13.837	5.3571	6.1123	-0.62759	-2.2145	1480.8
7.35	736	2.5	NaN	1.8615	9.9064	-1.7583	-172.94	14.2	9.4749	-45.016	-733.79	1072	43.32	744.52	1086.7	23.649	24.005	0	0	7.0003	2.3562	-11.11	-16.058	-1.5581	3.6446	10.474	13.633	5.4421	6.0008	-0.63655	-2.4249	1481
7.36	737	2.5	NaN	1.8658	9.8999	-1.7514	-173.04	14.085	9.4441	-44.967	-733.56	1071.9	43.537	744.67	1086.7	23.649	24.005	0	0	7.0732	2.4303	-11.116	-16.064	-1.5605	3.5299	10.47	13.514	5.5127	5.9602	-0.64635	-2.55	1480.9
7.37	738	2.5	NaN	1.8664	9.8744	-1.7194	-173.16	13.979	9.3813	-44.984	-733.37	1071.9	43.675	744.8	1086.7	23.649	24.928	0	0	7.1462	2.5044	-11.123	-16.071	-1.5661	3.4114	10.447	13.406	5.5802	5.9157	-0.67527	-2.6643	1480.9
7.38	739	2.5	NaN	1.8796	9.8265	-1.7112	-173.3	13.79	9.3527	-44.824	-733.08	1071.7	44.071	745.13	1086.7	23.649	25.288	0	0	7.2192	2.5784	-11.129	-16.077	-1.5618	3.2586	10.405	13.211	5.6574	5.837	-0.72366	-2.866	1481
7.39	740	2.5	NaN	1.8839	9.7813	-1.665	-173.4	13.681	9.2892	-44.868	-732.91	1071.7	44.208	745.37	1086.7	23.649	24.005	0	0	7.2922	2.6525	-11.135	-16.083	-1.5644	3.1468	10.361	13.102	5.7279	5.7992	-0.77446	-2.9817	1481
7.4	741	2.5	NaN	1.8877	9.7391	-1.6371	-173.48	13.611	9.2661	-44.832	-732.73	1071.7	44.405	745.49	1086.7	23.649	24.005	0	0	7.3652	2.7265	-11.141	-16.09	-1.5669	3.0635	10.321	13.029	5.7983	5.79	-0.82049	-3.0605	1481
7.41	742	2.5	NaN	1.8923	9.6871	-1.5934	-173.54	13.559	9.2124	-44.835	-732.58	1071.6	44.486	745.65	1086.8	23.649	24.005	0	0	7.3958	2.7576	-11.143	-16.091	-1.5655	2.9998	10.272	12.974	5.8303	5.7574	-0.87101	-3.1166	1481
7.42	743	2.5	NaN	1.8991	9.6233	-1.5326	-173.59	13.52	9.1272	-44.829	-732.37	1071.6	44.498	745.87	1086.8	23.649	24.005	0	0	7.4068	2.7687	-11.142	-16.09	-1.559	2.9475	10.212	12.932	5.8478	5.7162	-0.92999	-3.1581	1481
7.43	744	2.5	NaN	1.9037	9.5599	-1.4686	-173.63	13.501	9.0463	-44.807	-732.14	1071.5	44.502	746.08	1086.9	23.649	24.005	0	0	7.61	2.975	-11.138	-16.086	-1.5538	2.9106	10.153	12.909	6.0563	5.8856	-0.98509	-3.1774	1481
7.44	745	2.5	NaN	1.9015	9.5087	-1.4128	-173.64	13.509	8.9769	-44.807	-732	1071.5	44.458	746.22	1086.9	23.649	24.005	0	0	7.9188	3.2883	-11.133	-16.081	-1.5542	2.9006	10.105	12.912	6.3645	6.1888	-1.0271	-3.1685	1481
7.45	746	2.5	NaN	1.898	9.4629	-1.3749	-173.63	13.532	8.8813	-44.739	-731.86	1071.4	44.336	746.34	1087	23.649	24.005	0	0	8.2275	3.6015	-11.127	-16.075	-1.5505	2.9171	10.063	12.932	6.677	6.5187	-1.064	-3.1432	1481
7.46	747	2.5	NaN	1.8984	9.4036	-1.3547	-173.62	13.557	8.7949	-44.611	-731.8	1071.4	44.245	746.46	1087	23.649	24.005	0	0	8.5362	3.9148	-11.122	-16.07	-1.5414	2.937	10.008	12.953	6.9947	6.8518	-1.1142	-3.1167	1481
7.47	748	2.5	NaN	1.881	9.327	-1.2754	-173.58	13.576	8.7316	-44.572	-731.66	1071.4	44.218	746.6	1087.1	23.649	24.005	0	0	8.8449	4.228	-11.117	-16.065	-1.5562	2.9826	9.9348	12.968	7.2887	7.2106	-1.1817	-3.0963	1481
7.48	749	2.5	NaN	1.872	9.2625	-1.2315	-173.55	13.568	8.6495	-44.497	-731.59	1071.3	44.082	746.77	1087.1	23.649	24.005	0	0	9.1536	4.5413	-11.111	-16.059	-1.5569	3.0248	9.8742	12.956	7.5967	7.5661	-1.2369	-3.103	1481.1
7.49	750	2.5	NaN	1.8674	9.2038	-1.1975	-173.51	13.56	8.6166	-44.385	-731.55	1071.2	44.072	746.87	1087.1	23.649	24.005	0	0	9.4623	4.8545	-11.106	-16.054	-1.5567	3.064	9.8185	12.945	7.9057	7.9185	-1.2873	-3.109	1481.1
7.5	751	2.5	NaN	1.8621	9.144	-1.1625	-173.48	13.551	8.5954	-44.266	-731.53	1071.2	44.07	746.94	1087.2	23.649	24.005	0	0	9.771	5.1678	-11.1	-16.048	-1.5572	3.1019	9.7616	12.933	8.2138	8.2697	-1.3389	-3.115	1481.2
7.51	752	2.5	NaN	1.8647	9.0754	-1.1277	-173.44	13.532	8.5553	-44.104	-731.52	1071.2	44	747.04	1087.2	23.649	24.005	0	0	10.08	5.481	-11.095	-16.043	-1.5454	3.1456	9.6956	12.912	8.5344	8.6266	-1.3995	-3.1315	1481.3
7.52	753	2.5	NaN	1.8772	9.0106	-1.1005	-173.41	13.508	8.5131	-43.896	-731.5	1071.1	43.907	747.15	1087.2	23.649	44.564	0	0	10.388	5.7943	-11.09	-16.038	-1.521	3.1905	9.6329	12.886	8.8674	8.9848	-1.4569	-3.1519	1481.3
7.53	754	2.5	NaN	1.8835	8.9768	-1.0849	-173.39	13.505	8.4922	-43.73	-731.48	1071.1	43.829	747.17	1087.2	23.649	49.673	0	0	10.411	5.8175	-11.084	-16.032	-1.5053	3.2201	9.6007	12.881	8.906	9.0376	-1.4831	-3.1512	1481.3
7.54	755	2.5	NaN	1.8916	8.9382	-1.0607	-173.37	13.514	8.4406	-43.576	-731.5	1071	43.661	747.21	1087.2	23.649	47.302	0	0	10.075	5.4763	-11.077	-16.025	-1.4846	3.2577	9.5643	12.887	8.5905	8.734	-1.5127	-3.1376	1481.4
7.55	756	2.5	NaN	1.9052	8.9151	-1.0063	-173.35	13.514	8.4146	-43.504	-731.52	1071	43.565	747.25	1087.2	23.649	44.246	0	0	9.9694	5.3691	-11.074	-16.022	-1.4644	3.2783	9.5414	12.888	8.505	8.6474	-1.5327	-3.1346	1481.4
7.56	757	2.5	NaN	1.9278	8.8928	-0.97379	-173.34	13.507	8.4751	-43.347	-731.55	1071	43.701	747.28	1087.2	23.649	43.925	0	0	9.9032	5.302	-11.072	-16.02	-1.4409	3.2899	9.5197	12.88	8.4623	8.5919	-1.5525	-3.1402	1481.5
7.57	758	2.5	NaN	1.9601	8.8639	-0.92664	-173.33	13.5	8.481	-43.145	-731.63	1071	43.646	747.33	1087.2	23.649	39.015	0	0	9.7693	5.166	-11.07	-16.018	-1.3984	3.3083	9.4908	12.873	8.3709	8.4743	-1.5796	-3.145	1481.6
7.58	759	2.5	NaN	1.9906	8.8421	-0.88318	-173.31	13.514	8.4478	-42.978	-731.71	1071	43.476	747.37	1087.2	23.649	37.078	0	0	9.6785	5.0739	-11.069	-16.017	-1.3546	3.3413	9.469	12.887	8.3239	8.4151	-1.6004	-3.1304	1481.7
7.59	760	2.5	NaN	2.0205	8.8297	-0.83881	-173.29	13.533	8.4099	-42.873	-731.77	1071	43.3	747.4	1087.2	23.649	37.213	0	0	9.6236	5.0182	-11.069	-16.017	-1.3136	3.3733	9.4559	12.907	8.31	8.3915	-1.613	-3.1097	1481.8
7.6	761	2.5	NaN	2.0608	8.822	-0.79329	-173.28	13.547	8.4116	-42.734	-731.86	1071	43.246	747.43	1087.1	23.649	34.98	0	0	9.5028	4.8957	-11.068	-16.016	-1.2656	3.3886	9.4465	12.922	8.2372	8.2842	-1.6214	-3.0938	1481.9
7.61	762	2.5	NaN	2.1126	8.8173	-0.76358	-173.29	13.56	8.4626	-42.472	-731.97	1071	43.346	747.43	1087.1	23.649	38.02	0	0	9.3175	4.7076	-11.066	-16.014	-1.2073	3.3905	9.44	12.937	8.1102	8.0981	-1.6264	-3.0773	1482
7.62	763	2.5	NaN	2.1519	8.8184	-0.74525	-173.29	13.572	8.4529	-42.269	-732.05	1071	43.288	747.45	1087.1	23.649	37.861	0	0	9.2489	4.638	-11.067	-16.015	-1.1577	3.3974	9.4404	12.95	8.0912	8.0354	-1.6267	-3.0647	1482.1
7.63	764	2.5	NaN	2.1942	8.8302	-0.70206	-173.29	13.618	8.3757	-42.156	-732.1	1071.1	43.047	747.42	1087.1	23.649	37.214	0	0	9.1679	4.5558	-11.068	-16.016	-1.1018	3.4125	9.4522	12.997	8.0662	7.9683	-1.6157	-3.0194	1482.1
7.64	765	2.5	NaN	2.2443	8.8462	-0.65548	-173.31	13.623	8.3492	-42.038	-732.15	1071.1	42.952	747.45	1087.1	23.649	39.467	0	0	8.9927	4.378	-11.068	-16.016	-1.0432	3.4048	9.467	13.003	7.9495	7.7828	-1.6007	-3.013	1482.1
7.65	766	2.5	NaN	2.3275	8.8607	-0.58369	-173.34	13.663	8.3338	-41.877	-732.26	1071.1	42.868	747.38	1087.2	23.649	39.634	0	0	8.9072	4.2912	-11.068	-16.016	-0.95051	3.3819	9.482	13.042	7.9566	7.6732	-1.5864	-2.9743	1482.2
7.66	767	2.5	NaN	2.3983	8.8764	-0.52023	-173.36	13.694	8.3269	-41.745	-732.35	1071.1	42.813	747.32	1087.2	23.649	39.214	0	0	8.8797	4.2633	-11.07	-16.018	-0.87242	3.3656	9.4995	13.071	8.0073	7.6289	-1.5701	-2.9464	1482.2
7.67	768	2.5	NaN	2.4661	8.8992	-0.47879	-173.38	13.716	8.3219	-41.586	-732.41	1071.1	42.765	747.27	1087.3	23.649	41.174	0	0	8.8468	4.23	-11.069	-16.018	-0.79654	3.353	9.5245	13.091	8.0503	7.583	-1.545	-2.9268	1482.2
7.68	769	2.5	NaN	2.5323	8.9201	-0.43618	-173.41	13.727	8.3034	-41.44	-732.47	1071.1	42.677	747.23	1087.4	23.649	39.908	0	0	8.8139	4.1965	-11.069	-16.017	-0.72128	3.3387	9.547	13.1	8.0926	7.5352	-1.5223	-2.9176	1482.2
7.69	770	2.5	NaN	2.5875	8.9323	-0.37801	-173.43	13.724	8.2759	-41.363	-732.57	1071.2	42.569	747.21	1087.4	23.649	40.408	0	0	8.7348	4.1163	-11.069	-16.017	-0.65881	3.3256	9.5598	13.096	8.076	7.4418	-1.5089	-2.9206	1482.3
7.7	771	2.5	NaN	2.6469	8.9514	-0.33704	-173.44	13.731	8.2712	-41.231	-732.66	1071.2	42.529	747.15	1087.5	23.649	40.255	0	0	8.6649	4.0453	-11.068	-16.016	-0.59275	3.3182	9.5809	13.102	8.0721	7.3635	-1.4873	-2.9142	1482.3
7.71	772	2.5	NaN	2.6987	8.9707	-0.28302	-173.46	13.73	8.2151	-41.128	-732.75	1071.2	42.368	747.11	1087.5	23.649	40.923	0	0	8.6236	4.0035	-11.068	-16.016	-0.53063	3.314	9.602	13.099	8.093	7.3175	-1.4658	-2.917	1482.3
7.72	773	2.5	NaN	2.7851	9.0049	-0.22442	-173.5	13.72	8.2267	-40.881	-732.91	1071.2	42.45	747	1087.6	23.649	39.488	0	0	8.1967	3.5703	-11.073	-16.021	-0.43775	3.2789	9.6382	13.087	7.759	6.8492	-1.435	-2.9345	1482.3
7.73	774	2.5	NaN	2.8557	9.0411	-0.18713	-173.52	13.723	8.2056	-40.677	-732.99	1071.2	42.446	746.9	1087.6	23.649	39.669	0	0	7.6023	2.9671	-11.081	-16.029	-0.35908	3.2643	9.6754	13.089	7.2432	6.2314	-1.4055	-2.9401	1482.3
7.74	775	2.5	NaN	2.9323	9.0732	-0.1502	-173.53	13.741	8.2122	-40.483	-733.06	1071.2	42.507	746.74	1087.7	23.649	37.755	0	0	7.6333	2.9986	-11.078	-16.026	-0.27757	3.2552	9.7089	13.105	7.3557	6.2537	-1.369	-2.921	1482.2
7.75	776	2.5	NaN	3.0318	9.1132	-0.11247	-173.55	13.748	8.21	-40.193	-733.17	1071.3	42.554	746.56	1087.7	23.649	36.697	0	0	7.6628	3.0285	-11.074	-16.022	-0.16878	3.2532	9.7505	13.111	7.494	6.2817	-1.3239	-2.9119	1482.1
7.76	777	2.5	NaN	3.1262	9.1557	-0.060921	-173.55	13.749	8.1816	-39.937	-733.3	1071.3	42.528	746.39	1087.8	23.649	36.346	0	0	7.6902	3.0564	-11.07	-16.018	-0.063671	3.2553	9.7942	13.11	7.6265	6.3117	-1.2759	-2.9081	1482.1
7.77	778	2.5	NaN	3.1995	9.2016	-0.001228	-173.56	13.753	8.1588	-39.775	-733.37	1071.3	42.51	746.22	1087.8	23.649	39.329	0	0	7.6703	3.0361	-11.066	-16.014	0.016353	3.2547	9.8409	13.114	7.6866	6.2908	-1.2253	-2.9007	1482
7.78	779	2.5	NaN	3.2785	9.266	0.043485	-173.57	13.75	8.169	-39.547	-733.38	1071.3	42.591	746.04	1087.9	23.649	35.032	0	0	7.5672	2.9315	-11.063	-16.011	0.1007	3.2502	9.9066	13.11	7.6679	6.1817	-1.1562	-2.901	1481.8
7.79	780	2.5	NaN	3.349	9.3227	0.1247	-173.58	13.737	8.1419	-39.435	-733.41	1071.3	42.559	745.87	1087.8	23.649	35.945	0	0	7.5596	2.9239	-11.059	-16.007	0.17642	3.2498	9.9626	13.097	7.7361	6.1737	-1.0966	-2.9103	1481.6
7.8	781	2.5	NaN	3.42	9.372	0.25197	-173.59	13.714	8.122	-39.469	-733.47	1071.3	42.535	745.72	1087.9	23.649	38.934	0	0	7.5851	2.9497	-11.056	-16.004	0.24685	3.2404	10.011	13.075	7.8319	6.1901	-1.0448	-2.9282	1481.6
7.81	782	2.5	NaN	3.542	9.4729	0.37212	-173.58	13.69	8.114	-39.261	-733.48	1071.4	42.539	745.45	1087.9	23.649	35.754	0	0	7.5919	2.9566	-11.052	-16	0.37619	3.2539	10.111	13.053	7.9681	6.2106	-0.94162	-2.9478	1481.3
7.82	783	2.5	NaN	3.6362	9.5461	0.45541	-173.57	13.683	8.1126	-39.054	-733.52	1071.4	42.554	745.21	1087.9	23.649	34.934	0	0	7.5539	2.918	-11.05	-15.998	0.47741	3.2714	10.184	13.045	8.0313	6.1894	-0.86578	-2.9527	1481.1
7.83	784	2.5	NaN	3.7211	9.5985	0.5363	-173.56	13.665	8.1297	-38.863	-733.6	1071.4	42.61	745	1087.9	23.649	31.868	0	0	7.4646	2.8274	-11.047	-15.995	0.56719	3.2854	10.236	13.027	8.0318	6.1128	-0.81146	-2.9682	1480.9
7.84	785	2.5	NaN	3.8053	9.6548	0.62955	-173.56	13.64	8.1513	-38.679	-733.66	1071.4	42.675	744.8	1087.9	23.649	32.055	0	0	7.427	2.7892	-11.046	-15.994	0.65568	3.2911	10.292	13.003	8.0827	6.0804	-0.75419	-2.9916	1480.8
7.85	786	2.5	NaN	3.886	9.7182	0.74439	-173.56	13.615	8.1555	-38.548	-733.71	1071.4	42.696	744.62	1087.8	23.649	32.232	0	0	7.3995	2.7614	-11.045	-15.993	0.7404	3.2975	10.355	12.979	8.1399	6.0588	-0.69034	-3.0144	1480.7
7.86	787	2.5	NaN	3.9656	9.7771	0.88667	-173.54	13.586	8.1391	-38.499	-733.75	1071.4	42.664	744.47	1087.8	23.649	31.588	0	0	7.3421	2.7031	-11.043	-15.991	0.8229	3.3139	10.412	12.95	8.165	6.017	-0.63128	-3.041	1480.5
7.87	788	2.5	NaN	4.061	9.8452	1.0429	-173.54	13.546	8.1235	-38.43	-733.78	1071.4	42.636	744.33	1087.8	23.649	28.774	0	0	7.258	2.6178	-11.042	-15.99	0.92178	3.324	10.479	12.912	8.1798	5.9417	-0.56289	-3.0773	1480.4
7.88	789	2.5	NaN	4.2186	9.9486	1.2806	-173.53	13.491	8.102	-38.304	-733.8	1071.4	42.605	744.13	1087.7	23.649	30.824	0	0	7.076	2.4331	-11.039	-15.987	1.0851	3.3409	10.58	12.86	8.1611	5.7741	-0.45861	-3.1276	1480.2
7.89	790	2.5	NaN	4.3306	10.007	1.4266	-173.53	13.449	8.0592	-38.173	-733.83	1071.4	42.545	744.04	1087.7	23.649	28.618	0	0	6.9305	2.2854	-11.037	-15.985	1.2043	3.3427	10.637	12.819	8.1348	5.6282	-0.40072	-3.166	1480.2
7.9	791	2.5	NaN	4.4959	10.096	1.6344	-173.52	13.439	8.0493	-38.013	-733.81	1071.4	42.571	743.81	1087.6	23.649	24.005	0	0	6.8173	2.1706	-11.036	-15.984	1.3743	3.3544	10.724	12.811	8.1916	5.525	-0.31217	-3.1733	1479.9
7.91	792	2.5	NaN	4.6493	10.166	1.8381	-173.52	13.446	8.0408	-37.948	-733.83	1071.4	42.587	743.61	1087.6	23.649	24.005	0	0	6.67	2.0211	-11.034	-15.982	1.5292	3.3575	10.792	12.819	8.1992	5.3786	-0.24176	-3.1631	1479.7
7.92	793	2.5	NaN	4.7981	10.228	2.0258	-173.52	13.462	8.0334	-37.876	-733.88	1071.4	42.604	743.41	1087.5	23.649	24.005	0	0	6.5522	1.9016	-11.031	-15.979	1.6798	3.3573	10.853	12.837	8.2321	5.259	-0.17798	-3.1428	1479.6
7.93	794	2.5	NaN	4.9949	10.308	2.2401	-173.53	13.467	8.0373	-37.693	-733.94	1071.3	42.68	743.21	1087.4	23.649	24.005	0	0	6.5275	1.8766	-11.029	-15.977	1.8805	3.3548	10.932	12.843	8.408	5.2314	-0.097158	-3.1334	1479.4
7.94	795	2.5	NaN	5.2271	10.397	2.4861	-173.54	13.463	8.0264	-37.466	-734.02	1071.3	42.736	743.04	1087.3	23.649	27.399	0	0	6.4968	1.8454	-11.026	-15.974	2.1191	3.3524	11.019	12.842	8.6159	5.1978	-0.0074884	-3.1325	1479.3
7.95	796	2.5	NaN	5.3908	10.462	2.6906	-173.54	13.493	7.9532	-37.374	-734.1	1071.2	42.573	742.83	1087.3	23.649	29.274	0	0	6.4454	1.7932	-11.023	-15.971	2.2924	3.363	11.083	12.872	8.7378	5.1562	0.060366	-3.0983	1479.2
7.96	797	2.5	NaN	5.5627	10.532	2.8963	-173.55	13.491	7.93	-37.291	-734.19	1071.2	42.552	742.69	1087.2	23.649	26.942	0	0	6.4304	1.778	-11.02	-15.968	2.4681	3.3541	11.151	12.872	8.8985	5.132	0.13081	-3.0956	1479.1
7.97	798	72	NaN	5.8773	10.648	3.2746	-173.59	13.502	7.862	-37.229	-734.33	1071.3	42.474	742.41	1087.1	23.649	30.827	0	0	6.4407	1.7884	-11.018	-15.966	2.7879	3.3248	11.262	12.888	9.2286	5.1132	0.24388	-3.0774	1479
7.98	799	72	NaN	6.0586	10.692	3.4874	-173.57	13.502	7.8474	-37.243	-734.45	1071.3	42.435	742.28	1087	23.649	29.382	0	0	6.3983	1.7454	-11.015	-15.963	2.9702	3.3432	11.303	12.89	9.3685	5.0886	0.28791	-3.073	1479
7.99	800	72	0	6.2421	10.76	3.6699	-173.58	13.514	7.83	-37.177	-734.49	1071.3	42.414	742.11	1087	23.649	29.203	0	0	6.3604	1.7069	-11.013	-15.961	3.1567	3.3386	11.369	12.905	9.5171	5.0455	0.35653	-3.0561	1478.8
8	801	72	NaN	6.4627	10.853	3.9247	-173.6	13.53	7.8181	-37.17	-734.51	1071.3	42.423	741.9	1086.9	23.649	24.899	0	0	6.3364	1.6826	-11.01	-15.958	3.3769	3.3173	11.459	12.923	9.7132	4.9998	0.4491	-3.0348	1478.6
8.01	802	72	NaN	6.6913	10.949	4.2017	-173.61	13.546	7.8033	-37.166	-734.56	1071.3	42.414	741.67	1086.9	23.649	24.556	0	0	6.2262	1.5708	-11.007	-15.955	3.6056	3.3005	11.551	12.944	9.8318	4.8714	0.5441	-3.0114	1478.5
8.02	803	72	NaN	6.844	11.003	4.3209	-173.61	13.569	7.7631	-36.948	-734.65	1071.3	42.292	741.5	1086.8	23.649	24.005	0	0	6.0782	1.4207	-11.003	-15.951	3.7713	3.3208	11.605	12.967	9.8496	4.7414	0.60179	-2.984	1478.4
8.03	804	72	NaN	6.9791	11.038	4.4495	-173.62	13.599	7.7478	-36.791	-734.79	1071.3	42.272	741.32	1086.8	23.649	28.031	0	0	5.6533	0.98943	-10.994	-15.942	3.9133	3.3095	11.639	12.998	9.5665	4.2989	0.64496	-2.9441	1478.3
8.04	805	72	NaN	7.1706	11.077	4.6198	-173.64	13.638	7.7417	-36.545	-735.04	1071.3	42.269	741.09	1086.8	23.649	24.005	0	0	5.0908	0.41867	-10.982	-15.93	4.1143	3.3007	11.677	13.038	9.2051	3.7193	0.69453	-2.892	1478.3
8.05	806	72	NaN	7.3298	11.114	4.7832	-173.66	13.671	7.7336	-36.371	-735.24	1071.3	42.242	740.89	1086.8	23.649	33.866	0	0	5.108	0.43609	-10.984	-15.932	4.2813	3.2921	11.712	13.073	9.3893	3.7282	0.72846	-2.8591	1478.3
8.06	807	72	NaN	7.4423	11.142	4.933	-173.67	13.706	7.7194	-36.309	-735.38	1071.3	42.179	740.73	1086.8	23.649	24.005	0	0	5.1052	0.43324	-10.985	-15.933	4.3986	3.2853	11.74	13.108	9.5038	3.7186	0.75501	-2.8245	1478.3
8.07	808	72	NaN	7.5472	11.158	5.0933	-173.68	13.763	7.6983	-36.307	-735.5	1071.4	42.081	740.51	1086.8	23.649	46.585	0	0	5.0708	0.39838	-10.985	-15.933	4.5072	3.284	11.756	13.165	9.578	3.6824	0.77076	-2.7677	1478.2
8.08	809	72	NaN	7.6864	11.196	5.308	-173.69	13.804	7.6186	-36.262	-735.62	1071.4	41.797	740.28	1086.8	23.649	43.682	0	0	5.0547	0.38201	-10.987	-15.935	4.6589	3.2852	11.792	13.208	9.7136	3.6672	0.80546	-2.7272	1478
8.09	810	72	NaN	7.7819	11.221	5.4574	-173.69	13.806	7.5798	-36.23	-735.7	1071.4	41.63	740.12	1086.8	23.649	65.997	0	1	5.0446	0.37184	-10.989	-15.937	4.762	3.2866	11.816	13.211	9.8066	3.6585	0.82695	-2.7257	1478
8.1	811	72	NaN	7.8624	11.242	5.5706	-173.7	13.786	7.566	-36.148	-735.78	1071.4	41.519	740.01	1086.7	25.094	71.302	0	1	5.0364	0.36347	-10.989	-15.937	4.8499	3.2888	11.835	13.193	9.8862	3.6523	0.84582	-2.7448	1477.9
8.11	812	72	NaN	7.9365	11.258	5.671	-173.7	13.751	7.5634	-36.044	-735.88	1071.5	41.419	739.91	1086.7	30.351	71.187	0	1	5.0315	0.35855	-10.99	-15.938	4.9318	3.2925	11.85	13.16	9.9634	3.651	0.85989	-2.7784	1477.9
8.12	813	72	NaN	8.001	11.265	5.7771	-173.7	13.707	7.5599	-35.991	-735.98	1071.5	41.299	739.84	1086.7	30.741	71.595	0	1	5.066	0.39349	-10.992	-15.94	5.0031	3.2978	11.855	13.117	10.069	3.6913	0.8631	-2.8234	1477.9
8.13	814	72	NaN	8.0338	11.271	5.8651	-173.71	13.672	7.5625	-35.93	-736.1	1071.5	41.204	739.71	1086.7	30.726	71.094	0	1	5.0879	0.41578	-10.994	-15.942	5.0419	3.298	11.86	13.083	10.13	3.7138	0.86571	-2.859	1477.9
8.14	815	72	NaN	8.0786	11.267	6.0177	-173.7	13.611	7.5612	-35.955	-736.26	1071.6	41.008	739.56	1086.6	30.599	71.665	0	1	5.0948	0.42275	-10.996	-15.944	5.0933	3.315	11.851	13.026	10.188	3.7377	0.85518	-2.9174	1477.9
8.15	816	72	NaN	8.102	11.267	6.1358	-173.69	13.549	7.6023	-35.954	-736.38	1071.6	40.956	739.4	1086.5	30.547	71.555	0	1	5.141	0.46962	-11	-15.948	5.1188	3.3246	11.847	12.969	10.26	3.7942	0.84781	-2.9789	1477.9
8.16	817	72	NaN	8.1064	11.273	6.2059	-173.68	13.499	7.6495	-35.895	-736.47	1071.6	40.954	739.25	1086.5	31.531	71.94	0	1	5.1883	0.51758	-11.004	-15.952	5.1254	3.3353	11.851	12.922	10.314	3.8529	0.84665	-3.0301	1477.8
8.17	818	72	NaN	8.1078	11.279	6.2562	-173.66	13.464	7.641	-35.799	-736.55	1071.6	40.787	739.08	1086.4	31.432	72.082	0	1	5.202	0.53152	-11.007	-15.955	5.1368	3.365	11.853	12.889	10.339	3.8965	0.84623	-3.0659	1477.7
8.18	819	72	NaN	8.0965	11.285	6.332	-173.66	13.424	7.6391	-35.829	-736.59	1071.6	40.621	738.87	1086.3	31.317	71.936	0	1	5.2416	0.57165	-11.01	-15.958	5.1304	3.3784	11.857	12.853	10.372	3.95	0.84667	-3.1056	1477.5
8.19	820	72	NaN	8.08	11.285	6.3689	-173.65	13.369	7.6898	-35.758	-736.67	1071.6	40.597	738.67	1086.2	30.609	71.13	0	1	5.302	0.63295	-11.013	-15.961	5.1174	3.3831	11.854	12.801	10.419	4.0161	0.84111	-3.1599	1477.4
8.2	821	72	NaN	8.0519	11.275	6.413	-173.65	13.286	7.7352	-35.688	-736.78	1071.6	40.511	738.45	1086.1	28.848	70.684	0	1	5.3895	0.72178	-11.015	-15.963	5.0951	3.3978	11.839	12.722	10.485	4.1196	0.82444	-3.2411	1477.3
8.21	822	72	NaN	8.0163	11.262	6.4654	-173.63	13.206	7.7748	-35.661	-736.88	1071.6	40.395	738.21	1086	29.233	70.361	0	1	5.5029	0.83685	-11.017	-15.965	5.0648	3.4197	11.821	12.647	10.568	4.2566	0.8044	-3.3178	1477.1
8.22	823	72	NaN	7.9812	11.254	6.51	-173.61	13.165	7.8245	-35.679	-736.94	1071.6	40.342	737.99	1085.9	29.85	69.452	0	1	5.6039	0.9393	-11.019	-15.967	5.0307	3.4395	11.809	12.609	10.635	4.3788	0.78996	-3.3584	1477
8.23	824	72	NaN	7.9532	11.245	6.5174	-173.6	13.093	7.8758	-35.593	-736.99	1071.6	40.321	737.85	1085.8	28.155	69.198	0	1	5.6923	1.0291	-11.022	-15.97	5.0066	3.4561	11.798	12.54	10.699	4.4852	0.77557	-3.4297	1476.9
8.24	825	72	NaN	7.9082	11.222	6.5008	-173.55	13.013	7.8802	-35.42	-737.08	1071.6	40.049	737.66	1085.7	27.857	69.225	0	1	5.7473	1.0848	-11.023	-15.971	4.9787	3.5177	11.77	12.464	10.726	4.6025	0.74699	-3.5075	1476.7
8.25	826	72	NaN	7.8735	11.201	6.497	-173.51	12.937	7.8984	-35.313	-737.15	1071.5	39.879	737.5	1085.6	28.034	69.036	0	1	5.8023	1.1406	-11.025	-15.973	4.9545	3.5693	11.746	12.392	10.757	4.7099	0.72144	-3.5812	1476.6
8.26	827	72	NaN	7.8387	11.183	6.5163	-173.46	12.859	7.9371	-35.286	-737.2	1071.5	39.779	737.33	1085.5	26.017	68.94	0	1	5.8572	1.1964	-11.026	-15.974	4.9244	3.6209	11.724	12.318	10.782	4.8173	0.69757	-3.6566	1476.5
8.27	828	72	NaN	7.7922	11.163	6.5543	-173.4	12.775	7.9854	-35.307	-737.23	1071.6	39.641	737.1	1085.4	25.069	68.778	0	1	5.9363	1.2766	-11.027	-15.975	4.8821	3.691	11.699	12.24	10.818	4.9676	0.67134	-3.7358	1476.3
8.28	829	72	NaN	7.7704	11.146	6.5754	-173.35	12.733	8.022	-35.302	-737.26	1071.5	39.537	736.9	1085.3	25.28	68.667	0	1	6.0158	1.3573	-11.029	-15.977	4.8642	3.7486	11.68	12.2	10.88	5.1058	0.65102	-3.7769	1476.1
8.29	830	72	NaN	7.7491	11.141	6.5862	-173.32	12.693	8.0712	-35.273	-737.25	1071.5	39.53	736.74	1085.2	25.085	68.415	0	1	5.9821	1.323	-11.028	-15.976	4.8439	3.7706	11.673	12.162	10.826	5.0937	0.64492	-3.8139	1475.9
8.3	831	72	NaN	7.7344	11.125	6.5948	-173.28	12.657	8.1399	-35.256	-737.26	1071.5	39.568	736.59	1085.2	23.963	68.737	0	1	5.9588	1.2995	-11.026	-15.974	4.8282	3.8094	11.655	12.127	10.787	5.1089	0.62833	-3.8472	1475.8
8.31	832	72	NaN	7.7245	11.106	6.5949	-173.23	12.627	8.2389	-35.21	-737.27	1071.5	39.665	736.41	1085.1	23.85	68.827	0	1	5.976	1.3169	-11.023	-15.971	4.8159	3.859	11.635	12.099	10.792	5.176	0.61176	-3.8721	1475.6
8.32	833	72	NaN	7.7174	11.096	6.5863	-173.19	12.607	8.3558	-35.12	-737.24	1071.5	39.805	736.19	1085.1	25.104	68.987	0	1	5.9467	1.2872	-11.019	-15.967	4.8064	3.9036	11.624	12.08	10.753	5.1907	0.60463	-3.8873	1475.4
8.33	834	72	NaN	7.7193	11.078	6.6035	-173.15	12.593	8.384	-35.138	-737.24	1071.5	39.792	736.14	1085.1	26.271	69.194	0	1	5.8986	1.2384	-11.015	-15.963	4.808	3.937	11.606	12.065	10.707	5.1754	0.59094	-3.8978	1475.3
8.34	835	72	NaN	7.7197	11.069	6.6099	-173.12	12.606	8.3846	-35.121	-737.22	1071.5	39.69	736.02	1085.1	26.642	69.485	0	1	5.9261	1.2663	-11.009	-15.957	4.8127	3.9728	11.598	12.077	10.739	5.2391	0.58871	-3.8804	1475.2
8.35	836	72	NaN	7.7265	11.067	6.6095	-173.1	12.621	8.3996	-35.078	-737.17	1071.5	39.666	735.91	1085.1	27.287	69.646	0	1	5.9796	1.3205	-11.004	-15.952	4.8218	4.0003	11.596	12.091	10.801	5.3208	0.5929	-3.8601	1475
8.36	837	72	NaN	7.739	11.064	6.6024	-173.08	12.638	8.4238	-35.016	-737.1	1071.5	39.696	735.82	1085.2	27.85	68.104	0	1	6.0701	1.4123	-10.999	-15.947	4.8352	4.0193	11.595	12.107	10.905	5.4317	0.59608	-3.8395	1474.9
8.37	838	72	NaN	7.7551	11.056	6.5917	-173.07	12.66	8.4363	-34.95	-737.03	1071.5	39.708	735.74	1085.2	24.676	62.439	0	1	6.1178	1.4608	-10.993	-15.941	4.8531	4.032	11.588	12.127	10.971	5.4928	0.5956	-3.8136	1474.7
8.38	839	72	NaN	7.7728	11.052	6.5916	-173.06	12.698	8.3884	-34.919	-736.96	1071.5	39.569	735.69	1085.2	23.649	55.565	0	1	6.092	1.4346	-10.985	-15.933	4.8772	4.0414	11.586	12.163	10.969	5.476	0.60102	-3.7703	1474.6
8.39	840	72	NaN	7.7821	11.042	6.5893	-173.08	12.734	8.4051	-34.875	-736.9	1071.5	39.63	735.65	1085.3	23.649	52.097	0	1	6.0662	1.4085	-10.978	-15.926	4.8856	4.0281	11.579	12.197	10.952	5.4366	0.6008	-3.7292	1474.5
8.4	841	72	NaN	7.7997	11.024	6.5948	-173.09	12.809	8.3672	-34.849	-736.83	1071.4	39.56	735.62	1085.3	23.649	48.979	0	1	6.0476	1.3895	-10.971	-15.919	4.9068	4.0177	11.564	12.269	10.954	5.4073	0.5927	-3.6499	1474.4
8.41	842	72	NaN	7.8198	11.005	6.5988	-173.1	12.905	8.3065	-34.822	-736.76	1071.4	39.417	735.57	1085.4	23.649	50.031	0	1	6.0888	1.4314	-10.967	-15.915	4.9332	4.0107	11.549	12.361	11.022	5.4421	0.58221	-3.5531	1474.3
8.42	843	72	NaN	7.8369	10.99	6.5956	-173.12	12.998	8.2694	-34.779	-736.69	1071.4	39.323	735.5	1085.5	23.649	53.401	0	1	6.13	1.4732	-10.964	-15.912	4.9554	4.0016	11.538	12.449	11.085	5.4748	0.57407	-3.4627	1474.1
8.43	844	72	NaN	7.8541	10.975	6.5935	-173.14	13.066	8.2944	-34.729	-736.61	1071.4	39.437	735.49	1085.6	26.399	63.115	0	1	6.1712	1.515	-10.964	-15.912	4.9699	3.9771	11.526	12.514	11.141	5.4921	0.56233	-3.3978	1474
8.44	845	72	NaN	7.8721	10.959	6.5928	-173.14	13.147	8.2552	-34.667	-736.53	1071.4	39.353	735.45	1085.7	29.201	69.687	0	1	6.1384	1.4817	-10.966	-15.914	4.9933	3.9798	11.514	12.591	11.132	5.4616	0.54811	-3.323	1473.9
8.45	846	72	NaN	7.8796	10.943	6.6027	-173.14	13.227	8.1764	-34.646	-736.45	1071.4	39.168	735.42	1085.8	32.007	71.263	0	1	6.0919	1.4345	-10.969	-15.917	5.0087	3.9877	11.502	12.668	11.101	5.4222	0.53334	-3.2486	1473.8
8.46	847	72	NaN	7.8871	10.924	6.6028	-173.14	13.3	8.0992	-34.584	-736.34	1071.4	39.007	735.42	1085.9	34.294	70.328	0	1	6.0304	1.3721	-10.966	-15.914	5.0245	3.9946	11.487	12.737	11.055	5.3667	0.52098	-3.1776	1473.7
8.47	848	72	NaN	7.8976	10.9	6.5916	-173.15	13.355	8.0495	-34.479	-736.23	1071.3	38.939	735.43	1086	34.972	69.119	0	1	5.9897	1.3308	-10.962	-15.91	5.0416	3.9979	11.469	12.787	11.031	5.3287	0.50635	-3.1238	1473.6
8.48	849	72	NaN	7.8963	10.877	6.6102	-173.15	13.373	8.0209	-34.5	-736.14	1071.3	38.909	735.46	1086	34.19	65.441	0	1	6.0721	1.4144	-10.958	-15.906	5.0405	3.998	11.449	12.801	11.113	5.4124	0.49091	-3.1046	1473.5
8.49	850	72	NaN	7.8964	10.846	6.6274	-173.11	13.404	8.0564	-34.486	-736.02	1071.3	39.082	735.39	1086.1	35.355	64.412	0	1	6.0369	1.3787	-10.954	-15.902	5.0341	4.0308	11.423	12.827	11.071	5.4095	0.46875	-3.0759	1473.3
8.5	851	72	NaN	7.8966	10.828	6.6336	-173.09	13.429	8.0389	-34.444	-735.91	1071.3	39.037	735.32	1086.2	35.523	65.417	0	1	5.8994	1.2391	-10.952	-15.9	5.0373	4.0522	11.41	12.847	10.937	5.2913	0.45799	-3.0533	1473.1
8.51	852	72	NaN	7.8978	10.818	6.6343	-173.08	13.45	8.0293	-34.396	-735.82	1071.2	38.989	735.26	1086.3	36.525	65.848	0	1	5.8419	1.1808	-10.951	-15.899	5.042	4.062	11.404	12.864	10.884	5.2428	0.45354	-3.0353	1473
8.52	853	72	NaN	7.899	10.806	6.6405	-173.08	13.464	8.0538	-34.375	-735.77	1071.2	39.032	735.2	1086.4	38.22	66.441	0	1	5.7936	1.1318	-10.949	-15.897	5.0421	4.0658	11.395	12.874	10.836	5.1976	0.44603	-3.0228	1472.9
8.53	854	72	NaN	7.8958	10.777	6.6713	-173.07	13.467	8.0694	-34.434	-735.68	1071.2	39.015	735.12	1086.4	38.802	66.023	0	1	5.7542	1.0919	-10.948	-15.896	5.0369	4.0729	11.37	12.874	10.791	5.1648	0.42226	-3.0216	1472.7
8.54	855	72	NaN	7.8949	10.731	6.6833	-173.06	13.434	7.9787	-34.415	-735.56	1071.2	38.561	735.03	1086.5	37.659	64.433	0	1	5.7105	1.0475	-10.946	-15.894	5.054	4.0973	11.328	12.837	10.765	5.1448	0.38202	-3.0568	1472.5
8.55	856	72	NaN	7.888	10.689	6.6839	-173.05	13.395	8.0265	-34.389	-735.49	1071.1	38.506	734.9	1086.6	36.318	61.786	0	1	5.652	0.98818	-10.943	-15.891	5.0499	4.1161	11.29	12.795	10.702	5.1043	0.34623	-3.0967	1472.3
8.56	857	72	NaN	7.8765	10.642	6.6818	-173.02	13.334	8.1235	-34.36	-735.41	1071.1	38.518	734.72	1086.6	37.08	61.828	0	1	5.5546	0.88928	-10.942	-15.89	5.0385	4.145	11.245	12.73	10.593	5.0343	0.30339	-3.1596	1472
8.57	858	72	NaN	7.8646	10.595	6.6785	-172.99	13.256	8.2063	-34.33	-735.33	1071.1	38.46	734.54	1086.6	35.757	62.111	0	1	5.4308	0.76368	-10.941	-15.889	5.0296	4.1787	11.201	12.649	10.46	4.9424	0.26068	-3.2394	1471.8
8.58	859	72	NaN	7.8605	10.581	6.6665	-172.98	13.197	8.2583	-34.295	-735.29	1071	38.483	734.52	1086.6	36.278	67.03	0	1	5.3637	0.69558	-10.941	-15.889	5.0258	4.1844	11.188	12.589	10.389	4.88	0.24689	-3.2999	1471.7
8.59	860	72	NaN	7.8467	10.53	6.6615	-172.93	13.094	8.3133	-34.268	-735.2	1071	38.227	734.4	1086.7	34.18	70.54	0	1	5.3076	0.63871	-10.942	-15.89	5.0226	4.241	11.14	12.485	10.33	4.8797	0.19787	-3.4052	1471.5
8.6	861	72	NaN	7.842	10.5	6.6651	-172.92	13.043	8.3218	-34.276	-735.16	1071	38.044	734.35	1086.6	39.906	74.76	0	1	5.2699	0.6004	-10.942	-15.89	5.0245	4.2651	11.11	12.433	10.294	4.8655	0.16814	-3.457	1471.4
8.61	862	72	NaN	7.8304	10.483	6.6441	-172.89	13.006	8.3582	-34.222	-735.04	1070.9	37.847	734.25	1086.6	40.973	78.42	0	1	5.2624	0.59282	-10.942	-15.89	5.0223	4.3011	11.094	12.395	10.285	4.8939	0.15269	-3.4946	1471.1
8.62	863	72	NaN	7.8097	10.461	6.6147	-172.85	12.979	8.4334	-34.157	-734.9	1070.9	37.627	734.08	1086.6	39.998	79.411	0	1	5.2679	0.59839	-10.941	-15.889	5.0121	4.3565	11.075	12.365	10.28	4.9549	0.13358	-3.5241	1470.8
8.63	864	72	NaN	7.7915	10.411	6.6408	-172.8	12.985	8.4937	-34.275	-734.93	1070.9	37.46	733.95	1086.6	40.534	80.657	0	1	5.2766	0.60717	-10.941	-15.889	4.9956	4.4014	11.023	12.373	10.272	5.0085	0.08194	-3.5159	1470.7
8.64	865	72	NaN	7.778	10.374	6.6461	-172.76	13.032	8.5086	-34.329	-734.91	1070.9	37.234	733.77	1086.6	42.435	81.789	0	1	5.2912	0.62199	-10.94	-15.888	4.9885	4.4551	10.985	12.421	10.28	5.0771	0.0453	-3.4672	1470.5
8.65	866	72	NaN	7.7547	10.347	6.6231	-172.71	13.114	8.5779	-34.326	-734.83	1070.8	37.031	733.57	1086.6	42.543	83.209	0	1	5.4555	0.78877	-10.94	-15.888	4.9726	4.5067	10.961	12.5	10.428	5.2955	0.021012	-3.3882	1470.2
8.66	867	72	NaN	7.7387	10.324	6.6098	-172.61	13.241	8.6936	-34.343	-734.75	1070.8	36.99	733.22	1086.6	42.994	83.821	0	1	5.5583	0.89306	-10.941	-15.889	4.9568	4.6106	10.941	12.624	10.515	5.5037	2.8329e-05	-3.2645	1469.8
8.67	868	72	NaN	7.7292	10.303	6.6106	-172.48	13.376	8.7932	-34.387	-734.71	1070.8	36.978	732.84	1086.7	44.518	83.583	0	1	5.5652	0.90006	-10.941	-15.889	4.9452	4.7313	10.922	12.757	10.51	5.6314	-0.019071	-3.1322	1469.4
8.68	869	72	NaN	7.7113	10.288	6.6036	-172.46	13.448	8.7803	-34.415	-734.66	1070.8	36.665	732.73	1086.8	42.126	82.464	0	1	5.656	0.99221	-10.941	-15.889	4.9381	4.7669	10.91	12.825	10.594	5.7591	-0.031195	-3.0638	1469.2
8.69	870	72	NaN	7.7012	10.267	6.5958	-172.41	13.495	8.8654	-34.442	-734.63	1070.8	36.589	732.69	1086.8	41.497	79.075	0	1	5.7682	1.106	-10.941	-15.889	4.9297	4.8199	10.892	12.87	10.698	5.9259	-0.049192	-3.0198	1469.1
8.7	871	72	NaN	7.6828	10.244	6.5757	-172.35	13.598	8.8648	-34.458	-734.58	1070.8	36.225	732.63	1086.9	36.518	72.497	0	1	5.8505	1.1895	-10.941	-15.889	4.9247	4.887	10.874	12.967	10.775	6.0765	-0.06652	-2.9213	1469
8.71	872	72	NaN	7.6708	10.231	6.5587	-172.33	13.664	8.8808	-34.458	-734.54	1070.7	36.049	732.61	1087	37.718	67.576	0	1	5.9298	1.27	-10.94	-15.888	4.9194	4.919	10.865	13.03	10.849	6.189	-0.075579	-2.8584	1468.9
8.72	873	72	NaN	7.662	10.221	6.5481	-172.32	13.709	8.9331	-34.469	-734.53	1070.7	36.055	732.63	1087	34.366	65.102	0	1	5.9777	1.3186	-10.94	-15.888	4.91	4.9263	10.858	13.073	10.888	6.245	-0.082247	-2.815	1468.9
8.73	874	72	NaN	7.644	10.2	6.539	-172.3	13.814	8.988	-34.532	-734.5	1070.7	35.947	732.64	1087.1	35.183	51.535	0	1	6.0801	1.4225	-10.94	-15.888	4.8937	4.9547	10.84	13.173	10.974	6.3772	-0.09972	-2.7151	1468.9
8.74	875	72	NaN	7.6325	10.189	6.5156	-172.27	13.9	9.0079	-34.533	-734.47	1070.7	35.857	732.62	1087.2	37.803	52.513	0	1	6.2483	1.5932	-10.941	-15.889	4.8856	4.9876	10.833	13.256	11.134	6.5808	-0.10787	-2.633	1468.9
8.75	876	72	NaN	7.6194	10.19	6.4998	-172.25	13.969	8.9764	-34.55	-734.4	1070.7	35.661	732.67	1087.3	35.401	50.369	0	1	6.3269	1.673	-10.941	-15.889	4.8794	5.0137	10.837	13.322	11.206	6.6866	-0.10436	-2.567	1468.8
8.76	877	72	NaN	7.6	10.18	6.4897	-172.23	14.03	8.9902	-34.587	-734.39	1070.7	35.615	732.7	1087.3	36.87	51.978	0	1	6.3858	1.7328	-10.941	-15.889	4.8605	5.0298	10.829	13.381	11.246	6.7626	-0.11247	-2.5079	1468.9
8.77	878	72	NaN	7.5795	10.165	6.4774	-172.22	14.086	9.0257	-34.621	-734.4	1070.7	35.65	732.73	1087.3	36.833	55.643	0	1	6.4036	1.7508	-10.943	-15.891	4.8373	5.0395	10.815	13.436	11.241	6.7903	-0.12855	-2.4547	1468.9
8.78	879	72	NaN	7.5666	10.16	6.4534	-172.21	14.141	9.0291	-34.618	-734.36	1070.7	35.606	732.77	1087.4	36.135	61.141	0	1	6.4352	1.7829	-10.945	-15.893	4.8263	5.0499	10.811	13.49	11.261	6.8327	-0.13377	-2.4035	1468.9
8.79	880	72	NaN	7.5563	10.147	6.4347	-172.17	14.237	9.3251	-34.644	-734.35	1070.7	36.219	732.62	1087.6	37.797	66.002	0	1	6.4845	1.8329	-10.947	-15.895	4.7908	5.0648	10.809	13.576	11.275	6.8977	-0.13856	-2.3193	1468.8
8.8	881	72	NaN	7.5324	10.136	6.3992	-172.15	14.308	9.2727	-34.656	-734.34	1070.6	36.016	732.7	1087.7	37.488	68.965	0	1	6.5172	1.8661	-10.951	-15.899	4.7744	5.0936	10.8	13.643	11.292	6.9597	-0.15063	-2.2553	1468.8
8.81	882	72	NaN	7.5167	10.126	6.3807	-172.14	14.356	9.2193	-34.7	-734.31	1070.6	35.847	732.77	1087.7	38.151	69.19	0	1	6.5344	1.8835	-10.955	-15.903	4.7636	5.1063	10.792	13.69	11.298	6.9898	-0.16334	-2.2132	1468.9
8.82	883	72	NaN	7.5056	10.116	6.3714	-172.13	14.397	9.2316	-34.76	-734.28	1070.6	35.853	732.8	1087.7	38.08	69.572	0	1	6.5728	1.9225	-10.959	-15.907	4.75	5.1114	10.783	13.73	11.323	7.0338	-0.17591	-2.1765	1468.9
8.83	884	72	NaN	7.4873	10.102	6.3518	-172.11	14.451	9.2595	-34.799	-734.27	1070.6	35.884	732.82	1087.7	38.314	69.79	0	1	6.575	1.9247	-10.963	-15.911	4.729	5.1272	10.77	13.783	11.304	7.0519	-0.19286	-2.1283	1468.9
8.84	885	72	NaN	7.4713	10.085	6.3407	-172.13	14.498	9.2051	-34.848	-734.28	1070.6	35.729	732.81	1087.7	35.804	69.148	0	1	6.4613	1.8093	-10.967	-15.915	4.7171	5.1201	10.753	13.83	11.178	6.9294	-0.21424	-2.0855	1468.9
8.85	886	72	NaN	7.4667	10.079	6.3115	-172.11	14.516	9.1948	-34.825	-734.25	1070.6	35.677	732.84	1087.7	38.973	68.581	0	1	6.3475	1.6939	-10.971	-15.919	4.7155	5.1359	10.747	13.848	11.063	6.8298	-0.2244	-2.0713	1468.9
8.86	887	72	NaN	7.4586	10.071	6.2893	-172.11	14.55	9.1799	-34.825	-734.23	1070.6	35.619	732.83	1087.7	37.087	68.06	0	1	6.2338	1.5785	-10.976	-15.924	4.7095	5.1381	10.74	13.881	10.943	6.7166	-0.23582	-2.0426	1468.9
8.87	888	72	NaN	7.4506	10.061	6.2713	-172.12	14.588	9.1598	-34.854	-734.21	1070.5	35.543	732.8	1087.7	37.032	67.384	0	1	6.1201	1.4631	-10.98	-15.928	4.7033	5.1309	10.73	13.919	10.823	6.594	-0.25035	-2.0088	1468.8
8.88	889	72	NaN	7.4499	10.05	6.2489	-172.12	14.61	9.1514	-34.885	-734.17	1070.5	35.476	732.8	1087.7	36.906	65.555	0	1	6.0064	1.3477	-10.984	-15.932	4.7039	5.1291	10.719	13.941	10.71	6.4768	-0.26511	-1.9916	1468.8
8.89	890	72	NaN	7.4498	10.05	6.2331	-172.12	14.618	9.1873	-34.892	-734.13	1070.5	35.528	732.79	1087.7	35.737	59.834	0	1	5.8926	1.2323	-10.989	-15.937	4.7014	5.1282	10.72	13.949	10.594	6.3605	-0.26902	-1.9873	1468.7
8.9	891	72	NaN	7.442	10.048	6.2218	-172.13	14.629	9.1946	-34.932	-734.09	1070.5	35.517	732.81	1087.7	38.46	54.468	0	1	5.7789	1.1169	-10.993	-15.941	4.6924	5.1155	10.717	13.96	10.471	6.2324	-0.276	-1.981	1468.7
8.91	892	72	NaN	7.4349	10.046	6.1813	-172.16	14.633	9.1912	-34.911	-734.04	1070.5	35.472	732.83	1087.7	39.207	51.576	0	1	5.6652	1.0015	-10.997	-15.945	4.6878	5.0928	10.715	13.964	10.353	6.0943	-0.28213	-1.9813	1468.7
8.92	893	72	NaN	7.4301	10.039	6.1332	-172.19	14.63	9.1892	-34.868	-734.01	1070.5	35.425	732.85	1087.7	36.7	52.106	0	1	5.6238	0.95953	-11	-15.948	4.6866	5.0663	10.708	13.96	10.31	6.0258	-0.29168	-1.9876	1468.6
8.93	894	72	NaN	7.4265	10.025	6.1033	-172.22	14.62	9.1922	-34.856	-734.01	1070.5	35.391	732.87	1087.7	35.746	53.041	0	1	5.6183	0.9539	-11.002	-15.95	4.6847	5.0423	10.694	13.951	10.303	5.9962	-0.30797	-1.9995	1468.7
8.94	895	72	NaN	7.4154	10.027	6.0699	-172.24	14.604	9.1676	-34.844	-733.97	1070.5	35.317	732.93	1087.6	35.946	50.133	0	1	5.6389	0.97485	-11.006	-15.954	4.677	5.0246	10.695	13.936	10.316	5.9994	-0.31037	-2.0178	1468.7
8.95	896	72	NaN	7.3965	10.037	6.0552	-172.25	14.574	9.1687	-34.872	-733.92	1070.5	35.277	732.99	1087.6	35.706	50.813	0	1	5.6774	1.0139	-11.009	-15.957	4.6587	5.0074	10.703	13.908	10.336	6.0213	-0.30596	-2.0483	1468.7
8.96	897	72	NaN	7.3861	10.039	6.031	-172.27	14.542	9.1925	-34.868	-733.88	1070.5	35.307	733.07	1087.6	37.908	49.06	0	1	5.7405	1.078	-11.011	-15.959	4.6473	4.9907	10.704	13.878	10.388	6.0686	-0.30725	-2.0815	1468.7
8.97	898	72	NaN	7.3719	10.04	6.0012	-172.29	14.51	9.235	-34.855	-733.83	1070.5	35.386	733.14	1087.5	36.431	49.194	0	1	5.8174	1.1559	-11.014	-15.962	4.6305	4.972	10.703	13.848	10.448	6.128	-0.31121	-2.1139	1468.8
8.98	899	72	NaN	7.3455	10.045	5.9744	-172.3	14.484	9.2763	-34.856	-733.77	1070.6	35.454	733.22	1087.5	37.528	49.547	0	1	5.9168	1.2569	-11.017	-15.965	4.6015	4.9537	10.704	13.825	10.518	6.2106	-0.31299	-2.1408	1468.8
8.99	900	72	NaN	7.3316	10.05	5.9519	-172.31	14.475	9.2398	-34.837	-733.7	1070.6	35.348	733.29	1087.4	35.788	49.411	0	1	5.9832	1.3242	-11.022	-15.97	4.5924	4.9558	10.707	13.818	10.576	6.2801	-0.31489	-2.1517	1468.8
9	901	72	NaN	7.3168	10.052	5.9282	-172.31	14.479	9.2958	-34.798	-733.63	1070.6	35.476	733.29	1087.4	34.767	51.786	0	1	6.0304	1.3721	-11.026	-15.974	4.5741	4.9438	10.708	13.823	10.604	6.316	-0.31825	-2.1511	1468.7
9.01	902	72	NaN	7.2962	10.044	5.8997	-172.32	14.477	9.3173	-34.748	-733.58	1070.6	35.535	733.32	1087.3	35.863	50.664	0	1	6.0167	1.3582	-11.03	-15.978	4.5531	4.9346	10.698	13.823	10.57	6.2928	-0.3327	-2.155	1468.7
9.02	903	72	NaN	7.2795	10.031	5.865	-172.33	14.467	9.3059	-34.667	-733.53	1070.6	35.527	733.4	1087.3	35.493	60.044	0	1	6.0129	1.3543	-11.034	-15.982	4.5399	4.9323	10.683	13.815	10.553	6.2867	-0.35103	-2.1678	1468.7
9.03	904	72	NaN	7.2732	10.021	5.8338	-172.33	14.452	9.2882	-34.577	-733.49	1070.6	35.507	733.48	1087.3	34.747	64.617	0	1	6.0197	1.3613	-11.039	-15.987	4.538	4.9356	10.672	13.801	10.558	6.2969	-0.36656	-2.186	1468.7
9.04	905	72	NaN	7.2701	10.01	5.848	-172.33	14.453	9.3055	-34.621	-733.47	1070.6	35.554	733.48	1087.3	36.926	62.604	0	1	5.9765	1.3174	-11.042	-15.99	4.5313	4.9324	10.661	13.803	10.508	6.2498	-0.3809	-2.187	1468.7
9.05	906	72	NaN	7.2645	10.005	5.8339	-172.33	14.422	9.2789	-34.552	-733.38	1070.6	35.525	733.59	1087.2	37.68	62.937	0	1	5.9244	1.2645	-11.044	-15.992	4.5296	4.9376	10.654	13.773	10.454	6.2021	-0.39014	-2.2196	1468.7
9.06	907	72	NaN	7.2651	10.004	5.8276	-172.32	14.389	9.2887	-34.469	-733.26	1070.5	35.605	733.71	1087.2	35.699	58.711	0	1	5.812	1.1505	-11.049	-15.997	4.5303	4.9404	10.653	13.74	10.342	6.0908	-0.39512	-2.2562	1468.7
9.07	908	72	NaN	7.2695	9.9991	5.8349	-172.33	14.363	9.3056	-34.416	-733.18	1070.5	35.713	733.82	1087.1	36.302	59.005	0	1	5.7016	1.0385	-11.053	-16.001	4.5326	4.9364	10.648	13.714	10.234	5.9749	-0.40501	-2.287	1468.8
9.08	909	72	NaN	7.2765	9.9866	5.8569	-172.34	14.337	9.2567	-34.405	-733.13	1070.5	35.682	733.96	1087.1	36.922	54.188	0	1	5.6707	1.0071	-11.058	-16.006	4.5414	4.925	10.635	13.689	10.212	5.932	-0.42275	-2.3166	1468.9
9.09	910	72	NaN	7.2916	9.9857	5.8931	-172.37	14.276	8.9889	-34.402	-733.02	1070.4	35.21	734.33	1086.9	36.534	54.216	0	1	5.5932	0.9285	-11.062	-16.01	4.5755	4.9109	10.628	13.633	10.169	5.8394	-0.434	-2.3768	1469.1
9.1	911	72	NaN	7.3096	9.9816	5.9316	-172.37	14.314	8.8763	-34.417	-732.94	1070.4	34.979	734.43	1086.9	36.843	50.039	0	1	5.4765	0.81009	-11.067	-16.015	4.602	4.9236	10.625	13.67	10.079	5.7337	-0.44137	-2.3448	1469.1
9.11	912	72	NaN	7.3252	9.9792	5.953	-172.37	14.343	8.8817	-34.38	-732.87	1070.4	35.069	734.5	1087	37.508	55.447	0	1	5.419	0.75172	-11.077	-16.025	4.6154	4.9181	10.625	13.697	10.034	5.6698	-0.45128	-2.3278	1469.1
9.12	913	72	NaN	7.3432	9.9664	5.9728	-172.38	14.363	8.8856	-34.342	-732.81	1070.4	35.173	734.59	1087	37.397	63.717	0	1	5.3857	0.71794	-11.086	-16.034	4.631	4.9071	10.615	13.715	10.017	5.6251	-0.471	-2.3184	1469.1
9.13	914	72	NaN	7.3643	9.9408	5.9956	-172.39	14.383	8.8374	-34.324	-732.8	1070.4	35.146	734.72	1087	34.986	63.916	0	1	5.3994	0.73186	-11.09	-16.038	4.6541	4.9013	10.59	13.734	10.054	5.6332	-0.49995	-2.3035	1469.3
9.14	915	72	NaN	7.3795	9.9186	6.0008	-172.39	14.417	8.8185	-34.265	-732.81	1070.4	35.189	734.8	1087.1	37.159	63.495	0	1	5.3961	0.72842	-11.094	-16.042	4.67	4.8998	10.569	13.766	10.066	5.6282	-0.52424	-2.2752	1469.3
9.15	916	72	NaN	7.4107	9.869	6.0222	-172.42	14.478	8.8463	-34.233	-732.81	1070.4	35.516	734.93	1087.1	38.321	63.316	0	1	5.3377	0.6692	-11.097	-16.045	4.69	4.857	10.522	13.826	10.028	5.5262	-0.57521	-2.2194	1469.5
9.16	917	72	NaN	7.4361	9.8388	6.0382	-172.45	14.513	8.8554	-34.211	-732.83	1070.4	35.733	735.02	1087.1	38.459	60.999	0	1	5.2627	0.59309	-11.1	-16.048	4.7079	4.8223	10.492	13.859	9.9706	5.4154	-0.60777	-2.1886	1469.6
9.17	918	72	NaN	7.4519	9.8258	6.0447	-172.47	14.53	8.8419	-34.178	-732.85	1070.4	35.822	735.08	1087.1	33.654	56.928	0	0	5.1768	0.50594	-11.103	-16.051	4.7217	4.8046	10.479	13.877	9.8985	5.3105	-0.62386	-2.1742	1469.7
9.18	919	72	NaN	7.4633	9.8217	6.0475	-172.47	14.551	8.7978	-34.145	-732.86	1070.4	35.825	735.13	1087.1	34.251	52.271	0	0	5.081	0.4087	-11.107	-16.056	4.7344	4.7987	10.474	13.898	9.8154	5.2074	-0.63316	-2.1571	1469.8
9.19	920	72	NaN	7.4862	9.8129	6.0663	-172.49	14.609	8.7048	-34.166	-732.89	1070.4	35.841	735.25	1087.1	37.29	51.138	0	0	4.9393	0.26494	-11.113	-16.061	4.7562	4.7826	10.464	13.958	9.6955	5.0475	-0.64858	-2.1026	1469.9
9.2	921	72	NaN	7.5036	9.815	6.08	-172.53	14.641	8.6388	-34.196	-732.94	1070.4	35.936	735.4	1087.1	35.097	50.639	0	0	4.7093	0.031607	-11.119	-16.067	4.7691	4.7369	10.464	13.992	9.4785	4.7685	-0.65532	-2.0752	1470.1
9.21	922	72	NaN	7.5307	9.823	6.0653	-172.57	14.665	8.5275	-34.126	-733.01	1070.4	35.907	735.54	1087.1	36.684	52.283	0	0	4.6324	-0.046471	-11.122	-16.07	4.8004	4.6971	10.47	14.018	9.4329	4.6506	-0.65166	-2.0522	1470.3
9.22	923	72	NaN	7.5516	9.8307	6.0641	-172.62	14.686	8.4386	-34.1	-733.08	1070.5	35.908	735.65	1087	35.883	49.371	0	0	4.6187	-0.06038	-11.123	-16.071	4.8226	4.6525	10.477	14.04	9.4413	4.5922	-0.64627	-2.0306	1470.5
9.23	924	72	NaN	7.5618	9.8361	6.0854	-172.66	14.707	8.3884	-34.151	-733.16	1070.5	35.978	735.73	1087	36.811	52.645	0	0	4.5571	-0.12293	-11.123	-16.071	4.8284	4.6035	10.481	14.062	9.3855	4.4806	-0.64232	-2.0094	1470.6
9.24	925	72	NaN	7.5705	9.842	6.0989	-172.7	14.725	8.3311	-34.182	-733.23	1070.5	36.011	735.79	1087	36.382	51.137	0	0	4.4697	-0.21158	-11.123	-16.072	4.8348	4.5636	10.486	14.081	9.3045	4.352	-0.63725	-1.9908	1470.8
9.25	926	72	NaN	7.5768	9.8577	6.0944	-172.75	14.738	8.304	-34.14	-733.32	1070.5	36.134	735.84	1087	33.834	50.661	0	0	4.3428	-0.34033	-11.124	-16.072	4.8383	4.5123	10.502	14.094	9.1811	4.172	-0.62217	-1.9779	1470.9
9.26	927	72	NaN	7.5828	9.8732	6.0894	-172.81	14.731	8.2824	-34.114	-733.38	1070.5	36.29	735.95	1087	36.049	51.394	0	0	4.2324	-0.4524	-11.123	-16.071	4.8395	4.4461	10.517	14.087	9.0719	3.9937	-0.60669	-1.9839	1471.1
9.27	928	72	NaN	7.5835	9.8863	6.1056	-172.88	14.724	8.2746	-34.161	-733.5	1070.5	36.528	736.06	1087	36.648	50.298	0	0	4.1466	-0.53939	-11.122	-16.07	4.8296	4.3683	10.528	14.082	8.9762	3.8289	-0.59301	-1.9879	1471.4
9.28	929	72	NaN	7.5788	9.8978	6.1278	-172.93	14.723	8.2618	-34.228	-733.67	1070.6	36.765	736.16	1087	35.989	50.341	0	0	4.1344	-0.55183	-11.119	-16.067	4.8135	4.3001	10.539	14.082	8.9479	3.7482	-0.58049	-1.985	1471.6
9.29	930	72	NaN	7.5729	9.9117	6.1092	-172.96	14.721	8.2035	-34.168	-733.86	1070.6	36.81	736.28	1087	36.086	49.709	0	0	4.136	-0.55016	-11.117	-16.065	4.8088	4.2767	10.552	14.081	8.9449	3.7266	-0.56459	-1.9834	1471.9
9.3	931	72	NaN	7.5662	9.9259	6.1243	-173	14.71	8.1973	-34.209	-733.97	1070.6	36.959	736.36	1087	37.103	49.156	0	0	4.081	-0.60603	-11.114	-16.062	4.7951	4.2287	10.565	14.071	8.876	3.6227	-0.54912	-1.9906	1472.1
9.31	932	72	NaN	7.5616	9.9524	6.1245	-173.04	14.713	8.1897	-34.196	-734.06	1070.6	37.107	736.43	1087	36.509	49.942	0	0	4.0392	-0.64844	-11.111	-16.059	4.7856	4.1827	10.59	14.075	8.8248	3.5343	-0.52074	-1.9837	1472.3
9.32	933	72	NaN	7.5575	9.9838	6.1412	-173.1	14.709	8.2019	-34.238	-734.19	1070.7	37.356	736.53	1087	35.672	48.992	0	0	4.1214	-0.56502	-11.107	-16.055	4.7705	4.1145	10.619	14.074	8.8919	3.5495	-0.4878	-1.9816	1472.6
9.33	934	72	NaN	7.5536	10.014	6.165	-173.16	14.695	8.2106	-34.306	-734.34	1070.7	37.612	736.66	1087	35.611	49.888	0	0	4.161	-0.52484	-11.103	-16.051	4.7546	4.0427	10.647	14.063	8.9156	3.5179	-0.45595	-1.9882	1472.8
9.34	935	72	NaN	7.5515	10.041	6.1595	-173.19	14.681	8.1652	-34.276	-734.47	1070.8	37.659	736.8	1087	35.623	49.694	0	0	4.1506	-0.53532	-11.098	-16.046	4.7524	4.0115	10.671	14.051	8.903	3.4762	-0.42677	-1.995	1473.1
9.35	936	72	NaN	7.5564	10.073	6.1407	-173.26	14.681	8.1234	-34.213	-734.6	1070.8	37.762	736.9	1087	36.957	50.796	0	0	4.2345	-0.45028	-11.093	-16.041	4.7562	3.9362	10.702	14.051	8.9906	3.486	-0.39057	-1.9899	1473.3
9.36	937	72	NaN	7.5505	10.1	6.1546	-173.32	14.672	8.0884	-34.265	-734.74	1070.9	37.858	737.05	1087.1	36.998	50.901	0	0	4.3177	-0.36579	-11.088	-16.036	4.7451	3.8716	10.73	14.043	9.0628	3.5059	-0.35806	-1.9932	1473.6
9.37	938	72	NaN	7.5561	10.143	6.1577	-173.39	14.674	8.0459	-34.281	-734.9	1070.9	37.963	737.25	1087.2	34.999	50.411	0	0	4.3212	-0.3623	-11.082	-16.03	4.7467	3.8019	10.774	14.044	9.0678	3.4396	-0.30823	-1.9862	1474
9.38	939	72	NaN	7.5707	10.193	6.1585	-173.45	14.692	7.978	-34.282	-735.05	1071	37.986	737.46	1087.3	37.394	51.212	0	0	4.318	-0.36551	-11.075	-16.023	4.761	3.7438	10.825	14.06	9.079	3.3783	-0.24988	-1.9631	1474.4
9.39	940	72	NaN	7.5788	10.226	6.1889	-173.47	14.723	7.8753	-34.363	-735.18	1071.1	37.817	737.65	1087.4	34.855	51.172	0	0	4.3098	-0.37387	-11.066	-16.014	4.7731	3.7258	10.86	14.089	9.0828	3.352	-0.20646	-1.9247	1474.7
9.4	941	72	NaN	7.5948	10.27	6.1895	-173.51	14.79	7.8715	-34.346	-735.27	1071.1	37.928	737.82	1087.5	36.161	50.309	0	0	4.2806	-0.40344	-11.061	-16.009	4.7859	3.6762	10.907	14.153	9.0665	3.2728	-0.15451	-1.8556	1475
9.41	942	72	NaN	7.5998	10.309	6.2131	-173.56	14.864	7.8606	-34.415	-735.37	1071.2	38.045	738.02	1087.6	36.027	50.576	0	0	4.2325	-0.45227	-11.059	-16.007	4.7843	3.6218	10.948	14.225	9.0167	3.1696	-0.11159	-1.7825	1475.3
9.42	943	72	NaN	7.6072	10.349	6.2127	-173.61	14.966	7.8703	-34.423	-735.44	1071.2	38.216	738.21	1087.8	34.989	49.041	0	0	4.2979	-0.38585	-11.057	-16.005	4.7853	3.5682	10.992	14.324	9.0833	3.1823	-0.06524	-1.6815	1475.5
9.43	944	72	NaN	7.6156	10.385	6.2026	-173.65	15.093	7.8801	-34.413	-735.53	1071.3	38.38	738.39	1087.9	38.043	49.742	0	0	4.3303	-0.35299	-11.055	-16.003	4.7882	3.519	11.031	14.447	9.1186	3.166	-0.024083	-1.5567	1475.8
9.44	945	72	NaN	7.6182	10.405	6.2134	-173.69	15.233	7.8455	-34.48	-735.66	1071.4	38.436	738.61	1088.1	38.374	50.419	0	0	4.231	-0.45376	-11.054	-16.002	4.7868	3.4775	11.053	14.585	9.0178	3.0237	-0.00090461	-1.4172	1476.2
9.45	946	72	NaN	7.625	10.432	6.1625	-173.72	15.457	7.7003	-34.393	-735.82	1071.4	38.321	738.99	1088.2	37.181	50.171	0	0	4.1916	-0.49375	-11.054	-16.002	4.8024	3.4546	11.082	14.807	8.9941	2.9609	0.028245	-1.1947	1476.7
9.46	947	72	NaN	7.6291	10.445	6.1345	-173.91	15.587	7.5478	-34.369	-735.96	1071.5	38.105	739.48	1088.2	36.361	51.281	0	0	4.1882	-0.49723	-11.053	-16.001	4.817	3.2824	11.095	14.937	9.0052	2.7851	0.041189	-1.0641	1477.3
9.47	948	72	NaN	7.6381	10.457	6.11	-174.03	15.739	7.4438	-34.33	-736.07	1071.5	38.105	739.85	1088.2	36.303	49.328	0	0	4.1254	-0.56095	-11.054	-16.002	4.8284	3.1643	11.106	15.09	8.9538	2.6034	0.051712	-0.91219	1477.8
9.48	949	72	NaN	7.6462	10.469	6.0991	-174.09	15.928	7.3285	-34.32	-736.16	1071.5	38.158	740.11	1088.2	36.581	50.969	0	0	4.062	-0.62531	-11.055	-16.003	4.8355	3.1026	11.117	15.28	8.8975	2.4773	0.062079	-0.72296	1478.1
9.49	950	72	NaN	7.6458	10.48	6.1157	-174.16	16.134	7.1168	-34.4	-736.25	1071.6	37.977	740.32	1088.2	35.71	49.824	0	0	4.0069	-0.68121	-11.055	-16.003	4.8396	3.0372	11.126	15.488	8.8465	2.356	0.070698	-0.5155	1478.4
9.5	951	72	NaN	7.6494	10.496	6.1347	-174.21	16.349	6.8431	-34.478	-736.34	1071.6	37.629	740.46	1088.2	37.35	48.498	0	0	3.951	-0.73795	-11.055	-16.003	4.8541	2.9961	11.138	15.707	8.8051	2.2581	0.083367	-0.29633	1478.7
9.51	952	72	NaN	7.6615	10.506	6.1378	-174.26	16.551	6.7461	-34.5	-736.43	1071.6	37.796	740.52	1088.2	36.184	49.514	0	0	3.8925	-0.79727	-11.054	-16.002	4.8592	2.9388	11.148	15.91	8.7517	2.1416	0.093193	-0.092768	1478.8
9.52	953	72	NaN	7.673	10.517	6.1563	-174.33	16.744	6.4681	-34.553	-736.55	1071.6	37.651	740.71	1088.2	37.142	48.972	0	0	3.8767	-0.81333	-11.054	-16.002	4.8748	2.8671	11.158	16.102	8.7514	2.0538	0.10386	0.099951	1479.1
9.53	954	72	NaN	7.6831	10.526	6.1767	-174.42	16.857	6.1268	-34.607	-736.67	1071.6	37.379	741	1088.2	35.874	48.819	0	0	3.8779	-0.81204	-11.055	-16.003	4.8941	2.7904	11.167	16.216	8.772	1.9784	0.11235	0.21314	1479.5
9.54	955	72	NaN	7.6946	10.532	6.1812	-174.5	16.823	5.9033	-34.613	-736.77	1071.6	37.327	741.33	1088.1	35.681	50.196	0	0	3.8437	-0.84678	-11.056	-16.004	4.9082	2.7153	11.172	16.183	8.7519	1.8685	0.11575	0.17901	1479.9
9.55	956	72	NaN	7.7159	10.546	6.1982	-174.6	16.674	5.5737	-34.63	-736.9	1071.6	37.125	741.81	1088.1	36.368	50.679	0	0	3.7984	-0.89276	-11.057	-16.005	4.9378	2.6181	11.185	16.035	8.7362	1.7254	0.12835	0.030412	1480.5
9.56	957	72	NaN	7.7282	10.544	6.228	-174.67	16.49	5.318	-34.694	-737.01	1071.6	36.945	742.17	1088.1	37.017	49.397	0	0	3.7378	-0.95426	-11.057	-16.005	4.9554	2.5557	11.183	15.85	8.6932	1.6014	0.12641	-0.15459	1481
9.57	958	72	NaN	7.7356	10.552	6.2546	-174.74	16.253	5.0984	-34.738	-737.1	1071.6	36.86	742.49	1088.2	35.662	48.842	0	0	3.7072	-0.9853	-11.058	-16.006	4.9652	2.4942	11.192	15.613	8.6724	1.5089	0.13463	-0.39312	1481.4
9.58	959	72	NaN	7.7447	10.567	6.2717	-174.81	15.936	4.8734	-34.749	-737.18	1071.6	36.803	742.86	1088.2	36.042	48.424	0	0	3.7244	-0.96788	-11.06	-16.008	4.9768	2.4225	11.208	15.295	8.7012	1.4546	0.1487	-0.71253	1481.9
9.59	960	72	NaN	7.7586	10.581	6.283	-174.89	15.495	4.586	-34.743	-737.28	1071.6	36.658	743.35	1088.2	36.981	50.458	0	0	3.6616	-1.0316	-11.061	-16.009	4.9978	2.3453	11.223	14.852	8.6593	1.3137	0.16238	-1.1563	1482.4
9.6	961	72	NaN	7.7661	10.595	6.3228	-174.94	14.795	4.1114	-34.814	-737.43	1071.6	36.208	743.96	1088.4	36.779	50.428	0	0	3.5813	-1.1131	-11.061	-16.01	5.0213	2.3143	11.242	14.148	8.6026	1.2013	0.18053	-1.8617	1483.2
9.61	962	72	NaN	7.7701	10.625	6.3469	-174.95	14.191	3.8532	-34.842	-737.49	1071.6	36.166	744.47	1088.4	36.984	51	0	0	3.5675	-1.127	-11.061	-16.009	5.0269	2.307	11.274	13.542	8.5944	1.18	0.21332	-2.4672	1483.8
9.62	963	72	NaN	7.7777	10.645	6.376	-174.99	13.52	3.555	-34.881	-737.58	1071.6	36.008	745.1	1088.5	36.454	49.165	0	0	3.5322	-1.1629	-11.061	-16.009	5.0404	2.2695	11.297	12.868	8.5726	1.1066	0.23622	-3.1407	1484.5
9.63	964	72	NaN	7.7881	10.672	6.4122	-175.02	12.652	3.2035	-34.921	-737.7	1071.7	35.788	745.92	1088.6	34.188	48.18	0	0	3.4739	-1.2221	-11.062	-16.01	5.0595	2.2488	11.326	11.998	8.5333	1.0267	0.26441	-4.0118	1485.4
9.64	965	72	NaN	7.8	10.716	6.4503	-175	11.619	2.8301	-34.941	-737.8	1071.7	35.576	746.89	1088.6	38.454	49.784	0	0	3.5027	-1.1928	-11.063	-16.011	5.0808	2.2854	11.371	10.964	8.5834	1.0926	0.30724	-5.0474	1486.5
9.65	966	72	NaN	7.8146	10.743	6.4739	-174.95	10.944	2.4726	-34.932	-737.89	1071.7	35.144	747.68	1088.7	36.456	51.625	0	0	3.5467	-1.1481	-11.065	-16.013	5.1139	2.3493	11.4	10.287	8.6606	1.2011	0.33494	-5.7263	1487.3
9.66	967	72	NaN	7.8202	10.772	6.5005	-174.88	10.328	2.2564	-34.92	-737.99	1071.7	35.045	748.25	1088.8	36.852	51.298	0	0	3.5744	-1.12	-11.066	-16.014	5.125	2.4228	11.43	9.6699	8.6995	1.3028	0.36395	-6.344	1488
9.67	968	72	NaN	7.8332	10.821	6.561	-174.79	9.6037	1.8728	-34.975	-738.09	1071.7	34.6	749.07	1088.9	38.308	49.868	0	0	3.6041	-1.0899	-11.066	-16.014	5.1546	2.5271	11.482	8.943	8.7587	1.4372	0.4153	-7.0715	1488.9
9.68	969	72	NaN	7.8504	10.886	6.6353	-174.7	8.8182	1.4784	-35.044	-738.18	1071.7	34.177	750.05	1088.9	34.41	51.22	0	0	3.6591	-1.0341	-11.067	-16.015	5.1874	2.6356	11.547	8.1571	8.8465	1.6015	0.48	-7.8582	1489.9
9.69	970	72	NaN	7.8652	10.95	6.698	-174.62	8.1263	1.218	-35.082	-738.26	1071.8	34.026	750.96	1088.9	36.124	50.571	0	0	3.7196	-0.97276	-11.069	-16.017	5.2083	2.7184	11.608	7.4679	8.9278	1.7456	0.53906	-8.5491	1490.9
9.7	971	72	NaN	7.8677	10.971	6.7256	-174.6	7.8982	1.0654	-35.112	-738.31	1071.8	33.783	751.28	1088.9	36.795	50.175	0	0	3.7844	-0.90691	-11.072	-16.02	5.2196	2.7504	11.63	7.239	9.004	1.8435	0.55874	-8.7806	1491.3
9.71	972	72	NaN	7.8873	11.059	6.7952	-174.53	7.2271	0.75241	-35.131	-738.38	1071.9	33.326	752.25	1089	37.829	50.415	0	0	3.7338	-0.95835	-11.074	-16.022	5.2578	2.8402	11.716	6.5702	8.9916	1.8818	0.64206	-9.4521	1492.3
9.72	973	72	NaN	7.8944	11.152	6.8591	-174.43	6.5098	0.40137	-35.128	-738.49	1071.9	32.69	753.29	1089	36.161	50.095	0	0	3.7183	-0.97406	-11.076	-16.025	5.2915	2.9641	11.807	5.8547	9.0097	1.9901	0.73058	-10.17	1493.4
9.73	974	72	NaN	7.8905	11.243	6.9212	-174.33	5.7733	0.1191	-35.112	-738.63	1072	32.13	754.31	1089	35.152	49.87	0	0	3.82	-0.87086	-11.077	-16.025	5.3116	3.0926	11.895	5.1213	9.1316	2.2218	0.81802	-10.904	1494.6
9.74	975	72	NaN	7.8845	11.328	6.9814	-174.23	5.0709	-0.036623	-35.086	-738.79	1072	31.818	755.23	1088.9	37.189	50.217	0	0	3.921	-0.7683	-11.078	-16.026	5.3204	3.204	11.975	4.4237	9.2415	2.4357	0.89643	-11.603	1495.6
9.75	976	72	NaN	7.8944	11.387	7.021	-174.15	4.5815	-0.094704	-35.034	-738.91	1072	31.727	755.91	1088.8	36.344	50.456	0	0	4.0202	-0.66773	-11.081	-16.029	5.3371	3.2927	12.031	3.9369	9.3573	2.625	0.9507	-12.092	1496.4
9.76	977	72	NaN	7.8952	11.426	7.0486	-174.11	4.3254	-0.029878	-35.02	-738.96	1072	31.895	756.25	1088.8	37.022	48.956	0	0	4.0238	-0.66407	-11.084	-16.032	5.3327	3.3235	12.068	3.6838	9.3565	2.6595	0.98414	-12.348	1496.8
9.77	978	72	NaN	7.9107	11.538	7.1388	-173.95	3.8044	-0.16142	-34.982	-739.13	1072.1	31.567	756.94	1088.8	37.501	50.178	0	0	3.9652	-0.72353	-11.088	-16.036	5.3637	3.5019	12.176	3.1668	9.3288	2.7784	1.0881	-12.869	1497.6
9.78	979	72	NaN	7.9251	11.651	7.2177	-173.79	3.3456	-0.33696	-34.901	-739.31	1072.1	31.128	757.6	1088.7	36.864	50.863	0	0	4.001	-0.68721	-11.089	-16.037	5.3995	3.6842	12.287	2.7106	9.4004	2.997	1.1976	-13.326	1498.5
9.79	980	72	NaN	7.9342	11.737	7.2695	-173.7	3.0836	-0.45774	-34.8	-739.46	1072.2	30.832	758.07	1088.8	36.871	49.77	0	0	4.0375	-0.6501	-11.09	-16.038	5.4247	3.7954	12.372	2.449	9.4622	3.1453	1.2816	-13.589	1499.1
9.8	981	72	NaN	7.9554	11.85	7.3856	-173.6	2.7693	-0.55654	-34.777	-739.69	1072.2	30.612	758.71	1088.8	35.651	50.692	0	0	4.0719	-0.61526	-11.092	-16.04	5.4567	3.9033	12.483	2.136	9.5285	3.288	1.3911	-13.904	1499.9
9.81	982	72	NaN	7.9794	11.931	7.4859	-173.56	2.5651	-0.62654	-34.778	-739.82	1072.3	30.43	759.15	1088.8	35.527	50.219	0	0	4.066	-0.62123	-11.094	-16.042	5.4884	3.9534	12.564	1.9326	9.5544	3.3322	1.4697	-14.109	1500.5
9.82	983	72	NaN	7.9929	12.008	7.5977	-173.52	2.364	-0.71003	-34.833	-739.98	1072.3	30.21	759.61	1088.9	37.198	50.135	0	0	4.044	-0.64349	-11.096	-16.044	5.5093	3.9983	12.64	1.7323	9.5533	3.3548	1.5439	-14.312	1501.1
9.83	984	72	NaN	8.0045	12.09	7.6963	-173.49	2.149	-0.75513	-34.845	-740.12	1072.4	30.082	760.11	1088.9	36.759	51.702	0	0	3.9815	-0.707	-11.097	-16.045	5.5264	4.0329	12.721	1.5181	9.5078	3.3259	1.6247	-14.527	1501.7
9.84	985	72	NaN	8.0184	12.169	7.767	-173.47	1.949	-0.74375	-34.8	-740.23	1072.4	30.092	760.56	1088.9	38.089	49.986	0	0	3.906	-0.78361	-11.097	-16.045	5.5426	4.0515	12.799	1.319	9.4485	3.2679	1.7017	-14.726	1502.3
9.85	986	72	NaN	8.032	12.21	7.8097	-173.47	1.8477	-0.7041	-34.784	-740.31	1072.4	30.171	760.75	1088.9	36.481	49.623	0	0	3.9952	-0.69304	-11.099	-16.047	5.5542	4.0502	12.838	1.2192	9.5494	3.3571	1.7396	-14.828	1502.6
9.86	987	72	NaN	8.049	12.327	7.962	-173.43	1.4908	-0.65157	-34.783	-740.6	1072.4	30.294	761.56	1088.9	36.186	49.254	0	0	4.0382	-0.64937	-11.101	-16.049	5.5684	4.0863	12.953	0.86431	9.6066	3.4369	1.8528	-15.184	1503.7
9.87	988	72	NaN	8.0588	12.493	8.1983	-173.44	1.1157	-0.6123	-34.838	-740.94	1072.5	30.276	762.54	1088.8	37.708	48.12	0	0	4.0143	-0.67372	-11.102	-16.05	5.579	4.0804	13.115	0.49337	9.5932	3.4067	2.0128	-15.557	1505
9.88	989	72	NaN	8.0638	12.636	8.4008	-173.47	0.8608	-0.5833	-34.881	-741.19	1072.5	30.229	763.32	1088.8	36.654	48.681	0	0	4.0141	-0.67386	-11.103	-16.051	5.5857	4.0492	13.255	0.24197	9.5999	3.3753	2.152	-15.809	1506
9.89	990	72	NaN	8.0671	12.741	8.5365	-173.51	0.75361	-0.57867	-34.888	-741.32	1072.5	30.173	763.82	1088.8	35.132	49.673	0	0	4.0243	-0.66357	-11.104	-16.052	5.5919	4.0177	13.358	0.13631	9.6162	3.3541	2.2545	-15.915	1506.6
9.9	991	72	NaN	8.0728	12.847	8.6602	-173.51	0.7101	-0.62897	-34.878	-741.46	1072.5	30.036	764.26	1088.8	39.236	49.783	0	0	4.0545	-0.63289	-11.104	-16.052	5.6042	4.017	13.465	0.092051	9.6587	3.3841	2.3608	-15.96	1507.2
9.91	992	72	NaN	8.0875	12.955	8.7742	-173.53	0.70059	-0.63266	-34.838	-741.57	1072.5	30.023	764.69	1088.8	31.185	49.382	0	0	4.0838	-0.6032	-11.105	-16.053	5.6218	4.0001	13.573	0.082185	9.7055	3.3969	2.4685	-15.971	1507.7
9.92	993	72	NaN	8.0916	13.111	8.9884	-173.57	0.75101	-0.60384	-34.91	-741.68	1072.5	30.104	765.15	1088.8	49.289	50.045	0	0	4.1044	-0.58224	-11.107	-16.055	5.621	3.9551	13.729	0.13376	9.7254	3.3728	2.6219	-15.921	1508.3
9.93	994	72	NaN	8.0837	13.247	9.216	-173.61	0.81227	-0.57608	-35.068	-741.77	1072.5	30.163	765.55	1088.8	52.872	50.798	1	0	4.1461	-0.53988	-11.109	-16.057	5.6056	3.9113	13.863	0.1965	9.7518	3.3714	2.7542	-15.86	1508.8
9.94	995	72	NaN	8.0716	13.343	9.4105	-173.64	0.87217	-0.57167	-35.224	-741.84	1072.6	30.139	765.88	1088.8	42.583	50.683	1	0	4.2114	-0.47372	-11.111	-16.059	5.5892	3.8812	13.958	0.25661	9.8006	3.4075	2.8478	-15.802	1509.2
9.95	996	72	NaN	8.0691	13.422	9.563	-173.66	0.94957	-0.60073	-35.241	-741.92	1072.6	30.013	766.28	1088.9	39.749	46.936	0	0	4.2218	-0.46315	-11.112	-16.06	5.5916	3.8612	14.04	0.33123	9.8134	3.3981	2.9279	-15.729	1509.7
9.96	997	72	NaN	8.0367	13.52	9.7937	-173.74	1.0884	-0.59392	-35.258	-742.07	1072.6	29.935	766.79	1089	37.35	50.408	0	0	4.2317	-0.4531	-11.114	-16.062	5.5626	3.7867	14.142	0.4666	9.7943	3.3336	3.028	-15.595	1510.4
9.97	998	72	NaN	8.0047	13.6	10.004	-173.84	1.2325	-0.52087	-35.195	-742.23	1072.5	30.063	767.22	1089	35.585	49.3	0	0	4.2796	-0.40443	-11.117	-16.065	5.5291	3.685	14.226	0.60681	9.8087	3.2806	3.1092	-15.458	1510.9
9.98	999	72	NaN	7.9893	13.67	10.156	-173.94	1.3583	-0.47684	-35.048	-742.34	1072.5	30.105	767.59	1089.1	36.237	48.869	0	0	4.319	-0.36445	-11.119	-16.067	5.5186	3.5861	14.3	0.7277	9.8376	3.2217	3.1818	-15.339	1511.4
9.99	1000	72	NaN	7.9808	13.743	10.257	-174.04	1.4806	-0.46629	-34.816	-742.41	1072.4	30.045	767.89	1089.2	36.364	49.853	0	0	4.352	-0.33102	-11.119	-16.067	5.5216	3.5014	14.38	0.84332	9.8736	3.1704	3.2612	-15.224	1511.8
10	1001	72	NaN	7.9535	13.839	10.351	-174.12	1.6378	-0.43712	-34.519	-742.46	1072.2	30.044	768.17	1089.3	37.137	48.637	0	0	4.393	-0.28938	-11.12	-16.068	5.5062	3.4288	14.486	0.99095	9.8992	3.1395	3.3657	-15.077	1512.1
10.01	1002	72	NaN	7.9183	13.974	10.547	-174.21	1.8234	-0.39615	-34.436	-742.46	1072.2	30.046	768.4	1089.4	37.139	48.598	0	0	4.4412	-0.24046	-11.122	-16.07	5.4745	3.3486	14.627	1.1702	9.9157	3.1081	3.5045	-14.9	1512.3
10.02	1003	72	NaN	7.7923	14.274	11.103	-174.39	2.2442	-0.32089	-34.801	-742.44	1072.2	29.932	768.7	1089.7	37.402	49.903	0	0	4.489	-0.19199	-11.125	-16.073	5.3394	3.155	14.937	1.5811	9.8284	2.963	3.8123	-14.491	1512.6
10.03	1004	72	NaN	7.69	14.537	11.558	-174.55	2.6172	-0.2384	-35.054	-742.41	1072.2	29.857	768.93	1089.9	36.716	48.796	0	0	4.551	-0.12904	-11.127	-16.075	5.2307	2.9924	15.209	1.9457	9.7817	2.8634	4.082	-14.129	1512.8
10.04	1005	72	NaN	7.6054	14.747	11.886	-174.65	2.9114	-0.14767	-35.191	-742.38	1072.2	29.827	769.11	1090.1	35.992	48.785	0	0	4.6542	-0.024336	-11.127	-16.075	5.1423	2.8889	15.424	2.2343	9.7965	2.8645	4.2968	-13.841	1513
10.05	1006	72	NaN	7.482	14.975	12.255	-174.72	3.2197	-0.031552	-35.438	-742.34	1072.3	29.796	769.34	1090.2	36.653	50.215	0	0	4.725	0.047463	-11.128	-16.076	5.0111	2.8093	15.655	2.5394	9.736	2.8567	4.527	-13.537	1513.2
10.06	1007	72	NaN	7.4071	15.176	12.512	-174.83	3.552	0.15366	-35.321	-742.33	1072.2	29.966	769.57	1090.3	36.638	49.871	0	0	4.7766	0.09982	-11.13	-16.078	4.9344	2.6953	15.862	2.8661	9.711	2.7952	4.7323	-13.211	1513.4
10.07	1008	72	NaN	7.2728	15.463	12.813	-174.94	4.1298	0.24183	-35.059	-742.25	1072.1	29.663	769.7	1090.5	35.777	48.207	0	0	4.7986	0.1222	-11.13	-16.078	4.8216	2.6046	16.162	3.4314	9.6203	2.7268	5.0315	-12.647	1513.5
10.08	1009	72	NaN	7.1383	15.693	13.075	-175.03	4.6654	0.34543	-34.872	-742.23	1072	29.467	769.86	1090.7	36.548	48.603	0	0	4.8207	0.14456	-11.131	-16.079	4.7019	2.5329	16.401	3.9576	9.5225	2.6775	5.2705	-12.121	1513.6
10.09	1010	72	NaN	6.999	15.908	13.361	-175.12	5.2202	0.56008	-34.772	-742.21	1071.9	29.549	770.02	1090.8	35.832	50.627	0	0	4.7784	0.10171	-11.131	-16.079	4.5635	2.4472	16.621	4.5077	9.3419	2.5489	5.4899	-11.571	1513.7
10.1	1011	72	NaN	6.8375	16.193	13.753	-175.24	5.9428	0.92474	-34.691	-742.07	1072	29.843	770.14	1090.8	34.624	50.123	0	0	4.7803	0.10361	-11.131	-16.079	4.3938	2.3184	16.907	5.2282	9.1742	2.422	5.7764	-10.851	1513.7
10.11	1012	72	NaN	6.7473	16.351	13.995	-175.31	6.5256	1.0762	-34.619	-741.99	1072	29.809	770.22	1090.9	36.087	50.078	0	0	4.8763	0.20103	-11.131	-16.079	4.3077	2.2549	17.068	5.8087	9.184	2.4559	5.9366	-10.271	1513.7
10.12	1013	72	NaN	6.5712	16.44	14.555	-175.39	7.3458	1.337	-35.36	-742.27	1072.3	29.854	770.36	1091	35.914	49.294	0	0	4.9772	0.30338	-11.132	-16.08	4.1026	2.1373	17.15	6.6364	9.0797	2.4407	6.0174	-9.444	1514.1
10.13	1014	72	NaN	6.466	16.514	14.933	-175.48	8.0289	1.5775	-35.659	-742.36	1072.5	29.935	770.45	1091.1	38.029	49.847	0	0	5.0778	0.40547	-11.134	-16.082	3.9832	2.0396	17.219	7.3238	9.061	2.445	6.0851	-8.7582	1514.3
10.14	1015	72	NaN	6.4168	16.563	15.133	-175.55	8.6866	1.8748	-35.44	-742.3	1072.5	30.18	770.56	1091.2	34.894	48.473	0	0	5.1433	0.47191	-11.136	-16.084	3.9332	1.9698	17.268	7.9808	9.0765	2.4417	6.1322	-8.1035	1514.4
10.15	1016	72	NaN	6.3729	16.575	15.28	-175.6	9.4694	2.2921	-34.97	-742.26	1072.5	30.649	770.71	1091.2	34.996	47.521	0	0	5.1885	0.51781	-11.139	-16.087	3.8895	1.9211	17.284	8.7596	9.078	2.4389	6.1459	-7.327	1514.5
10.16	1017	72	NaN	6.4185	16.634	15.175	-175.62	9.7722	2.3993	-34.158	-741.9	1072.2	30.712	770.78	1091.3	34.248	50.672	0	0	5.2077	0.53727	-11.141	-16.089	3.9629	1.9294	17.355	9.052	9.1706	2.4667	6.2138	-7.0368	1514.2
10.17	1018	72	NaN	6.3774	16.465	15.453	-175.64	10.566	2.6654	-34.295	-742.24	1072.4	30.685	770.83	1091.4	36.852	49.48	0	0	5.2664	0.59682	-11.143	-16.091	3.9183	1.9023	17.184	9.8476	9.1846	2.4991	6.0405	-6.2437	1514.6
10.18	1019	72	NaN	6.3606	16.213	15.772	-175.61	11.767	3.1974	-34.159	-742.47	1072.5	31.006	770.94	1091.5	34.368	48.795	0	0	5.3867	0.71892	-11.146	-16.094	3.8951	1.9274	16.933	11.046	9.2818	2.6463	5.7875	-5.0481	1514.9
10.19	1020	72	NaN	6.3714	15.98	16.002	-175.55	12.856	3.7312	-33.84	-742.56	1072.5	31.432	771.01	1091.7	35.393	50.358	0	0	5.4677	0.80114	-11.149	-16.097	3.902	1.9758	16.705	12.131	9.3697	2.7769	5.5562	-3.9662	1515.1
10.2	1021	72	NaN	6.398	15.828	16.09	-175.53	13.437	4.0268	-33.572	-742.59	1072.5	31.669	770.97	1091.8	35.208	49.578	0	0	5.5443	0.87882	-11.152	-16.1	3.9299	2.0068	16.557	12.708	9.4741	2.8856	5.4049	-3.3918	1515.1
10.21	1022	72	NaN	6.4947	15.662	16.081	-175.48	14.216	4.421	-32.634	-742.31	1072.3	32.027	770.88	1091.9	35.11	48.743	0	0	5.6749	1.0113	-11.154	-16.102	4.0479	2.0701	16.404	13.475	9.7228	3.0815	5.25	-2.6272	1514.7
10.22	1023	72	NaN	6.5138	15.553	16.122	-175.47	14.529	4.5457	-32.435	-742.34	1072.2	32.083	770.86	1091.9	36.271	50.511	0	0	5.7729	1.1108	-11.151	-16.099	4.0724	2.0905	16.298	13.784	9.8452	3.2012	5.1469	-2.3147	1514.7
10.23	1024	72	NaN	6.5374	15.264	16.273	-175.43	15.277	4.908	-32.211	-742.5	1072.3	32.397	770.62	1092	36.477	50.038	0	0	5.8379	1.1768	-11.144	-16.092	4.0925	2.1242	16.011	14.53	9.9304	3.301	4.8674	-1.5615	1514.6
10.24	1025	72	NaN	6.5676	14.941	16.434	-175.4	16.111	5.2497	-31.94	-742.65	1072.3	32.591	770.3	1092.1	34.646	48.893	0	0	5.8189	1.1575	-11.143	-16.091	4.1253	2.1574	15.691	15.362	9.9442	3.3149	4.5478	-0.72928	1514.5
10.25	1026	72	NaN	6.591	14.735	16.517	-175.4	16.631	5.3262	-31.713	-742.72	1072.3	32.369	770.04	1092.2	34.563	49.635	0	0	5.7861	1.1242	-11.143	-16.091	4.1653	2.1696	15.488	15.878	9.9514	3.2937	4.3446	-0.21359	1514.2
10.26	1027	72	NaN	6.5933	14.533	16.6	-175.42	17.143	5.4883	-31.509	-742.81	1072.3	32.377	769.7	1092.3	37.995	49.896	0	0	5.7993	1.1376	-11.145	-16.093	4.1746	2.1658	15.289	16.386	9.9739	3.3034	4.1446	0.29368	1514
10.27	1028	72	NaN	6.6268	14.192	16.89	-175.4	17.898	5.7268	-31.741	-743.02	1072.4	32.438	769.06	1092.4	36.036	50.234	0	0	5.8285	1.1672	-11.146	-16.094	4.1964	2.1671	14.949	17.141	10.025	3.3343	3.8033	1.0472	1513.6
10.28	1029	72	NaN	6.581	13.882	17.049	-175.31	18.629	5.9013	-31.543	-743.14	1072.5	32.164	768.44	1092.5	35.02	50.977	0	0	5.88	1.2195	-11.146	-16.094	4.1676	2.2771	14.642	17.869	10.048	3.4966	3.4958	1.775	1513.1
10.29	1030	72	NaN	6.5199	13.63	17.148	-175.21	19.223	6.0726	-31.271	-743.22	1072.5	31.957	767.86	1092.6	36.396	52.517	0	0	5.9126	1.2525	-11.145	-16.093	4.1239	2.3891	14.392	18.461	10.036	3.6416	3.2468	2.3678	1512.5
10.3	1031	72	NaN	6.5021	13.446	17.262	-175.17	19.621	6.2618	-31.244	-743.29	1072.5	32.055	767.37	1092.6	36.434	51.739	0	0	5.9298	1.27	-11.145	-16.093	4.1027	2.4268	14.208	18.859	10.033	3.6968	3.0631	2.7665	1512.1
10.31	1032	72	NaN	6.4949	13.349	17.293	-175.12	19.814	6.2831	-31.145	-743.29	1072.5	31.88	767.16	1092.6	37.621	52.185	0	0	5.9818	1.3227	-11.142	-16.09	4.1056	2.492	14.112	19.051	10.087	3.8148	2.9701	2.9608	1511.9
10.32	1033	72	NaN	6.4508	12.942	17.435	-174.88	20.485	6.4113	-30.844	-743.43	1072.5	31.263	766.16	1092.7	37.218	51.373	0	0	6.0184	1.3599	-11.139	-16.087	4.0949	2.7656	13.711	19.716	10.113	4.1256	2.5714	3.6291	1511
10.33	1034	72	NaN	6.4093	12.651	17.52	-174.67	20.891	6.5727	-30.623	-743.57	1072.4	31.025	765.4	1092.8	37.111	53.448	0	0	6.0102	1.3516	-11.137	-16.085	4.0699	2.99	13.424	20.119	10.08	4.3416	2.2867	4.034	1510.4
10.34	1035	72	NaN	6.3667	12.454	17.574	-174.48	21.166	6.7447	-30.469	-743.68	1072.4	31.03	764.64	1092.8	37.019	54.351	0	0	5.9998	1.341	-11.134	-16.082	4.0319	3.1875	13.228	20.392	10.032	4.5285	2.0938	4.3096	1509.7
10.35	1036	72	NaN	6.3186	12.285	17.637	-174.28	21.397	6.892	-30.351	-743.71	1072.4	31.013	763.75	1092.8	36.408	53.751	0	0	5.9826	1.3236	-11.131	-16.079	3.9875	3.3885	13.059	20.623	9.9701	4.7121	1.9273	4.5437	1508.8
10.36	1037	72	NaN	6.2691	12.098	17.74	-174.11	21.332	6.9359	-30.281	-743.65	1072.5	30.661	763.35	1092.8	36.805	53.098	0	0	5.9383	1.2787	-11.128	-16.076	3.9534	3.5719	12.868	20.562	9.8917	4.8506	1.7401	4.4861	1508.4
10.37	1038	72	NaN	6.2632	11.975	17.786	-173.95	21.422	7.0669	-30.185	-743.56	1072.5	30.695	762.45	1092.8	35.111	52.933	0	0	5.8767	1.2161	-11.123	-16.071	3.9483	3.7384	12.746	20.651	9.825	4.9545	1.6228	4.58	1507.4
10.38	1039	72	NaN	6.268	11.819	17.829	-173.82	21.355	7.1909	-30.065	-743.48	1072.5	30.709	761.63	1092.7	35.212	56.102	0	0	5.8515	1.1906	-11.119	-16.067	3.9558	3.8721	12.589	20.586	9.8073	5.0627	1.4692	4.5184	1506.5
10.39	1040	72	NaN	6.2817	11.668	17.845	-173.74	21.161	7.2107	-29.917	-743.43	1072.5	30.498	761.18	1092.6	38.778	55.646	0	0	5.8068	1.1452	-11.116	-16.064	3.9823	3.9655	12.434	20.395	9.789	5.1106	1.3176	4.3307	1506
10.4	1041	72	NaN	6.3052	11.54	17.818	-173.69	20.929	7.1443	-29.721	-743.41	1072.5	30.143	761	1092.5	37.183	56.517	0	0	5.7242	1.0614	-11.115	-16.063	4.0264	4.0272	12.303	20.166	9.7506	5.0885	1.1883	4.1036	1505.7
10.41	1042	72	NaN	6.3408	11.402	17.752	-173.64	20.805	7.215	-29.422	-743.42	1072.4	30.205	760.43	1092.4	37.185	55.361	0	0	5.642	0.97797	-11.113	-16.061	4.0702	4.0924	12.166	20.041	9.7122	5.0704	1.0525	3.9796	1505.2
10.42	1043	72	NaN	6.3982	11.22	17.784	-173.48	20.639	7.3144	-29.402	-743.41	1072.4	30.042	759.62	1092.2	39.709	56.018	0	0	5.56	0.89476	-11.112	-16.06	4.1333	4.2561	11.977	19.882	9.6933	5.1509	0.86461	3.8222	1504.3
10.43	1044	72	NaN	6.4568	11.095	17.775	-173.36	20.479	7.3552	-29.307	-743.38	1072.3	29.854	759.05	1092	36.56	56.566	0	0	5.4685	0.80192	-11.111	-16.059	4.2019	4.3893	11.845	19.729	9.6703	5.1912	0.7339	3.67	1503.7
10.44	1045	72	NaN	6.5174	11.003	17.765	-173.26	20.312	7.4164	-29.239	-743.33	1072.3	29.803	758.61	1091.8	36.439	54.992	0	0	5.3722	0.70426	-11.111	-16.059	4.2662	4.4904	11.746	19.569	9.6385	5.1946	0.63549	3.5108	1503.2
10.45	1046	72	NaN	6.5873	10.921	17.775	-173.15	20.123	7.5059	-29.26	-743.27	1072.3	29.827	758.14	1091.6	37.64	55.955	0	0	5.2723	0.60283	-11.11	-16.058	4.3336	4.5971	11.655	19.389	9.6059	5.2	0.54433	3.3309	1502.7
10.46	1047	72	NaN	6.6828	10.84	17.792	-172.96	19.893	7.5174	-29.345	-743.18	1072.4	29.546	757.4	1091.2	36.496	56.891	0	0	5.1425	0.47118	-11.11	-16.058	4.4353	4.7946	11.557	19.176	9.5779	5.2658	0.44737	3.1185	1501.9
10.47	1048	72	NaN	6.7651	10.802	17.743	-172.85	19.72	7.5367	-29.291	-743.1	1072.4	29.448	756.97	1090.9	36.913	56.1	0	0	4.9707	0.29683	-11.108	-16.056	4.5227	4.9072	11.511	19.011	9.4934	5.204	0.40248	2.9548	1501.3
10.48	1049	72	NaN	6.8825	10.784	17.671	-172.72	19.52	7.6529	-29.237	-742.95	1072.4	29.632	756.28	1090.7	35.534	57.932	0	0	4.912	0.23726	-11.109	-16.057	4.6339	5.0307	11.484	18.82	9.5459	5.2679	0.37543	2.7635	1500.5
10.49	1050	72	NaN	6.9921	10.777	17.605	-172.6	19.331	7.7852	-29.203	-742.82	1072.3	29.902	755.66	1090.5	35.142	58.653	0	0	4.885	0.20982	-11.109	-16.057	4.7334	5.1422	11.47	18.638	9.6183	5.352	0.36129	2.5812	1499.8
10.5	1051	72	NaN	7.0814	10.779	17.55	-172.5	19.165	7.8937	-29.184	-742.73	1072.3	30.164	755.22	1090.3	36.939	57.214	0	0	4.8603	0.18476	-11.108	-16.056	4.8126	5.2286	11.467	18.477	9.6729	5.4134	0.35918	2.4204	1499.2
10.51	1052	72	NaN	7.1747	10.794	17.485	-172.43	19	7.9912	-29.148	-742.6	1072.3	30.442	754.83	1090.2	37.099	56.964	0	0	4.8386	0.16279	-11.108	-16.056	4.8958	5.2922	11.478	18.316	9.7344	5.455	0.37009	2.2603	1498.7
10.52	1053	72	NaN	7.3139	10.808	17.395	-172.31	18.851	7.8369	-29.159	-742.45	1072.3	30.044	754.21	1090	37.165	59.004	0	0	4.8421	0.16628	-11.109	-16.057	5.0487	5.4277	11.485	18.175	9.8907	5.594	0.37568	2.118	1497.9
10.53	1054	72	NaN	7.4146	10.821	17.328	-172.25	18.756	7.7663	-29.172	-742.34	1072.3	29.941	753.67	1089.9	35.333	55.942	0	0	4.7896	0.11302	-11.11	-16.058	5.1518	5.4853	11.493	18.084	9.9414	5.5984	0.38353	2.0268	1497.3
10.54	1055	72	NaN	7.5274	10.831	17.231	-172.18	18.611	7.73	-29.15	-742.22	1072.3	30.078	753.16	1089.8	36.043	55.915	0	0	4.6765	-0.0016989	-11.109	-16.057	5.2592	5.5542	11.5	17.942	9.9358	5.5525	0.39051	1.8852	1496.7
10.55	1056	72	NaN	7.6603	10.839	17.095	-172.1	18.417	7.7083	-29.097	-742.08	1072.3	30.382	752.62	1089.7	36.46	56.095	0	0	4.6647	-0.013713	-11.109	-16.057	5.3815	5.6166	11.505	17.75	10.046	5.6029	0.39573	1.6934	1496
10.56	1057	72	NaN	7.7811	10.848	16.95	-172.15	18.268	7.7089	-29.055	-741.93	1072.3	30.754	752.01	1089.6	35.913	53.062	0	0	4.668	-0.010342	-11.109	-16.057	5.4886	5.5589	11.511	17.605	10.157	5.5485	0.40229	1.5482	1495.2
10.57	1058	72	NaN	7.8599	10.846	16.83	-172.25	18.279	7.6501	-28.996	-741.86	1072.3	30.752	751.4	1089.6	37.124	54.889	0	0	4.6577	-0.02083	-11.107	-16.056	5.5687	5.457	11.507	17.618	10.226	5.4361	0.39916	1.5629	1494.6
10.58	1059	72	NaN	7.9098	10.846	16.755	-172.3	18.217	7.5754	-28.957	-741.8	1072.3	30.683	751.21	1089.5	38.133	54.443	0	0	4.5643	-0.11555	-11.107	-16.055	5.6222	5.41	11.505	17.558	10.187	5.2945	0.39779	1.5025	1494.3
10.59	1060	72	NaN	7.9701	10.828	16.641	-172.32	18.07	7.5529	-28.955	-741.74	1072.4	30.944	750.9	1089.4	35.041	53.561	0	0	4.4104	-0.27178	-11.107	-16.055	5.672	5.3801	11.482	17.416	10.082	5.1084	0.3751	1.361	1493.9
10.6	1061	72	NaN	8.0364	10.798	16.496	-172.33	17.911	7.5642	-28.988	-741.69	1072.5	31.377	750.41	1089.4	37.568	54.505	0	0	4.3062	-0.3775	-11.107	-16.055	5.7197	5.3489	11.446	17.263	10.026	4.9714	0.33856	1.2078	1493.4
10.61	1062	72	NaN	8.0755	10.777	16.391	-172.37	17.861	7.5327	-29.042	-741.64	1072.6	31.468	749.97	1089.4	36.535	54.479	0	0	4.2445	-0.44011	-11.108	-16.056	5.7525	5.3027	11.423	17.216	9.9969	4.8626	0.31484	1.1599	1492.9
10.62	1063	72	NaN	8.1319	10.715	16.115	-172.66	17.813	7.5426	-29.038	-741.56	1072.6	32.153	748.96	1089.4	37.843	51.909	0	0	4.1235	-0.56283	-11.108	-16.056	5.781	4.9929	11.36	17.169	9.9045	4.4301	0.25215	1.1128	1491.9
10.63	1064	72	NaN	8.1494	10.686	15.992	-172.73	17.787	7.4484	-29.011	-741.54	1072.6	32.112	748.61	1089.4	39.382	52.665	0	0	4.0209	-0.667	-11.108	-16.056	5.8005	4.9225	11.331	17.142	9.8214	4.2555	0.22354	1.0857	1491.5
10.64	1065	72	NaN	8.1526	10.649	15.839	-172.73	17.702	7.43	-29.025	-741.52	1072.7	32.362	748.22	1089.5	38.227	52.285	0	0	3.9831	-0.70531	-11.108	-16.056	5.793	4.9141	11.293	17.058	9.7761	4.2088	0.18446	1.0015	1491.1
10.65	1066	72	NaN	8.1477	10.597	15.608	-172.79	17.567	7.4527	-29.015	-741.49	1072.8	32.872	747.67	1089.5	38.516	52.015	0	0	3.8947	-0.79508	-11.108	-16.056	5.7679	4.8319	11.238	16.926	9.6626	4.0368	0.12968	0.86988	1490.5
10.66	1067	72	NaN	8.1317	10.547	15.338	-173.03	17.449	7.3703	-28.851	-741.46	1072.8	33.049	747.16	1089.4	36.575	51.934	0	0	3.7791	-0.91238	-11.108	-16.056	5.7506	4.5916	11.185	16.811	9.5296	3.6792	0.076881	0.7551	1490
10.67	1068	72	NaN	8.1189	10.519	15.111	-173.09	17.464	7.2642	-28.631	-741.43	1072.8	33.056	746.56	1089.5	38.404	50.512	0	0	3.7818	-0.9096	-11.108	-16.056	5.7449	4.5403	11.159	16.823	9.5267	3.6307	0.051024	0.76674	1489.4
10.68	1069	72	NaN	8.0983	10.491	14.9	-173.02	17.421	7.253	-28.436	-741.37	1072.8	33.358	746.08	1089.5	36.775	50.574	0	0	3.7845	-0.90682	-11.109	-16.057	5.7194	4.5998	11.133	16.779	9.5039	3.6929	0.024519	0.72187	1488.8
10.69	1070	72	NaN	8.0448	10.462	14.723	-173	17.367	7.2533	-28.367	-741.33	1072.8	33.611	745.65	1089.5	38.28	49.183	0	0	3.8671	-0.823	-11.108	-16.056	5.658	4.6115	11.103	16.726	9.5252	3.7885	-0.0043277	0.67086	1488.4
10.7	1071	72	NaN	7.9547	10.429	14.525	-173.05	17.302	7.2294	-28.339	-741.28	1072.9	33.779	745.17	1089.4	36.302	50.005	0	0	3.9225	-0.76684	-11.107	-16.055	5.5618	4.5608	11.065	16.665	9.4842	3.794	-0.041835	0.61041	1487.8
10.71	1072	72	NaN	7.839	10.386	14.235	-173.11	17.209	7.1637	-28.201	-741.2	1073	33.922	744.57	1089.4	37.522	49.487	0	0	3.9156	-0.77383	-11.108	-16.056	5.4447	4.4923	11.017	16.578	9.3603	3.7185	-0.090559	0.52186	1487.2
10.72	1073	72	NaN	7.7351	10.362	14.015	-173.26	17.13	7.0014	-28.061	-741.11	1073	33.574	744.26	1089.3	37.392	52.466	0	0	3.9401	-0.749	-11.107	-16.055	5.359	4.3634	10.987	16.505	9.2991	3.6144	-0.11985	0.45045	1486.7
10.73	1074	72	NaN	7.5634	10.33	13.681	-173.29	17.039	6.886	-27.826	-740.99	1073.2	33.477	743.76	1089.2	36.179	50.264	0	0	3.9831	-0.70533	-11.105	-16.053	5.1991	4.3506	10.948	16.421	9.1822	3.6452	-0.15734	0.36795	1486.1
10.74	1075	72	NaN	7.3871	10.294	13.366	-173.32	16.951	6.8623	-27.572	-740.91	1073.2	33.687	743.33	1089.1	37.814	50.208	0	0	4.093	-0.59385	-11.111	-16.059	5.0236	4.3189	10.907	16.338	9.1166	3.7251	-0.20389	0.2797	1485.6
10.75	1076	72	NaN	7.167	10.245	13.06	-173.33	16.865	6.9128	-27.383	-740.88	1073.4	34.153	742.86	1089.1	38.066	50.677	0	0	4.2283	-0.45649	-11.116	-16.064	4.7921	4.2997	10.851	16.259	9.0205	3.8432	-0.26494	0.19462	1485.1
10.76	1077	72	NaN	6.8586	10.174	12.726	-173.25	16.779	6.9846	-27.316	-740.87	1073.7	34.72	742.23	1089.1	37.329	50.082	0	0	4.3962	-0.28614	-11.122	-16.07	4.4634	4.3542	10.769	16.184	8.8596	4.0681	-0.35213	0.11395	1484.5
10.77	1078	72	NaN	6.6376	10.111	12.48	-173.28	16.721	6.9589	-27.238	-740.86	1073.9	34.863	741.86	1089.1	37.819	50.798	0	0	4.5641	-0.11579	-11.127	-16.075	4.2393	4.3234	10.698	16.134	8.8034	4.2076	-0.4294	0.058486	1484.1
10.78	1079	72	NaN	6.3143	10.049	12.036	-173.32	16.643	6.9183	-26.874	-740.81	1074.1	35.176	741.34	1089.1	37.894	52.024	0	0	4.732	0.054566	-11.133	-16.081	3.917	4.2807	10.628	16.064	8.6489	4.3353	-0.50432	-0.016827	1483.5
10.79	1080	72	NaN	6.0491	9.9945	11.659	-173.33	16.597	6.8262	-26.546	-740.76	1074.2	35.203	740.96	1089.1	37.849	50.333	0	0	4.8999	0.22492	-11.138	-16.086	3.6627	4.2871	10.569	16.023	8.5626	4.512	-0.5688	-0.063502	1483.1
10.8	1081	72	NaN	5.8012	9.9571	11.286	-173.39	16.555	6.6587	-26.211	-740.64	1074.3	34.993	740.7	1089.1	38.446	50.017	0	0	5.0443	0.37145	-11.143	-16.091	3.4353	4.2426	10.528	15.984	8.4795	4.614	-0.61553	-0.10669	1482.7
10.81	1082	72	NaN	5.4953	9.9437	10.821	-173.59	16.485	6.4304	-25.8	-740.39	1074.5	34.778	740.45	1089	37.842	50.152	0	0	5.0339	0.36098	-11.145	-16.093	3.1527	4.0648	10.507	15.922	8.1867	4.4258	-0.63785	-0.17077	1482.2
10.82	1083	72	NaN	5.1898	9.9434	10.467	-173.64	16.479	6.3318	-25.695	-740.16	1074.6	34.975	740.03	1089.1	36.74	50.183	0	0	5.0633	0.39076	-11.145	-16.093	2.8427	4.0155	10.502	15.92	7.906	4.4062	-0.64275	-0.17302	1481.5
10.83	1084	72	NaN	4.976	9.9596	10.221	-173.66	16.494	6.2743	-25.602	-739.97	1074.8	35.112	739.71	1089.2	36.856	51.796	0	0	5.132	0.4605	-11.144	-16.092	2.6264	3.9944	10.517	15.936	7.7584	4.4549	-0.62679	-0.15602	1481
10.84	1085	72	NaN	4.7957	9.981	10.002	-173.66	16.521	6.2509	-25.533	-739.75	1074.8	35.303	739.38	1089.3	37.891	50.652	0	0	5.2126	0.54227	-11.143	-16.091	2.4406	3.9871	10.539	15.963	7.6532	4.5294	-0.60399	-0.12748	1480.5
10.85	1086	72	NaN	4.5935	10.011	9.7572	-173.66	16.569	6.2071	-25.485	-739.44	1074.9	35.469	738.95	1089.4	38.387	50.019	0	0	5.2949	0.62582	-11.142	-16.09	2.2325	3.9796	10.57	16.01	7.5274	4.6055	-0.57195	-0.080143	1479.7
10.86	1087	72	NaN	4.3457	10.046	9.4784	-173.67	16.632	6.1243	-25.46	-739.03	1075	35.57	738.42	1089.5	38.413	50.548	0	0	5.3261	0.65744	-11.14	-16.088	1.9803	3.9619	10.607	16.071	7.3064	4.6194	-0.53328	-0.016988	1478.8
10.87	1088	72	NaN	4.1625	10.047	9.3059	-173.68	16.648	6.1828	-25.487	-738.75	1075.1	35.911	738.07	1089.5	36.044	49.883	0	0	5.3494	0.68108	-11.138	-16.086	1.7818	3.9399	10.608	16.087	7.1312	4.621	-0.52989	0.00066155	1478.2
10.88	1089	72	NaN	3.9855	10.032	9.1082	-173.7	16.671	6.1944	-25.419	-738.49	1075.1	36.17	737.66	1089.6	37.891	49.804	0	0	5.3837	0.71591	-11.136	-16.084	1.5964	3.9149	10.594	16.109	6.9801	4.6308	-0.54201	0.025161	1477.5
10.89	1090	72	NaN	3.7317	9.9576	8.7998	-173.71	16.671	6.1449	-25.233	-738.18	1075.2	36.216	737.22	1089.7	37.477	49.734	0	0	5.3774	0.70948	-11.134	-16.082	1.3468	3.9002	10.521	16.108	6.7242	4.6097	-0.61374	0.025796	1476.7
10.9	1091	72	NaN	3.4615	9.8454	8.488	-173.71	16.661	6.0894	-25.051	-737.91	1075.2	36.148	736.81	1089.8	36.247	48.016	0	0	5.3396	0.67114	-11.132	-16.08	1.0852	3.9186	10.41	16.096	6.4248	4.5897	-0.7221	0.015949	1476.1
10.91	1092	72	NaN	3.2307	9.7222	8.2616	-173.66	16.654	6.0712	-24.968	-737.76	1075.3	36.092	736.49	1089.9	37.842	50.18	0	0	5.3977	0.73008	-11.13	-16.078	0.85895	3.9724	10.288	16.088	6.2566	4.7025	-0.84157	0.010724	1475.6
10.92	1093	72	NaN	2.9957	9.5778	8.0396	-173.63	16.645	6.0552	-24.897	-737.61	1075.3	36.114	736.13	1089.9	37.932	49.28	0	0	5.4606	0.79391	-11.127	-16.075	0.62513	3.9954	10.144	16.079	6.0857	4.7893	-0.98343	0.0038897	1475.1
10.93	1094	72	NaN	2.6022	9.3102	7.7113	-173.61	16.602	5.9811	-24.799	-737.49	1075.5	35.97	735.71	1090	37.17	47.643	0	0	5.5184	0.85252	-11.126	-16.074	0.24005	4.0273	9.8741	16.039	5.7584	4.8798	-1.2515	-0.034998	1474.5
10.94	1095	72	NaN	2.3869	9.1388	7.543	-173.6	16.577	5.9729	-24.786	-737.44	1075.5	35.987	735.45	1090	38.839	49.837	0	0	5.5409	0.87536	-11.123	-16.071	0.024177	4.0388	9.7016	16.015	5.565	4.9142	-1.4219	-0.056815	1474.2
10.95	1096	72	NaN	2.1475	8.9163	7.3568	-173.61	16.533	6.0088	-24.731	-737.42	1075.6	36.154	735.18	1090.1	36.965	51.172	0	0	5.4619	0.79524	-11.12	-16.068	-0.22004	4.0224	9.4766	15.972	5.2419	4.8176	-1.6437	-0.096123	1473.9
10.96	1097	72	NaN	1.7427	8.544	7.0105	-173.62	16.458	6.0607	-24.507	-737.4	1075.8	36.425	734.74	1090.1	38.062	49.321	0	0	5.4967	0.83056	-11.118	-16.066	-0.62743	4.0143	9.0998	15.902	4.8693	4.8448	-2.0177	-0.16364	1473.5
10.97	1098	72	NaN	1.3622	8.1618	6.5933	-173.47	16.443	6.1386	-24.043	-737.36	1075.8	36.787	734.13	1090.1	38.618	49.293	0	0	5.5997	0.93506	-11.115	-16.063	-1.005	4.1607	8.7165	15.888	4.5947	5.0958	-2.3984	-0.17485	1472.8
10.98	1099	72	NaN	1.1051	7.8891	6.3591	-173.49	16.415	6.1875	-23.831	-737.42	1075.8	37.005	733.79	1090.1	37.16	50.957	0	0	5.5221	0.85633	-11.114	-16.062	-1.2627	4.1389	8.4422	15.862	4.2594	4.9953	-2.6717	-0.20003	1472.5
10.99	1100	72	NaN	0.85653	7.6383	6.1597	-173.51	16.39	6.151	-23.717	-737.45	1075.9	36.962	733.5	1090	37.068	49.166	0	0	5.4901	0.82381	-11.113	-16.061	-1.5057	4.1246	8.1884	15.84	3.9844	4.9484	-2.9243	-0.22108	1472.3
11	1101	72	NaN	0.55397	7.3688	5.9792	-173.52	16.374	6.0981	-23.757	-737.46	1075.9	36.861	733.14	1089.9	37.992	49.591	0	0	5.5416	0.8761	-11.111	-16.059	-1.8064	4.1147	7.9141	15.829	3.7352	4.9908	-3.1972	-0.23077	1471.9
11.01	1102	72	NaN	0.20844	7.089	5.8175	-173.53	16.37	6.0721	-23.921	-737.44	1076	36.829	732.69	1089.8	37.729	49.557	0	0	5.5875	0.92268	-11.11	-16.059	-2.1578	4.1016	7.6282	15.831	3.4297	5.0243	-3.4823	-0.2278	1471.5
11.02	1103	72	NaN	-0.030004	6.8995	5.6833	-173.53	16.377	6.0405	-23.972	-737.42	1076	36.784	732.41	1089.7	34.738	49.748	0	0	5.6313	0.96712	-11.11	-16.058	-2.397	4.1016	7.4344	15.842	3.2343	5.0687	-3.6756	-0.2163	1471.1
11.03	1104	72	NaN	-0.40726	6.6424	5.4123	-173.52	16.407	6.0467	-23.879	-737.46	1076	36.817	731.9	1089.6	37.822	50.422	0	0	5.5893	0.92448	-11.109	-16.057	-2.7726	4.1161	7.1727	15.876	2.8166	5.0406	-3.9367	-0.18106	1470.7
11.04	1105	72	NaN	-0.60145	6.5009	5.2654	-173.52	16.417	6.0474	-23.834	-737.49	1076	36.843	731.65	1089.5	37.922	49.914	0	0	5.5116	0.84564	-11.109	-16.057	-2.9665	4.1131	7.0286	15.889	2.5451	4.9587	-4.0802	-0.16774	1470.5
11.05	1106	72	NaN	-0.88937	6.282	5.0522	-173.58	16.424	5.9814	-23.791	-737.62	1076	36.611	731.35	1089.4	37.745	50.349	0	0	5.5288	0.86308	-11.108	-16.056	-3.2439	4.0651	6.8052	15.901	2.2848	4.9282	-4.3027	-0.1554	1470.3
11.06	1107	72	NaN	-1.3568	5.9422	4.7361	-173.67	16.419	5.8446	-23.775	-737.84	1076	36.111	730.92	1089.3	37.053	49.265	0	0	5.5202	0.85436	-11.107	-16.055	-3.6917	3.9957	6.458	15.903	1.8285	4.85	-4.6487	-0.15129	1470
11.07	1108	72	NaN	-1.7228	5.7179	4.575	-173.66	16.343	5.7236	-23.956	-737.9	1076.1	35.737	730.67	1089.1	36.531	48.734	0	0	5.4753	0.80882	-11.105	-16.053	-4.0504	4.0105	6.2252	15.836	1.4249	4.8194	-4.8797	-0.21686	1469.8
11.08	1109	72	NaN	-1.9526	5.5765	4.4704	-173.65	16.289	5.696	-24.045	-737.92	1076.1	35.602	730.44	1088.9	37.479	50.952	0	0	5.417	0.7497	-11.104	-16.052	-4.2787	4.0236	6.0778	15.788	1.1383	4.7733	-5.0263	-0.26406	1469.6
11.09	1110	72	NaN	-2.1661	5.433	4.3488	-173.63	16.248	5.6807	-24.103	-737.96	1076.1	35.489	730.2	1088.8	37.896	51.3	0	0	5.3625	0.69432	-11.104	-16.052	-4.4905	4.0418	5.9298	15.751	0.87198	4.7361	-5.1742	-0.30057	1469.4
11.1	1111	72	NaN	-2.4346	5.253	4.1905	-173.61	16.217	5.6726	-24.169	-737.98	1076.1	35.369	729.91	1088.7	36.402	50.224	0	0	5.346	0.67762	-11.105	-16.053	-4.7572	4.0723	5.7451	15.725	0.58876	4.7499	-5.3602	-0.32881	1469.2
11.11	1112	72	NaN	-2.7642	5.0244	3.9915	-173.57	16.195	5.6646	-24.202	-738.01	1076.2	35.223	729.58	1088.6	38.365	50.461	0	0	5.3259	0.6572	-11.106	-16.055	-5.0829	4.1101	5.5114	15.708	0.24296	4.7673	-5.5951	-0.34668	1468.8
11.12	1113	72	NaN	-3.0808	4.7613	3.7646	-173.56	16.186	5.6437	-24.053	-738.1	1076.2	35.038	729.27	1088.5	36.987	49.08	0	0	5.2779	0.60857	-11.107	-16.055	-5.3869	4.135	5.2431	15.704	-0.10895	4.7436	-5.8634	-0.35019	1468.6
11.13	1114	72	NaN	-3.1991	4.6576	3.6949	-173.54	16.18	5.695	-24.02	-738.18	1076.2	35.124	729.16	1088.5	35.035	49.891	0	0	5.2513	0.58156	-11.106	-16.054	-5.5072	4.1548	5.1372	15.7	-0.25588	4.7364	-5.9692	-0.35455	1468.6
11.14	1115	72	NaN	-3.4753	4.4275	3.5645	-173.52	16.185	5.7655	-24.027	-738.3	1076.2	35.173	728.93	1088.4	35.59	50.427	0	0	5.2479	0.57806	-11.106	-16.054	-5.7859	4.1683	4.904	15.708	-0.53799	4.7463	-6.202	-0.34563	1468.5
11.15	1116	72	NaN	-3.7571	4.1992	3.4538	-173.5	16.192	5.7915	-24.076	-738.42	1076.3	35.075	728.75	1088.4	36.805	50.288	0	0	5.218	0.54775	-11.106	-16.054	-6.0658	4.1867	4.6726	15.718	-0.84778	4.7344	-6.4336	-0.33611	1468.4
11.16	1117	72	NaN	-4.0485	3.9841	3.363	-173.48	16.196	5.7993	-24.155	-738.53	1076.3	34.887	728.64	1088.4	38.334	50.571	0	0	5.1798	0.50898	-11.107	-16.055	-6.353	4.2166	4.4541	15.726	-1.1732	4.7256	-6.6524	-0.32882	1468.4
11.17	1118	72	NaN	-4.5196	3.6694	3.2067	-173.44	16.203	5.9053	-24.246	-738.64	1076.4	34.826	728.45	1088.4	37.386	48.09	0	0	5.1284	0.4568	-11.107	-16.055	-6.8253	4.2591	4.1346	15.738	-1.697	4.7159	-6.9726	-0.31768	1468.3
11.18	1119	72	NaN	-4.7481	3.5243	3.1436	-173.43	16.192	5.8726	-24.337	-738.69	1076.5	34.536	728.41	1088.3	37.914	49.917	0	0	5.1024	0.43047	-11.108	-16.056	-7.0461	4.2686	3.9864	15.73	-1.9437	4.6991	-7.1213	-0.32584	1468.3
11.19	1120	72	NaN	-4.9664	3.3832	3.0547	-173.41	16.163	5.8756	-24.318	-738.72	1076.5	34.357	728.44	1088.3	35.637	51.932	0	0	5.0942	0.42214	-11.108	-16.056	-7.2566	4.303	3.8442	15.702	-2.1624	4.7251	-7.2639	-0.35404	1468.4
11.2	1121	72	NaN	-5.3095	3.1968	2.9337	-173.34	16.111	5.8883	-24.345	-738.76	1076.5	34.106	728.55	1088.3	35.989	50.523	0	0	5.0681	0.39567	-11.108	-16.056	-7.5907	4.3824	3.6572	15.651	-2.5226	4.7781	-7.451	-0.40525	1468.5
11.21	1122	72	NaN	-5.6778	3.0183	2.8255	-173.25	16.062	5.898	-24.446	-738.79	1076.5	33.829	728.68	1088.3	36.803	50.737	0	0	5.0269	0.35379	-11.108	-16.056	-7.9519	4.4731	3.4782	15.602	-2.9251	4.8269	-7.6301	-0.45426	1468.7
11.22	1123	72	NaN	-5.7997	2.975	2.81	-173.22	16.061	5.9037	-24.549	-738.76	1076.5	33.743	728.7	1088.3	38.028	59.67	0	0	4.9856	0.3119	-11.109	-16.057	-8.0745	4.5019	3.4342	15.602	-3.0889	4.8138	-7.6746	-0.45478	1468.7
11.23	1124	72	NaN	-6.2408	2.7792	2.7241	-173.1	16.101	5.9307	-24.744	-738.74	1076.5	33.501	728.86	1088.4	37.912	66.098	0	1	4.9405	0.26612	-11.11	-16.058	-8.5135	4.6226	3.2399	15.64	-3.573	4.8888	-7.8699	-0.41732	1468.8
11.24	1125	72	NaN	-6.5052	2.66	2.6608	-173.03	16.138	5.9342	-24.838	-738.7	1076.5	33.332	728.97	1088.4	38.364	68.72	0	1	4.8856	0.21044	-11.112	-16.06	-8.7749	4.6965	3.1222	15.676	-3.8893	4.9069	-7.9895	-0.38382	1468.9
11.25	1126	72	NaN	-6.7156	2.5656	2.5991	-172.97	16.177	5.9237	-24.89	-738.64	1076.5	33.16	729.09	1088.4	38.821	70.401	0	1	4.8263	0.15025	-11.114	-16.062	-8.9805	4.7603	3.0303	15.713	-4.1543	4.9105	-8.084	-0.3496	1468.9
11.26	1127	72	NaN	-6.9439	2.4622	2.53	-172.91	16.226	5.9024	-24.942	-738.55	1076.5	32.946	729.27	1088.5	38.176	73.115	0	1	4.7657	0.088758	-11.117	-16.065	-9.2023	4.8317	2.9303	15.758	-4.4367	4.9205	-8.1871	-0.30769	1469
11.27	1128	72	NaN	-7.2165	2.3344	2.4555	-172.84	16.287	5.8719	-25.017	-738.44	1076.5	32.688	729.53	1088.5	38.233	74.818	0	1	4.7849	0.10831	-11.12	-16.068	-9.4676	4.9126	2.8061	15.816	-4.6827	5.0209	-8.314	-0.25243	1469.2
11.28	1129	72	NaN	-7.3109	2.3008	2.4215	-172.81	16.31	5.8654	-25.005	-738.35	1076.4	32.619	729.62	1088.6	39.331	74.621	0	1	4.8042	0.12786	-11.123	-16.071	-9.5588	4.9381	2.7741	15.836	-4.7546	5.066	-8.3488	-0.23443	1469.1
11.29	1130	72	NaN	-7.5236	2.1933	2.3911	-172.78	16.34	5.8506	-25.077	-738.22	1076.4	32.481	729.96	1088.6	38.434	70.243	0	1	4.9038	0.22889	-11.128	-16.076	-9.7686	4.9787	2.67	15.863	-4.8648	5.2076	-8.4581	-0.21271	1469.4
11.3	1131	72	NaN	-7.7492	2.0745	2.3579	-172.66	16.416	5.917	-25.109	-738.05	1076.3	32.578	730.22	1088.7	38.846	67.34	0	1	5.0051	0.33175	-11.134	-16.082	-9.9991	5.091	2.5582	15.932	-4.994	5.4227	-8.5754	-0.14969	1469.5
11.31	1132	72	NaN	-7.96	1.9611	2.3415	-172.54	16.501	6.0394	-25.132	-737.86	1076.2	32.841	730.43	1088.9	39.17	68.507	0	1	5.1065	0.43461	-11.139	-16.087	-10.221	5.2029	2.4532	16.009	-5.1146	5.6375	-8.6857	-0.077736	1469.5
11.32	1133	72	NaN	-8.1574	1.8515	2.3681	-172.54	16.531	6.1239	-25.238	-737.68	1076.2	32.988	730.77	1089	38.275	68.748	0	1	5.2079	0.53746	-11.144	-16.092	-10.428	5.1866	2.3499	16.032	-5.2202	5.7241	-8.7944	-0.060153	1469.7
11.33	1134	72	NaN	-8.2118	1.8111	2.3762	-172.67	16.507	6.0088	-25.246	-737.61	1076.2	32.574	731.11	1089	39.657	69.246	0	1	5.3092	0.64032	-11.15	-16.098	-10.466	5.0768	2.3111	16.007	-5.157	5.7171	-8.8386	-0.0911	1469.9
11.34	1135	72	NaN	-8.3971	1.6406	2.4519	-172.56	16.605	6.0635	-25.29	-737.36	1076.1	32.43	731.62	1089.2	37.73	69.629	0	1	5.4106	0.74318	-11.155	-16.103	-10.647	5.1856	2.1521	16.093	-5.2366	5.9287	-9.0029	-0.0097172	1470.2
11.35	1136	72	NaN	-8.5144	1.5305	2.5004	-172.49	16.674	6.1726	-25.307	-737.19	1076	32.452	731.92	1089.3	37.757	70.062	0	1	5.512	0.84604	-11.16	-16.108	-10.766	5.2622	2.0498	16.154	-5.2539	6.1082	-9.1106	0.045724	1470.3
11.36	1137	72	NaN	-8.5968	1.4556	2.5494	-172.5	16.718	6.2663	-25.332	-737.05	1075.9	32.517	732.17	1089.4	38.405	70.398	0	1	5.6133	0.94889	-11.166	-16.114	-10.852	5.2488	1.9793	16.195	-5.2383	6.1977	-9.1865	0.080765	1470.4
11.37	1138	72	NaN	-8.746	1.323	2.6583	-172.56	16.795	6.3056	-25.419	-736.75	1075.9	32.508	732.71	1089.5	36.549	71.855	0	1	5.6415	0.97751	-11.17	-16.118	-11.003	5.1782	1.8529	16.265	-5.3619	6.1558	-9.3171	0.1474	1470.7
11.38	1139	72	NaN	-8.8094	1.2421	2.7173	-172.58	16.825	6.373	-25.446	-736.61	1075.8	32.513	733.05	1089.5	37.226	73.131	0	1	5.5637	0.89855	-11.173	-16.121	-11.068	5.1663	1.7758	16.291	-5.5041	6.0648	-9.3969	0.17055	1470.9
11.39	1140	72	NaN	-8.8434	1.1857	2.7598	-172.58	16.845	6.3716	-25.478	-736.54	1075.8	32.411	733.27	1089.5	37.226	75.556	0	1	5.4859	0.81958	-11.175	-16.123	-11.099	5.1651	1.722	16.309	-5.613	5.9847	-9.4534	0.18518	1471
11.4	1141	72	NaN	-8.8945	1.1143	2.8119	-172.58	16.862	6.3841	-25.49	-736.43	1075.7	32.305	733.59	1089.6	38.127	77.626	0	1	5.4081	0.74062	-11.178	-16.126	-11.146	5.1689	1.6535	16.323	-5.7379	5.9095	-9.5246	0.19716	1471.2
11.41	1142	72	NaN	-8.9783	1.0059	2.8928	-172.57	16.893	6.4576	-25.515	-736.27	1075.7	32.28	734.02	1089.6	42.808	79.753	0	1	5.3303	0.66165	-11.181	-16.129	-11.229	5.1751	1.5498	16.349	-5.8991	5.8367	-9.6309	0.22032	1471.5
11.42	1143	72	NaN	-9.0921	0.85332	3.0089	-172.56	16.95	6.5955	-25.585	-736.11	1075.6	32.333	734.54	1089.7	44.325	80.618	0	1	5.2222	0.55199	-11.184	-16.132	-11.347	5.1889	1.4043	16.399	-6.1252	5.7409	-9.7799	0.26693	1471.9
11.43	1144	72	NaN	-9.1865	0.69679	3.1079	-172.5	17.025	6.602	-25.608	-735.94	1075.5	31.93	735.1	1089.8	44.403	81.246	0	1	5.0852	0.41298	-11.188	-16.136	-11.426	5.2599	1.2543	16.467	-6.3413	5.6729	-9.9341	0.33072	1472.2
11.44	1145	72	NaN	-9.2292	0.63006	3.1636	-172.48	17.052	6.6264	-25.658	-735.87	1075.4	31.824	735.32	1089.8	41.815	81.439	0	1	5.0513	0.37855	-11.191	-16.139	-11.467	5.2844	1.19	16.492	-6.4154	5.6629	-10.001	0.35292	1472.4
11.45	1146	72	NaN	-9.3083	0.50138	3.2538	-172.43	17.063	6.7941	-25.705	-735.66	1075.3	31.874	735.81	1089.8	40.495	82.239	0	1	5.0321	0.3591	-11.193	-16.141	-11.549	5.3286	1.0646	16.5	-6.5171	5.6877	-10.128	0.35924	1472.7
11.46	1147	72	NaN	-9.4095	0.35073	3.3409	-172.37	17.087	6.9811	-25.718	-735.35	1075.2	31.88	736.43	1089.8	41.468	82.472	0	1	4.9918	0.31822	-11.197	-16.145	-11.651	5.3939	0.91884	16.519	-6.6588	5.7121	-10.278	0.37459	1473
11.47	1148	72	NaN	-9.4966	0.24899	3.3745	-172.31	17.139	7.0472	-25.676	-735.09	1075.1	31.702	736.9	1089.9	40.717	82.038	0	1	4.9376	0.26325	-11.201	-16.149	-11.729	5.4615	0.82258	16.565	-6.7913	5.7248	-10.378	0.41694	1473.2
11.48	1149	72	NaN	-9.5587	0.17545	3.3867	-172.27	17.177	7.0921	-25.612	-734.93	1075.1	31.595	737.22	1089.9	37.321	80.842	0	1	4.8446	0.16885	-11.203	-16.151	-11.784	5.5001	0.75192	16.601	-6.9395	5.6689	-10.451	0.44986	1473.3
11.49	1150	72	NaN	-9.6048	0.11203	3.4087	-172.25	17.201	7.1744	-25.605	-734.74	1075	31.612	737.53	1089.9	38.224	78.282	0	1	4.7733	0.096524	-11.206	-16.154	-11.83	5.5228	0.69078	16.622	-7.057	5.6193	-10.515	0.46817	1473.5
11.5	1151	72	NaN	-9.6599	0.041409	3.4484	-172.23	17.233	7.3143	-25.621	-734.48	1074.9	31.765	737.91	1089.9	36.979	74.687	0	1	4.7184	0.040829	-11.209	-16.157	-11.892	5.5394	0.62348	16.651	-7.1734	5.5803	-10.586	0.4941	1473.6
11.51	1152	72	NaN	-9.7169	-0.017553	3.4898	-172.2	17.274	7.4362	-25.635	-734.2	1074.8	31.863	738.27	1089.9	38.024	70.765	0	1	4.6151	-0.064043	-11.213	-16.161	-11.953	5.5589	0.56799	16.689	-7.338	5.4948	-10.645	0.52758	1473.7
11.52	1153	72	NaN	-9.7666	-0.048628	3.5182	-172.18	17.321	7.474	-25.632	-733.97	1074.8	31.744	738.54	1089.9	37.099	66.217	0	1	4.5109	-0.16981	-11.216	-16.164	-11.998	5.5883	0.53948	16.733	-7.4872	5.4185	-10.677	0.56877	1473.7
11.53	1154	72	NaN	-9.8163	-0.069583	3.5418	-172.15	17.381	7.4616	-25.632	-733.72	1074.7	31.474	738.78	1089.9	37.217	60.164	0	1	4.412	-0.27009	-11.216	-16.164	-12.037	5.63	0.52024	16.791	-7.6252	5.3599	-10.696	0.62729	1473.7
11.54	1155	72	NaN	-9.8903	-0.072532	3.58	-172.13	17.454	7.5573	-25.644	-733.37	1074.6	31.387	739.14	1089.9	35.692	52.224	0	1	4.3022	-0.38154	-11.217	-16.165	-12.108	5.6542	0.52198	16.86	-7.806	5.2727	-10.695	0.69511	1473.7
11.55	1156	72	NaN	-9.9456	-0.056459	3.6246	-172.1	17.545	7.6104	-25.678	-733.09	1074.5	31.231	739.37	1089.9	35.569	53.013	0	1	4.162	-0.52383	-11.219	-16.167	-12.159	5.6869	0.54275	16.946	-7.997	5.1631	-10.676	0.77828	1473.6
11.56	1157	72	NaN	-10.006	-0.0084306	3.6653	-172.07	17.678	7.6491	-25.68	-732.75	1074.4	31	739.55	1090	35.812	54.482	0	1	4.0732	-0.61394	-11.221	-16.169	-12.21	5.7285	0.59804	17.072	-8.137	5.1145	-10.623	0.90286	1473.5
11.57	1158	72	NaN	-10.092	0.080107	3.7047	-172.03	17.863	7.719	-25.638	-732.3	1074.2	30.769	739.73	1090.1	35	57.029	0	1	4.0149	-0.67304	-11.222	-16.17	-12.287	5.7715	0.69803	17.245	-8.2716	5.0984	-10.524	1.0745	1473.2
11.58	1159	72	NaN	-10.196	0.20579	3.7847	-172.01	18.048	7.8397	-25.693	-731.83	1074	30.732	739.81	1090.2	35.727	63.926	0	1	3.8431	-0.84737	-11.224	-16.172	-12.392	5.7973	0.8364	17.418	-8.549	4.9499	-10.388	1.2456	1472.8
11.59	1160	72	NaN	-10.274	0.31961	3.8462	-171.98	18.138	7.8883	-25.732	-731.49	1073.9	30.641	739.9	1090.3	38.485	67.945	0	1	3.7139	-0.97851	-11.226	-16.174	-12.468	5.8218	0.95911	17.498	-8.754	4.8433	-10.267	1.3243	1472.6
11.6	1161	72	NaN	-10.373	0.50062	3.9267	-171.96	18.207	7.935	-25.748	-731.03	1073.7	30.514	740.05	1090.4	39.778	70.17	0	1	3.6589	-1.0343	-11.227	-16.175	-12.563	5.8522	1.1511	17.557	-8.9042	4.818	-10.076	1.3817	1472.3
11.61	1162	72	NaN	-10.474	0.70177	4.0341	-171.93	18.261	7.9933	-25.844	-730.57	1073.5	30.453	740.18	1090.5	38.925	70.667	0	1	3.5498	-1.145	-11.225	-16.173	-12.666	5.8816	1.3623	17.6	-9.1161	4.7367	-9.8625	1.4271	1471.9
11.62	1163	72	NaN	-10.561	0.88389	4.1665	-171.89	18.298	8.0528	-26.068	-730.19	1073.4	30.475	740.26	1090.5	40.753	70.987	0	1	3.4215	-1.2752	-11.221	-16.169	-12.763	5.9061	1.5514	17.631	-9.3413	4.6309	-9.6696	1.4616	1471.6
11.63	1164	72	NaN	-10.645	1.0592	4.3089	-171.86	18.337	8.0607	-26.317	-729.85	1073.3	30.372	740.33	1090.6	41.544	71.588	0	1	3.2931	-1.4054	-11.217	-16.165	-12.853	5.9318	1.7339	17.662	-9.5596	4.5264	-9.4835	1.4969	1471.4
11.64	1165	72	NaN	-10.746	1.3526	4.4662	-171.84	18.38	8.2104	-26.553	-729.27	1073	30.743	740.36	1090.6	41.178	71.63	0	1	3.1648	-1.5357	-11.214	-16.162	-12.978	5.9294	2.0372	17.696	-9.8136	4.3938	-9.1763	1.5341	1470.8
11.65	1166	72	NaN	-10.836	1.661	4.5713	-171.8	18.424	8.2741	-26.686	-728.6	1072.8	30.88	740.41	1090.6	40.454	71.167	0	1	3.0364	-1.6659	-11.21	-16.158	-13.081	5.9586	2.3558	17.729	-10.044	4.2927	-8.854	1.5714	1470.2
11.66	1167	72	NaN	-10.91	1.9209	4.6333	-171.77	18.451	8.3034	-26.747	-728.01	1072.5	30.967	740.47	1090.6	37.232	67.426	0	1	2.9081	-1.7962	-11.206	-16.154	-13.161	5.9837	2.6236	17.749	-10.253	4.1875	-8.5825	1.5947	1469.7
11.67	1168	72	NaN	-10.965	2.1128	4.6651	-171.76	18.458	8.336	-26.764	-727.55	1072.3	31.127	740.54	1090.5	36.529	61.69	0	1	2.7797	-1.9264	-11.202	-16.15	-13.224	5.9841	2.8207	17.751	-10.444	4.0577	-8.3816	1.6002	1469.3
11.68	1169	72	NaN	-11.006	2.2897	4.6728	-171.76	18.464	8.3421	-26.749	-727.09	1072.1	31.243	740.6	1090.4	36.198	50.069	0	1	2.7315	-1.9753	-11.196	-16.145	-13.269	5.9796	3.0023	17.751	-10.537	4.0042	-8.1942	1.6066	1469
11.69	1170	72	NaN	-11.043	2.4477	4.6813	-171.76	18.441	8.3052	-26.762	-726.67	1072	31.235	740.74	1090.3	36.784	50.481	0	1	2.6861	-2.0214	-11.191	-16.139	-13.307	5.979	3.1627	17.726	-10.621	3.9576	-8.0284	1.5873	1468.7
11.7	1171	72	NaN	-11.068	2.5793	4.7078	-171.78	18.416	8.2923	-26.853	-726.3	1071.8	31.349	740.85	1090.2	36.585	48.054	0	1	2.5518	-2.1577	-11.19	-16.138	-13.339	5.9487	3.2961	17.7	-10.788	3.791	-7.8943	1.5612	1468.4
11.71	1172	72	NaN	-11.089	2.6944	4.7318	-171.81	18.387	8.2834	-26.95	-725.97	1071.7	31.505	740.96	1090.1	36.425	51.935	0	1	2.4344	-2.2768	-11.19	-16.138	-13.37	5.9065	3.4129	17.668	-10.936	3.6297	-7.7768	1.5306	1468.2
11.72	1173	72	NaN	-11.114	2.8167	4.7494	-171.85	18.355	8.2574	-27.053	-725.6	1071.5	31.67	741.09	1090	36.41	41.365	0	1	2.4378	-2.2734	-11.189	-16.137	-13.407	5.8523	3.5375	17.635	-10.969	3.5789	-7.6513	1.4978	1468
11.73	1174	72	NaN	-11.151	2.9882	4.7832	-171.93	18.335	8.1979	-27.276	-725.02	1071.3	31.903	741.24	1089.9	35.983	60.61	0	1	2.5218	-2.1881	-11.188	-16.136	-13.462	5.7539	3.7145	17.609	-10.94	3.5659	-7.4734	1.473	1467.6
11.74	1175	72	NaN	-11.16	3.0469	4.7573	-171.99	18.334	8.1373	-27.283	-724.72	1071.2	31.95	741.36	1089.9	37.583	68.361	0	1	2.691	-2.0165	-11.187	-16.135	-13.473	5.7008	3.7771	17.604	-10.782	3.6844	-7.4101	1.4687	1467.4
11.75	1176	72	NaN	-11.173	3.0946	4.7561	-172.06	18.337	8.0972	-27.406	-724.4	1071	32.151	741.52	1089.8	38.847	69.465	0	1	2.794	-1.9119	-11.184	-16.132	-13.5	5.609	3.829	17.602	-10.706	3.6971	-7.3553	1.47	1467.2
11.76	1177	72	NaN	-11.184	3.1207	4.7589	-172.12	18.351	8.0648	-27.518	-724.18	1070.9	32.287	741.63	1089.8	37.542	68.802	0	1	2.8733	-1.8315	-11.182	-16.13	-13.521	5.5432	3.8588	17.613	-10.648	3.7118	-7.3227	1.4833	1467.2
11.77	1178	72	NaN	-11.189	3.1194	4.7396	-172.17	18.389	8.0372	-27.552	-724.03	1070.9	32.4	741.72	1089.9	36.484	66.945	0	1	2.9077	-1.7966	-11.18	-16.128	-13.531	5.4917	3.8623	17.646	-10.623	3.6951	-7.3178	1.518	1467.1
11.78	1179	72	NaN	-11.187	3.0938	4.6688	-172.29	18.467	8.0244	-27.526	-723.71	1070.7	32.85	741.93	1090	37.597	65.257	0	1	2.8479	-1.8572	-11.173	-16.121	-13.546	5.3496	3.8469	17.714	-10.698	3.4924	-7.3257	1.5936	1467
11.79	1180	72	NaN	-11.18	3.0521	4.6422	-172.33	18.533	7.9676	-27.546	-723.6	1070.7	32.875	742.09	1090.1	37.307	69.943	0	1	2.7241	-1.9828	-11.161	-16.109	-13.541	5.3054	3.8113	17.774	-10.817	3.3226	-7.3498	1.6646	1467.1
11.8	1181	72	NaN	-11.179	3.0224	4.6249	-172.36	18.565	7.9206	-27.556	-723.52	1070.6	32.862	742.22	1090.1	38.152	72.933	0	1	2.7631	-1.9433	-11.154	-16.102	-13.539	5.2793	3.7844	17.803	-10.776	3.336	-7.3699	1.7007	1467.1
11.81	1182	72	NaN	-11.164	2.9261	4.5732	-172.48	18.694	7.8708	-27.553	-723.36	1070.5	32.924	742.43	1090.2	37.454	74.633	0	1	2.9312	-1.7727	-11.151	-16.099	-13.526	5.1583	3.6948	17.926	-10.595	3.3855	-7.4563	1.8266	1467.2
11.82	1183	72	NaN	-11.144	2.7943	4.5064	-172.64	18.879	7.8219	-27.556	-723.15	1070.4	33.027	742.69	1090.4	40.752	77.344	0	1	2.9028	-1.8016	-11.147	-16.095	-13.511	4.9914	3.5723	18.101	-10.608	3.1898	-7.5751	2.0059	1467.2
11.83	1184	72	NaN	-11.156	2.7576	4.4998	-172.66	18.922	7.7937	-27.601	-723.11	1070.4	33.015	742.85	1090.4	41.339	80.646	0	1	2.901	-1.8034	-11.144	-16.092	-13.524	4.9731	3.5384	18.141	-10.623	3.1697	-7.6053	2.0496	1467.4
11.84	1185	72	NaN	-11.168	2.6754	4.4095	-172.71	19.048	7.8391	-27.544	-722.96	1070.3	33.422	743.26	1090.5	42.266	83.11	0	1	3.0037	-1.6991	-11.14	-16.088	-13.549	4.9058	3.4649	18.258	-10.545	3.2067	-7.675	2.1706	1467.6
11.85	1186	72	NaN	-11.179	2.639	4.3313	-172.73	19.131	7.8089	-27.457	-722.81	1070.2	33.425	743.69	1090.6	42.353	83.974	0	1	2.9968	-1.7061	-11.137	-16.085	-13.556	4.8956	3.4329	18.337	-10.56	3.1895	-7.7038	2.2521	1467.9
11.86	1187	72	NaN	-11.2	2.6273	4.2901	-172.75	19.208	7.7641	-27.483	-722.64	1070.2	33.43	744.18	1090.6	42.457	84.077	0	1	2.933	-1.7709	-11.134	-16.082	-13.578	4.8704	3.4225	18.413	-10.645	3.0996	-7.7113	2.3307	1468.2
11.87	1188	72	NaN	-11.23	2.6311	4.2816	-172.79	19.285	7.7235	-27.6	-722.47	1070.1	33.486	744.68	1090.5	42.618	84.136	0	1	2.9524	-1.7512	-11.131	-16.079	-13.614	4.8286	3.4261	18.49	-10.662	3.0774	-7.7046	2.4109	1468.6
11.88	1189	72	NaN	-11.257	2.6505	4.2783	-172.8	19.344	7.6776	-27.667	-722.34	1070.1	33.396	745.06	1090.5	44.317	84.352	0	1	2.9718	-1.7316	-11.128	-16.076	-13.64	4.8182	3.4445	18.55	-10.668	3.0866	-7.683	2.4743	1468.8
11.89	1190	72	NaN	-11.286	2.6878	4.2435	-172.81	19.416	7.6911	-27.662	-722.16	1070	33.483	745.64	1090.4	45.862	84.326	0	1	2.857	-1.848	-11.112	-16.06	-13.672	4.8032	3.482	18.622	-10.815	2.9552	-7.6299	2.5624	1469.2
11.9	1191	72	NaN	-11.322	2.7389	4.1936	-172.81	19.443	7.782	-27.605	-722	1070	33.748	746.29	1090.4	45.798	84.387	0	1	2.6343	-2.074	-11.095	-16.043	-13.714	4.7964	3.5336	18.649	-11.08	2.7224	-7.5612	2.6057	1469.7
11.91	1192	72	NaN	-11.351	2.799	4.1462	-172.8	19.427	7.818	-27.522	-721.87	1069.9	33.799	746.89	1090.3	45.735	84.356	0	1	2.215	-2.4995	-11.075	-16.023	-13.742	4.8112	3.5921	18.634	-11.527	2.3117	-7.4833	2.6106	1470.2
11.92	1193	72	NaN	-11.374	2.8778	4.1074	-172.78	19.379	7.7983	-27.442	-721.74	1069.9	33.681	747.44	1090.2	46.555	84.178	0	1	2.147	-2.5684	-11.069	-16.017	-13.756	4.8343	3.6682	18.589	-11.609	2.2659	-7.4005	2.5719	1470.6
11.93	1194	72	NaN	-11.396	2.9871	4.0782	-172.78	19.318	7.795	-27.396	-721.59	1069.8	33.673	747.99	1090.1	44.019	84.374	0	1	2.2078	-2.5067	-11.067	-16.015	-13.776	4.8388	3.7764	18.528	-11.568	2.3321	-7.2906	2.5135	1471
11.94	1195	72	NaN	-11.413	3.0429	4.0875	-172.78	19.287	7.7799	-27.424	-721.58	1069.8	33.632	748.26	1090.1	44.693	84.37	0	1	2.1837	-2.5312	-11.067	-16.015	-13.791	4.8426	3.8312	18.499	-11.607	2.3114	-7.2357	2.4837	1471.2
11.95	1196	72	NaN	-11.438	3.3888	4.0464	-172.76	19.123	7.7001	-27.368	-721.24	1069.7	33.382	749.28	1089.8	44.327	83.917	0	1	2.2017	-2.5129	-11.066	-16.014	-13.804	4.875	4.172	18.34	-11.602	2.3621	-6.8939	2.3264	1471.9
11.96	1197	72	NaN	-11.457	3.7217	4.0086	-172.75	18.986	7.7087	-27.338	-720.93	1069.6	33.398	750.09	1089.7	42.939	83.256	0	1	2.2705	-2.4432	-11.064	-16.012	-13.822	4.883	4.5011	18.207	-11.551	2.4399	-6.5626	2.1951	1472.4
11.97	1198	72	NaN	-11.464	4.0487	3.9736	-172.76	18.885	7.788	-27.352	-720.66	1069.6	33.654	750.67	1089.5	39.643	82.531	0	1	2.3221	-2.3908	-11.061	-16.009	-13.838	4.8642	4.8254	18.109	-11.516	2.4734	-6.2354	2.0998	1472.7
11.98	1199	72	NaN	-11.46	4.4861	3.9204	-172.77	18.771	7.8396	-27.384	-720.32	1069.5	33.875	751.37	1089.4	39.116	79.797	0	1	2.3496	-2.3629	-11.057	-16.005	-13.844	4.8423	5.2587	17.999	-11.494	2.4793	-5.7982	1.9939	1473.1
11.99	1200	72	NaN	-11.463	4.786	3.878	-172.77	18.713	7.7908	-27.381	-720.16	1069.5	33.768	751.88	1089.3	39.833	76.587	0	1	2.3796	-2.3324	-11.053	-16.001	-13.842	4.8547	5.5561	17.943	-11.462	2.5223	-5.4967	1.942	1473.4
12	1201	72	NaN	-11.449	5.073	3.8289	-172.77	18.676	7.7766	-27.349	-720.03	1069.5	33.772	752.37	1089.3	39.488	74.748	0	1	2.3996	-2.3121	-11.048	-15.996	-13.826	4.8532	5.8409	17.908	-11.426	2.541	-5.2075	1.9113	1473.8
12.01	1202	72	NaN	-11.443	5.3555	3.7678	-172.73	18.604	7.7638	-27.281	-719.91	1069.5	33.919	752.98	1089.2	36.656	72.062	0	1	2.355	-2.3574	-11.041	-15.989	-13.822	4.8953	6.1228	17.837	-11.467	2.5379	-4.9179	1.8478	1474.3
12.02	1203	72	NaN	-11.45	5.6792	3.6978	-172.67	18.538	7.713	-27.228	-719.79	1069.5	33.97	753.75	1089.2	37.263	67.486	0	1	2.2874	-2.426	-11.035	-15.983	-13.828	4.9478	6.4463	17.771	-11.541	2.5219	-4.5889	1.7875	1474.9
12.03	1204	72	NaN	-11.466	6.0582	3.6319	-172.68	18.537	7.604	-27.252	-719.63	1069.5	33.687	754.57	1089.2	38.908	65.762	0	1	2.1978	-2.5169	-11.032	-15.98	-13.834	4.9547	6.8229	17.772	-11.636	2.4379	-4.2088	1.7921	1475.6
12.04	1205	72	NaN	-11.469	6.1668	3.6321	-172.68	18.544	7.5728	-27.332	-719.63	1069.5	33.626	754.83	1089.2	38.424	66.206	0	1	2.1631	-2.5521	-11.029	-15.977	-13.836	4.952	6.9294	17.782	-11.673	2.3999	-4.0996	1.8046	1475.8
12.05	1206	72	NaN	-11.481	6.511	3.5453	-172.82	18.676	7.5355	-27.389	-719.51	1069.5	33.519	755.67	1089.1	37.986	65.202	0	1	2.1356	-2.58	-11.026	-15.975	-13.846	4.8182	7.2712	17.916	-11.71	2.2382	-3.7553	1.941	1476.6
12.06	1207	72	NaN	-11.474	6.7337	3.4667	-172.89	18.777	7.489	-27.399	-719.46	1069.5	33.427	756.43	1089.1	38.217	65.598	0	1	2.0909	-2.6254	-11.026	-15.974	-13.834	4.7503	7.4928	18.018	-11.743	2.125	-3.5333	2.0441	1477.3
12.07	1208	72	NaN	-11.451	6.8662	3.3462	-172.89	18.892	7.4803	-27.272	-719.41	1069.6	33.45	757.04	1089.1	39.523	63.727	0	1	2.0395	-2.6776	-11.027	-15.975	-13.806	4.7518	7.6251	18.133	-11.766	2.0742	-3.4015	2.1583	1477.8
12.08	1209	72	NaN	-11.43	7.0197	3.1406	-172.88	19.082	7.5379	-26.991	-719.24	1069.6	33.627	757.56	1089.2	38.001	62.712	0	1	1.9743	-2.7438	-11.029	-15.977	-13.78	4.7682	7.7784	18.323	-11.806	2.0245	-3.2509	2.3458	1478.2
12.09	1210	72	NaN	-11.428	7.0963	3.0761	-172.89	19.202	7.5105	-27.029	-719.2	1069.6	33.638	758.01	1089.2	35.65	61.075	0	1	1.9661	-2.752	-11.031	-15.979	-13.78	4.7541	7.8539	18.444	-11.814	2.0021	-3.177	2.4649	1478.6
12.1	1211	72	NaN	-11.426	7.1765	3.0315	-172.91	19.322	7.4968	-27.128	-719.13	1069.7	33.646	758.52	1089.3	37.153	58.26	0	0	2.0006	-2.717	-11.032	-15.98	-13.781	4.7365	7.9332	18.565	-11.781	2.0195	-3.0987	2.5853	1479
12.11	1212	72	NaN	-11.432	7.2804	2.9548	-172.91	19.43	7.4806	-27.201	-718.96	1069.8	33.643	759.22	1089.3	34.985	55.56	0	0	2.1194	-2.5964	-11.035	-15.983	-13.789	4.7291	8.034	18.677	-11.67	2.1326	-3.0014	2.6935	1479.6
12.12	1213	72	NaN	-11.436	7.3631	2.8725	-172.91	19.515	7.4422	-27.258	-718.81	1069.9	33.567	759.96	1089.3	36.641	52.744	0	0	2.2163	-2.4982	-11.039	-15.987	-13.791	4.7372	8.1125	18.766	-11.575	2.239	-2.9263	2.7787	1480.1
12.13	1214	72	NaN	-11.431	7.3931	2.7946	-172.9	19.578	7.3894	-27.283	-718.72	1070	33.443	760.58	1089.3	35.904	50.892	0	0	2.2547	-2.4591	-11.042	-15.99	-13.781	4.7498	8.139	18.832	-11.527	2.2907	-2.9027	2.8421	1480.7
12.14	1215	72	NaN	-11.451	7.4579	2.5791	-172.95	19.68	7.454	-27.064	-718.43	1070.1	33.739	761.31	1089.3	35.17	50.683	0	0	2.3305	-2.3823	-11.044	-15.993	-13.804	4.6927	8.2014	18.936	-11.473	2.3104	-2.8431	2.9437	1481.1
12.15	1216	72	NaN	-11.456	7.5011	2.438	-172.97	19.723	7.386	-26.956	-718.26	1070.2	33.641	761.85	1089.3	36.613	51.097	0	0	2.5044	-2.2058	-11.047	-15.995	-13.801	4.6812	8.2416	18.982	-11.296	2.4754	-2.8058	2.987	1481.5
12.16	1217	72	NaN	-11.475	7.5784	2.2851	-173	19.729	7.3142	-26.892	-718	1070.2	33.613	762.51	1089.3	35.641	51.16	0	0	2.6293	-2.079	-11.051	-15.999	-13.816	4.6583	8.3134	18.994	-11.186	2.5793	-2.7377	2.9953	1481.9
12.17	1218	72	NaN	-11.498	7.6511	2.1757	-173.03	19.718	7.2704	-26.894	-717.78	1070.3	33.657	763.05	1089.2	38.123	49.008	0	0	2.7258	-1.9812	-11.055	-16.003	-13.84	4.6302	8.3811	18.988	-11.114	2.6491	-2.674	2.9851	1482.2
12.18	1219	72	NaN	-11.521	7.704	2.1357	-173.05	19.703	7.242	-26.977	-717.63	1070.3	33.693	763.39	1089.1	37.577	48.527	0	0	2.8731	-1.8317	-11.06	-16.008	-13.866	4.6087	8.431	18.976	-10.993	2.777	-2.6285	2.9681	1482.4
12.19	1220	72	NaN	-11.581	7.8593	2.0166	-173.07	19.673	7.1231	-27.092	-717.21	1070.4	33.65	764.3	1089	38.457	50.721	0	0	2.9677	-1.7357	-11.063	-16.011	-13.929	4.5868	8.5788	18.954	-10.961	2.8511	-2.4842	2.9426	1482.9
12.2	1221	72	NaN	-11.626	7.9942	1.8855	-173.05	19.644	7.1034	-26.97	-716.86	1070.3	33.823	764.84	1088.8	37.609	50.219	0	0	2.9711	-1.7322	-11.065	-16.013	-13.975	4.5974	8.709	18.929	-11.004	2.8651	-2.3555	2.9169	1483.1
12.21	1222	72	NaN	-11.662	8.0966	1.8065	-173.1	19.576	7.0561	-26.881	-716.62	1070.3	33.933	765.33	1088.7	38.002	50.274	0	0	3.0107	-1.6921	-11.065	-16.013	-14.012	4.5491	8.8082	18.864	-11.001	2.8571	-2.2572	2.851	1483.3
12.22	1223	72	NaN	-11.715	8.2054	1.785	-173.15	19.511	6.9961	-26.922	-716.41	1070.2	34.011	765.76	1088.6	37.486	50.882	0	0	3.0629	-1.6391	-11.066	-16.014	-14.069	4.494	8.914	18.803	-11.006	2.8549	-2.1519	2.7889	1483.5
12.23	1224	72	NaN	-11.791	8.3392	1.801	-173.16	19.491	6.9583	-27.081	-716.19	1070.2	34.128	766.03	1088.5	36.235	49.371	0	0	3.0544	-1.6477	-11.067	-16.015	-14.156	4.4756	9.0449	18.785	-11.101	2.8279	-2.0224	2.7699	1483.6
12.24	1225	72	NaN	-11.849	8.4471	1.7942	-173.16	19.519	6.984	-27.143	-716.02	1070.2	34.346	766.02	1088.4	35.204	50.359	0	0	3.0258	-1.6767	-11.069	-16.017	-14.225	4.4675	9.1505	18.815	-11.199	2.7908	-1.9185	2.7983	1483.4
12.25	1226	72	NaN	-11.908	8.5562	1.7593	-173.16	19.473	6.9174	-27.155	-715.87	1070.1	34.301	766.23	1088.3	35.825	50.513	0	0	3.0739	-1.6279	-11.07	-16.018	-14.283	4.4618	9.2577	18.772	-11.209	2.8339	-1.8125	2.7537	1483.5
12.26	1227	72	NaN	-11.989	8.688	1.6641	-173.18	19.425	6.9189	-27.049	-715.69	1070	34.467	766.42	1088.2	36.575	50.549	0	0	3.1205	-1.5806	-11.071	-16.019	-14.366	4.4477	9.3892	18.724	-11.245	2.867	-1.6819	2.7045	1483.5
12.27	1228	72	NaN	-12.052	8.7857	1.5716	-173.19	19.389	6.9306	-26.922	-715.56	1070	34.623	766.55	1088.1	36.466	50.155	0	0	3.1651	-1.5354	-11.072	-16.02	-14.43	4.4322	9.4869	18.688	-11.265	2.8969	-1.5847	2.668	1483.5
12.28	1229	72	NaN	-12.091	8.8541	1.5006	-173.2	19.366	6.9013	-26.825	-715.51	1070	34.613	766.63	1088.1	36.019	50.215	0	0	3.1325	-1.5685	-11.072	-16.02	-14.464	4.4228	9.5547	18.666	-11.332	2.8543	-1.5175	2.6454	1483.5
12.29	1230	72	NaN	-12.184	9.0417	1.3576	-173.21	19.339	6.8359	-26.667	-715.37	1069.9	34.542	766.78	1088.1	36.449	50.499	0	0	3.0733	-1.6285	-11.073	-16.021	-14.549	4.4242	9.7418	18.639	-11.475	2.7957	-1.3311	2.6178	1483.5
12.3	1231	72	NaN	-12.237	9.1881	1.2713	-173.22	19.326	6.8216	-26.542	-715.18	1069.9	34.531	766.86	1088.1	35.885	49.591	0	0	2.974	-1.7293	-11.074	-16.022	-14.597	4.4209	9.8878	18.627	-11.623	2.6915	-1.1859	2.6049	1483.4
12.31	1232	72	NaN	-12.303	9.3868	1.2073	-173.22	19.302	6.7925	-26.465	-714.99	1070	34.444	766.94	1088.1	33.836	50.461	0	0	2.8815	-1.8232	-11.075	-16.023	-14.657	4.4232	10.085	18.604	-11.775	2.6	-0.98935	2.5809	1483.3
12.32	1233	72	NaN	-12.353	9.5354	1.1673	-173.21	19.283	6.7575	-26.411	-714.87	1070	34.283	767.02	1088.1	35.377	50.33	0	0	2.8334	-1.8719	-11.078	-16.026	-14.699	4.4431	10.234	18.585	-11.865	2.5712	-0.84413	2.5589	1483.2
12.33	1234	72	NaN	-12.38	9.6077	1.1462	-173.19	19.274	6.7376	-26.36	-714.82	1070	34.135	767.07	1088.1	38.017	48.709	0	0	2.7802	-1.9259	-11.08	-16.028	-14.718	4.4727	10.307	18.574	-11.938	2.5468	-0.77296	2.5464	1483.2
12.34	1235	72	NaN	-12.422	9.722	1.1263	-173.19	19.254	6.768	-26.31	-714.75	1070	34.209	767.07	1088.1	35.364	51.208	0	0	2.7218	-1.9852	-11.081	-16.029	-14.761	4.4715	10.422	18.554	-12.039	2.4864	-0.65941	2.5251	1483.2
12.35	1236	72	NaN	-12.471	9.8111	1.1091	-173.17	19.2	6.8069	-26.257	-714.75	1070.1	34.217	767.16	1088.1	37.795	50.353	0	0	2.6606	-2.0472	-11.084	-16.032	-14.808	4.4919	10.51	18.501	-12.147	2.4446	-0.57413	2.469	1483.3
12.36	1237	72	NaN	-12.554	9.9143	1.083	-173.12	19.168	6.835	-26.147	-714.77	1070.1	34.114	767.19	1088.2	37.98	50.339	0	0	2.5847	-2.1243	-11.087	-16.035	-14.882	4.5538	10.613	18.469	-12.298	2.4295	-0.47352	2.4342	1483.3
12.37	1238	72	NaN	-12.671	10.028	1.071	-173.04	19.12	6.8589	-26.024	-714.81	1070.2	33.925	767.21	1088.3	34.74	51.294	0	0	2.4611	-2.2497	-11.088	-16.036	-14.988	4.6452	10.728	18.42	-12.526	2.3955	-0.36029	2.3834	1483.3
12.38	1239	72	NaN	-12.798	10.132	1.0796	-172.95	19.055	6.8799	-25.934	-714.88	1070.2	33.691	767.23	1088.4	36.288	50.852	0	0	2.4297	-2.2816	-11.091	-16.039	-15.102	4.7479	10.834	18.353	-12.672	2.4663	-0.25709	2.3144	1483.4
12.39	1240	72	NaN	-12.877	10.187	1.0935	-172.87	19.026	6.8915	-25.918	-714.93	1070.2	33.468	767.15	1088.3	34.1	50.115	0	0	2.4599	-2.2509	-11.094	-16.042	-15.171	4.8383	10.889	18.324	-12.711	2.5874	-0.20459	2.2824	1483.4
12.4	1241	72	NaN	-12.975	10.237	1.0947	-172.85	18.976	6.999	-25.874	-715.01	1070.2	33.724	767.06	1088.3	35.04	49.125	0	0	2.45	-2.261	-11.097	-16.045	-15.278	4.8454	10.938	18.275	-12.828	2.5845	-0.15896	2.2297	1483.4
12.41	1242	72	NaN	-13.081	10.298	1.1034	-172.8	18.938	6.9682	-25.885	-715.1	1070.2	33.519	766.99	1088.4	35.96	51.367	0	0	2.4088	-2.3029	-11.101	-16.049	-15.376	4.905	10.999	18.237	-12.967	2.6021	-0.10208	2.188	1483.4
12.42	1243	72	NaN	-13.199	10.381	1.0788	-172.74	18.862	6.9788	-25.818	-715.22	1070.2	33.387	766.98	1088.4	36.565	51.127	0	0	2.3996	-2.3122	-11.105	-16.053	-15.486	4.9683	11.082	18.161	-13.087	2.6561	-0.02315	2.1079	1483.5
12.43	1244	72	NaN	-13.317	10.478	1.0254	-172.7	18.761	7.056	-25.676	-715.34	1070.2	33.451	767	1088.4	38.058	50.17	0	0	2.3989	-2.3129	-11.11	-16.058	-15.601	5.0144	11.179	18.06	-13.202	2.7015	0.069938	2.0027	1483.6
12.44	1245	72	NaN	-13.4	10.563	0.99539	-172.67	18.714	7.0562	-25.612	-715.43	1070.2	33.379	766.96	1088.4	36.4	51.234	0	0	2.4126	-2.299	-11.114	-16.062	-15.678	5.0542	11.264	18.013	-13.266	2.7553	0.15031	1.9511	1483.7
12.45	1246	72	NaN	-13.46	10.66	0.96312	-172.67	18.67	7.0925	-25.539	-715.51	1070.2	33.53	766.88	1088.4	36.636	51.345	0	0	2.424	-2.2874	-11.117	-16.065	-15.742	5.0486	11.361	17.969	-13.318	2.7612	0.24424	1.904	1483.7
12.46	1247	72	NaN	-13.526	10.8	0.9707	-172.65	18.599	7.0988	-25.543	-715.66	1070.2	33.54	766.87	1088.4	37.274	48.16	0	0	2.4379	-2.2733	-11.119	-16.067	-15.809	5.0634	11.501	17.898	-13.371	2.7901	0.38199	1.8302	1483.8
12.47	1248	72	NaN	-13.52	11.013	0.95076	-172.58	18.498	7.1011	-25.365	-715.57	1070.3	33.578	766.94	1088.4	36.328	49.947	0	0	2.5588	-2.1506	-11.122	-16.07	-15.797	5.1453	11.714	17.798	-13.238	2.9947	0.59122	1.7276	1483.8
12.48	1249	72	NaN	-13.47	11.223	0.91259	-172.48	18.403	7.1169	-25.094	-715.36	1070.4	33.692	767.04	1088.5	37.455	50.412	0	0	2.6797	-2.0279	-11.125	-16.073	-15.741	5.2443	11.921	17.706	-13.062	3.2164	0.79541	1.6323	1483.7
12.49	1250	72	NaN	-13.491	11.27	0.92704	-172.49	18.38	7.1534	-25.097	-715.46	1070.4	33.817	767.03	1088.5	37.529	50.735	0	0	2.7726	-1.9336	-11.129	-16.077	-15.767	5.2354	11.967	17.683	-12.994	3.3018	0.83787	1.6052	1483.8
12.5	1251	72	NaN	-13.515	11.41	0.92484	-172.48	18.364	7.079	-24.953	-715.66	1070.4	33.661	767.03	1088.5	34.66	51.446	0	0	2.8963	-1.8081	-11.134	-16.082	-15.779	5.2552	12.107	17.667	-12.883	3.447	0.97354	1.5855	1484
12.51	1252	72	NaN	-13.531	11.519	0.89618	-172.48	18.364	7.0444	-24.766	-715.81	1070.4	33.602	767.02	1088.5	34.483	50.537	0	0	3.0747	-1.6271	-11.138	-16.086	-15.786	5.2674	12.216	17.667	-12.711	3.6403	1.0777	1.5804	1484.1
12.52	1253	72	NaN	-13.602	11.6	0.87896	-172.48	18.362	7.0474	-24.696	-716.08	1070.4	33.657	767.01	1088.5	35.695	51.464	0	0	3.1233	-1.5778	-11.141	-16.089	-15.856	5.2658	12.298	17.664	-12.732	3.688	1.1575	1.5747	1484.3
12.53	1254	72	NaN	-13.695	11.697	0.86483	-172.48	18.347	7.0253	-24.656	-716.43	1070.4	33.641	767.03	1088.5	37.145	49.308	0	0	3.1253	-1.5758	-11.142	-16.09	-15.946	5.2703	12.396	17.648	-12.82	3.6945	1.2535	1.5579	1484.7
12.54	1255	72	NaN	-13.721	11.873	0.81909	-172.46	18.316	6.8927	-24.418	-716.64	1070.4	33.292	767.14	1088.5	35.855	50.727	0	0	3.1459	-1.5549	-11.143	-16.091	-15.949	5.312	12.57	17.619	-12.803	3.7571	1.4273	1.5282	1485
12.55	1256	72	NaN	-13.776	12.076	0.803	-172.48	18.283	6.927	-24.294	-716.9	1070.5	33.476	767.16	1088.5	37.302	51.722	0	0	3.1977	-1.5023	-11.144	-16.092	-16.005	5.2935	12.771	17.588	-12.807	3.7913	1.6275	1.4964	1485.3
12.56	1257	72	NaN	-13.803	12.207	0.85576	-172.48	18.259	6.919	-24.4	-717.16	1070.5	33.52	767.17	1088.5	35.82	49.492	0	0	3.2856	-1.4131	-11.145	-16.093	-16.037	5.2814	12.9	17.565	-12.752	3.8684	1.7553	1.4718	1485.6
12.57	1258	72	NaN	-13.824	12.327	0.89861	-172.49	18.232	6.9104	-24.482	-717.39	1070.6	33.55	767.21	1088.6	36.455	50.338	0	0	3.3581	-1.3395	-11.147	-16.095	-16.062	5.2712	13.02	17.538	-12.704	3.9317	1.8732	1.4433	1485.8
12.58	1259	72	NaN	-13.842	12.458	0.91069	-172.5	18.204	6.919	-24.466	-717.58	1070.6	33.626	767.25	1088.6	36.045	50.61	0	0	3.4095	-1.2873	-11.149	-16.097	-16.082	5.2603	13.152	17.51	-12.673	3.973	2.0028	1.4127	1486.1
12.59	1260	72	NaN	-13.851	12.608	0.90649	-172.51	18.186	6.9444	-24.384	-717.77	1070.6	33.757	767.28	1088.7	36.98	49.729	0	0	3.3986	-1.2984	-11.149	-16.097	-16.093	5.2479	13.303	17.491	-12.694	3.9495	2.1542	1.3943	1486.3
12.6	1261	72	NaN	-13.853	12.854	0.95377	-172.51	18.199	6.9232	-24.327	-718.26	1070.8	33.816	767.25	1088.8	37.879	49.249	0	0	3.3744	-1.323	-11.148	-16.096	-16.094	5.244	13.548	17.505	-12.72	3.9211	2.4004	1.409	1486.8
12.61	1262	72	NaN	-13.863	13.045	0.92463	-172.52	18.214	6.8694	-24.164	-718.38	1070.8	33.744	767.25	1088.9	36.9	48.494	0	0	3.3676	-1.3299	-11.147	-16.095	-16.095	5.2504	13.74	17.52	-12.727	3.9204	2.5929	1.4247	1486.9
12.62	1263	72	NaN	-13.874	13.154	0.92825	-172.52	18.221	6.8632	-24.131	-718.51	1070.9	33.771	767.26	1088.9	37.345	48.464	0	0	3.3733	-1.3241	-11.147	-16.095	-16.105	5.2448	13.847	17.528	-12.732	3.9207	2.7004	1.4332	1487
12.63	1264	72	NaN	-13.891	13.281	0.94463	-172.54	18.243	6.8821	-24.108	-718.74	1071	33.894	767.23	1089	36.625	51.402	0	0	3.3905	-1.3066	-11.147	-16.095	-16.126	5.2266	13.972	17.552	-12.735	3.92	2.8251	1.4574	1487.2
12.64	1265	72	NaN	-13.922	13.54	0.91343	-172.56	18.306	6.8663	-23.881	-719.06	1071.2	33.995	767.16	1089.1	35.587	49.131	0	0	3.3776	-1.3197	-11.146	-16.094	-16.152	5.2073	14.23	17.616	-12.775	3.8875	3.084	1.5214	1487.5
12.65	1266	72	NaN	-13.951	13.656	0.90343	-172.56	18.32	6.8215	-23.796	-719.31	1071.2	33.835	767.22	1089.1	36.754	49.441	0	0	3.3611	-1.3364	-11.145	-16.093	-16.171	5.2247	14.345	17.631	-12.81	3.8883	3.1992	1.5375	1487.8
12.66	1267	72	NaN	-13.98	13.759	0.89958	-172.58	18.33	6.863	-23.759	-719.58	1071.3	34.019	767.21	1089.2	37.013	49.725	0	0	3.3177	-1.3805	-11.144	-16.092	-16.206	5.1896	14.447	17.643	-12.888	3.8091	3.3034	1.5507	1488
12.67	1268	72	NaN	-14.017	13.899	0.90332	-172.6	18.355	6.8842	-23.778	-719.9	1071.4	34.083	767.21	1089.2	37.282	50.142	0	0	3.2696	-1.4293	-11.143	-16.091	-16.245	5.1702	14.587	17.668	-12.976	3.7409	3.444	1.5772	1488.3
12.68	1269	72	NaN	-14.055	14.05	0.88572	-172.64	18.405	6.8885	-23.751	-720.18	1071.5	33.997	767.17	1089.3	37.225	47.738	0	0	3.2217	-1.4779	-11.142	-16.09	-16.279	5.1333	14.737	17.718	-13.057	3.6554	3.5949	1.6276	1488.6
12.69	1270	72	NaN	-14.088	14.177	0.82302	-172.75	18.48	6.9169	-23.591	-720.35	1071.5	33.906	767.07	1089.4	36.511	50.159	0	0	3.1857	-1.5145	-11.141	-16.089	-16.301	5.0375	14.865	17.793	-13.116	3.5231	3.7235	1.7036	1488.6
12.7	1271	72	NaN	-14.144	14.349	0.78791	-172.78	18.526	7.0168	-23.546	-720.65	1071.6	34.139	767.01	1089.5	34.135	50.397	0	0	3.1582	-1.5424	-11.139	-16.087	-16.364	5.0031	15.04	17.836	-13.206	3.4607	3.9003	1.7487	1488.9
12.71	1272	72	NaN	-14.168	14.465	0.74096	-172.77	18.547	7.0357	-23.424	-720.83	1071.6	34.103	767.06	1089.6	36.924	49.295	0	0	3.1996	-1.5004	-11.139	-16.087	-16.382	5.0122	15.158	17.853	-13.182	3.5118	4.0196	1.7666	1489.1
12.72	1273	72	NaN	-14.196	14.609	0.6959	-172.77	18.581	7.0692	-23.312	-721.04	1071.6	34.061	767.12	1089.7	36.923	50.945	0	0	3.2351	-1.4643	-11.139	-16.087	-16.404	5.0251	15.305	17.885	-13.168	3.5608	4.1662	1.7976	1489.4
12.73	1274	72	NaN	-14.225	14.737	0.67026	-172.76	18.62	7.1099	-23.259	-721.22	1071.7	34.054	767.15	1089.8	35.625	49.191	0	0	3.2516	-1.4476	-11.142	-16.09	-16.43	5.0345	15.435	17.922	-13.179	3.5869	4.2928	1.8313	1489.6
12.74	1275	72	NaN	-14.248	14.8	0.67361	-172.75	18.645	7.1385	-23.286	-721.32	1071.7	34.08	767.15	1089.9	37.474	50.393	0	0	3.2915	-1.4071	-11.146	-16.094	-16.455	5.0409	15.499	17.947	-13.163	3.6338	4.3533	1.8535	1489.7
12.75	1276	72	NaN	-14.288	14.9	0.67511	-172.75	18.667	7.2091	-23.321	-721.5	1071.8	34.198	767.2	1089.9	36.835	48.599	0	0	3.3911	-1.3061	-11.149	-16.097	-16.5	5.0413	15.599	17.969	-13.109	3.7352	4.45	1.8717	1489.9
12.76	1277	72	NaN	-14.346	15.055	0.64032	-172.68	18.757	7.2217	-23.23	-721.82	1071.8	34.006	767.31	1090.1	35.193	48.848	0	0	3.4393	-1.2571	-11.152	-16.1	-16.547	5.1178	15.757	18.055	-13.107	3.8607	4.6056	1.9548	1490.3
12.77	1278	72	NaN	-14.384	15.145	0.6087	-172.64	18.819	7.2113	-23.147	-721.98	1071.8	33.87	767.34	1090.2	36.218	50.112	0	0	3.4607	-1.2354	-11.155	-16.103	-16.577	5.1635	15.85	18.114	-13.116	3.9281	4.6955	2.0114	1490.5
12.78	1279	72	NaN	-14.42	15.213	0.59215	-172.66	18.848	7.2308	-23.107	-722.06	1071.9	33.933	767.37	1090.2	37.963	47.879	0	0	3.5293	-1.1658	-11.153	-16.101	-16.613	5.1502	15.92	18.142	-13.084	3.9843	4.7668	2.0407	1490.6
12.79	1280	72	NaN	-14.473	15.322	0.59934	-172.69	18.879	7.2976	-23.125	-722.22	1071.9	34.155	767.45	1090.4	36.535	51.242	0	0	3.5756	-1.1188	-11.151	-16.099	-16.675	5.1117	16.032	18.169	-13.099	3.9929	4.8809	2.0703	1490.9
12.8	1281	72	NaN	-14.539	15.499	0.65157	-172.55	19.014	7.2807	-23.216	-722.47	1072	33.991	767.23	1090.5	35.141	51.452	0	0	3.5859	-1.1084	-11.149	-16.097	-16.738	5.2551	16.21	18.303	-13.152	4.1467	5.0613	2.2058	1490.9
12.81	1282	72	NaN	-14.558	15.603	0.70332	-172.52	19.057	7.3215	-23.314	-722.6	1072.1	34.162	767.08	1090.6	37.08	49.892	0	0	3.6401	-1.0533	-11.147	-16.095	-16.767	5.2725	16.315	18.345	-13.127	4.2192	5.1679	2.2502	1490.9
12.82	1283	72	NaN	-14.576	15.708	0.75597	-172.49	19.103	7.4356	-23.377	-722.76	1072.1	34.572	766.88	1090.8	36.001	50.386	0	0	3.7089	-0.98359	-11.145	-16.093	-16.804	5.2866	16.424	18.388	-13.095	4.303	5.2785	2.2948	1490.9
12.83	1284	72	NaN	-14.592	15.792	0.79669	-172.45	19.136	7.5115	-23.415	-722.89	1072.2	34.844	766.73	1090.9	35.884	50.146	0	0	3.6699	-1.0232	-11.144	-16.092	-16.832	5.3054	16.51	18.419	-13.162	4.2822	5.366	2.3269	1490.9
12.84	1285	72	NaN	-14.601	15.84	0.8199	-172.44	19.139	7.4722	-23.439	-722.95	1072.2	34.751	766.68	1090.9	35.566	48.368	0	0	3.5968	-1.0973	-11.143	-16.091	-16.838	5.3245	16.557	18.422	-13.241	4.2272	5.4148	2.3312	1490.9
12.85	1286	72	NaN	-14.61	15.913	0.84658	-172.41	19.134	7.3929	-23.45	-723.1	1072.3	34.617	766.61	1090.9	37.351	49.068	0	0	3.6312	-1.0625	-11.142	-16.09	-16.842	5.3547	16.629	18.418	-13.211	4.2922	5.4867	2.3278	1491
12.86	1287	72	NaN	-14.626	16.045	0.87145	-172.31	19.092	7.289	-23.375	-723.37	1072.3	34.284	766.43	1090.9	35.948	50.938	0	0	3.5903	-1.104	-11.141	-16.089	-16.842	5.4693	16.757	18.379	-13.252	4.3653	5.6162	2.2906	1491
12.87	1288	72	NaN	-14.634	16.143	0.89482	-172.26	19.053	7.2677	-23.355	-723.55	1072.4	34.233	766.28	1090.9	37.698	52.332	0	0	3.4566	-1.2396	-11.138	-16.086	-16.847	5.5247	16.852	18.343	-13.391	4.2851	5.7136	2.257	1491.1
12.88	1289	72	NaN	-14.638	16.215	0.90782	-172.22	19.022	7.2592	-23.337	-723.67	1072.4	34.195	766.14	1090.9	35.955	50.239	0	0	3.3533	-1.3444	-11.137	-16.085	-16.85	5.5661	16.923	18.314	-13.496	4.2217	5.7859	2.2294	1491
12.89	1290	72	NaN	-14.642	16.285	0.90731	-172.18	18.986	7.2302	-23.281	-723.82	1072.5	34.063	765.98	1090.8	36.305	47.801	0	0	3.2631	-1.436	-11.135	-16.083	-16.846	5.6196	16.991	18.28	-13.583	4.1837	5.8557	2.1962	1491
12.9	1291	72	NaN	-14.64	16.381	0.90477	-172.17	18.896	7.2852	-23.219	-723.98	1072.5	34.332	765.73	1090.7	36.347	50.485	0	0	3.1998	-1.5001	-11.133	-16.081	-16.852	5.6126	17.081	18.195	-13.652	4.1125	5.9484	2.1136	1490.9
12.91	1292	72	NaN	-14.631	16.417	0.89138	-172.17	18.868	7.2896	-23.155	-724.03	1072.5	34.358	765.63	1090.7	36.769	51.162	0	0	3.1254	-1.5756	-11.131	-16.079	-16.842	5.6179	17.116	18.169	-13.716	4.0422	5.9852	2.0897	1490.9
12.92	1293	72	NaN	-14.619	16.502	0.87386	-172.16	18.781	7.339	-23.045	-724.16	1072.5	34.509	765.34	1090.6	33.863	50.267	0	0	2.9849	-1.7182	-11.131	-16.079	-16.832	5.6267	17.196	18.087	-13.847	3.9085	6.0648	2.0075	1490.7
12.93	1294	72	NaN	-14.614	16.589	0.87592	-172.1	18.66	7.3646	-22.996	-724.29	1072.6	34.62	765.14	1090.5	36.374	48.769	0	0	2.8164	-1.8892	-11.13	-16.078	-16.829	5.6841	17.278	17.97	-14.012	3.7949	6.1482	1.892	1490.7
12.94	1295	72	NaN	-14.616	16.652	0.89904	-172.03	18.571	7.341	-23.028	-724.38	1072.6	34.609	765.06	1090.4	37.586	49.39	0	0	2.6208	-2.0877	-11.129	-16.077	-16.832	5.7507	17.338	17.885	-14.212	3.663	6.2091	1.8086	1490.7
12.95	1296	72	NaN	-14.617	16.715	0.90151	-172.17	18.642	7.3475	-22.981	-724.44	1072.6	34.619	764.55	1090.4	34.386	49.571	0	0	2.5184	-2.1916	-11.129	-16.077	-16.833	5.6181	17.398	17.96	-14.314	3.4265	6.2691	1.8829	1490.2
12.96	1297	72	NaN	-14.627	16.8	0.94604	-172.18	18.576	7.3671	-23.032	-724.59	1072.6	34.677	764.17	1090.2	37.985	49.106	0	0	2.4333	-2.2779	-11.129	-16.077	-16.846	5.6046	17.476	17.9	-14.413	3.3267	6.347	1.8233	1490
12.97	1298	72	NaN	-14.634	16.851	0.95362	-172.17	18.535	7.3146	-23.011	-724.66	1072.7	34.5	764.01	1090.1	33.871	48.138	0	0	2.3612	-2.3512	-11.129	-16.077	-16.846	5.6141	17.523	17.863	-14.485	3.263	6.3945	1.7865	1489.9
12.98	1299	72	NaN	-14.647	16.94	0.94639	-172.13	18.443	7.2527	-22.95	-724.74	1072.7	34.317	763.81	1090	35.642	49.483	0	0	2.2305	-2.4838	-11.128	-16.076	-16.85	5.6631	17.606	17.777	-14.62	3.1794	6.4782	1.7004	1489.8
12.99	1300	72	NaN	-14.671	17.079	0.95577	-172.08	18.295	7.2443	-22.922	-724.9	1072.7	34.307	763.45	1089.8	36.645	50.737	0	0	2.0626	-2.6541	-11.127	-16.075	-16.873	5.7195	17.737	17.637	-14.811	3.0653	6.61	1.5611	1489.5
13	1301	72	NaN	-14.707	17.185	1.0197	-172.11	18.212	7.3421	-23.052	-725.11	1072.8	34.542	763.08	1089.8	37.116	49.065	0	0	1.9262	-2.7925	-11.127	-16.075	-16.923	5.6691	17.84	17.558	-14.997	2.8767	6.7129	1.4832	1489.4
13.01	1302	72	NaN	-14.733	17.265	1.0333	-172.13	18.17	7.2899	-23.043	-725.2	1072.8	34.383	762.87	1089.7	36.397	49.867	0	0	1.8132	-2.9071	-11.126	-16.074	-16.943	5.6644	17.917	17.519	-15.13	2.7573	6.7911	1.4448	1489.3
13.02	1303	72	NaN	-14.756	17.34	1.0525	-172.15	18.122	7.2756	-23.052	-725.31	1072.8	34.35	762.7	1089.7	36.083	49.924	0	0	1.0522	-3.6794	-11.122	-16.07	-16.965	5.6458	17.99	17.473	-15.913	1.9664	6.8675	1.4026	1489.2
13.03	1304	72	NaN	-14.776	17.415	1.081	-172.17	18.078	7.286	-23.079	-725.42	1072.8	34.397	762.52	1089.7	36.584	51.327	0	0	0.51275	-4.2268	-11.121	-16.069	-16.988	5.6191	18.062	17.43	-16.475	1.3923	6.9416	1.3618	1489.1
13.04	1305	72	NaN	-14.799	17.496	1.1098	-172.19	18.042	7.2998	-23.098	-725.54	1072.9	34.455	762.28	1089.6	36.695	48.521	0	0	0.57111	-4.1675	-11.124	-16.072	-17.014	5.5942	18.142	17.396	-16.443	1.4267	7.0179	1.324	1489
13.05	1306	72	NaN	-14.834	17.597	1.1165	-172.2	18.011	7.2931	-23.048	-725.7	1072.9	34.453	761.96	1089.6	35.717	48.637	0	0	0.52534	-4.214	-11.125	-16.073	-17.047	5.584	18.241	17.366	-16.522	1.37	7.1162	1.2928	1488.9
13.06	1307	72	NaN	-14.841	17.668	1.1007	-172.21	17.994	7.2836	-22.948	-725.75	1072.9	34.44	761.76	1089.6	35.505	47.95	0	0	0.43287	-4.3078	-11.125	-16.073	-17.05	5.5762	18.312	17.35	-16.617	1.2684	7.1871	1.2769	1488.7
13.07	1308	72	NaN	-14.847	17.736	1.0903	-172.23	17.983	7.2903	-22.886	-725.82	1072.9	34.481	761.55	1089.6	36.675	49.795	0	0	0.42463	-4.3162	-11.128	-16.076	-17.055	5.5651	18.379	17.34	-16.631	1.249	7.2518	1.2647	1488.6
13.08	1309	72	NaN	-14.852	17.819	1.0964	-172.23	17.978	7.2729	-22.878	-725.93	1073	34.46	761.33	1089.6	36.576	50.493	0	0	0.41628	-4.3247	-11.13	-16.078	-17.06	5.5662	18.461	17.336	-16.643	1.2416	7.3315	1.2584	1488.5
13.09	1310	72	NaN	-14.857	17.911	1.1128	-172.22	17.975	7.2337	-22.907	-726.07	1073	34.382	761.11	1089.7	35.349	47.607	0	0	0.3751	-4.3664	-11.134	-16.082	-17.063	5.5769	18.552	17.334	-16.688	1.2104	7.4184	1.2522	1488.4
13.1	1311	72	NaN	-14.863	17.983	1.1172	-172.22	17.966	7.2152	-22.926	-726.16	1073	34.363	760.97	1089.7	34.523	48.578	0	0	0.35042	-4.3915	-11.137	-16.085	-17.069	5.5777	18.624	17.326	-16.719	1.1863	7.4868	1.2408	1488.3
13.11	1312	72	NaN	-14.856	18.102	1.0923	-172.21	17.947	7.205	-22.845	-726.26	1073	34.398	760.79	1089.7	36.682	48.13	0	0	0.35385	-4.388	-11.138	-16.086	-17.06	5.5807	18.742	17.307	-16.706	1.1927	7.6047	1.2211	1488.2
13.12	1313	72	NaN	-14.841	18.23	1.0695	-172.21	17.937	7.2183	-22.778	-726.34	1073.1	34.5	760.59	1089.7	36.081	51.882	0	0	0.33705	-4.405	-11.14	-16.088	-17.047	5.581	18.87	17.298	-16.71	1.176	7.73	1.2095	1488.1
13.13	1314	72	NaN	-14.829	18.334	1.0453	-172.18	17.953	7.1404	-22.702	-726.4	1073.1	34.288	760.39	1089.8	35.618	48.904	0	0	0.30879	-4.4337	-11.143	-16.091	-17.024	5.6217	18.975	17.312	-16.716	1.1879	7.8312	1.2204	1488
13.14	1315	72	NaN	-14.823	18.413	1.0247	-172.15	17.963	7.0718	-22.638	-726.46	1073.1	34.101	760.25	1089.8	35.462	47.93	0	0	0.24364	-4.4998	-11.147	-16.095	-17.008	5.6603	19.056	17.321	-16.764	1.1604	7.9089	1.2257	1487.9
13.15	1316	72	NaN	-14.815	18.5	1.0177	-172.19	17.91	7.2511	-22.632	-726.54	1073.2	34.744	760.23	1089.8	34.93	49.852	0	0	0.21937	-4.5245	-11.15	-16.098	-17.025	5.5997	19.14	17.27	-16.806	1.0752	7.9901	1.1719	1488
13.16	1317	72	NaN	-14.788	18.633	0.99758	-172.18	17.903	7.2244	-22.549	-726.62	1073.2	34.721	760.09	1089.8	36.381	49.42	0	0	0.2414	-4.5021	-11.152	-16.1	-16.994	5.6175	19.272	17.264	-16.752	1.1154	8.1193	1.1632	1487.9
13.17	1318	72	NaN	-14.78	18.696	0.99772	-172.18	17.885	7.2454	-22.537	-726.67	1073.2	34.812	760.05	1089.8	37.312	49.661	0	0	0.17056	-4.574	-11.154	-16.102	-16.989	5.6121	19.335	17.246	-16.818	1.0382	8.1816	1.1442	1487.9
13.18	1319	72	NaN	-14.784	18.792	1.0116	-172.17	17.871	7.2221	-22.548	-726.76	1073.3	34.789	760.01	1089.8	35.604	50.369	0	0	-0.021573	-4.769	-11.153	-16.101	-16.993	5.6166	19.429	17.234	-17.014	0.84765	8.2759	1.133	1488
13.19	1320	72	NaN	-14.799	18.927	1.0372	-172.17	17.858	7.1629	-22.572	-726.91	1073.3	34.68	759.96	1089.8	36.409	49.933	0	0	-0.15866	-4.9081	-11.14	-16.088	-17.004	5.627	19.562	17.224	-17.162	0.71896	8.4212	1.1353	1488.1
13.2	1321	72	NaN	-14.823	19.058	1.0737	-172.17	17.831	7.1345	-22.616	-727.06	1073.3	34.668	759.98	1089.7	35.933	49.232	0	0	-0.26794	-5.0189	-11.127	-16.075	-17.029	5.619	19.689	17.2	-17.297	0.60006	8.5625	1.1251	1488.2
13.21	1322	72	NaN	-14.842	19.183	1.1159	-172.19	17.823	7.1492	-22.616	-727.2	1073.4	34.76	759.96	1089.7	36.501	51.651	0	0	-0.30575	-5.0573	-11.124	-16.072	-17.051	5.5977	19.812	17.195	-17.357	0.54041	8.6883	1.1231	1488.4
13.22	1323	72	NaN	-14.873	19.307	1.1622	-172.2	17.821	7.118	-22.6	-727.36	1073.4	34.708	759.97	1089.7	36.264	50.659	0	0	-0.3032	-5.0547	-11.122	-16.07	-17.08	5.5889	19.934	17.195	-17.383	0.53419	8.8118	1.1246	1488.5
13.23	1324	72	NaN	-14.9	19.409	1.2117	-172.21	17.811	7.0993	-22.609	-727.5	1073.4	34.688	760.02	1089.7	36.195	48.95	0	0	-0.26543	-5.0164	-11.122	-16.07	-17.106	5.5799	20.033	17.187	-17.371	0.56353	8.9108	1.1165	1488.7
13.24	1325	72	NaN	-14.92	19.513	1.2732	-172.23	17.791	7.1026	-22.625	-727.68	1073.5	34.722	760.1	1089.6	36.455	50.684	0	0	-0.17748	-4.9272	-11.123	-16.071	-17.128	5.5655	20.134	17.17	-17.305	0.63838	9.0105	1.0987	1489
13.25	1326	72	NaN	-14.937	19.659	1.348	-172.25	17.768	7.1145	-22.592	-727.97	1073.6	34.757	760.2	1089.6	37.861	50.116	0	0	-0.084079	-4.8324	-11.125	-16.073	-17.144	5.5454	20.276	17.15	-17.228	0.71302	9.1516	1.077	1489.4
13.26	1327	72	NaN	-14.933	19.794	1.3115	-172.27	17.729	7.1316	-22.31	-728.05	1073.6	34.794	760.3	1089.6	38.215	50.451	0	0	0.044237	-4.7022	-11.124	-16.072	-17.13	5.5337	20.411	17.112	-17.086	0.83155	9.2865	1.04	1489.5
13.27	1328	72	NaN	-14.924	19.915	1.319	-172.27	17.694	7.1185	-22.13	-728.19	1073.6	34.713	760.41	1089.7	35.765	50.79	0	0	0.15999	-4.5847	-11.124	-16.072	-17.111	5.5396	20.533	17.076	-16.951	0.9549	9.4092	1.0048	1489.8
13.28	1329	72	NaN	-14.915	20.049	1.3485	-172.28	17.656	7.1387	-22.048	-728.34	1073.6	34.711	760.49	1089.7	35.188	50.159	0	0	0.21486	-4.529	-11.122	-16.07	-17.098	5.5358	20.668	17.038	-16.883	1.0068	9.5451	0.96764	1490
13.29	1330	72	NaN	-14.903	20.196	1.3843	-172.3	17.607	7.1676	-22.015	-728.48	1073.7	34.73	760.59	1089.8	37.494	50.393	0	0	0.29222	-4.4505	-11.121	-16.069	-17.085	5.5209	20.815	16.987	-16.793	1.0704	9.6949	0.91847	1490.2
13.3	1331	72	NaN	-14.887	20.335	1.4142	-172.32	17.538	7.1629	-21.979	-728.6	1073.7	34.667	760.76	1089.8	36.443	53.26	0	0	0.38486	-4.3565	-11.118	-16.066	-17.065	5.5022	20.956	16.917	-16.68	1.1457	9.8378	0.85126	1490.5
13.31	1332	72	NaN	-14.883	20.37	1.4467	-172.34	17.494	7.2104	-22.018	-728.71	1073.7	34.809	760.84	1089.8	35.926	50.061	0	0	0.50404	-4.2356	-11.115	-16.063	-17.067	5.4783	20.99	16.874	-16.563	1.2427	9.8754	0.81126	1490.7
13.32	1333	72	NaN	-14.868	20.464	1.4545	-172.37	17.426	7.225	-21.911	-728.9	1073.7	34.83	761.01	1089.9	37.142	50.553	0	0	0.61079	-4.1273	-11.111	-16.059	-17.049	5.4528	21.085	16.804	-16.438	1.3256	9.9742	0.74515	1491.1
13.33	1334	72	NaN	-14.851	20.574	1.4501	-172.4	17.343	7.26	-21.78	-729.09	1073.7	34.907	761.21	1089.9	37.232	50.246	0	0	0.69023	-4.0467	-11.108	-16.056	-17.029	5.4242	21.197	16.72	-16.339	1.3775	10.089	0.66366	1491.5
13.34	1335	72	NaN	-14.829	20.692	1.4518	-172.43	17.243	7.2868	-21.672	-729.27	1073.7	34.958	761.45	1090	34.904	49.462	0	0	0.75875	-3.9771	-11.104	-16.052	-17.004	5.3972	21.316	16.619	-16.245	1.4201	10.211	0.56665	1491.9
13.35	1336	72	NaN	-14.799	20.817	1.4726	-172.45	17.131	7.2671	-21.602	-729.44	1073.8	34.873	761.72	1090	36.502	51.451	0	0	0.79983	-3.9355	-11.101	-16.049	-16.968	5.3776	21.439	16.508	-16.168	1.4422	10.339	0.45935	1492.3
13.36	1337	72	NaN	-14.786	20.906	1.4868	-172.47	17.059	7.2443	-21.545	-729.57	1073.8	34.811	761.9	1090	36.875	50.191	0	0	0.88557	-3.8485	-11.096	-16.044	-16.95	5.3657	21.528	16.437	-16.064	1.5172	10.432	0.39291	1492.6
13.37	1338	72	NaN	-14.784	21.037	1.5291	-172.49	16.982	7.3048	-21.553	-729.75	1073.9	34.94	762.09	1090.1	37.056	49.779	0	0	0.99489	-3.7375	-11.09	-16.038	-16.953	5.343	21.659	16.36	-15.958	1.6054	10.569	0.32197	1493
13.38	1339	72	NaN	-14.783	21.149	1.5497	-172.5	16.943	7.346	-21.523	-729.88	1073.9	35	762.2	1090.1	36.206	49.593	0	0	1.0633	-3.6681	-11.084	-16.033	-16.952	5.3316	21.771	16.321	-15.889	1.6635	10.687	0.28823	1493.2
13.39	1340	72	NaN	-14.777	21.26	1.5358	-172.52	16.907	7.348	-21.395	-729.97	1074	35.017	762.32	1090.2	35.968	50.712	0	0	1.1658	-3.5641	-11.079	-16.027	-16.942	5.311	21.882	16.285	-15.776	1.7469	10.803	0.25769	1493.4
13.4	1341	72	NaN	-14.767	21.395	1.4958	-172.58	16.84	7.3213	-21.164	-730.06	1074	35.05	762.52	1090.2	36.975	49.63	0	0	1.3236	-3.4039	-11.074	-16.022	-16.924	5.268	22.015	16.22	-15.6	1.864	10.942	0.19816	1493.7
13.41	1342	72	NaN	-14.769	21.523	1.4868	-172.59	16.799	7.3202	-21.027	-730.17	1074	35	762.63	1090.2	35.505	50.852	0	0	1.4321	-3.2939	-11.065	-16.013	-16.919	5.2631	22.144	16.178	-15.487	1.9692	11.079	0.16509	1493.9
13.42	1343	72	NaN	-14.766	21.568	1.4829	-172.59	16.782	7.3069	-20.945	-730.23	1074	34.941	762.67	1090.2	37.192	51.273	0	0	1.5238	-3.2008	-11.056	-16.004	-16.91	5.266	22.189	16.161	-15.386	2.0652	11.134	0.15742	1494
13.43	1344	72	NaN	-14.759	21.653	1.4991	-172.56	16.73	7.3628	-20.864	-730.37	1074.1	34.903	762.81	1090.3	35.579	50.559	0	0	1.6156	-3.1077	-11.046	-15.995	-16.898	5.3017	22.276	16.108	-15.282	2.194	11.229	0.11352	1494.3
13.44	1345	72	NaN	-14.754	21.763	1.5329	-172.54	16.657	7.4403	-20.799	-730.57	1074.1	34.971	762.96	1090.3	38.096	51.165	0	0	1.7001	-3.022	-11.038	-15.986	-16.893	5.3169	22.385	16.035	-15.193	2.2949	11.348	0.048802	1494.7
13.45	1346	72	NaN	-14.754	21.868	1.5727	-172.57	16.585	7.4844	-20.755	-730.78	1074.2	35.142	763.06	1090.4	38.178	49.905	0	0	1.7035	-3.0185	-11.036	-15.984	-16.897	5.2823	22.489	15.964	-15.193	2.2638	11.453	-0.019328	1495
13.46	1347	72	NaN	-14.751	21.98	1.588	-172.57	16.516	7.4954	-20.672	-730.93	1074.3	35.112	763.24	1090.4	34.452	49.12	0	0	1.7768	-2.9441	-11.029	-15.977	-16.889	5.2945	22.599	15.898	-15.112	2.3504	11.569	-0.079827	1495.3
13.47	1348	72	NaN	-14.748	22.018	1.6012	-172.53	16.49	7.4633	-20.654	-731	1074.3	34.928	763.36	1090.4	36.107	51.079	0	0	1.9383	-2.7802	-11.018	-15.966	-16.878	5.3425	22.635	15.872	-14.94	2.5622	11.618	-0.093248	1495.5
13.48	1349	72	NaN	-14.749	22.094	1.6135	-172.53	16.465	7.4646	-20.579	-731.13	1074.3	34.937	763.48	1090.4	36.472	48.979	0	0	1.9299	-2.7888	-11.011	-15.959	-16.877	5.3468	22.71	15.849	-14.947	2.5581	11.699	-0.10921	1495.7
13.49	1350	72	NaN	-14.751	22.18	1.631	-172.53	16.449	7.4964	-20.503	-731.27	1074.4	35.052	763.57	1090.4	35.914	50.494	0	0	1.8512	-2.8686	-11.004	-15.952	-16.879	5.3389	22.794	15.835	-15.028	2.4703	11.79	-0.11734	1496
13.5	1351	72	NaN	-14.749	22.252	1.6697	-172.52	16.447	7.5324	-20.495	-731.42	1074.4	35.138	763.63	1090.4	35.855	50.051	0	0	1.6299	-3.0932	-10.993	-15.941	-16.88	5.3491	22.865	15.834	-15.25	2.2559	11.871	-0.10697	1496.2
13.51	1352	72	NaN	-14.746	22.35	1.7731	-172.5	16.453	7.5141	-20.622	-731.68	1074.5	35.082	763.73	1090.4	36.027	50.531	0	0	1.4399	-3.2859	-10.984	-15.932	-16.88	5.3659	22.96	15.843	-15.44	2.08	11.976	-0.0896	1496.5
13.52	1353	72	NaN	-14.736	22.483	1.83	-172.46	16.495	7.4432	-20.6	-731.92	1074.6	34.847	763.84	1090.5	35.511	49.188	0	0	1.4263	-3.2998	-10.983	-15.931	-16.859	5.4161	23.093	15.885	-15.432	2.1163	12.11	-0.046383	1496.9
13.53	1354	72	NaN	-14.729	22.567	1.8424	-172.46	16.504	7.457	-20.519	-732.06	1074.6	34.943	763.88	1090.5	35.478	50.461	0	0	1.353	-3.3742	-10.981	-15.929	-16.852	5.414	23.176	15.895	-15.499	2.0398	12.195	-0.033229	1497.1
13.54	1355	72	NaN	-14.724	22.611	1.8426	-172.46	16.511	7.4502	-20.452	-732.15	1074.6	34.956	763.9	1090.5	35.257	50.182	0	0	1.2228	-3.5063	-10.976	-15.924	-16.845	5.4212	23.22	15.902	-15.622	1.9149	12.244	-0.021992	1497.2
13.55	1356	72	NaN	-14.71	22.647	1.8399	-172.43	16.53	7.3694	-20.378	-732.23	1074.6	34.699	763.94	1090.6	37.608	50.109	0	0	1.1976	-3.5318	-10.974	-15.922	-16.819	5.4655	23.257	15.92	-15.621	1.9337	12.283	-0.0019154	1497.3
13.56	1357	72	NaN	-14.666	22.732	1.7864	-172.43	16.524	7.3181	-20.071	-732.32	1074.7	34.651	764	1090.6	35.431	50.691	0	0	1.1537	-3.5764	-10.971	-15.919	-16.761	5.4743	23.341	15.915	-15.607	1.8979	12.37	-0.0044346	1497.4
13.57	1358	72	NaN	-14.643	22.79	1.7912	-172.44	16.514	7.2915	-20.027	-732.39	1074.7	34.664	764.02	1090.6	34.98	48.602	0	0	1.0055	-3.7267	-10.967	-15.915	-16.736	5.4644	23.399	15.905	-15.731	1.7377	12.432	-0.009821	1497.5
13.58	1359	72	NaN	-14.619	22.854	1.8036	-172.46	16.509	7.3029	-19.992	-732.49	1074.7	34.804	764	1090.6	33.167	49.596	0	0	0.92854	-3.8049	-10.965	-15.913	-16.716	5.4437	23.464	15.9	-15.788	1.6389	12.499	-0.012683	1497.6
13.59	1360	72	NaN	-14.602	22.899	1.8088	-172.47	16.498	7.3182	-19.953	-732.57	1074.7	34.934	763.98	1090.7	37.029	49.187	0	0	0.89569	-3.8382	-10.963	-15.911	-16.702	5.426	23.508	15.889	-15.807	1.5879	12.545	-0.021982	1497.6
13.6	1361	72	NaN	-14.593	22.928	1.7915	-172.49	16.481	7.3104	-19.873	-732.63	1074.7	34.991	763.97	1090.7	35.853	49.523	0	0	0.85005	-3.8845	-10.961	-15.909	-16.692	5.4145	23.537	15.872	-15.842	1.53	12.576	-0.036591	1497.7
13.61	1362	72	NaN	-14.58	22.997	1.7313	-172.51	16.476	7.2692	-19.648	-732.76	1074.8	35.068	763.89	1090.7	35.981	49.014	0	0	0.79477	-3.9406	-10.958	-15.906	-16.673	5.3936	23.608	15.865	-15.879	1.453	12.65	-0.040409	1497.7
13.62	1363	72	NaN	-14.574	23.025	1.6961	-172.52	16.475	7.2036	-19.515	-732.83	1074.7	34.977	763.85	1090.8	37.091	51.261	0	0	0.72089	-4.0156	-10.958	-15.906	-16.659	5.391	23.637	15.862	-15.938	1.3754	12.679	-0.043853	1497.8
13.63	1364	72	NaN	-14.58	23.057	1.6893	-172.55	16.456	7.2138	-19.463	-732.91	1074.7	35.107	763.78	1090.8	35.448	49.427	0	0	0.65606	-4.0813	-10.958	-15.906	-16.668	5.3659	23.671	15.843	-16.012	1.2846	12.712	-0.063738	1497.8
13.64	1365	72	NaN	-14.596	23.093	1.7013	-172.57	16.432	7.2336	-19.46	-732.99	1074.8	35.276	763.71	1090.8	36.603	49.3	0	0	0.61452	-4.1235	-10.959	-15.907	-16.69	5.3366	23.707	15.818	-16.075	1.2131	12.748	-0.088546	1497.8
13.65	1366	72	NaN	-14.616	23.133	1.724	-172.58	16.406	7.2125	-19.481	-733.08	1074.8	35.326	763.66	1090.8	36.548	50.262	0	0	0.68054	-4.0565	-10.96	-15.908	-16.713	5.3212	23.747	15.793	-16.032	1.2646	12.786	-0.11566	1497.8
13.66	1367	72	NaN	-14.63	23.179	1.7527	-172.57	16.369	7.1289	-19.509	-733.13	1074.8	35.16	763.64	1090.9	35.956	49.089	0	0	0.79529	-3.9401	-10.962	-15.91	-16.721	5.3347	23.793	15.755	-15.926	1.3946	12.831	-0.15445	1497.9
13.67	1368	72	NaN	-14.657	23.228	1.7646	-172.65	16.287	7.0711	-19.414	-733.29	1074.8	35.412	763.4	1090.8	37.296	49.393	0	0	0.88095	-3.8531	-10.965	-15.913	-16.755	5.2533	23.841	15.674	-15.874	1.4002	12.876	-0.23846	1497.8
13.68	1369	72	NaN	-14.67	23.251	1.7745	-172.66	16.233	6.9713	-19.391	-733.36	1074.8	35.242	763.38	1090.8	35.031	48.562	0	0	0.96587	-3.767	-10.968	-15.916	-16.76	5.2496	23.863	15.621	-15.794	1.4826	12.895	-0.2951	1497.8
13.69	1370	72	NaN	-14.685	23.284	1.7764	-172.67	16.158	6.9014	-19.322	-733.43	1074.8	35.125	763.26	1090.8	38.32	49.387	0	0	0.98647	-3.7461	-10.972	-15.92	-16.769	5.2437	23.896	15.546	-15.782	1.4977	12.924	-0.37448	1497.8
13.7	1371	72	NaN	-14.705	23.33	1.7794	-172.71	16.061	6.8784	-19.22	-733.53	1074.8	35.2	763	1090.8	35.833	49.985	0	0	1.0071	-3.7252	-10.977	-15.925	-16.788	5.2097	23.943	15.448	-15.781	1.4845	12.967	-0.47703	1497.6
13.71	1372	72	NaN	-14.716	23.356	1.8086	-172.73	15.989	6.8583	-19.239	-733.62	1074.8	35.219	762.86	1090.8	36.896	49.389	0	0	1.0277	-3.7043	-10.981	-15.929	-16.8	5.1834	23.969	15.376	-15.772	1.4791	12.988	-0.55355	1497.5
13.72	1373	72	NaN	-14.726	23.395	1.8437	-172.78	15.895	6.8738	-19.312	-733.68	1074.8	35.335	762.73	1090.8	35.38	49.753	0	0	1.0483	-3.6834	-10.986	-15.934	-16.818	5.132	24.007	15.283	-15.769	1.4486	13.022	-0.6509	1497.5
13.73	1374	72	NaN	-14.732	23.413	1.8571	-172.79	15.852	6.8699	-19.325	-733.73	1074.9	35.363	762.62	1090.8	36.504	51.666	0	0	1.0689	-3.6625	-10.99	-15.938	-16.825	5.1128	24.025	15.24	-15.756	1.4504	13.035	-0.69769	1497.4
13.74	1375	72	NaN	-14.734	23.446	1.8783	-172.83	15.777	6.8224	-19.356	-733.79	1074.9	35.329	762.5	1090.9	37.513	50.73	0	0	1.0895	-3.6416	-10.995	-15.943	-16.827	5.0761	24.058	15.165	-15.738	1.4345	13.063	-0.77799	1497.4
13.75	1376	72	NaN	-14.732	23.498	1.9024	-172.89	15.659	6.7403	-19.392	-733.85	1074.9	35.259	762.36	1090.9	34.123	48.655	0	0	1.1101	-3.6207	-10.999	-15.947	-16.824	5.0214	24.109	15.047	-15.714	1.4007	13.11	-0.89997	1497.3
13.76	1377	72	NaN	-14.726	23.547	1.8972	-172.92	15.556	6.6624	-19.349	-733.9	1074.9	35.18	762.17	1090.9	36.819	49.44	0	0	1.1307	-3.5998	-11.003	-15.952	-16.813	4.9889	24.159	14.944	-15.682	1.3892	13.155	-1.0071	1497.1
13.77	1378	72	NaN	-14.715	23.6	1.9063	-172.98	15.467	6.6664	-19.37	-733.95	1075	35.351	762.01	1091	35.78	48.807	0	0	1.1512	-3.5789	-11.008	-15.956	-16.81	4.9244	24.212	14.854	-15.659	1.3456	13.204	-1.1017	1497
13.78	1379	72	NaN	-14.708	23.651	1.9285	-173.02	15.376	6.7057	-19.425	-734.01	1075	35.574	761.8	1091	36.989	51.366	0	0	1.1718	-3.558	-11.012	-15.96	-16.814	4.872	24.264	14.762	-15.642	1.314	13.252	-1.1981	1496.9
13.79	1380	72	NaN	-14.699	23.685	1.953	-173.05	15.269	6.6722	-19.488	-734.07	1075	35.559	761.7	1091	36.375	51.508	0	0	1.1924	-3.5371	-11.017	-15.965	-16.807	4.8411	24.297	14.656	-15.614	1.304	13.28	-1.3087	1496.9
13.8	1381	72	NaN	-14.685	23.706	1.9743	-173.13	15.113	6.6035	-19.536	-734.12	1075	35.393	761.72	1091	36.709	50.854	0	0	1.213	-3.5162	-11.021	-15.969	-16.788	4.772	24.316	14.502	-15.575	1.2558	13.295	-1.4677	1496.9
13.81	1382	72	NaN	-14.666	23.731	1.9912	-173.32	14.872	6.6237	-19.548	-734.17	1075.1	35.391	761.79	1091	37.296	51.746	0	0	1.2336	-3.4953	-11.026	-15.974	-16.769	4.576	24.341	14.262	-15.536	1.0807	13.315	-1.7117	1497
13.82	1383	72	NaN	-14.643	23.746	2.0258	-173.36	14.739	6.5642	-19.609	-734.22	1075.1	35.229	761.69	1091	36.748	49.974	0	0	1.2542	-3.4744	-11.03	-15.978	-16.742	4.5364	24.355	14.13	-15.488	1.062	13.324	-1.8485	1497
13.83	1384	72	NaN	-14.628	23.746	2.0267	-173.38	14.647	6.5637	-19.59	-734.25	1075.1	35.204	761.65	1091	37.185	50.763	0	0	1.2748	-3.4535	-11.035	-15.983	-16.726	4.521	24.355	14.038	-15.451	1.0675	13.32	-1.945	1497
13.84	1385	72	NaN	-14.599	23.755	2.0334	-173.35	14.497	6.6349	-19.567	-734.29	1075.1	35.443	761.4	1090.9	37.302	51.013	0	0	1.2954	-3.4326	-11.039	-15.987	-16.706	4.5481	24.362	13.89	-15.41	1.1155	13.323	-2.0973	1496.8
13.85	1386	72	NaN	-14.566	23.777	2.0497	-173.37	14.234	6.7217	-19.565	-734.33	1075.1	35.73	761.18	1090.8	34.888	50.712	0	0	1.316	-3.4117	-11.044	-15.992	-16.683	4.5134	24.38	13.631	-15.367	1.1017	13.337	-2.3607	1496.6
13.86	1387	72	NaN	-14.549	23.808	2.0597	-173.6	13.849	6.7242	-19.57	-734.37	1075.1	35.662	761.37	1090.7	36.246	51.808	0	0	1.3366	-3.3908	-11.048	-15.996	-16.664	4.2868	24.406	13.251	-15.327	0.89606	13.358	-2.7456	1496.8
13.87	1388	72	NaN	-14.528	23.829	2.0453	-173.65	13.595	6.4862	-19.497	-734.4	1075.1	34.983	761.32	1090.6	37.495	52.337	0	0	1.3572	-3.3699	-11.053	-16.001	-16.614	4.2643	24.423	13.001	-15.257	0.89447	13.37	-2.9993	1496.8
13.88	1389	72	NaN	-14.52	23.853	2.0386	-173.7	13.374	6.4394	-19.479	-734.45	1075.1	34.868	761.32	1090.5	37.455	52.797	0	0	1.3778	-3.349	-11.057	-16.005	-16.601	4.2145	24.444	12.783	-15.223	0.86552	13.386	-3.2219	1496.8
13.89	1390	72	NaN	-14.519	23.874	2.0358	-173.74	13.233	6.4385	-19.481	-734.48	1075.1	34.884	761.31	1090.5	38.503	52.951	0	0	1.3984	-3.3281	-11.062	-16.01	-16.601	4.1757	24.462	12.645	-15.203	0.84769	13.4	-3.3645	1496.9
13.9	1391	72	NaN	-14.521	23.903	2.0204	-173.78	13.089	6.4672	-19.459	-734.5	1075.1	34.987	761.26	1090.4	39.077	53.614	0	0	1.419	-3.3072	-11.066	-16.014	-16.606	4.1319	24.488	12.504	-15.187	0.8247	13.421	-3.51	1496.8
13.91	1392	72	NaN	-14.521	23.95	1.9784	-173.85	12.834	6.5393	-19.38	-734.53	1075.1	35.222	761.17	1090.3	36.486	53.563	0	0	1.4029	-3.3235	-11.068	-16.016	-16.611	4.055	24.531	12.253	-15.208	0.73148	13.463	-3.7623	1496.8
13.92	1393	72	NaN	-14.516	23.99	1.9613	-173.89	12.677	6.474	-19.352	-734.58	1075.1	35.066	761.12	1090.2	35.822	61.788	0	1	1.3814	-3.3453	-11.07	-16.018	-16.6	4.025	24.568	12.099	-15.218	0.67964	13.498	-3.9188	1496.8
13.93	1394	72	NaN	-14.499	24.088	1.9482	-173.97	12.363	6.4352	-19.356	-734.65	1075.1	34.998	761.04	1090	35.51	64.519	0	1	1.3512	-3.376	-11.074	-16.022	-16.58	3.9497	24.659	11.792	-15.229	0.57376	13.585	-4.2298	1496.8
13.94	1395	72	NaN	-14.473	24.165	1.9347	-174.03	12.096	6.4153	-19.34	-734.7	1075.1	34.977	761.03	1089.9	37.333	64.185	0	1	1.3158	-3.4119	-11.078	-16.026	-16.553	3.8911	24.731	11.53	-15.237	0.47914	13.653	-4.4964	1496.8
13.95	1396	72	NaN	-14.445	24.222	1.9281	-174.07	11.898	6.4036	-19.33	-734.75	1075.1	34.968	761.07	1089.8	37.124	64.994	0	1	1.2676	-3.4608	-11.083	-16.031	-16.524	3.8528	24.786	11.335	-15.256	0.392	13.703	-4.6965	1496.9
13.96	1397	72	NaN	-14.42	24.283	1.9334	-174.1	11.739	6.388	-19.359	-734.81	1075.2	34.946	761.08	1089.8	37.859	65.197	0	1	1.2355	-3.4934	-11.088	-16.036	-16.499	3.8211	24.844	11.178	-15.263	0.32767	13.756	-4.8574	1497
13.97	1398	72	NaN	-14.415	24.312	1.9174	-174.12	11.657	6.3591	-19.314	-734.84	1075.2	34.904	761.1	1089.8	35.068	65.227	0	1	1.2062	-3.5231	-11.092	-16.04	-16.491	3.7995	24.872	11.097	-15.285	0.27642	13.78	-4.943	1497
13.98	1399	72	NaN	-14.391	24.412	1.8993	-174.2	11.364	6.3438	-19.263	-734.95	1075.2	34.979	761.07	1089.7	37.851	64.567	0	1	1.017	-3.715	-11.106	-16.054	-16.468	3.7192	24.968	10.808	-15.451	0.0041836	13.862	-5.2458	1497.1
13.99	1400	72	NaN	-14.383	24.488	1.9003	-174.26	11.14	6.3454	-19.281	-735.07	1075.2	35.062	761.04	1089.6	38.611	64.212	0	1	0.88742	-3.8466	-11.116	-16.064	-16.463	3.6597	25.04	10.588	-15.576	-0.18693	13.924	-5.4769	1497.2
14	1401	72	NaN	-14.386	24.553	1.8986	-174.29	10.974	6.2995	-19.3	-735.17	1075.2	34.97	761.01	1089.6	36.911	63.32	0	1	0.84625	-3.8884	-11.122	-16.07	-16.463	3.6343	25.103	10.424	-15.617	-0.2541	13.981	-5.6462	1497.2
14.01	1402	72	NaN	-14.389	24.634	1.8776	-174.3	10.802	6.1659	-19.262	-735.27	1075.2	34.614	760.99	1089.6	37.442	62.603	0	1	0.86419	-3.8702	-11.126	-16.074	-16.451	3.6332	25.183	10.254	-15.587	-0.23695	14.056	-5.8204	1497.3
14.02	1403	72	NaN	-14.395	24.662	1.9022	-174.32	10.697	6.1133	-19.336	-735.43	1075.2	34.469	761	1089.6	37.425	61.384	0	1	0.8999	-3.8339	-11.13	-16.078	-16.454	3.6234	25.211	10.147	-15.554	-0.21055	14.081	-5.9305	1497.5
14.03	1404	72	NaN	-14.395	24.71	1.9086	-174.32	10.615	6.0517	-19.346	-735.51	1075.2	34.292	761	1089.6	37.386	59.382	0	1	0.93959	-3.7936	-11.134	-16.082	-16.448	3.6303	25.259	10.066	-15.508	-0.16334	14.124	-6.0164	1497.5
14.04	1405	72	NaN	-14.395	24.773	1.9064	-174.31	10.526	5.9885	-19.322	-735.6	1075.2	34.069	761.02	1089.6	35.476	56.745	0	1	0.98077	-3.7519	-11.139	-16.087	-16.439	3.6514	25.321	9.9777	-15.458	-0.10044	14.183	-6.1089	1497.6
14.05	1406	72	NaN	-14.394	24.829	1.9143	-174.29	10.453	5.937	-19.323	-735.7	1075.3	33.852	761.04	1089.6	37.637	55.959	0	1	1.022	-3.71	-11.142	-16.09	-16.429	3.6756	25.377	9.9053	-15.407	-0.034455	14.235	-6.1849	1497.8
14.06	1407	72	NaN	-14.389	24.864	1.9411	-174.28	10.413	5.9012	-19.375	-735.8	1075.3	33.668	761.05	1089.6	37.166	55.345	0	1	1.0361	-3.6957	-11.149	-16.097	-16.419	3.6949	25.411	9.8655	-15.383	-0.00075839	14.263	-6.231	1497.9
14.07	1408	72	NaN	-14.381	24.914	1.9528	-174.26	10.36	5.8473	-19.353	-735.9	1075.3	33.372	761.04	1089.6	36.289	53.731	0	1	1.019	-3.7131	-11.158	-16.106	-16.398	3.7223	25.46	9.8146	-15.379	0.0092122	14.302	-6.2915	1497.9
14.08	1409	72	NaN	-14.365	24.956	1.9832	-174.27	10.307	5.8953	-19.411	-736.01	1075.3	33.303	761.05	1089.5	35.711	53.53	0	1	1.0817	-3.6494	-11.162	-16.11	-16.382	3.7168	25.498	9.7643	-15.3	0.06741	14.336	-6.3458	1498.1
14.09	1410	72	NaN	-14.361	24.981	1.9958	-174.27	10.268	5.8807	-19.443	-736.09	1075.3	33.078	761.08	1089.5	35.716	53.976	0	1	1.1308	-3.5996	-11.165	-16.113	-16.37	3.7194	25.522	9.7273	-15.239	0.1198	14.356	-6.3858	1498.2
14.1	1411	72	NaN	-14.36	24.998	1.9948	-174.28	10.24	5.8574	-19.445	-736.14	1075.3	32.838	761.11	1089.4	37.081	57.102	0	1	1.0594	-3.6721	-11.169	-16.117	-16.36	3.7236	25.537	9.7013	-15.301	0.051539	14.368	-6.4154	1498.2
14.11	1412	72	NaN	-14.356	25.013	1.9921	-174.29	10.213	5.8799	-19.441	-736.18	1075.4	32.715	761.12	1089.4	37.641	60.109	0	1	1.0079	-3.7243	-11.172	-16.12	-16.351	3.7192	25.55	9.6759	-15.343	-0.0050741	14.378	-6.444	1498.3
14.12	1413	72	NaN	-14.35	25.016	2.0011	-174.3	10.159	5.8997	-19.486	-736.24	1075.4	32.567	761.19	1089.4	37.68	61.358	0	1	1.0628	-3.6686	-11.173	-16.121	-16.341	3.707	25.551	9.624	-15.278	0.038416	14.378	-6.4969	1498.4
14.13	1414	72	NaN	-14.341	25.027	1.9884	-174.33	10.082	5.9157	-19.518	-736.3	1075.4	32.141	761.23	1089.3	36.397	62.408	0	1	1.0313	-3.7005	-11.174	-16.122	-16.317	3.6932	25.558	9.5512	-15.286	-0.007376	14.383	-6.5711	1498.5
14.14	1415	72	NaN	-14.338	25.03	1.9778	-174.35	10.043	5.9024	-19.52	-736.34	1075.4	31.851	761.26	1089.2	35.992	62.326	0	1	0.92138	-3.8121	-11.176	-16.124	-16.303	3.6881	25.559	9.514	-15.381	-0.12403	14.383	-6.6098	1498.5
14.15	1416	72	NaN	-14.334	25.032	1.9664	-174.37	10.007	5.9028	-19.517	-736.38	1075.4	31.609	761.28	1089.2	36.709	61.846	0	1	0.91265	-3.821	-11.175	-16.123	-16.289	3.674	25.559	9.4805	-15.376	-0.14702	14.384	-6.6424	1498.6
14.16	1417	72	NaN	-14.324	25.036	1.9537	-174.41	9.9492	5.9308	-19.529	-736.43	1075.4	31.286	761.29	1089.1	37.193	62.653	0	1	0.92146	-3.812	-11.173	-16.121	-16.267	3.6486	25.559	9.4259	-15.346	-0.16345	14.386	-6.6952	1498.7
14.17	1418	72	NaN	-14.314	25.038	1.9524	-174.42	9.8865	5.9119	-19.555	-736.51	1075.4	30.791	761.31	1089.1	38.908	62.329	0	1	0.9455	-3.7876	-11.17	-16.118	-16.239	3.6553	25.559	9.3658	-15.294	-0.13237	14.389	-6.7519	1498.7
14.18	1419	72	NaN	-14.311	25.036	1.9414	-174.43	9.8244	5.905	-19.538	-736.55	1075.4	30.47	761.34	1089	37.212	62.036	0	1	0.93724	-3.796	-11.166	-16.114	-16.223	3.656	25.555	9.3051	-15.286	-0.14008	14.389	-6.8087	1498.8
14.19	1420	72	NaN	-14.309	25.037	1.942	-174.45	9.7688	5.9993	-19.543	-736.58	1075.5	30.429	761.32	1089	36.694	61.751	0	1	0.9099	-3.8238	-11.161	-16.109	-16.22	3.6345	25.555	9.2512	-15.31	-0.18929	14.393	-6.8583	1498.8
14.2	1421	72	NaN	-14.312	25.039	1.9541	-174.47	9.7234	6.0816	-19.573	-736.62	1075.5	30.356	761.25	1089	36.915	59.233	0	1	0.87845	-3.8557	-11.157	-16.105	-16.221	3.6159	25.556	9.2072	-15.342	-0.23974	14.399	-6.8975	1498.8
14.21	1422	72	NaN	-14.316	25.038	1.9732	-174.48	9.6746	6.097	-19.616	-736.68	1075.5	30.108	761.18	1088.9	36.831	56.762	0	0	0.844	-3.8906	-11.152	-16.1	-16.217	3.6155	25.553	9.1597	-15.373	-0.2751	14.401	-6.9399	1498.7
14.22	1423	72	NaN	-14.311	25.029	1.9901	-174.48	9.575	6.1312	-19.636	-736.74	1075.5	29.917	761.16	1088.9	39.693	55.185	0	0	0.86199	-3.8724	-11.145	-16.093	-16.206	3.624	25.541	9.063	-15.344	-0.2484	14.396	-7.03	1498.8
14.23	1424	72	NaN	-14.296	25.012	2.0309	-174.47	9.3694	6.2275	-19.629	-736.82	1075.5	29.629	761.06	1088.8	37.197	52.248	0	0	0.86154	-3.8728	-11.139	-16.087	-16.179	3.6435	25.519	8.8626	-15.317	-0.22937	14.38	-7.2244	1498.8
14.24	1425	72	NaN	-14.288	24.998	2.0864	-174.44	9.1999	6.3024	-19.672	-736.87	1075.5	29.387	760.98	1088.7	37.547	51.623	0	0	0.81693	-3.9181	-11.134	-16.082	-16.163	3.6857	25.5	8.6982	-15.347	-0.23239	14.366	-7.3839	1498.7
14.25	1426	72	NaN	-14.284	24.983	2.1512	-174.4	9.0784	6.3333	-19.752	-736.93	1075.6	29.145	760.91	1088.6	36.229	50.837	0	0	0.69883	-4.0379	-11.129	-16.077	-16.154	3.7307	25.48	8.5814	-15.455	-0.30723	14.351	-7.4955	1498.7
14.26	1427	72	NaN	-14.28	24.963	2.213	-174.37	8.994	6.3417	-19.826	-737	1075.6	28.93	760.86	1088.5	35.239	49.492	0	0	0.55205	-4.1869	-11.124	-16.072	-16.144	3.7657	25.456	8.5007	-15.592	-0.42118	14.333	-7.5709	1498.7
14.27	1428	72	NaN	-14.266	24.935	2.2489	-174.35	8.9137	6.4089	-19.812	-737.05	1075.6	28.897	760.81	1088.5	37.258	49.677	0	0	0.47539	-4.2647	-11.119	-16.068	-16.129	3.7913	25.427	8.4221	-15.654	-0.4734	14.307	-7.6454	1498.7
14.28	1429	72	NaN	-14.267	24.919	2.2872	-174.34	8.8633	6.4168	-19.875	-737.11	1075.6	28.838	760.82	1088.5	37.665	50.942	0	0	0.3978	-4.3434	-11.115	-16.063	-16.13	3.7931	25.408	8.3739	-15.732	-0.55028	14.293	-7.6895	1498.8
14.29	1430	72	NaN	-14.273	24.853	2.3681	-174.33	8.7388	6.4515	-19.954	-737.22	1075.7	28.602	760.67	1088.3	36.679	51.612	0	0	0.23972	-4.5038	-11.108	-16.056	-16.13	3.8166	25.336	8.2554	-15.89	-0.68722	14.228	-7.8006	1498.7
14.3	1431	72	NaN	-14.276	24.79	2.444	-174.32	8.6249	6.4808	-20.041	-737.33	1075.7	28.406	760.54	1088.2	37.233	49.219	0	0	-0.014126	-4.7614	-11.099	-16.047	-16.129	3.8308	25.267	8.1472	-16.143	-0.93061	14.168	-7.8999	1498.7
14.31	1432	72	NaN	-14.275	24.741	2.4999	-174.32	8.5514	6.4982	-20.136	-737.41	1075.8	28.338	760.48	1088.2	36.652	51.15	0	0	-0.42392	-5.1772	-11.088	-16.036	-16.129	3.8227	25.215	8.0775	-16.553	-1.3545	14.127	-7.9582	1498.7
14.32	1433	72	NaN	-14.279	24.666	2.5634	-174.34	8.475	6.5322	-20.248	-737.51	1075.8	28.314	760.33	1088.1	36.429	51.778	0	0	-0.61991	-5.3761	-11.08	-16.028	-16.136	3.8035	25.136	8.006	-16.756	-1.5726	14.056	-8.0218	1498.7
14.33	1434	72	NaN	-14.271	24.605	2.5671	-174.35	8.4104	6.5031	-20.207	-737.53	1075.8	28.186	760.31	1088	37.495	50.953	0	0	-0.74471	-5.5027	-11.073	-16.021	-16.121	3.7962	25.072	7.9437	-16.866	-1.7065	13.999	-8.0769	1498.7
14.34	1435	72	NaN	-14.244	24.509	2.6097	-174.39	8.3306	6.513	-20.238	-737.58	1075.9	28.184	760.27	1088	37.361	49.63	0	0	-0.90236	-5.6627	-11.062	-16.01	-16.096	3.7567	24.972	7.8677	-16.998	-1.906	13.909	-8.1425	1498.7
14.35	1436	72	NaN	-14.218	24.43	2.6516	-174.42	8.2788	6.5302	-20.278	-737.64	1075.9	28.215	760.24	1088	34.767	50.353	0	0	-1.1106	-5.874	-11.054	-16.002	-16.073	3.7225	24.891	7.8183	-17.183	-2.1515	13.837	-8.1833	1498.7
14.36	1437	72	NaN	-14.181	24.363	2.6877	-174.45	8.2454	6.5329	-20.287	-737.68	1075.9	28.216	760.21	1087.9	35.794	48.747	0	0	-1.3741	-6.1413	-11.047	-15.995	-16.035	3.6972	24.822	7.7861	-17.409	-2.4442	13.775	-8.2088	1498.7
14.37	1438	72	NaN	-14.093	24.246	2.7464	-174.5	8.1714	6.5124	-20.252	-737.71	1076	28.167	760.18	1087.9	38.285	49.457	0	0	-1.614	-6.3848	-11.038	-15.987	-15.944	3.6524	24.702	7.7153	-17.558	-2.7324	13.663	-8.2712	1498.7
14.38	1439	72	NaN	-14.006	24.158	2.8199	-174.52	8.1456	6.5554	-20.263	-737.74	1076	28.303	760.12	1087.9	35.559	48.98	0	0	-1.8233	-6.5972	-11.028	-15.976	-15.863	3.6197	24.614	7.6903	-17.686	-2.9776	13.586	-8.2854	1498.7
14.39	1440	72	NaN	-13.864	24.036	2.9102	-174.56	8.1166	6.5826	-20.17	-737.76	1076	28.406	760.04	1087.9	37.161	46.938	0	0	-2.0327	-6.8097	-11.017	-15.965	-15.722	3.5811	24.491	7.6614	-17.754	-3.2286	13.474	-8.3036	1498.6
14.4	1441	72	NaN	-13.684	23.904	3.0207	-174.6	8.0896	6.606	-20.047	-737.76	1076	28.508	759.95	1087.9	35.355	49.179	0	0	-2.1912	-6.9706	-11.007	-15.955	-15.541	3.539	24.359	7.6345	-17.733	-3.4316	13.351	-8.3208	1498.5
14.41	1442	72	NaN	-13.505	23.785	3.1347	-174.64	8.067	6.6224	-19.939	-737.76	1076	28.6	759.88	1087.9	35.027	49.467	0	0	-2.1019	-6.88	-11.003	-15.951	-15.361	3.5009	24.24	7.6124	-17.463	-3.3791	13.237	-8.3384	1498.5
14.42	1443	72	NaN	-13.377	23.7	3.2193	-174.67	8.0487	6.6184	-19.866	-737.75	1076	28.638	759.83	1087.8	35.718	51.043	0	0	-2.2093	-6.9889	-10.992	-15.94	-15.233	3.4774	24.153	7.5954	-17.442	-3.5114	13.162	-8.3442	1498.4
14.43	1444	72	NaN	-13.321	23.654	3.2462	-174.68	8.0341	6.6202	-19.786	-737.75	1076	28.666	759.78	1087.8	36.827	49.828	0	0	-2.4852	-7.2689	-10.975	-15.923	-15.174	3.4666	24.107	7.5813	-17.659	-3.8023	13.132	-8.3414	1498.4
14.44	1445	72	NaN	-13.046	23.469	3.475	-174.72	8.0016	6.6073	-19.861	-737.87	1076.1	28.726	759.68	1087.8	37.266	52.005	0	0	-2.6075	-7.393	-10.967	-15.915	-14.905	3.4218	23.919	7.5522	-17.512	-3.9712	12.952	-8.3625	1498.4
14.45	1446	72	NaN	-12.757	23.244	3.7116	-174.76	7.972	6.5662	-19.9	-738.07	1076.1	28.731	759.58	1087.8	35.903	50.866	0	0	-2.6989	-7.4857	-10.96	-15.908	-14.617	3.3819	23.69	7.5258	-17.316	-4.1038	12.73	-8.3827	1498.5
14.46	1447	72	NaN	-12.487	23.028	3.8998	-174.8	7.9434	6.514	-19.833	-738.22	1076.1	28.706	759.5	1087.7	38.078	49.564	0	0	-2.7856	-7.5737	-10.955	-15.903	-14.344	3.3479	23.471	7.5	-17.129	-4.2258	12.517	-8.4027	1498.6
14.47	1448	72	NaN	-12.184	22.846	4.0623	-174.85	7.9022	6.4889	-19.668	-738.22	1076.2	28.752	759.42	1087.7	36.505	49.248	0	0	-2.8964	-7.6861	-10.949	-15.897	-14.036	3.3002	23.285	7.4625	-16.932	-4.386	12.336	-8.4346	1498.5
14.48	1449	72	NaN	-12.019	22.728	4.1503	-174.88	7.8704	6.5455	-19.496	-738.17	1076.2	28.99	759.35	1087.7	36.294	49.38	0	0	-3.0853	-7.8778	-10.943	-15.891	-13.873	3.2625	23.167	7.4318	-16.959	-4.6152	12.224	-8.4596	1498.4
14.49	1450	72	NaN	-11.747	22.603	4.2518	-174.92	7.8397	6.5526	-19.271	-738.12	1076.2	29.074	759.28	1087.6	34.943	51.16	0	0	-3.1759	-7.9697	-10.936	-15.884	-13.596	3.2329	23.042	7.4008	-16.772	-4.7369	12.106	-8.4828	1498.2
14.5	1451	72	NaN	-11.372	22.448	4.4439	-174.94	7.7985	6.5487	-19.115	-738.06	1076.1	29.118	759.21	1087.6	36.07	50.292	0	0	-3.2034	-7.9976	-10.926	-15.875	-13.217	3.2104	22.886	7.3604	-16.421	-4.7872	11.959	-8.5141	1498.1
14.51	1452	72	NaN	-11.023	22.306	4.6709	-174.96	7.7554	6.5478	-19.101	-738.02	1076.1	29.152	759.16	1087.6	37.606	50.741	0	0	-3.2342	-8.0289	-10.922	-15.87	-12.869	3.1924	22.742	7.3189	-16.103	-4.8365	11.82	-8.5512	1498
14.52	1453	72	NaN	-10.847	22.236	4.8328	-174.97	7.7267	6.5498	-19.249	-738.05	1076.2	29.168	759.15	1087.5	36.202	49.332	0	0	-3.3105	-8.1063	-10.917	-15.865	-12.699	3.1766	22.671	7.2908	-16.01	-4.9297	11.755	-8.5741	1498
14.53	1454	72	NaN	-10.493	22.121	5.0784	-174.97	7.6993	6.532	-19.31	-737.96	1076.2	29.125	759.09	1087.5	35.617	49.281	0	0	-3.4727	-8.2709	-10.91	-15.858	-12.346	3.1752	22.555	7.2653	-15.819	-5.0957	11.645	-8.5931	1497.9
14.54	1455	72	NaN	-10.015	21.935	5.3846	-174.97	7.6459	6.5632	-19.284	-737.85	1076.2	29.197	759.02	1087.5	34.459	51.011	0	0	-3.6156	-8.4159	-10.905	-15.853	-11.87	3.1783	22.367	7.2133	-15.486	-5.2375	11.462	-8.6396	1497.7
14.55	1456	72	NaN	-9.4896	21.757	5.6621	-174.94	7.5865	6.5786	-19.092	-737.62	1076.2	29.211	758.96	1087.4	35.285	50.054	0	0	-3.7148	-8.5165	-10.902	-15.85	-11.338	3.2098	22.186	7.1567	-15.053	-5.3068	11.284	-8.6935	1497.4
14.56	1457	72	NaN	-8.9649	21.542	5.9669	-174.9	7.5288	6.5877	-18.964	-737.51	1076.3	29.208	758.9	1087.4	35.698	50.649	0	0	-3.8006	-8.6036	-10.897	-15.845	-10.809	3.2541	21.967	7.1037	-14.609	-5.3494	11.07	-8.7416	1497.2
14.57	1458	72	NaN	-8.486	21.236	6.3621	-174.86	7.4777	6.6237	-19.14	-737.81	1076.4	29.299	758.83	1087.3	35.811	51.29	0	0	-3.8778	-8.6819	-10.891	-15.839	-10.34	3.2854	21.656	7.0587	-14.217	-5.3965	10.764	-8.7806	1497.5
14.58	1459	72	NaN	-8.1475	21.076	6.5344	-174.83	7.452	6.6826	-18.985	-737.74	1076.4	29.486	758.73	1087.2	35.914	48.428	0	0	-3.9087	-8.7133	-10.887	-15.835	-10.003	3.3174	21.493	7.035	-13.911	-5.396	10.606	-8.8002	1497.3
14.59	1460	72	NaN	-7.6963	20.877	6.7039	-174.78	7.4119	6.6872	-18.618	-737.49	1076.3	29.59	758.64	1087.2	36.101	49.911	0	0	-3.9284	-8.7333	-10.884	-15.832	-9.5419	3.3736	21.292	6.9963	-13.47	-5.3597	10.408	-8.8356	1497
14.6	1461	72	NaN	-7.3947	20.748	6.8841	-174.74	7.3703	6.6547	-18.606	-737.35	1076.5	29.62	758.6	1087.1	36.754	49.895	0	0	-3.9318	-8.7367	-10.882	-15.83	-9.2411	3.4095	21.153	6.9645	-13.173	-5.3272	10.271	-8.8655	1496.8
14.61	1462	72	NaN	-7.1501	20.615	7.0754	-174.73	7.3255	6.6172	-18.735	-737.28	1076.7	29.696	758.57	1087	37.757	51.453	0	0	-3.8988	-8.7033	-10.88	-15.829	-9.0045	3.4205	21.01	6.931	-12.903	-5.2828	10.129	-8.8975	1496.7
14.62	1463	72	NaN	-6.8079	20.388	7.2732	-174.73	7.2748	6.6034	-18.647	-737.19	1076.8	29.932	758.5	1087	36.727	50.928	0	0	-3.855	-8.6588	-10.879	-15.827	-8.6681	3.4142	20.778	6.8843	-12.523	-5.2446	9.8991	-8.9428	1496.5
14.63	1464	72	NaN	-6.4975	20.185	7.4682	-174.74	7.2358	6.5883	-18.542	-737.07	1076.8	30.205	758.44	1086.9	35.852	49.958	0	0	-3.7978	-8.6008	-10.878	-15.827	-8.3644	3.3913	20.571	6.8502	-12.162	-5.2095	9.6926	-8.9764	1496.3
14.64	1465	72	NaN	-6.3786	20.1	7.549	-174.75	7.2234	6.5659	-18.498	-737.02	1076.8	30.279	758.41	1086.9	36.091	49.971	0	0	-3.741	-8.5431	-10.878	-15.826	-8.2468	3.3846	20.484	6.8389	-11.988	-5.1585	9.6061	-8.9874	1496.3
14.65	1466	72	NaN	-6.1307	19.851	7.5872	-174.77	7.197	6.4877	-17.936	-737.09	1076.6	30.31	758.4	1086.9	36.124	51.081	0	0	-3.7307	-8.5327	-10.878	-15.826	-7.9785	3.3865	20.243	6.8051	-11.709	-5.1461	9.3653	-9.0209	1496.3
14.66	1467	72	NaN	-5.8841	19.604	7.632	-174.79	7.1671	6.4228	-17.376	-737.16	1076.4	30.381	758.39	1086.8	36.538	49.851	0	0	-3.6352	-8.4357	-10.878	-15.826	-7.7131	3.3821	20.003	6.7684	-11.348	-5.0536	9.1244	-9.0578	1496.4
14.67	1468	72	NaN	-5.7763	19.528	7.733	-174.81	7.149	6.4167	-17.339	-737.12	1076.5	30.509	758.38	1086.8	36.343	50.449	0	0	-3.4425	-8.2402	-10.879	-15.827	-7.6088	3.3611	19.925	6.7524	-11.051	-4.8791	9.0464	-9.0743	1496.3
14.68	1469	72	NaN	-5.4975	19.364	7.9696	-174.83	7.1228	6.2827	-17.187	-736.99	1076.5	30.466	758.37	1086.8	35.158	51.267	0	0	-3.2328	-8.0275	-10.879	-15.827	-7.3227	3.3414	19.757	6.7297	-10.555	-4.6861	8.8776	-9.0977	1496.2
14.69	1470	72	NaN	-5.1033	19.242	8.1332	-174.87	7.1171	6.263	-16.746	-736.57	1076.5	30.733	758.32	1086.8	37.155	51.258	0	0	-2.9987	-7.7899	-10.88	-15.828	-6.9225	3.3144	19.637	6.722	-9.9211	-4.4754	8.7566	-9.1064	1495.7
14.7	1471	72	NaN	-4.7407	19.089	8.3705	-174.91	7.1201	6.2483	-16.414	-736.34	1076.5	30.986	758.24	1086.8	36.256	51.095	0	0	-2.6831	-7.4697	-10.883	-15.831	-6.5572	3.2776	19.484	6.7243	-9.2403	-4.1921	8.6015	-9.1064	1495.4
14.71	1472	72	NaN	-4.4404	18.944	8.6261	-174.94	7.1191	6.2318	-16.207	-736.24	1076.5	31.174	758.17	1086.8	37.151	51.311	0	0	-2.3535	-7.1352	-10.887	-15.835	-6.2564	3.2422	19.339	6.7244	-8.6099	-3.893	8.4512	-9.1109	1495.2
14.72	1473	72	NaN	-4.1915	18.842	8.8408	-174.96	7.1106	6.219	-16.067	-736.13	1076.5	31.299	758.16	1086.7	34.349	50.75	0	0	-1.9522	-6.728	-10.903	-15.851	-6.007	3.2203	19.236	6.7174	-7.9592	-3.5077	8.3331	-9.1332	1495.1
14.73	1474	72	NaN	-3.9206	18.73	9.0718	-174.97	7.1241	6.196	-15.927	-736	1076.4	31.371	758.09	1086.7	35.626	50.98	0	0	-1.7449	-6.5177	-10.912	-15.86	-5.7338	3.2165	19.124	6.7302	-7.4787	-3.3012	8.2117	-9.1301	1494.9
14.74	1475	72	NaN	-3.6465	18.605	9.3088	-174.99	7.1075	6.2305	-15.829	-735.93	1076.4	31.61	758.06	1086.7	36.933	50.49	0	0	-1.7096	-6.4818	-10.917	-15.865	-5.4652	3.1895	18.999	6.7137	-7.1748	-3.2923	8.0822	-9.1514	1494.8
14.75	1476	72	NaN	-3.2611	18.428	9.6307	-175.02	7.0947	6.2575	-15.674	-735.82	1076.4	31.882	758.01	1086.6	35.084	49.443	0	0	-1.6742	-6.4459	-10.922	-15.87	-5.0845	3.1562	18.822	6.7009	-6.7588	-3.2898	7.8998	-9.1691	1494.6
14.76	1477	72	NaN	-2.7964	18.147	10.064	-175.06	7.0894	6.275	-15.734	-735.94	1076.4	32.17	757.92	1086.6	35.219	50.215	0	0	-1.6389	-6.4101	-10.927	-15.875	-4.6331	3.1076	18.538	6.6978	-6.2719	-3.3025	7.6117	-9.177	1494.7
14.77	1478	72	NaN	-2.3052	17.782	10.55	-175.1	7.0828	6.2774	-16.026	-736.3	1076.5	32.446	757.84	1086.6	37.165	51.202	0	0	-1.6035	-6.3742	-10.932	-15.88	-4.1633	3.0404	18.17	6.695	-5.7668	-3.3338	7.2386	-9.1846	1495
14.78	1479	72	NaN	-1.8364	17.544	10.827	-175.17	7.041	6.2235	-15.756	-736.17	1076.4	32.622	757.87	1086.6	36.846	48.952	0	0	-1.5682	-6.3383	-10.936	-15.884	-3.691	2.9734	17.935	6.6503	-5.2592	-3.365	6.9981	-9.2341	1494.9
14.79	1480	72	NaN	-1.5268	17.364	11.051	-175.21	7.0293	6.1855	-15.726	-736.15	1076.3	32.755	757.87	1086.6	37.12	49.406	0	0	-1.5328	-6.3025	-10.941	-15.889	-3.3854	2.9268	17.757	6.6367	-4.9182	-3.3757	6.8155	-9.2526	1494.8
14.8	1481	72	NaN	-1.2228	17.192	11.279	-175.26	7.0284	6.16	-15.732	-736.11	1076.3	32.913	757.85	1086.6	36.301	49.683	0	0	-1.4975	-6.2666	-10.946	-15.894	-3.0877	2.875	17.587	6.6331	-4.5852	-3.3916	6.6411	-9.261	1494.8
14.81	1482	72	NaN	-0.91574	17.028	11.512	-175.31	7.0277	6.1466	-15.75	-736.04	1076.3	33.113	757.82	1086.6	35.045	50.23	0	0	-1.4621	-6.2307	-10.951	-15.899	-2.7892	2.8166	17.425	6.63	-4.2513	-3.4142	6.4745	-9.269	1494.7
14.82	1483	72	NaN	-0.57627	16.86	11.747	-175.36	7.019	6.1403	-15.741	-735.95	1076.2	33.341	757.83	1086.7	37.045	50.094	0	0	-1.4268	-6.1948	-10.956	-15.904	-2.4582	2.756	17.26	6.6188	-3.8849	-3.4388	6.3042	-9.285	1494.6
14.83	1484	72	NaN	-0.093987	16.639	11.99	-175.41	6.9968	6.126	-15.59	-735.83	1076.1	33.529	757.88	1086.7	38.33	50.773	0	0	-1.3914	-6.159	-10.961	-15.909	-1.9774	2.7062	17.046	6.5903	-3.3688	-3.4527	6.0849	-9.3184	1494.6
14.84	1485	72	NaN	0.35126	16.42	12.273	-175.47	7.0077	6.0683	-15.507	-735.69	1076	33.705	757.91	1086.8	36.419	51.517	0	0	-1.3561	-6.1231	-10.966	-15.914	-1.5359	2.6436	16.834	6.5938	-2.8919	-3.4794	5.8681	-9.3197	1494.5
14.85	1486	72	NaN	0.74919	16.222	12.544	-175.54	7.0165	6.0582	-15.476	-735.54	1075.9	34.031	757.96	1086.9	35.193	50.015	0	0	-1.3207	-6.0872	-10.97	-15.918	-1.1494	2.5628	16.642	6.5961	-2.4701	-3.5244	5.672	-9.3223	1494.4
14.86	1487	72	NaN	1.0726	16.058	12.77	-175.6	7.0233	6.0509	-15.494	-735.41	1075.8	34.315	758.02	1087	37.514	50.735	0	0	-1.2854	-6.0513	-10.975	-15.923	-0.8376	2.4926	16.485	6.5967	-2.123	-3.5587	5.5095	-9.3265	1494.3
14.87	1488	72	NaN	1.3227	15.931	12.936	-175.64	7.0307	6.0264	-15.515	-735.31	1075.8	34.486	758.09	1087.1	37.635	48.509	0	0	-1.25	-6.0155	-10.98	-15.928	-0.5949	2.4447	16.364	6.5974	-1.8449	-3.5707	5.3839	-9.3307	1494.3
14.88	1489	72	NaN	1.5462	15.828	13.052	-175.68	7.0424	6.0237	-15.422	-735.14	1075.6	34.71	758.16	1087.2	35.304	51.222	0	0	-1.2146	-5.9796	-10.985	-15.933	-0.37658	2.3976	16.271	6.5993	-1.5912	-3.582	5.2858	-9.3336	1494.2
14.89	1490	72	NaN	1.7687	15.706	13.194	-175.73	7.0426	6.0404	-15.412	-735.02	1075.5	34.996	758.27	1087.3	35.803	50.779	0	0	-1.1793	-5.9437	-10.99	-15.938	-0.16463	2.336	16.156	6.5919	-1.3439	-3.6077	5.1667	-9.3459	1494.2
14.9	1491	72	NaN	2.0591	15.546	13.331	-175.79	7.0591	6.0397	-15.249	-734.85	1075.4	35.324	758.43	1087.4	36.396	48.792	0	0	-1.1439	-5.9078	-10.995	-15.943	0.1194	2.2713	16.009	6.5963	-1.0245	-3.6365	5.0147	-9.3463	1494.2
14.91	1492	72	NaN	2.3537	15.382	13.51	-175.86	7.0865	6.0001	-15.226	-734.7	1075.2	35.586	758.63	1087.6	36.437	53.132	0	0	-1.1086	-5.872	-10.999	-15.947	0.40494	2.196	15.855	6.6128	-0.70365	-3.676	4.8559	-9.3346	1494.2
14.92	1493	72	NaN	2.6234	15.231	13.766	-175.92	7.122	5.9213	-15.496	-734.55	1075.2	35.747	758.87	1087.7	36.127	60.776	0	0	-1.0732	-5.8361	-11.004	-15.952	0.65816	2.1101	15.711	6.6414	-0.41508	-3.726	4.7072	-9.3109	1494.4
14.93	1494	72	NaN	2.8925	15.093	14.114	-175.99	7.1686	5.8304	-15.991	-734.35	1075.3	35.877	759.12	1087.9	37.818	53.202	0	0	-1.0379	-5.8002	-11.009	-15.957	0.90343	2.0248	15.579	6.6829	-0.13445	-3.7755	4.5699	-9.2742	1494.4
14.94	1495	72	NaN	3.0674	15.011	14.251	-176.05	7.1736	5.7961	-16.063	-734.19	1075.2	36.01	759.31	1088	34.264	68.781	0	1	-1.0025	-5.7644	-11.014	-15.962	1.0705	1.9553	15.502	6.682	0.067949	-3.8091	4.4885	-9.28	1494.5
14.95	1496	72	NaN	3.2901	14.88	14.456	-176.11	7.2082	5.7427	-16.221	-734.01	1075.2	36.144	759.54	1088.2	38.707	73.924	0	1	-0.80729	-5.5662	-11.013	-15.961	1.2821	1.885	15.38	6.7077	0.47484	-3.6812	4.3674	-9.2532	1494.5
14.96	1497	72	NaN	3.4802	14.762	14.649	-176.16	7.2344	5.6916	-16.421	-733.83	1075.1	36.255	759.78	1088.4	38.994	74.471	0	1	-0.44917	-5.2028	-11.006	-15.954	1.4603	1.8193	15.27	6.7264	1.0112	-3.3835	4.2643	-9.2274	1494.6
14.97	1498	72	NaN	3.6173	14.675	14.793	-176.21	7.2441	5.6615	-16.6	-733.66	1075.1	36.37	759.99	1088.5	40.612	73.677	0	1	-0.091052	-4.8395	-10.999	-15.947	1.5862	1.7589	15.188	6.7305	1.4951	-3.0806	4.1895	-9.2163	1494.6
14.98	1499	72	NaN	3.7506	14.582	14.897	-176.26	7.2634	5.6652	-16.686	-733.5	1075	36.566	760.15	1088.6	38.559	74.215	0	1	0.26707	-4.4761	-10.992	-15.94	1.7087	1.6986	15.103	6.743	1.9758	-2.7775	4.1112	-9.1967	1494.7
14.99	1500	72	NaN	3.8056	14.529	14.977	-176.28	7.255	5.6519	-16.837	-733.45	1075	36.616	760.3	1088.7	39.223	75.322	0	1	0.62519	-4.1127	-10.985	-15.933	1.7561	1.6753	15.052	6.7325	2.3813	-2.4374	4.0669	-9.2001	1494.8
15	1501	72	NaN	4.0062	14.492	14.915	-176.31	7.2555	5.6364	-16.358	-732.87	1074.7	36.795	760.6	1088.8	40.514	76.62	0	1	0.93151	-3.8018	-10.979	-15.928	1.9679	1.6542	15.033	6.7142	2.8994	-2.1476	4.0536	-9.2133	1494.5
15.01	1502	72	NaN	4.1524	14.452	14.888	-176.33	7.2608	5.6088	-16.073	-732.47	1074.4	36.89	760.83	1088.9	41.656	77.677	0	1	1.0173	-3.7148	-10.983	-15.931	2.1212	1.6401	15.006	6.7063	3.1385	-2.0747	4.0236	-9.2243	1494.3
15.02	1503	72	NaN	4.227	14.383	14.946	-176.33	7.2653	5.5635	-16.177	-732.33	1074.4	36.886	761	1089	40.092	80.109	0	1	1.0706	-3.6607	-10.986	-15.934	2.192	1.6325	14.942	6.706	3.2626	-2.0282	3.9556	-9.2283	1494.4
15.03	1504	72	NaN	4.368	14.256	15.021	-176.33	7.2617	5.4987	-16.308	-732.04	1074.3	36.935	761.32	1089.1	40.567	81.58	0	1	1.0981	-3.6328	-10.99	-15.938	2.3262	1.627	14.825	6.6923	3.4243	-2.0058	3.8349	-9.2461	1494.4
15.04	1505	72	NaN	4.4588	14.164	15.074	-176.32	7.2351	5.4058	-16.44	-731.84	1074.2	36.807	761.59	1089.2	41.936	81.805	0	1	1.0749	-3.6563	-10.994	-15.942	2.4168	1.6428	14.739	6.6599	3.4917	-2.0136	3.7452	-9.2821	1494.5
15.05	1506	72	NaN	4.5924	14.02	15.119	-176.23	7.2273	5.3127	-16.686	-731.42	1074.2	36.749	761.87	1089.5	41.82	82.611	0	1	1.0477	-3.684	-10.998	-15.946	2.5431	1.7252	14.606	6.6408	3.5907	-1.9588	3.6087	-9.3047	1494.3
15.06	1507	72	NaN	4.6794	13.893	15.137	-176.12	7.2255	5.2262	-16.905	-731.08	1074.1	36.661	762.07	1089.7	41.737	83.458	0	1	1.0591	-3.6723	-11.003	-15.951	2.6248	1.8206	14.49	6.6291	3.6839	-1.8518	3.487	-9.3217	1494.2
15.07	1508	72	NaN	4.708	13.797	15.125	-176.03	7.2184	5.1632	-17.06	-730.87	1074	36.582	762.18	1089.8	43.36	83.02	0	1	1.0619	-3.6695	-11.008	-15.956	2.6504	1.9127	14.401	6.614	3.7123	-1.7569	3.3928	-9.3421	1494.1
15.08	1509	72	NaN	4.7205	13.703	15.09	-175.93	7.197	5.1434	-17.187	-730.68	1073.9	36.629	762.28	1089.9	41.618	81.86	0	1	1.0209	-3.7112	-11.013	-15.961	2.6561	2.0087	14.316	6.5833	3.6769	-1.7025	3.3034	-9.3777	1494
15.09	1510	72	NaN	4.7243	13.651	15.073	-175.87	7.1864	5.1045	-17.279	-730.61	1073.9	36.58	762.3	1090	41.238	82.217	0	1	0.94168	-3.7915	-11.018	-15.966	2.6582	2.0654	14.268	6.5687	3.5998	-1.7261	3.2503	-9.3976	1494
15.1	1511	72	NaN	4.7135	13.527	15.015	-175.62	7.1041	4.9911	-17.648	-730.22	1073.8	36.488	762.37	1090.2	41.077	82.972	0	1	0.83816	-3.8966	-11.024	-15.972	2.6363	2.3011	14.158	6.4732	3.4744	-1.5955	3.1341	-9.4984	1493.7
15.11	1512	72	NaN	4.7019	13.43	14.978	-175.39	7.0113	4.9085	-18.031	-729.85	1073.7	36.464	762.4	1090.5	43.802	81.923	0	1	0.69792	-4.0389	-11.028	-15.976	2.6105	2.52	14.071	6.3702	3.3084	-1.5189	3.043	-9.6061	1493.3
15.12	1513	72	NaN	4.6917	13.368	14.958	-175.2	6.9209	4.8546	-18.354	-729.58	1073.7	36.475	762.38	1090.6	42.152	75.36	0	1	0.5684	-4.1703	-11.032	-15.98	2.5871	2.6981	14.015	6.2736	3.1555	-1.4722	2.9829	-9.7068	1493.1
15.13	1514	72	NaN	4.6776	13.293	14.91	-174.97	6.8125	4.769	-18.648	-729.32	1073.7	36.424	762.34	1090.7	40.489	68.689	0	1	0.4594	-4.2809	-11.035	-15.983	2.5632	2.9177	13.948	6.1572	3.0226	-1.3632	2.9135	-9.8258	1492.8
15.14	1515	72	NaN	4.6392	13.139	14.745	-174.45	6.564	4.6079	-19.006	-728.88	1073.5	36.39	762.06	1091	36.916	68.857	0	1	0.35624	-4.3856	-11.037	-15.985	2.5113	3.4215	13.81	5.8933	2.8676	-0.96404	2.7725	-10.092	1492.1
15.15	1516	72	NaN	4.6034	13.037	14.666	-174.13	6.3533	4.5049	-19.32	-728.67	1073.4	36.409	761.91	1091.1	38.027	68.434	0	1	0.26689	-4.4762	-11.04	-15.988	2.4622	3.7281	13.714	5.6767	2.7291	-0.74809	2.6742	-10.311	1491.7
15.16	1517	72	NaN	4.5595	12.94	14.615	-173.85	6.1512	4.4322	-19.668	-728.55	1073.4	36.49	761.75	1091.1	37.719	68.643	0	1	-0.064962	-4.813	-11.049	-15.997	2.4014	3.995	13.62	5.4712	2.3365	-0.81794	2.5713	-10.525	1491.5
15.17	1518	72	NaN	4.52	12.857	14.575	-173.6	5.9754	4.3838	-19.971	-728.47	1073.4	36.596	761.6	1091.2	35.776	70.134	0	1	-0.50307	-5.2575	-11.061	-16.009	2.346	4.2275	13.54	5.2927	1.8429	-1.03	2.4793	-10.716	1491.3
15.18	1519	72	NaN	4.5013	12.811	14.534	-173.41	5.8307	4.3405	-20.14	-728.39	1073.4	36.653	761.53	1091.2	37.442	73.246	0	1	-0.5134	-5.268	-11.066	-16.014	2.3183	4.4091	13.496	5.1459	1.8049	-0.85891	2.4298	-10.868	1491.1
15.19	1520	72	NaN	4.4621	12.706	14.446	-172.9	5.4175	4.0819	-20.647	-728.05	1073.3	36.467	761.37	1091.2	39.635	76.669	0	1	-0.56439	-5.3198	-11.071	-16.019	2.2661	4.9082	13.395	4.728	1.7017	-0.41155	2.3245	-11.291	1490.6
15.2	1521	72	NaN	4.4434	12.577	14.341	-172.38	4.9379	3.9599	-21.145	-727.79	1073.2	36.679	761.16	1091.2	41.937	80.178	0	1	-0.67458	-5.4316	-11.075	-16.023	2.2194	5.3913	13.268	4.2474	1.5449	-0.040305	2.193	-11.775	1490.2
15.21	1522	72	NaN	4.4103	12.409	14.195	-171.71	4.4322	3.674	-21.761	-727.6	1073.2	36.526	760.81	1091.2	44.722	80.611	0	1	-0.83139	-5.5907	-11.078	-16.026	2.1677	6.0446	13.101	3.7397	1.3363	0.45394	2.0227	-12.287	1489.7
15.22	1523	72	NaN	4.3715	12.255	14.044	-171.06	4.0111	3.3422	-22.314	-727.49	1073.1	36.16	760.42	1091.1	39.744	79.19	0	1	-1.0014	-5.7632	-11.082	-16.03	2.1209	6.6869	12.949	3.3164	1.1195	0.92369	1.8673	-12.714	1489.2
15.23	1524	72	NaN	4.347	12.175	13.93	-170.66	3.7686	3.1765	-22.592	-727.44	1073.1	35.985	760.15	1091.1	39.281	75.257	0	1	-1.1552	-5.9193	-11.087	-16.035	2.092	7.081	12.87	3.0737	0.93675	1.1617	1.7833	-12.961	1488.9
15.24	1525	72	NaN	4.3288	12.092	13.811	-170.25	3.5339	3.0291	-22.855	-727.39	1073	35.896	759.89	1091.1	39.882	69.576	0	1	-1.2958	-6.062	-11.092	-16.04	2.0666	7.4874	12.788	2.8387	0.77074	1.4255	1.6956	-13.201	1488.5
15.25	1526	72	NaN	4.3077	12.039	13.698	-169.83	3.307	2.8634	-23.163	-727.3	1073	35.705	759.69	1091.1	37.35	71.701	0	1	-1.3748	-6.1421	-11.1	-16.048	2.0406	7.9036	12.736	2.6105	0.66579	1.7615	1.6355	-13.438	1488.3
15.26	1527	72	NaN	4.2956	11.965	13.528	-169.14	2.9553	2.6732	-23.739	-727.15	1073	35.482	759.21	1091.2	38.981	74.188	0	1	-1.4827	-6.2516	-11.108	-16.056	2.0139	8.5779	12.665	2.2556	0.53125	2.3263	1.5573	-13.8	1487.7
15.27	1528	72	NaN	4.2889	11.904	13.373	-168.52	2.6388	2.5356	-24.254	-727.01	1072.9	35.346	758.73	1091.2	38.687	78.809	0	1	-1.6227	-6.3936	-11.113	-16.061	1.9917	9.1868	12.607	1.9363	0.36905	2.7932	1.4937	-14.125	1487.1
15.28	1529	72	NaN	4.2766	11.89	13.285	-168.22	2.4702	2.5	-24.432	-726.95	1072.9	35.368	758.54	1091.2	42.005	81.529	0	1	-1.7635	-6.5365	-11.123	-16.071	1.9714	9.4702	12.592	1.7675	0.20788	2.9337	1.4697	-14.303	1486.8
15.29	1530	72	NaN	4.2306	11.823	13.034	-167.38	1.9023	2.3638	-25.051	-726.85	1072.9	35.284	758.14	1091.2	42.922	82.051	0	1	-1.8915	-6.6664	-11.131	-16.079	1.904	10.298	12.527	1.1984	0.012454	3.6313	1.3958	-14.881	1486.3
15.3	1531	72	NaN	4.191	11.786	12.874	-166.9	1.5703	2.2672	-25.379	-726.81	1072.9	35.172	757.94	1091.1	42.354	83.512	0	1	-1.9687	-6.7448	-11.132	-16.08	1.8557	10.765	12.491	0.86583	-0.11307	4.0206	1.3592	-15.214	1486.1
15.31	1532	72	NaN	4.1595	11.761	12.704	-166.5	1.2734	2.1925	-25.635	-726.75	1072.8	35.116	757.79	1091.1	41.487	84.464	0	1	-2.0368	-6.8139	-11.135	-16.083	1.8161	11.155	12.466	0.56849	-0.22069	4.3414	1.3318	-15.514	1485.9
15.32	1533	72	NaN	4.13	11.739	12.518	-166.13	0.99666	2.1476	-25.841	-726.66	1072.8	35.157	757.6	1091.1	44.494	84.007	0	1	-2.0609	-6.8383	-11.149	-16.097	1.7767	11.517	12.444	0.29183	-0.28423	4.6792	1.295	-15.805	1485.6
15.33	1534	72	NaN	4.0854	11.708	12.31	-165.74	0.72482	2.1144	-26.025	-726.58	1072.7	35.276	757.29	1091	42.795	83.893	0	1	-2.0388	-6.8159	-11.158	-16.106	1.7197	11.895	12.412	0.020609	-0.31913	5.0788	1.2538	-16.086	1485.2
15.34	1535	72	NaN	3.9688	11.645	11.972	-165.13	0.28847	1.952	-26.372	-726.5	1072.7	35.265	756.82	1090.9	42.658	83.674	0	1	-1.9777	-6.7538	-11.164	-16.112	1.5893	12.487	12.348	-0.41405	-0.38835	5.7328	1.184	-16.526	1484.7
15.35	1536	72	NaN	3.8885	11.616	11.761	-164.83	0.086756	1.8262	-26.508	-726.44	1072.6	35.202	756.62	1090.8	43.285	83.758	0	1	-1.9587	-6.7346	-11.167	-16.115	1.5059	12.784	12.32	-0.6171	-0.45285	6.0496	1.1524	-16.733	1484.5
15.36	1537	72	NaN	3.8222	11.588	11.569	-164.53	-0.14156	1.6974	-26.737	-726.35	1072.6	35.182	756.34	1090.8	43.983	83.656	0	1	-1.9345	-6.7101	-11.171	-16.119	1.4309	13.081	12.291	-0.8447	-0.50368	6.3712	1.1201	-16.964	1484.1
15.37	1538	72	NaN	3.7663	11.56	11.419	-164.26	-0.34945	1.5975	-27.01	-726.26	1072.5	35.209	756.02	1090.7	42.585	83.748	0	1	-1.883	-6.6578	-11.175	-16.123	1.3627	13.338	12.262	-1.051	-0.52031	6.6798	1.0872	-17.174	1483.7
15.38	1539	72	NaN	3.7152	11.538	11.326	-164.07	-0.50292	1.5336	-27.266	-726.21	1072.5	35.256	755.71	1090.7	44.183	84.096	0	1	-1.8945	-6.6695	-11.179	-16.127	1.2994	13.516	12.239	-1.2034	-0.59516	6.8463	1.0595	-17.331	1483.3
15.39	1540	72	NaN	3.6504	11.524	11.221	-163.82	-0.75812	1.4048	-27.599	-726.06	1072.5	35.264	755.44	1090.6	43.106	84.328	0	1	-1.9412	-6.7168	-11.184	-16.132	1.2206	13.746	12.222	-1.4561	-0.72058	7.029	1.0385	-17.588	1482.9
15.4	1541	72	NaN	3.6252	11.524	11.175	-163.73	-0.8603	1.3856	-27.703	-725.99	1072.5	35.346	755.31	1090.5	43.293	84.538	0	1	-1.964	-6.7399	-11.188	-16.136	1.1879	13.829	12.221	-1.5574	-0.77603	7.0891	1.0334	-17.693	1482.8
15.41	1542	72	NaN	3.5611	11.526	11.088	-163.55	-1.0224	1.4099	-27.894	-725.85	1072.4	35.651	754.92	1090.4	44.748	84.508	0	1	-1.9708	-6.7469	-11.192	-16.14	1.1038	13.994	12.22	-1.7171	-0.867	7.2475	1.0279	-17.858	1482.2
15.42	1543	72	NaN	3.486	11.519	10.977	-163.33	-1.1968	1.4009	-28.107	-725.67	1072.3	35.908	754.35	1090.2	43.116	84.148	0	1	-1.9279	-6.7033	-11.196	-16.144	1.0094	14.19	12.211	-1.8887	-0.91852	7.4866	1.0156	-18.032	1481.5
15.43	1544	72	NaN	3.4245	11.504	10.868	-163.15	-1.336	1.3172	-28.26	-725.48	1072.3	35.945	753.75	1090.1	43.896	83.6	0	1	-1.8994	-6.6744	-11.199	-16.147	0.93912	14.361	12.194	-2.0256	-0.96023	7.6867	0.99475	-18.173	1480.7
15.44	1545	72	NaN	3.362	11.495	10.76	-162.98	-1.4669	1.2014	-28.357	-725.25	1072.2	35.933	753.13	1089.9	40.388	83.026	0	1	-1.9028	-6.6779	-11.203	-16.151	0.872	14.529	12.181	-2.1532	-1.0308	7.851	0.97817	-18.304	1479.9
15.45	1546	72	NaN	3.3187	11.453	10.691	-162.87	-1.5469	1.1408	-28.432	-725.18	1072.1	35.951	752.66	1089.8	42.432	82.707	0	1	-1.9643	-6.7403	-11.206	-16.155	0.82415	14.634	12.138	-2.2314	-1.1402	7.8933	0.93148	-18.386	1479.4
15.46	1547	72	NaN	3.2956	11.429	10.65	-162.8	-1.5993	1.1055	-28.48	-725.13	1072.1	35.955	752.37	1089.8	43.247	82.703	0	1	-2.0376	-6.8147	-11.21	-16.158	0.79848	14.703	12.112	-2.2826	-1.2392	7.8883	0.90162	-18.441	1479
15.47	1548	72	NaN	3.222	11.367	10.555	-162.66	-1.7405	1.0635	-28.609	-725.02	1072.1	36.054	751.55	1089.6	43.594	82.667	0	1	-1.9526	-6.7284	-11.215	-16.163	0.71446	14.83	12.046	-2.4196	-1.2381	8.1014	0.83114	-18.583	1478.1
15.48	1549	72	NaN	3.0972	11.267	10.411	-162.47	-1.9608	1.0149	-28.823	-724.84	1072.1	36.252	750.21	1089.4	41.853	82.762	0	1	-1.8629	-6.6374	-11.22	-16.168	0.57116	15.008	11.94	-2.6332	-1.2917	8.371	0.71953	-18.801	1476.6
15.49	1550	72	NaN	3.0664	11.245	10.397	-162.43	-1.9935	1.023	-28.911	-724.82	1072.1	36.331	749.91	1089.4	41.518	82.543	0	1	-1.6244	-6.3953	-11.236	-16.184	0.53332	15.033	11.915	-2.6643	-1.091	8.6374	0.67906	-18.849	1476.3
15.5	1551	72	NaN	3.01	11.191	10.389	-162.37	-2.0946	0.95398	-29.154	-724.8	1072.1	36.234	749.42	1089.3	44.051	81.974	0	1	-1.3858	-6.1533	-11.252	-16.2	0.47038	15.09	11.859	-2.7626	-0.91542	8.9366	0.60666	-18.963	1475.8
15.51	1552	72	NaN	2.9426	11.106	10.304	-162.32	-2.3126	0.87711	-29.441	-724.69	1072.1	36.161	748.36	1089.2	42.579	81.847	0	1	-1.1473	-5.9112	-11.269	-16.217	0.39264	15.133	11.77	-2.9766	-0.75461	9.2218	0.50109	-19.193	1474.6
15.52	1553	72	NaN	2.897	11.04	10.201	-162.3	-2.4976	0.8523	-29.609	-724.59	1072.1	36.177	747.4	1089.1	42.088	81.241	0	1	-1.0098	-5.7717	-11.272	-16.22	0.33801	15.141	11.702	-3.1592	-0.67174	9.3689	0.42921	-19.38	1473.6
15.53	1554	72	NaN	2.882	11.015	10.134	-162.32	-2.5819	0.88277	-29.643	-724.54	1072.1	36.26	746.89	1089.1	42.854	79.573	0	1	-0.92063	-5.6812	-11.273	-16.221	0.31755	15.117	11.677	-3.2434	-0.60308	9.436	0.40383	-19.464	1473
15.54	1555	72	NaN	2.8697	11.003	10.13	-162.33	-2.6379	0.88737	-29.76	-724.53	1072.1	36.269	746.65	1089.1	42.524	76.576	0	1	-0.94471	-5.7057	-11.276	-16.224	0.29987	15.105	11.663	-3.2983	-0.64484	9.399	0.38742	-19.522	1472.8
15.55	1556	72	NaN	2.8634	10.981	10.035	-162.35	-2.741	0.88938	-29.746	-724.46	1072	36.237	746.14	1089.1	40.469	72.74	0	1	-0.95804	-5.7192	-11.277	-16.225	0.29436	15.085	11.644	-3.4038	-0.66368	9.3661	0.36676	-19.629	1472.2
15.56	1557	72	NaN	2.8514	10.948	9.9539	-162.38	-2.8708	0.89416	-29.864	-724.41	1072	36.202	745.53	1089.1	40.283	70.339	0	1	-0.96078	-5.722	-11.276	-16.224	0.278	15.048	11.613	-3.5363	-0.68278	9.3264	0.33661	-19.761	1471.5
15.57	1558	72	NaN	2.8441	10.907	9.8639	-162.45	-3.0183	0.91908	-29.985	-724.37	1072	36.205	744.91	1089.1	37.867	68.969	0	1	-0.96072	-5.7219	-11.275	-16.223	0.26469	14.974	11.575	-3.6867	-0.69603	9.2525	0.29973	-19.91	1470.9
15.58	1559	72	NaN	2.8388	10.856	9.7571	-162.56	-3.1626	0.98431	-30.08	-724.37	1071.9	36.273	744.21	1089.1	36.842	68.067	0	1	-0.95728	-5.7184	-11.274	-16.222	0.25181	14.849	11.527	-3.8341	-0.70547	9.1304	0.25293	-20.056	1470.2
15.59	1560	72	NaN	2.8167	10.782	9.6494	-162.74	-3.2695	1.1134	-30.263	-724.44	1071.9	36.421	743.24	1089.2	37.646	67.901	0	1	-0.94534	-5.7063	-11.271	-16.219	0.21523	14.663	11.456	-3.9428	-0.7301	8.9562	0.18452	-20.162	1469.3
15.6	1561	72	NaN	2.8108	10.739	9.5668	-162.83	-3.2911	1.1726	-30.269	-724.51	1071.9	36.492	742.78	1089.2	37.435	68.785	0	1	-0.93291	-5.6937	-11.268	-16.216	0.20565	14.563	11.415	-3.9668	-0.72725	8.8689	0.14714	-20.183	1468.9
15.61	1562	72	NaN	2.7972	10.694	9.5062	-162.94	-3.302	1.2347	-30.33	-724.6	1071.9	36.553	742.32	1089.2	38.061	70.736	0	1	-0.92605	-5.6867	-11.265	-16.213	0.18667	14.447	11.372	-3.9796	-0.73938	8.7606	0.10705	-20.192	1468.6
15.62	1563	72	NaN	2.7836	10.633	9.425	-163.1	-3.3247	1.3247	-30.371	-724.77	1071.8	36.68	741.8	1089.3	38.125	72.639	0	1	-0.98872	-5.7503	-11.261	-16.209	0.16592	14.285	11.313	-4.0042	-0.8228	8.5348	0.051537	-20.213	1468.2
15.63	1564	72	NaN	2.775	10.567	9.3284	-163.28	-3.3538	1.4171	-30.377	-724.97	1071.8	36.813	741.27	1089.3	39.061	75.568	0	1	-1.1058	-5.8691	-11.258	-16.206	0.15129	14.098	11.249	-4.0356	-0.95448	8.2285	-0.0083485	-20.241	1467.9
15.64	1565	72	NaN	2.7733	10.531	9.2678	-163.42	-3.3586	1.44	-30.402	-725.09	1071.8	36.766	740.89	1089.3	42.114	79.105	0	1	-1.1264	-5.89	-11.255	-16.203	0.14998	13.955	11.215	-4.042	-0.97638	8.065	-0.040071	-20.245	1467.6
15.65	1566	72	NaN	2.7689	10.493	9.2175	-163.59	-3.3686	1.4992	-30.442	-725.24	1071.8	36.84	740.51	1089.3	41.792	80.202	0	1	-1.14	-5.9039	-11.252	-16.2	0.1407	13.784	11.176	-4.052	-0.99933	7.8806	-0.075626	-20.252	1467.4
15.66	1567	72	NaN	2.7585	10.441	9.0951	-163.9	-3.3596	1.5911	-30.421	-725.58	1071.8	36.883	739.82	1089.3	43.746	78.952	0	1	-1.2026	-5.9674	-11.248	-16.196	0.12889	13.471	11.125	-4.0437	-1.0737	7.5037	-0.12316	-20.24	1467.1
15.67	1568	72	NaN	2.7516	10.406	8.9928	-164.15	-3.3372	1.6867	-30.374	-725.88	1071.7	36.96	739.26	1089.2	41.07	76.756	0	1	-1.2767	-6.0426	-11.244	-16.192	0.12032	13.219	11.09	-4.0208	-1.1564	7.1762	-0.15419	-20.213	1466.8
15.68	1569	72	NaN	2.7502	10.391	8.9421	-164.3	-3.3048	1.767	-30.354	-726.08	1071.7	37.053	738.93	1089.2	37.711	66.755	0	1	-1.3658	-6.1329	-11.24	-16.188	0.11581	13.066	11.072	-3.9863	-1.25	6.9335	-0.16797	-20.175	1466.7
15.69	1570	72	NaN	2.751	10.373	8.9241	-164.44	-3.2632	1.8245	-30.417	-726.29	1071.7	37.084	738.63	1089.1	36.585	66.834	0	1	-1.489	-6.258	-11.236	-16.184	0.11276	12.922	11.051	-3.9415	-1.3762	6.6636	-0.18544	-20.126	1466.6
15.7	1571	72	NaN	2.7639	10.345	8.8632	-164.65	-3.1891	1.9414	-30.377	-726.64	1071.8	37.168	738.18	1089	36.502	66.934	0	1	-1.633	-6.4041	-11.232	-16.18	0.1238	12.709	11.018	-3.8624	-1.5092	6.3048	-0.21394	-20.043	1466.5
15.71	1572	72	NaN	2.7662	10.337	8.8374	-164.74	-3.151	1.9955	-30.357	-726.81	1071.8	37.216	737.97	1088.9	36.748	67.37	0	1	-1.7093	-6.4815	-11.229	-16.177	0.12491	12.614	11.007	-3.8213	-1.5844	6.1325	-0.22231	-19.999	1466.4
15.72	1573	72	NaN	2.7901	10.327	8.8002	-164.89	-3.0961	2.0931	-30.316	-727.13	1071.8	37.33	737.66	1088.8	36.709	66.887	0	1	-1.7988	-6.5723	-11.226	-16.174	0.14597	12.468	10.992	-3.7608	-1.6528	5.8958	-0.23374	-19.935	1466.5
15.73	1574	72	NaN	2.8351	10.319	8.7616	-165.08	-3.0278	2.2289	-30.278	-727.58	1071.9	37.5	737.26	1088.7	38.116	67.968	0	1	-1.9138	-6.689	-11.222	-16.17	0.18599	12.268	10.975	-3.6839	-1.7278	5.5789	-0.24631	-19.853	1466.5
15.74	1575	72	NaN	2.8808	10.326	8.7626	-165.23	-2.9797	2.3239	-30.301	-727.94	1071.9	37.619	737	1088.5	38.144	67.601	0	1	-1.9924	-6.7688	-11.218	-16.166	0.22623	12.112	10.973	-3.6274	-1.7662	5.3427	-0.2443	-19.793	1466.6
15.75	1576	72	NaN	2.9258	10.348	8.7795	-165.32	-2.9088	2.2448	-30.351	-728.15	1072	37.266	736.84	1088.5	39.521	75.643	0	1	-1.989	-6.7653	-11.215	-16.163	0.28317	12.042	10.991	-3.5512	-1.7058	5.2765	-0.22403	-19.714	1466.6
15.76	1577	72	NaN	2.9783	10.381	8.7703	-165.43	-2.8609	2.3599	-30.311	-728.36	1072.1	37.495	736.64	1088.4	38.859	77.582	0	1	-2.0579	-6.8352	-11.213	-16.161	0.32828	11.919	11.018	-3.4983	-1.7296	5.0837	-0.19493	-19.659	1466.7
15.77	1578	72	NaN	3.0477	10.43	8.7588	-165.56	-2.7822	2.4562	-30.271	-728.61	1072.1	37.67	736.41	1088.3	38.73	77.598	0	1	-2.1598	-6.9387	-11.211	-16.159	0.39244	11.782	11.062	-3.4143	-1.7674	4.8434	-0.14902	-19.573	1466.7
15.78	1579	72	NaN	3.1271	10.49	8.7544	-165.7	-2.666	2.5065	-30.277	-728.87	1072.1	37.716	736.14	1088.2	39.588	77.116	0	1	-2.2319	-7.0118	-11.207	-16.155	0.46979	11.645	11.117	-3.2929	-1.7621	4.6329	-0.089726	-19.448	1466.7
15.79	1580	72	NaN	3.2013	10.548	8.7568	-165.83	-2.5325	2.5628	-30.343	-729.1	1072.2	37.804	735.86	1088.1	38.9	76.872	0	1	-2.3214	-7.1026	-11.203	-16.151	0.5379	11.51	11.171	-3.1549	-1.7835	4.4072	-0.032464	-19.306	1466.6
15.8	1581	72	NaN	3.2608	10.595	8.7406	-165.94	-2.4222	2.5415	-30.375	-729.31	1072.2	37.734	735.69	1088	40.064	75.934	0	1	-2.4348	-7.2177	-11.2	-16.148	0.59897	11.399	11.215	-3.0415	-1.8359	4.1817	0.014604	-19.189	1466.7
15.81	1582	72	NaN	3.2882	10.625	8.7248	-166.03	-2.3465	2.5731	-30.418	-729.42	1072.2	37.841	735.55	1088	38.7	72.964	0	1	-2.5254	-7.3096	-11.198	-16.146	0.62043	11.305	11.242	-2.9629	-1.9049	3.9957	0.044308	-19.108	1466.6
15.82	1583	72	NaN	3.3091	10.643	8.6962	-166.1	-2.2779	2.6043	-30.42	-729.52	1072.2	37.95	735.42	1088	36.473	65.883	0	1	-2.6098	-7.3953	-11.195	-16.143	0.63709	11.23	11.258	-2.8922	-1.9727	3.8342	0.062197	-19.036	1466.6
15.83	1584	72	NaN	3.3263	10.656	8.6564	-166.16	-2.2139	2.6131	-30.388	-729.62	1072.2	38	735.33	1087.9	36.605	66.099	0	1	-2.7283	-7.5155	-11.192	-16.14	0.65347	11.167	11.268	-2.8265	-2.0748	3.6513	0.07644	-18.967	1466.6
15.84	1585	72	NaN	3.335	10.671	8.6107	-166.22	-2.1596	2.6	-30.351	-729.67	1072.3	37.999	735.27	1087.9	38.579	66.94	0	1	-2.8529	-7.642	-11.188	-16.136	0.66367	11.105	11.282	-2.7703	-2.1893	3.4627	0.093066	-18.907	1466.6
15.85	1586	72	NaN	3.3435	10.686	8.539	-166.32	-2.1105	2.6411	-30.265	-729.72	1072.3	38.151	735.2	1087.8	36.596	68.696	0	1	-2.9251	-7.7152	-11.186	-16.134	0.66957	11.007	11.295	-2.7194	-2.2555	3.2917	0.10824	-18.854	1466.6
15.86	1587	72	NaN	3.3445	10.69	8.5199	-166.38	-2.0851	2.6701	-30.27	-729.71	1072.3	38.245	735.15	1087.8	38.283	69.517	0	1	-3.0153	-7.8068	-11.184	-16.132	0.66664	10.942	11.297	-2.692	-2.3487	3.1356	0.11343	-18.824	1466.5
15.87	1588	72	NaN	3.3362	10.683	8.5206	-166.44	-2.0931	2.7009	-30.3	-729.68	1072.3	38.35	735.14	1087.8	37.257	76.242	0	1	-3.1256	-7.9187	-11.181	-16.129	0.65293	10.874	11.288	-2.6981	-2.4727	2.9551	0.10731	-18.827	1466.5
15.88	1589	72	NaN	3.3216	10.659	8.527	-166.53	-2.1239	2.7604	-30.32	-729.61	1072.3	38.549	735.14	1087.7	39.609	78.77	0	1	-3.0665	-7.8587	-11.178	-16.126	0.62966	10.78	11.262	-2.7264	-2.4369	2.921	0.083807	-18.853	1466.5
15.89	1590	72	NaN	3.3063	10.62	8.5316	-166.64	-2.1573	2.8546	-30.313	-729.45	1072.3	38.855	735.11	1087.7	39.403	76.715	0	1	-3.0219	-7.8134	-11.176	-16.124	0.60233	10.66	11.219	-2.7564	-2.4196	2.8463	0.043295	-18.88	1466.3
15.9	1591	72	NaN	3.2986	10.594	8.5391	-166.69	-2.1614	2.8487	-30.332	-729.28	1072.4	38.864	735.12	1087.7	38.739	78.718	0	1	-3.1371	-7.9303	-11.174	-16.122	0.59326	10.606	11.191	-2.7587	-2.5438	2.6756	0.017	-18.881	1466.1
15.91	1592	72	NaN	3.2831	10.568	8.5445	-166.75	-2.1399	2.8447	-30.339	-729.08	1072.4	38.878	735.08	1087.6	39.78	81.299	0	1	-3.2507	-8.0456	-11.171	-16.12	0.5765	10.545	11.162	-2.7341	-2.6742	2.4992	-0.0095103	-18.854	1465.9
15.92	1593	72	NaN	3.2594	10.508	8.5596	-166.82	-2.1132	2.8532	-30.37	-728.82	1072.5	38.963	735.04	1087.6	41.463	83.154	0	1	-3.357	-8.1535	-11.168	-16.116	0.54777	10.466	11.097	-2.7024	-2.8093	2.3122	-0.07047	-18.818	1465.6
15.93	1594	72	NaN	3.2315	10.417	8.5822	-166.9	-2.0925	2.8612	-30.422	-728.5	1072.6	39.067	735.03	1087.5	40.378	83.672	0	1	-3.3782	-8.175	-11.164	-16.112	0.51307	10.382	11	-2.6756	-2.8651	2.2066	-0.16432	-18.788	1465.3
15.94	1595	72	NaN	3.2072	10.313	8.6036	-166.96	-2.0822	2.8507	-30.475	-728.15	1072.7	39.11	735.04	1087.5	41.308	84.703	0	1	-3.3273	-8.1233	-11.161	-16.109	0.48445	10.314	10.89	-2.6594	-2.8428	2.1906	-0.27057	-18.768	1464.9
15.95	1596	72	NaN	3.2093	10.243	8.6005	-166.98	-2.0668	2.8062	-30.459	-727.83	1072.8	39.041	735.05	1087.5	41.635	85.234	0	1	-3.3858	-8.1827	-11.159	-16.108	0.48931	10.298	10.817	-2.6415	-2.8965	2.1154	-0.34208	-18.749	1464.6
15.96	1597	72	NaN	3.227	10.189	8.5289	-167.02	-2.0695	2.7886	-30.193	-727.14	1072.9	39.092	735.07	1087.5	42.034	85.194	0	1	-3.4314	-8.229	-11.158	-16.106	0.51418	10.267	10.76	-2.6407	-2.9172	2.0383	-0.39805	-18.747	1463.9
15.97	1598	72	NaN	3.2377	10.1	8.5492	-167.05	-2.0791	2.7734	-30.216	-726.69	1073.1	39.15	735.12	1087.5	43.413	85.27	0	1	-3.3545	-8.1509	-11.153	-16.102	0.52092	10.235	10.664	-2.6435	-2.8336	2.0845	-0.48951	-18.745	1463.5
15.98	1599	72	NaN	3.2499	10.001	8.603	-167.07	-2.0901	2.7475	-30.358	-726.33	1073.2	39.175	735.2	1087.5	42.12	85.383	0	1	-3.3185	-8.1144	-11.151	-16.099	0.52609	10.209	10.559	-2.6476	-2.7924	2.0949	-0.59212	-18.746	1463.2
15.99	1600	72	NaN	3.2701	9.928	8.619	-167.08	-2.0972	2.7106	-30.399	-725.88	1073.3	39.166	735.29	1087.5	42.149	85.341	0	1	-3.3049	-8.1006	-11.149	-16.097	0.54434	10.192	10.482	-2.6507	-2.7606	2.0916	-0.6675	-18.748	1462.9
16	1601	72	NaN	3.2757	9.8983	8.6267	-167.09	-2.0923	2.6992	-30.426	-725.61	1073.4	39.19	735.33	1087.5	43.121	85.401	0	1	-3.2669	-8.062	-11.148	-16.096	0.5475	10.18	10.449	-2.6429	-2.7194	2.1182	-0.69906	-18.739	1462.7
16.01	1602	72	NaN	3.3098	9.8272	8.6626	-167.13	-2.0608	2.672	-30.56	-724.81	1073.7	39.239	735.34	1087.4	41.926	85.138	0	1	-3.2117	-8.006	-11.147	-16.095	0.57297	10.131	10.368	-2.6013	-2.6387	2.125	-0.77966	-18.697	1461.9
16.02	1603	72	NaN	3.3179	9.7503	8.6392	-167.18	-2.0196	2.6064	-30.652	-723.62	1073.9	39.258	735.45	1087.4	40.163	84.05	0	1	-3.1964	-7.9905	-11.146	-16.094	0.57476	10.073	10.282	-2.5514	-2.6217	2.083	-0.86378	-18.645	1460.8
16.03	1604	72	NaN	3.3012	9.6872	8.5913	-167.23	-1.9822	2.5465	-30.715	-722.54	1074	39.284	735.6	1087.4	39.202	82.231	0	1	-3.1498	-7.9432	-11.145	-16.093	0.55276	10.019	10.213	-2.5083	-2.597	2.0757	-0.9315	-18.601	1459.9
16.04	1605	72	NaN	3.2709	9.6435	8.5436	-167.28	-1.9485	2.51	-30.757	-721.75	1074.1	39.317	735.72	1087.4	39.291	78.205	0	1	-3.0364	-7.8281	-11.145	-16.093	0.51833	9.9719	10.167	-2.4718	-2.518	2.1438	-0.97766	-18.564	1459.2
16.05	1606	72	NaN	3.243	9.594	8.4392	-167.33	-1.8817	2.4124	-30.696	-720.49	1074.1	39.222	735.88	1087.4	35.752	72.055	0	1	-3.0453	-7.8372	-11.145	-16.093	0.49442	9.9256	10.116	-2.4037	-2.5509	2.0884	-1.0289	-18.497	1458.1
16.06	1607	72	NaN	3.2127	9.5454	8.3682	-167.35	-1.8328	2.4087	-30.675	-719.58	1074.1	39.326	735.97	1087.4	36.17	67.24	0	1	-3.0965	-7.8891	-11.146	-16.094	0.45936	9.8918	10.067	-2.3547	-2.6371	2.0027	-1.0786	-18.449	1457.3
16.07	1608	72	NaN	3.1354	9.457	8.3072	-167.38	-1.7753	2.3652	-30.742	-718.43	1074.1	39.323	736.18	1087.4	36.288	58.55	0	1	-2.9863	-7.7773	-11.149	-16.097	0.37774	9.8607	9.9787	-2.297	-2.6085	2.0834	-1.1698	-18.394	1456.4
16.08	1609	72	NaN	3.0509	9.3663	8.239	-167.41	-1.7142	2.3169	-30.759	-717.3	1074.1	39.274	736.39	1087.4	35.457	56.139	0	0	-2.8753	-7.6647	-11.151	-16.099	0.29271	9.8344	9.8889	-2.2367	-2.5826	2.1697	-1.2622	-18.336	1455.4
16.09	1610	72	NaN	2.9892	9.2994	8.1637	-167.43	-1.6502	2.2941	-30.666	-716.36	1074.1	39.247	736.52	1087.4	35.901	53.791	0	0	-2.737	-7.5244	-11.155	-16.103	0.2342	9.8145	9.8244	-2.1752	-2.5028	2.2901	-1.3302	-18.278	1454.6
16.1	1611	72	NaN	2.9406	9.2409	8.117	-167.45	-1.568	2.2816	-30.614	-715.35	1074.1	39.235	736.61	1087.4	36.296	53.407	0	0	-2.6089	-7.3944	-11.159	-16.107	0.18644	9.7993	9.7682	-2.0953	-2.4225	2.4049	-1.3909	-18.202	1453.7
16.11	1612	72	NaN	2.847	9.0891	8.006	-167.44	-1.4248	2.2817	-30.432	-713.3	1073.8	39.2	736.88	1087.5	36.221	52	0	0	-2.4956	-7.2794	-11.165	-16.113	0.098028	9.8114	9.6299	-1.9656	-2.3976	2.5319	-1.5354	-18.079	1451.9
16.12	1613	72	NaN	2.7904	8.9841	7.9552	-167.43	-1.3164	2.2708	-30.328	-711.9	1073.7	39.104	737.04	1087.6	35.182	52.749	0	0	-2.4462	-7.2292	-11.172	-16.12	0.046962	9.8235	9.534	-1.8663	-2.3992	2.5943	-1.638	-17.986	1450.7
16.13	1614	72	NaN	2.7503	8.9021	7.93	-167.42	-1.231	2.264	-30.24	-710.79	1073.5	39.016	737.18	1087.6	35.723	50.202	0	0	-2.3864	-7.1686	-11.179	-16.127	0.011901	9.8399	9.459	-1.7879	-2.3745	2.6714	-1.7203	-17.915	1449.7
16.14	1615	72	NaN	2.7097	8.8234	7.9128	-167.4	-1.1518	2.2789	-30.155	-709.63	1073.5	38.996	737.34	1087.7	36.788	49.268	0	0	-2.1296	-6.908	-11.191	-16.139	-0.026407	9.86	9.3869	-1.7153	-2.156	2.9521	-1.8038	-17.854	1448.7
16.15	1616	72	NaN	2.671	8.7561	7.9372	-167.39	-1.0671	2.3336	-30.184	-708.47	1073.4	39.072	737.5	1087.8	36.886	51.665	0	0	-1.8728	-6.6474	-11.202	-16.15	-0.071111	9.8713	9.3238	-1.6348	-1.9439	3.2239	-1.8783	-17.785	1447.7
16.16	1617	72	NaN	2.6376	8.6018	7.8202	-167.37	-0.95119	2.3698	-29.771	-706.68	1073.2	39.009	737.77	1087.9	36.817	51.196	0	0	-1.616	-6.3868	-11.214	-16.162	-0.088598	9.9013	9.1856	-1.5349	-1.7045	3.5145	-2.028	-17.697	1446.2
16.17	1618	72	NaN	2.6195	8.4795	7.7779	-167.37	-0.86268	2.4366	-29.56	-705.27	1073	39.066	737.95	1088	36.312	47.221	0	0	-1.462	-6.2305	-11.223	-16.171	-0.10289	9.9042	9.0737	-1.4568	-1.5648	3.6737	-2.149	-17.628	1444.9
16.18	1619	72	NaN	2.5937	8.3279	7.7833	-167.37	-0.77169	2.4653	-29.426	-703.79	1072.9	39.031	738.2	1088.2	36.812	52.214	0	0	-1.4275	-6.1956	-11.229	-16.177	-0.12424	9.9073	8.9324	-1.3762	-1.5518	3.7117	-2.2968	-17.553	1443.7
16.19	1620	72	NaN	2.5565	8.1465	7.8006	-167.37	-0.6703	2.4384	-29.275	-702.16	1072.8	38.85	738.54	1088.3	38.519	39.955	0	0	-1.7026	-6.4747	-11.237	-16.185	-0.15079	9.922	8.7634	-1.2872	-1.8534	3.4473	-2.4739	-17.472	1442.4
16.2	1621	72	NaN	2.5327	8.0294	7.7969	-167.37	-0.58626	2.4137	-29.116	-700.91	1072.7	38.717	738.76	1088.4	35.847	63.188	0	1	-1.9346	-6.7101	-11.246	-16.194	-0.16495	9.9336	8.6565	-1.2133	-2.0995	3.2235	-2.5891	-17.407	1441.4
16.21	1622	72	NaN	2.5169	7.9112	7.7151	-167.41	-0.4789	2.4094	-28.535	-698.85	1072.4	38.602	739.1	1088.6	36.566	64.381	0	1	-1.7538	-6.5266	-11.254	-16.202	-0.15625	9.918	8.556	-1.1237	-1.91	3.3913	-2.6978	-17.326	1439.6
16.22	1623	72	NaN	2.5205	7.8184	7.6687	-167.45	-0.42591	2.4208	-28.097	-697.24	1072.3	38.576	739.41	1088.8	41.6	50.908	0	1	-1.573	-6.3432	-11.262	-16.21	-0.13665	9.8921	8.475	-1.0825	-1.7096	3.5489	-2.7871	-17.293	1438.3
16.23	1624	72	NaN	2.5288	7.7457	7.6583	-167.49	-0.41557	2.4371	-27.843	-696.18	1072.2	38.598	739.67	1088.9	39.859	58.656	0	1	-1.3922	-6.1597	-11.27	-16.219	-0.12056	9.8632	8.4089	-1.0788	-1.5127	3.7035	-2.8615	-17.297	1437.5
16.24	1625	72	NaN	2.5209	7.6507	7.6789	-167.53	-0.43636	2.4475	-27.676	-695.24	1072.2	38.625	739.96	1089	40.217	53.147	0	1	-1.2114	-5.9763	-11.279	-16.227	-0.12404	9.8208	8.3186	-1.1043	-1.3354	3.8445	-2.9602	-17.331	1436.8
16.25	1626	72	NaN	2.4698	7.4526	7.7217	-167.63	-0.47959	2.4417	-27.363	-693.42	1072.1	38.609	740.54	1089.1	43.193	51.425	0	1	-1.0306	-5.7928	-11.287	-16.235	-0.16434	9.7351	8.1287	-1.1557	-1.1949	3.9423	-3.1584	-17.391	1435.6
16.26	1627	72	NaN	2.4713	7.2023	7.6891	-167.76	-0.59379	2.3231	-26.589	-690.92	1072	38.389	741.45	1089.2	40.166	50.792	0	1	-0.84977	-5.6093	-11.295	-16.243	-0.12608	9.6377	7.8897	-1.2813	-0.97585	4.0284	-3.4057	-17.525	1434
16.27	1628	72	NaN	2.4634	7.075	7.6775	-167.88	-0.68184	2.3694	-26.097	-689.35	1072	38.642	742	1089.3	41.579	50.801	0	1	-0.58911	-5.3448	-11.299	-16.247	-0.12628	9.5319	7.7673	-1.3742	-0.7154	4.187	-3.5321	-17.622	1432.9
16.28	1629	72	NaN	2.4691	6.9742	7.6692	-168	-0.74907	2.384	-25.539	-687.76	1071.9	38.816	742.55	1089.3	37.923	50.272	0	1	-0.099206	-4.8477	-11.291	-16.239	-0.10718	9.4246	7.6711	-1.446	-0.20638	4.5768	-3.62	-17.685	1431.9
16.29	1630	72	NaN	2.4808	6.8633	7.6676	-168.14	-0.797	2.3511	-24.856	-685.88	1071.9	38.844	743.17	1089.4	39.652	51.823	0	1	0.14092	-4.6041	-11.29	-16.238	-0.071508	9.31	7.5659	-1.4997	0.069409	4.7059	-3.7241	-17.738	1430.6
16.3	1631	72	NaN	2.4653	6.7602	7.6937	-168.29	-0.82353	2.409	-24.247	-684.1	1071.8	39.074	743.73	1089.5	39.749	49.598	0	1	0.23679	-4.5068	-11.293	-16.241	-0.073935	9.1736	7.4673	-1.5307	0.16286	4.6668	-3.8256	-17.772	1429.3
16.31	1632	72	NaN	2.4513	6.6931	7.706	-168.36	-0.81375	2.3233	-23.785	-682.91	1071.9	38.848	744.16	1089.6	39.05	47.697	0	1	0.24735	-4.4961	-11.294	-16.242	-0.061814	9.129	7.4044	-1.5251	0.18554	4.6329	-3.8899	-17.767	1428.6
16.32	1633	72	NaN	2.4233	6.6176	7.7012	-168.45	-0.79127	2.317	-23.128	-681.32	1071.9	38.835	744.66	1089.7	41.717	50.727	0	1	0.26694	-4.4762	-11.294	-16.242	-0.064804	9.059	7.3323	-1.5059	0.20214	4.5828	-3.9615	-17.748	1427.4
16.33	1634	72	NaN	2.3996	6.5676	7.7034	-168.54	-0.77529	2.348	-22.515	-679.88	1072	38.905	745.08	1089.8	37.92	51.714	0	1	0.30253	-4.4401	-11.29	-16.238	-0.068486	8.9963	7.2843	-1.492	0.23405	4.5562	-4.0059	-17.73	1426.4
16.34	1635	72	NaN	2.3787	6.5437	7.7125	-168.61	-0.75997	2.3699	-21.904	-678.5	1072	38.924	745.48	1089.9	39.515	51.562	0	1	0.32784	-4.4144	-11.286	-16.234	-0.06735	8.9453	7.2618	-1.4781	0.26049	4.5309	-4.0242	-17.712	1425.4
16.35	1636	72	NaN	2.3472	6.523	7.7123	-168.7	-0.72308	2.3387	-21.083	-676.71	1072.1	38.771	746.02	1090	37.287	49.968	0	1	0.33128	-4.4109	-11.28	-16.228	-0.061828	8.8914	7.2438	-1.4439	0.26946	4.4805	-4.0365	-17.672	1424.1
16.36	1637	72	NaN	2.3385	6.5018	7.6992	-168.76	-0.67269	2.3432	-20.466	-675.5	1072.1	38.739	746.35	1090.1	37.135	49.389	0	1	0.28462	-4.4583	-11.274	-16.222	-0.045828	8.8562	7.2245	-1.3954	0.23879	4.398	-4.049	-17.617	1423.2
16.37	1638	72	NaN	2.319	6.4735	7.6816	-168.83	-0.62421	2.3717	-19.808	-674.34	1072.2	38.737	746.66	1090.1	36.674	51.591	0	1	0.2317	-4.5119	-11.266	-16.214	-0.040245	8.8081	7.1979	-1.3486	0.19146	4.2961	-4.0678	-17.562	1422.3
16.38	1639	72	NaN	2.2953	6.4484	7.6761	-168.9	-0.58457	2.372	-19.181	-673.18	1072.2	38.668	747.01	1090.2	36.313	49.795	0	1	0.41276	-4.3282	-11.249	-16.197	-0.037227	8.7705	7.1741	-1.3103	0.37553	4.4423	-4.0752	-17.508	1421.5
16.39	1640	72	NaN	2.2751	6.4266	7.6766	-168.96	-0.53588	2.3586	-18.445	-671.82	1072.3	38.555	747.44	1090.3	37.887	50.223	0	1	0.33893	-4.4031	-11.237	-16.185	-0.024805	8.7352	7.1531	-1.2625	0.31412	4.3321	-4.0835	-17.447	1420.5
16.4	1641	72	NaN	2.2659	6.4043	7.6679	-169.07	-0.44914	2.3814	-17.39	-670.05	1072.4	38.483	747.93	1090.4	36.688	50.421	0	1	-0.083048	-4.8313	-11.229	-16.177	0.0093828	8.6783	7.1316	-1.1764	-0.073665	3.847	-4.0973	-17.353	1419.2
16.41	1642	72	NaN	2.2709	6.4136	7.6839	-169.17	-0.33452	2.452	-16.41	-668.23	1072.5	38.491	748.38	1090.5	36.85	51.195	0	1	-0.19371	-4.9436	-11.22	-16.168	0.051504	8.6099	7.1416	-1.0625	-0.14221	3.6663	-4.0787	-17.231	1417.8
16.42	1643	72	NaN	2.2737	6.4373	7.7628	-169.27	-0.20632	2.4521	-15.515	-666.38	1072.6	38.333	748.98	1090.6	36.415	51.639	0	1	-0.22116	-4.9715	-11.211	-16.159	0.094928	8.5552	7.1656	-0.93471	-0.12623	3.5837	-4.0458	-17.094	1416.5
16.43	1644	72	NaN	2.2813	6.4687	7.7968	-169.34	-0.13834	2.468	-14.904	-665.17	1072.7	38.296	749.42	1090.7	35.235	50.058	0	1	-0.50139	-5.2558	-11.194	-16.142	0.12754	8.5096	7.1976	-0.86724	-0.37384	3.2538	-3.9968	-17.01	1415.7
16.44	1645	72	NaN	2.2997	6.527	7.8163	-169.42	-0.057741	2.5301	-14.22	-663.79	1072.8	38.36	749.85	1090.8	35.062	51.129	0	1	-0.86715	-5.627	-11.175	-16.123	0.16963	8.4477	7.2565	-0.78726	-0.69752	2.8207	-3.918	-16.91	1414.7
16.45	1646	72	NaN	2.3283	6.6326	7.8969	-169.57	0.14874	2.6375	-12.992	-661.12	1072.9	38.384	750.59	1090.9	34.778	51.084	0	1	-1.2329	-5.9981	-11.155	-16.103	0.24408	8.3431	7.3627	-0.58143	-0.98883	2.345	-3.792	-16.684	1412.8
16.46	1647	72	NaN	2.3123	6.7197	7.9549	-169.7	0.35336	2.7323	-12.063	-659.02	1073.1	38.463	751.12	1091.1	36.986	50.043	0	1	-1.3316	-6.0983	-11.14	-16.088	0.26023	8.2477	7.4511	-0.37806	-1.0714	2.1494	-3.6893	-16.467	1411.2
16.47	1648	72	NaN	2.3283	6.7795	7.9389	-169.8	0.48782	2.7726	-11.266	-657.45	1073.1	38.504	751.53	1091.2	35.261	52.052	0	1	-1.1451	-5.909	-11.132	-16.08	0.30524	8.18	7.5146	-0.24724	-0.83985	2.271	-3.6175	-16.327	1410
16.48	1649	72	NaN	2.3322	6.8411	7.9241	-169.9	0.58624	2.7899	-10.536	-655.96	1073.1	38.505	751.95	1091.2	34.642	51.029	0	1	-1.4073	-6.1751	-11.112	-16.06	0.33728	8.1026	7.5794	-0.15205	-1.07	1.9275	-3.5328	-16.212	1408.9
16.49	1650	72	NaN	2.3145	6.8998	7.9244	-170.03	0.67585	2.8191	-9.8701	-654.48	1073.1	38.53	752.32	1091.3	36.497	50.145	0	1	-1.666	-6.4376	-11.091	-16.039	0.34407	7.9973	7.6405	-0.064841	-1.3219	1.5597	-3.4509	-16.104	1407.8
16.5	1651	72	NaN	2.2817	6.9443	7.9344	-170.19	0.77625	2.8783	-9.2785	-653.02	1073.2	38.624	752.58	1091.4	36.91	52.444	0	1	-1.655	-6.4264	-11.074	-16.022	0.32982	7.8599	7.687	0.03349	-1.3252	1.4335	-3.3871	-15.989	1406.5
16.51	1652	72	NaN	2.263	6.9949	7.9633	-170.34	0.86034	2.8569	-8.7391	-651.51	1073.2	38.522	752.93	1091.5	34.663	49.836	0	1	-1.6652	-6.4367	-11.057	-16.005	0.33566	7.7303	7.7407	0.11457	-1.3295	1.2935	-3.3159	-15.89	1405.4
16.52	1653	72	NaN	2.2305	7.0515	7.9698	-170.51	0.92338	2.8791	-8.1503	-649.99	1073.3	38.583	753.26	1091.6	35.797	50.587	0	1	-1.7674	-6.5404	-11.038	-15.986	0.32305	7.582	7.7989	0.1759	-1.4443	1.0416	-3.2389	-15.81	1404.1
16.53	1654	72	NaN	2.187	7.1307	7.9279	-170.73	0.97813	2.9058	-7.2824	-647.93	1073.3	38.676	753.68	1091.7	37.042	52.81	0	1	-1.9824	-6.7586	-11.017	-15.965	0.30895	7.3888	7.8811	0.22772	-1.6734	0.63021	-3.1356	-15.737	1402.5
16.54	1655	72	NaN	2.1444	7.217	7.8817	-170.96	1.0205	2.9221	-6.4096	-645.78	1073.4	38.754	754.1	1091.8	35.751	51.838	0	1	-2.2926	-7.0734	-10.994	-15.942	0.29654	7.1927	7.9702	0.26734	-1.996	0.11934	-3.0235	-15.674	1400.7
16.55	1656	72	NaN	2.11	7.295	7.8803	-171.15	1.0463	2.9236	-5.8149	-643.97	1073.4	38.804	754.4	1091.8	37.233	50.917	0	1	-2.3154	-7.0965	-10.977	-15.925	0.28239	7.0253	8.0494	0.29186	-2.033	-0.071216	-2.9277	-15.633	1399.2
16.56	1657	72	NaN	2.052	7.4021	7.8933	-171.44	1.069	2.9247	-5.0823	-641.4	1073.5	38.894	754.77	1091.9	35.765	50.775	0	1	-2.3383	-7.1198	-10.961	-15.909	0.24792	6.7575	8.1593	0.31182	-2.0904	-0.3623	-2.8012	-15.597	1397
16.57	1658	72	NaN	2.0321	7.4908	7.9097	-171.76	1.0248	2.9672	-4.3132	-638.76	1073.5	39.134	755.15	1092	34.934	51.916	0	1	-2.4277	-7.2105	-10.943	-15.891	0.24676	6.4511	8.25	0.26563	-2.181	-0.75937	-2.6929	-15.625	1394.7
16.58	1659	72	NaN	2.0268	7.5389	7.9218	-171.96	0.99243	2.9952	-3.8805	-637.21	1073.5	39.277	755.37	1092	37.463	52.625	0	1	-2.4981	-7.2819	-10.934	-15.882	0.25172	6.2654	8.2994	0.23189	-2.2464	-1.0166	-2.6341	-15.65	1393.4
16.59	1660	72	NaN	2.0265	7.5793	7.926	-172.15	0.9582	2.9972	-3.4487	-635.58	1073.5	39.328	755.56	1092.1	38.032	50.294	0	1	-2.5584	-7.3432	-10.928	-15.876	0.26522	6.0856	8.3419	0.19559	-2.2932	-1.2576	-2.5864	-15.681	1391.9
16.6	1661	72	NaN	2.0225	7.6374	7.915	-172.47	0.89653	2.981	-2.6879	-632.79	1073.6	39.351	755.85	1092.1	35.318	49.969	0	1	-2.6198	-7.4054	-10.924	-15.872	0.28843	5.7941	8.4039	0.12998	-2.3314	-1.6114	-2.52	-15.742	1389.4
16.61	1662	72	NaN	2.0014	7.6561	7.8619	-172.8	0.81021	2.9897	-1.9	-630.03	1073.6	39.426	756.12	1092.2	36.182	52.395	0	1	-2.6818	-7.4683	-10.92	-15.868	0.29369	5.4955	8.4276	0.038672	-2.3881	-1.9728	-2.4923	-15.829	1386.9
16.62	1663	72	NaN	1.9489	7.6572	7.8193	-173.14	0.72751	3.0139	-1.2018	-627.2	1073.6	39.51	756.32	1092.3	35.118	52.476	0	1	-2.6659	-7.4522	-10.918	-15.866	0.26336	5.1775	8.4338	-0.049089	-2.4026	-2.2747	-2.4846	-15.916	1384.2
16.63	1664	72	NaN	1.9262	7.6694	7.7693	-173.4	0.67039	3.022	-0.62758	-624.89	1073.5	39.531	756.42	1092.4	35.619	49.007	0	1	-2.6439	-7.4299	-10.918	-15.866	0.2609	4.9328	8.4501	-0.11034	-2.383	-2.4971	-2.4676	-15.976	1382
16.64	1665	72	NaN	1.9137	7.6929	7.7162	-173.63	0.62996	3.026	-0.11554	-622.82	1073.5	39.526	756.45	1092.4	34.841	50.971	0	1	-2.6131	-7.3986	-10.918	-15.866	0.26738	4.7277	8.4778	-0.15495	-2.3457	-2.6709	-2.4406	-16.021	1380
16.65	1666	72	NaN	1.8851	7.7155	7.6661	-173.86	0.5868	3.0532	0.38032	-620.74	1073.5	39.567	756.43	1092.5	35.79	51.276	0	1	-2.4889	-7.2726	-10.918	-15.866	0.25517	4.5126	8.5055	-0.20329	-2.2337	-2.76	-2.4129	-16.07	1377.9
16.66	1667	72	NaN	1.8353	7.6992	7.6201	-174.12	0.50514	3.159	0.79491	-618.79	1073.4	39.801	756.46	1092.6	36.655	51.295	0	1	-2.3324	-7.1138	-10.918	-15.866	0.21066	4.255	8.4953	-0.29101	-2.1217	-2.8587	-2.4231	-16.157	1375.9
16.67	1668	72	NaN	1.772	7.716	7.5444	-174.54	0.42219	3.1834	1.4782	-615.67	1073.4	39.757	756.48	1092.7	36.733	50.435	0	1	-2.2281	-7.008	-10.92	-15.868	0.17406	3.8606	8.5229	-0.38465	-2.0541	-3.1474	-2.397	-16.253	1372.8
16.68	1669	72	NaN	1.716	7.739	7.4	-174.98	0.36568	3.2084	2.3904	-612.38	1073.2	39.665	756.42	1092.9	36.02	51.705	0	1	-2.1235	-6.9019	-10.921	-15.869	0.15611	3.46	8.5598	-0.45518	-1.9674	-3.4418	-2.3615	-16.325	1369.4
16.69	1670	72	NaN	1.6599	7.7494	7.2832	-175.37	0.33046	3.2683	3.1578	-609.54	1073.1	39.646	756.29	1093	35.549	50.946	0	1	-2.0103	-6.787	-10.923	-15.871	0.12961	3.1019	8.5826	-0.50276	-1.8807	-3.6851	-2.3406	-16.374	1366.5
16.7	1671	72	NaN	1.6047	7.747	7.2469	-175.68	0.30711	3.3642	3.5979	-607.36	1073.1	39.723	756.15	1093.1	36.104	48.953	0	1	-1.9194	-6.6947	-10.925	-15.873	0.087056	2.8	8.5887	-0.53455	-1.8324	-3.8947	-2.3367	-16.408	1364.1
16.71	1672	72	NaN	1.5812	7.7747	7.2002	-175.99	0.28775	3.4331	4.0843	-605.07	1073	39.713	756.04	1093.2	36.247	51.306	0	1	-1.8612	-6.6356	-10.928	-15.876	0.081779	2.5123	8.6264	-0.564	-1.7794	-4.1233	-2.3015	-16.44	1361.7
16.72	1673	72	NaN	1.5395	7.8733	7.1383	-176.56	0.27283	3.5994	4.9509	-600.37	1072.8	39.594	755.67	1093.6	37.636	51.09	0	1	-1.7842	-6.5575	-10.931	-15.879	0.076087	1.9722	8.7496	-0.6035	-1.7081	-4.5853	-2.1817	-16.483	1356.6
16.73	1674	72	NaN	1.5273	7.9255	7.1157	-176.84	0.27201	3.6843	5.3864	-597.98	1072.7	39.528	755.46	1093.7	37.918	50.9	0	1	-1.7084	-6.4806	-10.935	-15.883	0.082244	1.7197	8.8142	-0.61672	-1.6261	-4.7609	-2.1207	-16.5	1354
16.74	1675	72	NaN	1.5154	7.9965	7.0746	-177.1	0.30125	3.8135	5.9116	-594.98	1072.6	39.476	754.97	1093.9	36.807	52.413	0	1	-1.674	-6.4457	-10.939	-15.887	0.091144	1.4781	8.9009	-0.60315	-1.5828	-4.9675	-2.0376	-16.49	1350.5
16.75	1676	72	NaN	1.4905	8.1042	6.9805	-177.49	0.34186	4.0232	6.7636	-590.29	1072.4	39.395	754.12	1094.2	38.081	48.597	0	1	-1.6182	-6.3891	-10.942	-15.89	0.10003	1.1168	9.0342	-0.58821	-1.5182	-5.2723	-1.9074	-16.478	1345
16.76	1677	72	NaN	1.4828	8.142	6.86	-177.71	0.30595	4.124	7.4054	-587.62	1072.2	39.276	753.65	1094.4	36.309	65.216	0	1	-1.5423	-6.3121	-10.944	-15.892	0.12165	0.93029	9.0896	-0.64163	-1.4207	-5.3818	-1.8544	-16.534	1341.8
16.77	1678	72	NaN	1.4686	8.1868	6.7563	-177.89	0.26736	4.1737	7.9604	-584.85	1072	39.067	753.14	1094.6	38.558	71.406	0	1	-1.4994	-6.2686	-10.947	-15.895	0.13672	0.77973	9.1524	-0.69824	-1.3627	-5.4888	-1.7941	-16.593	1338.5
16.78	1679	72	NaN	1.4426	8.1983	6.6277	-178.1	0.23932	4.2553	8.6236	-581.1	1071.7	38.874	752.3	1094.8	37.607	73.149	0	1	-1.534	-6.3037	-10.95	-15.898	0.14294	0.59676	9.1905	-0.75284	-1.3911	-5.7069	-1.759	-16.65	1333.9
16.79	1680	72	NaN	1.409	8.1987	6.5188	-178.3	0.21859	4.3726	9.2177	-577.56	1071.4	38.831	751.39	1095	37.772	74.352	0	1	-1.5366	-6.3063	-10.952	-15.9	0.13247	0.42171	9.2164	-0.79911	-1.4042	-5.8846	-1.7356	-16.699	1329.5
16.8	1681	72	NaN	1.3775	8.2064	6.4254	-178.47	0.18386	4.4807	9.7491	-574.36	1071.1	38.848	750.47	1095.2	37.677	72.64	0	1	-1.5361	-6.3057	-10.955	-15.903	0.11918	0.26674	9.2477	-0.85741	-1.4169	-6.039	-1.707	-16.76	1325.4
16.81	1682	72	NaN	1.3654	8.2282	6.2603	-178.7	0.086171	4.4651	10.544	-569.83	1070.7	38.482	749.28	1095.5	36.815	65.754	0	1	-1.5463	-6.3162	-10.957	-15.905	0.15205	0.091223	9.3057	-0.99135	-1.3943	-6.225	-1.6518	-16.897	1319.6
16.82	1683	72	NaN	1.3079	8.1864	6.2343	-178.86	0.023359	4.5224	10.841	-566.96	1070.4	38.407	748.34	1095.7	36.721	57.322	0	1	-1.5606	-6.3306	-10.96	-15.908	0.10734	-0.063017	9.2881	-1.0783	-1.4533	-6.3936	-1.6723	-16.987	1315.8
16.83	1684	72	NaN	1.2793	8.1614	6.1722	-178.99	-0.048966	4.5123	11.26	-564.02	1070.1	38.164	747.37	1095.9	37.089	53.37	0	1	-1.5778	-6.3481	-10.963	-15.911	0.10404	-0.16922	9.2889	-1.1764	-1.4737	-6.5173	-1.6744	-17.088	1311.9
16.84	1685	72	NaN	1.2464	8.1344	6.0917	-179.15	-0.14189	4.5405	11.796	-560.33	1069.7	37.948	746.11	1096.1	35.895	51.141	0	1	-1.5891	-6.3596	-10.966	-15.914	0.099662	-0.29366	9.2954	-1.3029	-1.4894	-6.6532	-1.6705	-17.217	1307
16.85	1686	72	NaN	1.1971	8.102	6.0067	-179.32	-0.25476	4.6257	12.393	-555.86	1069.1	37.792	744.53	1096.4	35.748	48.753	0	1	-1.6001	-6.3707	-10.969	-15.917	0.078135	-0.44372	9.306	-1.4588	-1.5219	-6.8144	-1.6625	-17.375	1300.9
16.86	1687	72	NaN	1.1493	8.0847	5.9189	-179.46	-0.37405	4.6692	12.953	-551.3	1068.4	37.499	742.91	1096.7	36.932	52.079	0	1	-1.6135	-6.3843	-10.971	-15.919	0.062771	-0.55017	9.3372	-1.6266	-1.5508	-6.9345	-1.6337	-17.545	1294.8
16.87	1688	72	NaN	1.1038	8.0469	5.8964	-179.57	-0.45854	4.7394	13.282	-548.35	1068	37.411	741.69	1096.9	35.273	44.917	0	1	-1.641	-6.4123	-10.974	-15.922	0.032344	-0.63821	9.3284	-1.7401	-1.6087	-7.0505	-1.6452	-17.662	1290.6
16.88	1689	72	NaN	1.0827	8.011	5.835	-179.65	-0.53983	4.7671	13.684	-545.36	1067.6	37.231	740.54	1097.1	37.21	54.815	0	1	-1.7062	-6.4784	-10.978	-15.926	0.03367	-0.69717	9.3252	-1.854	-1.6725	-7.1755	-1.6524	-17.78	1286.5
16.89	1690	72	NaN	1.0666	7.9632	5.7674	-179.77	-0.65628	4.8267	14.137	-541.62	1067	37.097	739.06	1097.3	36.317	25.343	0	1	-1.0005	-5.7623	-10.969	-15.917	0.039537	-0.79479	9.3185	-2.0116	-0.96093	-6.557	-1.6506	-17.929	1281.2
16.9	1691	72	NaN	1.0505	7.9074	5.7141	-179.91	-0.78303	4.9048	14.539	-537.93	1066.4	37.033	737.53	1097.5	36.563	58.764	0	1	0.14138	-4.6036	-10.954	-15.902	0.040135	-0.91546	9.3035	-2.1792	0.18151	-5.5191	-1.65	-18.081	1276
16.91	1692	72	NaN	1.0445	7.8645	5.6797	-179.96	-0.8368	4.9026	14.72	-536.41	1066.2	36.945	736.87	1097.6	36.508	24.005	0	1	0.089844	-4.6559	-10.955	-15.903	0.04454	-0.96424	9.2791	-2.2514	0.13438	-5.6201	-1.6762	-18.155	1273.9
16.92	1693	72	NaN	1.0787	7.7124	5.5086	-180.28	-1.1276	4.9577	15.56	-529.15	1065	36.667	733.68	1098.1	37.907	72.051	0	1	0.048431	-4.6979	-10.957	-15.905	0.12117	-1.237	9.2119	-2.627	0.1696	-5.9349	-1.745	-18.532	1263.4
16.93	1694	72	NaN	1.0984	7.6341	5.4163	-180.47	-1.3007	4.9756	15.974	-525.29	1064.4	36.523	732.03	1098.3	36.658	78.994	0	1	0.023764	-4.7229	-10.958	-15.906	0.16202	-1.4029	9.1821	-2.8487	0.18578	-6.1259	-1.7761	-18.755	1257.9
16.94	1695	72	NaN	1.1382	7.5973	5.3314	-180.61	-1.434	4.9437	16.294	-522.39	1063.9	36.325	730.75	1098.6	39.279	77.676	0	1	0.0038818	-4.7431	-10.96	-15.908	0.22246	-1.5237	9.1827	-3.0194	0.22634	-6.2669	-1.7772	-18.927	1253.8
16.95	1696	72	NaN	1.1848	7.5784	5.2448	-180.74	-1.5588	4.8964	16.604	-519.46	1063.4	36.094	729.39	1098.8	39.944	81.092	0	1	-0.0063689	-4.7535	-10.963	-15.911	0.29066	-1.6298	9.201	-3.1815	0.28429	-6.3833	-1.7616	-19.092	1249.5
16.96	1697	72	NaN	1.1907	7.5614	5.1918	-180.85	-1.6719	4.9035	16.799	-516.59	1062.9	36.015	728.07	1099	41.659	82.306	0	1	-0.081158	-4.8294	-10.964	-15.912	0.30616	-1.7298	9.2211	-3.3315	0.225	-6.5592	-1.7425	-19.243	1245.3
16.97	1698	72	NaN	1.2526	7.5696	5.0601	-181.05	-1.845	4.962	17.206	-512.18	1062.2	35.992	726.05	1099.3	41.701	83.453	0	1	-0.18233	-4.9321	-10.964	-15.912	0.38332	-1.9179	9.2877	-3.5631	0.201	-6.85	-1.6762	-19.475	1238.9
16.98	1699	72	NaN	1.2716	7.5688	4.9664	-181.17	-1.9494	5.0244	17.508	-508.98	1061.7	36.035	724.45	1099.6	41.477	84.488	0	1	-0.2509	-5.0017	-10.967	-15.915	0.4111	-2.0262	9.3288	-3.7093	0.1602	-7.0279	-1.6378	-19.624	1234.2
16.99	1700	72	NaN	1.287	7.5749	4.8858	-181.26	-2.0354	5.0661	17.745	-506.1	1061.2	36.054	723	1099.8	42.482	85.206	0	1	-0.36399	-5.1164	-10.969	-15.917	0.43353	-2.1104	9.3729	-3.8335	0.069534	-7.2268	-1.5958	-19.75	1229.8
17	1701	72	NaN	1.3023	7.5732	4.8093	-181.34	-2.1233	5.0838	17.955	-503.25	1060.7	36.022	721.55	1100	42.444	84.364	0	1	-0.53528	-5.2902	-10.97	-15.918	0.45716	-2.188	9.4104	-3.9606	-0.078117	-7.4782	-1.56	-19.879	1225.6
17.01	1702	72	NaN	1.3032	7.5365	4.7362	-181.42	-2.2186	5.0841	18.18	-500.38	1060.2	35.933	720.03	1100.2	42.017	83.939	0	1	-0.64468	-5.4012	-10.973	-15.921	0.46978	-2.256	9.4144	-4.0965	-0.17491	-7.6572	-1.5589	-20.018	1221.2
17.02	1703	72	NaN	1.3436	7.545	4.6349	-181.55	-2.3867	4.9797	18.516	-496.04	1059.5	35.563	717.88	1100.5	42.571	83.329	0	1	-0.73837	-5.4963	-10.976	-15.924	0.53912	-2.359	9.4808	-4.3225	-0.19925	-7.8553	-1.4956	-20.247	1214.7
17.03	1704	72	NaN	1.3463	7.5224	4.5532	-181.66	-2.4752	4.951	18.756	-492.97	1058.8	35.473	716.2	1100.6	44.159	83.088	0	1	-0.81546	-5.5745	-10.979	-15.927	0.55424	-2.4477	9.5012	-4.4539	-0.26122	-8.0222	-1.478	-20.381	1210
17.04	1705	72	NaN	1.3535	7.4924	4.5029	-181.75	-2.5744	4.9575	18.925	-489.42	1058.1	35.46	714.23	1100.8	43.791	82.625	0	1	-0.91121	-5.6717	-10.982	-15.93	0.56648	-2.5359	9.5215	-4.6035	-0.34473	-8.2076	-1.4602	-20.533	1204.5
17.05	1706	72	NaN	1.3785	7.4827	4.4484	-181.84	-2.6707	4.9263	19.119	-485.64	1057.3	35.323	712.13	1100.9	44.266	82.652	0	1	-1.1694	-5.9337	-10.983	-15.931	0.60344	-2.6125	9.5663	-4.7542	-0.56597	-8.5462	-1.4171	-20.686	1198.7
17.06	1707	72	NaN	1.4145	7.514	4.3423	-181.92	-2.704	4.7866	19.439	-482.7	1056.7	34.905	710.47	1101.1	44.279	82.71	0	1	-1.4148	-6.1827	-10.985	-15.933	0.67191	-2.659	9.6416	-4.8315	-0.7429	-8.8417	-1.3435	-20.765	1194.1
17.07	1708	72	NaN	1.398	7.5052	4.2864	-181.99	-2.6835	4.6881	19.603	-479.95	1056.1	34.602	708.64	1101.1	42.095	82.958	0	1	-1.6474	-6.4187	-10.987	-15.935	0.67501	-2.7141	9.6738	-4.8521	-0.97241	-9.1328	-1.3132	-20.787	1189.5
17.08	1709	72	NaN	1.4248	7.5271	4.251	-182.06	-2.7174	4.6374	19.72	-477.08	1055.4	34.387	706.95	1101.2	43.411	82.723	0	1	-1.8634	-6.6379	-10.987	-15.935	0.71509	-2.7665	9.7409	-4.9312	-1.1483	-9.4044	-1.2463	-20.866	1185
17.09	1710	72	NaN	1.4313	7.5646	4.1899	-182.11	-2.776	4.5865	19.927	-474.14	1054.7	34.123	705.24	1101.2	41.221	80.893	0	1	-2.0603	-6.8377	-10.987	-15.935	0.74173	-2.8042	9.8245	-5.0358	-1.3186	-9.642	-1.1626	-20.971	1180.4
17.1	1711	72	NaN	1.413	7.5988	4.1465	-182.17	-2.8532	4.525	20.119	-470.72	1053.9	33.734	703.21	1101.3	40.673	79.018	0	1	-2.2031	-6.9826	-10.987	-15.935	0.74847	-2.8391	9.9111	-5.1655	-1.4546	-9.8217	-1.0758	-21.1	1175
17.11	1712	72	NaN	1.3881	7.6138	4.175	-182.24	-2.9455	4.4634	20.152	-466.46	1052.8	33.216	700.68	1101.3	39.736	75.757	0	1	-2.3712	-7.1532	-10.987	-15.935	0.74675	-2.8846	9.9901	-5.3218	-1.6245	-10.038	-0.99665	-21.257	1168.2
17.12	1713	72	NaN	1.3653	7.6378	4.1221	-182.27	-3.0071	4.4621	20.385	-463.46	1052.1	32.913	698.98	1101.3	39.837	75.274	0	1	-2.6462	-7.4322	-10.987	-15.935	0.74779	-2.8849	10.062	-5.4308	-1.8984	-10.317	-0.92521	-21.366	1163.5
17.13	1714	72	NaN	1.3489	7.5968	4.0327	-182.33	-3.1399	4.5248	20.845	-458.02	1050.7	32.362	695.77	1101.2	39.157	70.922	0	1	-2.8517	-7.6407	-10.986	-15.934	0.777	-2.897	10.102	-5.6453	-2.0747	-10.538	-0.88408	-21.579	1155
17.14	1715	72	NaN	1.3322	7.5508	3.9665	-182.36	-3.2287	4.5846	21.213	-453.89	1049.6	31.946	693.34	1101	36.425	57.441	0	1	-3.0028	-7.7941	-10.985	-15.933	0.79623	-2.8977	10.119	-5.7971	-2.2066	-10.692	-0.86591	-21.73	1148.4
17.15	1716	72	NaN	1.3111	7.5141	3.9548	-182.39	-3.274	4.656	21.439	-450.39	1048.7	31.61	691.26	1100.9	35.686	61.672	0	1	-3.1443	-7.9376	-10.983	-15.931	0.80066	-2.8976	10.132	-5.892	-2.3436	-10.835	-0.85098	-21.823	1142.9
17.16	1717	72	NaN	1.2871	7.4872	4.0018	-182.43	-3.3287	4.7508	21.569	-446.07	1047.6	31.166	688.66	1100.6	36.847	64.351	0	1	-3.3777	-8.1745	-10.981	-15.929	0.80255	-2.9107	10.16	-6.0016	-2.5752	-11.085	-0.82037	-21.93	1136
17.17	1718	72	NaN	1.2938	7.4744	4.0134	-182.47	-3.5326	4.7089	21.707	-443.02	1046.8	30.49	687.26	1100.5	37.289	62.92	0	1	-3.8312	-8.6346	-10.977	-15.925	0.84855	-2.9125	10.191	-6.2497	-2.9826	-11.547	-0.78585	-22.175	1131.6
17.18	1719	72	NaN	1.2927	7.4597	4.0214	-182.49	-3.6528	4.745	21.807	-441.31	1046.4	30.254	686.41	1100.4	36.232	47.776	0	1	-4.0781	-8.8851	-10.975	-15.923	0.86356	-2.919	10.199	-6.3921	-3.2145	-11.804	-0.77579	-22.315	1129
17.19	1720	72	NaN	1.2883	7.4527	4.0029	-182.52	-3.9417	4.8953	22.166	-436	1045.1	29.587	683.87	1100	35.57	42.801	0	1	-4.2209	-9.0301	-10.973	-15.921	0.90863	-2.904	10.261	-6.7498	-3.3123	-11.934	-0.71178	-22.67	1121.2
17.2	1721	72	NaN	1.2744	7.4426	3.9844	-182.56	-4.2488	5.0799	22.538	-430.07	1043.6	28.864	681.08	1099.6	37.575	33.589	0	1	-4.366	-9.1774	-10.968	-15.916	0.94817	-2.8847	10.33	-7.1358	-3.4179	-12.062	-0.63882	-23.052	1112.6
17.21	1722	72	NaN	1.2514	7.4252	3.9875	-182.58	-4.4012	5.203	22.677	-427.02	1042.8	28.539	679.73	1099.4	35.848	32.086	0	1	-4.5125	-9.326	-10.963	-15.911	0.94792	-2.8833	10.354	-7.3305	-3.5646	-12.209	-0.60863	-23.242	1108.2
17.22	1723	72	NaN	1.2598	7.451	3.9521	-182.62	-4.5857	5.2368	22.974	-423.78	1041.9	27.991	678.47	1099.2	35.941	24.005	0	1	-4.6674	-9.4832	-10.959	-15.907	0.99905	-2.8834	10.425	-7.5601	-3.6684	-12.367	-0.53365	-23.467	1103.7
17.23	1724	72	NaN	1.2143	7.4407	4.043	-182.64	-4.774	5.4	22.916	-420.59	1041.1	27.803	677.33	1099	35.746	30.087	0	1	-4.7567	-9.5738	-10.955	-15.903	0.95928	-2.891	10.461	-7.794	-3.7974	-12.465	-0.49462	-23.697	1099.5
17.24	1725	72	NaN	1.1941	7.4213	4.0755	-182.66	-4.9188	5.481	23.079	-417.37	1040.2	27.408	676.15	1098.9	36.581	24.005	0	1	-4.7258	-9.5425	-10.953	-15.901	0.96734	-2.8832	10.49	-7.9878	-3.7585	-12.426	-0.46233	-23.889	1095.1
17.25	1726	72	NaN	1.1784	7.3898	4.1048	-182.69	-5.0499	5.5092	23.253	-414.12	1039.4	26.895	675	1098.7	36.293	37.044	0	1	-4.6973	-9.5135	-10.95	-15.898	0.98676	-2.8824	10.51	-8.1705	-3.7106	-12.396	-0.43953	-24.068	1090.7
17.26	1727	72	NaN	1.142	7.3285	4.182	-182.74	-5.2164	5.55	23.279	-410.65	1038.4	26.414	673.9	1098.6	35.426	47.306	0	1	-4.6625	-9.4782	-10.947	-15.895	0.97636	-2.9032	10.505	-8.3933	-3.6861	-12.381	-0.44174	-24.288	1086.2
17.27	1728	72	NaN	1.1119	7.1813	4.1805	-182.79	-5.486	5.6297	23.739	-405.87	1037.1	25.851	672.64	1098.5	37.89	72.01	0	1	-4.559	-9.3732	-10.946	-15.894	0.99971	-2.9003	10.437	-8.7417	-3.5593	-12.273	-0.50857	-24.635	1080.3
17.28	1729	72	NaN	1.0815	7.0298	4.1632	-182.87	-5.6929	5.7549	24.282	-400.97	1035.8	25.439	671.41	1098.3	39.273	78.857	0	1	-4.4556	-9.2683	-10.944	-15.892	1.0197	-2.9274	10.368	-9.0316	-3.4359	-12.196	-0.5756	-24.924	1074.2
17.29	1730	72	NaN	1.023	6.8938	4.2198	-182.93	-5.8523	5.8049	24.505	-397.16	1034.7	25.029	670.53	1098.2	39.989	81.445	0	1	-4.3555	-9.1667	-10.943	-15.892	0.99489	-2.9561	10.298	-9.2564	-3.3607	-12.123	-0.64553	-25.148	1069.6
17.3	1731	72	NaN	0.93688	6.7403	4.3259	-182.99	-6.0516	5.8486	24.673	-392.51	1033.4	24.54	669.67	1098.1	40.713	82.863	0	1	-4.1934	-9.0022	-10.943	-15.891	0.94406	-2.9816	10.226	-9.5374	-3.2493	-11.984	-0.71667	-25.428	1064.1
17.31	1732	72	NaN	0.8424	6.5658	4.4309	-183.05	-6.3145	5.9342	24.993	-386.35	1031.8	23.996	668.67	1098.1	40.316	83.233	0	1	-3.9432	-8.7483	-10.942	-15.89	0.89653	-2.9986	10.161	-9.91	-3.0466	-11.747	-0.78075	-25.8	1057.1
17.32	1733	72	NaN	0.79874	6.4711	4.4593	-183.08	-6.4579	5.9759	25.237	-382.97	1030.9	23.684	668.17	1098	40.961	83.595	0	1	-3.7803	-8.583	-10.941	-15.889	0.88338	-2.9933	10.128	-10.115	-2.8969	-11.576	-0.81329	-26.004	1053.3
17.33	1734	72	NaN	0.64038	6.2119	4.5656	-183.19	-6.6876	6.0485	25.596	-375	1028.6	23.062	667.12	1098	41.186	83.425	0	1	-3.6396	-8.4403	-10.94	-15.889	0.77971	-3.0487	10.019	-10.494	-2.8599	-11.489	-0.92184	-26.383	1044.4
17.34	1735	72	NaN	0.57336	6.06	4.5921	-183.27	-6.826	6.0999	25.941	-369.95	1027.2	22.716	666.48	1097.9	40.975	83.277	0	1	-3.485	-8.2833	-10.94	-15.888	0.75164	-3.0921	9.9629	-10.729	-2.7333	-11.375	-0.97715	-26.617	1038.9
17.35	1736	72	NaN	0.53583	5.9507	4.602	-183.34	-6.9165	6.1088	26.193	-366.55	1026.3	22.441	666.06	1097.9	40.782	83.214	0	1	-3.3497	-8.1461	-10.939	-15.887	0.74402	-3.1318	9.9183	-10.884	-2.6057	-11.278	-1.0211	-26.772	1035.1
17.36	1737	72	NaN	0.48004	5.8085	4.6435	-183.42	-7.0065	6.0884	26.371	-362.92	1025.3	22.08	665.58	1097.9	43.182	83.132	0	1	-3.2321	-8.0267	-10.939	-15.887	0.71909	-3.178	9.8462	-11.044	-2.513	-11.205	-1.0926	-26.931	1031.1
17.37	1738	72	NaN	0.45371	5.6117	4.6798	-183.5	-7.0988	6.1185	26.687	-357.9	1023.9	21.765	664.87	1097.9	43.472	83.105	0	1	-3.1148	-7.9077	-10.938	-15.886	0.7294	-3.227	9.7501	-11.237	-2.3854	-11.135	-1.188	-27.123	1025.5
17.38	1739	72	NaN	0.41054	5.4896	4.7322	-183.54	-7.1951	6.233	26.779	-354.48	1023	21.802	664.48	1097.9	43.092	83.056	0	1	-2.9979	-7.7891	-10.937	-15.885	0.69043	-3.2641	9.6932	-11.399	-2.3074	-11.053	-1.2441	-27.284	1021.7
17.39	1740	72	NaN	0.38902	5.3238	4.7266	-183.56	-7.3007	6.2562	27.103	-350.07	1021.9	21.507	663.93	1097.9	44.201	82.802	0	1	-2.7008	-7.4876	-10.936	-15.884	0.70519	-3.2418	9.6146	-11.591	-1.9956	-10.729	-1.3213	-27.475	1016.9
17.4	1741	72	NaN	0.37807	5.1963	4.7275	-183.56	-7.3686	6.2116	27.329	-346.65	1020.9	21.111	663.48	1097.9	43.411	82.264	0	1	-2.4007	-7.1831	-10.934	-15.882	0.73074	-3.2037	9.5548	-11.727	-1.6699	-10.387	-1.3797	-27.61	1013.1
17.41	1742	72	NaN	0.36207	5.1129	4.7583	-183.53	-7.3934	6.1728	27.383	-344.03	1020.3	20.806	663.11	1097.9	43.76	82.19	0	1	-2.2092	-6.9887	-10.933	-15.881	0.73621	-3.1563	9.5218	-11.802	-1.473	-10.145	-1.4111	-27.683	1010.2
17.42	1743	72	NaN	0.32354	4.9199	4.7523	-183.43	-7.4473	6.2761	27.732	-337.63	1018.5	20.602	662.24	1097.9	43.119	81.597	0	1	-2.0606	-6.838	-10.932	-15.88	0.7321	-3.0243	9.4572	-11.985	-1.3286	-9.8624	-1.4751	-27.865	1003
17.43	1744	72	NaN	0.29683	4.7816	4.6958	-183.36	-7.4331	6.3274	28.106	-332.92	1017.2	20.409	661.52	1097.8	39.391	74.512	0	1	-1.9438	-6.7194	-10.932	-15.88	0.74033	-2.9155	9.417	-12.069	-1.2034	-9.635	-1.5153	-27.949	997.73
17.44	1745	72	NaN	0.27079	4.672	4.6767	-183.29	-7.4076	6.3414	28.38	-328.28	1015.9	20.177	660.81	1097.8	37.08	69.721	0	1	-1.8439	-6.6181	-10.933	-15.881	0.74596	-2.8109	9.4046	-12.14	-1.0979	-9.429	-1.5284	-28.021	992.51
17.45	1746	72	NaN	0.24671	4.6001	4.6732	-183.24	-7.3868	6.3424	28.552	-325.12	1015	20.015	660.33	1097.8	36.75	68.385	0	1	-1.7449	-6.5177	-10.934	-15.882	0.74303	-2.7391	9.3993	-12.186	-1.0019	-9.2568	-1.5345	-28.068	988.95
17.46	1747	72	NaN	0.2239	4.5501	4.6739	-183.21	-7.3753	6.3486	28.656	-323.29	1014.5	19.945	660.05	1097.7	38.819	72.082	0	1	-1.5991	-6.3697	-10.936	-15.884	0.73144	-2.7045	9.388	-12.213	-0.86765	-9.0742	-1.5481	-28.097	986.89
17.47	1748	72	NaN	0.19811	4.4696	4.6896	-183.2	-7.365	6.3683	28.762	-320.34	1013.6	19.855	659.6	1097.7	38.471	75.498	0	1	-1.4296	-6.1977	-10.939	-15.887	0.71888	-2.6752	9.3714	-12.267	-0.71073	-8.8729	-1.5674	-28.154	983.58
17.48	1749	72	NaN	0.18081	4.3613	4.6771	-183.18	-7.3937	6.3286	29.153	-315.97	1012.3	19.536	658.96	1097.6	38.028	71.791	0	1	-1.2093	-5.9742	-10.942	-15.89	0.74593	-2.6107	9.3578	-12.39	-0.46338	-8.5849	-1.5843	-28.28	978.7
17.49	1750	72	NaN	0.15665	4.2667	4.7349	-183.17	-7.4615	6.3255	29.257	-312.71	1011.4	19.36	658.56	1097.6	39.32	71.684	0	1	-0.99372	-5.7554	-10.945	-15.893	0.74045	-2.5904	9.3344	-12.529	-0.25327	-8.3458	-1.6104	-28.422	975.13
17.5	1751	72	NaN	0.11927	4.1521	4.8008	-183.2	-7.6079	6.3755	29.486	-308.51	1010.2	19.274	658.17	1097.5	40.226	72.069	0	1	-0.78097	-5.5395	-10.947	-15.895	0.72451	-2.595	9.3134	-12.769	-0.056463	-8.1346	-1.6337	-28.664	970.67
17.51	1752	72	NaN	0.075231	4.0253	4.836	-183.24	-7.7843	6.4375	29.924	-303.62	1008.8	19.184	657.75	1097.5	40.445	72.299	0	1	-0.58977	-5.3455	-10.951	-15.899	0.71527	-2.6007	9.2985	-13.058	0.12551	-7.9462	-1.6529	-28.957	965.52
17.52	1753	72	NaN	0.044999	3.9421	4.8326	-183.26	-7.8445	6.4092	30.269	-300.96	1007.9	18.965	657.46	1097.5	41.374	72.035	0	1	-0.41099	-5.1641	-10.955	-15.903	0.72075	-2.582	9.2801	-13.183	0.30976	-7.7461	-1.6752	-29.086	962.66
17.53	1754	72	NaN	0.0040481	3.8988	4.9021	-183.26	-7.8934	6.3918	30.318	-298.21	1007.1	18.777	657.18	1097.5	38.183	71.942	0	1	-0.25348	-5.0043	-10.959	-15.907	0.69616	-2.5693	9.3004	-13.295	0.44268	-7.5736	-1.6588	-29.202	959.72
17.54	1755	72	NaN	-0.031396	3.8336	4.9282	-183.26	-7.9469	6.3884	30.506	-295.56	1006.3	18.629	656.97	1097.5	39.428	71.625	0	1	0.00023674	-4.7468	-10.966	-15.914	0.68299	-2.5505	9.3014	-13.415	0.68323	-7.2974	-1.6651	-29.329	956.96
17.55	1756	72	NaN	-0.10382	3.7457	4.9765	-183.23	-8.0054	6.3652	30.729	-291.58	1005.1	18.397	656.72	1097.5	40.548	71.657	0	1	0.44014	-4.3004	-10.981	-15.929	0.64122	-2.4875	9.3116	-13.571	1.0814	-6.788	-1.6689	-29.5	952.88
17.56	1757	72	NaN	-0.2028	3.6509	5.0419	-183.17	-8.0513	6.3265	30.932	-287	1003.7	18.136	656.47	1097.5	38.783	69.886	0	1	0.71385	-4.0227	-10.99	-15.938	0.57423	-2.3974	9.3286	-13.729	1.2881	-6.4201	-1.661	-29.667	948.21
17.57	1758	72	NaN	-0.27227	3.5778	5.0576	-183.14	-8.0533	6.3085	31.103	-284.39	1002.9	18.046	656.34	1097.5	37.664	73.198	0	1	0.9139	-3.8197	-10.997	-15.945	0.5229	-2.3453	9.3195	-13.795	1.4368	-6.165	-1.6771	-29.74	945.56
17.58	1759	72	NaN	-0.37014	3.4191	5.0564	-183.1	-8.0708	6.2583	31.397	-280.61	1001.7	17.916	656.25	1097.5	38.403	78.913	0	1	1.044	-3.6877	-11.002	-15.951	0.45422	-2.2785	9.2581	-13.91	1.4982	-5.9662	-1.7444	-29.86	941.85
17.59	1760	72	NaN	-0.44392	3.3119	5.0537	-183.08	-8.0875	6.1838	31.647	-277.78	1000.9	17.762	656.22	1097.6	41.304	80.473	0	1	1.186	-3.5436	-11.01	-15.958	0.40776	-2.2309	9.2224	-13.998	1.5938	-5.7745	-1.788	-29.956	939.09
17.6	1761	72	NaN	-0.50321	3.1934	5.0743	-183.08	-8.1135	6.1127	31.815	-275.3	1000.1	17.642	656.19	1097.6	41.135	80.79	0	1	1.3434	-3.3839	-11.021	-15.969	0.3685	-2.213	9.1663	-14.086	1.7119	-5.5968	-1.8547	-30.055	936.69
17.61	1762	72	NaN	-0.56626	3.051	5.1107	-183.12	-8.1738	6.0379	31.968	-272.52	999.28	17.546	656.22	1097.6	40.229	80.323	0	1	1.5008	-3.2241	-11.032	-15.98	0.32334	-2.229	9.0954	-14.218	1.8242	-5.4532	-1.9361	-30.198	934.05
17.62	1763	72	NaN	-0.65388	2.9082	5.134	-183.19	-8.2971	5.9291	32.23	-268.84	998.16	17.416	656.37	1097.7	39.187	76.476	0	1	1.6582	-3.0644	-11.042	-15.99	0.26341	-2.2762	9.0501	-14.439	1.9217	-5.3406	-1.992	-30.429	930.68
17.63	1764	72	NaN	-0.6994	2.7967	5.1682	-183.24	-8.3774	5.8133	32.4	-266.43	997.49	17.221	656.5	1097.8	37.854	70.247	0	1	1.7364	-2.9851	-11.048	-15.996	0.24279	-2.2994	9.0009	-14.582	1.9792	-5.2845	-2.0471	-30.578	928.49
17.64	1765	72	NaN	-0.73908	2.6839	5.1975	-183.3	-8.441	5.7172	32.564	-264.06	996.84	17.051	656.61	1097.9	36.057	69.767	0	1	1.7871	-2.9337	-11.053	-16.001	0.22623	-2.3334	8.9486	-14.706	2.0133	-5.2671	-2.1043	-30.707	926.32
17.65	1766	72	NaN	-0.78359	2.5753	5.2267	-183.35	-8.4877	5.6396	32.727	-261.69	996.15	16.902	656.7	1098	38.425	68.283	0	1	1.8112	-2.9092	-11.061	-16.009	0.20359	-2.3641	8.9043	-14.817	2.0147	-5.2734	-2.1564	-30.826	924.16
17.66	1767	72	NaN	-0.83819	2.4346	5.2837	-183.42	-8.5158	5.5585	32.891	-258.67	995.27	16.715	656.81	1098.2	35.892	68.263	0	1	1.8352	-2.8848	-11.068	-16.017	0.17405	-2.4114	8.8486	-14.93	2.0093	-5.2962	-2.2199	-30.946	921.39
17.67	1768	72	NaN	-0.8995	2.2193	5.3987	-183.55	-8.5223	5.445	33.052	-254.27	994.05	16.414	656.96	1098.5	38.064	68.626	0	1	1.8593	-2.8604	-11.076	-16.024	0.14654	-2.5037	8.7546	-15.058	2.0059	-5.3641	-2.3217	-31.082	917.34
17.68	1769	72	NaN	-0.88825	2.1291	5.4458	-183.61	-8.4859	5.3445	33.19	-251.95	993.42	16.127	656.99	1098.6	38.501	69.894	0	1	2.1385	-2.5771	-11.086	-16.035	0.18719	-2.5307	8.7286	-15.085	2.3257	-5.1078	-2.3578	-31.12	915.16
17.69	1770	72	NaN	-0.84265	2.0179	5.4958	-183.66	-8.4345	5.2035	33.336	-249.7	992.79	15.713	656.96	1098.7	39.239	70.533	0	1	2.4543	-2.2566	-11.097	-16.045	0.27087	-2.545	8.6813	-15.098	2.7252	-4.8017	-2.4157	-31.143	913
17.7	1771	72	NaN	-0.81021	1.9336	5.5464	-183.71	-8.4047	5.1156	33.376	-248.12	992.34	15.449	656.97	1098.8	37.482	70.079	0	1	2.7701	-1.9362	-11.108	-16.056	0.32451	-2.574	8.6423	-15.113	3.0946	-4.5102	-2.4653	-31.169	911.5
17.71	1772	72	NaN	-0.75507	1.8065	5.5932	-183.82	-8.3771	5.06	33.45	-246	991.73	15.261	657.02	1099	36.828	70.669	0	1	3.0273	-1.6752	-11.118	-16.066	0.39883	-2.6624	8.5771	-15.148	3.4261	-4.3377	-2.5409	-31.214	909.55
17.72	1773	72	NaN	-0.62365	1.5446	5.6313	-184.04	-8.3166	4.9675	33.754	-241.79	990.51	14.935	657.12	1099.2	36.127	70.362	0	1	3.0513	-1.6509	-11.128	-16.076	0.57566	-2.8435	8.4401	-15.212	3.6269	-4.4944	-2.6879	-31.288	905.66
17.73	1774	72	NaN	-0.55095	1.3481	5.6566	-184.23	-8.2858	4.815	33.906	-238.55	989.57	14.449	657.14	1099.5	37.034	71.602	0	1	2.9993	-1.7036	-11.133	-16.081	0.69348	-2.9841	8.3407	-15.278	3.6928	-4.6877	-2.7924	-31.36	902.62
17.74	1775	72	NaN	-0.48774	1.1967	5.6684	-184.37	-8.2702	4.6951	34.039	-236.31	988.89	14.073	657.13	1099.6	35.964	71.978	0	1	2.8894	-1.8151	-11.135	-16.083	0.79244	-3.0876	8.2604	-15.334	3.6818	-4.9028	-2.8743	-31.417	900.5
17.75	1776	72	NaN	-0.44802	1.0425	5.7129	-184.54	-8.2638	4.5885	34.081	-233.6	988.09	13.745	657.08	1099.8	35.437	73.522	0	1	3.3469	-1.3509	-11.147	-16.095	0.85994	-3.235	8.1902	-15.412	4.2068	-4.5859	-2.9564	-31.506	897.89
17.76	1777	72	NaN	-0.42995	0.88872	5.7772	-184.73	-8.2619	4.5021	34.071	-230.82	987.26	13.48	656.99	1100	38.364	74.493	0	1	3.7196	-0.9727	-11.156	-16.104	0.8987	-3.4041	8.1229	-15.496	4.6183	-4.3768	-3.0334	-31.6	895.17
17.77	1778	72	NaN	-0.42367	0.74807	5.8274	-184.9	-8.2581	4.4411	34.093	-228.71	986.57	13.289	656.86	1100.1	38.023	78.71	0	1	3.8021	-0.88904	-11.16	-16.108	0.9221	-3.5501	8.0513	-15.561	4.7242	-4.4392	-3.1082	-31.669	893.06
17.78	1779	72	NaN	-0.4112	0.5739	5.8374	-185.11	-8.2367	4.3418	34.27	-225.7	985.66	13	656.58	1100.2	39.048	81.319	0	1	3.8386	-0.85192	-11.163	-16.111	0.96982	-3.7334	7.9715	-15.634	4.8085	-4.5853	-3.1915	-31.745	889.95
17.79	1780	72	NaN	-0.44231	0.41243	5.862	-185.27	-8.2174	4.2933	34.367	-223.69	984.96	12.865	656.31	1100.3	40.587	80.569	0	1	3.8524	-0.83797	-11.167	-16.115	0.95735	-3.87	7.8802	-15.685	4.8097	-4.708	-3.2865	-31.8	887.8
17.8	1781	72	NaN	-0.48128	0.20608	5.9114	-185.52	-8.2459	4.1778	34.536	-220.65	983.94	12.499	655.87	1100.4	42.016	80.755	0	1	3.9223	-0.76703	-11.172	-16.12	0.95893	-4.0751	7.7746	-15.815	4.8812	-4.8422	-3.3972	-31.934	884.5
17.81	1782	72	NaN	-0.5098	0.027651	5.977	-185.74	-8.2888	4.0535	34.65	-217.89	983.03	12.089	655.43	1100.5	42.02	81.647	0	1	4.0254	-0.66244	-11.178	-16.126	0.97008	-4.2567	7.6859	-15.947	4.9955	-4.9191	-3.492	-32.073	881.48
17.82	1783	72	NaN	-0.52606	-0.069455	6.0571	-185.84	-8.3205	4.0061	34.58	-216.69	982.63	11.895	655.16	1100.5	42.478	82.632	0	1	4.1491	-0.53694	-11.179	-16.127	0.96443	-4.3467	7.6275	-16.017	5.1135	-4.8836	-3.5517	-32.145	880.08
17.83	1784	72	NaN	-0.59153	-0.32977	6.2222	-186.23	-8.4853	4.0046	34.602	-213.16	981.47	11.707	654.55	1100.5	42.371	82.73	0	1	4.2437	-0.44089	-11.181	-16.129	0.91993	-4.7149	7.4785	-16.294	5.1636	-5.1557	-3.7024	-32.422	876.14
17.84	1785	72	NaN	-0.6301	-0.42279	6.3004	-186.37	-8.5352	3.9582	34.537	-211.96	981.09	11.501	654.28	1100.5	43.736	82.766	0	1	4.2882	-0.39576	-11.183	-16.131	0.89321	-4.8436	7.422	-16.38	5.1814	-5.2394	-3.7612	-32.511	874.74
17.85	1786	72	NaN	-0.68585	-0.57924	6.3405	-186.62	-8.5674	3.9199	34.692	-210.15	980.44	11.169	653.67	1100.4	42.665	82.777	0	1	4.6769	-0.0013056	-11.187	-16.135	0.874	-5.0607	7.3261	-16.473	5.5509	-5.062	-3.861	-32.608	872.43
17.86	1787	72	NaN	-0.74937	-0.74797	6.354	-186.95	-8.6089	3.9491	34.957	-208.04	979.67	10.948	653.01	1100.4	43.648	82.753	0	1	5.162	0.49096	-11.191	-16.139	0.84783	-5.3577	7.2287	-16.586	6.0099	-4.8667	-3.9627	-32.725	869.8
17.87	1788	72	NaN	-0.80445	-0.8554	6.3607	-187.27	-8.6601	4.062	35.141	-206.41	979.08	10.988	652.61	1100.3	42.594	82.698	0	1	5.3695	0.70152	-11.196	-16.144	0.80611	-5.6605	7.1757	-16.691	6.1757	-4.9589	-4.02	-32.835	867.87
17.88	1789	72	NaN	-0.85565	-0.9873	6.4434	-187.56	-8.6722	4.1004	35.113	-204.95	978.52	10.798	652.06	1100.3	42.918	82.856	0	1	5.5771	0.91209	-11.2	-16.148	0.76948	-5.9327	7.0955	-16.755	6.3465	-5.0206	-4.1045	-32.903	865.95
17.89	1790	72	NaN	-0.918	-1.1344	6.5415	-188.01	-8.6764	4.1817	35.151	-202.83	977.74	10.497	651.19	1100.2	44.293	83.117	0	1	5.7846	1.1227	-11.204	-16.152	0.73557	-6.3562	7.0222	-16.833	6.5201	-5.2336	-4.182	-32.985	863.11
17.9	1791	72	NaN	-0.9761	-1.2779	6.6235	-188.51	-8.7073	4.2933	35.216	-200.75	976.89	10.201	650.37	1100.2	45.255	83.207	0	1	5.9354	1.2758	-11.207	-16.155	0.70733	-6.8245	6.9596	-16.945	6.6428	-5.5488	-4.2471	-33.099	860.36
17.91	1792	72	NaN	-1.0157	-1.3944	6.6822	-188.96	-8.7287	4.4159	35.308	-199.02	976.14	10.009	649.64	1100.1	43.635	83.513	0	1	6.0109	1.3523	-11.207	-16.155	0.69185	-7.2505	6.915	-17.038	6.7027	-5.8982	-4.2916	-33.193	858.05
17.92	1793	72	NaN	-1.0309	-1.4798	6.7155	-189.32	-8.7114	4.539	35.445	-197.74	975.55	9.9636	648.98	1100.1	43.655	83.441	0	1	6.04	1.3819	-11.207	-16.155	0.69284	-7.5941	6.8845	-17.076	6.7329	-6.2122	-4.3221	-33.23	856.22
17.93	1794	72	NaN	-1.039	-1.5917	6.7203	-189.69	-8.6848	4.6863	35.684	-196.62	974.92	9.9752	648.28	1100	43.62	83.376	0	1	6.0606	1.4027	-11.207	-16.155	0.70383	-7.9509	6.8283	-17.105	6.7644	-6.5482	-4.3783	-33.259	854.5
17.94	1795	72	NaN	-1.0178	-1.7563	6.8611	-190.28	-8.6898	4.868	35.722	-195.04	974.04	9.9157	647.39	1100.1	43.862	83.25	0	1	6.0983	1.4411	-11.206	-16.154	0.73678	-8.5208	6.747	-17.193	6.8351	-7.0798	-4.4593	-33.347	852.19
17.95	1796	72	NaN	-0.98035	-1.9058	6.9994	-190.89	-8.6877	5.0789	35.873	-193.45	973.1	9.9261	646.42	1100.1	42.608	82.941	0	1	6.1496	1.4931	-11.207	-16.155	0.78921	-9.1181	6.6885	-17.282	6.9388	-7.625	-4.5182	-33.437	849.81
17.96	1797	72	NaN	-0.93165	-2.0346	7.1066	-191.4	-8.67	5.2475	36.092	-192.16	972.24	9.9161	645.51	1100.1	43.438	82.714	0	1	6.2128	1.5571	-11.208	-16.156	0.85819	-9.6142	6.6407	-17.345	7.0709	-8.057	-4.5671	-33.501	847.78
17.97	1798	72	NaN	-0.88083	-2.1423	7.1799	-191.78	-8.6333	5.3385	36.324	-191.28	971.54	9.8174	644.71	1100.1	42.375	82.769	0	1	6.2079	1.5522	-11.208	-16.156	0.93526	-9.9615	6.5971	-17.373	7.1431	-8.4093	-4.611	-33.529	846.23
17.98	1799	72	NaN	-0.84907	-2.2188	7.2429	-192.13	-8.5768	5.4205	36.612	-190.38	970.82	9.6846	643.8	1100.1	44.02	83.141	0	1	6.1323	1.4755	-11.208	-16.156	0.99978	-10.286	6.5868	-17.382	7.132	-8.8103	-4.6208	-33.538	844.58
17.99	1800	72	NaN	-0.80966	-2.3676	7.3879	-192.61	-8.508	5.6472	37.072	-189.32	969.67	9.8201	642.55	1100.1	44.479	83.647	0	1	6.1394	1.4827	-11.206	-16.154	1.0666	-10.729	6.5396	-17.415	7.206	-9.2464	-4.666	-33.569	842.48
18	1801	72	NaN	-0.79189	-2.4461	7.4976	-192.86	-8.4727	5.7588	37.274	-188.74	969.03	9.8662	641.81	1100.1	43.467	83.433	0	1	6.1375	1.4807	-11.203	-16.151	1.0981	-10.969	6.5164	-17.435	7.2356	-9.4887	-4.6869	-33.587	841.28
18.01	1802	72	NaN	-0.78182	-2.5033	7.6766	-193.13	-8.4373	5.8678	37.456	-188.06	968.3	9.9109	640.89	1100.1	43.29	83.349	0	1	6.0587	1.4008	-11.202	-16.15	1.1213	-11.225	6.5237	-17.464	7.1801	-9.8242	-4.6779	-33.614	839.8
18.02	1803	72	NaN	-0.76842	-2.5791	7.9485	-193.51	-8.3868	6.0336	37.756	-187.04	967.17	10.024	639.49	1100	43.631	83.469	0	1	5.9656	1.3063	-11.199	-16.147	1.1533	-11.588	6.5466	-17.513	7.1188	-10.282	-4.6521	-33.659	837.6
18.03	1804	72	NaN	-0.75441	-2.6606	8.1389	-193.74	-8.3576	6.1433	38.004	-186.44	966.32	10.164	638.39	1100	44.154	83.211	0	1	5.8624	1.2016	-11.195	-16.143	1.1787	-11.803	6.537	-17.555	7.0411	-10.601	-4.6579	-33.698	836.05
18.04	1805	72	NaN	-0.68539	-2.8034	8.4479	-194.08	-8.3357	6.2838	38.727	-185.48	964.64	10.496	636.12	1099.8	43.936	82.422	0	1	5.8582	1.1974	-11.192	-16.14	1.2826	-12.112	6.5347	-17.674	7.1408	-10.915	-4.6571	-33.814	833.12
18.05	1806	72	NaN	-0.59786	-2.8967	8.6545	-194.3	-8.3452	6.3279	39.451	-184.76	963.16	10.738	634.07	1099.7	43.403	81.512	0	1	5.8582	1.1974	-11.189	-16.137	1.4104	-12.292	6.5647	-17.807	7.2687	-11.095	-4.6241	-33.944	830.63
18.06	1807	72	NaN	-0.51209	-2.9413	8.7905	-194.43	-8.3729	6.3106	40.036	-184.26	962.01	10.864	632.41	1099.6	42.507	79.582	0	1	5.8551	1.1943	-11.185	-16.133	1.5337	-12.382	6.6156	-17.93	7.3889	-11.188	-4.5696	-34.063	828.68
18.07	1808	72	NaN	-0.43465	-2.9495	8.9073	-194.5	-8.4115	6.2675	40.444	-183.89	961.12	10.911	631.06	1099.5	41.532	77.668	0	1	5.8309	1.1697	-11.181	-16.129	1.6408	-12.424	6.6807	-18.042	7.4718	-11.254	-4.5	-34.171	827.14
18.08	1809	72	NaN	-0.35207	-2.9389	9.062	-194.53	-8.4679	6.2184	40.757	-183.53	960.22	10.988	629.7	1099.4	40.978	75.573	0	1	5.7523	1.0899	-11.174	-16.122	1.7444	-12.437	6.7666	-18.173	7.4967	-11.348	-4.4074	-34.295	825.59
18.09	1810	72	NaN	-0.245	-2.9031	9.3108	-194.6	-8.5393	6.229	41.148	-183.1	958.96	11.375	627.65	1099.2	39.83	73.946	0	1	5.6775	1.014	-11.169	-16.117	1.8581	-12.494	6.9067	-18.349	7.5356	-11.48	-4.2618	-34.466	823.33
18.1	1811	72	NaN	-0.19768	-2.8883	9.4378	-194.6	-8.5724	6.2337	41.331	-182.9	958.3	11.607	626.57	1099.1	38.316	68.819	0	1	5.6031	0.93848	-11.164	-16.112	1.9053	-12.492	6.9756	-18.436	7.5083	-11.554	-4.1883	-34.548	822.17
18.11	1812	72	NaN	-0.11987	-2.8796	9.5645	-194.55	-8.6562	6.2688	41.754	-182.72	957.32	12.013	624.93	1099	35.583	61.374	0	1	5.4286	0.76145	-11.158	-16.106	1.9891	-12.437	7.0652	-18.601	7.4177	-11.676	-4.0931	-34.707	820.52
18.12	1813	72	NaN	-0.0024807	-2.8604	9.7063	-194.5	-8.7987	6.3477	42.469	-182.49	955.92	12.663	622.61	1098.8	33.999	63.943	0	1	5.292	0.62288	-11.153	-16.101	2.1177	-12.38	7.1995	-18.859	7.4098	-11.757	-3.9538	-34.96	818.23
18.13	1814	72	NaN	0.054241	-2.8147	9.7298	-194.54	-8.9008	6.4512	42.995	-182.39	955.17	13.273	621.37	1098.7	34.846	62.802	0	1	5.2176	0.54737	-11.149	-16.097	2.172	-12.426	7.3057	-19.021	7.3896	-11.879	-3.8436	-35.119	817.03
18.14	1815	72	NaN	0.089811	-2.7388	9.9275	-194.63	-9.1075	6.5343	43.309	-182.36	954.21	13.958	619.65	1098.5	36.763	58.128	0	1	5.1147	0.44291	-11.144	-16.092	2.1857	-12.537	7.4556	-19.302	7.3004	-12.094	-3.6886	-35.394	815.42
18.15	1816	72	NaN	0.099648	-2.6416	10.07	-194.63	-9.2666	6.5033	43.525	-182.3	953.53	14.202	618.31	1098.3	36.213	58.443	0	1	4.9576	0.28356	-11.137	-16.085	2.1972	-12.537	7.6047	-19.513	7.1549	-12.253	-3.5324	-35.598	814.13
18.16	1817	72	NaN	0.10182	-2.5343	10.192	-194.66	-9.4231	6.5191	43.692	-182.22	952.95	14.548	617.24	1098.2	35.818	59.319	0	1	4.8236	0.1475	-11.13	-16.078	2.1896	-12.575	7.7543	-19.712	7.0131	-12.428	-3.3761	-35.79	813.07
18.17	1818	72	NaN	0.11313	-2.4064	10.313	-194.76	-9.6036	6.6056	43.877	-182.16	952.33	15.136	616.18	1098	37.721	61.422	0	1	4.6972	0.019305	-11.124	-16.072	2.175	-12.698	7.9254	-19.935	6.8722	-12.678	-3.1985	-36.007	812.02
18.18	1819	72	NaN	0.14785	-2.228	10.433	-194.89	-9.8117	6.6464	44.161	-182.07	951.56	15.678	614.78	1097.7	36.79	65.117	0	1	4.5495	-0.13057	-11.118	-16.066	2.195	-12.843	8.1564	-20.196	6.7445	-12.974	-2.9619	-36.262	810.64
18.19	1820	72	NaN	0.16065	-2.1621	10.446	-194.94	-9.8624	6.6272	44.295	-182.03	951.32	15.789	614.32	1097.6	34.267	68.07	0	1	4.4143	-0.26778	-11.113	-16.061	2.2107	-12.886	8.2397	-20.264	6.625	-13.154	-2.8734	-36.325	810.18
18.2	1821	72	NaN	0.20189	-1.9794	10.471	-195.12	-9.9606	6.6324	44.731	-181.94	950.57	16.286	612.84	1097.2	36.279	68.651	0	1	4.2943	-0.38954	-11.109	-16.057	2.2516	-13.075	8.4702	-20.41	6.5459	-13.465	-2.6383	-36.467	808.71
[truncated: 64,498 more rows]
