# Supplementary material for: Speech, movement, and gaze behaviours during dyadic conversation in noise
Source: Sci Rep. 2019 Jul 18;9:10451. doi: 10.1038/s41598-019-46416-0 (PMC6639257; doi:10.1038/s41598-019-46416-0)
Supplement: Supplementary file 1 — All data [file 41598_2019_46416_MOESM1_ESM.zip › dyad6conv1.txt]

timestamps	sample	levels (dB)	level change	talker 1	talker 1	talker 1	talker 2	talker 2	talker 2	talker 1	talker 1	talker 1	talker 2	talker 2	talker 2	talker 1	talker 2	talker 1	talker 2	talker 1	talker 2	talker 1	talker 2	talker 1	talker 2	talker 1	talker 2	talker 1	talker 2	talker 1	talker 2	talker 1 and 2
timestamps	sample	levels (dB)	(dB)	yaw	pitch	roll	yaw	pitch	roll	x (mm)	y (mm)	z (mm)	x (mm)	y (mm)	z (mm)	rms (volts)	rms (volts)	talking	talking	eye phi (deg)	eye phi (deg)	eye theta (deg)	eye theta (deg)	yaw re t2	yaw re t1	pitch re t2	pitch re t1	gaze yaw re t2	gaze yaw re t1	gaze pitch re t2	gaze pitch re t1	distance
0	1	60	NaN	2.4892	16.186	4.6576	-181.92	13.504	9.5017	-33.823	-761.43	1088.5	32.179	793.14	1089.9	23.649	24.005	0	0	7.1644	14.459	-19.057	-12.972	0.05805	-4.3471	16.236	13.453	7.2224	10.112	-2.8204	0.4808	1556
0.01	2	60	NaN	2.4864	16.257	4.6673	-181.94	13.576	9.4917	-33.303	-761.35	1088.6	32.301	793.18	1089.9	23.649	24.005	0	0	7.0832	14.375	-19.056	-12.971	0.069853	-4.3545	16.308	13.525	7.1531	10.02	-2.7479	0.55382	1555.9
0.02	3	60	NaN	2.4988	16.291	4.6972	-181.95	13.628	9.4745	-33.201	-761.36	1088.6	32.296	793.12	1089.9	23.649	24.005	0	0	7.0439	14.334	-19.055	-12.97	0.086112	-4.36	16.341	13.578	7.13	9.974	-2.7138	0.60763	1555.9
0.03	4	60	NaN	2.5143	16.317	4.7246	-181.95	13.653	9.4681	-33.234	-761.39	1088.6	32.283	793.08	1089.9	23.649	24.005	0	0	7.058	14.349	-19.055	-12.971	0.1009	-4.3683	16.365	13.604	7.1589	9.9804	-2.6901	0.63392	1555.8
0.04	5	60	NaN	2.5395	16.336	4.7509	-181.96	13.66	9.4698	-33.284	-761.42	1088.7	32.293	793.08	1089.9	23.649	24.005	0	0	7.0473	14.338	-19.054	-12.97	0.12387	-4.3787	16.383	13.614	7.1712	9.9588	-2.6714	0.64393	1555.9
0.05	6	60	NaN	2.613	16.314	4.8173	-181.96	13.689	9.4426	-33.476	-761.62	1088.7	32.209	792.99	1089.9	23.649	24.005	0	0	7.0332	14.323	-19.053	-12.969	0.19363	-4.3824	16.358	13.644	7.2268	9.9404	-2.6946	0.67589	1556
0.06	7	60	NaN	2.6333	16.334	4.8373	-181.97	13.676	9.4825	-33.531	-761.67	1088.7	32.319	793.02	1089.9	23.649	24.005	0	0	7.0453	14.335	-19.054	-12.969	0.20795	-4.4002	16.378	13.632	7.2532	9.9352	-2.6762	0.66272	1556.1
0.07	8	60	NaN	2.6534	16.36	4.8475	-181.98	13.665	9.4746	-33.551	-761.69	1088.7	32.285	793.01	1089.9	23.649	24.005	0	0	7.0607	14.351	-19.055	-12.97	0.22854	-4.4063	16.403	13.622	7.2892	9.9451	-2.6518	0.65173	1556.1
0.08	9	60	NaN	2.6738	16.384	4.8562	-181.98	13.652	9.4615	-33.566	-761.72	1088.7	32.232	792.98	1089.9	23.649	24.005	0	0	7.0783	14.37	-19.055	-12.97	0.25039	-4.4053	16.426	13.61	7.3287	9.9644	-2.6285	0.63937	1556.1
0.09	10	60	NaN	2.6905	16.403	4.8644	-181.98	13.635	9.4764	-33.587	-761.75	1088.7	32.259	792.98	1089.9	23.649	24.005	0	0	7.1129	14.406	-19.055	-12.97	0.26535	-4.4035	16.446	13.592	7.3783	10.002	-2.6087	0.62129	1556.1
0.1	11	60	NaN	2.6959	16.426	4.8534	-181.98	13.619	9.4702	-33.559	-761.76	1088.8	32.233	792.98	1089.9	23.649	24.005	0	0	7.1535	14.448	-19.055	-12.971	0.27278	-4.4034	16.467	13.578	7.4263	10.045	-2.5876	0.60712	1556.1
0.11	12	60	NaN	2.7072	16.435	4.8547	-181.98	13.614	9.4554	-33.566	-761.78	1088.8	32.188	792.96	1089.9	23.649	24.005	0	0	7.1994	14.496	-19.055	-12.971	0.28545	-4.4059	16.476	13.572	7.4849	10.09	-2.5788	0.60155	1556.1
0.12	13	60	NaN	2.7485	16.504	4.7682	-181.98	13.598	9.464	-33.268	-761.61	1088.8	32.198	792.96	1089.9	23.649	24.005	0	0	7.2506	14.549	-19.056	-12.972	0.33712	-4.3896	16.545	13.557	7.5878	10.159	-2.511	0.58465	1556
0.13	14	60	NaN	2.773	16.548	4.7129	-181.97	13.583	9.4799	-33.088	-761.54	1088.8	32.227	792.95	1089.9	23.649	24.005	0	0	7.3042	14.605	-19.058	-12.974	0.36697	-4.375	16.59	13.542	7.6712	10.23	-2.4685	0.56805	1555.9
0.14	15	60	NaN	2.7329	16.475	4.8203	-181.97	13.584	9.4755	-33.486	-761.86	1088.8	32.211	792.92	1089.9	23.649	24.005	0	0	7.3393	14.641	-19.059	-12.974	0.31336	-4.3861	16.516	13.543	7.6526	10.255	-2.5433	0.56881	1556.2
0.15	16	60	NaN	2.7985	16.582	4.6872	-181.95	13.58	9.4352	-33.02	-761.55	1088.8	32.09	792.89	1089.9	23.649	24.005	0	0	7.3663	14.669	-19.059	-12.975	0.40002	-4.3531	16.622	13.54	7.7663	10.316	-2.4373	0.56464	1555.8
0.16	17	60	NaN	2.8036	16.611	4.662	-181.95	13.57	9.4616	-32.945	-761.52	1088.8	32.147	792.89	1089.9	23.649	24.005	0	0	7.3875	14.691	-19.06	-12.976	0.40573	-4.3501	16.651	13.53	7.7932	10.341	-2.4094	0.55385	1555.8
0.17	18	60	NaN	2.793	16.621	4.6591	-181.95	13.566	9.4655	-32.946	-761.54	1088.8	32.155	792.89	1089.9	23.649	24.005	0	0	7.387	14.691	-19.053	-12.968	0.39477	-4.3498	16.661	13.527	7.7818	10.341	-2.3923	0.55826	1555.8
0.18	19	60	NaN	2.7848	16.632	4.6508	-181.95	13.57	9.4436	-32.917	-761.55	1088.8	32.098	792.88	1089.9	23.649	24.005	0	0	7.3724	14.676	-19.04	-12.956	0.38976	-4.3416	16.671	13.531	7.7622	10.334	-2.369	0.57545	1555.8
0.19	20	60	NaN	2.7855	16.646	4.639	-181.93	13.576	9.4432	-32.863	-761.55	1088.8	32.086	792.86	1089.9	23.649	24.005	0	0	7.3477	14.65	-19.036	-12.951	0.39289	-4.3231	16.685	13.538	7.7406	10.327	-2.3505	0.58641	1555.8
0.2	21	60	NaN	2.7399	16.554	4.7807	-181.93	13.592	9.4184	-33.346	-761.9	1088.9	32.02	792.83	1089.9	23.649	24.005	0	0	7.3406	14.642	-19.034	-12.949	0.33237	-4.3351	16.592	13.554	7.673	10.307	-2.4413	0.60475	1556.1
0.21	22	60	NaN	2.7235	16.533	4.8215	-181.93	13.584	9.4294	-33.485	-762.01	1088.9	32.049	792.84	1089.9	23.649	24.005	0	0	7.3519	14.654	-19.035	-12.95	0.30998	-4.3388	16.57	13.546	7.6619	10.315	-2.4642	0.59628	1556.2
0.22	23	60	NaN	2.7192	16.539	4.8338	-181.92	13.571	9.4645	-33.511	-762.01	1088.9	32.134	792.87	1089.9	23.649	24.005	0	0	7.3723	14.675	-19.036	-12.952	0.30172	-4.3334	16.577	13.534	7.6741	10.342	-2.4593	0.58174	1556.3
0.23	24	60	NaN	2.718	16.547	4.8501	-181.9	13.568	9.5012	-33.536	-762	1088.9	32.218	792.87	1089.9	23.649	24.005	0	0	7.4006	14.705	-19.039	-12.954	0.29643	-4.3222	16.585	13.53	7.697	10.383	-2.4541	0.57589	1556.3
0.24	25	60	NaN	2.7208	16.545	4.8484	-181.9	13.587	9.4941	-33.511	-762.01	1088.9	32.195	792.81	1089.9	23.649	24.005	0	0	7.4046	14.709	-19.04	-12.955	0.30098	-4.3155	16.583	13.549	7.7056	10.393	-2.4563	0.59352	1556.2
0.25	26	60	NaN	2.7129	16.549	4.8484	-181.9	13.582	9.4742	-33.504	-762.01	1088.9	32.147	792.83	1089.9	23.649	24.005	0	0	7.4516	14.758	-19.04	-12.956	0.29511	-4.3142	16.587	13.543	7.7467	10.444	-2.4534	0.58746	1556.2
0.26	27	60	NaN	2.711	16.549	4.8529	-181.89	13.583	9.4663	-33.504	-762	1088.9	32.125	792.83	1089.9	23.649	24.005	0	0	7.5611	14.872	-19.042	-12.957	0.29398	-4.3109	16.588	13.544	7.855	10.561	-2.4541	0.58722	1556.2
0.27	28	60	NaN	2.7152	16.546	4.8489	-181.89	13.578	9.4714	-33.472	-761.99	1088.9	32.139	792.84	1089.9	23.649	24.005	0	0	7.6046	14.917	-19.044	-12.96	0.29881	-4.3096	16.586	13.539	7.9034	10.607	-2.4584	0.5788	1556.2
0.28	29	60	NaN	2.7221	16.544	4.8344	-181.9	13.561	9.4843	-33.403	-761.98	1088.9	32.181	792.88	1089.9	23.649	24.005	0	0	7.622	14.935	-19.047	-12.962	0.30676	-4.3124	16.583	13.521	7.9288	10.623	-2.4635	0.55906	1556.2
0.29	30	60	NaN	2.7208	16.537	4.854	-181.9	13.57	9.4849	-33.45	-762	1088.9	32.182	792.85	1089.9	23.649	24.005	0	0	7.6051	14.917	-19.048	-12.964	0.3037	-4.3122	16.577	13.53	7.9088	10.605	-2.4714	0.56648	1556.2
0.3	31	60	NaN	2.7298	16.536	4.8531	-181.91	13.56	9.4784	-33.422	-761.98	1088.8	32.172	792.85	1089.9	23.649	24.005	0	0	7.5879	14.9	-19.049	-12.965	0.31406	-4.3226	16.576	13.52	7.902	10.577	-2.473	0.55512	1556.2
0.31	32	60	NaN	2.7816	16.581	4.7901	-181.91	13.548	9.4644	-33.192	-761.8	1088.8	32.138	792.86	1089.9	23.649	24.005	0	0	7.5703	14.881	-19.051	-12.966	0.37534	-4.3187	16.62	13.508	7.9457	10.563	-2.43	0.54182	1556
0.32	33	60	NaN	2.8416	16.629	4.7153	-181.92	13.537	9.4709	-32.926	-761.6	1088.8	32.163	792.86	1089.9	23.649	24.005	0	0	7.5719	14.883	-19.051	-12.967	0.4439	-4.3152	16.668	13.497	8.0158	10.568	-2.3832	0.53023	1555.8
0.33	34	60	NaN	2.8624	16.626	4.6955	-181.93	13.529	9.5179	-32.839	-761.58	1088.8	32.312	792.86	1089.9	23.649	24.005	0	0	7.5578	14.868	-19.053	-12.968	0.46238	-4.3312	16.666	13.489	8.0202	10.537	-2.3865	0.52113	1555.8
0.34	35	60	NaN	2.8622	16.621	4.7031	-181.92	13.538	9.4571	-32.855	-761.58	1088.8	32.149	792.8	1089.9	23.649	24.005	0	0	7.4661	14.773	-19.055	-12.971	0.46752	-4.3194	16.661	13.499	7.9336	10.454	-2.3948	0.52784	1555.7
0.35	36	60	NaN	2.8671	16.62	4.7126	-181.94	13.522	9.4641	-32.872	-761.56	1088.8	32.181	792.82	1089.9	23.649	24.005	0	0	7.3717	14.675	-19.057	-12.973	0.47062	-4.3334	16.66	13.482	7.8423	10.341	-2.3975	0.50972	1555.7
0.36	37	60	NaN	2.8345	16.586	4.7617	-181.94	13.516	9.4577	-33.03	-761.68	1088.8	32.176	792.78	1089.9	23.649	24.005	0	0	7.2787	14.578	-19.058	-12.974	0.43247	-4.3459	16.625	13.477	7.7112	10.232	-2.4329	0.50349	1555.8
0.37	38	60	NaN	2.8066	16.56	4.7959	-181.95	13.52	9.4346	-33.144	-761.78	1088.8	32.123	792.71	1089.9	23.649	24.005	0	0	7.2109	14.508	-19.061	-12.976	0.40243	-4.3501	16.598	13.481	7.6133	10.157	-2.4623	0.50495	1555.9
0.38	39	60	NaN	2.8815	16.63	4.6996	-181.96	13.507	9.4366	-32.816	-761.49	1088.8	32.132	792.73	1089.9	23.649	24.005	0	0	7.1587	14.453	-19.063	-12.978	0.48856	-4.3509	16.67	13.467	7.6473	10.102	-2.393	0.48912	1555.6
0.39	40	60	NaN	2.8714	16.634	4.7238	-181.96	13.481	9.4441	-32.889	-761.45	1088.8	32.157	792.73	1089.9	23.649	24.005	0	0	7.194	14.49	-19.064	-12.98	0.47482	-4.3559	16.675	13.44	7.6688	10.134	-2.3895	0.46048	1555.5
0.4	41	60	NaN	2.8127	16.553	4.8136	-181.96	13.454	9.4187	-33.199	-761.7	1088.8	32.089	792.72	1089.9	24.761	24.005	0	0	6.9481	14.234	-19.057	-12.972	0.40754	-4.3652	16.596	13.412	7.3557	9.8692	-2.461	0.43943	1555.8
0.41	42	60	NaN	2.7688	16.492	4.8656	-181.97	13.432	9.401	-33.392	-761.87	1088.7	32.052	792.7	1089.9	26.926	24.005	0	0	6.5195	13.789	-19.044	-12.96	0.35818	-4.3756	16.536	13.388	6.8776	9.4131	-2.5076	0.42883	1555.9
0.42	43	60	NaN	2.7629	16.488	4.8522	-181.98	13.413	9.4118	-33.362	-761.85	1088.7	32.101	792.7	1089.9	27.53	25.354	0	0	6.5018	13.77	-19.046	-12.962	0.35156	-4.3868	16.532	13.369	6.8534	9.3836	-2.5145	0.4066	1555.9
0.43	44	60	NaN	2.7645	16.484	4.8517	-181.99	13.384	9.4482	-33.356	-761.85	1088.7	32.208	792.76	1089.9	31.153	28.606	0	0	6.4727	13.74	-19.048	-12.964	0.34956	-4.403	16.528	13.34	6.8223	9.3372	-2.5207	0.37618	1556
0.44	45	60	NaN	2.7595	16.473	4.8567	-181.98	13.368	9.4295	-33.382	-761.81	1088.7	32.15	792.71	1089.9	29.002	27.898	0	0	6.4303	13.696	-19.05	-12.965	0.34554	-4.395	16.517	13.324	6.7759	9.3011	-2.5328	0.35852	1555.9
0.45	46	60	NaN	2.759	16.459	4.8557	-181.99	13.349	9.4436	-33.382	-761.81	1088.7	32.2	792.71	1090	31.436	31.107	0	0	6.4008	13.665	-19.051	-12.967	0.34321	-4.4056	16.505	13.304	6.744	9.2597	-2.5466	0.33742	1555.9
0.46	47	60	NaN	2.7636	16.452	4.8489	-182	13.33	9.4568	-33.35	-761.81	1088.7	32.255	792.74	1089.9	30.888	30.052	0	0	6.3725	13.636	-19.052	-12.968	0.34706	-4.4186	16.497	13.284	6.7196	9.2173	-2.5553	0.31638	1555.9
0.47	48	60	NaN	2.7716	16.451	4.8394	-182.01	13.315	9.4442	-33.297	-761.78	1088.7	32.233	792.76	1089.9	34.537	32.856	0	0	6.378	13.642	-19.054	-12.969	0.35779	-4.4205	16.496	13.27	6.7358	9.2212	-2.5575	0.30031	1555.9
0.48	49	60	NaN	2.7762	16.441	4.8372	-182.01	13.312	9.4438	-33.271	-761.78	1088.7	32.242	792.73	1089.9	34.109	32.332	0	0	6.3781	13.642	-19.055	-12.971	0.36297	-4.4216	16.486	13.267	6.7411	9.2202	-2.5694	0.2966	1555.9
0.49	50	60	NaN	2.7818	16.437	4.8557	-182.01	13.31	9.4465	-33.311	-761.77	1088.7	32.246	792.71	1089.9	36.427	36.304	0	0	6.3675	13.631	-19.056	-12.972	0.36693	-4.4254	16.482	13.266	6.7344	9.2053	-2.574	0.29398	1555.9
0.5	51	60	NaN	2.8443	16.499	4.799	-182.01	13.315	9.4335	-33.081	-761.56	1088.7	32.206	792.69	1089.9	37.25	34.457	0	0	6.2863	13.546	-19.059	-12.974	0.43892	-4.4151	16.543	13.271	6.7252	9.1313	-2.5161	0.29696	1555.6
0.51	52	60	NaN	2.9145	16.566	4.7268	-182.01	13.317	9.4234	-32.798	-761.32	1088.8	32.178	792.68	1089.9	39.728	38.141	0	0	6.2209	13.478	-19.061	-12.977	0.52023	-4.4026	16.609	13.275	6.7411	9.0757	-2.4526	0.2982	1555.4
0.52	53	60	NaN	2.9281	16.563	4.7235	-182.01	13.309	9.4415	-32.765	-761.33	1088.7	32.234	792.71	1089.9	40.884	38.719	0	0	6.2349	13.493	-19.063	-12.978	0.53305	-4.4043	16.606	13.266	6.768	9.0886	-2.4566	0.2878	1555.4
0.53	54	60	NaN	2.9454	16.574	4.7077	-182.01	13.299	9.4834	-32.698	-761.31	1088.7	32.349	792.76	1089.9	39.236	35.53	0	0	6.1493	13.404	-19.063	-12.978	0.54868	-4.4034	16.617	13.256	6.698	9.0005	-2.4462	0.27746	1555.4
0.54	55	60	NaN	2.9617	16.575	4.7269	-182	13.308	9.4644	-32.765	-761.32	1088.7	32.273	792.74	1089.9	39.406	36.733	0	0	6.0215	13.271	-19.063	-12.978	0.56523	-4.3957	16.619	13.264	6.5867	8.8753	-2.4438	0.28573	1555.4
0.55	56	60	NaN	2.9775	16.581	4.7395	-181.99	13.326	9.4365	-32.804	-761.32	1088.7	32.178	792.7	1089.9	39.338	35.361	0	0	5.9778	13.226	-19.063	-12.979	0.58303	-4.3855	16.625	13.282	6.5608	8.84	-2.4383	0.30332	1555.4
0.56	57	60	NaN	2.994	16.591	4.7385	-181.98	13.343	9.4254	-32.793	-761.3	1088.8	32.142	792.67	1090	39.446	37.201	0	0	5.9418	13.188	-19.064	-12.979	0.60124	-4.3777	16.635	13.299	6.543	8.8104	-2.4286	0.31961	1555.3
0.57	58	60	NaN	3.0127	16.6	4.7358	-181.98	13.345	9.4453	-32.784	-761.27	1088.8	32.201	792.69	1090	39.442	36.565	0	0	5.8321	13.074	-19.065	-12.98	0.61811	-4.3777	16.645	13.301	6.4503	8.6965	-2.4204	0.32029	1555.3
0.58	59	60	NaN	3.0281	16.599	4.7448	-181.99	13.332	9.4556	-32.809	-761.26	1088.8	32.229	792.74	1090	39.723	36.267	0	0	5.7998	13.04	-19.065	-12.981	0.63155	-4.3823	16.644	13.287	6.4313	8.6582	-2.421	0.30653	1555.4
0.59	60	60	NaN	3.0371	16.593	4.752	-181.99	13.321	9.4542	-32.821	-761.26	1088.7	32.228	792.78	1090	40.712	37.433	0	0	5.8067	13.048	-19.065	-12.98	0.6403	-4.3837	16.638	13.276	6.447	8.664	-2.4273	0.29597	1555.4
0.6	61	60	NaN	3.0533	16.582	4.7541	-181.99	13.321	9.4497	-32.803	-761.27	1088.8	32.216	792.81	1090	38.778	36.765	0	0	5.7716	13.011	-19.066	-12.981	0.65761	-4.3823	16.626	13.277	6.4292	8.6289	-2.4392	0.29543	1555.4
0.61	62	60	NaN	3.0769	16.568	4.7511	-181.98	13.332	9.4482	-32.758	-761.27	1088.8	32.211	792.82	1090	37.679	37.474	0	0	5.7384	12.977	-19.065	-12.98	0.683	-4.3772	16.613	13.287	6.4214	8.5996	-2.4515	0.30656	1555.4
0.62	63	60	NaN	3.0884	16.558	4.7476	-181.97	13.339	9.4542	-32.705	-761.29	1088.7	32.232	792.82	1090	39.011	36.717	0	0	5.7072	12.944	-19.062	-12.978	0.69576	-4.3645	16.603	13.293	6.403	8.5798	-2.4587	0.31563	1555.5
0.63	64	60	NaN	3.0858	16.555	4.7732	-181.98	13.35	9.4273	-32.742	-761.3	1088.8	32.163	792.81	1090	39.346	37.858	0	0	5.6395	12.874	-19.06	-12.975	0.69425	-4.3682	16.599	13.306	6.3338	8.5057	-2.4604	0.33045	1555.5
0.64	65	60	NaN	3.0843	16.545	4.7973	-181.98	13.343	9.4504	-32.776	-761.33	1088.8	32.231	792.85	1090	38.881	38.451	0	0	5.5445	12.775	-19.057	-12.973	0.68921	-4.373	16.589	13.3	6.2337	8.4021	-2.4685	0.32687	1555.5
0.65	66	60	NaN	3.0806	16.539	4.8315	-181.98	13.345	9.4607	-32.835	-761.36	1088.8	32.26	792.88	1090	39.157	35.804	0	0	5.4704	12.698	-19.058	-12.973	0.68228	-4.3735	16.583	13.302	6.1527	8.3246	-2.4748	0.32874	1555.6
0.66	67	60	NaN	3.0753	16.547	4.8756	-181.97	13.372	9.4217	-32.916	-761.39	1088.8	32.15	792.86	1090	39.408	37.669	0	0	5.5227	12.752	-19.064	-12.979	0.67809	-4.3669	16.59	13.329	6.2008	8.3856	-2.4737	0.34967	1555.6
0.67	68	60	NaN	3.0907	16.563	4.8753	-181.96	13.397	9.4205	-32.848	-761.4	1088.8	32.14	792.81	1090	40.523	39	0	0	5.7308	12.969	-19.077	-12.993	0.69631	-4.357	16.607	13.353	6.4271	8.6119	-2.4703	0.36084	1555.6
0.68	69	60	NaN	3.0966	16.58	4.9031	-181.96	13.401	9.4093	-32.881	-761.42	1088.8	32.102	792.82	1090	38.701	38.609	0	0	5.664	12.899	-19.077	-12.993	0.70241	-4.3549	16.623	13.358	6.3664	8.5444	-2.4547	0.36506	1555.6
0.69	70	60	NaN	3.1064	16.596	4.9328	-181.96	13.404	9.4177	-32.918	-761.47	1088.8	32.112	792.85	1090	38.753	37.838	0	0	5.6038	12.837	-19.076	-12.992	0.71063	-4.3535	16.638	13.361	6.3144	8.4833	-2.4384	0.3693	1555.7
0.7	71	60	NaN	3.1205	16.613	4.9478	-181.96	13.405	9.4365	-32.917	-761.53	1088.8	32.15	792.88	1090	40.086	36.658	0	0	5.6321	12.866	-19.075	-12.991	0.72348	-4.3534	16.656	13.363	6.3555	8.5127	-2.4199	0.37151	1555.8
0.71	72	60	NaN	3.1356	16.637	4.9386	-181.96	13.401	9.4493	-32.864	-761.57	1088.8	32.182	792.89	1090	38.549	38.047	0	0	5.6035	12.836	-19.074	-12.989	0.73945	-4.3565	16.679	13.36	6.343	8.48	-2.3947	0.37073	1555.8
0.72	73	60	NaN	3.142	16.66	4.9498	-181.96	13.418	9.4689	-32.891	-761.65	1088.8	32.232	792.9	1090	36.962	36.793	0	0	5.4799	12.708	-19.07	-12.986	0.74322	-4.3584	16.702	13.376	6.2231	8.3495	-2.3685	0.38951	1555.9
0.73	74	60	NaN	3.146	16.69	4.9616	-181.95	13.424	9.461	-32.911	-761.71	1088.9	32.189	792.89	1090	38.945	38.412	0	0	5.457	12.684	-19.068	-12.984	0.74814	-4.3517	16.732	13.383	6.2051	8.3325	-2.3366	0.39855	1556
0.74	75	60	NaN	3.152	16.723	4.9638	-181.95	13.429	9.4453	-32.899	-761.75	1088.9	32.132	792.88	1090	39.679	37.689	0	0	5.4427	12.669	-19.066	-12.982	0.75664	-4.3479	16.764	13.387	6.1993	8.3214	-2.3023	0.40518	1556
0.75	76	60	NaN	3.157	16.752	4.969	-181.95	13.434	9.4305	-32.9	-761.78	1088.9	32.084	792.88	1090	39.26	37.823	0	0	5.3863	12.611	-19.064	-12.979	0.76343	-4.3483	16.793	13.393	6.1497	8.2624	-2.2705	0.4135	1556
0.76	77	60	NaN	3.1541	16.773	5.0036	-181.95	13.442	9.4207	-33.005	-761.83	1088.9	32.04	792.86	1090	38.675	39.223	0	0	5.3347	12.557	-19.062	-12.978	0.75831	-4.3486	16.813	13.402	6.093	8.2084	-2.2493	0.42439	1556
0.77	78	60	NaN	3.1584	16.789	4.9989	-181.95	13.445	9.429	-32.978	-761.84	1088.9	32.055	792.85	1090	39.507	37.463	0	0	5.2936	12.514	-19.061	-12.977	0.76314	-4.3487	16.829	13.405	6.0568	8.1656	-2.232	0.42871	1556.1
0.78	79	60	NaN	3.1704	16.825	5.0207	-181.96	13.438	9.4591	-33.018	-761.92	1088.9	32.141	792.89	1090	37.094	38.133	0	0	5.3077	12.529	-19.058	-12.973	0.7707	-4.3601	16.864	13.399	6.0784	8.1688	-2.1935	0.42586	1556.2
0.79	80	60	NaN	3.1913	16.872	5.0381	-181.96	13.434	9.4755	-33.041	-761.99	1089	32.185	792.92	1090	38.761	38.032	0	0	5.3232	12.545	-19.055	-12.97	0.78921	-4.3636	16.91	13.396	6.1124	8.1814	-2.1448	0.42576	1556.3
0.8	81	60	NaN	3.2153	16.917	5.046	-181.96	13.437	9.4693	-33.044	-762.02	1089	32.16	792.92	1090	39.577	37.422	0	0	5.3443	12.567	-19.052	-12.968	0.81412	-4.3566	16.954	13.4	6.1585	8.2104	-2.0985	0.43257	1556.3
0.81	82	60	NaN	3.2255	16.939	5.0748	-181.96	13.442	9.4665	-33.136	-762.06	1089	32.15	792.91	1090	38.703	35.917	0	0	5.3283	12.55	-19.049	-12.965	0.82133	-4.3601	16.975	13.407	6.1496	8.1902	-2.0741	0.44181	1556.3
0.82	83	60	NaN	3.2692	16.979	5.0801	-181.95	13.446	9.4552	-33.165	-762.14	1089	32.106	792.91	1090	39.836	37.017	0	0	5.2888	12.509	-19.047	-12.962	0.86573	-4.3507	17.013	13.412	6.1546	8.1586	-2.0334	0.44976	1556.4
0.83	84	60	NaN	3.2971	17.004	5.0616	-181.95	13.455	9.4713	-33.12	-762.2	1089	32.153	792.9	1090	37.835	38.481	0	0	5.2358	12.454	-19.045	-12.96	0.89365	-4.3496	17.038	13.42	6.1295	8.1046	-2.0068	0.46011	1556.5
0.84	85	60	NaN	3.32	17.021	5.0392	-181.95	13.46	9.4786	-33.054	-762.23	1089	32.184	792.9	1090	38.422	37.068	0	0	5.1741	12.39	-19.043	-12.958	0.91779	-4.3484	17.055	13.426	6.0919	8.0416	-1.9875	0.46789	1556.5
0.85	86	60	NaN	3.3466	17.039	5.0258	-181.94	13.459	9.459	-33.007	-762.25	1089.1	32.14	792.9	1090	39.562	39.33	0	0	5.1036	12.317	-19.04	-12.956	0.94784	-4.3411	17.072	13.426	6.0514	7.9757	-1.9686	0.46969	1556.5
0.86	87	60	NaN	3.3655	17.055	5.007	-181.94	13.459	9.4702	-32.949	-762.28	1089.1	32.166	792.9	1090	40.485	37.947	0	0	5.0858	12.298	-19.039	-12.955	0.96788	-4.3344	17.089	13.425	6.0537	7.9638	-1.9506	0.47077	1556.5
0.87	88	60	NaN	3.379	17.073	5.0217	-181.94	13.468	9.4609	-33.013	-762.32	1089.1	32.154	792.88	1090	39.289	38.846	0	0	5.0717	12.284	-19.038	-12.954	0.97958	-4.3406	17.106	13.435	6.0513	7.9429	-1.9321	0.48123	1556.6
0.88	89	60	NaN	3.4002	17.091	5.0179	-181.94	13.471	9.4476	-33.005	-762.34	1089.1	32.121	792.87	1090	39.164	39.029	0	0	4.4284	11.615	-19.108	-13.024	1.0023	-4.3398	17.123	13.439	5.4307	7.2749	-1.9853	0.4149	1556.6
0.89	90	60	NaN	3.4193	17.101	5.0243	-181.94	13.469	9.4339	-33.016	-762.36	1089.1	32.079	792.87	1090	39.507	35.868	0	0	3.7749	10.935	-19.18	-13.095	1.0226	-4.337	17.132	13.437	4.7975	6.5983	-2.0474	0.34192	1556.6
0.9	91	60	NaN	3.4253	17.096	5.0718	-181.94	13.465	9.4228	-33.147	-762.41	1089.1	32.044	792.89	1090	38.821	36.702	0	0	3.1214	10.256	-19.251	-13.167	1.0252	-4.3401	17.128	13.433	4.1466	5.9158	-2.1231	0.26573	1556.7
0.91	92	60	NaN	3.4488	17.102	5.0375	-181.94	13.45	9.4333	-33.012	-762.45	1089.1	32.068	792.9	1090	40.046	38.908	0	0	2.8777	10.003	-19.258	-13.174	1.0528	-4.3312	17.135	13.418	3.9305	5.6713	-2.1236	0.24432	1556.7
0.92	93	60	NaN	3.4713	17.126	5.0559	-181.94	13.457	9.4412	-33.025	-762.44	1089.1	32.106	792.89	1090	41.366	38.42	0	0	2.852	9.9758	-19.255	-13.171	1.0734	-4.3429	17.158	13.426	3.9253	5.6329	-2.0969	0.25507	1556.7
0.93	94	60	NaN	3.4916	17.145	5.052	-181.95	13.447	9.4698	-32.962	-762.42	1089.1	32.193	792.91	1090	38.426	39.715	0	0	3.1759	10.313	-19.252	-13.167	1.0928	-4.3497	17.176	13.416	4.2686	5.9628	-2.0757	0.24884	1556.7
0.94	95	60	NaN	3.5038	17.149	5.0398	-181.95	13.433	9.4864	-32.88	-762.43	1089.1	32.245	792.95	1090	38.238	37.668	0	0	3.2741	10.415	-19.257	-13.172	1.1062	-4.3507	17.18	13.402	4.3803	6.0639	-2.0762	0.22976	1556.7
0.95	96	60	NaN	3.4999	17.139	5.0813	-181.96	13.456	9.4252	-32.994	-762.46	1089.1	32.099	792.91	1090	38.502	37.449	0	0	3.2939	10.435	-19.264	-13.18	1.1034	-4.3579	17.171	13.425	4.3973	6.0774	-2.0938	0.24457	1556.7
0.96	97	60	NaN	3.5105	17.134	5.0865	-181.97	13.444	9.4296	-32.963	-762.49	1089.1	32.106	792.93	1090	39.541	37.987	0	0	3.4293	10.576	-19.262	-13.177	1.115	-4.3647	17.164	13.414	4.5443	6.2113	-2.0979	0.23646	1556.8
0.97	98	60	NaN	3.5181	17.135	5.0797	-181.97	13.443	9.4471	-32.922	-762.48	1089.2	32.15	792.92	1090	39.568	38.108	0	0	3.5585	10.71	-19.258	-13.174	1.1225	-4.3632	17.164	13.413	4.681	6.3471	-2.094	0.23919	1556.8
0.98	99	60	NaN	3.5239	17.131	5.0782	-181.97	13.445	9.4507	-32.899	-762.48	1089.2	32.162	792.92	1090	38.887	38.411	0	0	3.5656	10.718	-19.261	-13.177	1.1287	-4.3622	17.16	13.416	4.6942	6.3555	-2.101	0.23906	1556.8
0.99	100	60	NaN	3.5276	17.122	5.0888	-181.97	13.449	9.4388	-32.906	-762.5	1089.2	32.136	792.92	1090	38.507	38.623	0	0	3.7718	10.932	-19.265	-13.18	1.1331	-4.3658	17.151	13.42	4.9049	6.5663	-2.1131	0.23983	1556.8
1	101	60	NaN	3.5268	17.126	5.1064	-181.98	13.455	9.4455	-32.944	-762.47	1089.2	32.155	792.89	1089.9	40.117	36.574	0	0	4.0764	11.249	-19.268	-13.183	1.1301	-4.373	17.153	13.428	5.2065	6.8758	-2.1146	0.24439	1556.7
1.01	102	60	NaN	3.5304	17.114	5.0961	-181.98	13.459	9.4623	-32.891	-762.49	1089.2	32.188	792.88	1089.9	39.223	39.296	0	0	4.3901	11.575	-19.272	-13.187	1.1345	-4.3768	17.141	13.432	5.5245	7.198	-2.1308	0.24495	1556.7
1.02	103	60	NaN	3.5308	17.104	5.0981	-181.99	13.462	9.4715	-32.862	-762.5	1089.2	32.203	792.87	1089.9	40.454	38.936	0	0	4.7037	11.901	-19.275	-13.191	1.1354	-4.3811	17.131	13.435	5.8391	7.5199	-2.1443	0.24416	1556.7
1.03	104	60	NaN	3.529	17.095	5.1237	-181.99	13.444	9.4939	-32.882	-762.51	1089.2	32.239	792.86	1089.9	37.814	35.405	0	0	5.0173	12.227	-19.279	-13.195	1.1315	-4.3828	17.123	13.416	6.1489	7.8442	-2.1563	0.22178	1556.7
1.04	105	60	NaN	3.5269	17.089	5.168	-181.98	13.402	9.5322	-32.941	-762.52	1089.2	32.301	792.83	1090	40.728	36.25	0	0	5.1726	12.388	-19.282	-13.198	1.1249	-4.3796	17.116	13.374	6.2975	8.0089	-2.1662	0.17608	1556.7
1.05	106	60	NaN	3.527	17.093	5.1775	-181.97	13.398	9.517	-32.946	-762.52	1089.2	32.25	792.81	1090	39.586	37.215	0	0	5.2195	12.437	-19.285	-13.201	1.1267	-4.3708	17.121	13.371	6.3461	8.0664	-2.1645	0.16956	1556.7
1.06	107	60	NaN	3.5234	17.101	5.1643	-181.97	13.375	9.4978	-32.885	-762.5	1089.2	32.199	792.8	1090	39.725	38.432	0	0	5.2	12.417	-19.284	-13.2	1.1272	-4.3675	17.129	13.348	6.3272	8.0495	-2.1554	0.14823	1556.7
1.07	108	60	NaN	3.5281	17.115	5.1425	-181.97	13.358	9.4886	-32.793	-762.47	1089.2	32.177	792.79	1090	39.85	37.244	0	0	5.1806	12.397	-19.283	-13.198	1.136	-4.3641	17.142	13.331	6.3167	8.0327	-2.1403	0.1325	1556.6
1.08	109	60	NaN	3.534	17.133	5.1347	-181.97	13.347	9.4874	-32.751	-762.44	1089.2	32.176	792.78	1089.9	38.675	38.035	0	0	5.1612	12.377	-19.281	-13.197	1.1434	-4.3642	17.159	13.321	6.3046	8.0124	-2.1224	0.12409	1556.6
1.09	110	60	NaN	3.531	17.148	5.1592	-181.98	13.34	9.488	-32.825	-762.43	1089.3	32.18	792.75	1089.9	39.701	36.706	0	0	5.3532	12.576	-19.284	-13.199	1.1375	-4.3713	17.173	13.315	6.4908	8.2049	-2.1111	0.11613	1556.5
1.1	111	60	NaN	3.5251	17.15	5.172	-181.98	13.338	9.4821	-32.868	-762.45	1089.3	32.167	792.76	1089.9	40.214	36.961	0	0	5.4082	12.633	-19.284	-13.199	1.1305	-4.3734	17.174	13.313	6.5386	8.2599	-2.1096	0.11394	1556.6
1.11	112	60	NaN	3.5342	17.159	5.1597	-181.98	13.32	9.5127	-32.807	-762.43	1089.3	32.265	792.8	1089.9	38.512	37.692	0	0	5.1763	12.392	-19.279	-13.194	1.1383	-4.3749	17.183	13.297	6.3145	8.0174	-2.096	0.10231	1556.6
1.12	113	60	NaN	3.5398	17.158	5.16	-181.98	13.317	9.506	-32.805	-762.44	1089.3	32.255	792.8	1089.9	40.038	37.442	0	0	5.1128	12.326	-19.279	-13.195	1.1443	-4.3745	17.181	13.293	6.2571	7.9517	-2.0978	0.098921	1556.6
1.13	114	60	NaN	3.5394	17.151	5.1669	-181.98	13.324	9.4773	-32.835	-762.47	1089.3	32.176	792.78	1089.9	41.131	38.839	0	0	5.2961	12.517	-19.286	-13.202	1.1457	-4.3732	17.175	13.301	6.4419	8.1437	-2.1118	0.098975	1556.6
1.14	115	60	NaN	3.5388	17.157	5.1512	-181.98	13.324	9.4898	-32.772	-762.47	1089.3	32.207	792.77	1089.9	39.562	39.223	0	0	5.5451	12.776	-19.287	-13.202	1.1464	-4.3729	17.181	13.3	6.6914	8.4028	-2.1061	0.098007	1556.6
1.15	116	60	NaN	3.5381	17.156	5.1848	-181.98	13.321	9.4944	-32.873	-762.49	1089.3	32.227	792.82	1089.9	39.834	38.105	0	0	5.8062	13.047	-19.286	-13.201	1.1412	-4.3779	17.178	13.298	6.9474	8.6692	-2.1075	0.096952	1556.7
1.16	117	60	NaN	3.5401	17.157	5.1888	-181.99	13.339	9.4625	-32.872	-762.5	1089.3	32.163	792.8	1089.9	38.167	35.829	0	0	6.0673	13.319	-19.285	-13.2	1.1456	-4.3795	17.18	13.316	7.2129	8.9391	-2.1046	0.11602	1556.7
1.17	118	60	NaN	3.5446	17.155	5.1818	-181.99	13.35	9.4648	-32.847	-762.51	1089.3	32.187	792.8	1089.9	39.272	38.511	0	0	6.2203	13.478	-19.288	-13.203	1.1503	-4.3811	17.179	13.326	7.3706	9.0967	-2.1089	0.12251	1556.7
1.18	119	60	NaN	3.5525	17.151	5.1742	-181.99	13.344	9.5123	-32.832	-762.53	1089.3	32.325	792.85	1089.9	39.1	39.374	0	0	6.3318	13.594	-19.292	-13.208	1.1537	-4.3867	17.175	13.32	7.4855	9.2069	-2.1174	0.11201	1556.7
1.19	120	60	NaN	3.566	17.156	5.168	-182	13.343	9.5383	-32.812	-762.52	1089.3	32.414	792.9	1089.9	39.569	36.315	0	0	6.4432	13.709	-19.297	-13.213	1.1647	-4.4022	17.18	13.319	7.6079	9.3072	-2.1172	0.10665	1556.8
1.2	121	60	NaN	3.5721	17.159	5.165	-182.01	13.366	9.4763	-32.796	-762.53	1089.3	32.257	792.88	1089.9	38.478	36.013	0	0	6.5478	13.818	-19.302	-13.218	1.1772	-4.4088	17.182	13.342	7.7249	9.4094	-2.1202	0.1242	1556.8
1.21	122	60	NaN	3.5722	17.173	5.1727	-182.03	13.382	9.4698	-32.809	-762.53	1089.3	32.259	792.9	1089.9	39.256	38.433	0	0	6.6271	13.901	-19.311	-13.227	1.1767	-4.4207	17.196	13.359	7.8038	9.4799	-2.1152	0.13192	1556.8
1.22	123	60	NaN	3.5712	17.183	5.1792	-182.04	13.394	9.4744	-32.816	-762.53	1089.3	32.299	792.93	1089.9	39.351	37.822	0	0	6.7064	13.983	-19.32	-13.236	1.1741	-4.4362	17.206	13.371	7.8805	9.5469	-2.1139	0.13519	1556.8
1.23	124	60	NaN	3.5718	17.183	5.1791	-182.06	13.406	9.4596	-32.803	-762.54	1089.3	32.286	792.94	1089.9	39.308	37.179	0	0	6.7865	14.066	-19.328	-13.244	1.1757	-4.4512	17.206	13.383	7.9622	9.6153	-2.122	0.13947	1556.9
1.24	125	60	NaN	3.5701	17.201	5.1923	-182.06	13.425	9.4765	-32.837	-762.51	1089.3	32.34	792.94	1089.9	40.802	37.011	0	0	6.8748	14.158	-19.328	-13.243	1.1706	-4.4558	17.224	13.403	8.0455	9.7024	-2.1042	0.15945	1556.8
1.25	126	60	NaN	3.572	17.205	5.1994	-182.07	13.43	9.4797	-32.842	-762.51	1089.3	32.379	792.99	1089.9	38.855	37.339	0	0	6.9147	14.2	-19.333	-13.249	1.1711	-4.4758	17.227	13.408	8.0857	9.7238	-2.106	0.15942	1556.9
1.26	127	60	NaN	3.5768	17.209	5.1773	-182.08	13.452	9.4629	-32.76	-762.51	1089.3	32.353	792.98	1089.9	39.058	36.975	0	0	6.9111	14.196	-19.344	-13.259	1.1798	-4.4819	17.231	13.43	8.0909	9.714	-2.1127	0.17081	1556.9
1.27	128	60	NaN	3.5774	17.209	5.1633	-182.09	13.475	9.4386	-32.71	-762.53	1089.3	32.305	792.95	1089.9	38.842	38.978	0	0	6.7771	14.057	-19.343	-13.259	1.184	-4.4835	17.231	13.453	7.9611	9.5731	-2.1122	0.19453	1556.8
1.28	129	60	NaN	3.5682	17.201	5.1951	-182.1	13.478	9.4242	-32.806	-762.56	1089.3	32.292	792.99	1089.9	40.767	37.47	0	0	6.6379	13.912	-19.342	-13.258	1.1719	-4.4944	17.223	13.457	7.8098	9.4175	-2.1198	0.19872	1556.9
1.29	130	60	NaN	3.5699	17.212	5.1879	-182.09	13.481	9.4375	-32.777	-762.54	1089.3	32.327	792.99	1089.9	39.628	37.479	0	0	6.435	13.701	-19.348	-13.263	1.1733	-4.4909	17.233	13.46	7.6083	9.21	-2.1149	0.19708	1556.9
1.3	131	60	NaN	3.5693	17.207	5.1942	-182.1	13.484	9.4459	-32.774	-762.57	1089.3	32.366	792.99	1089.9	38.538	38.206	0	0	6.2321	13.49	-19.353	-13.268	1.1714	-4.4937	17.228	13.463	7.4035	8.9963	-2.1245	0.19439	1556.9
1.31	132	60	NaN	3.5741	17.211	5.1867	-182.1	13.489	9.4479	-32.728	-762.57	1089.3	32.389	792.99	1089.9	38.949	39.829	0	0	6.0291	13.279	-19.358	-13.274	1.1771	-4.4928	17.232	13.468	7.2062	8.7862	-2.1261	0.19434	1556.9
1.32	133	60	NaN	3.5806	17.221	5.1788	-182.1	13.491	9.4442	-32.682	-762.56	1089.3	32.394	792.98	1089.9	38.46	37.495	0	0	5.643	12.877	-19.361	-13.277	1.185	-4.4911	17.242	13.47	6.828	8.3864	-2.1197	0.19304	1556.9
1.33	134	60	NaN	3.579	17.223	5.205	-182.1	13.478	9.437	-32.744	-762.56	1089.3	32.386	793.01	1089.9	40.472	35.92	0	0	5.2352	12.454	-19.365	-13.28	1.1815	-4.4982	17.243	13.458	6.4167	7.9553	-2.1211	0.17814	1556.9
1.34	135	60	NaN	3.5874	17.228	5.1824	-182.1	13.481	9.4215	-32.659	-762.54	1089.3	32.35	792.99	1089.9	39.707	37.901	0	0	4.8275	12.03	-19.368	-13.283	1.1943	-4.4914	17.248	13.461	6.0217	7.5382	-2.1197	0.17744	1556.9
1.35	136	60	NaN	3.5922	17.229	5.1758	-182.1	13.481	9.4082	-32.621	-762.54	1089.3	32.322	792.98	1089.9	40.746	35.552	0	0	4.7889	11.99	-19.374	-13.29	1.2015	-4.4941	17.25	13.461	5.9904	7.4955	-2.1246	0.17125	1556.9
1.36	137	60	NaN	3.5957	17.23	5.1852	-182.11	13.473	9.4204	-32.63	-762.54	1089.3	32.369	792.99	1089.9	38.521	36.591	0	0	4.8579	12.061	-19.382	-13.297	1.2029	-4.4994	17.25	13.454	6.0608	7.5619	-2.1321	0.15646	1556.9
1.37	138	60	NaN	3.6019	17.23	5.2077	-182.11	13.464	9.4398	-32.667	-762.54	1089.4	32.436	793.01	1089.9	39.419	38.405	0	0	4.9269	12.133	-19.389	-13.305	1.2054	-4.5041	17.249	13.445	6.1323	7.6289	-2.1404	0.14044	1556.9
1.38	139	60	NaN	3.6199	17.23	5.2367	-182.12	13.477	9.3878	-32.688	-762.55	1089.4	32.303	792.99	1089.9	39.821	38.052	0	0	4.9511	12.158	-19.396	-13.311	1.2274	-4.5086	17.248	13.459	6.1785	7.6496	-2.1479	0.14792	1556.9
1.39	140	60	NaN	3.5868	17.221	5.2275	-182.12	13.472	9.4172	-32.681	-762.56	1089.4	32.39	793	1089.9	39.772	35.893	0	0	4.8487	12.052	-19.4	-13.315	1.1915	-4.5168	17.239	13.454	6.0403	7.535	-2.1609	0.13835	1556.9
1.4	141	60	NaN	3.5724	17.226	5.2125	-182.12	13.479	9.4109	-32.619	-762.55	1089.4	32.377	793	1089.9	40.284	39.941	0	0	4.7464	11.945	-19.404	-13.32	1.1797	-4.5175	17.244	13.461	5.9261	7.4278	-2.1598	0.141	1556.9
1.41	142	60	NaN	3.5671	17.232	5.21	-182.13	13.484	9.408	-32.587	-762.54	1089.4	32.372	792.99	1089.9	39.317	37.079	0	0	4.6441	11.839	-19.408	-13.324	1.1758	-4.5193	17.25	13.466	5.8198	7.3196	-2.1586	0.14201	1556.9
1.42	143	60	NaN	3.5614	17.228	5.2259	-182.13	13.48	9.4334	-32.624	-762.56	1089.4	32.443	793	1089.9	39.215	35.986	0	0	4.5417	11.733	-19.413	-13.328	1.1662	-4.5259	17.246	13.463	5.7079	7.2067	-2.1668	0.13486	1556.9
1.43	144	60	NaN	3.56	17.224	5.2329	-182.13	13.495	9.4414	-32.62	-762.55	1089.4	32.472	792.98	1089.9	38.711	39.257	0	0	4.5378	11.728	-19.42	-13.335	1.1638	-4.5226	17.242	13.477	5.7016	7.2058	-2.1773	0.14169	1556.9
1.44	145	60	NaN	3.5746	17.229	5.256	-182.14	13.505	9.4451	-32.638	-762.54	1089.4	32.483	792.99	1089.8	38.295	38.498	0	0	4.6052	11.799	-19.429	-13.344	1.1773	-4.5348	17.247	13.488	5.7825	7.2638	-2.1821	0.14335	1556.9
1.45	146	60	NaN	3.5818	17.233	5.264	-182.14	13.508	9.4433	-32.64	-762.54	1089.4	32.473	793	1089.8	39.197	36.762	0	0	4.6726	11.869	-19.438	-13.353	1.1849	-4.5382	17.25	13.491	5.8575	7.3305	-2.1883	0.13755	1556.9
1.46	147	60	NaN	3.5933	17.237	5.2636	-182.14	13.509	9.4436	-32.631	-762.53	1089.4	32.463	793.02	1089.9	39.208	36.85	0	0	4.7276	11.926	-19.446	-13.362	1.197	-4.5332	17.254	13.492	5.9247	7.3926	-2.1926	0.12958	1556.9
1.47	148	60	NaN	3.6212	17.245	5.2676	-182.13	13.514	9.45	-32.621	-762.51	1089.4	32.466	793.02	1089.9	39.424	38.018	0	0	4.6112	11.805	-19.445	-13.36	1.2252	-4.5252	17.262	13.497	5.8364	7.2796	-2.183	0.13641	1556.9
1.48	149	60	NaN	3.6218	17.242	5.2701	-182.13	13.543	9.414	-32.633	-762.54	1089.4	32.368	792.97	1089.9	40.618	40.01	0	0	4.5823	11.775	-19.442	-13.357	1.2289	-4.5187	17.26	13.525	5.8112	7.256	-2.1821	0.16736	1556.9
1.49	150	60	NaN	3.6478	17.255	5.2661	-182.13	13.547	9.4064	-32.563	-762.51	1089.4	32.349	792.98	1089.9	38.987	35.959	0	0	4.6388	11.833	-19.437	-13.353	1.2582	-4.516	17.272	13.53	5.897	7.3175	-2.1647	0.17724	1556.8
1.5	151	60	NaN	3.6674	17.263	5.2658	-182.12	13.543	9.4404	-32.522	-762.49	1089.4	32.443	793	1089.9	39.947	37.166	0	0	5.2291	12.447	-19.436	-13.351	1.2758	-4.5156	17.279	13.526	6.5049	7.9316	-2.1567	0.17494	1556.8
1.51	152	60	NaN	3.6753	17.262	5.2671	-182.12	13.54	9.4723	-32.51	-762.5	1089.4	32.531	793.02	1089.9	39.129	38.151	0	0	5.4056	12.631	-19.436	-13.352	1.281	-4.516	17.279	13.524	6.6866	8.1147	-2.1572	0.17231	1556.9
1.52	153	60	NaN	3.679	17.263	5.2612	-182.13	13.549	9.4265	-32.474	-762.51	1089.4	32.408	793.04	1089.9	40.603	38.429	0	0	4.8714	12.075	-19.438	-13.353	1.2906	-4.515	17.28	13.532	6.1619	7.5603	-2.1581	0.17812	1556.9
1.53	154	60	NaN	3.6461	17.253	5.2611	-182.13	13.551	9.4223	-32.551	-762.54	1089.4	32.404	793.05	1089.9	38.993	38.014	0	0	4.3372	11.52	-19.44	-13.355	1.255	-4.52	17.27	13.534	5.5922	6.9999	-2.1693	0.17894	1556.9
1.54	155	60	NaN	3.6435	17.244	5.2655	-182.13	13.548	9.44	-32.562	-762.56	1089.4	32.463	793.09	1089.9	39.386	38.153	0	0	3.8029	10.964	-19.442	-13.357	1.25	-4.519	17.262	13.531	5.0529	6.4455	-2.1798	0.17375	1557
1.55	156	60	NaN	3.6542	17.246	5.2765	-182.12	13.551	9.4475	-32.541	-762.57	1089.4	32.486	793.12	1089.9	40.665	38.023	0	0	3.2687	10.409	-19.443	-13.359	1.2606	-4.517	17.264	13.534	4.5294	5.8921	-2.1797	0.17525	1557
1.56	157	60	NaN	3.6681	17.259	5.2882	-182.13	13.561	9.4358	-32.506	-762.57	1089.4	32.45	793.13	1089.9	39.791	39.314	0	0	2.7376	9.8569	-19.446	-13.362	1.2771	-4.5169	17.275	13.545	4.0148	5.34	-2.1713	0.18275	1557.1
1.57	158	60	NaN	3.6818	17.264	5.2831	-182.13	13.564	9.4228	-32.456	-762.57	1089.4	32.431	793.17	1089.9	40.965	38.488	0	0	2.2134	9.3119	-19.452	-13.368	1.2935	-4.5197	17.28	13.548	3.5069	4.7922	-2.172	0.17992	1557.1
1.58	159	60	NaN	3.6832	17.275	5.2852	-182.13	13.568	9.4315	-32.422	-762.56	1089.5	32.464	793.2	1089.9	38.767	37.87	0	0	1.6892	8.7669	-19.458	-13.373	1.295	-4.5177	17.291	13.553	2.9842	4.2492	-2.167	0.17935	1557.1
1.59	160	60	NaN	3.6829	17.276	5.2821	-182.13	13.575	9.4425	-32.388	-762.58	1089.5	32.505	793.23	1089.9	41.013	38.024	0	0	1.165	8.2219	-19.464	-13.379	1.2945	-4.5206	17.292	13.559	2.4595	3.7013	-2.1716	0.18016	1557.2
1.6	161	60	NaN	3.6732	17.272	5.2864	-182.14	13.587	9.4424	-32.415	-762.62	1089.4	32.519	793.24	1089.9	39.573	37.11	0	0	0.64077	7.6769	-19.469	-13.385	1.2834	-4.5259	17.289	13.57	1.9242	3.151	-2.18	0.18531	1557.2
1.61	162	60	NaN	3.6558	17.273	5.301	-182.14	13.603	9.4285	-32.504	-762.65	1089.4	32.499	793.25	1089.9	39.164	37.671	0	0	0.11655	7.1319	-19.475	-13.391	1.2635	-4.5308	17.29	13.585	1.3801	2.6011	-2.1848	0.19482	1557.3
1.62	163	60	NaN	3.6657	17.288	5.2958	-182.14	13.613	9.4297	-32.458	-762.64	1089.4	32.509	793.27	1089.9	40.009	38.06	0	0	-0.40766	6.5868	-19.481	-13.396	1.2747	-4.5331	17.305	13.596	0.86699	2.0538	-2.1758	0.19915	1557.3
1.63	164	60	NaN	3.6722	17.302	5.2955	-182.14	13.62	9.4297	-32.424	-762.66	1089.4	32.531	793.32	1089.9	40.849	38.122	0	0	-0.93188	6.0418	-19.487	-13.402	1.2818	-4.5316	17.319	13.602	0.34989	1.5102	-2.1672	0.20024	1557.3
1.64	165	60	NaN	3.6809	17.319	5.2969	-182.14	13.641	9.4195	-32.399	-762.67	1089.4	32.514	793.32	1089.9	40.606	38.135	0	0	-1.4206	5.5337	-19.492	-13.408	1.292	-4.5288	17.336	13.623	-0.12868	1.0049	-2.1558	0.2152	1557.3
1.65	166	60	NaN	3.6914	17.339	5.2985	-182.14	13.66	9.4137	-32.374	-762.67	1089.5	32.498	793.33	1089.9	39.122	37.589	0	0	-1.6431	5.3024	-19.497	-13.413	1.3041	-4.5261	17.356	13.643	-0.33905	0.77626	-2.141	0.23017	1557.4
1.66	167	60	NaN	3.7028	17.361	5.2986	-182.14	13.664	9.4263	-32.338	-762.68	1089.5	32.524	793.38	1089.9	39.471	37.872	0	0	-1.8287	5.1094	-19.499	-13.415	1.3159	-4.5242	17.378	13.647	-0.51287	0.58526	-2.1219	0.23189	1557.4
1.67	168	60	NaN	3.7146	17.375	5.2912	-182.13	13.682	9.4203	-32.29	-762.67	1089.5	32.498	793.38	1089.9	38.851	36.337	0	0	-1.9851	4.9468	-19.499	-13.415	1.3304	-4.5153	17.392	13.665	-0.65469	0.43148	-2.1073	0.24971	1557.4
1.68	169	60	NaN	3.7136	17.372	5.3231	-182.13	13.694	9.4469	-32.382	-762.69	1089.5	32.565	793.38	1089.9	39.628	40.012	0	0	-2.1415	4.7842	-19.499	-13.415	1.3236	-4.5153	17.389	13.676	-0.81789	0.26889	-2.1101	0.26093	1557.4
1.69	170	60	NaN	3.7189	17.38	5.3329	-182.12	13.699	9.4723	-32.393	-762.69	1089.5	32.621	793.41	1090	39.886	39.796	0	0	-2.2979	4.6216	-19.499	-13.415	1.3264	-4.5078	17.398	13.681	-0.97149	0.11377	-2.102	0.26605	1557.5
1.7	171	60	NaN	3.7309	17.393	5.3279	-182.1	13.704	9.4799	-32.344	-762.69	1089.5	32.614	793.44	1090	38.462	36.885	0	0	-2.4543	4.459	-19.499	-13.415	1.3406	-4.4877	17.411	13.686	-1.1137	-0.028656	-2.0885	0.2709	1557.5
1.71	172	60	NaN	3.7414	17.39	5.349	-182.07	13.717	9.4615	-32.369	-762.76	1089.5	32.52	793.45	1090	40.038	40.019	0	0	-2.6107	4.2964	-19.499	-13.415	1.3537	-4.4553	17.408	13.699	-1.257	-0.15889	-2.0917	0.28428	1557.6
1.72	173	60	NaN	3.7471	17.393	5.3437	-182.06	13.72	9.4919	-32.328	-762.76	1089.5	32.591	793.47	1090	38.664	37.86	0	0	-2.7671	4.1338	-19.499	-13.415	1.3584	-4.4487	17.411	13.702	-1.4087	-0.3149	-2.0883	0.28658	1557.6
1.73	174	60	NaN	3.7625	17.399	5.3374	-182.04	13.725	9.5095	-32.288	-762.77	1089.5	32.617	793.5	1090	39.988	38.455	0	0	-2.9235	3.9712	-19.499	-13.415	1.3743	-4.4315	17.417	13.707	-1.5492	-0.46026	-2.0824	0.29204	1557.6
1.74	175	60	NaN	3.7752	17.402	5.3434	-182.02	13.713	9.5519	-32.295	-762.79	1089.5	32.704	793.57	1090	38.086	40.14	0	0	-3.0799	3.8086	-19.499	-13.415	1.3838	-4.4098	17.419	13.696	-1.6961	-0.60114	-2.0807	0.28083	1557.7
1.75	176	60	NaN	3.7807	17.4	5.3598	-182	13.696	9.5914	-32.337	-762.83	1089.5	32.787	793.64	1090	38.824	37.364	0	0	-3.2363	3.646	-19.499	-13.415	1.3848	-4.3913	17.416	13.68	-1.8514	-0.74531	-2.0835	0.26515	1557.8
1.76	177	60	NaN	3.7823	17.4	5.3658	-182	13.732	9.5099	-32.332	-762.89	1089.6	32.579	793.58	1090	39.201	37.199	0	0	-3.5052	3.3665	-19.491	-13.407	1.3942	-4.3884	17.417	13.716	-2.111	-1.0219	-2.0745	0.30931	1557.8
1.77	178	60	NaN	3.784	17.403	5.3667	-181.97	13.707	9.6121	-32.332	-762.92	1089.5	32.827	793.67	1090	38.887	37.636	0	0	-3.8016	3.0582	-19.48	-13.396	1.387	-4.3696	17.42	13.691	-2.4147	-1.3114	-2.0609	0.29525	1558
1.78	179	60	NaN	3.7835	17.418	5.3608	-181.97	13.723	9.5736	-32.299	-762.95	1089.6	32.728	793.65	1090	40.162	36.721	0	0	-4.0981	2.75	-19.47	-13.385	1.3913	-4.3614	17.433	13.708	-2.7068	-1.6113	-2.0368	0.32253	1558
1.79	180	60	NaN	3.7786	17.429	5.3673	-181.96	13.732	9.5431	-32.306	-762.98	1089.6	32.642	793.65	1090	38.681	39.195	0	0	-4.4196	2.4158	-19.455	-13.37	1.3894	-4.354	17.443	13.718	-3.0302	-1.9382	-2.0115	0.34735	1558
1.8	181	60	NaN	3.7707	17.432	5.3896	-181.95	13.712	9.6001	-32.369	-763.02	1089.6	32.769	793.72	1090	39.655	35.576	0	0	-4.8016	2.0186	-19.429	-13.345	1.3747	-4.3441	17.446	13.699	-3.4269	-2.3255	-1.9831	0.35428	1558.1
1.81	182	60	NaN	3.7726	17.453	5.3809	-181.96	13.745	9.5501	-32.325	-763.04	1089.6	32.665	793.64	1090	38.442	37.952	0	0	-5.1836	1.6214	-19.403	-13.319	1.3819	-4.3539	17.468	13.731	-3.8017	-2.7325	-1.9355	0.41224	1558
1.82	183	60	NaN	3.775	17.471	5.3688	-181.97	13.735	9.5735	-32.279	-763.05	1089.6	32.73	793.68	1090	39.797	37.065	0	0	-5.5656	1.2243	-19.377	-13.293	1.3838	-4.3608	17.485	13.721	-4.1819	-3.1365	-1.892	0.42785	1558.1
1.83	184	60	NaN	3.7802	17.485	5.3648	-181.97	13.728	9.5699	-32.255	-763.06	1089.6	32.713	793.71	1090	40.229	37.689	0	0	-5.9477	0.82708	-19.351	-13.267	1.3905	-4.3645	17.498	13.715	-4.5572	-3.5374	-1.8533	0.44804	1558.1
1.84	185	60	NaN	3.7858	17.493	5.3672	-181.97	13.717	9.5778	-32.255	-763.07	1089.6	32.721	793.73	1090	38.037	36.99	0	0	-6.3351	0.42425	-19.321	-13.237	1.3959	-4.3591	17.505	13.705	-4.9393	-3.9349	-1.816	0.46783	1558.2
1.85	186	60	NaN	3.7889	17.496	5.3714	-181.95	13.689	9.6382	-32.275	-763.1	1089.7	32.866	793.8	1090	40.323	37.66	0	0	-6.7261	0.017745	-19.289	-13.204	1.3931	-4.3441	17.508	13.678	-5.3331	-4.3263	-1.7813	0.47375	1558.3
1.86	187	60	NaN	3.7883	17.495	5.3715	-181.98	13.695	9.5955	-32.289	-763.14	1089.7	32.789	793.79	1090	39.257	36.456	0	0	-7.1171	-0.38876	-19.256	-13.172	1.3948	-4.3716	17.507	13.683	-5.7223	-4.7603	-1.7493	0.51093	1558.3
1.87	188	60	NaN	3.7846	17.503	5.3657	-181.98	13.709	9.5622	-32.285	-763.14	1089.7	32.702	793.75	1090	38.957	37.671	0	0	-7.5081	-0.79526	-19.224	-13.139	1.3943	-4.3665	17.514	13.697	-6.1138	-5.1618	-1.7095	0.55781	1558.2
1.88	189	60	NaN	3.7794	17.504	5.359	-181.97	13.717	9.5504	-32.276	-763.14	1089.7	32.67	793.73	1090	38.337	36.409	0	0	-7.8991	-1.2018	-19.191	-13.107	1.3907	-4.36	17.515	13.706	-6.5084	-5.5617	-1.6759	0.59874	1558.2
1.89	190	60	NaN	3.7691	17.497	5.3549	-181.97	13.718	9.547	-32.278	-763.17	1089.7	32.668	793.73	1090	38.35	37.47	0	0	-8.1751	-1.4887	-19.159	-13.075	1.3805	-4.3585	17.508	13.707	-6.7947	-5.8472	-1.651	0.6321	1558.3
1.9	191	60	NaN	3.7477	17.485	5.3559	-181.97	13.717	9.528	-32.304	-763.2	1089.7	32.632	793.75	1090	38.563	39.04	0	0	-8.3513	-1.6719	-19.127	-13.043	1.3594	-4.3579	17.496	13.706	-6.9919	-6.0299	-1.631	0.66299	1558.3
1.91	192	60	NaN	3.7441	17.492	5.3378	-181.94	13.693	9.6092	-32.242	-763.17	1089.7	32.847	793.83	1089.9	38.631	37.41	0	0	-8.2629	-1.58	-19.128	-13.043	1.3503	-4.3363	17.501	13.684	-6.9126	-5.9163	-1.6264	0.64025	1558.4
1.92	193	60	NaN	3.7244	17.482	5.3525	-181.95	13.718	9.5816	-32.29	-763.19	1089.7	32.801	793.78	1089.9	38.906	36.925	0	0	-8.1671	-1.4804	-19.129	-13.045	1.3305	-4.3446	17.492	13.707	-6.8366	-5.8249	-1.637	0.66252	1558.3
1.93	194	60	NaN	3.7101	17.477	5.3537	-181.96	13.742	9.5536	-32.287	-763.19	1089.7	32.756	793.73	1089.9	39.234	38.62	0	0	-8.0713	-1.3807	-19.131	-13.046	1.3179	-4.3555	17.487	13.731	-6.7534	-5.7362	-1.6434	0.68478	1558.3
1.94	195	60	NaN	3.7042	17.477	5.3405	-181.97	13.754	9.5474	-32.235	-763.16	1089.6	32.756	793.72	1089.9	38.883	38.867	0	0	-7.9754	-1.2811	-19.132	-13.048	1.3138	-4.3562	17.488	13.744	-6.6617	-5.6373	-1.6443	0.69585	1558.2
1.95	196	60	NaN	3.6882	17.463	5.3661	-181.96	13.784	9.4876	-32.335	-763.19	1089.6	32.602	793.66	1089.9	40.084	38.521	0	0	-7.8796	-1.1815	-19.134	-13.049	1.2997	-4.3474	17.475	13.773	-6.5799	-5.5289	-1.6586	0.72341	1558.2
1.96	197	60	NaN	3.6852	17.471	5.3688	-181.94	13.766	9.5539	-32.329	-763.15	1089.6	32.793	793.73	1089.9	38.138	38.892	0	0	-7.7838	-1.0819	-19.135	-13.051	1.29	-4.3346	17.48	13.757	-6.4938	-5.4165	-1.6546	0.70641	1558.2
1.97	198	60	NaN	3.691	17.469	5.3517	-181.94	13.769	9.5505	-32.272	-763.11	1089.6	32.804	793.73	1089.8	38.914	37.579	0	0	-7.688	-0.98224	-19.136	-13.052	1.2974	-4.329	17.477	13.761	-6.3906	-5.3112	-1.6596	0.70869	1558.2
1.98	199	60	NaN	3.6973	17.465	5.3369	-181.94	13.777	9.5345	-32.227	-763.09	1089.6	32.784	793.72	1089.8	38.384	37.445	0	0	-7.5922	-0.88262	-19.138	-13.053	1.306	-4.3293	17.474	13.769	-6.2861	-5.2119	-1.6642	0.71524	1558.2
1.99	200	60	NaN	3.6996	17.467	5.3371	-181.94	13.778	9.5431	-32.229	-763.05	1089.6	32.823	793.73	1089.8	40.476	36.841	0	0	-7.4963	-0.783	-19.139	-13.055	1.3068	-4.3303	17.476	13.769	-6.1895	-5.1133	-1.663	0.71397	1558.1
2	201	60	NaN	3.7038	17.466	5.3377	-181.93	13.776	9.5224	-32.235	-763.02	1089.6	32.759	793.72	1089.8	40.311	37.845	0	0	-7.4005	-0.68338	-19.141	-13.056	1.3131	-4.316	17.475	13.768	-6.0874	-4.9994	-1.666	0.71132	1558.1
2.01	202	60	NaN	3.7035	17.462	5.3396	-181.92	13.781	9.5006	-32.241	-763.01	1089.6	32.699	793.7	1089.8	38.374	38.842	0	0	-7.3047	-0.58375	-19.142	-13.058	1.3147	-4.312	17.471	13.772	-5.9899	-4.8957	-1.6715	0.71413	1558.1
2.02	203	60	NaN	3.71	17.452	5.3506	-181.92	13.792	9.5123	-32.26	-762.97	1089.6	32.728	793.66	1089.8	40.975	38.059	0	0	-7.2089	-0.48413	-19.144	-13.059	1.3193	-4.3066	17.462	13.782	-5.8895	-4.7908	-1.6816	0.72316	1558
2.03	204	60	NaN	3.7201	17.443	5.3577	-181.91	13.801	9.5239	-32.258	-762.91	1089.5	32.753	793.63	1089.8	38.766	37.981	0	0	-7.113	-0.38451	-19.145	-13.06	1.3285	-4.3011	17.454	13.79	-5.7846	-4.6856	-1.6911	0.72916	1557.9
2.04	205	60	NaN	3.7284	17.439	5.3515	-181.91	13.798	9.5022	-32.213	-762.86	1089.5	32.686	793.64	1089.8	38.924	37.23	0	0	-7.0689	-0.33861	-19.147	-13.062	1.3408	-4.2986	17.45	13.787	-5.7281	-4.6372	-1.6973	0.72441	1557.9
2.05	206	60	NaN	3.7346	17.412	5.3807	-181.91	13.81	9.5236	-32.296	-762.84	1089.5	32.735	793.61	1089.8	38.959	38.033	0	0	-7.0474	-0.31623	-19.149	-13.065	1.3421	-4.3021	17.423	13.799	-5.7052	-4.6184	-1.726	0.73405	1557.8
2.06	207	60	NaN	3.7462	17.381	5.377	-181.91	13.807	9.5201	-32.252	-762.8	1089.5	32.711	793.61	1089.8	39.471	35.377	0	0	-7.0258	-0.29386	-19.151	-13.067	1.3561	-4.3031	17.393	13.795	-5.6697	-4.5969	-1.7587	0.72819	1557.8
2.07	208	60	NaN	3.7466	17.354	5.3829	-181.91	13.804	9.5204	-32.258	-762.78	1089.5	32.7	793.62	1089.8	39.405	37.545	0	0	-7.0043	-0.27148	-19.153	-13.069	1.3567	-4.2984	17.366	13.792	-5.6476	-4.5698	-1.7871	0.72267	1557.8
2.08	209	60	NaN	3.7417	17.335	5.3966	-181.9	13.81	9.513	-32.303	-762.77	1089.5	32.665	793.61	1089.8	41.024	36.721	0	0	-6.9828	-0.2491	-19.156	-13.071	1.3513	-4.2893	17.348	13.797	-5.6315	-4.5384	-1.8078	0.72556	1557.7
2.09	210	60	NaN	3.7476	17.325	5.3958	-181.89	13.827	9.4703	-32.292	-762.72	1089.5	32.519	793.56	1089.8	41.186	39.036	0	0	-6.9613	-0.22672	-19.158	-13.073	1.363	-4.2795	17.338	13.814	-5.5983	-4.5062	-1.8203	0.74106	1557.6
2.1	211	60	NaN	3.7408	17.299	5.3922	-181.89	13.811	9.5156	-32.277	-762.7	1089.5	32.625	793.62	1089.8	40.811	36.008	0	0	-6.9398	-0.20435	-19.16	-13.076	1.3528	-4.2814	17.312	13.797	-5.5869	-4.4858	-1.8481	0.72156	1557.7
2.11	212	60	NaN	3.7437	17.281	5.3967	-181.88	13.805	9.5209	-32.281	-762.67	1089.5	32.623	793.64	1089.8	38.771	36.762	0	0	-6.9182	-0.18197	-19.162	-13.078	1.3557	-4.2722	17.294	13.791	-5.5626	-4.4542	-1.8684	0.71358	1557.7
2.12	213	60	NaN	3.7456	17.267	5.399	-181.88	13.807	9.5241	-32.282	-762.65	1089.5	32.615	793.64	1089.8	39.746	39.984	0	0	-6.8967	-0.15959	-19.164	-13.08	1.3578	-4.2632	17.28	13.794	-5.5389	-4.4228	-1.8843	0.71363	1557.6
2.13	214	60	NaN	3.7431	17.254	5.396	-181.87	13.807	9.5434	-32.27	-762.64	1089.5	32.652	793.64	1089.8	39.18	36.596	0	0	-6.8752	-0.13722	-19.167	-13.082	1.3543	-4.2601	17.268	13.793	-5.5209	-4.3974	-1.8991	0.71124	1557.6
2.14	215	60	NaN	3.7403	17.237	5.3915	-181.87	13.782	9.5792	-32.246	-762.65	1089.5	32.746	793.72	1089.8	39.183	37.573	0	0	-6.8537	-0.11484	-19.169	-13.084	1.3491	-4.2641	17.25	13.769	-5.5045	-4.379	-1.9186	0.68463	1557.7
2.15	216	60	NaN	3.7344	17.24	5.4049	-181.86	13.792	9.5785	-32.267	-762.62	1089.5	32.713	793.7	1089.8	39.816	36.039	0	0	-6.8321	-0.092464	-19.171	-13.087	1.3436	-4.2461	17.254	13.779	-5.4885	-4.3386	-1.9173	0.69219	1557.7
2.16	217	60	NaN	3.7277	17.235	5.4234	-181.85	13.796	9.5694	-32.317	-762.63	1089.5	32.677	793.71	1089.8	39.386	37.376	0	0	-6.8106	-0.070087	-19.173	-13.089	1.3364	-4.2394	17.249	13.782	-5.4742	-4.3095	-1.9243	0.6934	1557.7
2.17	218	60	NaN	3.7235	17.231	5.4283	-181.85	13.794	9.5818	-32.323	-762.63	1089.5	32.71	793.74	1089.8	37.714	36.703	0	0	-6.7891	-0.047711	-19.175	-13.091	1.3308	-4.2396	17.246	13.779	-5.4583	-4.2873	-1.9297	0.68846	1557.7
2.18	219	60	NaN	3.7222	17.237	5.4151	-181.85	13.792	9.6162	-32.266	-762.62	1089.5	32.803	793.75	1089.8	38.823	38.094	0	0	-6.7676	-0.025334	-19.178	-13.093	1.3281	-4.2406	17.251	13.778	-5.4394	-4.2659	-1.9267	0.68449	1557.7
2.19	220	60	NaN	3.7163	17.244	5.4196	-181.84	13.814	9.5901	-32.269	-762.62	1089.5	32.726	793.73	1089.9	40.711	37.655	0	0	-6.746	-0.002957	-19.18	-13.095	1.325	-4.2361	17.258	13.8	-5.4211	-4.239	-1.9214	0.70464	1557.7
2.2	221	60	NaN	3.7106	17.255	5.4177	-181.84	13.826	9.6073	-32.256	-762.63	1089.5	32.762	793.75	1089.9	38.351	36.578	0	0	-6.7516	-0.0087227	-19.18	-13.096	1.3185	-4.2356	17.269	13.812	-5.4331	-4.2443	-1.9118	0.7164	1557.7
2.21	222	60	NaN	3.7043	17.259	5.4258	-181.84	13.854	9.5979	-32.275	-762.66	1089.5	32.737	793.74	1089.9	39.153	38.333	0	0	-6.8151	-0.074782	-19.178	-13.093	1.3124	-4.2357	17.273	13.84	-5.5027	-4.3105	-1.905	0.74653	1557.8
2.22	223	60	NaN	3.7	17.265	5.4292	-181.85	13.881	9.5865	-32.271	-762.69	1089.5	32.714	793.72	1089.9	38.781	36.528	0	0	-6.8787	-0.14084	-19.175	-13.09	1.3091	-4.236	17.279	13.867	-5.5695	-4.3768	-1.8958	0.77659	1557.8
2.23	224	60	NaN	3.6994	17.283	5.4138	-181.85	13.892	9.6005	-32.193	-762.68	1089.5	32.755	793.71	1089.9	40.577	37.861	0	0	-6.931	-0.19529	-19.173	-13.088	1.3098	-4.2354	17.296	13.878	-5.6212	-4.4307	-1.8766	0.78996	1557.8
2.24	225	60	NaN	3.6927	17.292	5.4116	-181.84	13.923	9.553	-32.189	-762.7	1089.5	32.618	793.67	1089.9	38.655	38.422	0	0	-6.9381	-0.20263	-19.174	-13.09	1.3083	-4.2257	17.306	13.909	-5.6298	-4.4284	-1.8682	0.81959	1557.7
2.25	226	60	NaN	3.6927	17.31	5.4202	-181.85	13.953	9.506	-32.213	-762.72	1089.5	32.493	793.64	1089.9	37.895	37.279	0	0	-6.8975	-0.16043	-19.173	-13.089	1.3119	-4.2264	17.323	13.94	-5.5856	-4.3869	-1.8501	0.85095	1557.7
2.26	227	60	NaN	3.6911	17.321	5.4281	-181.85	13.955	9.5197	-32.232	-762.75	1089.5	32.539	793.67	1089.9	39.605	37.664	0	0	-6.8299	-0.090091	-19.172	-13.087	1.3081	-4.235	17.334	13.942	-5.5218	-4.3251	-1.8378	0.85483	1557.8
2.27	228	60	NaN	3.6892	17.33	5.4293	-181.86	13.945	9.5525	-32.227	-762.79	1089.5	32.634	793.7	1089.9	39.475	37.532	0	0	-7.1415	-0.41414	-19.169	-13.085	1.303	-4.242	17.343	13.932	-5.8385	-4.6562	-1.8261	0.84727	1557.8
2.28	229	60	NaN	3.6926	17.353	5.4206	-181.85	13.958	9.5156	-32.186	-762.82	1089.5	32.532	793.7	1089.9	38.526	37.766	0	0	-7.529	-0.81697	-19.165	-13.081	1.3117	-4.2347	17.365	13.946	-6.2173	-5.0517	-1.8	0.86549	1557.9
2.29	230	60	NaN	3.7042	17.372	5.4263	-181.87	13.936	9.5544	-32.185	-762.84	1089.6	32.643	793.75	1089.9	40.045	38.587	0	0	-7.2078	-0.48302	-19.153	-13.069	1.3194	-4.2516	17.383	13.925	-5.8884	-4.7346	-1.7698	0.85676	1557.9
2.3	231	60	NaN	3.7073	17.379	5.4286	-181.87	13.942	9.5584	-32.186	-762.86	1089.6	32.662	793.75	1089.9	40.16	37.361	0	0	-6.8509	-0.112	-19.145	-13.061	1.3217	-4.2552	17.391	13.931	-5.5292	-4.3672	-1.7545	0.87012	1558
2.31	232	60	NaN	3.7098	17.392	5.4265	-181.87	13.95	9.5461	-32.183	-762.9	1089.6	32.63	793.71	1089.9	39.043	36.309	0	0	-6.4658	0.28842	-19.141	-13.057	1.3256	-4.2516	17.403	13.939	-5.1402	-3.9631	-1.7377	0.88245	1558
2.32	233	60	NaN	3.717	17.414	5.4237	-181.87	13.947	9.5319	-32.177	-762.93	1089.6	32.586	793.69	1089.9	40.24	36.176	0	0	-5.7411	1.0419	-19.135	-13.05	1.3345	-4.2483	17.424	13.937	-4.4065	-3.2064	-1.7107	0.88693	1558
2.33	234	60	NaN	3.7321	17.433	5.4308	-181.87	13.933	9.5297	-32.184	-762.96	1089.6	32.576	793.69	1089.9	39.283	38.435	0	0	-5.1433	1.6633	-19.125	-13.041	1.3498	-4.2565	17.443	13.923	-3.7935	-2.5931	-1.6826	0.88165	1558
2.34	235	60	NaN	3.743	17.45	5.4254	-181.89	13.926	9.5522	-32.154	-762.97	1089.6	32.653	793.71	1089.9	37.642	37.265	0	0	-4.7047	2.1193	-19.113	-13.028	1.359	-4.2694	17.46	13.916	-3.3457	-2.1501	-1.6527	0.88791	1558
2.35	236	60	NaN	3.755	17.465	5.4292	-181.89	13.924	9.5555	-32.152	-763	1089.6	32.67	793.69	1089.9	40.258	37.961	0	0	-4.082	2.7668	-19.101	-13.017	1.3706	-4.2746	17.475	13.915	-2.7114	-1.5078	-1.6265	0.89814	1558
2.36	237	60	NaN	3.7668	17.475	5.4328	-181.9	13.916	9.5459	-32.152	-763.04	1089.6	32.647	793.69	1089.9	40.019	38.39	0	0	-3.2633	3.6179	-19.091	-13.007	1.3832	-4.2788	17.484	13.907	-1.8801	-0.66086	-1.6072	0.90005	1558.1
2.37	238	60	NaN	3.7763	17.48	5.4286	-181.9	13.899	9.5372	-32.128	-763.06	1089.6	32.625	793.71	1089.9	39.261	37.107	0	0	-2.5342	4.376	-19.074	-12.99	1.3945	-4.2846	17.489	13.89	-1.1397	0.091387	-1.5852	0.90043	1558.1
2.38	239	60	NaN	3.7792	17.493	5.4157	-181.9	13.899	9.5617	-32.054	-763.09	1089.6	32.678	793.65	1089.9	41.226	37.686	0	0	-2.0372	4.8927	-19.063	-12.979	1.3982	-4.281	17.502	13.891	-0.63902	0.6117	-1.5619	0.91166	1558.1
2.39	240	60	NaN	3.7771	17.499	5.4246	-181.9	13.886	9.5694	-32.07	-763.12	1089.6	32.685	793.65	1089.9	40.064	38.708	0	0	-1.9278	5.0064	-19.065	-12.981	1.3952	-4.2837	17.507	13.878	-0.53253	0.72278	-1.5584	0.89739	1558.1
2.4	241	60	NaN	3.7731	17.507	5.4405	-181.9	13.871	9.5924	-32.096	-763.15	1089.6	32.729	793.63	1089.9	38.677	37.775	0	0	-1.5302	5.4198	-19.068	-12.984	1.3887	-4.2853	17.515	13.863	-0.14151	1.1345	-1.553	0.87905	1558.1
2.41	242	60	NaN	3.7729	17.519	5.4511	-181.9	13.858	9.6087	-32.093	-763.16	1089.7	32.755	793.61	1089.9	40.056	36.654	0	0	-0.99969	5.9713	-19.071	-12.986	1.3876	-4.2839	17.527	13.85	0.3879	1.6874	-1.5437	0.86357	1558.1
2.42	243	60	NaN	3.781	17.531	5.4495	-181.9	13.848	9.5979	-32.046	-763.14	1089.7	32.709	793.58	1089.9	40.33	36.235	0	0	-0.27482	6.725	-19.069	-12.984	1.399	-4.2797	17.539	13.84	1.1242	2.4453	-1.5293	0.85574	1558.1
2.43	244	60	NaN	3.7919	17.544	5.4673	-181.89	13.83	9.6199	-32.052	-763.13	1089.7	32.758	793.6	1089.9	39.457	38.932	0	0	0.41173	7.4387	-19.068	-12.983	1.4079	-4.2779	17.552	13.822	1.8196	3.1608	-1.5159	0.83852	1558.1
2.44	245	60	NaN	3.7953	17.546	5.4787	-181.89	13.821	9.6234	-32.037	-763.18	1089.7	32.743	793.57	1089.9	40.806	37.58	0	0	1.007	8.0576	-19.07	-12.985	1.4124	-4.2725	17.555	13.812	2.4194	3.7851	-1.5149	0.82628	1558.1
2.45	246	60	NaN	3.8045	17.552	5.4766	-181.89	13.809	9.6205	-31.985	-763.2	1089.7	32.728	793.57	1089.9	39.487	36.572	0	0	2.0336	9.125	-19.077	-12.992	1.4241	-4.2725	17.562	13.8	3.4578	4.8525	-1.5151	0.80762	1558.1
2.46	247	60	NaN	3.8159	17.561	5.4722	-181.9	13.8	9.6244	-31.938	-763.2	1089.7	32.74	793.57	1089.9	39.016	35.099	0	0	3.1412	10.276	-19.082	-12.997	1.4369	-4.2746	17.57	13.79	4.578	6.0018	-1.5115	0.79293	1558.1
2.47	248	60	NaN	3.8188	17.565	5.4852	-181.89	13.803	9.6485	-31.964	-763.21	1089.7	32.791	793.54	1089.9	39.733	36.814	0	0	3.8835	11.048	-19.072	-12.987	1.4369	-4.27	17.574	13.793	5.3204	6.7781	-1.4973	0.80584	1558.1
2.48	249	60	NaN	3.833	17.569	5.4956	-181.9	13.794	9.6334	-31.962	-763.24	1089.7	32.754	793.52	1089.9	41.535	38.077	0	0	4.3464	11.529	-19.072	-12.987	1.4525	-4.277	17.578	13.785	5.7989	7.2525	-1.494	0.79758	1558.1
2.49	250	60	NaN	3.8471	17.576	5.4983	-181.9	13.785	9.6519	-31.938	-763.24	1089.7	32.814	793.52	1089.9	38.786	36.645	0	0	4.6514	11.847	-19.078	-12.994	1.4654	-4.2822	17.585	13.777	6.1168	7.5644	-1.4937	0.78271	1558.1
2.5	251	60	NaN	3.8586	17.581	5.5019	-181.9	13.783	9.6514	-31.928	-763.24	1089.7	32.819	793.52	1089.9	39.612	36.371	0	0	5.2378	12.456	-19.078	-12.994	1.477	-4.2819	17.59	13.774	6.7148	8.1743	-1.4879	0.78038	1558.1
2.51	252	60	NaN	3.8712	17.586	5.5075	-181.9	13.787	9.6274	-31.927	-763.24	1089.7	32.754	793.5	1090	39.848	37.396	0	0	5.7951	13.036	-19.078	-12.993	1.492	-4.2766	17.595	13.777	7.2871	8.7591	-1.4825	0.78411	1558.1
2.52	253	60	NaN	3.8969	17.595	5.5082	-181.89	13.79	9.6261	-31.88	-763.23	1089.7	32.754	793.48	1090	39.759	39.66	0	0	6.0912	13.343	-19.075	-12.991	1.5193	-4.2714	17.605	13.78	7.6105	9.072	-1.4698	0.78903	1558.1
2.53	254	60	NaN	3.9116	17.604	5.5135	-181.89	13.781	9.6345	-31.879	-763.21	1089.7	32.781	793.51	1090	39.198	37.384	0	0	6.2718	13.531	-19.074	-12.989	1.5331	-4.2673	17.615	13.77	7.8049	9.2639	-1.4585	0.78055	1558.1
2.54	255	60	NaN	3.9296	17.613	5.5149	-181.89	13.771	9.6379	-31.842	-763.2	1089.7	32.813	793.52	1090	39.333	36.64	0	0	6.3532	13.616	-19.074	-12.989	1.5514	-4.2717	17.625	13.76	7.9046	9.3442	-1.4489	0.77098	1558.1
2.55	256	60	NaN	3.9473	17.614	5.5262	-181.9	13.758	9.6612	-31.835	-763.21	1089.7	32.897	793.56	1090	41.338	37.46	0	0	6.1121	13.365	-19.08	-12.995	1.5663	-4.2766	17.626	13.747	7.6784	9.0886	-1.4538	0.75126	1558.1
2.56	257	60	NaN	3.9627	17.608	5.5486	-181.89	13.745	9.6942	-31.876	-763.23	1089.7	32.995	793.6	1090	39.208	37.259	0	0	5.9692	13.217	-19.084	-12.999	1.5766	-4.2766	17.62	13.733	7.5458	8.9401	-1.4638	0.73372	1558.2
2.57	258	60	NaN	3.9801	17.615	5.5459	-181.89	13.758	9.6205	-31.841	-763.21	1089.7	32.808	793.58	1090.1	40.166	36.978	0	0	5.9692	13.217	-19.084	-13	1.6021	-4.2719	17.628	13.745	7.5713	8.9447	-1.4567	0.74536	1558.1
2.58	259	60	NaN	3.9864	17.604	5.557	-181.89	13.745	9.634	-31.865	-763.23	1089.7	32.853	793.64	1090.1	39.479	35.163	0	0	6.0709	13.322	-19.084	-13	1.6061	-4.2752	17.617	13.731	7.6769	9.0471	-1.4667	0.73136	1558.2
2.59	260	60	NaN	3.9924	17.599	5.5584	-181.9	13.74	9.6315	-31.857	-763.24	1089.7	32.86	793.66	1090.1	39.204	37.568	0	0	6.1893	13.445	-19.084	-12.999	1.6121	-4.2783	17.613	13.726	7.8014	9.1672	-1.4708	0.72698	1558.2
2.6	261	60	NaN	4.0024	17.598	5.5512	-181.9	13.74	9.6309	-31.815	-763.23	1089.7	32.88	793.68	1090.1	39.622	37.578	0	0	6.3569	13.62	-19.084	-12.999	1.6229	-4.2806	17.612	13.726	7.9798	9.3391	-1.4718	0.72631	1558.3
2.61	262	60	NaN	4.0184	17.594	5.5421	-181.9	13.734	9.6561	-31.758	-763.21	1089.7	32.977	793.74	1090.1	39.318	38.591	0	0	6.4982	13.767	-19.086	-13.001	1.6376	-4.2829	17.609	13.719	8.1358	9.4838	-1.4768	0.71834	1558.3
2.62	263	60	NaN	4.0328	17.587	5.5492	-181.91	13.732	9.6321	-31.761	-763.21	1089.7	32.917	793.78	1090.1	39.742	39.495	0	0	6.5794	13.851	-19.09	-13.006	1.654	-4.2851	17.602	13.717	8.2334	9.5659	-1.4875	0.71149	1558.3
2.63	264	60	NaN	4.0355	17.584	5.5673	-181.92	13.74	9.624	-31.807	-763.19	1089.7	32.93	793.78	1090.1	38.813	37.119	0	0	6.3841	13.648	-19.097	-13.012	1.6545	-4.299	17.599	13.726	8.0387	9.349	-1.498	0.71327	1558.3
2.64	265	60	NaN	4.0392	17.581	5.5754	-181.93	13.742	9.6053	-31.816	-763.17	1089.7	32.905	793.8	1090.1	39.214	36.521	0	0	6.0697	13.321	-19.103	-13.019	1.6588	-4.313	17.595	13.728	7.7285	9.0082	-1.5084	0.70915	1558.3
2.65	266	60	NaN	4.0418	17.575	5.5708	-181.95	13.745	9.5831	-31.79	-763.16	1089.7	32.863	793.82	1090.1	40.333	37.739	0	0	5.6109	12.844	-19.108	-13.023	1.664	-4.3251	17.589	13.73	7.2749	8.5191	-1.5187	0.70735	1558.3
2.66	267	60	NaN	4.0357	17.563	5.5597	-181.96	13.762	9.5796	-31.761	-763.16	1089.7	32.884	793.82	1090.1	37.339	36.774	0	0	5.6107	12.844	-19.116	-13.032	1.6581	-4.3372	17.578	13.748	7.2688	8.5067	-1.5384	0.71589	1558.3
2.67	268	60	NaN	4.038	17.56	5.5529	-181.97	13.766	9.5949	-31.737	-763.13	1089.7	32.952	793.84	1090.1	40.315	37.859	0	0	5.8419	13.084	-19.127	-13.043	1.6589	-4.352	17.574	13.751	7.5008	8.7323	-1.5531	0.70871	1558.3
2.68	269	60	NaN	4.033	17.549	5.5523	-181.99	13.768	9.5676	-31.743	-763.14	1089.7	32.892	793.85	1090.1	39.579	35.316	0	0	6.009	13.258	-19.138	-13.053	1.6559	-4.3627	17.563	13.754	7.6649	8.8953	-1.5751	0.70028	1558.3
2.69	270	60	NaN	4.0264	17.54	5.5496	-182	13.773	9.5474	-31.74	-763.14	1089.7	32.857	793.85	1090	40.229	39	0	0	6.0791	13.331	-19.147	-13.063	1.6507	-4.3782	17.554	13.759	7.7298	8.9528	-1.5931	0.69652	1558.3
2.7	271	60	NaN	4.0208	17.535	5.5456	-182.02	13.778	9.544	-31.724	-763.12	1089.7	32.872	793.85	1090.1	39.835	37.153	0	0	5.747	12.986	-19.151	-13.067	1.6451	-4.3949	17.55	13.763	7.3921	8.5907	-1.6013	0.69647	1558.3
2.71	272	60	NaN	4.0165	17.526	5.5505	-182.02	13.762	9.5275	-31.734	-763.12	1089.6	32.826	793.9	1090	41.132	37.463	0	0	5.6321	12.866	-19.16	-13.076	1.6421	-4.3948	17.541	13.747	7.2742	8.4714	-1.6185	0.67114	1558.4
2.72	273	60	NaN	4.0135	17.52	5.5655	-182.03	13.756	9.5647	-31.775	-763.13	1089.6	32.936	793.93	1090.1	39.465	38.382	0	0	5.6436	12.878	-19.172	-13.088	1.6337	-4.4091	17.535	13.741	7.2773	8.469	-1.6377	0.65348	1558.4
2.73	274	60	NaN	4.0154	17.517	5.5641	-182.05	13.753	9.5864	-31.764	-763.12	1089.6	33.013	793.94	1090.1	39.104	38.19	0	0	4.9351	12.142	-19.186	-13.101	1.6332	-4.4282	17.532	13.738	6.5683	7.7133	-1.6536	0.63619	1558.4
2.74	275	60	NaN	4.0209	17.519	5.5614	-182.06	13.752	9.5946	-31.743	-763.1	1089.6	33.046	793.94	1090.1	39.674	37.924	0	0	4.6269	11.821	-19.196	-13.112	1.6381	-4.4438	17.535	13.737	6.265	7.3773	-1.6617	0.62473	1558.4
2.75	276	60	NaN	4.0273	17.524	5.569	-182.07	13.755	9.592	-31.751	-763.09	1089.6	33.037	793.93	1090.1	39.56	37.816	0	0	4.7708	11.971	-19.204	-13.119	1.6446	-4.4513	17.539	13.74	6.4155	7.5195	-1.6643	0.62069	1558.4
2.76	277	60	NaN	4.0288	17.52	5.5874	-182.07	13.763	9.5742	-31.807	-763.11	1089.6	32.994	793.92	1090.1	38.53	36.121	0	0	4.9005	12.106	-19.211	-13.126	1.6457	-4.4548	17.535	13.748	6.5462	7.6508	-1.6754	0.62122	1558.4
2.77	278	60	NaN	4.0395	17.539	5.5595	-182.08	13.764	9.5622	-31.682	-763.07	1089.6	32.97	793.91	1090.1	40.106	37.25	0	0	5.017	12.227	-19.218	-13.134	1.6617	-4.4602	17.555	13.748	6.6788	7.7665	-1.663	0.61419	1558.3
2.78	279	60	NaN	4.0446	17.543	5.5556	-182.08	13.764	9.542	-31.66	-763.06	1089.6	32.907	793.9	1090.1	38.765	37.754	0	0	6.0652	13.316	-19.241	-13.157	1.6699	-4.4595	17.56	13.747	7.7351	8.8569	-1.6818	0.59051	1558.3
2.79	280	60	NaN	4.0495	17.544	5.5685	-182.09	13.768	9.5248	-31.707	-763.05	1089.6	32.853	793.88	1090.1	39.57	38.05	0	0	7.5954	14.907	-19.283	-13.199	1.675	-4.4606	17.561	13.752	9.2704	10.447	-1.7218	0.55296	1558.3
2.8	281	60	NaN	4.0602	17.559	5.5776	-182.1	13.777	9.5255	-31.739	-763.02	1089.6	32.865	793.85	1090.1	40.075	37.105	0	0	9.8012	17.201	-19.352	-13.267	1.684	-4.4717	17.575	13.761	11.485	12.729	-1.7766	0.49333	1558.2
2.81	282	60	NaN	4.0638	17.562	5.5616	-182.11	13.761	9.5588	-31.679	-763.01	1089.6	32.962	793.9	1090	41.295	38.604	0	0	10.122	17.534	-19.37	-13.285	1.6864	-4.4846	17.578	13.745	11.809	13.05	-1.7922	0.4594	1558.3
2.82	283	60	NaN	4.075	17.57	5.5813	-182.11	13.753	9.5724	-31.702	-763	1089.6	32.99	793.89	1090	40.767	39.012	0	0	9.9372	17.342	-19.379	-13.295	1.6957	-4.4858	17.586	13.737	11.633	12.856	-1.7935	0.4425	1558.2
2.83	284	60	NaN	4.0892	17.577	5.5974	-182.1	13.736	9.5763	-31.707	-762.98	1089.6	32.989	793.9	1090	39.246	35.805	0	0	9.3732	16.756	-19.392	-13.307	1.7097	-4.4837	17.592	13.721	11.083	12.272	-1.7994	0.41382	1558.2
2.84	285	60	NaN	4.1029	17.579	5.6031	-182.1	13.727	9.5793	-31.68	-762.95	1089.6	32.987	793.9	1090	41.177	37.228	0	0	8.8799	16.243	-19.404	-13.319	1.7244	-4.4797	17.594	13.712	10.604	11.763	-1.8097	0.39298	1558.2
2.85	286	60	NaN	4.1132	17.572	5.6043	-182.09	13.754	9.5905	-31.647	-762.95	1089.6	33.009	793.8	1090	39.418	39.829	0	0	8.5393	15.889	-19.414	-13.33	1.7349	-4.4729	17.588	13.738	10.274	11.416	-1.8261	0.40849	1558.1
2.86	287	60	NaN	4.1255	17.553	5.621	-182.09	13.741	9.5908	-31.664	-762.97	1089.6	33.016	793.81	1090	39.48	38.26	0	0	8.3697	15.712	-19.431	-13.347	1.7464	-4.4671	17.569	13.725	10.116	11.245	-1.8627	0.37845	1558.1
2.87	288	60	NaN	4.1356	17.547	5.6228	-182.09	13.719	9.5643	-31.63	-762.97	1089.6	32.939	793.85	1090	40.785	38.548	0	0	8.246	15.584	-19.45	-13.366	1.7606	-4.4641	17.562	13.704	10.007	11.12	-1.8885	0.33796	1558.2
2.88	289	60	NaN	4.1476	17.543	5.6223	-182.1	13.722	9.5431	-31.592	-762.98	1089.6	32.888	793.82	1090	41.475	37.563	0	0	8.0942	15.426	-19.469	-13.385	1.7758	-4.4737	17.558	13.706	9.8701	10.952	-1.9108	0.32147	1558.1
2.89	290	60	NaN	4.1632	17.538	5.6287	-182.11	13.734	9.5522	-31.578	-762.98	1089.6	32.92	793.75	1090.1	39.343	37.196	0	0	7.9903	15.318	-19.476	-13.392	1.7907	-4.4858	17.554	13.717	9.781	10.832	-1.9218	0.32583	1558.1
2.9	291	60	NaN	4.1819	17.534	5.6503	-182.09	13.684	9.6159	-31.608	-762.97	1089.6	33.057	793.83	1090.1	39.127	38.712	0	0	7.97	15.297	-19.479	-13.394	1.8034	-4.4668	17.549	13.668	9.7734	10.83	-1.9291	0.27414	1558.1
2.91	292	60	NaN	4.1921	17.528	5.6491	-182.09	13.666	9.5955	-31.598	-762.98	1089.6	33	793.86	1090	40.294	38.046	0	0	8.6421	15.996	-19.509	-13.424	1.8161	-4.4644	17.544	13.651	10.458	11.531	-1.9644	0.22629	1558.2
2.92	293	60	NaN	4.195	17.519	5.6649	-182.09	13.655	9.597	-31.646	-763.02	1089.6	32.997	793.86	1090.1	39.053	37.579	0	0	9.0882	16.459	-19.533	-13.449	1.8174	-4.4637	17.535	13.639	10.906	11.996	-1.9982	0.18961	1558.2
2.93	294	60	NaN	4.2017	17.518	5.6693	-182.1	13.661	9.5667	-31.644	-763.06	1089.6	32.923	793.82	1090.1	39.377	36.86	0	0	7.9612	15.288	-19.52	-13.436	1.8269	-4.4725	17.535	13.644	9.7881	10.815	-1.9853	0.20837	1558.2
2.94	295	60	NaN	4.2154	17.529	5.6528	-182.13	13.686	9.4962	-31.559	-763.08	1089.6	32.76	793.72	1090.1	38.825	39.598	0	0	7.9055	15.23	-19.524	-13.44	1.8495	-4.4911	17.546	13.668	9.755	10.739	-1.9779	0.22816	1558.1
2.95	296	60	NaN	4.2191	17.529	5.6583	-182.13	13.701	9.5076	-31.564	-763.11	1089.6	32.791	793.67	1090.1	39.638	36.096	0	0	8.6521	16.006	-19.541	-13.457	1.8519	-4.499	17.548	13.682	10.504	11.507	-1.9934	0.22485	1558.1
2.96	297	60	NaN	4.2226	17.544	5.6793	-182.14	13.688	9.516	-31.606	-763.14	1089.6	32.808	793.68	1090.1	38.659	39.216	0	0	7.4757	14.783	-19.518	-13.433	1.8533	-4.5091	17.562	13.669	9.329	10.274	-1.9554	0.23598	1558.2
2.97	298	60	NaN	4.2241	17.562	5.6967	-182.15	13.673	9.5176	-31.638	-763.17	1089.6	32.826	793.7	1090.1	38.551	37.554	0	0	6.9093	14.194	-19.505	-13.42	1.853	-4.5234	17.58	13.656	8.7624	9.6707	-1.9247	0.23579	1558.2
2.98	299	60	NaN	4.2238	17.581	5.7022	-182.16	13.668	9.5013	-31.632	-763.19	1089.7	32.796	793.69	1090.1	38.175	38	0	0	7.1036	14.396	-19.505	-13.421	1.8541	-4.5283	17.598	13.651	8.9577	9.8677	-1.9068	0.23081	1558.2
2.99	300	60	NaN	4.2224	17.598	5.6955	-182.15	13.674	9.4682	-31.58	-763.22	1089.7	32.701	793.65	1090.1	39.954	37.057	0	0	7.191	14.487	-19.499	-13.414	1.8581	-4.5159	17.615	13.657	9.0491	9.971	-1.8841	0.24312	1558.2
3	301	60	NaN	4.2231	17.609	5.7164	-182.16	13.66	9.5059	-31.615	-763.25	1089.7	32.819	793.69	1090.1	39.606	38.729	0	0	7.2645	14.563	-19.491	-13.407	1.8533	-4.5306	17.625	13.644	9.1178	10.033	-1.8667	0.23693	1558.3
3.01	302	60	NaN	4.2216	17.633	5.7147	-182.16	13.658	9.5037	-31.595	-763.27	1089.7	32.814	793.68	1090.1	38.984	39.208	0	0	7.5403	14.85	-19.506	-13.422	1.8527	-4.5304	17.648	13.643	9.393	10.32	-1.8584	0.22111	1558.3
3.02	303	60	NaN	4.2229	17.651	5.7285	-182.16	13.656	9.4992	-31.619	-763.3	1089.7	32.81	793.67	1090.1	37.741	35.963	0	0	7.3599	14.663	-19.501	-13.417	1.8533	-4.5316	17.666	13.641	9.2133	10.131	-1.8354	0.2239	1558.3
3.03	304	60	NaN	4.2285	17.668	5.7476	-182.17	13.646	9.4985	-31.644	-763.34	1089.7	32.824	793.69	1090.1	40.52	40.052	0	0	6.4003	13.665	-19.461	-13.376	1.8575	-4.5367	17.683	13.631	8.2578	9.1282	-1.778	0.25504	1558.4
3.04	305	60	NaN	4.238	17.696	5.7434	-182.17	13.627	9.4967	-31.581	-763.4	1089.8	32.831	793.71	1090.1	41.964	37.583	0	0	5.9275	13.173	-19.443	-13.358	1.8692	-4.5422	17.71	13.613	7.7968	8.6312	-1.7326	0.25438	1558.4
3.05	306	60	NaN	4.2479	17.706	5.7531	-182.17	13.63	9.4875	-31.584	-763.45	1089.8	32.814	793.68	1090.1	38.723	38.693	0	0	5.4744	12.702	-19.434	-13.349	1.8797	-4.5352	17.72	13.616	7.3541	8.1671	-1.7131	0.26656	1558.5
3.06	307	60	NaN	4.2634	17.731	5.757	-182.17	13.615	9.4724	-31.561	-763.48	1089.8	32.789	793.71	1090.1	39.152	38.631	0	0	4.742	11.941	-19.433	-13.349	1.8971	-4.5361	17.745	13.602	6.6391	7.4047	-1.6886	0.25285	1558.5
3.07	308	60	NaN	4.2818	17.76	5.7676	-182.17	13.602	9.4644	-31.562	-763.51	1089.8	32.787	793.73	1090.1	39.092	35.737	0	0	4.3499	11.533	-19.426	-13.342	1.9156	-4.5403	17.773	13.589	6.2655	6.9929	-1.6533	0.24754	1558.6
3.08	309	60	NaN	4.3041	17.793	5.7777	-182.18	13.596	9.4584	-31.555	-763.56	1089.8	32.79	793.72	1090.1	38.489	37.641	0	0	4.1052	11.279	-19.416	-13.332	1.938	-4.5416	17.805	13.584	6.0432	6.7371	-1.6105	0.25207	1558.6
3.09	310	60	NaN	4.3356	17.843	5.7584	-182.17	13.591	9.4292	-31.429	-763.59	1089.8	32.726	793.7	1090.1	40.175	38.432	0	0	3.9712	11.139	-19.409	-13.324	1.9766	-4.531	17.855	13.579	5.9477	6.6084	-1.5536	0.25447	1558.6
3.1	311	60	NaN	4.3482	17.867	5.7657	-182.18	13.582	9.4177	-31.42	-763.64	1089.8	32.715	793.71	1090.1	40.353	37.249	0	0	3.8634	11.027	-19.404	-13.32	1.99	-4.5371	17.88	13.569	5.8534	6.4902	-1.5243	0.24968	1558.7
3.11	312	60	NaN	4.3697	17.901	5.7694	-182.18	13.574	9.4267	-31.387	-763.67	1089.8	32.764	793.72	1090.1	38.219	37.909	0	0	3.6972	10.855	-19.408	-13.323	2.011	-4.5437	17.912	13.563	5.7082	6.3108	-1.4954	0.23933	1558.7
3.12	313	60	NaN	4.3959	17.942	5.7754	-182.19	13.574	9.4274	-31.357	-763.7	1089.8	32.78	793.71	1090.1	38.834	36.542	0	0	3.8397	11.003	-19.409	-13.325	2.0376	-4.5476	17.954	13.563	5.8773	6.4551	-1.4556	0.2385	1558.7
3.13	314	60	NaN	4.4188	17.988	5.7986	-182.19	13.581	9.4131	-31.389	-763.74	1089.8	32.743	793.69	1090.2	38.945	37.949	0	0	4.1242	11.298	-19.409	-13.325	2.0608	-4.5513	17.999	13.57	6.1849	6.7472	-1.4107	0.24458	1558.8
3.14	315	60	NaN	4.4218	18.024	5.8787	-182.2	13.576	9.4329	-31.614	-763.77	1089.9	32.805	793.71	1090.2	38.669	37.319	0	0	3.6658	10.822	-19.415	-13.33	2.0533	-4.5712	18.033	13.566	5.7191	6.2507	-1.3814	0.23583	1558.8
3.15	316	60	NaN	4.4364	18.086	5.8963	-182.21	13.574	9.4317	-31.596	-763.79	1089.9	32.804	793.71	1090.2	40.992	36.499	0	0	3.6139	10.768	-19.417	-13.332	2.0686	-4.573	18.094	13.565	5.6825	6.195	-1.3225	0.23304	1558.8
3.16	317	60	NaN	4.4501	18.133	5.9122	-182.2	13.582	9.4284	-31.583	-763.82	1090	32.79	793.69	1090.2	42.122	38.113	0	0	3.9718	11.14	-19.415	-13.331	2.0834	-4.5703	18.141	13.574	6.0552	6.5697	-1.2744	0.24348	1558.8
3.17	318	60	NaN	4.4705	18.176	5.8888	-182.21	13.589	9.4278	-31.438	-763.84	1090	32.784	793.68	1090.2	39.429	37.091	0	0	4.3941	11.579	-19.416	-13.332	2.1093	-4.5678	18.184	13.58	6.5034	7.0113	-1.2319	0.24844	1558.8
3.18	319	60	NaN	4.5028	18.227	5.8015	-182.22	13.582	9.4301	-31.066	-763.87	1090	32.793	793.73	1090.2	40.81	37.076	0	0	4.8705	12.074	-19.419	-13.334	2.1551	-4.5673	18.236	13.572	7.0256	7.5071	-1.1826	0.23775	1558.9
3.19	320	60	NaN	4.5189	18.256	5.7968	-182.22	13.586	9.4167	-30.993	-763.89	1090	32.747	793.71	1090.2	40.343	40.042	0	0	5.251	12.47	-19.43	-13.346	2.1756	-4.5598	18.266	13.577	7.4265	7.9101	-1.1645	0.23093	1558.9
3.2	321	60	NaN	4.5198	18.265	5.8137	-182.21	13.591	9.4176	-31.016	-763.93	1090	32.743	793.7	1090.2	39.845	39.68	0	0	5.4439	12.671	-19.439	-13.354	2.1758	-4.5581	18.275	13.582	7.6197	8.1124	-1.1642	0.22726	1558.9
3.21	322	60	NaN	4.5213	18.287	5.8332	-182.22	13.589	9.4147	-31.033	-763.98	1090	32.738	793.71	1090.2	39.954	38.379	0	0	5.3874	12.612	-19.444	-13.359	2.177	-4.5637	18.296	13.58	7.5644	8.0481	-1.1484	0.22093	1559
3.22	323	60	NaN	4.5249	18.314	5.8464	-182.23	13.581	9.4248	-31.019	-764.04	1090	32.776	793.75	1090.2	38.062	39.572	0	0	5.4257	12.652	-19.452	-13.368	2.1798	-4.5753	18.322	13.573	7.6055	8.0763	-1.13	0.20543	1559.1
3.23	324	60	NaN	4.5262	18.326	5.848	-182.24	13.571	9.4743	-30.978	-764.13	1090	32.922	793.8	1090.2	39.339	37.803	0	0	5.4737	12.701	-19.459	-13.374	2.1774	-4.5891	18.333	13.563	7.6511	8.1124	-1.1255	0.18898	1559.2
3.24	325	60	NaN	4.5126	18.346	5.8688	-182.24	13.584	9.4442	-31.044	-764.2	1090.1	32.844	793.78	1090.2	39.658	37.535	0	0	5.5104	12.74	-19.461	-13.376	2.1644	-4.5874	18.353	13.577	7.6748	8.1523	-1.1079	0.20112	1559.3
3.25	326	60	NaN	4.4995	18.366	5.8866	-182.24	13.574	9.4352	-31.092	-764.24	1090.1	32.833	793.81	1090.2	39.012	37.291	0	0	5.443	12.67	-19.462	-13.377	2.15	-4.5939	18.37	13.569	7.593	8.0756	-1.0913	0.1915	1559.4
3.26	327	60	NaN	4.4865	18.377	5.8895	-182.25	13.569	9.44	-31.091	-764.28	1090.1	32.855	793.83	1090.2	39.144	36.481	0	0	5.1859	12.402	-19.461	-13.376	2.1364	-4.596	18.381	13.564	7.3223	7.8064	-1.0796	0.18772	1559.4
3.27	328	60	NaN	4.4729	18.382	5.8837	-182.24	13.571	9.4459	-31.068	-764.35	1090.1	32.875	793.83	1090.2	38.472	37.248	0	0	5.026	12.236	-19.459	-13.375	2.123	-4.5929	18.387	13.567	7.1489	7.6431	-1.0722	0.19171	1559.5
3.28	329	60	NaN	4.4569	18.392	5.8949	-182.25	13.562	9.4322	-31.118	-764.41	1090.1	32.849	793.85	1090.2	39.766	38.57	0	0	5.0493	12.26	-19.456	-13.371	2.1062	-4.596	18.397	13.557	7.1555	7.6642	-1.0591	0.18554	1559.6
3.29	330	60	NaN	4.4371	18.397	5.9116	-182.25	13.546	9.4415	-31.196	-764.46	1090.1	32.894	793.9	1090.2	37.905	38.524	0	0	5.5973	12.83	-19.446	-13.362	2.0821	-4.6023	18.4	13.542	7.6794	8.2277	-1.046	0.17973	1559.7
3.3	331	60	NaN	4.4235	18.415	5.9103	-182.24	13.535	9.4262	-31.227	-764.5	1090.1	32.863	793.93	1090.2	40.385	38.667	0	0	5.9022	13.147	-19.446	-13.362	2.0686	-4.5999	18.418	13.532	7.9708	8.5471	-1.0281	0.17022	1559.7
3.31	332	60	NaN	4.4015	18.431	5.9165	-182.25	13.525	9.4147	-31.299	-764.56	1090.1	32.845	793.95	1090.2	39.728	36.887	0	0	6.0273	13.277	-19.45	-13.366	2.0447	-4.6025	18.434	13.522	8.072	8.6746	-1.0164	0.15624	1559.8
3.32	333	60	NaN	4.3683	18.439	5.9335	-182.25	13.511	9.4198	-31.42	-764.64	1090.2	32.883	793.99	1090.2	40.449	37.182	0	0	5.657	12.892	-19.452	-13.368	2.0059	-4.6143	18.441	13.508	7.6629	8.2777	-1.0107	0.14079	1559.9
3.33	334	60	NaN	4.3519	18.458	5.9038	-182.25	13.498	9.4149	-31.38	-764.67	1090.2	32.896	794.03	1090.2	39.107	38.769	0	0	5.3111	12.532	-19.452	-13.367	1.9905	-4.6161	18.461	13.496	7.3016	7.9163	-0.99118	0.12806	1560
3.34	335	60	NaN	4.3357	18.463	5.8943	-182.26	13.497	9.4217	-31.413	-764.73	1090.2	32.919	794.04	1090.3	40.451	39.437	0	0	5.1059	12.319	-19.439	-13.354	1.9724	-4.6208	18.465	13.494	7.0783	7.6984	-0.97355	0.14013	1560.1
3.35	336	60	NaN	4.322	18.477	5.8775	-182.26	13.497	9.428	-31.417	-764.74	1090.2	32.95	794.05	1090.3	39.55	38.288	0	0	4.6266	11.821	-19.429	-13.344	1.9575	-4.6232	18.479	13.495	6.584	7.1975	-0.94907	0.15059	1560.1
3.36	337	60	NaN	4.3115	18.496	5.8491	-182.26	13.5	9.4287	-31.38	-764.73	1090.2	32.972	794.06	1090.3	39.199	38.656	0	0	3.9998	11.169	-19.42	-13.336	1.9475	-4.6267	18.498	13.498	5.9473	6.5425	-0.92182	0.16216	1560.1
3.37	338	60	NaN	4.3023	18.509	5.8149	-182.27	13.508	9.4227	-31.322	-764.74	1090.2	32.973	794.07	1090.3	38.304	36.676	0	0	4.5266	11.717	-19.405	-13.321	1.9404	-4.6343	18.512	13.505	6.467	7.0825	-0.89301	0.18428	1560.1
3.38	339	60	NaN	4.2809	18.511	5.8218	-182.28	13.507	9.4283	-31.401	-764.79	1090.2	33.011	794.1	1090.3	40.372	38.17	0	0	4.6748	11.871	-19.396	-13.311	1.9148	-4.6425	18.513	13.505	6.5895	7.2284	-0.88312	0.19349	1560.2
3.39	340	60	NaN	4.2624	18.527	5.8238	-182.29	13.516	9.413	-31.48	-764.8	1090.2	32.99	794.12	1090.2	39.77	36.824	0	0	4.4093	11.595	-19.393	-13.308	1.8943	-4.6535	18.527	13.515	6.3036	6.9414	-0.86556	0.20675	1560.3
3.4	341	60	NaN	4.2485	18.535	5.8233	-182.3	13.53	9.4206	-31.536	-764.82	1090.2	33.032	794.12	1090.2	38.144	36.351	0	0	4.1471	11.322	-19.386	-13.302	1.8768	-4.6676	18.535	13.53	6.0239	6.6547	-0.85135	0.22896	1560.3
3.41	342	60	NaN	4.2405	18.54	5.8144	-182.31	13.55	9.4339	-31.554	-764.82	1090.2	33.089	794.1	1090.2	39.58	35.68	0	0	3.8852	11.05	-19.379	-13.294	1.866	-4.6798	18.54	13.551	5.7511	6.3702	-0.83889	0.25661	1560.3
3.42	343	60	NaN	4.2385	18.559	5.7906	-182.31	13.576	9.4118	-31.527	-764.79	1090.2	33.048	794.07	1090.2	40.246	38.232	0	0	3.3854	10.53	-19.359	-13.274	1.8664	-4.6829	18.557	13.578	5.2518	5.8475	-0.8017	0.30367	1560.2
3.43	344	60	NaN	4.2203	18.561	5.8057	-182.32	13.608	9.3442	-31.63	-764.8	1090.2	32.889	794.04	1090.2	40.967	37.046	0	0	3.0176	10.148	-19.347	-13.262	1.8502	-4.6887	18.559	13.611	4.8678	5.4593	-0.7876	0.34872	1560.2
3.44	345	60	NaN	4.2183	18.566	5.7933	-182.32	13.624	9.3502	-31.606	-764.79	1090.2	32.919	794.03	1090.1	38.906	38.344	0	0	2.8556	9.9796	-19.346	-13.262	1.848	-4.6952	18.563	13.627	4.7036	5.2843	-0.78329	0.36511	1560.1
3.45	346	60	NaN	4.2133	18.565	5.7873	-182.33	13.629	9.3713	-31.606	-764.79	1090.2	32.982	794.02	1090.1	39.103	36.586	0	0	2.6455	9.7611	-19.344	-13.26	1.8407	-4.701	18.562	13.632	4.4861	5.06	-0.78249	0.37187	1560.1
3.46	347	60	NaN	4.2018	18.558	5.7948	-182.33	13.63	9.3796	-31.661	-764.8	1090.2	32.999	794	1090.1	39.35	38.31	0	0	2.3181	9.4208	-19.342	-13.257	1.8264	-4.7035	18.555	13.634	4.1446	4.7173	-0.78696	0.37635	1560.1
3.47	348	60	NaN	4.1943	18.551	5.7991	-182.32	13.645	9.3691	-31.687	-764.79	1090.2	32.951	793.98	1090.1	39.233	37.652	0	0	1.7179	8.7967	-19.339	-13.254	1.8197	-4.6981	18.549	13.648	3.5376	4.0986	-0.78996	0.39332	1560.1
3.48	349	60	NaN	4.1871	18.56	5.7953	-182.33	13.642	9.3573	-31.679	-764.74	1090.2	32.915	793.99	1090.1	39.632	37.565	0	0	1.3502	8.4144	-19.335	-13.251	1.8141	-4.6995	18.558	13.645	3.1643	3.7149	-0.77761	0.39451	1560.1
3.49	350	60	NaN	4.1842	18.557	5.8007	-182.32	13.64	9.3485	-31.675	-764.72	1090.2	32.862	793.95	1090.1	38.971	36.955	0	0	1.0753	8.1287	-19.331	-13.247	1.8132	-4.6892	18.554	13.643	2.8885	3.4395	-0.77752	0.39614	1560
3.5	351	60	NaN	4.1768	18.553	5.8069	-182.31	13.631	9.3633	-31.681	-764.7	1090.2	32.87	793.94	1090.1	40.242	37.529	0	0	1.1021	8.1565	-19.328	-13.243	1.8052	-4.6776	18.549	13.634	2.9073	3.4789	-0.77815	0.39128	1560
3.51	352	60	NaN	4.1622	18.551	5.8107	-182.3	13.617	9.397	-31.702	-764.68	1090.2	32.939	793.95	1090.1	38.054	35.881	0	0	1.2341	8.2938	-19.324	-13.24	1.7874	-4.6717	18.548	13.62	3.0215	3.622	-0.7766	0.37992	1560
3.52	353	60	NaN	4.1521	18.533	5.8228	-182.3	13.617	9.3826	-31.744	-764.66	1090.2	32.867	793.91	1090.1	39.924	36.889	0	0	1.4248	8.492	-19.323	-13.239	1.7782	-4.67	18.531	13.62	3.203	3.822	-0.79286	0.38076	1559.9
3.53	354	60	NaN	4.1532	18.533	5.8185	-182.29	13.608	9.3934	-31.714	-764.63	1090.2	32.864	793.91	1090.1	39.503	37.517	0	0	2.0528	9.1449	-19.327	-13.243	1.7806	-4.6578	18.53	13.611	3.8334	4.4871	-0.797	0.3686	1559.9
3.54	355	60	NaN	4.1568	18.532	5.8026	-182.27	13.602	9.3948	-31.649	-764.6	1090.2	32.843	793.9	1090.1	39.88	38.466	0	0	2.802	9.9238	-19.335	-13.25	1.7872	-4.6438	18.528	13.605	4.5892	5.28	-0.80611	0.35479	1559.8
3.55	356	60	NaN	4.154	18.525	5.7946	-182.27	13.599	9.3936	-31.62	-764.58	1090.2	32.818	793.88	1090.1	39.873	37.068	0	0	2.3544	9.4585	-19.357	-13.273	1.7863	-4.6345	18.522	13.602	4.1407	4.8239	-0.83491	0.32954	1559.8
3.56	357	60	NaN	4.1415	18.516	5.8061	-182.26	13.6	9.4019	-31.664	-764.58	1090.2	32.812	793.84	1090.1	39.607	36.979	0	0	1.9068	8.9931	-19.38	-13.295	1.7724	-4.6311	18.513	13.603	3.6792	4.3621	-0.86697	0.30732	1559.7
3.57	358	60	NaN	4.1493	18.521	5.7873	-182.23	13.597	9.4301	-31.579	-764.51	1090.2	32.843	793.81	1090.1	39.441	37.52	0	0	1.4593	8.5278	-19.403	-13.318	1.782	-4.6005	18.518	13.601	3.2413	3.9273	-0.88497	0.28254	1559.7
3.58	359	60	NaN	4.1406	18.515	5.7816	-182.23	13.59	9.4213	-31.567	-764.49	1090.2	32.784	793.81	1090.1	39.994	36.442	0	0	1.0117	8.0625	-19.425	-13.341	1.7759	-4.5914	18.511	13.594	2.7876	3.4711	-0.91388	0.25321	1559.6
3.59	360	60	NaN	4.1345	18.509	5.7899	-182.22	13.583	9.4168	-31.58	-764.47	1090.2	32.729	793.8	1090	40.239	36.995	0	0	0.56412	7.5972	-19.448	-13.363	1.7712	-4.5798	18.505	13.588	2.3353	3.0173	-0.94297	0.22447	1559.6
3.6	361	60	NaN	4.131	18.505	5.8043	-182.2	13.578	9.4116	-31.602	-764.44	1090.2	32.665	793.77	1090	39.475	36.13	0	0	0.11655	7.1319	-19.47	-13.386	1.7692	-4.5617	18.5	13.584	1.8857	2.5701	-0.97081	0.19781	1559.5
3.61	362	60	NaN	4.1244	18.5	5.8119	-182.18	13.577	9.3878	-31.618	-764.43	1090.2	32.551	793.76	1090	40.464	37.455	0	0	-0.33101	6.6665	-19.493	-13.409	1.7662	-4.5405	18.494	13.582	1.4352	2.1261	-0.99886	0.17367	1559.5
3.62	363	60	NaN	4.1334	18.501	5.7919	-182.17	13.582	9.4329	-31.53	-764.41	1090.1	32.648	793.75	1090	38.329	38.941	0	0	-0.77858	6.2012	-19.516	-13.431	1.7748	-4.5299	18.495	13.587	0.99622	1.6713	-1.0203	0.15606	1559.5
3.63	364	60	NaN	4.1417	18.505	5.7801	-182.17	13.575	9.4613	-31.469	-764.38	1090.1	32.697	793.77	1090	39.502	39.533	0	0	-1.2261	5.7359	-19.538	-13.454	1.7835	-4.5258	18.5	13.58	0.55734	1.2101	-1.0384	0.12587	1559.5
3.64	365	60	NaN	4.1423	18.506	5.7996	-182.17	13.573	9.4795	-31.52	-764.37	1090.1	32.72	793.77	1090	40.274	37.639	0	0	-1.6737	5.2706	-19.561	-13.477	1.7814	-4.5268	18.5	13.579	0.10768	0.74375	-1.0609	0.10234	1559.5
3.65	366	60	NaN	4.1383	18.506	5.8326	-182.16	13.582	9.4847	-31.624	-764.38	1090.1	32.71	793.75	1090	38.101	37.265	0	0	-2.1213	4.8053	-19.584	-13.499	1.774	-4.5265	18.499	13.589	-0.34728	0.27871	-1.0843	0.089405	1559.5
3.66	367	60	NaN	4.1429	18.518	5.8181	-182.15	13.594	9.4657	-31.568	-764.33	1090.1	32.628	793.72	1090	38.837	37.784	0	0	-2.5688	4.3399	-19.606	-13.522	1.7835	-4.5115	18.512	13.6	-0.78534	-0.17156	-1.0945	0.077786	1559.4
3.67	368	60	NaN	4.1633	18.519	5.7907	-182.16	13.589	9.4694	-31.447	-764.35	1090.1	32.627	793.74	1089.9	39.125	37.453	0	0	-3.0164	3.8746	-19.629	-13.545	1.8085	-4.5127	18.512	13.596	-1.2079	-0.63808	-1.1169	0.051206	1559.4
3.68	369	60	NaN	4.1759	18.528	5.7939	-182.16	13.601	9.4464	-31.438	-764.35	1090.1	32.539	793.71	1089.9	38.507	39.507	0	0	-3.464	3.4093	-19.652	-13.567	1.8246	-4.5104	18.521	13.609	-1.6394	-1.1011	-1.1311	0.041574	1559.4
3.69	370	60	NaN	4.1861	18.539	5.8103	-182.16	13.618	9.4604	-31.472	-764.33	1090.1	32.557	793.69	1089.9	40.22	37.612	0	0	-3.9115	2.944	-19.674	-13.59	1.8328	-4.5127	18.531	13.627	-2.0787	-1.5687	-1.1436	0.036884	1559.3
3.7	371	60	NaN	4.1965	18.548	5.8219	-182.16	13.633	9.5154	-31.489	-764.33	1090.1	32.698	793.69	1089.9	40.394	36.443	0	0	-4.3591	2.4787	-19.697	-13.613	1.8374	-4.5199	18.539	13.642	-2.5217	-2.0413	-1.1576	0.029735	1559.3
3.71	372	60	NaN	4.2008	18.559	5.8094	-182.16	13.651	9.4706	-31.444	-764.32	1090.1	32.553	793.65	1089.9	38.647	38.428	0	0	-4.8067	2.0133	-19.72	-13.635	1.8486	-4.5125	18.55	13.66	-2.9581	-2.4991	-1.1695	0.025003	1559.3
3.72	373	60	NaN	4.2076	18.563	5.8011	-182.17	13.656	9.5065	-31.407	-764.33	1090.1	32.652	793.67	1089.9	37.897	37.121	0	0	-5.2542	1.548	-19.742	-13.658	1.8531	-4.5248	18.553	13.665	-3.4012	-2.9768	-1.189	0.0072533	1559.3
3.73	374	60	NaN	4.2067	18.562	5.8261	-182.18	13.664	9.5348	-31.485	-764.35	1090.1	32.723	793.67	1089.9	39.815	39.248	0	0	-5.7018	1.0827	-19.765	-13.681	1.8468	-4.5352	18.552	13.675	-3.855	-3.4525	-1.2131	-0.0058887	1559.3
3.74	375	60	NaN	4.2064	18.565	5.8433	-182.18	13.683	9.5401	-31.531	-764.37	1090.1	32.73	793.64	1089.8	40.805	37.727	0	0	-6.1335	0.63389	-19.769	-13.685	1.8445	-4.5412	18.555	13.694	-4.289	-3.9073	-1.2147	0.0088456	1559.3
3.75	376	60	NaN	4.2134	18.578	5.8213	-182.19	13.707	9.5257	-31.431	-764.38	1090.1	32.691	793.62	1089.8	37.836	37.424	0	0	-6.4968	0.25613	-19.694	-13.61	1.8567	-4.544	18.566	13.719	-4.6402	-4.2878	-1.128	0.10935	1559.3
3.76	377	60	NaN	4.2108	18.579	5.839	-182.19	13.701	9.5408	-31.472	-764.4	1090.1	32.729	793.64	1089.8	40.961	38.171	0	0	-6.8602	-0.12164	-19.62	-13.535	1.8511	-4.5511	18.566	13.714	-5.0091	-4.6727	-1.0537	0.1793	1559.4
3.77	378	60	NaN	4.2067	18.588	5.831	-182.19	13.716	9.5297	-31.439	-764.4	1090.1	32.682	793.61	1089.8	40.633	37.54	0	0	-7.0158	-0.2834	-19.546	-13.461	1.85	-4.5511	18.575	13.729	-5.1658	-4.8345	-0.97122	0.26797	1559.3
3.78	379	60	NaN	4.1987	18.598	5.8431	-182.2	13.722	9.533	-31.476	-764.4	1090.1	32.668	793.58	1089.7	38.225	37.568	0	0	-4.2382	2.6043	-19.487	-13.403	1.8411	-4.5562	18.584	13.736	-2.3971	-1.9518	-0.90348	0.33347	1559.3
3.79	380	60	NaN	4.1921	18.605	5.8608	-182.2	13.719	9.5417	-31.531	-764.41	1090.1	32.665	793.57	1089.7	38.869	37.803	0	0	-5.1285	1.6787	-19.416	-13.331	1.8326	-4.5624	18.59	13.733	-3.2959	-2.8837	-0.82583	0.40171	1559.3
3.8	381	60	NaN	4.1942	18.607	5.8485	-182.2	13.713	9.5324	-31.489	-764.42	1090.1	32.611	793.58	1089.7	40.518	40.704	0	0	-9.6053	-2.9756	-19.332	-13.248	1.8383	-4.5608	18.592	13.727	-7.767	-7.5364	-0.73993	0.47915	1559.3
3.81	382	60	NaN	4.1881	18.609	5.837	-182.21	13.696	9.5842	-31.459	-764.44	1090.1	32.738	793.61	1089.7	39.501	37.787	0	0	-9.8058	-3.1841	-19.309	-13.225	1.8286	-4.5706	18.595	13.709	-7.9772	-7.7546	-0.71367	0.48496	1559.4
3.82	383	60	NaN	4.1863	18.61	5.8501	-182.21	13.682	9.5746	-31.502	-764.44	1090.1	32.706	793.62	1089.7	38.57	37.293	0	0	-9.7663	-3.143	-19.289	-13.205	1.8264	-4.5736	18.596	13.696	-7.9399	-7.7166	-0.69327	0.49183	1559.4
3.83	384	60	NaN	4.1918	18.611	5.8512	-182.22	13.67	9.5632	-31.513	-764.46	1090.1	32.653	793.61	1089.7	38.405	36.74	0	0	-1.3031	5.6559	-19.254	-13.17	1.8335	-4.5752	18.596	13.684	0.53038	1.0807	-0.65838	0.51457	1559.4
3.84	385	60	NaN	4.2011	18.611	5.8345	-182.22	13.658	9.561	-31.474	-764.49	1090.1	32.614	793.59	1089.7	39.5	38.446	0	0	5.0949	12.308	-19.199	-13.114	1.8457	-4.5755	18.597	13.673	6.9406	7.7321	-0.60209	0.55867	1559.4
3.85	386	60	NaN	4.204	18.614	5.8205	-182.22	13.649	9.5384	-31.439	-764.5	1090.1	32.544	793.59	1089.7	40.085	38.353	0	0	8.7379	16.095	-19.116	-13.032	1.8525	-4.5697	18.598	13.664	10.59	11.525	-0.51764	0.63284	1559.4
3.86	387	60	NaN	4.2102	18.616	5.823	-182.22	13.632	9.5661	-31.455	-764.52	1090.1	32.605	793.6	1089.7	40.031	37.017	0	0	9.0856	16.457	-19.117	-13.032	1.8558	-4.5742	18.6	13.648	10.941	11.883	-0.51652	0.616	1559.4
3.87	388	60	NaN	4.2166	18.625	5.8194	-182.22	13.63	9.5439	-31.445	-764.51	1090.1	32.53	793.58	1089.7	38.83	38.54	0	0	8.8463	16.208	-19.126	-13.041	1.8653	-4.5679	18.608	13.647	10.712	11.64	-0.51721	0.60589	1559.4
3.88	389	60	NaN	4.2206	18.632	5.8139	-182.21	13.632	9.5257	-31.429	-764.5	1090.1	32.463	793.56	1089.7	39.108	36.125	0	0	8.3615	15.704	-19.125	-13.041	1.8724	-4.5601	18.614	13.649	10.234	11.144	-0.5108	0.60797	1559.4
3.89	390	60	NaN	4.2232	18.634	5.8096	-182.21	13.631	9.536	-31.415	-764.51	1090.1	32.469	793.53	1089.7	39.1	35.698	0	0	7.8741	15.197	-19.127	-13.043	1.8752	-4.5547	18.616	13.649	9.7493	10.642	-0.51075	0.60612	1559.4
3.9	391	60	NaN	4.2335	18.643	5.8059	-182.2	13.64	9.5298	-31.382	-764.49	1090.1	32.427	793.47	1089.6	38.052	37.616	0	0	7.3859	14.69	-19.13	-13.045	1.8882	-4.5411	18.625	13.658	9.274	10.148	-0.50462	0.61306	1559.3
3.91	392	60	NaN	4.2276	18.641	5.8196	-182.19	13.644	9.5125	-31.442	-764.5	1090.1	32.363	793.42	1089.6	37.856	37.184	0	0	7.0434	14.333	-19.138	-13.053	1.8824	-4.531	18.622	13.664	8.9258	9.8024	-0.51602	0.61029	1559.2
3.92	393	60	NaN	4.2229	18.64	5.8274	-182.18	13.648	9.4889	-31.471	-764.51	1090.1	32.266	793.38	1089.6	40.249	38.349	0	0	6.7568	14.035	-19.148	-13.063	1.8801	-4.5241	18.62	13.668	8.6368	9.5114	-0.52799	0.60541	1559.2
3.93	394	60	NaN	4.2195	18.638	5.8204	-182.17	13.653	9.4927	-31.451	-764.5	1090.1	32.235	793.34	1089.6	40.579	38.818	0	0	6.5276	13.797	-19.159	-13.074	1.8785	-4.5135	18.618	13.673	8.4061	9.2837	-0.54032	0.59909	1559.1
3.94	395	60	NaN	4.2159	18.637	5.7986	-182.15	13.656	9.5409	-31.393	-764.49	1090.1	32.326	793.31	1089.6	40.996	36.299	0	0	6.4203	13.686	-19.163	-13.078	1.8736	-4.4949	18.617	13.676	8.294	9.1908	-0.54541	0.59741	1559.1
3.95	396	60	NaN	4.2131	18.646	5.7998	-182.14	13.643	9.5386	-31.393	-764.45	1090.1	32.279	793.3	1089.6	40.885	37.583	0	0	6.3409	13.603	-19.164	-13.08	1.8725	-4.482	18.626	13.663	8.2134	9.1211	-0.53817	0.5834	1559.1
3.96	397	60	NaN	4.2071	18.647	5.8155	-182.13	13.624	9.5503	-31.431	-764.42	1090.1	32.25	793.3	1089.6	39.365	37.784	0	0	6.0382	13.288	-19.174	-13.09	1.8661	-4.4671	18.627	13.645	7.9044	8.8213	-0.54764	0.55483	1559
3.97	398	60	NaN	4.2017	18.64	5.8281	-182.11	13.609	9.5797	-31.47	-764.41	1090.1	32.286	793.3	1089.6	39.681	37.863	0	0	5.6979	12.935	-19.181	-13.097	1.8579	-4.4539	18.62	13.628	7.5558	8.4806	-0.56164	0.5317	1559
3.98	399	60	NaN	4.1975	18.631	5.8335	-182.1	13.594	9.5987	-31.488	-764.39	1090.1	32.304	793.29	1089.6	39.525	36.655	0	0	5.3271	12.549	-19.186	-13.102	1.8524	-4.4406	18.611	13.614	7.1795	8.1084	-0.57493	0.51206	1559
3.99	400	60	NaN	4.1944	18.629	5.8335	-182.08	13.576	9.5709	-31.468	-764.34	1090.1	32.186	793.29	1089.6	40.169	38.134	0	0	4.427	11.613	-19.188	-13.103	1.8543	-4.4238	18.609	13.596	6.2813	7.1895	-0.57898	0.49334	1558.9
4	401	60	NaN	4.1969	18.62	5.8575	-182.07	13.582	9.5749	-31.534	-764.34	1090.1	32.17	793.26	1089.6	40.141	38.074	0	0	3.2324	10.371	-19.187	-13.102	1.8548	-4.4121	18.601	13.602	5.0872	5.9592	-0.58603	0.49935	1558.9
4.01	402	60	NaN	4.1915	18.596	5.8717	-182.05	13.585	9.5952	-31.56	-764.32	1090.1	32.195	793.22	1089.6	41.61	38.099	0	0	3.0068	10.137	-19.188	-13.104	1.8475	-4.3987	18.577	13.605	4.8543	5.738	-0.61136	0.501	1558.8
4.02	403	60	NaN	4.1891	18.571	5.8694	-182.05	13.574	9.6197	-31.533	-764.31	1090.1	32.237	793.21	1089.6	38.564	38.283	0	0	2.7728	9.8934	-19.192	-13.108	1.8446	-4.3915	18.551	13.594	4.6173	5.5019	-0.64077	0.48619	1558.8
4.03	404	60	NaN	4.1896	18.553	5.8586	-182.05	13.559	9.6324	-31.487	-764.31	1090.1	32.255	793.22	1089.5	39.888	37.538	0	0	2.5298	9.6408	-19.2	-13.115	1.8461	-4.3887	18.533	13.579	4.3759	5.2522	-0.66634	0.46429	1558.8
4.04	405	60	NaN	4.1828	18.547	5.8616	-182.04	13.57	9.6098	-31.5	-764.28	1090.1	32.181	793.18	1089.5	40.28	36.556	0	0	1.567	8.6398	-19.205	-13.12	1.8414	-4.3793	18.526	13.591	3.4084	4.2605	-0.67866	0.47094	1558.8
4.05	406	60	NaN	4.1843	18.537	5.8476	-182.02	13.541	9.6204	-31.442	-764.26	1090.1	32.173	793.23	1089.5	40.253	36.69	0	0	0.79854	7.8409	-19.213	-13.129	1.8454	-4.3576	18.515	13.563	2.6439	3.4833	-0.69812	0.43474	1558.8
4.06	407	60	NaN	4.1772	18.524	5.8476	-182.01	13.521	9.6362	-31.44	-764.24	1090.1	32.191	793.25	1089.5	38.645	36.269	0	0	0.48204	7.5118	-19.227	-13.142	1.8376	-4.3478	18.501	13.544	2.3197	3.164	-0.72561	0.40151	1558.8
4.07	408	60	NaN	4.1698	18.516	5.8456	-182	13.508	9.65	-31.432	-764.22	1090.1	32.208	793.24	1089.5	39.336	36.231	0	0	0.32552	7.3491	-19.237	-13.153	1.8299	-4.3398	18.493	13.531	2.1554	3.0093	-0.74419	0.37774	1558.8
4.08	409	60	NaN	4.1682	18.515	5.8369	-181.99	13.5	9.6525	-31.397	-764.21	1090.1	32.19	793.24	1089.5	39.406	38.596	0	0	0.39608	7.4225	-19.243	-13.159	1.8302	-4.3271	18.493	13.522	2.2263	3.0954	-0.75054	0.363	1558.7
4.09	410	60	NaN	4.1743	18.511	5.8436	-181.98	13.499	9.6247	-31.412	-764.22	1090.1	32.072	793.21	1089.5	38.947	39.211	0	0	0.24429	7.2647	-19.25	-13.165	1.8401	-4.3116	18.489	13.521	2.0844	2.953	-0.76013	0.3554	1558.7
4.1	411	60	NaN	4.1735	18.515	5.8554	-181.97	13.475	9.6566	-31.449	-764.23	1090.1	32.14	793.25	1089.5	39.316	38.506	0	0	0.11625	7.1315	-19.255	-13.17	1.8355	-4.3084	18.493	13.497	1.9518	2.8231	-0.76184	0.32724	1558.8
4.11	412	60	NaN	4.1815	18.521	5.8505	-181.97	13.468	9.6471	-31.423	-764.22	1090.1	32.091	793.24	1089.5	40.347	38.521	0	0	0.14096	7.1572	-19.257	-13.173	1.8463	-4.3015	18.499	13.49	1.9872	2.8557	-0.75784	0.3176	1558.8
4.12	413	60	NaN	4.194	18.536	5.8548	-181.96	13.463	9.638	-31.431	-764.23	1090.1	32.029	793.24	1089.5	39.79	38.107	0	0	0.19132	7.2096	-19.259	-13.175	1.8608	-4.2914	18.514	13.485	2.0521	2.9182	-0.74539	0.30975	1558.8
4.13	414	60	NaN	4.205	18.562	5.8833	-181.94	13.445	9.6687	-31.53	-764.24	1090.1	32.062	793.27	1089.5	36.783	37.887	0	0	0.28947	7.3116	-19.261	-13.177	1.8669	-4.2814	18.539	13.468	2.1564	3.0302	-0.72196	0.29108	1558.8
4.14	415	60	NaN	4.2148	18.573	5.8537	-181.95	13.442	9.6633	-31.434	-764.23	1090.1	32.034	793.27	1089.5	39.279	35.744	0	0	0.58054	7.6142	-19.26	-13.175	1.8813	-4.2789	18.55	13.465	2.4618	3.3354	-0.70973	0.28947	1558.8
4.15	416	60	NaN	4.2207	18.579	5.8881	-181.93	13.438	9.6783	-31.562	-764.26	1090.1	32.029	793.27	1089.5	39.944	36.095	0	0	0.90192	7.9484	-19.257	-13.173	1.8827	-4.2642	18.556	13.461	2.7847	3.6842	-0.70169	0.28783	1558.8
4.16	417	60	NaN	4.2331	18.591	5.8918	-181.92	13.435	9.6839	-31.574	-764.27	1090.1	32.027	793.28	1089.5	40.261	36.48	0	0	1.333	8.3965	-19.251	-13.167	1.8947	-4.2557	18.567	13.459	3.2277	4.1408	-0.68389	0.29189	1558.8
4.17	418	60	NaN	4.2483	18.604	5.8706	-181.92	13.435	9.6846	-31.499	-764.27	1090.1	32.031	793.29	1089.4	39.478	37.012	0	0	1.5105	8.581	-19.248	-13.164	1.9126	-4.2517	18.579	13.46	3.423	4.3293	-0.66923	0.29587	1558.9
4.18	419	60	NaN	4.2577	18.604	5.8649	-181.91	13.439	9.6945	-31.487	-764.31	1090.1	32.045	793.29	1089.4	37.759	37.83	0	0	1.5689	8.6418	-19.246	-13.162	1.922	-4.2449	18.579	13.464	3.4909	4.3969	-0.66728	0.30244	1558.9
4.19	420	60	NaN	4.2617	18.599	5.8919	-181.91	13.45	9.6843	-31.572	-764.35	1090.1	32.003	793.26	1089.4	38.383	38.38	0	0	1.7644	8.8451	-19.237	-13.152	1.9244	-4.2515	18.573	13.476	3.6888	4.5936	-0.66331	0.32391	1558.9
4.2	421	60	NaN	4.2675	18.604	5.8818	-181.91	13.46	9.6779	-31.534	-764.35	1090.1	31.961	793.24	1089.4	39.856	37.275	0	0	1.9193	9.0061	-19.229	-13.145	1.9332	-4.2426	18.578	13.485	3.8525	4.7635	-0.65133	0.34055	1558.9
4.21	422	60	NaN	4.2719	18.606	5.8811	-181.9	13.469	9.6721	-31.524	-764.37	1090.1	31.923	793.22	1089.4	39.227	38.23	0	0	2.0392	9.1308	-19.224	-13.14	1.9393	-4.2316	18.58	13.495	3.9786	4.8992	-0.64368	0.35531	1558.9
4.22	423	60	NaN	4.2739	18.608	5.8875	-181.89	13.48	9.6686	-31.54	-764.39	1090.1	31.893	793.21	1089.4	39.018	37.079	0	0	2.4677	9.5763	-19.23	-13.146	1.9418	-4.2224	18.582	13.506	4.4095	5.3539	-0.64808	0.3604	1558.9
4.23	424	60	NaN	4.274	18.624	5.8565	-181.88	13.494	9.6739	-31.446	-764.37	1090.1	31.882	793.19	1089.4	40.593	37.403	0	0	2.8849	10.01	-19.237	-13.152	1.9457	-4.2128	18.597	13.52	4.8306	5.7972	-0.63941	0.36781	1558.8
4.24	425	60	NaN	4.274	18.626	5.8865	-181.89	13.496	9.6826	-31.539	-764.39	1090.1	31.888	793.19	1089.4	39.346	38.305	0	0	2.3082	9.4105	-19.246	-13.162	1.9421	-4.2235	18.6	13.523	4.2503	5.1869	-0.64661	0.36105	1558.9
4.25	426	60	NaN	4.2787	18.626	5.887	-181.88	13.504	9.679	-31.541	-764.41	1090.1	31.844	793.16	1089.4	39.617	38.443	0	0	1.7316	8.8109	-19.256	-13.171	1.9484	-4.2078	18.6	13.53	3.68	4.6032	-0.65597	0.35894	1558.9
4.26	427	60	NaN	4.287	18.632	5.8749	-181.86	13.513	9.6875	-31.502	-764.42	1090.1	31.818	793.13	1089.4	38.462	37.879	0	0	1.1549	8.2114	-19.265	-13.181	1.959	-4.1904	18.607	13.538	3.1139	4.021	-0.65826	0.35765	1558.8
4.27	428	60	NaN	4.2953	18.648	5.8681	-181.86	13.517	9.7129	-31.479	-764.41	1090.1	31.832	793.13	1089.4	39.677	39.897	0	0	0.57824	7.6119	-19.275	-13.19	1.9677	-4.1841	18.623	13.542	2.5459	3.4277	-0.6517	0.35153	1558.8
4.28	429	60	NaN	4.2958	18.661	5.8868	-181.85	13.504	9.7183	-31.535	-764.4	1090.1	31.808	793.15	1089.4	40.861	37.234	0	0	0.0015742	7.0123	-19.284	-13.2	1.967	-4.176	18.635	13.53	1.9686	2.8363	-0.64916	0.33005	1558.8
4.29	430	60	NaN	4.3105	18.667	5.8798	-181.84	13.515	9.7276	-31.489	-764.39	1090.1	31.803	793.1	1089.4	40.01	37.364	0	0	-0.57509	6.4128	-19.294	-13.209	1.9834	-4.1634	18.642	13.54	1.4083	2.2493	-0.65156	0.33091	1558.8
4.3	431	60	NaN	4.3209	18.676	5.8763	-181.83	13.516	9.7333	-31.459	-764.37	1090.1	31.792	793.09	1089.4	39.688	36.149	0	0	-1.1518	5.8132	-19.303	-13.219	1.9953	-4.1571	18.651	13.541	0.84353	1.6561	-0.65216	0.32231	1558.7
4.31	432	60	NaN	4.3275	18.683	5.8766	-181.83	13.511	9.7402	-31.45	-764.36	1090.1	31.775	793.09	1089.4	38.057	38.319	0	0	-1.7284	5.2137	-19.313	-13.228	2.0029	-4.1498	18.658	13.536	0.27446	1.0639	-0.65479	0.30774	1558.7
4.32	433	60	NaN	4.3323	18.684	5.879	-181.81	13.506	9.7534	-31.452	-764.37	1090.1	31.761	793.08	1089.4	39.084	37.559	0	0	-2.3051	4.6141	-19.322	-13.238	2.0081	-4.1353	18.66	13.531	-0.29701	0.47881	-0.66239	0.29314	1558.7
4.33	434	60	NaN	4.3321	18.69	5.8925	-181.8	13.495	9.7724	-31.472	-764.33	1090.1	31.778	793.07	1089.4	38.923	37.669	0	0	-2.8818	4.0146	-19.331	-13.247	2.0064	-4.124	18.665	13.52	-0.87539	-0.10935	-0.66664	0.27281	1558.7
4.34	435	60	NaN	4.3305	18.685	5.9049	-181.79	13.485	9.7714	-31.507	-764.32	1090.1	31.757	793.06	1089.4	41.258	38.139	0	0	-3.4584	3.4151	-19.341	-13.256	2.0043	-4.1202	18.659	13.51	-1.4541	-0.70516	-0.68172	0.25395	1558.7
4.35	436	60	NaN	4.3305	18.678	5.9019	-181.79	13.481	9.7619	-31.495	-764.32	1090.1	31.713	793.05	1089.4	40.094	37.347	0	0	-4.0351	2.8155	-19.35	-13.266	2.0063	-4.1127	18.652	13.506	-2.0288	-1.2972	-0.69812	0.24031	1558.7
4.36	437	60	NaN	4.3339	18.674	5.8864	-181.78	13.475	9.7622	-31.438	-764.31	1090.1	31.699	793.05	1089.4	38.433	38.282	0	0	-4.6118	2.216	-19.36	-13.275	2.0123	-4.1041	18.649	13.5	-2.5994	-1.8881	-0.71132	0.22476	1558.6
4.37	438	60	NaN	4.3419	18.676	5.8685	-181.78	13.457	9.7913	-31.359	-764.29	1090.1	31.773	793.07	1089.4	39.09	37.62	0	0	-5.1884	1.6164	-19.369	-13.285	2.0205	-4.1018	18.651	13.482	-3.1679	-2.4854	-0.71867	0.19724	1558.6
4.38	439	60	NaN	4.3454	18.678	5.8691	-181.78	13.44	9.8019	-31.346	-764.25	1090.1	31.801	793.05	1089.3	40.275	38.754	0	0	-5.7651	1.0169	-19.379	-13.294	2.0234	-4.1061	18.651	13.467	-3.7417	-3.0892	-0.72803	0.17305	1558.6
4.39	440	60	NaN	4.3495	18.664	5.8882	-181.78	13.432	9.7742	-31.388	-764.26	1090.1	31.73	793.03	1089.3	40.13	37.414	0	0	-6.3418	0.41735	-19.388	-13.304	2.0285	-4.1014	18.637	13.459	-4.3133	-3.6841	-0.75153	0.15526	1558.6
4.4	441	60	NaN	4.3536	18.654	5.9048	-181.78	13.422	9.7757	-31.424	-764.27	1090.1	31.734	793.01	1089.3	38.647	36.655	0	0	-6.9184	-0.18219	-19.398	-13.313	2.0312	-4.1028	18.627	13.449	-4.8873	-4.285	-0.77121	0.13591	1558.6
4.41	442	60	NaN	4.3579	18.65	5.9095	-181.78	13.414	9.7948	-31.428	-764.26	1090.1	31.784	793	1089.3	39.631	38.734	0	0	-7.4951	-0.78173	-19.407	-13.323	2.0334	-4.1088	18.623	13.441	-5.4617	-4.8905	-0.78372	0.11788	1558.5
4.42	443	60	NaN	4.3625	18.647	5.9011	-181.78	13.419	9.7518	-31.395	-764.25	1090.1	31.672	792.96	1089.3	40.808	38.651	0	0	-8.0718	-1.3813	-19.417	-13.332	2.0433	-4.104	18.62	13.446	-6.0285	-5.4853	-0.79698	0.11364	1558.5
4.43	444	60	NaN	4.364	18.65	5.8887	-181.78	13.414	9.7415	-31.345	-764.23	1090.1	31.641	792.91	1089.3	39.801	38.097	0	0	-8.6484	-1.9808	-19.426	-13.342	2.0476	-4.1002	18.623	13.441	-6.6008	-6.0811	-0.8031	0.099542	1558.4
4.44	445	60	NaN	4.3612	18.654	5.8848	-181.79	13.404	9.7583	-31.325	-764.23	1090.1	31.687	792.89	1089.3	39.379	36.365	0	0	-9.2251	-2.5804	-19.436	-13.351	2.0439	-4.1057	18.626	13.432	-7.1812	-6.686	-0.80983	0.080894	1558.4
4.45	446	60	NaN	4.3563	18.659	5.894	-181.79	13.392	9.7701	-31.341	-764.22	1090.1	31.726	792.88	1089.3	40.298	36.746	0	0	-9.8018	-3.1799	-19.445	-13.361	2.0369	-4.1139	18.631	13.421	-7.7649	-7.2938	-0.81396	0.059999	1558.4
4.46	447	60	NaN	4.3521	18.668	5.9104	-181.8	13.381	9.7674	-31.374	-764.2	1090.1	31.732	792.86	1089.3	39.828	36.414	0	0	-10.378	-3.7794	-19.454	-13.37	2.0312	-4.1218	18.639	13.41	-8.3472	-7.9013	-0.81534	0.039571	1558.3
4.47	448	60	NaN	4.3535	18.673	5.9065	-181.81	13.374	9.7861	-31.342	-764.2	1090.1	31.789	792.86	1089.3	38.921	36.173	0	0	-10.955	-4.379	-19.464	-13.379	2.0317	-4.1327	18.643	13.404	-8.9234	-8.5116	-0.82062	0.024072	1558.3
4.48	449	60	NaN	4.3416	18.665	5.9328	-181.81	13.366	9.7739	-31.44	-764.22	1090.1	31.744	792.83	1089.3	39.268	37.484	0	0	-11.532	-4.9785	-19.473	-13.389	2.0179	-4.1341	18.635	13.395	-9.5139	-9.1126	-0.83814	0.0064304	1558.3
4.49	450	60	NaN	4.3432	18.674	5.9154	-181.82	13.36	9.7941	-31.374	-764.23	1090.1	31.811	792.79	1089.3	39.105	36.534	0	0	-12.108	-5.5781	-19.483	-13.398	2.0194	-4.1408	18.644	13.389	-10.089	-9.7189	-0.83882	-0.0090743	1558.3
4.5	451	60	NaN	4.3484	18.686	5.8928	-181.83	13.356	9.8015	-31.284	-764.22	1090.1	31.85	792.76	1089.3	39.219	36.81	0	0	-12.685	-6.1776	-19.492	-13.408	2.0263	-4.1503	18.656	13.386	-10.659	-10.328	-0.8364	-0.021768	1558.3
4.51	452	60	NaN	4.346	18.688	5.9025	-181.84	13.352	9.7661	-31.311	-764.22	1090.1	31.765	792.72	1089.2	40.541	36.375	0	0	-13.262	-6.7771	-19.502	-13.417	2.026	-4.1589	18.657	13.383	-11.236	-10.936	-0.84464	-0.034515	1558.2
4.52	453	60	NaN	4.3421	18.692	5.909	-181.84	13.328	9.8033	-31.335	-764.23	1090.1	31.896	792.74	1089.2	39.17	36.448	0	0	-13.838	-7.3767	-19.511	-13.427	2.0165	-4.1691	18.66	13.36	-11.822	-11.546	-0.85076	-0.067065	1558.3
4.53	454	60	NaN	4.3423	18.689	5.8937	-181.85	13.33	9.759	-31.288	-764.26	1090.1	31.779	792.69	1089.2	37.382	38.034	0	0	-14.415	-7.9762	-19.521	-13.436	2.0226	-4.1653	18.658	13.361	-12.392	-12.142	-0.86274	-0.075018	1558.2
4.54	455	60	NaN	4.3436	18.688	5.8818	-181.85	13.325	9.7449	-31.249	-764.27	1090.1	31.739	792.65	1089.2	39.266	37.893	0	0	-14.992	-8.5758	-19.53	-13.446	2.0269	-4.1641	18.657	13.355	-12.965	-12.74	-0.87352	-0.090245	1558.2
4.55	456	60	NaN	4.3384	18.688	5.8875	-181.85	13.306	9.7609	-31.271	-764.29	1090.1	31.791	792.64	1089.2	39.514	38.869	0	0	-15.568	-9.1753	-19.54	-13.455	2.019	-4.1716	18.656	13.338	-13.549	-13.347	-0.88318	-0.11753	1558.2
4.56	457	60	NaN	4.3193	18.687	5.9177	-181.86	13.281	9.7724	-31.386	-764.31	1090.1	31.847	792.64	1089.2	39.397	38.325	0	0	-16.145	-9.7749	-19.549	-13.465	1.9935	-4.1887	18.655	13.312	-14.152	-13.964	-0.89376	-0.15223	1558.2
4.57	458	60	NaN	4.3156	18.689	5.9083	-181.86	13.265	9.7769	-31.345	-764.32	1090.1	31.855	792.61	1089.2	40.327	37.81	0	0	-16.722	-10.374	-19.559	-13.474	1.9911	-4.1797	18.657	13.297	-14.731	-14.554	-0.90135	-0.17727	1558.2
4.58	459	60	NaN	4.3019	18.697	5.9299	-181.85	13.252	9.7616	-31.409	-764.32	1090.1	31.825	792.58	1089.2	37.767	38.295	0	0	-17.298	-10.974	-19.568	-13.484	1.9762	-4.1746	18.664	13.284	-15.322	-15.149	-0.90373	-0.19975	1558.2
4.59	460	60	NaN	4.2987	18.704	5.9312	-181.85	13.239	9.7432	-31.399	-764.33	1090.1	31.785	792.56	1089.2	39.37	38.574	0	0	-17.875	-11.573	-19.577	-13.493	1.9747	-4.1702	18.672	13.271	-15.9	-15.744	-0.90541	-0.22204	1558.2
4.6	461	60	NaN	4.3001	18.709	5.9211	-181.85	13.226	9.7373	-31.354	-764.34	1090.1	31.775	792.56	1089.2	40.421	37.088	0	0	-18.452	-12.173	-19.587	-13.502	1.9781	-4.1678	18.677	13.258	-16.474	-16.341	-0.91041	-0.24458	1558.2
4.61	462	60	NaN	4.2783	18.706	5.9586	-181.84	13.213	9.7621	-31.492	-764.38	1090.1	31.857	792.57	1089.2	39.77	37.387	0	0	-19.028	-12.773	-19.596	-13.512	1.9483	-4.1724	18.673	13.246	-17.08	-16.945	-0.92326	-0.26644	1558.2
4.62	463	60	NaN	4.2765	18.708	5.941	-181.84	13.215	9.7376	-31.406	-764.41	1090.1	31.782	792.5	1089.2	41.237	35.818	0	0	-19.605	-13.372	-19.606	-13.521	1.9524	-4.1626	18.676	13.247	-17.653	-17.535	-0.93003	-0.27452	1558.2
4.63	464	60	NaN	4.2699	18.719	5.9266	-181.84	13.211	9.7337	-31.351	-764.4	1090.1	31.777	792.48	1089.2	40.432	37.663	0	0	-20.182	-13.972	-19.615	-13.531	1.9479	-4.1634	18.686	13.243	-18.234	-18.135	-0.92885	-0.28759	1558.2
4.64	465	60	NaN	4.2689	18.727	5.913	-181.85	13.207	9.7409	-31.3	-764.39	1090.1	31.804	792.47	1089.2	38.576	36.764	0	0	-20.758	-14.571	-19.625	-13.54	1.9478	-4.1663	18.695	13.239	-18.811	-18.737	-0.93007	-0.30097	1558.1
4.65	466	60	NaN	4.2691	18.728	5.9098	-181.85	13.205	9.7466	-31.284	-764.39	1090.1	31.82	792.47	1089.2	40.23	38.581	0	0	-21.335	-15.171	-19.634	-13.55	1.948	-4.1673	18.696	13.237	-19.387	-19.338	-0.93803	-0.31317	1558.1
4.66	467	60	NaN	4.2314	18.732	5.9592	-181.85	13.196	9.7325	-31.483	-764.42	1090.1	31.767	792.45	1089.2	37.686	37.928	0	0	-21.912	-15.77	-19.644	-13.559	1.905	-4.1732	18.698	13.229	-20.007	-19.944	-0.94573	-0.32979	1558.2
4.67	468	60	NaN	4.2242	18.731	5.9514	-181.85	13.194	9.7226	-31.469	-764.44	1090.1	31.746	792.42	1089.2	40.138	38.685	0	0	-22.488	-16.37	-19.653	-13.569	1.8991	-4.1749	18.697	13.228	-20.589	-20.545	-0.95646	-0.34056	1558.1
4.68	469	60	NaN	4.2226	18.734	5.9518	-181.85	13.195	9.7012	-31.464	-764.44	1090.1	31.693	792.4	1089.2	40.379	37.621	0	0	-23.065	-16.969	-19.663	-13.578	1.8995	-4.1758	18.7	13.229	-21.166	-21.145	-0.96269	-0.34914	1558.1
4.69	470	60	NaN	4.2214	18.742	5.952	-181.85	13.195	9.6944	-31.462	-764.42	1090.1	31.671	792.38	1089.2	39.373	36.587	0	0	-23.642	-17.569	-19.672	-13.588	1.8992	-4.1762	18.707	13.229	-21.743	-21.745	-0.96472	-0.35876	1558.1
4.7	471	60	NaN	4.221	18.751	5.9416	-181.85	13.191	9.7206	-31.447	-764.41	1090.1	31.723	792.37	1089.2	38.466	37.592	0	0	-24.218	-18.168	-19.682	-13.597	1.8973	-4.1756	18.716	13.225	-22.321	-22.344	-0.96508	-0.37209	1558.1
4.71	472	60	NaN	4.2365	18.752	5.9421	-181.84	13.183	9.7406	-31.465	-764.41	1090.1	31.758	792.36	1089.2	40.44	35.343	0	0	-24.795	-18.768	-19.691	-13.607	1.9109	-4.1688	18.719	13.216	-22.884	-22.937	-0.97246	-0.39013	1558.1
4.72	473	60	NaN	4.2415	18.757	5.9333	-181.85	13.172	9.7369	-31.444	-764.41	1090.1	31.742	792.38	1089.2	39.915	38.718	0	0	-25.372	-19.368	-19.7	-13.616	1.9173	-4.1752	18.723	13.206	-23.454	-23.543	-0.97735	-0.4104	1558.1
4.73	474	60	NaN	4.2506	18.757	5.9231	-181.85	13.163	9.74	-31.414	-764.41	1090.1	31.746	792.4	1089.2	37.431	36.456	0	0	-25.948	-19.967	-19.71	-13.625	1.9273	-4.1776	18.724	13.196	-24.021	-24.145	-0.986	-0.42911	1558.1
4.74	475	60	NaN	4.2656	18.755	5.9096	-181.85	13.155	9.7433	-31.372	-764.42	1090.1	31.75	792.4	1089.2	41.112	35.715	0	0	-26.525	-20.567	-19.719	-13.635	1.9438	-4.1748	18.723	13.187	-24.581	-24.741	-0.99616	-0.44806	1558.1
4.75	476	60	NaN	4.2835	18.757	5.8899	-181.85	13.143	9.7325	-31.307	-764.42	1090.1	31.716	792.4	1089.2	39.556	35.912	0	0	-27.102	-21.166	-19.729	-13.644	1.9653	-4.1708	18.726	13.174	-25.137	-25.337	-1.0031	-0.47019	1558.1
4.76	477	60	NaN	4.2886	18.76	5.8903	-181.86	13.138	9.7663	-31.303	-764.42	1090.1	31.814	792.42	1089.2	38.474	37.08	0	0	-27.678	-21.766	-19.738	-13.654	1.967	-4.182	18.729	13.168	-25.711	-25.948	-1.009	-0.48565	1558.1
4.77	478	60	NaN	4.2861	18.764	5.8994	-181.87	13.136	9.7613	-31.344	-764.41	1090.1	31.803	792.42	1089.2	39.444	36.318	0	0	-28.255	-22.365	-19.748	-13.663	1.9634	-4.1889	18.733	13.167	-26.292	-26.554	-1.0151	-0.49655	1558.1
4.78	479	60	NaN	4.2824	18.766	5.9107	-181.87	13.142	9.7583	-31.382	-764.41	1090.1	31.816	792.4	1089.2	39.644	36.193	0	0	-28.832	-22.965	-19.757	-13.673	1.9578	-4.1945	18.734	13.173	-26.874	-27.159	-1.0228	-0.49985	1558.1
4.79	480	60	NaN	4.2795	18.766	5.92	-181.87	13.149	9.7614	-31.402	-764.41	1090.1	31.861	792.39	1089.2	39.979	38.958	0	0	-28.817	-22.949	-19.712	-13.628	1.9525	-4.2017	18.735	13.18	-26.864	-27.151	-0.97707	-0.44829	1558.1
4.8	481	60	NaN	4.2771	18.769	5.9235	-181.89	13.138	9.7475	-31.411	-764.41	1090.1	31.858	792.42	1089.2	40.588	36.639	0	0	-28.417	-22.533	-19.632	-13.547	1.9499	-4.2134	18.738	13.17	-26.467	-26.747	-0.89427	-0.37774	1558.1
4.81	482	60	NaN	4.2802	18.777	5.9413	-181.9	13.131	9.7402	-31.441	-764.39	1090.1	31.884	792.44	1089.2	39.64	37.555	0	0	-20.916	-14.735	-19.485	-13.401	1.951	-4.2277	18.744	13.164	-18.965	-18.963	-0.74051	-0.2369	1558.1
4.82	483	60	NaN	4.2885	18.779	5.9428	-181.9	13.129	9.7295	-31.43	-764.38	1090.1	31.883	792.45	1089.2	39.277	37.855	0	0	-11.099	-4.5286	-19.326	-13.242	1.9597	-4.2328	18.747	13.161	-9.1393	-8.7614	-0.57954	-0.08106	1558.1
4.83	484	60	NaN	4.2969	18.781	5.9412	-181.91	13.128	9.7061	-31.416	-764.38	1090.1	31.852	792.45	1089.2	40.26	38.111	0	0	-12.158	-5.63	-19.353	-13.269	1.9698	-4.2356	18.749	13.16	-10.189	-9.8656	-0.60405	-0.10922	1558.1
4.84	485	60	NaN	4.3019	18.786	5.9434	-181.91	13.127	9.6808	-31.418	-764.36	1090.1	31.827	792.45	1089.2	40.459	36.715	0	0	-13.35	-6.8688	-19.376	-13.291	1.9756	-4.2403	18.753	13.159	-11.374	-11.109	-0.62236	-0.13227	1558.1
4.85	486	60	NaN	4.3018	18.783	5.9448	-181.92	13.123	9.7088	-31.419	-764.37	1090.1	31.937	792.46	1089.2	38.559	37.384	0	0	-14.652	-8.2226	-19.394	-13.31	1.9714	-4.2472	18.75	13.155	-12.681	-12.47	-0.6437	-0.1546	1558.1
4.86	487	60	NaN	4.3054	18.776	5.9405	-181.93	13.107	9.7189	-31.406	-764.36	1090.1	32.024	792.52	1089.2	40.311	37.999	0	0	-15.971	-9.5937	-19.454	-13.37	1.9724	-4.2661	18.744	13.139	-13.999	-13.86	-0.71028	-0.23113	1558.2
4.87	488	60	NaN	4.3114	18.773	5.9399	-181.94	13.1	9.7146	-31.396	-764.35	1090.1	32.044	792.54	1089.2	40.243	37.341	0	0	-17.319	-10.995	-19.498	-13.414	1.978	-4.2725	18.742	13.131	-15.341	-15.268	-0.75649	-0.28253	1558.2
4.88	489	60	NaN	4.3137	18.77	5.9382	-181.94	13.097	9.7063	-31.384	-764.34	1090.1	32.047	792.54	1089.2	39.405	38.04	0	0	-18.708	-12.439	-19.518	-13.433	1.9806	-4.2771	18.74	13.128	-16.727	-16.717	-0.77833	-0.30516	1558.2
4.89	490	60	NaN	4.3097	18.765	5.9305	-181.96	13.094	9.7019	-31.357	-764.35	1090	32.074	792.54	1089.2	40.594	37.552	0	0	-21.448	-15.288	-19.545	-13.461	1.9767	-4.289	18.734	13.125	-19.471	-19.577	-0.81137	-0.33626	1558.2
4.9	491	60	NaN	4.316	18.763	5.9178	-181.96	13.1	9.6928	-31.292	-764.33	1090	32.062	792.53	1089.2	38.768	37.648	0	0	-25.705	-19.714	-19.582	-13.497	1.9857	-4.2887	18.733	13.13	-23.72	-24.003	-0.84834	-0.36769	1558.2
4.91	492	60	NaN	4.3095	18.759	5.9214	-181.98	13.071	9.7174	-31.291	-764.33	1090	32.182	792.6	1089.2	39.214	38.719	0	0	-26.822	-20.875	-19.612	-13.528	1.975	-4.3125	18.729	13.101	-24.847	-25.188	-0.88314	-0.4268	1558.2
4.92	493	60	NaN	4.3024	18.757	5.9352	-181.99	13.056	9.7503	-31.333	-764.34	1090.1	32.315	792.63	1089.2	40.452	37.97	0	0	-27.627	-21.712	-19.638	-13.553	1.9615	-4.331	18.727	13.086	-25.666	-26.043	-0.9107	-0.46695	1558.3
4.93	494	60	NaN	4.2975	18.756	5.9528	-182	13.053	9.7616	-31.392	-764.34	1090.1	32.378	792.63	1089.2	38.634	36.752	0	0	-28.433	-22.55	-19.655	-13.571	1.9521	-4.3434	18.725	13.083	-26.481	-26.893	-0.9301	-0.48751	1558.3
4.94	495	60	NaN	4.2947	18.751	5.9666	-182.01	13.045	9.7251	-31.437	-764.34	1090	32.315	792.64	1089.2	40.933	38.107	0	0	-13.585	-7.1133	-19.393	-13.309	1.95	-4.3566	18.72	13.076	-11.635	-11.47	-0.67336	-0.2328	1558.3
4.95	496	60	NaN	4.2865	18.761	5.9675	-182.02	13.058	9.7203	-31.445	-764.33	1090	32.332	792.6	1089.2	38.572	37.547	0	0	1.5228	8.5939	-19.127	-13.042	1.9407	-4.3638	18.73	13.09	3.4635	4.23	-0.39694	0.047416	1558.2
4.96	497	60	NaN	4.2878	18.766	5.9549	-182.03	13.049	9.7278	-31.4	-764.32	1090	32.375	792.61	1089.2	38.092	36.714	0	0	1.5398	8.6116	-19.129	-13.045	1.9422	-4.3724	18.734	13.082	3.482	4.2392	-0.39541	0.036941	1558.2
4.97	498	60	NaN	4.2904	18.768	5.9422	-182.04	13.049	9.7334	-31.366	-764.32	1090.1	32.413	792.61	1089.2	38.084	37.109	0	0	1.5433	8.6152	-19.132	-13.047	1.9446	-4.3815	18.736	13.082	3.4879	4.2336	-0.39601	0.03466	1558.2
4.98	499	60	NaN	4.2912	18.769	5.9367	-182.04	13.057	9.7331	-31.369	-764.33	1090.1	32.435	792.57	1089.2	39.745	35.367	0	0	1.5115	8.5822	-19.135	-13.051	1.9444	-4.3917	18.736	13.09	3.456	4.1905	-0.39887	0.039357	1558.2
4.99	500	60	NaN	4.2902	18.767	5.943	-182.06	13.047	9.7302	-31.409	-764.34	1090.1	32.441	792.57	1089.1	39.466	36.695	0	0	1.4773	8.5465	-19.136	-13.052	1.9418	-4.4042	18.733	13.081	3.4191	4.1424	-0.40324	0.029723	1558.2
5	501	60	NaN	4.29	18.774	5.937	-182.06	13.059	9.7026	-31.396	-764.33	1090.1	32.366	792.5	1089.1	38.933	39.449	0	0	1.4485	8.5167	-19.136	-13.052	1.9447	-4.4019	18.74	13.093	3.3932	4.1148	-0.39632	0.041456	1558.1
5.01	502	60	NaN	4.2977	18.777	5.928	-182.06	13.06	9.7021	-31.366	-764.34	1090.1	32.373	792.47	1089.1	38.3	37.816	0	0	1.4556	8.524	-19.137	-13.052	1.9532	-4.4057	18.743	13.094	3.4088	4.1183	-0.39399	0.041497	1558.1
5.02	503	60	NaN	4.3003	18.781	5.9227	-182.07	13.057	9.7063	-31.347	-764.36	1090.1	32.393	792.44	1089.1	39.413	38.217	0	0	2.034	9.1253	-19.129	-13.044	1.9557	-4.4118	18.747	13.091	3.9897	4.7135	-0.38178	0.046804	1558.1
5.03	504	60	NaN	4.2957	18.787	5.9255	-182.07	13.054	9.7047	-31.355	-764.37	1090.1	32.392	792.42	1089.1	39.119	39.201	0	0	2.9828	10.112	-19.115	-13.03	1.9509	-4.4184	18.752	13.089	4.9337	5.6933	-0.36255	0.058695	1558.1
5.04	505	60	NaN	4.3027	18.784	5.938	-182.08	13.052	9.7083	-31.377	-764.39	1090.1	32.409	792.39	1089.1	39.541	38.525	0	0	2.9146	10.041	-19.115	-13.031	1.9564	-4.428	18.749	13.086	4.871	5.613	-0.36583	0.055523	1558.1
5.05	506	60	NaN	4.3197	18.793	5.9514	-182.08	13.043	9.7175	-31.388	-764.42	1090.1	32.438	792.38	1089.2	38.632	37.747	0	0	2.846	9.9696	-19.116	-13.031	1.972	-4.4277	18.758	13.078	4.818	5.5418	-0.35723	0.046417	1558.1
5.06	507	60	NaN	4.3239	18.807	5.9521	-182.08	13.028	9.7087	-31.379	-764.44	1090.1	32.415	792.37	1089.1	37.901	37.019	0	0	2.7717	9.8923	-19.114	-13.03	1.9774	-4.4271	18.773	13.062	4.7491	5.4652	-0.3419	0.032318	1558.1
5.07	508	60	NaN	4.3245	18.82	5.9485	-182.08	13.017	9.6898	-31.36	-764.45	1090.1	32.361	792.35	1089.1	40.201	37.987	0	0	2.7307	9.8497	-19.112	-13.028	1.9806	-4.4271	18.785	13.052	4.7113	5.4226	-0.32776	0.024255	1558.1
5.08	509	60	NaN	4.3309	18.827	5.9494	-182.09	13.019	9.6726	-31.343	-764.46	1090.1	32.306	792.31	1089.1	39.269	38.806	0	0	2.7201	9.8387	-19.11	-13.025	1.9896	-4.4272	18.791	13.054	4.7098	5.4114	-0.3181	0.029301	1558.1
5.09	510	60	NaN	4.338	18.844	5.9544	-182.08	13.014	9.6722	-31.352	-764.49	1090.1	32.299	792.27	1089.1	39.392	37.208	0	0	2.8345	9.9576	-19.108	-13.023	1.9967	-4.4236	18.808	13.049	4.8312	5.534	-0.29918	0.02586	1558.1
5.1	511	60	NaN	4.3428	18.858	5.9579	-182.08	13.005	9.6787	-31.355	-764.51	1090.1	32.309	792.25	1089.1	40.589	36.15	0	0	2.9347	10.062	-19.106	-13.022	2.001	-4.4215	18.822	13.042	4.9357	5.6402	-0.28384	0.019938	1558.1
5.11	512	60	NaN	4.3453	18.876	5.9706	-182.08	12.997	9.6684	-31.392	-764.53	1090.1	32.279	792.22	1089.1	39.432	37.778	0	0	3.0053	10.135	-19.105	-13.021	2.0032	-4.4193	18.838	13.034	5.0085	5.7158	-0.26697	0.013464	1558.1
5.12	513	60	NaN	4.3477	18.893	5.9859	-182.08	12.985	9.6701	-31.436	-764.55	1090.2	32.285	792.2	1089.1	41.429	37.717	0	0	3.0831	10.216	-19.105	-13.021	2.0038	-4.4226	18.855	13.023	5.0869	5.7935	-0.25026	0.0025834	1558.1
5.13	514	60	NaN	4.3527	18.908	5.9915	-182.09	12.965	9.7195	-31.436	-764.55	1090.2	32.421	792.23	1089.1	39.791	38.733	0	0	3.1625	10.299	-19.105	-13.021	2.0038	-4.4363	18.869	13.005	5.1663	5.8624	-0.23625	-0.015601	1558.1
5.14	515	60	NaN	4.3635	18.922	5.9818	-182.08	12.965	9.6945	-31.379	-764.54	1090.2	32.348	792.2	1089.1	38.189	38.773	0	0	3.2152	10.353	-19.104	-13.02	2.0194	-4.4202	18.882	13.004	5.2346	5.9333	-0.22193	-0.015607	1558
5.15	516	60	NaN	4.372	18.927	6.0003	-182.07	12.958	9.6842	-31.407	-764.58	1090.2	32.302	792.16	1089.1	37.476	35.224	0	0	3.3098	10.452	-19.103	-13.019	2.0285	-4.416	18.887	12.998	5.3383	6.0357	-0.21646	-0.021037	1558
5.16	517	60	NaN	4.3762	18.93	6.0221	-182.07	12.947	9.6908	-31.448	-764.61	1090.2	32.314	792.14	1089.1	39.631	35.785	0	0	3.4967	10.646	-19.102	-13.018	2.0308	-4.4163	18.889	12.987	5.5274	6.2298	-0.21255	-0.030169	1558.1
5.17	518	60	NaN	4.3795	18.929	6.0395	-182.07	12.937	9.7059	-31.482	-764.64	1090.2	32.361	792.14	1089.1	40.879	38.149	0	0	3.5837	10.736	-19.102	-13.018	2.0312	-4.4165	18.888	12.978	5.6149	6.32	-0.21428	-0.039939	1558.1
5.18	519	60	NaN	4.3903	18.913	6.0561	-182.06	12.935	9.7106	-31.518	-764.73	1090.2	32.379	792.12	1089.1	40.094	38.515	0	0	3.6467	10.802	-19.102	-13.018	2.04	-4.4133	18.872	12.976	5.6867	6.3888	-0.23069	-0.041519	1558.2
5.19	520	60	NaN	4.407	18.923	6.0449	-182.06	12.919	9.7129	-31.452	-764.76	1090.2	32.379	792.12	1089.1	38.429	37.929	0	0	3.7345	10.893	-19.1	-13.016	2.0593	-4.4078	18.881	12.96	5.7938	6.4855	-0.21935	-0.055671	1558.2
5.2	521	60	NaN	4.4154	18.92	6.0694	-182.06	12.912	9.6954	-31.514	-764.82	1090.2	32.329	792.1	1089.1	38.894	37.318	0	0	3.8151	10.977	-19.099	-13.015	2.0673	-4.4055	18.878	12.953	5.8824	6.5716	-0.221	-0.061254	1558.2
5.21	522	60	NaN	4.4204	18.921	6.0999	-182.06	12.896	9.6884	-31.599	-764.88	1090.2	32.315	792.1	1089.1	41.507	37.386	0	0	3.8915	11.057	-19.098	-13.014	2.0697	-4.4102	18.878	12.939	5.9612	6.6464	-0.2202	-0.074974	1558.3
5.22	523	60	NaN	4.4263	18.932	6.1198	-182.07	12.874	9.7013	-31.651	-764.92	1090.2	32.361	792.14	1089	39.868	38.563	0	0	3.8805	11.045	-19.096	-13.011	2.0721	-4.4194	18.888	12.919	5.9526	6.6258	-0.20761	-0.092766	1558.4
5.23	524	60	NaN	4.4379	18.946	6.1354	-182.06	12.888	9.7067	-31.692	-764.97	1090.3	32.38	792.09	1089	39.903	37.597	0	0	3.8472	11.011	-19.092	-13.008	2.0815	-4.4169	18.901	12.932	5.9287	6.5937	-0.19103	-0.076165	1558.4
5.24	525	60	NaN	4.4619	18.972	6.1285	-182.07	12.874	9.7058	-31.638	-765.02	1090.3	32.404	792.12	1089	37.969	34.764	0	0	3.9177	11.084	-19.089	-13.004	2.1068	-4.4215	18.927	12.919	6.0245	6.6622	-0.16139	-0.085574	1558.5
5.25	526	60	NaN	4.4807	18.991	6.1337	-182.07	12.862	9.7092	-31.635	-765.07	1090.3	32.441	792.13	1089	40.062	38.016	0	0	3.956	11.124	-19.084	-13	2.1244	-4.4272	18.946	12.907	6.0804	6.6963	-0.13851	-0.093236	1558.5
5.26	527	60	NaN	4.5014	19.015	6.1543	-182.07	12.859	9.6959	-31.676	-765.13	1090.3	32.432	792.12	1089	39.591	38.708	0	0	3.9709	11.139	-19.08	-12.995	2.144	-4.4322	18.969	12.905	6.1149	6.7069	-0.11058	-0.090503	1558.6
5.27	528	60	NaN	4.5284	19.053	6.1797	-182.08	12.867	9.6593	-31.718	-765.2	1090.3	32.362	792.09	1089	39.398	38.441	0	0	4.0694	11.242	-19.075	-12.991	2.1722	-4.4354	19.006	12.914	6.2416	6.8061	-0.068719	-0.077187	1558.6
5.28	529	60	NaN	4.544	19.091	6.1504	-182.08	12.861	9.6739	-31.615	-765.23	1090.3	32.433	792.11	1089	40.768	37.854	0	0	4.1544	11.33	-19.072	-12.987	2.189	-4.4365	19.044	12.908	6.3433	6.8933	-0.027725	-0.078774	1558.7
5.29	530	60	NaN	4.578	19.139	6.1602	-182.08	12.868	9.6439	-31.598	-765.28	1090.3	32.376	792.08	1089	39.135	35.519	0	0	4.2224	11.401	-19.069	-12.984	2.2257	-4.4372	19.091	12.915	6.4482	6.9634	0.021959	-0.068926	1558.7
5.3	531	60	NaN	4.6161	19.183	6.1775	-182.09	12.863	9.6362	-31.607	-765.36	1090.4	32.386	792.08	1089	37.96	37.297	0	0	4.3059	11.487	-19.065	-12.98	2.2633	-4.4413	19.134	12.912	6.5692	7.0461	0.069479	-0.068298	1558.8
5.31	532	60	NaN	4.6474	19.221	6.1945	-182.09	12.846	9.6504	-31.627	-765.43	1090.4	32.456	792.11	1089	39.039	36.709	0	0	4.4047	11.59	-19.059	-12.975	2.2914	-4.4482	19.172	12.896	6.6961	7.1419	0.11234	-0.078964	1558.9
5.32	533	60	NaN	4.6644	19.254	6.2076	-182.1	12.823	9.6657	-31.65	-765.46	1090.4	32.518	792.16	1089	40.574	37.129	0	0	4.4238	11.61	-19.048	-12.964	2.3054	-4.4552	19.204	12.874	6.7292	7.1547	0.15592	-0.089986	1558.9
5.33	534	60	NaN	4.706	19.286	6.1891	-182.09	12.831	9.6606	-31.548	-765.49	1090.4	32.517	792.14	1089.1	37.271	38.53	0	0	4.437	11.624	-19.041	-12.956	2.3508	-4.442	19.236	12.882	6.7878	7.1817	0.195	-0.074272	1559
5.34	535	60	NaN	4.7258	19.317	6.2097	-182.09	12.827	9.6217	-31.592	-765.55	1090.5	32.441	792.15	1089.1	40.375	37.643	0	0	4.4487	11.636	-19.04	-12.956	2.3719	-4.4462	19.265	12.878	6.8206	7.1897	0.2252	-0.077208	1559
5.35	536	60	NaN	4.76	19.357	6.2105	-182.1	12.826	9.5941	-31.568	-765.61	1090.5	32.404	792.14	1089.1	39.246	37.91	0	0	4.4604	11.648	-19.04	-12.955	2.4084	-4.4482	19.304	12.878	6.8689	7.1998	0.26457	-0.076855	1559.1
5.36	537	60	NaN	4.8054	19.399	6.1946	-182.1	12.828	9.5888	-31.485	-765.68	1090.5	32.424	792.13	1089.1	39.798	37.844	0	0	4.4721	11.66	-19.039	-12.955	2.4561	-4.4476	19.346	12.881	6.9283	7.2126	0.3065	-0.073658	1559.1
5.37	538	60	NaN	4.8297	19.422	6.2105	-182.11	12.822	9.5946	-31.513	-765.74	1090.5	32.46	792.14	1089.1	39.196	36.729	0	0	4.4839	11.672	-19.039	-12.954	2.4782	-4.4573	19.369	12.875	6.9621	7.2151	0.33018	-0.079144	1559.2
5.38	539	60	NaN	4.8538	19.445	6.1981	-182.12	12.798	9.6367	-31.472	-765.73	1090.5	32.615	792.21	1089.1	39.137	37.091	0	0	4.4956	11.685	-19.038	-12.954	2.4982	-4.476	19.39	12.852	6.9938	7.2086	0.35189	-0.10141	1559.3
5.39	540	60	NaN	4.9056	19.487	6.222	-182.14	12.803	9.6056	-31.517	-765.81	1090.5	32.582	792.21	1089	37.908	36.751	0	0	4.5073	11.697	-19.038	-12.953	2.5497	-4.4912	19.432	12.858	7.057	7.2055	0.39379	-0.095637	1559.3
5.4	541	60	NaN	4.9588	19.531	6.2364	-182.14	12.821	9.5656	-31.522	-765.89	1090.6	32.521	792.17	1089.1	37.953	38.468	0	0	4.519	11.709	-19.037	-12.953	2.605	-4.4978	19.476	12.876	7.124	7.2111	0.43831	-0.076512	1559.4
5.41	542	60	NaN	5.0006	19.565	6.2253	-182.15	12.838	9.5499	-31.455	-765.92	1090.6	32.513	792.15	1089.1	38.836	39.122	0	0	4.5307	11.721	-19.037	-12.953	2.6496	-4.4984	19.51	12.893	7.1803	7.2227	0.47282	-0.059743	1559.4
5.42	543	60	NaN	5.0418	19.581	6.2251	-182.16	12.832	9.5408	-31.447	-765.99	1090.6	32.516	792.18	1089.1	38.569	39.911	0	0	4.5424	11.733	-19.037	-12.952	2.6911	-4.5103	19.527	12.886	7.2335	7.223	0.49062	-0.06594	1559.5
5.43	544	60	NaN	5.1153	19.628	6.2175	-182.16	12.845	9.5013	-31.406	-766	1090.6	32.446	792.17	1089.1	39.797	38.007	0	0	4.5541	11.745	-19.036	-12.952	2.7687	-4.5095	19.574	12.9	7.3228	7.236	0.53764	-0.052055	1559.5
5.44	545	60	NaN	5.1731	19.657	6.2201	-182.17	12.84	9.5151	-31.406	-766.05	1090.6	32.519	792.21	1089.1	39.076	37.302	0	0	4.5659	11.758	-19.036	-12.951	2.8239	-4.5213	19.602	12.895	7.3898	7.2364	0.56655	-0.056024	1559.6
5.45	546	60	NaN	5.2315	19.684	6.2123	-182.18	12.834	9.5392	-31.382	-766.09	1090.6	32.616	792.26	1089.1	39.202	36.388	0	0	4.5776	11.77	-19.035	-12.951	2.8798	-4.5299	19.629	12.888	7.4574	7.2399	0.59423	-0.06238	1559.7
5.46	547	60	NaN	5.3028	19.722	6.1844	-182.17	12.839	9.5393	-31.305	-766.12	1090.6	32.644	792.27	1089.1	38.336	37.611	0	0	4.5893	11.782	-19.035	-12.95	2.953	-4.5248	19.668	12.894	7.5423	7.2572	0.63283	-0.056721	1559.7
5.47	548	60	NaN	5.352	19.733	6.1896	-182.18	12.844	9.5774	-31.349	-766.17	1090.6	32.773	792.27	1089.1	39.361	38.046	0	0	4.601	11.794	-19.034	-12.95	2.9959	-4.5376	19.679	12.898	7.5969	7.2566	0.64443	-0.051921	1559.8
5.48	549	60	NaN	5.4052	19.75	6.1462	-182.17	12.842	9.5584	-31.221	-766.18	1090.6	32.721	792.29	1089.1	40.192	37.625	0	0	4.6127	11.806	-19.034	-12.949	3.0558	-4.5215	19.698	12.895	7.6685	7.2848	0.66375	-0.054355	1559.8
5.49	550	60	NaN	5.4655	19.773	6.122	-182.16	12.846	9.5378	-31.165	-766.2	1090.6	32.676	792.29	1089.2	39.58	38.121	0	0	4.6244	11.819	-19.033	-12.949	3.1198	-4.506	19.721	12.898	7.7442	7.3125	0.68798	-0.050686	1559.8
5.5	551	60	NaN	5.5228	19.792	6.1115	-182.15	12.855	9.5214	-31.151	-766.22	1090.6	32.644	792.28	1089.2	38.295	36.583	0	0	4.6361	11.831	-19.033	-12.948	3.1787	-4.4946	19.741	12.906	7.8149	7.3361	0.70765	-0.042158	1559.8
5.51	552	60	NaN	5.5631	19.796	6.091	-182.15	12.861	9.5053	-31.083	-766.24	1090.6	32.596	792.28	1089.2	39.571	38.811	0	0	4.6478	11.843	-19.032	-12.948	3.2234	-4.4856	19.745	12.912	7.8712	7.3573	0.71299	-0.03598	1559.8
5.52	553	60	NaN	5.5799	19.808	6.0762	-182.15	12.834	9.5325	-31.05	-766.23	1090.6	32.707	792.4	1089.2	36.98	37.805	0	0	4.6596	11.855	-19.032	-12.948	3.2375	-4.4941	19.756	12.886	7.8971	7.3609	0.72398	-0.061486	1559.9
5.53	554	60	NaN	5.6011	19.803	6.0694	-182.14	12.851	9.5265	-31.041	-766.25	1090.6	32.691	792.39	1089.2	38.614	35.721	0	0	4.6713	11.867	-19.032	-12.947	3.2596	-4.4837	19.751	12.902	7.9309	7.3835	0.71985	-0.045182	1559.9
5.54	555	60	NaN	5.6192	19.799	6.0527	-182.14	12.85	9.5475	-30.989	-766.26	1090.6	32.761	792.44	1089.2	37.497	36.584	0	0	4.683	11.879	-19.031	-12.947	3.2771	-4.4833	19.747	12.901	7.9601	7.3961	0.71597	-0.045707	1560
5.55	556	60	NaN	5.6319	19.795	6.0313	-182.15	12.832	9.5833	-30.911	-766.27	1090.6	32.881	792.54	1089.2	37.943	36.84	0	0	4.6947	11.892	-19.031	-12.946	3.2884	-4.4915	19.743	12.883	7.9831	7.4	0.71216	-0.062749	1560.1
5.56	557	60	NaN	5.6406	19.779	6.0277	-182.14	12.839	9.5692	-30.888	-766.3	1090.6	32.845	792.55	1089.2	38.159	37.51	0	0	4.7064	11.904	-19.03	-12.946	3.2994	-4.4857	19.728	12.891	8.0058	7.418	0.69758	-0.054943	1560.2
5.57	558	60	NaN	5.6288	19.78	6.0352	-182.15	12.842	9.5744	-30.914	-766.27	1090.6	32.879	792.62	1089.2	36.891	38.606	0	0	4.7181	11.916	-19.03	-12.945	3.2855	-4.4956	19.728	12.894	8.0036	7.4203	0.69819	-0.051331	1560.2
5.58	559	60	NaN	5.6198	19.777	6.0439	-182.15	12.839	9.552	-30.94	-766.26	1090.6	32.82	792.67	1089.2	37.654	36.73	0	0	4.7298	11.928	-19.029	-12.945	3.2777	-4.4964	19.724	12.892	8.0075	7.4318	0.69485	-0.053204	1560.2
5.59	560	60	NaN	5.6091	19.77	6.0433	-182.15	12.838	9.5458	-30.939	-766.27	1090.6	32.803	792.72	1089.2	39.979	38.285	0	0	4.7415	11.94	-19.029	-12.944	3.2678	-4.496	19.718	12.89	8.0093	7.4443	0.68919	-0.054195	1560.3
5.6	561	60	NaN	5.5952	19.764	6.0318	-182.15	12.847	9.568	-30.908	-766.28	1090.6	32.867	792.76	1089.2	39.586	37.479	0	0	4.7533	11.952	-19.028	-12.944	3.2528	-4.4972	19.713	12.898	8.006	7.4553	0.68464	-0.04569	1560.3
5.61	562	60	NaN	5.5808	19.767	6.0215	-182.15	12.882	9.578	-30.879	-766.24	1090.6	32.881	792.77	1089.2	40.292	38.184	0	0	4.765	11.965	-19.028	-12.944	3.2388	-4.4929	19.717	12.932	8.0038	7.4718	0.68866	-0.011898	1560.3
5.62	563	60	NaN	5.5706	19.77	6.0137	-182.16	12.886	9.6102	-30.833	-766.21	1090.6	32.986	792.82	1089.3	39.459	37.05	0	0	4.7767	11.977	-19.028	-12.943	3.2265	-4.504	19.72	12.936	8.0032	7.4728	0.69258	-0.0071562	1560.3
5.63	564	60	NaN	5.5556	19.767	6.025	-182.16	12.881	9.6293	-30.87	-766.2	1090.6	33.04	792.89	1089.3	40.993	36.336	0	0	4.7884	11.989	-19.027	-12.943	3.2082	-4.5113	19.717	12.931	7.9966	7.4778	0.68959	-0.011947	1560.4
5.64	565	60	NaN	5.5363	19.76	6.0475	-182.16	12.897	9.5977	-30.95	-766.2	1090.6	32.935	792.92	1089.3	37.716	37.455	0	0	4.8001	12.001	-19.027	-12.942	3.1899	-4.5049	19.711	12.947	7.99	7.4963	0.6842	0.0043791	1560.4
5.65	566	60	NaN	5.5161	19.755	6.0703	-182.15	12.944	9.5174	-31.023	-766.18	1090.6	32.687	792.89	1089.3	40.067	36.842	0	0	4.8118	12.013	-19.026	-12.942	3.1761	-4.4872	19.707	12.992	7.9879	7.5262	0.68119	0.050645	1560.4
5.66	567	60	NaN	5.5067	19.757	6.0788	-182.16	12.931	9.5602	-31.041	-766.16	1090.6	32.824	793.02	1089.3	38.864	37.013	0	0	4.8235	12.026	-19.026	-12.941	3.1611	-4.5072	19.708	12.98	7.9846	7.5183	0.68217	0.038364	1560.5
5.67	568	60	NaN	5.4955	19.761	6.0792	-182.17	12.926	9.5998	-31.043	-766.13	1090.6	32.945	793.13	1089.3	39.815	37.842	0	0	4.8353	12.038	-19.025	-12.941	3.1455	-4.5186	19.711	12.975	7.9808	7.5191	0.68595	0.034078	1560.6
5.68	569	60	NaN	5.4922	19.761	6.0772	-182.17	12.943	9.6035	-31.037	-766.12	1090.6	32.954	793.16	1089.3	39.748	35.93	0	0	4.847	12.05	-19.025	-12.94	3.1422	-4.5202	19.712	12.992	7.9891	7.5297	0.68719	0.052062	1560.6
5.69	570	60	NaN	5.491	19.759	6.0799	-182.17	12.974	9.5876	-31.05	-766.11	1090.6	32.906	793.17	1089.3	38.583	37.997	0	0	4.8587	12.062	-19.024	-12.94	3.1423	-4.5181	19.71	13.022	8.0009	7.544	0.6861	0.081757	1560.6
5.7	571	60	NaN	5.484	19.756	6.0922	-182.17	12.998	9.5815	-31.104	-766.09	1090.6	32.897	793.23	1089.3	40.314	36.52	0	0	4.8704	12.074	-19.024	-12.939	3.1337	-4.5209	19.709	13.046	8.0041	7.5533	0.68498	0.10633	1560.6
5.71	572	60	NaN	5.5013	19.763	6.0788	-182.18	13.028	9.5808	-31.047	-766.05	1090.6	32.92	793.24	1089.3	42.587	38.267	0	0	4.8821	12.086	-19.023	-12.939	3.1522	-4.5291	19.716	13.076	8.0343	7.5573	0.69227	0.13671	1560.6
5.72	573	60	NaN	5.509	19.763	6.0739	-182.17	13.057	9.5462	-31.029	-766.03	1090.6	32.816	793.22	1089.3	39.806	38.889	0	0	4.8938	12.099	-19.023	-12.939	3.1642	-4.5187	19.716	13.104	8.0581	7.5799	0.69266	0.16545	1560.6
5.73	574	60	NaN	5.5187	19.76	6.0628	-182.17	13.075	9.515	-30.997	-766.03	1090.6	32.726	793.23	1089.3	40.189	37.007	0	0	4.9055	12.111	-19.023	-12.938	3.1785	-4.5141	19.713	13.122	8.084	7.5967	0.69019	0.18367	1560.6
5.74	575	60	NaN	5.5277	19.756	6.0525	-182.18	13.088	9.4984	-30.971	-766.02	1090.6	32.686	793.27	1089.3	38.217	36.747	0	0	4.9172	12.123	-19.022	-12.938	3.19	-4.5196	19.709	13.134	8.1072	7.6034	0.68726	0.19667	1560.6
5.75	576	60	NaN	5.5228	19.754	6.0659	-182.19	13.111	9.492	-31.027	-765.99	1090.6	32.669	793.26	1089.3	38.654	36.639	0	0	4.929	12.135	-19.022	-12.937	3.1836	-4.5266	19.707	13.158	8.1125	7.6086	0.68568	0.22051	1560.6
5.76	577	60	NaN	5.5307	19.759	6.0753	-182.18	13.126	9.4913	-31.044	-765.93	1090.6	32.642	793.28	1089.4	39.156	37.388	0	0	4.9407	12.147	-19.021	-12.937	3.1917	-4.5178	19.713	13.172	8.1324	7.6295	0.6914	0.23497	1560.5
5.77	578	60	NaN	5.5287	19.751	6.08	-182.17	13.137	9.5029	-31.051	-765.93	1090.6	32.66	793.27	1089.4	39.234	35.78	0	0	4.9524	12.159	-19.021	-12.936	3.1888	-4.5143	19.705	13.183	8.1411	7.6452	0.68438	0.24626	1560.5
5.78	579	60	NaN	5.5274	19.742	6.0741	-182.17	13.147	9.5069	-31.017	-765.94	1090.6	32.664	793.27	1089.4	39.455	36.424	0	0	4.9641	12.172	-19.02	-12.936	3.1886	-4.513	19.697	13.192	8.1527	7.6587	0.67697	0.25622	1560.5
5.79	580	60	NaN	5.5277	19.735	6.063	-182.18	13.158	9.4957	-30.958	-765.92	1090.6	32.624	793.29	1089.4	38.807	38.105	0	0	4.9758	12.184	-19.02	-12.935	3.1926	-4.5108	19.691	13.202	8.1684	7.673	0.67156	0.26624	1560.5
5.8	581	60	NaN	5.5133	19.715	6.0735	-182.17	13.17	9.4802	-30.981	-765.9	1090.6	32.542	793.31	1089.4	39.894	38.027	0	0	4.9875	12.196	-19.019	-12.935	3.1804	-4.5043	19.672	13.212	8.1679	7.6918	0.653	0.27727	1560.5
5.81	582	60	NaN	5.5078	19.709	6.0861	-182.17	13.163	9.5106	-30.997	-765.88	1090.6	32.614	793.31	1089.4	39.511	37.916	0	0	4.9992	12.208	-19.019	-12.934	3.1716	-4.5023	19.665	13.206	8.1708	7.7059	0.64652	0.2718	1560.5
5.82	583	60	NaN	5.5046	19.701	6.1099	-182.16	13.159	9.5335	-31.033	-765.86	1090.6	32.659	793.32	1089.4	38.631	36.962	0	0	5.0109	12.22	-19.018	-12.934	3.1654	-4.5019	19.658	13.202	8.1764	7.7185	0.63925	0.26787	1560.5
5.83	584	60	NaN	5.5037	19.695	6.1197	-182.16	13.162	9.5364	-31.027	-765.85	1090.6	32.642	793.32	1089.4	40.007	37.937	0	0	5.0227	12.233	-19.018	-12.934	3.1654	-4.4954	19.652	13.204	8.188	7.7371	0.63391	0.27057	1560.5
5.84	585	60	NaN	5.5045	19.693	6.1035	-182.15	13.168	9.5265	-30.954	-765.84	1090.5	32.591	793.32	1089.4	39.674	38.554	0	0	5.0344	12.245	-19.018	-12.933	3.1707	-4.482	19.65	13.21	8.205	7.7627	0.63277	0.27734	1560.4
5.85	586	60	NaN	5.5019	19.69	6.116	-182.15	13.148	9.5816	-30.983	-765.82	1090.5	32.733	793.35	1089.4	39.208	38.351	0	0	5.0461	12.257	-19.017	-12.933	3.1618	-4.4911	19.648	13.19	8.2079	7.7658	0.63064	0.2578	1560.5
5.86	587	60	NaN	5.4974	19.678	6.1214	-182.14	13.14	9.5975	-30.998	-765.83	1090.5	32.743	793.35	1089.4	39.206	36.963	0	0	5.0578	12.269	-19.017	-12.932	3.1564	-4.4802	19.636	13.182	8.2142	7.7889	0.61955	0.25019	1560.5
5.87	588	60	NaN	5.4933	19.674	6.1079	-182.13	13.133	9.5919	-30.943	-765.82	1090.5	32.685	793.34	1089.4	38.672	36.354	0	0	5.0695	12.281	-19.016	-12.932	3.1564	-4.4622	19.632	13.175	8.2259	7.8191	0.61599	0.2428	1560.5
5.88	589	60	NaN	5.4876	19.677	6.0882	-182.11	13.127	9.5922	-30.864	-765.8	1090.5	32.649	793.34	1089.4	39.239	37.989	0	0	5.0812	12.293	-19.016	-12.931	3.1548	-4.446	19.635	13.169	8.2361	7.8475	0.61956	0.23782	1560.4
5.89	590	60	NaN	5.4768	19.682	6.0814	-182.1	13.13	9.6218	-30.834	-765.78	1090.5	32.707	793.32	1089.4	39.669	37.72	0	0	5.0929	12.306	-19.015	-12.931	3.143	-4.4384	19.64	13.171	8.2359	7.8672	0.62492	0.24022	1560.4
5.9	591	60	NaN	5.4557	19.682	6.0984	-182.09	13.132	9.5909	-30.889	-765.77	1090.5	32.581	793.3	1089.4	39.01	36.485	0	0	5.1047	12.318	-19.015	-12.93	3.1245	-4.4201	19.64	13.174	8.2292	7.8978	0.62534	0.24373	1560.4
5.91	592	60	NaN	5.4372	19.684	6.1118	-182.09	13.122	9.5961	-30.92	-765.76	1090.5	32.562	793.31	1089.4	39.985	39.652	0	0	5.1222	12.336	-19.007	-12.923	3.1055	-4.4175	19.642	13.164	8.2277	7.9185	0.63461	0.24074	1560.4
5.92	593	60	NaN	5.4272	19.682	6.12	-182.08	13.109	9.6331	-30.932	-765.75	1090.5	32.638	793.33	1089.4	39.684	38.397	0	0	5.1396	12.354	-19	-12.916	3.0923	-4.418	19.64	13.151	8.2319	7.9362	0.63986	0.23566	1560.4
5.93	594	60	NaN	5.4239	19.678	6.1219	-182.08	13.102	9.6744	-30.924	-765.76	1090.5	32.733	793.33	1089.4	39.327	37.324	0	0	5.1571	12.372	-18.993	-12.908	3.0858	-4.414	19.636	13.144	8.2429	7.9583	0.64324	0.23559	1560.4
5.94	595	60	NaN	5.4196	19.679	6.1172	-182.06	13.106	9.6712	-30.891	-765.75	1090.5	32.714	793.32	1089.4	38.899	38.265	0	0	5.1746	12.39	-18.985	-12.901	3.0835	-4.3995	19.638	13.147	8.258	7.991	0.65272	0.24623	1560.4
5.95	596	60	NaN	5.4111	19.69	6.1477	-182.06	13.102	9.6574	-30.965	-765.71	1090.5	32.652	793.32	1089.4	39.647	38.045	0	0	5.192	12.409	-18.978	-12.894	3.0744	-4.3985	19.649	13.144	8.2664	8.0101	0.67061	0.25014	1560.3
5.96	597	60	NaN	5.4091	19.691	6.158	-182.06	13.113	9.6408	-30.978	-765.7	1090.5	32.592	793.29	1089.4	40.622	38.415	0	0	5.2095	12.427	-18.971	-12.886	3.0741	-4.3958	19.649	13.155	8.2836	8.031	0.67846	0.26864	1560.3
5.97	598	60	NaN	5.4134	19.689	6.1574	-182.06	13.118	9.6566	-30.951	-765.69	1090.5	32.621	793.28	1089.4	40.853	38.113	0	0	5.1928	12.409	-18.966	-12.882	3.0783	-4.3959	19.648	13.159	8.2711	8.0136	0.68189	0.27687	1560.3
5.98	599	60	NaN	5.4214	19.691	6.1527	-182.06	13.108	9.7063	-30.908	-765.68	1090.5	32.744	793.3	1089.4	38.615	36.037	0	0	5.1223	12.336	-18.966	-12.882	3.0834	-4.3995	19.65	13.149	8.2056	7.9366	0.68384	0.26731	1560.3
5.99	600	60	NaN	5.4266	19.696	6.1476	-182.06	13.104	9.7372	-30.882	-765.65	1090.5	32.826	793.31	1089.4	40.006	37.604	0	0	5.0897	12.302	-18.967	-12.882	3.0864	-4.4007	19.654	13.146	8.1761	7.9016	0.68744	0.26379	1560.3
6	601	60	NaN	5.4271	19.696	6.156	-182.06	13.096	9.731	-30.898	-765.64	1090.5	32.803	793.31	1089.4	40.75	38.099	0	0	5.02	12.23	-18.968	-12.883	3.0872	-4.4035	19.654	13.138	8.1072	7.8263	0.68614	0.25455	1560.3
6.01	602	60	NaN	5.4318	19.697	6.1454	-182.06	13.103	9.7101	-30.854	-765.63	1090.5	32.732	793.28	1089.4	39.529	37.867	0	0	4.8226	12.025	-18.97	-12.885	3.0961	-4.3955	19.655	13.144	7.9186	7.629	0.68561	0.25902	1560.2
6.02	603	60	NaN	5.4376	19.696	6.1369	-182.05	13.116	9.6797	-30.823	-765.62	1090.5	32.64	793.24	1089.4	41.766	39.677	0	0	4.672	11.868	-18.971	-12.886	3.1062	-4.3853	19.655	13.157	7.7783	7.4827	0.68404	0.27083	1560.2
6.03	604	60	NaN	5.4418	19.691	6.1476	-182.05	13.124	9.6475	-30.86	-765.61	1090.5	32.555	793.2	1089.3	40.376	36.511	0	0	4.5417	11.733	-18.971	-12.887	3.1121	-4.3812	19.649	13.166	7.6539	7.3514	0.67805	0.27919	1560.1
6.04	605	60	NaN	5.4475	19.688	6.162	-182.05	13.122	9.6353	-30.889	-765.61	1090.5	32.524	793.16	1089.3	40.17	37.941	0	0	4.4219	11.608	-18.971	-12.887	3.1179	-4.3837	19.645	13.165	7.5398	7.2243	0.67384	0.27758	1560.1
6.05	606	60	NaN	5.4523	19.688	6.1428	-182.05	13.104	9.6793	-30.825	-765.6	1090.5	32.657	793.19	1089.3	40.15	38.044	0	0	4.2613	11.441	-18.971	-12.887	3.1202	-4.3855	19.646	13.147	7.3815	7.0555	0.67487	0.25992	1560.1
6.06	607	60	NaN	5.4629	19.686	6.1298	-182.06	13.092	9.6755	-30.781	-765.57	1090.5	32.659	793.19	1089.3	40.136	36.725	0	0	3.9153	11.081	-18.969	-12.884	3.1323	-4.3863	19.644	13.134	7.0476	6.6949	0.67536	0.24944	1560
6.07	608	60	NaN	5.4724	19.684	6.1297	-182.06	13.08	9.6709	-30.773	-765.53	1090.5	32.656	793.18	1089.3	39.46	36.084	0	0	3.7101	10.868	-18.968	-12.884	3.1421	-4.3916	19.642	13.122	6.8522	6.4763	0.67436	0.23833	1560
6.08	609	60	NaN	5.4721	19.687	6.1407	-182.07	13.059	9.7343	-30.797	-765.51	1090.5	32.843	793.21	1089.3	39.026	35.369	0	0	3.5824	10.735	-18.968	-12.884	3.1342	-4.4056	19.644	13.102	6.7165	6.3295	0.67583	0.218	1560
6.09	610	60	NaN	5.4796	19.678	6.1666	-182.06	13.055	9.6911	-30.875	-765.5	1090.5	32.731	793.16	1089.3	40.917	36.314	0	0	3.3991	10.545	-18.971	-12.887	3.1428	-4.3968	19.636	13.097	6.5419	6.1478	0.66489	0.21036	1560
6.1	611	60	NaN	5.4853	19.682	6.1554	-182.06	13.047	9.6701	-30.838	-765.47	1090.5	32.674	793.16	1089.3	41.788	38.256	0	0	3.2199	10.358	-18.974	-12.889	3.1519	-4.3918	19.641	13.088	6.3718	5.9665	0.66692	0.19898	1559.9
6.11	612	60	NaN	5.4918	19.674	6.1432	-182.06	13.036	9.6879	-30.808	-765.46	1090.5	32.726	793.16	1089.3	42.013	38.017	0	0	3.0446	10.176	-18.976	-12.892	3.1575	-4.3902	19.633	13.077	6.2022	5.7858	0.65719	0.1852	1559.9
6.12	613	60	NaN	5.4998	19.658	6.1355	-182.05	13.022	9.7151	-30.794	-765.47	1090.4	32.811	793.17	1089.3	39.562	39.183	0	0	2.8748	9.9995	-18.979	-12.894	3.163	-4.3907	19.617	13.063	6.0378	5.6088	0.63874	0.16842	1559.9
6.13	614	60	NaN	5.5089	19.657	6.1193	-182.06	13.003	9.6871	-30.735	-765.44	1090.4	32.748	793.21	1089.3	40.171	37.18	0	0	2.7093	9.8274	-18.981	-12.897	3.1765	-4.391	19.615	13.045	5.8858	5.4364	0.63378	0.14769	1559.9
6.14	615	60	NaN	5.5131	19.646	6.1064	-182.06	13.001	9.6993	-30.701	-765.43	1090.4	32.798	793.19	1089.3	41.724	37.4	0	0	2.5818	9.6949	-18.985	-12.9	3.1801	-4.3976	19.605	13.042	5.7619	5.2973	0.6207	0.14224	1559.9
6.15	616	60	NaN	5.5198	19.638	6.1038	-182.07	12.999	9.6871	-30.68	-765.42	1090.4	32.772	793.17	1089.3	41.241	38.102	0	0	2.4702	9.5788	-18.987	-12.903	3.1885	-4.3985	19.597	13.04	5.6586	5.1803	0.60911	0.13738	1559.9
6.16	617	60	NaN	5.524	19.631	6.1067	-182.06	12.996	9.6688	-30.677	-765.41	1090.4	32.72	793.16	1089.3	39.471	37.282	0	0	2.3784	9.4835	-18.99	-12.905	3.1947	-4.3941	19.59	13.037	5.5731	5.0894	0.59997	0.13187	1559.9
6.17	618	60	NaN	5.5248	19.624	6.1128	-182.06	12.993	9.6597	-30.692	-765.4	1090.4	32.69	793.15	1089.3	41.014	37.569	0	0	2.3703	9.475	-18.992	-12.908	3.196	-4.3915	19.583	13.035	5.5663	5.0835	0.59088	0.12716	1559.8
6.18	619	60	NaN	5.5276	19.61	6.1229	-182.08	13	9.674	-30.719	-765.41	1090.4	32.741	793.14	1089.3	41.789	37.695	0	0	2.3513	9.4552	-18.994	-12.909	3.1959	-4.4111	19.569	13.041	5.5472	5.0441	0.57538	0.13188	1559.8
6.19	620	60	NaN	5.5314	19.61	6.1254	-182.08	13.006	9.6522	-30.706	-765.39	1090.4	32.664	793.13	1089.3	41.252	37.4	0	0	2.2835	9.3848	-18.994	-12.91	3.203	-4.4048	19.569	13.047	5.4865	4.98	0.57452	0.1373	1559.8
6.2	621	60	NaN	5.5344	19.605	6.1238	-182.07	13.011	9.6909	-30.689	-765.38	1090.4	32.754	793.12	1089.3	40.992	39.024	0	0	2.2367	9.3361	-18.996	-12.911	3.2033	-4.4058	19.565	13.051	5.44	4.9303	0.56879	0.1401	1559.8
6.21	622	60	NaN	5.5334	19.599	6.1286	-182.07	13.011	9.7199	-30.704	-765.37	1090.4	32.815	793.13	1089.3	39.065	36.523	0	0	2.2261	9.3251	-18.998	-12.914	3.1995	-4.4055	19.559	13.051	5.4256	4.9196	0.56084	0.13706	1559.8
6.22	623	60	NaN	5.5276	19.596	6.1423	-182.06	13.009	9.6901	-30.753	-765.35	1090.4	32.705	793.13	1089.3	39.859	37.253	0	0	2.3035	9.4055	-18.999	-12.915	3.1959	-4.3956	19.557	13.048	5.4994	5.0099	0.55759	0.13315	1559.8
6.23	624	60	NaN	5.5257	19.597	6.1297	-182.05	13.027	9.6826	-30.71	-765.32	1090.4	32.645	793.07	1089.4	39.257	36.994	0	0	2.404	9.51	-19	-12.916	3.1977	-4.3815	19.559	13.065	5.6017	5.1285	0.55866	0.14911	1559.7
6.24	625	60	NaN	5.5296	19.593	6.0998	-182.05	13.017	9.6984	-30.609	-765.31	1090.4	32.652	793.1	1089.4	40.918	38.937	0	0	2.5099	9.6202	-19.002	-12.918	3.2051	-4.3792	19.556	13.055	5.715	5.241	0.5534	0.1372	1559.7
6.25	626	60	NaN	5.5302	19.59	6.0982	-182.05	13.013	9.7165	-30.592	-765.3	1090.4	32.682	793.13	1089.4	43.149	38.316	0	0	2.6568	9.7729	-19.005	-12.92	3.2052	-4.3782	19.552	13.05	5.862	5.3947	0.54754	0.12996	1559.7
6.26	627	60	NaN	5.5269	19.589	6.1166	-182.05	13.018	9.7387	-30.636	-765.27	1090.4	32.735	793.14	1089.4	41.1	36.925	0	0	2.807	9.9291	-19.008	-12.924	3.1983	-4.3795	19.552	13.054	6.0054	5.5496	0.544	0.1303	1559.7
6.27	628	60	NaN	5.5224	19.592	6.1316	-182.05	13.026	9.7667	-30.667	-765.22	1090.4	32.806	793.15	1089.4	39.853	37.022	0	0	2.8455	9.9691	-19.014	-12.929	3.19	-4.3846	19.556	13.061	6.0355	5.5844	0.54251	0.13187	1559.7
6.28	629	60	NaN	5.5334	19.589	6.1164	-182.05	13.03	9.7334	-30.584	-765.2	1090.4	32.689	793.14	1089.4	42.046	38.952	0	0	2.884	10.009	-19.019	-12.935	3.2083	-4.3714	19.554	13.065	6.0923	5.6377	0.53472	0.1303	1559.6
6.29	630	60	NaN	5.5363	19.574	6.1449	-182.05	13.024	9.7316	-30.656	-765.19	1090.4	32.673	793.16	1089.4	38.671	38.061	0	0	2.9225	10.049	-19.025	-12.94	3.2092	-4.3733	19.538	13.06	6.1316	5.6757	0.51334	0.11963	1559.6
6.3	631	60	NaN	5.5393	19.564	6.1525	-182.04	13.028	9.7089	-30.663	-765.17	1090.4	32.609	793.17	1089.4	40.126	36.115	0	0	2.9609	10.089	-19.03	-12.946	3.2142	-4.3683	19.528	13.064	6.1751	5.7208	0.498	0.1178	1559.6
6.31	632	60	NaN	5.5424	19.559	6.1438	-182.04	13.034	9.689	-30.617	-765.17	1090.4	32.558	793.17	1089.4	40.525	38.314	0	0	2.9994	10.129	-19.036	-12.951	3.2209	-4.3618	19.524	13.069	6.2203	5.7673	0.48781	0.11803	1559.6
6.32	633	60	NaN	5.5414	19.546	6.1675	-182.05	13.019	9.7457	-30.678	-765.16	1090.4	32.724	793.23	1089.4	39.24	38.064	0	0	3.0379	10.169	-19.041	-12.957	3.2116	-4.3773	19.51	13.054	6.2495	5.7917	0.469	0.097224	1559.7
6.33	634	2.5	NaN	5.5039	19.412	6.3677	-182.03	13.008	9.7784	-31.386	-765.47	1090.5	32.791	793.26	1089.4	40.18	38.048	0	0	3.0763	10.209	-19.047	-12.962	3.1463	-4.3917	19.373	13.047	6.2226	5.8174	0.32638	0.085024	1560.1
6.34	635	2.5	NaN	5.4991	19.388	6.3679	-182.03	13.021	9.78	-31.416	-765.49	1090.4	32.779	793.26	1089.4	37.063	36.015	0	0	3.1148	10.249	-19.052	-12.968	3.1408	-4.3858	19.35	13.059	6.2556	5.8632	0.29769	0.090974	1560.1
6.35	636	2.5	NaN	5.5031	19.383	6.3596	-182.03	13.013	9.7811	-31.39	-765.48	1090.4	32.788	793.31	1089.4	39.787	37.593	0	0	3.1533	10.289	-19.058	-12.973	3.1455	-4.3921	19.345	13.051	6.2988	5.8969	0.28751	0.077514	1560.1
6.36	637	2.5	NaN	5.5352	19.422	6.2467	-182.04	13.006	9.7834	-30.988	-765.32	1090.4	32.804	793.36	1089.4	39.587	36.387	0	0	3.1918	10.329	-19.063	-12.979	3.1915	-4.3814	19.386	13.042	6.3833	5.9476	0.32297	0.06317	1560
6.37	638	2.5	NaN	5.5543	19.44	6.185	-182.04	13.008	9.7868	-30.77	-765.23	1090.3	32.823	793.4	1089.4	37.1	33.121	0	0	3.2302	10.369	-19.069	-12.984	3.2179	-4.3722	19.406	13.042	6.4481	5.9968	0.33718	0.057621	1559.9
6.38	639	2.5	NaN	5.5129	19.368	6.3643	-182.03	13.015	9.7869	-31.406	-765.49	1090.4	32.832	793.42	1089.4	40.414	34.836	0	0	3.2687	10.409	-19.074	-12.99	3.1532	-4.394	19.331	13.052	6.4219	6.0151	0.25676	0.062101	1560.2
6.39	640	2.5	NaN	5.5085	19.372	6.3968	-182.03	13.025	9.7597	-31.521	-765.49	1090.4	32.741	793.42	1089.4	37.988	32.786	0	0	3.3072	10.449	-19.08	-12.995	3.148	-4.3879	19.335	13.061	6.4552	6.0612	0.25547	0.066025	1560.2
6.4	641	2.5	NaN	5.5178	19.377	6.3841	-182.03	13.041	9.7312	-31.455	-765.49	1090.4	32.675	793.43	1089.4	35.143	29.623	0	0	3.3457	10.489	-19.085	-13.001	3.1621	-4.386	19.341	13.077	6.5078	6.1031	0.25615	0.075859	1560.2
6.41	642	2.5	NaN	5.5229	19.39	6.3818	-182.03	13.053	9.7264	-31.421	-765.48	1090.4	32.665	793.44	1089.4	35.498	30.999	0	0	3.3841	10.529	-19.091	-13.006	3.1689	-4.3853	19.354	13.089	6.553	6.1437	0.26357	0.082763	1560.2
6.42	643	2.5	NaN	5.5218	19.402	6.3955	-182.03	13.067	9.7272	-31.453	-765.47	1090.4	32.671	793.45	1089.5	34.866	28.06	0	0	3.4226	10.569	-19.096	-13.012	3.1663	-4.3861	19.366	13.103	6.5889	6.1829	0.26977	0.091153	1560.2
6.43	644	2.5	NaN	5.5186	19.408	6.412	-182.03	13.085	9.7153	-31.507	-765.48	1090.4	32.653	793.45	1089.5	35.361	27.161	0	0	3.4611	10.609	-19.102	-13.017	3.1619	-4.3897	19.372	13.12	6.6229	6.2193	0.27032	0.10322	1560.3
6.44	645	2.5	NaN	5.5235	19.414	6.4022	-182.05	13.101	9.6853	-31.465	-765.49	1090.4	32.593	793.48	1089.5	31.126	26.47	0	0	3.4995	10.649	-19.107	-13.023	3.1705	-4.3983	19.378	13.137	6.6701	6.2508	0.27061	0.11411	1560.3
6.45	646	2.5	NaN	5.5678	19.498	6.2226	-182.06	13.089	9.7281	-30.824	-765.2	1090.3	32.725	793.54	1089.5	31.411	25.151	0	0	3.538	10.689	-19.113	-13.028	3.2332	-4.3912	19.466	13.122	6.7712	6.2978	0.3528	0.093612	1560
6.46	647	2.5	NaN	5.5398	19.46	6.3348	-182.06	13.133	9.6735	-31.203	-765.36	1090.4	32.585	793.48	1089.5	33.732	24.592	0	0	3.5529	10.705	-19.113	-13.029	3.1966	-4.4033	19.425	13.168	6.7495	6.3012	0.31178	0.13882	1560.1
6.47	648	2.5	NaN	5.5165	19.427	6.426	-182.07	13.162	9.6566	-31.513	-765.5	1090.5	32.555	793.46	1089.5	35.872	24.638	0	0	3.4859	10.635	-19.096	-13.012	3.1632	-4.4194	19.39	13.198	6.6491	6.2155	0.29374	0.18692	1560.3
6.48	649	2.5	NaN	5.5151	19.425	6.4303	-182.08	13.174	9.6689	-31.528	-765.51	1090.5	32.6	793.47	1089.5	23.649	24.005	0	0	3.4189	10.565	-19.079	-12.994	3.1596	-4.4305	19.388	13.211	6.5785	6.1347	0.30944	0.21688	1560.3
6.49	650	2.5	NaN	5.5202	19.429	6.4178	-182.08	13.194	9.6493	-31.488	-765.5	1090.4	32.538	793.44	1089.5	34.008	24.005	0	0	3.279	10.42	-19.066	-12.981	3.1684	-4.4339	19.393	13.23	6.4474	5.9858	0.32697	0.24876	1560.3
6.5	651	2.5	NaN	5.5228	19.429	6.4348	-182.08	13.183	9.6642	-31.525	-765.48	1090.5	32.575	793.49	1089.4	32.709	24.005	0	0	2.481	9.5901	-19.09	-13.006	3.1683	-4.4374	19.392	13.22	5.6493	5.1527	0.30232	0.21461	1560.3
6.51	652	2.5	NaN	5.5282	19.42	6.4449	-182.08	13.188	9.654	-31.546	-765.51	1090.5	32.525	793.46	1089.5	28.043	24.005	0	0	2.3622	9.4665	-19.096	-13.012	3.1748	-4.4315	19.384	13.225	5.5369	5.035	0.28774	0.2134	1560.3
6.52	653	2.5	NaN	5.5341	19.417	6.4316	-182.08	13.19	9.6479	-31.492	-765.52	1090.4	32.505	793.44	1089.5	29.471	24.005	0	0	2.8221	9.9447	-19.087	-13.002	3.1834	-4.4285	19.381	13.226	6.0054	5.5161	0.29484	0.22346	1560.3
6.53	654	2.5	NaN	5.5388	19.415	6.418	-182.08	13.193	9.6547	-31.45	-765.52	1090.4	32.519	793.42	1089.5	27.656	24.005	0	0	3.282	10.423	-19.077	-12.993	3.189	-4.4258	19.38	13.228	6.471	5.997	0.30285	0.2353	1560.2
6.54	655	2.5	NaN	5.5422	19.41	6.4138	-182.07	13.193	9.6732	-31.446	-765.52	1090.4	32.558	793.41	1089.5	29.071	24.005	0	0	3.759	10.919	-19.067	-12.983	3.1912	-4.4241	19.376	13.227	6.9502	6.4947	0.30823	0.24429	1560.2
6.55	656	2.5	NaN	5.5465	19.406	6.4019	-182.08	13.166	9.6932	-31.395	-765.53	1090.4	32.613	793.44	1089.5	23.649	24.005	0	0	4.7724	11.972	-19.047	-12.963	3.1954	-4.4317	19.371	13.2	7.9678	7.5407	0.32381	0.23774	1560.3
6.56	657	2.5	NaN	5.5375	19.418	6.4147	-182.08	13.144	9.7238	-31.446	-765.49	1090.4	32.693	793.47	1089.5	25.401	24.005	0	0	5.3286	12.551	-19.036	-12.951	3.1816	-4.4384	19.383	13.179	8.5102	8.1123	0.34764	0.228	1560.3
6.57	658	2.5	NaN	5.5357	19.415	6.4177	-182.08	13.141	9.7095	-31.463	-765.5	1090.4	32.645	793.45	1089.5	23.649	24.005	0	0	5.3604	12.584	-19.034	-12.95	3.1808	-4.4356	19.38	13.176	8.5413	8.1482	0.34561	0.22594	1560.3
6.58	659	2.5	NaN	5.5365	19.415	6.4144	-182.07	13.142	9.6899	-31.44	-765.5	1090.4	32.578	793.4	1089.5	28.475	24.005	0	0	5.2834	12.504	-19.031	-12.947	3.1849	-4.424	19.381	13.176	8.4683	8.0796	0.3495	0.22903	1560.2
6.59	660	2.5	NaN	5.5359	19.421	6.4171	-182.06	13.133	9.6865	-31.43	-765.47	1090.4	32.559	793.37	1089.5	28.636	24.005	0	0	5.2189	12.437	-19.029	-12.944	3.1853	-4.4155	19.386	13.168	8.4041	8.021	0.35763	0.22346	1560.2
6.6	661	2.5	NaN	5.5309	19.423	6.4354	-182.07	13.114	9.6994	-31.487	-765.45	1090.4	32.594	793.41	1089.5	23.757	24.005	0	0	5.1991	12.416	-19.027	-12.942	3.1769	-4.4196	19.389	13.149	8.376	7.9963	0.36192	0.20636	1560.2
6.61	662	2.5	NaN	5.5231	19.423	6.4501	-182.06	13.113	9.682	-31.549	-765.45	1090.4	32.531	793.38	1089.5	35.092	24.005	0	0	5.1383	12.353	-19.025	-12.941	3.1692	-4.4159	19.388	13.148	8.3074	7.9368	0.36273	0.20757	1560.1
6.62	663	2.5	NaN	5.5341	19.413	6.4495	-182.06	13.099	9.7115	-31.515	-765.43	1090.4	32.605	793.37	1089.5	28.537	24.005	0	0	5.015	12.225	-19.025	-12.94	3.1786	-4.4168	19.379	13.133	8.1936	7.8078	0.35469	0.19315	1560.1
6.63	664	2.5	NaN	5.5383	19.405	6.4456	-182.06	13.068	9.7452	-31.476	-765.41	1090.4	32.695	793.39	1089.4	27.278	24.005	0	0	4.8944	12.099	-19.025	-12.94	3.1809	-4.4138	19.371	13.103	8.0753	7.6854	0.34592	0.16262	1560.1
6.64	665	2.5	NaN	5.543	19.399	6.4401	-182.05	13.051	9.7582	-31.438	-765.38	1090.4	32.722	793.4	1089.4	23.649	24.005	0	0	4.7638	11.963	-19.025	-12.94	3.186	-4.4102	19.363	13.086	7.9499	7.5533	0.3387	0.1461	1560.1
6.65	666	2.5	NaN	5.5506	19.391	6.4274	-182.05	13.056	9.7451	-31.388	-765.36	1090.4	32.67	793.36	1089.4	23.649	24.005	0	0	4.605	11.798	-19.023	-12.939	3.1972	-4.4056	19.356	13.091	7.8023	7.3927	0.33253	0.15183	1560
6.66	667	2.5	NaN	5.5518	19.38	6.3982	-182.05	13.056	9.7238	-31.305	-765.36	1090.4	32.603	793.33	1089.4	25.896	24.005	0	0	4.5065	11.696	-19.022	-12.938	3.2039	-4.3953	19.345	13.092	7.7104	7.3006	0.32283	0.15358	1560
6.67	668	2.5	NaN	5.5394	19.366	6.4116	-182.05	13.039	9.7586	-31.364	-765.35	1090.4	32.694	793.35	1089.4	24.104	24.005	0	0	4.4341	11.621	-19.022	-12.937	3.186	-4.4034	19.331	13.073	7.6201	7.2173	0.30965	0.13623	1560
6.68	669	2.5	NaN	5.5381	19.358	6.4102	-182.05	13.028	9.7352	-31.345	-765.34	1090.4	32.623	793.34	1089.4	23.649	24.005	0	0	4.372	11.556	-19.021	-12.937	3.188	-4.3996	19.323	13.063	7.56	7.1565	0.3016	0.12602	1560
6.69	670	2.5	NaN	5.5687	19.399	6.2812	-182.05	13.029	9.7304	-30.867	-765.15	1090.3	32.613	793.33	1089.4	23.649	24.005	0	0	4.3096	11.491	-19.021	-12.936	3.2362	-4.385	19.366	13.061	7.5458	7.1062	0.34558	0.12518	1559.8
6.7	671	2.5	NaN	5.6015	19.447	6.1433	-182.06	13.035	9.7339	-30.363	-764.93	1090.2	32.625	793.3	1089.4	23.649	24.005	0	0	4.2461	11.425	-19.02	-12.936	3.2867	-4.3758	19.416	13.065	7.5328	7.0493	0.39606	0.12901	1559.5
6.71	672	2.5	NaN	5.6015	19.447	6.1453	-182.07	13.035	9.7177	-30.364	-764.89	1090.2	32.573	793.28	1089.4	23.649	24.005	0	0	4.1373	11.312	-19.019	-12.934	3.2885	-4.3853	19.416	13.066	7.4258	6.9268	0.39715	0.13133	1559.4
6.72	673	2.5	NaN	5.5933	19.444	6.1781	-182.08	13.026	9.7325	-30.468	-764.87	1090.2	32.61	793.3	1089.4	27.082	24.005	0	0	4.0112	11.181	-19.017	-12.933	3.2751	-4.3935	19.413	13.057	7.2862	6.7875	0.39583	0.12463	1559.4
6.73	674	2.5	NaN	5.5997	19.434	6.164	-182.08	13.033	9.7393	-30.408	-764.88	1090.2	32.634	793.3	1089.4	26.254	24.005	0	0	3.9759	11.144	-19.017	-12.932	3.2828	-4.3962	19.404	13.063	7.2587	6.7481	0.38694	0.13092	1559.5
6.74	675	2.5	NaN	5.6004	19.428	6.1736	-182.08	13.039	9.7508	-30.429	-764.89	1090.2	32.668	793.28	1089.4	23.649	24.005	0	0	3.9242	11.091	-19.016	-12.931	3.2815	-4.3984	19.399	13.068	7.2057	6.6922	0.38311	0.13708	1559.4
6.75	676	2.5	NaN	5.6058	19.43	6.1844	-182.08	13.047	9.7457	-30.453	-764.89	1090.2	32.654	793.26	1089.4	24.347	24.005	0	0	3.8573	11.021	-19.014	-12.93	3.2865	-4.4033	19.4	13.077	7.1438	6.6177	0.3858	0.1477	1559.4
6.76	677	2.5	NaN	5.6166	19.435	6.1781	-182.09	13.056	9.7309	-30.419	-764.88	1090.2	32.608	793.25	1089.4	23.649	24.005	0	0	3.7841	10.945	-19.013	-12.929	3.3002	-4.4074	19.405	13.086	7.0843	6.5375	0.39167	0.15745	1559.4
6.77	678	2.5	NaN	5.6203	19.439	6.1557	-182.09	13.051	9.7441	-30.341	-764.88	1090.2	32.632	793.26	1089.4	23.649	24.005	0	0	3.7106	10.868	-19.012	-12.928	3.306	-4.4012	19.409	13.081	7.0166	6.4673	0.39686	0.15336	1559.4
6.78	679	2.5	NaN	5.639	19.44	6.1594	-182.09	13.063	9.7228	-30.347	-764.88	1090.2	32.575	793.22	1089.4	23.649	24.005	0	0	3.6471	10.802	-19.011	-12.927	3.3264	-4.4067	19.41	13.093	6.9735	6.3957	0.39836	0.16641	1559.4
6.79	680	2.5	NaN	5.601	19.368	6.358	-182.1	13.063	9.7163	-31.025	-765.13	1090.3	32.573	793.23	1089.4	23.649	24.005	0	0	3.5678	10.72	-19.011	-12.926	3.2641	-4.44	19.334	13.097	6.8318	6.28	0.32319	0.17087	1559.7
6.8	681	2.5	NaN	5.6178	19.392	6.312	-182.11	13.062	9.727	-30.857	-765.07	1090.3	32.61	793.23	1089.3	23.649	24.005	0	0	3.4691	10.617	-19.011	-12.926	3.2855	-4.4407	19.357	13.096	6.7546	6.1767	0.34657	0.17009	1559.6
6.81	682	2.5	NaN	5.6571	19.45	6.1758	-182.11	13.055	9.7429	-30.375	-764.87	1090.2	32.652	793.25	1089.3	23.649	24.005	0	0	3.4328	10.58	-19.013	-12.928	3.3407	-4.4266	19.418	13.088	6.7735	6.1531	0.40518	0.15934	1559.4
6.82	683	2.5	NaN	5.6524	19.431	6.2337	-182.11	13.041	9.7504	-30.562	-764.93	1090.2	32.67	793.28	1089.3	23.649	24.005	0	0	3.3669	10.511	-19.014	-12.93	3.3287	-4.4349	19.398	13.074	6.6955	6.0762	0.38363	0.14364	1559.5
6.83	684	2.5	NaN	5.6126	19.344	6.4173	-182.12	13.051	9.7495	-31.205	-765.25	1090.3	32.677	793.26	1089.4	23.649	24.005	0	0	3.2221	10.361	-19.015	-12.931	3.2654	-4.4644	19.308	13.086	6.4875	5.8962	0.29264	0.15542	1559.8
6.84	685	2.5	NaN	5.609	19.339	6.4542	-182.12	13.05	9.7506	-31.313	-765.28	1090.3	32.688	793.26	1089.4	23.649	24.005	0	0	3.1749	10.312	-19.016	-12.932	3.2575	-4.4704	19.303	13.086	6.4324	5.8412	0.28685	0.15451	1559.9
6.85	686	2.5	NaN	5.6109	19.338	6.4625	-182.12	13.041	9.7367	-31.334	-765.28	1090.3	32.65	793.28	1089.4	23.649	24.005	0	0	3.158	10.294	-19.017	-12.933	3.26	-4.4733	19.301	13.077	6.418	5.8206	0.2842	0.14406	1559.9
6.86	687	2.5	NaN	5.6165	19.342	6.4582	-182.12	13.031	9.7473	-31.315	-765.29	1090.3	32.681	793.3	1089.4	23.649	24.005	0	0	3.089	10.222	-19.02	-12.936	3.2652	-4.4744	19.305	13.067	6.3542	5.7478	0.28531	0.13184	1559.9
6.87	688	2.5	NaN	5.622	19.35	6.4576	-182.12	13.03	9.774	-31.308	-765.3	1090.4	32.758	793.31	1089.4	23.649	24.005	0	0	3.0468	10.178	-19.024	-12.94	3.2682	-4.4733	19.313	13.067	6.315	5.705	0.28925	0.12718	1559.9
6.88	689	2.5	NaN	5.6205	19.351	6.4794	-182.12	13.043	9.757	-31.379	-765.3	1090.4	32.716	793.29	1089.4	23.649	24.005	0	0	3.1219	10.256	-19.031	-12.946	3.2656	-4.4704	19.314	13.08	6.3874	5.786	0.28342	0.13379	1559.9
6.89	690	2.5	NaN	5.6193	19.357	6.4799	-182.11	13.05	9.7028	-31.368	-765.31	1090.4	32.579	793.29	1089.4	23.649	24.005	0	0	3.1969	10.334	-19.037	-12.953	3.2699	-4.4631	19.32	13.087	6.4667	5.8713	0.28287	0.13477	1559.9
6.9	691	2.5	NaN	5.658	19.428	6.3139	-182.11	13.059	9.6976	-30.781	-765.08	1090.3	32.572	793.3	1089.4	23.649	24.005	0	0	3.2719	10.412	-19.044	-12.959	3.33	-4.4393	19.394	13.093	6.6019	5.9731	0.35021	0.13368	1559.7
6.91	692	2.5	NaN	5.6404	19.406	6.3563	-182.11	13.062	9.7101	-30.941	-765.18	1090.3	32.616	793.31	1089.4	23.649	24.005	0	0	3.3469	10.49	-19.05	-12.966	3.3051	-4.4482	19.371	13.097	6.6521	6.0422	0.32118	0.13115	1559.8
6.92	693	2.5	NaN	5.6032	19.355	6.475	-182.12	13.061	9.7246	-31.373	-765.38	1090.4	32.666	793.34	1089.3	23.649	24.005	0	0	3.4219	10.568	-19.057	-12.972	3.2505	-4.4741	19.318	13.098	6.6725	6.0943	0.26091	0.12595	1560
6.93	694	2.5	NaN	5.5996	19.364	6.4732	-182.13	13.063	9.7298	-31.372	-765.37	1090.4	32.686	793.39	1089.3	23.649	24.005	0	0	3.497	10.646	-19.063	-12.979	3.2464	-4.4878	19.326	13.101	6.7433	6.1586	0.26281	0.12176	1560.1
6.94	695	2.5	NaN	5.591	19.368	6.5036	-182.13	13.085	9.7098	-31.471	-765.39	1090.4	32.618	793.36	1089.3	23.649	24.005	0	0	3.572	10.724	-19.07	-12.985	3.2366	-4.4887	19.33	13.124	6.8086	6.2357	0.2596	0.1386	1560.1
6.95	696	2.5	NaN	5.5843	19.376	6.4986	-182.14	13.105	9.7233	-31.467	-765.41	1090.4	32.651	793.35	1089.3	23.649	24.005	0	0	3.647	10.802	-19.076	-12.992	3.2288	-4.4936	19.338	13.143	6.8758	6.3087	0.2616	0.15146	1560.1
6.96	697	2.5	NaN	5.5793	19.384	6.4938	-182.14	13.117	9.718	-31.458	-765.41	1090.4	32.628	793.35	1089.4	23.649	24.005	0	0	3.722	10.88	-19.083	-12.999	3.225	-4.4972	19.346	13.155	6.9471	6.3831	0.26314	0.15627	1560.1
6.97	698	2.5	NaN	5.5819	19.39	6.4835	-182.15	13.119	9.7247	-31.427	-765.42	1090.4	32.633	793.36	1089.4	23.649	24.005	0	0	3.7971	10.958	-19.09	-13.005	3.2286	-4.5006	19.352	13.157	7.0257	6.4578	0.26251	0.15184	1560.1
6.98	699	2.5	NaN	5.5874	19.392	6.4794	-182.15	13.124	9.7427	-31.417	-765.44	1090.4	32.666	793.38	1089.4	23.649	24.005	0	0	3.8721	11.036	-19.096	-13.012	3.2333	-4.5056	19.355	13.161	7.1053	6.5307	0.25882	0.14947	1560.1
6.99	700	2.5	NaN	5.5858	19.396	6.4925	-182.16	13.149	9.7393	-31.46	-765.44	1090.4	32.643	793.35	1089.4	23.649	24.005	0	0	3.9471	11.114	-19.103	-13.018	3.231	-4.5118	19.361	13.184	7.1781	6.6026	0.25791	0.16607	1560.1
7	701	2.5	NaN	5.6368	19.491	6.2752	-182.16	13.142	9.7435	-30.681	-765.14	1090.3	32.657	793.39	1089.4	23.649	24.005	0	0	4.0221	11.192	-19.109	-13.025	3.3096	-4.4872	19.459	13.174	7.3317	6.7051	0.34941	0.14927	1559.8
7.01	702	2.5	NaN	5.6053	19.438	6.4003	-182.16	13.143	9.75	-31.123	-765.34	1090.4	32.672	793.39	1089.4	23.649	24.005	0	0	4.0971	11.27	-19.116	-13.031	3.2617	-4.5074	19.403	13.177	7.3588	6.7629	0.28756	0.14579	1560
7.02	703	2.5	NaN	5.5848	19.404	6.4807	-182.16	13.14	9.7546	-31.408	-765.48	1090.4	32.684	793.41	1089.4	23.649	24.005	0	0	4.1722	11.348	-19.122	-13.038	3.2305	-4.518	19.368	13.175	7.4027	6.8303	0.24557	0.13709	1560.2
7.03	704	2.5	NaN	5.5805	19.402	6.4972	-182.17	13.139	9.7457	-31.465	-765.49	1090.4	32.663	793.44	1089.4	23.649	24.005	0	0	4.2472	11.426	-19.129	-13.045	3.2249	-4.5218	19.366	13.175	7.4721	6.9045	0.23695	0.13048	1560.3
7.04	705	2.5	NaN	5.5773	19.404	6.5139	-182.18	13.152	9.7182	-31.518	-765.48	1090.4	32.598	793.44	1089.4	23.649	24.005	0	0	4.3222	11.504	-19.136	-13.051	3.2221	-4.5304	19.368	13.188	7.5444	6.974	0.23219	0.13666	1560.2
7.05	706	2.5	NaN	5.5821	19.402	6.502	-182.18	13.176	9.6911	-31.473	-765.49	1090.4	32.536	793.42	1089.4	23.649	24.005	0	0	4.3972	11.582	-19.142	-13.058	3.2309	-4.5288	19.367	13.211	7.6281	7.0535	0.22443	0.15381	1560.2
7.06	707	2.5	NaN	5.5885	19.406	6.5173	-182.17	13.163	9.6986	-31.488	-765.49	1090.4	32.557	793.46	1089.4	23.649	24.005	0	0	4.4723	11.66	-19.149	-13.064	3.236	-4.5274	19.37	13.2	7.7083	7.1329	0.22103	0.13544	1560.3
7.07	708	2.5	NaN	5.6278	19.473	6.3687	-182.18	13.144	9.7493	-30.96	-765.26	1090.3	32.711	793.52	1089.4	23.649	24.005	0	0	4.5473	11.738	-19.155	-13.071	3.2887	-4.5238	19.438	13.179	7.836	7.2146	0.28278	0.10828	1560.1
7.08	709	2.5	NaN	5.6256	19.474	6.3615	-182.19	13.149	9.7531	-30.944	-765.25	1090.3	32.726	793.53	1089.4	23.649	24.005	0	0	4.6109	11.804	-19.16	-13.076	3.2866	-4.5254	19.439	13.184	7.8974	7.2791	0.27907	0.10779	1560.1
7.09	710	2.5	NaN	5.59	19.416	6.4939	-182.18	13.167	9.7144	-31.412	-765.45	1090.4	32.615	793.51	1089.4	23.649	24.005	0	0	4.6222	11.816	-19.159	-13.075	3.2381	-4.5318	19.379	13.204	7.8603	7.2844	0.21979	0.12941	1560.3
7.1	711	2.5	NaN	5.5961	19.415	6.4987	-182.18	13.161	9.7138	-31.416	-765.44	1090.4	32.622	793.53	1089.4	23.649	24.005	0	0	4.704	11.901	-19.157	-13.073	3.2439	-4.5355	19.377	13.199	7.9479	7.3658	0.22011	0.12646	1560.3
7.11	712	2.5	NaN	5.5936	19.411	6.4858	-182.18	13.161	9.6868	-31.375	-765.46	1090.4	32.552	793.53	1089.4	23.649	24.005	0	0	5.0214	12.231	-19.152	-13.067	3.2455	-4.5331	19.374	13.199	8.2668	7.6981	0.22197	0.13177	1560.3
7.12	713	2.5	NaN	5.6425	19.475	6.3324	-182.18	13.162	9.7201	-30.802	-765.21	1090.3	32.643	793.54	1089.4	23.649	24.005	0	0	5.3387	12.561	-19.146	-13.062	3.3117	-4.5134	19.44	13.196	8.6503	8.0477	0.29438	0.13433	1560
7.13	714	2.5	NaN	5.6242	19.451	6.399	-182.18	13.164	9.7146	-31.032	-765.28	1090.3	32.623	793.56	1089.4	23.649	24.005	0	0	5.656	12.891	-19.14	-13.056	3.2859	-4.5211	19.415	13.2	8.9419	8.3699	0.27478	0.14363	1560.1
7.14	715	2.5	NaN	5.5912	19.399	6.5165	-182.18	13.166	9.6964	-31.455	-765.45	1090.4	32.563	793.58	1089.4	23.649	24.005	0	0	5.9733	13.221	-19.135	-13.05	3.2398	-4.5363	19.362	13.203	9.2131	8.6846	0.2267	0.15312	1560.3
7.15	716	2.5	NaN	5.6012	19.395	6.4972	-182.19	13.166	9.7037	-31.387	-765.46	1090.4	32.576	793.58	1089.4	23.649	24.005	0	0	6.2906	13.551	-19.129	-13.045	3.2519	-4.538	19.358	13.203	9.5425	9.0128	0.2289	0.15836	1560.4
7.16	717	2.5	NaN	5.6068	19.399	6.4798	-182.2	13.173	9.7167	-31.321	-765.45	1090.4	32.625	793.59	1089.4	23.649	24.005	0	0	6.6079	13.881	-19.124	-13.039	3.2581	-4.5477	19.362	13.21	9.866	9.333	0.23828	0.17112	1560.3
7.17	718	2.5	NaN	5.5986	19.399	6.5163	-182.2	13.177	9.7151	-31.433	-765.45	1090.4	32.611	793.59	1089.4	23.649	24.005	0	0	6.9252	14.211	-19.118	-13.034	3.2463	-4.5533	19.361	13.214	10.172	9.6573	0.24344	0.18083	1560.4
7.18	719	2.5	NaN	5.5984	19.401	6.525	-182.21	13.187	9.7064	-31.462	-765.44	1090.4	32.57	793.59	1089.4	23.649	24.005	0	0	7.2425	14.54	-19.112	-13.028	3.2465	-4.5579	19.363	13.225	10.489	9.9826	0.25067	0.19657	1560.3
7.19	720	2.5	NaN	5.6019	19.404	6.5105	-182.21	13.211	9.6957	-31.435	-765.43	1090.4	32.494	793.56	1089.4	23.649	24.005	0	0	7.5598	14.87	-19.107	-13.022	3.2536	-4.5599	19.366	13.25	10.813	10.31	0.25915	0.22734	1560.3
7.2	721	2.5	NaN	5.6015	19.406	6.5018	-182.22	13.241	9.6835	-31.438	-765.44	1090.4	32.403	793.5	1089.3	23.649	24.005	0	0	7.5617	14.872	-19.101	-13.016	3.2565	-4.562	19.367	13.28	10.818	10.31	0.26627	0.26381	1560.2
7.21	722	2.5	NaN	5.5958	19.408	6.5139	-182.22	13.253	9.6717	-31.491	-765.43	1090.4	32.342	793.46	1089.3	23.649	24.005	0	0	7.2161	14.513	-19.093	-13.009	3.251	-4.5663	19.369	13.292	10.467	9.9467	0.27587	0.28344	1560.2
7.22	723	2.5	NaN	5.6451	19.493	6.2936	-182.22	13.248	9.708	-30.736	-765.12	1090.3	32.402	793.45	1089.3	23.649	24.005	0	0	7.138	14.432	-19.091	-13.007	3.3254	-4.5392	19.457	13.283	10.463	9.8926	0.36648	0.27679	1559.9
7.23	724	2.5	NaN	5.5954	19.437	6.4404	-182.21	13.252	9.7338	-31.266	-765.32	1090.4	32.429	793.43	1089.3	23.649	24.005	0	0	7.0551	14.346	-19.089	-13.005	3.2555	-4.5503	19.399	13.29	10.311	9.7953	0.31044	0.28535	1560
7.24	725	2.5	NaN	5.5688	19.402	6.5148	-182.21	13.234	9.7741	-31.539	-765.44	1090.4	32.509	793.45	1089.3	23.649	24.005	0	0	6.9174	14.202	-19.087	-13.003	3.2161	-4.5642	19.362	13.274	10.134	9.6383	0.27457	0.27162	1560.2
7.25	726	2.5	NaN	5.5891	19.43	6.4143	-182.21	13.223	9.7834	-31.19	-765.32	1090.4	32.485	793.43	1089.3	23.649	24.005	0	0	6.8442	14.126	-19.086	-13.002	3.2499	-4.5486	19.391	13.262	10.094	9.5778	0.30437	0.2601	1560.1
7.26	727	2.5	NaN	5.6213	19.477	6.263	-182.19	13.234	9.7553	-30.658	-765.13	1090.3	32.33	793.33	1089.3	23.649	24.005	0	0	6.7878	14.068	-19.086	-13.001	3.3069	-4.5084	19.441	13.27	10.095	9.5592	0.35545	0.26903	1559.7
7.27	728	2.5	NaN	5.5607	19.38	6.4757	-182.18	13.225	9.8046	-31.427	-765.45	1090.4	32.415	793.31	1089.3	23.649	24.005	0	0	6.6185	13.892	-19.084	-13	3.2154	-4.5255	19.341	13.264	9.8338	9.3662	0.25625	0.26412	1560.1
7.28	729	2.5	NaN	5.5535	19.376	6.4753	-182.17	13.219	9.8039	-31.426	-765.47	1090.4	32.366	793.28	1089.3	23.649	24.005	0	0	6.4666	13.734	-19.084	-12.999	3.21	-4.5101	19.336	13.258	9.6766	9.2236	0.25285	0.25916	1560.1
7.29	730	2.5	NaN	5.5505	19.382	6.4791	-182.16	13.204	9.8157	-31.427	-765.46	1090.4	32.355	793.24	1089.3	23.649	24.005	0	0	6.4137	13.679	-19.085	-13	3.2073	-4.4995	19.341	13.245	9.621	9.1793	0.25626	0.24426	1560
7.3	731	2.5	NaN	5.5517	19.379	6.484	-182.15	13.175	9.8208	-31.428	-765.47	1090.4	32.336	793.25	1089.3	23.649	24.005	0	0	6.2693	13.529	-19.085	-13	3.2091	-4.4925	19.338	13.216	9.4785	9.0362	0.25314	0.21552	1560
7.31	732	2.5	NaN	5.5559	19.373	6.4875	-182.14	13.141	9.8293	-31.429	-765.49	1090.4	32.317	793.28	1089.3	23.649	24.005	0	0	6.1134	13.367	-19.085	-13	3.2141	-4.4808	19.332	13.183	9.3275	8.8858	0.24669	0.18267	1560.1
7.32	733	2.5	NaN	5.5605	19.378	6.4909	-182.11	13.123	9.8653	-31.439	-765.47	1090.4	32.334	793.25	1089.3	23.649	24.005	0	0	6.0852	13.337	-19.086	-13.002	3.2176	-4.4561	19.335	13.165	9.3028	8.8812	0.24912	0.16321	1560
7.33	734	2.5	NaN	5.5676	19.374	6.487	-182.1	13.108	9.8794	-31.427	-765.51	1090.4	32.293	793.21	1089.3	23.649	24.005	0	0	6.0535	13.304	-19.087	-13.002	3.2266	-4.4369	19.332	13.151	9.2802	8.8674	0.24541	0.14863	1560
7.34	735	2.5	NaN	5.5723	19.387	6.4821	-182.09	13.104	9.8925	-31.403	-765.48	1090.4	32.303	793.19	1089.3	23.649	24.005	0	0	6.0196	13.269	-19.086	-13.002	3.2318	-4.4274	19.345	13.146	9.2514	8.8417	0.2584	0.14401	1560
7.35	736	2.5	NaN	5.5825	19.401	6.4784	-182.08	13.093	9.8897	-31.364	-765.48	1090.4	32.24	793.14	1089.3	23.649	24.005	0	0	5.9529	13.2	-19.086	-13.002	3.2457	-4.4165	19.359	13.136	9.1985	8.7831	0.27299	0.13402	1559.9
7.36	737	2.5	NaN	5.5918	19.412	6.4903	-182.07	13.08	9.8782	-31.379	-765.48	1090.4	32.133	793.1	1089.2	23.649	24.005	0	0	5.8719	13.116	-19.085	-13.001	3.2583	-4.3996	19.369	13.123	9.1302	8.716	0.28321	0.12205	1559.9
7.37	738	2.5	NaN	5.5962	19.42	6.5151	-182.05	13.071	9.8665	-31.452	-765.48	1090.4	32.033	793.06	1089.2	23.649	24.005	0	0	5.8296	13.071	-19.085	-13.001	3.2636	-4.3792	19.376	13.115	9.0932	8.6922	0.29094	0.11472	1559.8
7.38	739	2.5	NaN	5.6029	19.439	6.5122	-182.04	13.073	9.854	-31.436	-765.46	1090.4	31.957	793.04	1089.2	23.649	24.005	0	0	5.4756	12.703	-19.089	-13.005	3.2737	-4.369	19.395	13.118	8.7493	8.3345	0.30547	0.11267	1559.8
7.39	740	2.5	NaN	5.609	19.445	6.5339	-182.03	13.071	9.8649	-31.474	-765.44	1090.4	31.934	793	1089.2	23.649	24.005	0	0	4.8411	12.044	-19.098	-13.013	3.2791	-4.3584	19.4	13.116	8.1202	7.6854	0.30234	0.10243	1559.7
7.4	741	2.5	NaN	5.6174	19.454	6.5416	-182.02	13.066	9.8559	-31.459	-765.41	1090.4	31.854	792.96	1089.2	23.649	24.005	0	0	4.8488	12.052	-19.095	-13.011	3.2909	-4.3442	19.41	13.111	8.1397	7.7075	0.31453	0.10011	1559.7
7.41	742	2.5	NaN	5.6251	19.452	6.551	-182	13.064	9.8517	-31.453	-765.41	1090.4	31.774	792.93	1089.2	23.649	24.005	0	0	4.8791	12.083	-19.091	-13.007	3.3017	-4.3254	19.408	13.108	8.1809	7.7579	0.31627	0.10129	1559.6
7.42	743	2.5	NaN	5.6315	19.442	6.5587	-181.99	13.06	9.8577	-31.452	-765.42	1090.4	31.729	792.92	1089.2	23.649	24.005	0	0	4.9073	12.113	-19.087	-13.003	3.3098	-4.3097	19.397	13.105	8.2171	7.803	0.31015	0.10228	1559.6
7.43	744	2.5	NaN	5.6372	19.435	6.5525	-181.99	13.049	9.8669	-31.419	-765.42	1090.4	31.731	792.93	1089.2	23.649	24.005	0	0	4.8748	12.079	-19.083	-12.999	3.3166	-4.3065	19.389	13.095	8.1914	7.7724	0.30639	0.096269	1559.6
7.44	745	2.5	NaN	5.6384	19.412	6.5532	-181.98	13.055	9.889	-31.392	-765.44	1090.4	31.747	792.9	1089.2	23.649	24.005	0	0	4.7688	11.969	-19.079	-12.995	3.3182	-4.301	19.367	13.1	8.087	7.6676	0.28759	0.10527	1559.6
7.45	746	2.5	NaN	5.6332	19.4	6.5651	-181.97	13.058	9.885	-31.419	-765.45	1090.4	31.696	792.88	1089.2	23.649	24.005	0	0	4.7827	11.983	-19.076	-12.991	3.3139	-4.2935	19.356	13.103	8.0966	7.6896	0.28032	0.11144	1559.6
7.46	747	2.5	NaN	5.6302	19.393	6.565	-181.97	13.059	9.8944	-31.413	-765.45	1090.4	31.69	792.87	1089.2	23.649	24.005	0	0	4.8039	12.005	-19.072	-12.987	3.3113	-4.2843	19.349	13.103	8.1153	7.7209	0.27726	0.11608	1559.6
7.47	748	2.5	NaN	5.6263	19.386	6.5715	-181.96	13.058	9.9051	-31.432	-765.45	1090.4	31.683	792.86	1089.2	23.649	24.005	0	0	4.811	12.013	-19.068	-12.984	3.307	-4.2769	19.341	13.103	8.118	7.7356	0.27296	0.11908	1559.6
7.48	749	2.5	NaN	5.6197	19.377	6.5912	-181.95	13.06	9.9034	-31.495	-765.46	1090.4	31.64	792.85	1089.2	23.649	24.005	0	0	4.7418	11.941	-19.066	-12.981	3.2997	-4.2745	19.332	13.105	8.0415	7.666	0.26559	0.12387	1559.6
7.49	750	2.5	NaN	5.6156	19.369	6.5961	-181.96	13.077	9.8914	-31.512	-765.47	1090.4	31.601	792.79	1089.2	23.649	24.005	0	0	4.6635	11.859	-19.064	-12.979	3.2963	-4.2781	19.325	13.121	7.9597	7.581	0.26094	0.14183	1559.5
7.5	751	2.5	NaN	5.6137	19.373	6.5817	-181.95	13.066	9.9095	-31.454	-765.48	1090.4	31.627	792.83	1089.2	23.649	24.005	0	0	4.6352	11.83	-19.063	-12.978	3.2956	-4.2654	19.328	13.111	7.9308	7.5644	0.26493	0.13237	1559.6
7.51	752	2.5	NaN	5.6091	19.371	6.6048	-181.94	13.056	9.9101	-31.533	-765.5	1090.4	31.613	792.85	1089.2	23.649	24.005	0	0	4.5969	11.79	-19.061	-12.977	3.2886	-4.2648	19.325	13.102	7.8856	7.5251	0.26371	0.12486	1559.6
7.52	753	2.5	NaN	5.6075	19.381	6.6026	-181.94	13.056	9.9147	-31.531	-765.49	1090.4	31.616	792.84	1089.2	23.649	24.005	0	0	4.5299	11.72	-19.06	-12.975	3.287	-4.2621	19.335	13.102	7.8169	7.4581	0.27573	0.12657	1559.6
7.53	754	2.5	NaN	5.6078	19.395	6.5848	-181.95	13.061	9.9212	-31.478	-765.49	1090.4	31.632	792.81	1089.2	23.649	24.005	0	0	4.379	11.563	-19.057	-12.973	3.2886	-4.2642	19.349	13.107	7.6676	7.2992	0.29141	0.13383	1559.6
7.54	755	2.5	NaN	5.6057	19.392	6.591	-181.96	13.06	9.9212	-31.509	-765.51	1090.4	31.638	792.8	1089.2	23.649	24.005	0	0	4.2017	11.379	-19.055	-12.97	3.2852	-4.2838	19.346	13.106	7.4869	7.0953	0.29144	0.13547	1559.6
7.55	756	2.5	NaN	5.6063	19.405	6.5678	-181.97	13.042	9.9541	-31.449	-765.5	1090.4	31.738	792.85	1089.2	23.649	24.005	0	0	4.0854	11.258	-19.054	-12.969	3.2844	-4.2932	19.358	13.088	7.3698	6.9649	0.30456	0.11873	1559.6
7.56	757	2.5	NaN	5.6029	19.408	6.6079	-181.96	13.055	9.904	-31.586	-765.53	1090.5	31.586	792.8	1089.2	23.649	24.005	0	0	3.9465	11.114	-19.052	-12.967	3.2815	-4.2798	19.361	13.101	7.228	6.8339	0.30929	0.13363	1559.6
7.57	758	2.5	NaN	5.6146	19.412	6.5973	-181.96	13.061	9.8817	-31.548	-765.54	1090.5	31.522	792.76	1089.2	23.649	24.005	0	0	3.7933	10.954	-19.049	-12.965	3.2969	-4.2731	19.366	13.108	7.0902	6.6812	0.31647	0.14315	1559.6
7.58	759	2.5	NaN	5.6266	19.414	6.5699	-181.96	13.059	9.8797	-31.462	-765.55	1090.5	31.536	792.77	1089.2	23.649	24.005	0	0	3.7679	10.928	-19.046	-12.962	3.3116	-4.276	19.368	13.105	7.0794	6.652	0.32138	0.14268	1559.6
7.59	760	2.5	NaN	5.6293	19.415	6.5617	-181.97	13.048	9.8772	-31.452	-765.57	1090.5	31.557	792.8	1089.2	23.649	24.005	0	0	3.7406	10.9	-19.044	-12.959	3.314	-4.282	19.369	13.094	7.0546	6.6177	0.32494	0.13519	1559.6
7.6	761	2.5	NaN	5.6316	19.428	6.5677	-181.96	13.034	9.8671	-31.478	-765.58	1090.5	31.526	792.85	1089.2	23.649	24.005	0	0	3.6878	10.845	-19.04	-12.956	3.3165	-4.2785	19.38	13.082	7.0043	6.5662	0.34029	0.12598	1559.7
7.61	762	2.5	NaN	5.6336	19.43	6.5608	-181.97	13.046	9.8624	-31.459	-765.59	1090.5	31.538	792.81	1089.2	23.649	24.005	0	0	3.6668	10.823	-19.037	-12.953	3.3187	-4.2815	19.383	13.093	6.9855	6.5415	0.34541	0.14068	1559.7
7.62	763	2.5	NaN	5.6303	19.432	6.5776	-181.97	13.042	9.8601	-31.51	-765.6	1090.5	31.546	792.82	1089.2	23.649	24.005	0	0	3.6774	10.834	-19.035	-12.95	3.3133	-4.2864	19.385	13.089	6.9907	6.5476	0.35019	0.13876	1559.7
7.63	764	2.5	NaN	5.6328	19.437	6.5799	-181.97	13.04	9.8481	-31.515	-765.62	1090.5	31.52	792.85	1089.2	23.649	24.005	0	0	3.6347	10.79	-19.032	-12.948	3.3166	-4.285	19.39	13.087	6.9513	6.5046	0.35732	0.13936	1559.7
7.64	765	2.5	NaN	5.6353	19.446	6.5695	-181.97	13.044	9.8431	-31.483	-765.63	1090.5	31.517	792.86	1089.2	23.649	24.005	0	0	3.5969	10.75	-19.03	-12.945	3.3205	-4.2879	19.399	13.092	6.9174	6.4624	0.36925	0.14646	1559.8
7.65	766	2.5	NaN	5.627	19.461	6.5686	-181.99	13.051	9.8637	-31.483	-765.61	1090.5	31.597	792.86	1089.2	23.649	24.005	0	0	3.5723	10.725	-19.027	-12.943	3.3092	-4.3058	19.413	13.099	6.8815	6.4189	0.3861	0.15668	1559.7
7.66	767	2.5	NaN	5.6169	19.467	6.5885	-181.98	13.063	9.8613	-31.535	-765.64	1090.5	31.601	792.83	1089.2	23.649	24.005	0	0	3.4427	10.59	-19.023	-12.939	3.2971	-4.2955	19.419	13.112	6.7398	6.2944	0.39509	0.17322	1559.7
7.67	768	2.5	NaN	5.6137	19.476	6.5906	-181.97	13.068	9.8357	-31.531	-765.65	1090.5	31.526	792.83	1089.2	23.649	24.005	0	0	3.2906	10.432	-19.02	-12.935	3.2967	-4.2861	19.427	13.116	6.5873	6.1457	0.40743	0.18103	1559.8
7.68	769	2.5	NaN	5.6086	19.48	6.5962	-181.97	13.077	9.8399	-31.543	-765.66	1090.5	31.526	792.81	1089.2	23.649	24.005	0	0	2.7581	9.8782	-19.008	-12.924	3.2911	-4.2844	19.432	13.125	6.0492	5.5938	0.42399	0.20167	1559.8
7.69	770	2.5	NaN	5.6089	19.483	6.6008	-181.96	13.078	9.8438	-31.542	-765.67	1090.5	31.521	792.82	1089.2	23.649	24.005	0	0	2.3562	9.4603	-19	-12.915	3.2917	-4.2793	19.435	13.126	5.6479	5.181	0.43573	0.21025	1559.8
7.7	771	2.5	NaN	5.6167	19.49	6.5992	-181.96	13.066	9.8399	-31.513	-765.67	1090.5	31.492	792.85	1089.2	23.649	24.005	0	0	2.3738	9.4786	-19.001	-12.917	3.3017	-4.2717	19.442	13.114	5.6755	5.2069	0.4411	0.19706	1559.8
7.71	772	2.5	NaN	5.6233	19.506	6.5923	-181.97	13.062	9.8692	-31.483	-765.64	1090.5	31.562	792.86	1089.3	23.649	24.005	0	0	2.3518	9.4557	-19.002	-12.917	3.3069	-4.2823	19.459	13.109	5.6587	5.1735	0.45719	0.19107	1559.8
7.72	773	2.5	NaN	5.6259	19.504	6.6105	-181.96	13.058	9.8714	-31.519	-765.67	1090.5	31.564	792.86	1089.3	23.649	24.005	0	0	2.3212	9.4239	-19.003	-12.918	3.3081	-4.281	19.458	13.104	5.6293	5.143	0.45556	0.18563	1559.8
7.73	774	2.5	NaN	5.6243	19.503	6.6263	-181.96	13.05	9.8859	-31.572	-765.66	1090.5	31.609	792.89	1089.3	23.649	24.005	0	0	2.3106	9.4129	-19.005	-12.921	3.3029	-4.2853	19.457	13.096	5.6135	5.1276	0.45219	0.17537	1559.8
7.74	775	2.5	NaN	5.6242	19.508	6.6327	-181.96	13.049	9.8863	-31.576	-765.65	1090.5	31.601	792.88	1089.3	23.649	24.005	0	0	2.3014	9.4033	-19.006	-12.922	3.3029	-4.2779	19.463	13.095	5.6043	5.1254	0.45633	0.17298	1559.8
7.75	776	2.5	NaN	5.6296	19.513	6.626	-181.95	13.052	9.8746	-31.523	-765.64	1090.5	31.556	792.87	1089.3	23.649	24.005	0	0	2.2929	9.3945	-19.007	-12.922	3.3119	-4.2645	19.468	13.097	5.6048	5.13	0.46156	0.17485	1559.8
7.76	777	2.5	NaN	5.6395	19.51	6.6121	-181.94	13.05	9.8666	-31.459	-765.64	1090.5	31.541	792.87	1089.3	23.649	24.005	0	0	2.314	9.4164	-19.008	-12.924	3.3247	-4.2597	19.466	13.094	5.6387	5.1567	0.45712	0.17011	1559.8
7.77	778	2.5	NaN	5.6357	19.507	6.6306	-181.95	13.037	9.8749	-31.529	-765.62	1090.5	31.586	792.91	1089.3	23.649	24.005	0	0	2.346	9.4498	-19.011	-12.926	3.3167	-4.2664	19.461	13.082	5.6627	5.1833	0.45041	0.15541	1559.8
7.78	779	2.5	NaN	5.6352	19.497	6.6382	-181.94	13.031	9.8533	-31.53	-765.62	1090.5	31.543	792.91	1089.3	23.649	24.005	0	0	2.3531	9.4571	-19.012	-12.928	3.3177	-4.2595	19.451	13.077	5.6708	5.1976	0.4385	0.14894	1559.8
7.79	780	2.5	NaN	5.6306	19.485	6.6339	-181.94	13.028	9.8419	-31.518	-765.63	1090.5	31.531	792.92	1089.3	23.649	24.005	0	0	2.3876	9.493	-19.016	-12.931	3.3141	-4.258	19.439	13.074	5.7017	5.235	0.42356	0.14228	1559.8
7.8	781	2.5	NaN	5.625	19.476	6.6231	-181.94	13.02	9.8374	-31.491	-765.63	1090.5	31.535	792.94	1089.3	23.649	24.005	0	0	2.444	9.5517	-19.02	-12.936	3.3093	-4.2554	19.431	13.066	5.7533	5.2962	0.41035	0.13027	1559.8
7.81	782	2.5	NaN	5.6193	19.471	6.6183	-181.94	13.012	9.8332	-31.477	-765.61	1090.5	31.539	792.96	1089.2	23.649	24.005	0	0	2.4584	9.5666	-19.024	-12.939	3.304	-4.2509	19.425	13.058	5.7624	5.3156	0.4007	0.11863	1559.8
7.82	783	2.5	NaN	5.6103	19.46	6.6368	-181.94	13.016	9.8269	-31.546	-765.61	1090.5	31.541	792.95	1089.3	23.649	24.005	0	0	2.4933	9.6029	-19.027	-12.942	3.2924	-4.2549	19.414	13.062	5.7857	5.348	0.38662	0.11948	1559.8
7.83	784	2.5	NaN	5.6034	19.446	6.6448	-181.94	13.002	9.8326	-31.585	-765.63	1090.5	31.583	792.98	1089.3	23.649	24.005	0	0	2.5554	9.6674	-19.03	-12.945	3.2825	-4.2592	19.4	13.049	5.8379	5.4082	0.36999	0.1034	1559.9
7.84	785	2.5	NaN	5.6012	19.446	6.6282	-181.93	13.016	9.8184	-31.527	-765.62	1090.5	31.546	792.94	1089.3	23.649	24.005	0	0	2.6438	9.7593	-19.032	-12.947	3.2838	-4.2484	19.4	13.061	5.9276	5.5109	0.36813	0.1137	1559.8
7.85	786	2.5	NaN	5.5979	19.443	6.6312	-181.93	13.004	9.8161	-31.534	-765.61	1090.5	31.553	792.98	1089.3	23.649	24.005	0	0	2.7603	9.8805	-19.034	-12.949	3.28	-4.2474	19.397	13.05	6.0403	5.6331	0.36348	0.10019	1559.9
7.86	787	2.5	NaN	5.5937	19.438	6.6371	-181.93	12.99	9.8259	-31.553	-765.61	1090.5	31.596	793.03	1089.3	23.649	24.005	0	0	2.8635	9.9878	-19.037	-12.952	3.2736	-4.253	19.393	13.036	6.1371	5.7348	0.35612	0.083386	1559.9
7.87	788	2.5	NaN	5.5921	19.438	6.6215	-181.93	13.008	9.8366	-31.5	-765.6	1090.5	31.623	792.99	1089.3	23.649	24.005	0	0	2.9492	10.077	-19.039	-12.955	3.2729	-4.254	19.394	13.052	6.2221	5.8229	0.35452	0.097275	1559.9
7.88	789	2.5	NaN	5.5979	19.438	6.6388	-181.94	12.997	9.8522	-31.552	-765.61	1090.5	31.669	793.03	1089.3	23.649	24.005	0	0	3.0057	10.136	-19.041	-12.956	3.2752	-4.2612	19.393	13.042	6.2809	5.8744	0.35227	0.08564	1559.9
7.89	790	2.5	NaN	5.5927	19.449	6.6265	-181.93	12.995	9.8497	-31.516	-765.6	1090.5	31.649	793.05	1089.3	23.649	24.005	0	0	3.0622	10.194	-19.042	-12.958	3.272	-4.2538	19.404	13.04	6.3342	5.9406	0.36166	0.081876	1559.9
7.9	791	2.5	NaN	5.5889	19.449	6.6417	-181.93	13.004	9.84	-31.559	-765.61	1090.5	31.63	793.04	1089.3	23.649	24.005	0	0	3.1247	10.259	-19.044	-12.959	3.2673	-4.2542	19.404	13.049	6.392	6.0052	0.36034	0.089698	1559.9
7.91	792	2.5	NaN	5.585	19.453	6.6539	-181.93	13.011	9.8341	-31.599	-765.61	1090.5	31.622	793.03	1089.3	23.649	24.005	0	0	3.2065	10.344	-19.045	-12.96	3.2623	-4.2573	19.408	13.056	6.4688	6.087	0.36287	0.095309	1559.9
7.92	793	2.5	NaN	5.5966	19.485	6.599	-181.94	13.014	9.8319	-31.415	-765.53	1090.5	31.615	793.04	1089.3	23.649	24.005	0	0	3.2529	10.393	-19.045	-12.961	3.2808	-4.2542	19.44	13.059	6.5337	6.1384	0.39497	0.09797	1559.8
7.93	794	2.5	NaN	5.6523	19.566	6.4131	-181.95	13.032	9.8207	-30.762	-765.26	1090.4	31.588	793	1089.3	23.649	24.005	0	0	3.2104	10.348	-19.045	-12.96	3.3609	-4.2382	19.524	13.075	6.5713	6.1103	0.4793	0.11456	1559.5
7.94	795	2.5	NaN	5.5957	19.493	6.5949	-181.94	13.043	9.8201	-31.411	-765.55	1090.5	31.576	792.98	1089.3	23.649	24.005	0	0	3.2117	10.35	-19.042	-12.958	3.2814	-4.2571	19.447	13.089	6.4931	6.0927	0.40484	0.13127	1559.8
7.95	796	2.5	NaN	5.5871	19.478	6.6286	-181.94	13.043	9.8366	-31.542	-765.62	1090.5	31.609	792.98	1089.3	23.649	24.005	0	0	3.2175	10.356	-19.038	-12.954	3.2669	-4.2593	19.431	13.09	6.4844	6.0965	0.39262	0.13621	1559.9
7.96	797	2.5	NaN	5.5912	19.482	6.6142	-181.94	13.049	9.8457	-31.509	-765.62	1090.5	31.622	792.98	1089.3	23.649	24.005	0	0	3.1648	10.301	-19.034	-12.949	3.2717	-4.2545	19.435	13.096	6.4365	6.0464	0.40153	0.14662	1559.9
7.97	798	2.5	NaN	5.5976	19.488	6.6006	-181.93	13.057	9.8395	-31.474	-765.62	1090.5	31.592	792.96	1089.3	23.649	24.005	0	0	3.1608	10.297	-19.029	-12.944	3.2804	-4.2483	19.441	13.104	6.4413	6.0486	0.41232	0.15994	1559.9
7.98	799	2.5	NaN	5.6054	19.488	6.6071	-181.93	13.059	9.8233	-31.499	-765.63	1090.6	31.527	792.95	1089.3	23.649	24.005	0	0	3.192	10.329	-19.022	-12.938	3.2898	-4.2423	19.44	13.106	6.4818	6.087	0.41803	0.16842	1559.9
7.99	800	2.5	NaN	5.6119	19.489	6.6254	-181.91	13.061	9.8248	-31.567	-765.64	1090.6	31.502	792.92	1089.3	23.649	24.005	0	0	3.285	10.426	-19.017	-12.933	3.2946	-4.2313	19.441	13.109	6.5797	6.1948	0.42392	0.17654	1559.8
8	801	2.5	NaN	5.6203	19.493	6.614	-181.91	13.053	9.8223	-31.527	-765.65	1090.6	31.485	792.95	1089.3	23.649	24.005	0	0	3.3672	10.511	-19.012	-12.927	3.3052	-4.224	19.446	13.101	6.6724	6.2875	0.43386	0.1736	1559.9
8.01	802	2.5	NaN	5.6356	19.49	6.6063	-181.9	13.046	9.8277	-31.5	-765.68	1090.6	31.471	792.95	1089.3	23.649	24.005	0	0	3.3407	10.484	-19.004	-12.92	3.322	-4.2155	19.443	13.093	6.6627	6.2684	0.43848	0.17342	1559.9
8.02	803	2.5	NaN	5.6473	19.489	6.6082	-181.89	13.045	9.8258	-31.504	-765.69	1090.6	31.439	792.92	1089.3	23.649	24.005	0	0	3.3142	10.456	-18.997	-12.912	3.3347	-4.2062	19.442	13.092	6.6489	6.2501	0.44562	0.17951	1559.9
8.03	804	2.5	NaN	5.6514	19.495	6.6114	-181.89	13.045	9.8186	-31.512	-765.7	1090.6	31.405	792.9	1089.3	23.649	24.005	0	0	3.2877	10.429	-18.989	-12.905	3.3398	-4.1993	19.448	13.092	6.6275	6.2295	0.45912	0.18745	1559.9
8.04	805	2.5	NaN	5.6535	19.502	6.5988	-181.89	13.034	9.8274	-31.471	-765.71	1090.6	31.421	792.91	1089.3	23.649	24.005	0	0	3.3282	10.471	-18.984	-12.9	3.3428	-4.1987	19.455	13.082	6.671	6.2722	0.47066	0.18207	1559.9
8.05	806	2.5	NaN	5.6495	19.502	6.6091	-181.88	13.039	9.8238	-31.504	-765.72	1090.6	31.385	792.89	1089.3	23.649	24.005	0	0	3.3706	10.515	-18.981	-12.897	3.3389	-4.1896	19.454	13.086	6.7095	6.3254	0.4733	0.18925	1559.9
8.06	807	2.5	NaN	5.6565	19.513	6.604	-181.87	13.031	9.8427	-31.475	-765.73	1090.6	31.398	792.88	1089.3	23.649	24.005	0	0	3.4129	10.559	-18.981	-12.897	3.3464	-4.1791	19.466	13.078	6.7594	6.3799	0.48469	0.18139	1559.9
8.07	808	2.5	NaN	5.6611	19.524	6.5999	-181.86	13.025	9.8447	-31.464	-765.74	1090.6	31.359	792.86	1089.3	23.649	24.005	0	0	3.3784	10.523	-18.983	-12.899	3.3529	-4.1655	19.477	13.073	6.7313	6.3575	0.49317	0.17401	1559.9
8.08	809	2.5	NaN	5.6593	19.53	6.6008	-181.85	13.019	9.8393	-31.481	-765.76	1090.6	31.304	792.85	1089.3	23.649	24.005	0	0	3.3305	10.473	-18.986	-12.902	3.3526	-4.1538	19.482	13.068	6.6831	6.3195	0.49603	0.16596	1559.9
8.09	810	2.5	NaN	5.6545	19.533	6.6011	-181.84	13.008	9.8434	-31.492	-765.78	1090.6	31.283	792.88	1089.3	23.649	24.005	0	0	3.2654	10.406	-18.983	-12.898	3.3481	-4.1476	19.484	13.056	6.6135	6.258	0.50094	0.15811	1559.9
8.1	811	2.5	NaN	5.6624	19.541	6.5803	-181.84	12.999	9.8398	-31.412	-765.79	1090.6	31.234	792.89	1089.3	23.649	24.005	0	0	3.2495	10.389	-18.979	-12.894	3.3608	-4.1378	19.492	13.048	6.6103	6.2512	0.51359	0.15353	1559.9
8.11	812	2.5	NaN	5.6632	19.538	6.5876	-181.83	13.007	9.8656	-31.432	-765.82	1090.6	31.285	792.87	1089.3	23.649	24.005	0	0	3.3342	10.477	-18.974	-12.889	3.359	-4.1337	19.489	13.056	6.6932	6.3434	0.51549	0.16663	1560
8.12	813	2.5	NaN	5.6673	19.547	6.588	-181.83	13.004	9.8603	-31.413	-765.83	1090.6	31.241	792.88	1089.3	23.649	24.005	0	0	3.2432	10.383	-18.971	-12.887	3.3655	-4.1293	19.498	13.054	6.6087	6.2532	0.52666	0.16703	1560
8.13	814	2.5	NaN	5.6702	19.555	6.5834	-181.83	13.002	9.8591	-31.375	-765.86	1090.7	31.211	792.89	1089.3	23.649	24.005	0	0	3.1217	10.256	-18.969	-12.885	3.371	-4.1272	19.506	13.052	6.4927	6.129	0.53696	0.167	1560
8.14	815	2.5	NaN	5.6735	19.558	6.5826	-181.83	13.004	9.8747	-31.351	-765.89	1090.7	31.238	792.9	1089.3	23.649	24.005	0	0	3.0713	10.204	-18.967	-12.883	3.3742	-4.1285	19.508	13.053	6.4455	6.0753	0.5406	0.17042	1560
8.15	816	2.5	NaN	5.6838	19.557	6.5957	-181.83	13.003	9.8883	-31.358	-765.91	1090.6	31.267	792.92	1089.3	23.649	24.005	0	0	3.0256	10.156	-18.966	-12.881	3.3832	-4.1315	19.507	13.052	6.4088	6.0248	0.54167	0.17115	1560.1
8.16	817	2.5	NaN	5.684	19.572	6.5942	-181.83	13.004	9.8897	-31.326	-765.89	1090.7	31.272	792.93	1089.3	23.649	24.005	0	0	2.9851	10.114	-18.964	-12.879	3.3844	-4.1248	19.523	13.053	6.3695	5.9894	0.55877	0.17382	1560.1
8.17	818	2.5	NaN	5.6824	19.583	6.6205	-181.82	13.014	9.8887	-31.377	-765.93	1090.7	31.257	792.92	1089.3	23.649	24.005	0	0	2.9309	10.058	-18.962	-12.877	3.3815	-4.1243	19.533	13.064	6.3124	5.9335	0.57118	0.18715	1560.1
8.18	819	2.5	NaN	5.6852	19.591	6.644	-181.82	13.017	9.9126	-31.404	-765.97	1090.7	31.333	792.95	1089.3	23.649	24.005	0	0	2.8611	9.9853	-18.96	-12.875	3.3807	-4.1295	19.54	13.069	6.2418	5.8558	0.58035	0.19348	1560.2
8.19	820	2.5	NaN	5.6918	19.597	6.6559	-181.83	13.018	9.9229	-31.399	-766	1090.7	31.373	792.98	1089.3	23.649	24.005	0	0	2.7339	9.853	-18.958	-12.874	3.386	-4.1321	19.546	13.07	6.1199	5.7209	0.58781	0.19579	1560.2
8.2	821	2.5	NaN	5.6987	19.605	6.6601	-181.82	13.024	9.8924	-31.39	-766.01	1090.7	31.284	792.99	1089.3	23.649	24.005	0	0	2.6419	9.7574	-18.958	-12.874	3.3966	-4.1265	19.554	13.076	6.0385	5.6309	0.59559	0.20225	1560.3
8.21	822	2.5	NaN	5.7027	19.615	6.6741	-181.82	13.037	9.8885	-31.408	-766.03	1090.7	31.282	792.98	1089.3	23.649	24.005	0	0	2.5756	9.6884	-18.959	-12.874	3.4	-4.1222	19.564	13.089	5.9756	5.5662	0.60522	0.21419	1560.3
8.22	823	2.5	NaN	5.7059	19.624	6.6736	-181.82	13.041	9.9361	-31.396	-766.05	1090.7	31.431	793	1089.3	23.649	24.005	0	0	2.5368	9.6481	-18.959	-12.874	3.3982	-4.1275	19.572	13.093	5.935	5.5206	0.61337	0.21841	1560.3
8.23	824	2.5	NaN	5.7245	19.641	6.6676	-181.82	13.062	9.9397	-31.326	-766.07	1090.7	31.46	792.99	1089.3	23.649	24.005	0	0	2.5185	9.6291	-18.959	-12.874	3.4183	-4.1286	19.589	13.113	5.9369	5.5005	0.63003	0.23909	1560.3
8.24	825	2.5	NaN	5.7313	19.647	6.6768	-181.82	13.073	9.9409	-31.332	-766.1	1090.7	31.479	793	1089.3	23.649	24.005	0	0	2.5242	9.635	-18.958	-12.874	3.4243	-4.1279	19.596	13.124	5.9484	5.507	0.63753	0.25053	1560.4
8.25	826	2.5	NaN	5.7313	19.651	6.6906	-181.82	13.072	9.9479	-31.382	-766.13	1090.7	31.519	793.04	1089.3	23.649	24.005	0	0	2.5323	9.6435	-18.958	-12.873	3.4211	-4.1275	19.599	13.124	5.9535	5.5159	0.64106	0.25062	1560.4
8.26	827	2.5	NaN	5.7592	19.679	6.6647	-181.82	13.08	9.9322	-31.27	-766.12	1090.7	31.517	793.07	1089.3	23.649	24.005	0	0	2.5429	9.6545	-18.957	-12.873	3.4532	-4.1261	19.626	13.133	5.9962	5.5284	0.66911	0.25994	1560.4
8.27	828	2.5	NaN	5.8199	19.765	6.4922	-181.82	13.09	9.9078	-30.655	-765.9	1090.7	31.47	793.08	1089.3	23.649	24.005	0	0	2.7041	9.822	-18.957	-12.873	3.5379	-4.0977	19.716	13.139	6.242	5.7244	0.75872	0.26596	1560.2
8.28	829	2.5	NaN	5.8509	19.791	6.4502	-181.82	13.094	9.9207	-30.49	-765.9	1090.6	31.546	793.11	1089.3	23.649	24.005	0	0	2.8106	9.9327	-18.958	-12.873	3.5722	-4.1004	19.742	13.142	6.3827	5.8323	0.78477	0.26882	1560.2
8.29	830	2.5	NaN	5.8635	19.801	6.4699	-181.82	13.096	9.922	-30.533	-765.93	1090.6	31.573	793.15	1089.3	23.649	24.005	0	0	2.8176	9.9401	-18.958	-12.874	3.5824	-4.106	19.753	13.145	6.4	5.8341	0.79482	0.27091	1560.3
8.3	831	2.5	NaN	5.8743	19.809	6.4878	-181.83	13.1	9.9153	-30.567	-765.96	1090.7	31.575	793.18	1089.3	23.649	24.005	0	0	2.9185	10.045	-18.958	-12.874	3.5919	-4.1092	19.761	13.148	6.5104	5.9357	0.80296	0.27372	1560.4
8.31	832	2.5	NaN	5.8897	19.819	6.478	-181.83	13.104	9.9177	-30.512	-766.01	1090.7	31.611	793.2	1089.4	23.649	25.051	0	0	3.0289	10.16	-18.958	-12.874	3.6081	-4.1129	19.771	13.152	6.637	6.0468	0.81224	0.27787	1560.5
8.32	833	2.5	NaN	5.8865	19.83	6.5084	-181.83	13.108	9.9399	-30.614	-766	1090.7	31.679	793.2	1089.4	23.649	24.005	0	0	3.1135	10.248	-18.958	-12.873	3.5987	-4.1225	19.781	13.157	6.7122	6.1252	0.82307	0.28347	1560.4
8.33	834	2.5	NaN	5.9012	19.844	6.4992	-181.85	13.109	9.9112	-30.575	-766.07	1090.7	31.626	793.26	1089.4	23.649	24.005	0	0	3.1869	10.324	-18.957	-12.873	3.6169	-4.13	19.795	13.158	6.8038	6.194	0.83821	0.28516	1560.6
8.34	835	2.5	NaN	5.9087	19.857	6.4962	-181.85	13.122	9.8852	-30.543	-766.1	1090.7	31.566	793.28	1089.4	23.649	24.005	0	0	3.2362	10.375	-18.957	-12.873	3.6278	-4.1334	19.809	13.171	6.864	6.2419	0.85182	0.29805	1560.6
8.35	836	2.5	NaN	5.906	19.874	6.5162	-181.86	13.133	9.9062	-30.589	-766.11	1090.7	31.641	793.29	1089.4	23.649	24.005	0	0	3.3785	10.523	-18.958	-12.873	3.6207	-4.145	19.825	13.182	6.9992	6.3782	0.86784	0.30859	1560.6
8.36	837	2.5	NaN	5.899	19.89	6.5415	-181.87	13.136	9.9493	-30.666	-766.13	1090.7	31.781	793.32	1089.4	23.649	24.005	0	0	3.5299	10.681	-18.958	-12.874	3.6059	-4.16	19.841	13.185	7.1358	6.5206	0.88223	0.31164	1560.7
8.37	838	2.5	NaN	5.8987	19.893	6.5356	-181.87	13.136	9.9431	-30.652	-766.15	1090.7	31.772	793.35	1089.4	23.649	24.005	0	0	3.5905	10.744	-18.958	-12.874	3.6065	-4.1613	19.843	13.185	7.1969	6.5822	0.88499	0.31135	1560.7
8.38	839	2.5	NaN	5.9014	19.893	6.5372	-181.87	13.151	9.9136	-30.65	-766.19	1090.7	31.696	793.35	1089.4	23.649	24.005	0	0	3.6365	10.791	-18.959	-12.875	3.6121	-4.1585	19.844	13.2	7.2487	6.633	0.88483	0.32515	1560.8
8.39	840	2.5	NaN	5.9062	19.894	6.5323	-181.87	13.171	9.8976	-30.612	-766.22	1090.7	31.662	793.35	1089.4	23.649	24.005	0	0	3.6489	10.804	-18.961	-12.877	3.6196	-4.1579	19.845	13.221	7.2685	6.6464	0.8834	0.34387	1560.8
8.4	841	2.5	NaN	5.9004	19.901	6.5394	-181.87	13.182	9.8896	-30.619	-766.22	1090.7	31.642	793.34	1089.4	23.649	24.005	0	0	3.6996	10.857	-18.963	-12.879	3.6142	-4.1551	19.851	13.232	7.3138	6.7019	0.88767	0.35306	1560.8
8.41	842	2.5	NaN	5.9004	19.909	6.5435	-181.87	13.188	9.89	-30.608	-766.23	1090.7	31.644	793.35	1089.4	23.649	24.005	0	0	3.7463	10.906	-18.966	-12.881	3.6145	-4.152	19.859	13.238	7.3608	6.7535	0.89299	0.35665	1560.8
8.42	843	2.5	NaN	5.9149	19.912	6.536	-181.87	13.196	9.9074	-30.546	-766.24	1090.7	31.694	793.38	1089.4	23.649	24.005	0	0	3.7639	10.924	-18.971	-12.886	3.6296	-4.1507	19.862	13.246	7.3935	6.7732	0.89102	0.3594	1560.9
8.43	844	2.5	NaN	5.9169	19.904	6.5443	-181.86	13.205	9.9658	-30.561	-766.3	1090.7	31.843	793.38	1089.4	23.649	24.005	0	0	3.7953	10.957	-18.975	-12.891	3.6257	-4.1483	19.855	13.254	7.4211	6.8083	0.87999	0.36377	1560.9
8.44	845	2.5	NaN	5.9312	19.916	6.5577	-181.84	13.21	9.9728	-30.561	-766.28	1090.8	31.847	793.4	1089.4	23.649	24.005	0	0	3.8377	11.001	-18.979	-12.894	3.6398	-4.1348	19.867	13.259	7.4775	6.8658	0.88815	0.36459	1560.9
8.45	846	2.5	NaN	5.9372	19.921	6.5672	-181.85	13.208	9.9703	-30.567	-766.28	1090.8	31.845	793.43	1089.4	23.649	24.005	0	0	3.721	10.879	-18.983	-12.899	3.6457	-4.1396	19.872	13.257	7.3667	6.7396	0.88882	0.35774	1561
8.46	847	2.5	NaN	5.9479	19.925	6.571	-181.85	13.202	9.9804	-30.557	-766.27	1090.8	31.874	793.47	1089.5	23.649	24.005	0	0	3.6041	10.758	-18.988	-12.903	3.6558	-4.1431	19.877	13.25	7.2599	6.6146	0.8889	0.34664	1561
8.47	848	2.5	NaN	5.9591	19.927	6.576	-181.84	13.2	9.9808	-30.555	-766.28	1090.8	31.864	793.49	1089.5	23.649	24.005	0	0	3.4872	10.636	-18.992	-12.908	3.6674	-4.1349	19.88	13.247	7.1546	6.5013	0.88809	0.33903	1561
8.48	849	2.5	NaN	5.9557	19.925	6.5915	-181.83	13.209	9.936	-30.608	-766.3	1090.8	31.723	793.47	1089.5	23.649	24.005	0	0	3.3703	10.515	-18.997	-12.912	3.6673	-4.1177	19.879	13.256	7.0376	6.3969	0.88178	0.34327	1561
8.49	850	2.5	NaN	5.9494	19.927	6.5986	-181.83	13.22	9.9736	-30.616	-766.3	1090.7	31.844	793.49	1089.5	23.649	24.005	0	0	3.2534	10.393	-19.001	-12.917	3.6563	-4.1261	19.882	13.265	6.9097	6.267	0.88032	0.34842	1561
8.5	851	2.5	NaN	5.9555	19.937	6.5777	-181.83	13.226	9.9651	-30.53	-766.28	1090.8	31.821	793.5	1089.5	23.649	24.005	0	0	3.1365	10.272	-19.006	-12.921	3.6664	-4.1157	19.891	13.272	6.8029	6.1559	0.88536	0.35029	1561
8.51	852	2.5	NaN	5.9498	19.95	6.5923	-181.83	13.24	9.9479	-30.551	-766.24	1090.8	31.789	793.51	1089.5	23.649	24.005	0	0	3.0196	10.15	-19.01	-12.926	3.6611	-4.116	19.904	13.286	6.6807	6.0341	0.89367	0.36028	1561
8.52	853	2.5	NaN	5.9455	19.957	6.6082	-181.83	13.244	9.9442	-30.575	-766.23	1090.8	31.8	793.53	1089.5	23.649	24.005	0	0	2.9027	10.029	-19.015	-12.93	3.6555	-4.1164	19.91	13.291	6.5582	5.9122	0.89577	0.36039	1561
8.53	854	2.5	NaN	5.95	19.956	6.6018	-181.82	13.234	9.9564	-30.532	-766.23	1090.8	31.85	793.57	1089.5	23.649	24.005	0	0	2.8738	9.9984	-19.017	-12.933	3.6597	-4.1094	19.909	13.281	6.5335	5.8891	0.89116	0.34819	1561
8.54	855	2.5	NaN	5.9407	19.961	6.6204	-181.82	13.249	9.9553	-30.577	-766.19	1090.8	31.859	793.56	1089.5	23.649	24.005	0	0	2.8736	9.9982	-19.02	-12.936	3.6484	-4.1138	19.914	13.296	6.522	5.8845	0.89396	0.36046	1561
8.55	856	2.5	NaN	5.9406	19.958	6.6259	-181.82	13.244	9.9639	-30.569	-766.17	1090.8	31.901	793.57	1089.5	23.649	24.005	0	0	2.8948	10.02	-19.024	-12.939	3.647	-4.1179	19.91	13.291	6.5418	5.9024	0.88643	0.35233	1561
8.56	857	2.5	NaN	5.9392	19.946	6.635	-181.82	13.24	9.9459	-30.57	-766.14	1090.8	31.886	793.6	1089.5	23.649	24.005	0	0	2.946	10.074	-19.026	-12.942	3.6462	-4.1162	19.898	13.287	6.5922	5.9573	0.87172	0.34531	1561
8.57	858	2.5	NaN	5.9131	19.889	6.7234	-181.82	13.238	9.9275	-30.865	-766.26	1090.8	31.869	793.62	1089.5	23.649	24.005	0	0	3.0109	10.141	-19.029	-12.945	3.6101	-4.1273	19.84	13.286	6.621	6.0136	0.81062	0.34191	1561.1
8.58	859	2.5	NaN	5.8821	19.818	6.829	-181.83	13.24	9.9155	-31.235	-766.43	1090.9	31.867	793.62	1089.5	23.649	24.005	0	0	3.1032	10.237	-19.032	-12.948	3.5658	-4.1465	19.767	13.291	6.669	6.0905	0.73444	0.34284	1561.3
8.59	860	2.5	NaN	5.8855	19.797	6.825	-181.84	13.247	9.9031	-31.224	-766.42	1090.9	31.865	793.62	1089.5	23.649	24.005	0	0	3.1976	10.335	-19.036	-12.952	3.5696	-4.1548	19.746	13.298	6.7672	6.1802	0.7095	0.34619	1561.3
8.6	861	2.5	NaN	5.8879	19.781	6.8048	-181.84	13.231	9.8951	-31.156	-766.4	1090.9	31.848	793.66	1089.5	23.649	24.005	0	0	3.2541	10.394	-19.041	-12.956	3.5752	-4.154	19.73	13.282	6.8293	6.2399	0.68896	0.32616	1561.3
8.61	862	2.5	NaN	5.9271	19.821	6.6477	-181.85	13.239	9.9062	-30.614	-766.18	1090.8	31.891	793.66	1089.5	23.649	24.005	0	0	3.2673	10.408	-19.045	-12.961	3.6324	-4.1432	19.773	13.286	6.8998	6.2644	0.72811	0.32535	1561.1
8.62	863	2.5	NaN	5.9089	19.785	6.6955	-181.85	13.252	9.8962	-30.785	-766.24	1090.8	31.885	793.66	1089.5	23.649	24.005	0	0	3.2543	10.394	-19.05	-12.965	3.6082	-4.1518	19.737	13.3	6.8625	6.2423	0.68731	0.33439	1561.2
8.63	864	2.5	NaN	5.8774	19.731	6.7963	-181.86	13.262	9.8909	-31.138	-766.38	1090.9	31.9	793.66	1089.5	23.649	24.005	0	0	3.2614	10.401	-19.054	-12.97	3.5635	-4.1728	19.681	13.311	6.8248	6.2287	0.62729	0.34162	1561.3
8.64	865	2.5	NaN	5.883	19.729	6.77	-181.87	13.265	9.9023	-31.045	-766.33	1090.8	31.965	793.67	1089.5	23.649	24.005	0	0	3.2386	10.378	-19.058	-12.973	3.57	-4.1873	19.681	13.313	6.8086	6.1904	0.62299	0.33958	1561.3
8.65	866	2.5	NaN	5.9293	19.795	6.5931	-181.88	13.26	9.89	-30.437	-766.04	1090.7	31.966	793.7	1089.5	23.649	24.005	0	0	3.185	10.322	-19.061	-12.976	3.6382	-4.1715	19.75	13.305	6.8232	6.1505	0.68944	0.32903	1561
8.66	867	2.5	NaN	5.9374	19.794	6.551	-181.9	13.27	9.8926	-30.292	-766.03	1090.7	32.014	793.7	1089.5	23.649	24.005	0	0	3.09	10.223	-19.065	-12.98	3.6498	-4.1832	19.749	13.315	6.7398	6.0401	0.68478	0.33481	1561
8.67	868	2.5	NaN	5.9316	19.792	6.5687	-181.9	13.289	9.84	-30.363	-766.04	1090.7	31.91	793.68	1089.5	23.649	24.005	0	0	2.9597	10.088	-19.069	-12.985	3.6452	-4.1912	19.747	13.335	6.6049	5.8965	0.67751	0.34968	1561
8.68	869	2.5	NaN	5.9268	19.796	6.5957	-181.92	13.299	9.8155	-30.453	-766.04	1090.7	31.893	793.69	1089.5	23.649	24.005	0	0	2.9255	10.052	-19.074	-12.99	3.6378	-4.2102	19.75	13.346	6.5633	5.8421	0.67586	0.35603	1561
8.69	870	2.5	NaN	5.91	19.777	6.6616	-181.94	13.304	9.8161	-30.676	-766.12	1090.8	31.94	793.7	1089.5	23.649	24.005	0	0	2.8568	9.9808	-19.079	-12.994	3.6112	-4.2367	19.729	13.352	6.468	5.7441	0.65071	0.3572	1561.1
8.7	871	2.5	NaN	5.8706	19.718	6.7857	-181.94	13.314	9.7986	-31.127	-766.35	1090.8	31.907	793.69	1089.5	23.649	24.005	0	0	2.7369	9.8561	-19.084	-12.999	3.5568	-4.254	19.668	13.364	6.2937	5.6021	0.5841	0.36519	1561.3
8.71	872	2.5	NaN	5.924	19.795	6.6082	-181.94	13.31	9.8321	-30.502	-766.08	1090.7	31.999	793.7	1089.5	23.649	24.005	0	0	2.6743	9.791	-19.094	-13.009	3.6294	-4.2321	19.748	13.357	6.3036	5.5589	0.65431	0.34766	1561
8.72	873	2.5	NaN	5.9264	19.811	6.5987	-181.94	13.323	9.7864	-30.474	-766.05	1090.8	31.879	793.68	1089.5	23.649	24.005	0	0	2.6413	9.7568	-19.103	-13.018	3.6371	-4.2272	19.764	13.37	6.2784	5.5296	0.66102	0.35179	1561
8.73	874	2.5	NaN	5.9224	19.815	6.6022	-181.93	13.323	9.794	-30.489	-766.07	1090.8	31.907	793.67	1089.5	23.649	24.005	0	0	2.6554	9.7714	-19.107	-13.023	3.6316	-4.2238	19.767	13.371	6.287	5.5477	0.65981	0.34796	1561
8.74	875	2.5	NaN	5.9221	19.818	6.6003	-181.92	13.321	9.8125	-30.48	-766.09	1090.8	31.963	793.65	1089.5	23.649	24.005	0	0	2.6439	9.7594	-19.111	-13.027	3.6295	-4.2171	19.771	13.369	6.2734	5.5423	0.65953	0.3421	1561
8.75	876	2.5	NaN	5.9127	19.81	6.6348	-181.92	13.324	9.796	-30.597	-766.15	1090.8	31.917	793.62	1089.5	23.649	24.005	0	0	2.5839	9.6971	-19.114	-13.03	3.6176	-4.2106	19.762	13.372	6.2015	5.4865	0.64713	0.34245	1561
8.76	877	2.5	NaN	5.857	19.748	6.8019	-181.91	13.319	9.7516	-31.18	-766.43	1090.9	31.784	793.6	1089.5	23.649	24.005	0	0	2.5017	9.6116	-19.118	-13.033	3.5458	-4.2172	19.695	13.372	6.0475	5.3944	0.57765	0.33832	1561.3
8.77	878	60	0	5.9078	19.841	6.6097	-181.91	13.31	9.793	-30.496	-766.14	1090.8	31.903	793.56	1089.4	23.649	24.005	0	0	2.4111	9.5174	-19.121	-13.037	3.6168	-4.2033	19.792	13.36	6.0279	5.3141	0.67025	0.32272	1561
8.78	879	60	NaN	5.9043	19.849	6.615	-181.9	13.284	9.8116	-30.498	-766.15	1090.8	31.946	793.59	1089.4	23.649	24.005	0	0	2.3123	9.4147	-19.126	-13.042	3.6116	-4.1949	19.8	13.333	5.9239	5.2198	0.67427	0.29165	1561
8.79	880	60	NaN	5.904	19.852	6.6196	-181.9	13.291	9.7973	-30.508	-766.17	1090.8	31.906	793.55	1089.4	23.649	24.005	0	0	2.1221	9.217	-19.132	-13.048	3.6125	-4.1944	19.802	13.34	5.7346	5.0227	0.6702	0.29238	1561
8.8	881	60	NaN	5.9019	19.856	6.6346	-181.89	13.286	9.7822	-30.55	-766.19	1090.8	31.848	793.52	1089.4	23.649	24.005	0	0	1.9086	8.995	-19.139	-13.054	3.6109	-4.1856	19.806	13.336	5.5195	4.8094	0.66715	0.28213	1561
8.81	882	60	NaN	5.8969	19.864	6.6503	-181.87	13.262	9.7817	-30.596	-766.22	1090.8	31.808	793.5	1089.4	23.649	24.005	0	0	1.8946	8.9804	-19.14	-13.055	3.6058	-4.1648	19.814	13.312	5.5003	4.8156	0.67427	0.2568	1561
8.82	883	60	NaN	5.8947	19.876	6.6258	-181.86	13.254	9.7918	-30.533	-766.22	1090.8	31.795	793.47	1089.4	23.649	24.005	0	0	1.8695	8.9543	-19.14	-13.056	3.6063	-4.1439	19.825	13.304	5.4758	4.8104	0.68489	0.2484	1560.9
8.83	884	60	NaN	5.9025	19.878	6.5999	-181.85	13.206	9.8398	-30.435	-766.25	1090.8	31.896	793.52	1089.4	23.649	24.005	0	0	1.7811	8.8624	-19.141	-13.056	3.614	-4.1367	19.827	13.257	5.3951	4.7257	0.68665	0.20127	1561
8.84	885	60	NaN	5.8978	19.884	6.5983	-181.84	13.197	9.852	-30.436	-766.26	1090.8	31.903	793.49	1089.4	23.649	24.005	0	0	1.6679	8.7447	-19.141	-13.056	3.6091	-4.1277	19.834	13.248	5.277	4.617	0.6928	0.19191	1561
8.85	886	60	NaN	5.8701	19.861	6.682	-181.83	13.188	9.8585	-30.739	-766.37	1090.8	31.898	793.47	1089.4	23.649	24.005	0	0	1.5386	8.6103	-19.141	-13.057	3.5706	-4.1324	19.809	13.24	5.1092	4.4779	0.66786	0.18368	1561.1
8.86	887	60	NaN	5.8349	19.818	6.8097	-181.83	13.159	9.8727	-31.188	-766.54	1090.9	31.916	793.5	1089.4	23.649	24.005	0	0	1.4505	8.5187	-19.139	-13.055	3.5185	-4.1465	19.763	13.214	4.969	4.3722	0.62397	0.15924	1561.3
8.87	888	60	NaN	5.8808	19.89	6.6504	-181.81	13.158	9.8497	-30.63	-766.3	1090.8	31.825	793.45	1089.4	23.649	24.005	0	0	1.4083	8.4748	-19.137	-13.052	3.5878	-4.1069	19.838	13.21	4.9961	4.3679	0.70109	0.15723	1561
8.88	889	60	NaN	5.8423	19.845	6.7617	-181.8	13.125	9.8667	-31.029	-766.48	1090.8	31.832	793.48	1089.4	23.649	24.005	0	0	1.4189	8.4859	-19.134	-13.05	3.5347	-4.112	19.79	13.179	4.9536	4.3739	0.65586	0.12964	1561.2
8.89	890	60	NaN	5.8581	19.867	6.7299	-181.8	13.111	9.8756	-30.905	-766.39	1090.8	31.845	793.48	1089.3	23.649	24.005	0	0	1.3687	8.4337	-19.131	-13.047	3.5545	-4.1049	19.813	13.165	4.9232	4.3288	0.68149	0.11771	1561.1
8.9	891	60	NaN	5.8901	19.909	6.6401	-181.8	13.105	9.8778	-30.574	-766.23	1090.8	31.848	793.47	1089.3	23.649	24.005	0	0	1.3122	8.3749	-19.129	-13.044	3.5983	-4.0904	19.856	13.157	4.9104	4.2845	0.72746	0.11334	1560.9
8.91	892	60	NaN	5.8908	19.906	6.6171	-181.79	13.094	9.8834	-30.491	-766.24	1090.8	31.847	793.44	1089.3	23.649	24.005	0	0	1.3907	8.4565	-19.125	-13.04	3.602	-4.0795	19.853	13.146	4.9927	4.377	0.72881	0.10601	1560.9
8.92	893	60	NaN	5.9001	19.895	6.6105	-181.78	13.087	9.9102	-30.47	-766.23	1090.8	31.9	793.42	1089.3	23.649	24.005	0	0	1.4378	8.5055	-19.12	-13.036	3.6101	-4.0682	19.843	13.139	5.0478	4.4372	0.72285	0.10333	1560.9
8.93	894	60	NaN	5.8574	19.815	6.7459	-181.77	13.072	9.9082	-30.963	-766.44	1090.8	31.881	793.42	1089.3	23.649	24.005	0	0	1.4271	8.4944	-19.115	-13.03	3.5503	-4.0819	19.76	13.127	4.9774	4.4125	0.64564	0.09621	1561.1
8.94	895	60	NaN	5.8593	19.817	6.719	-181.77	13.073	9.8743	-30.874	-766.39	1090.8	31.784	793.39	1089.3	23.649	24.005	0	0	1.5138	8.5845	-19.11	-13.025	3.5589	-4.0721	19.763	13.127	5.0727	4.5124	0.65329	0.10143	1561
8.95	896	60	NaN	5.8877	19.862	6.6051	-181.77	13.074	9.8532	-30.474	-766.2	1090.8	31.726	793.37	1089.3	23.649	24.005	0	0	1.5916	8.6654	-19.105	-13.02	3.6038	-4.0525	19.81	13.126	5.1954	4.6129	0.70497	0.10567	1560.8
8.96	897	60	NaN	5.8926	19.86	6.5802	-181.77	13.052	9.8938	-30.392	-766.19	1090.8	31.831	793.4	1089.3	23.649	24.005	0	0	1.5951	8.6691	-19.098	-13.014	3.6079	-4.0518	19.807	13.105	5.203	4.6173	0.70858	0.091107	1560.8
8.97	898	60	NaN	5.8789	19.86	6.5779	-181.76	13.061	9.8901	-30.395	-766.14	1090.8	31.829	793.36	1089.3	23.649	24.005	0	0	1.5901	8.6639	-19.09	-13.006	3.594	-4.0465	19.808	13.114	5.1841	4.6174	0.71745	0.10822	1560.7
8.98	899	60	NaN	5.8402	19.795	6.7222	-181.77	13.06	9.8562	-30.892	-766.32	1090.8	31.761	793.36	1089.3	23.649	24.005	0	0	1.5816	8.6551	-19.081	-12.997	3.5398	-4.0714	19.739	13.116	5.1215	4.5837	0.65818	0.11886	1560.9
8.99	900	60	NaN	5.8398	19.789	6.7154	-181.78	13.062	9.8575	-30.86	-766.3	1090.8	31.794	793.35	1089.3	23.649	24.005	0	0	1.542	8.6138	-19.078	-12.993	3.5394	-4.0792	19.734	13.117	5.0814	4.5347	0.65677	0.12347	1560.9
9	901	60	NaN	5.8676	19.832	6.5935	-181.78	13.065	9.8751	-30.424	-766.12	1090.7	31.873	793.34	1089.3	23.649	24.005	0	0	1.519	8.5899	-19.076	-12.991	3.5799	-4.0701	19.78	13.117	5.0989	4.5198	0.70446	0.12539	1560.7
9.01	902	60	NaN	5.8703	19.833	6.5847	-181.79	13.06	9.8423	-30.374	-766.1	1090.7	31.812	793.35	1089.3	23.649	24.005	0	0	1.6001	8.6743	-19.073	-12.989	3.5867	-4.0712	19.781	13.111	5.1868	4.6031	0.70771	0.12241	1560.7
9.02	903	60	NaN	5.8704	19.825	6.6203	-181.8	13.058	9.8359	-30.494	-766.09	1090.7	31.806	793.35	1089.3	23.649	24.005	0	0	1.5637	8.6364	-19.072	-12.988	3.5827	-4.0862	19.773	13.11	5.1464	4.5502	0.70135	0.12277	1560.7
9.03	904	60	NaN	5.8416	19.773	6.7408	-181.8	13.049	9.8469	-30.923	-766.25	1090.8	31.866	793.38	1089.3	23.649	24.005	0	0	1.4692	8.5382	-19.071	-12.987	3.5361	-4.1103	19.719	13.104	5.0053	4.4279	0.64794	0.11715	1560.9
9.04	905	60	NaN	5.852	19.777	6.7285	-181.81	13.045	9.8382	-30.88	-766.23	1090.8	31.861	793.38	1089.3	23.649	24.005	0	0	1.4657	8.5345	-19.071	-12.986	3.5483	-4.1109	19.723	13.1	5.014	4.4236	0.65201	0.11369	1560.9
9.05	906	60	NaN	5.8987	19.836	6.5896	-181.81	13.048	9.8162	-30.389	-766.01	1090.7	31.803	793.35	1089.3	23.649	24.005	0	0	1.4305	8.4979	-19.071	-12.987	3.6148	-4.0903	19.784	13.1	5.0453	4.4076	0.71273	0.11333	1560.6
9.06	907	60	NaN	5.8986	19.836	6.5816	-181.8	13.045	9.8376	-30.376	-766.02	1090.7	31.876	793.36	1089.3	23.649	24.005	0	0	1.3653	8.4301	-19.072	-12.987	3.6125	-4.0901	19.784	13.097	4.9778	4.34	0.71162	0.10944	1560.6
9.07	908	60	NaN	5.9082	19.833	6.5871	-181.82	13.051	9.7997	-30.398	-766.01	1090.8	31.808	793.36	1089.3	23.649	24.005	0	0	1.3052	8.3677	-19.072	-12.988	3.6238	-4.1012	19.781	13.103	4.929	4.2665	0.70884	0.11495	1560.6
9.08	909	60	NaN	5.8837	19.778	6.7011	-181.83	13.038	9.8218	-30.801	-766.19	1090.8	31.918	793.41	1089.3	23.649	24.005	0	0	1.2489	8.3092	-19.072	-12.988	3.5808	-4.1378	19.724	13.092	4.8298	4.1714	0.65157	0.10429	1560.9
9.09	910	60	NaN	5.8594	19.734	6.7988	-181.85	13.034	9.8321	-31.148	-766.33	1090.9	31.981	793.43	1089.3	23.649	24.005	0	0	1.1889	8.2467	-19.072	-12.987	3.5417	-4.164	19.678	13.09	4.7305	4.0827	0.60646	0.1029	1561
9.1	911	60	NaN	5.8648	19.745	6.784	-181.85	13.048	9.7999	-31.097	-766.27	1090.8	31.901	793.41	1089.3	23.649	24.005	0	0	1.1571	8.2137	-19.071	-12.987	3.5517	-4.1604	19.689	13.103	4.7088	4.0533	0.61779	0.11621	1561
9.11	912	60	NaN	5.9219	19.814	6.6084	-181.85	13.042	9.7906	-30.463	-766.02	1090.8	31.882	793.43	1089.3	23.649	24.005	0	0	1.1606	8.2174	-19.072	-12.987	3.6325	-4.1421	19.761	13.095	4.7931	4.0752	0.68918	0.1072	1560.7
9.12	913	60	NaN	5.8787	19.756	6.7242	-181.87	13.066	9.7575	-30.865	-766.25	1090.8	31.825	793.41	1089.3	23.649	24.005	0	0	1.1299	8.1854	-19.073	-12.988	3.577	-4.1715	19.701	13.121	4.7069	4.0138	0.62821	0.13271	1560.9
9.13	914	60	NaN	5.8589	19.73	6.791	-181.88	13.073	9.7638	-31.1	-766.34	1090.8	31.854	793.42	1089.3	23.649	24.005	0	0	1.086	8.1398	-19.074	-12.989	3.5476	-4.1918	19.674	13.129	4.6336	3.948	0.60064	0.13969	1561
9.14	915	60	NaN	5.8733	19.756	6.7519	-181.88	13.072	9.7809	-30.954	-766.24	1090.8	31.897	793.44	1089.3	23.649	24.005	0	0	1.0237	8.075	-19.074	-12.99	3.5657	-4.1891	19.701	13.127	4.5894	3.8859	0.6273	0.13736	1560.9
9.15	916	60	NaN	5.9101	19.818	6.623	-181.87	13.077	9.7801	-30.482	-766.02	1090.8	31.886	793.44	1089.3	24.831	24.005	0	0	0.99143	8.0414	-19.075	-12.99	3.6199	-4.1646	19.766	13.129	4.6113	3.8768	0.6907	0.13907	1560.7
9.16	917	60	NaN	5.9183	19.821	6.5791	-181.87	13.095	9.7729	-30.328	-766.02	1090.7	31.854	793.44	1089.3	26.899	24.005	0	0	1.0091	8.0598	-19.077	-12.992	3.6349	-4.1567	19.77	13.146	4.644	3.9031	0.69311	0.15412	1560.7
9.17	918	60	NaN	5.8762	19.759	6.7397	-181.87	13.093	9.8017	-30.882	-766.26	1090.8	31.908	793.45	1089.3	24.012	24.005	0	0	0.93787	7.9857	-19.078	-12.993	3.5708	-4.1778	19.705	13.147	4.5087	3.8079	0.62691	0.15326	1561
9.18	919	60	NaN	5.89	19.777	6.6944	-181.87	13.09	9.8246	-30.719	-766.21	1090.8	31.956	793.48	1089.4	23.814	24.005	0	0	0.86564	7.9107	-19.078	-12.994	3.5888	-4.1704	19.724	13.143	4.4544	3.7402	0.64518	0.14881	1560.9
9.19	920	60	NaN	5.9244	19.825	6.574	-181.87	13.093	9.8273	-30.3	-766.05	1090.7	31.96	793.49	1089.4	27.225	24.169	0	0	0.8515	7.896	-19.078	-12.993	3.6382	-4.1524	19.774	13.144	4.4897	3.7436	0.69652	0.15073	1560.8
9.2	921	60	NaN	5.9195	19.82	6.6023	-181.87	13.106	9.8082	-30.408	-766.07	1090.8	31.906	793.48	1089.4	27.506	26.033	0	0	0.80578	7.8484	-19.078	-12.994	3.6314	-4.1548	19.769	13.156	4.4371	3.6936	0.69117	0.16203	1560.8
9.21	922	60	NaN	5.9119	19.82	6.6263	-181.87	13.106	9.8226	-30.485	-766.09	1090.8	31.93	793.51	1089.4	29.515	28.883	0	0	0.75926	7.8001	-19.079	-12.995	3.6201	-4.1577	19.77	13.156	4.3794	3.6424	0.69022	0.16124	1560.9
9.22	923	60	NaN	5.9153	19.823	6.6071	-181.87	13.108	9.8464	-30.429	-766.1	1090.8	31.989	793.54	1089.4	30.364	27.262	0	0	0.80453	7.8471	-19.081	-12.997	3.6235	-4.1607	19.773	13.158	4.428	3.6864	0.69198	0.16112	1560.9
9.23	924	60	NaN	5.9201	19.826	6.5912	-181.87	13.12	9.85	-30.376	-766.1	1090.7	31.995	793.56	1089.4	32.999	32.554	0	0	0.84607	7.8903	-19.083	-12.998	3.6301	-4.1581	19.777	13.169	4.4761	3.7322	0.69461	0.17095	1560.9
9.24	925	60	NaN	5.9253	19.83	6.5811	-181.86	13.138	9.8319	-30.336	-766.11	1090.7	31.945	793.56	1089.4	33.447	32.401	0	0	0.87077	7.916	-19.083	-12.999	3.6385	-4.1509	19.782	13.186	4.5093	3.765	0.69848	0.18725	1560.9
9.25	926	60	NaN	5.9326	19.834	6.5623	-181.86	13.15	9.806	-30.272	-766.09	1090.7	31.877	793.54	1089.4	33.957	33.694	0	0	0.91518	7.9622	-19.084	-12.999	3.6507	-4.1439	19.786	13.197	4.5659	3.8183	0.70253	0.19799	1560.9
9.26	927	60	NaN	5.924	19.832	6.6004	-181.86	13.15	9.8373	-30.4	-766.13	1090.8	31.967	793.6	1089.4	36.389	35.729	0	0	0.97233	8.0216	-19.085	-13	3.6342	-4.1487	19.783	13.199	4.6065	3.8729	0.69822	0.19807	1561
9.27	928	60	NaN	5.9172	19.835	6.6236	-181.85	13.172	9.8238	-30.466	-766.14	1090.8	31.938	793.6	1089.4	37.318	35.497	0	0	1.039	8.0909	-19.088	-13.003	3.6261	-4.146	19.787	13.221	4.6651	3.945	0.699	0.21801	1561
9.28	929	60	NaN	5.92	19.841	6.6153	-181.86	13.182	9.8191	-30.42	-766.14	1090.8	31.931	793.62	1089.4	38.691	38.331	0	0	1.0416	8.0936	-19.09	-13.006	3.6308	-4.1449	19.792	13.231	4.6724	3.9487	0.70162	0.22496	1561
9.29	930	60	NaN	5.93	19.844	6.5944	-181.86	13.175	9.8293	-30.33	-766.14	1090.8	31.963	793.65	1089.4	38.64	37.769	0	0	0.97783	8.0273	-19.093	-13.009	3.6431	-4.1456	19.796	13.224	4.6209	3.8817	0.70266	0.21491	1561
9.3	931	60	NaN	5.9352	19.844	6.6157	-181.85	13.173	9.8195	-30.38	-766.13	1090.8	31.934	793.67	1089.4	39.932	36.975	0	0	1.0717	8.1249	-19.094	-13.01	3.6474	-4.1403	19.795	13.222	4.7191	3.9846	0.70128	0.21216	1561
9.31	932	60	NaN	5.932	19.841	6.6265	-181.85	13.183	9.8041	-30.418	-766.15	1090.8	31.908	793.68	1089.4	39.109	37.646	0	0	1.1763	8.2336	-19.095	-13.01	3.6438	-4.1367	19.793	13.232	4.8201	4.0969	0.69769	0.2211	1561.1
9.32	933	60	NaN	5.9259	19.841	6.6419	-181.86	13.176	9.8185	-30.454	-766.17	1090.8	31.966	793.73	1089.4	38.571	37.036	0	0	1.2782	8.3395	-19.097	-13.013	3.6344	-4.1486	19.793	13.224	4.9126	4.1909	0.69524	0.2116	1561.1
9.33	934	60	NaN	5.9031	19.809	6.7224	-181.86	13.177	9.8048	-30.728	-766.28	1090.8	31.941	793.75	1089.4	38.839	37.407	0	0	1.312	8.3748	-19.1	-13.016	3.6026	-4.1637	19.759	13.227	4.9147	4.211	0.6587	0.211	1561.3
9.34	935	60	NaN	5.8675	19.752	6.8468	-181.86	13.191	9.7679	-31.175	-766.47	1090.9	31.849	793.72	1089.4	37.073	37.833	0	0	1.2518	8.3121	-19.104	-13.02	3.5543	-4.1765	19.699	13.243	4.8061	4.1356	0.59478	0.22336	1561.5
9.35	936	60	NaN	5.8549	19.748	6.8471	-181.87	13.187	9.8267	-31.177	-766.49	1090.9	32.035	793.77	1089.5	40.093	38.396	0	0	1.2772	8.3386	-19.106	-13.021	3.5348	-4.1931	19.697	13.239	4.8121	4.1455	0.59112	0.2173	1561.5
9.36	937	60	NaN	5.8996	19.815	6.6929	-181.88	13.194	9.7911	-30.633	-766.22	1090.8	31.954	793.75	1089.5	40.087	38.738	0	0	1.315	8.3778	-19.107	-13.023	3.6021	-4.1785	19.767	13.243	4.9171	4.1993	0.65939	0.21974	1561.2
9.37	938	60	NaN	5.9157	19.837	6.6378	-181.89	13.183	9.8039	-30.432	-766.13	1090.8	32.001	793.78	1089.5	36.774	37.847	0	0	1.3503	8.4145	-19.109	-13.025	3.6238	-4.1784	19.789	13.231	4.974	4.2361	0.68029	0.206	1561.2
9.38	939	60	NaN	5.9151	19.833	6.6506	-181.89	13.178	9.8158	-30.46	-766.13	1090.8	32.051	793.8	1089.5	40.613	39.216	0	0	1.3426	8.4065	-19.111	-13.027	3.6204	-4.1866	19.786	13.225	4.9629	4.2199	0.67489	0.19868	1561.2
9.39	940	60	NaN	5.9075	19.818	6.6993	-181.9	13.191	9.7928	-30.607	-766.15	1090.8	32.014	793.79	1089.5	38.329	38.15	0	0	1.32	8.383	-19.113	-13.029	3.6087	-4.1971	19.771	13.238	4.9287	4.1859	0.65747	0.20965	1561.2
9.4	941	60	NaN	5.8653	19.744	6.8359	-181.9	13.187	9.7968	-31.094	-766.4	1090.8	32.038	793.81	1089.5	39.072	35.431	0	0	1.2483	8.3085	-19.114	-13.029	3.5482	-4.2193	19.694	13.237	4.7965	4.0892	0.57971	0.20773	1561.5
9.41	942	60	NaN	5.8512	19.733	6.8701	-181.91	13.207	9.7549	-31.21	-766.43	1090.9	31.941	793.77	1089.5	39.225	38.238	0	0	1.2042	8.2627	-19.114	-13.03	3.5333	-4.2251	19.682	13.257	4.7375	4.0376	0.56794	0.22744	1561.5
9.42	943	60	NaN	5.8528	19.731	6.8625	-181.92	13.22	9.7437	-31.184	-766.41	1090.8	31.927	793.75	1089.5	38.199	35.796	0	0	1.296	8.3581	-19.116	-13.032	3.5364	-4.2355	19.681	13.27	4.8324	4.1226	0.56441	0.2384	1561.4
9.43	944	60	NaN	5.8607	19.732	6.8483	-181.93	13.227	9.7536	-31.138	-766.4	1090.8	31.973	793.76	1089.5	40.775	36.609	0	0	1.3098	8.3724	-19.118	-13.034	3.5442	-4.2497	19.681	13.277	4.854	4.1227	0.5631	0.24318	1561.4
9.44	945	60	NaN	5.8708	19.743	6.835	-181.94	13.233	9.7575	-31.093	-766.36	1090.8	32.008	793.77	1089.5	40.704	37.202	0	0	1.2885	8.3503	-19.12	-13.036	3.5546	-4.2604	19.693	13.284	4.8431	4.0899	0.57251	0.24819	1561.4
9.45	946	60	NaN	5.9214	19.821	6.6588	-181.95	13.242	9.722	-30.473	-766.11	1090.8	31.922	793.76	1089.5	40.519	38.155	0	0	1.2955	8.3576	-19.12	-13.036	3.6308	-4.2445	19.773	13.29	4.9263	4.1131	0.653	0.25416	1561.1
9.46	947	60	NaN	5.8845	19.774	6.797	-181.96	13.25	9.7152	-30.961	-766.29	1090.8	31.91	793.73	1089.5	40.513	38.58	0	0	1.3157	8.3785	-19.121	-13.037	3.5766	-4.2683	19.723	13.3	4.8923	4.1103	0.60234	0.26357	1561.3
9.47	948	60	NaN	5.8944	19.79	6.7761	-181.97	13.243	9.7336	-30.899	-766.26	1090.8	31.964	793.74	1089.5	38.507	36.888	0	0	1.3468	8.4109	-19.122	-13.037	3.5868	-4.2732	19.74	13.293	4.9336	4.1376	0.61868	0.25565	1561.3
9.48	949	60	NaN	5.9179	19.83	6.7038	-181.97	13.231	9.7661	-30.659	-766.18	1090.8	32.051	793.75	1089.5	39.057	38.268	0	0	1.372	8.4371	-19.123	-13.039	3.6158	-4.2684	19.781	13.28	4.9878	4.1687	0.65771	0.24171	1561.2
9.49	950	60	NaN	5.8689	19.778	6.8701	-181.96	13.233	9.7934	-31.251	-766.43	1090.9	32.113	793.68	1089.4	40.214	37.901	0	0	1.395	8.461	-19.125	-13.041	3.5431	-4.2845	19.725	13.286	4.9381	4.1765	0.60011	0.24515	1561.4
9.5	951	60	NaN	5.8664	19.791	6.8596	-181.96	13.238	9.7336	-31.224	-766.45	1090.9	31.934	793.65	1089.5	40.462	36.215	0	0	1.462	8.5307	-19.127	-13.043	3.5481	-4.2779	19.739	13.29	5.0101	4.2528	0.61194	0.24719	1561.4
9.51	952	60	NaN	5.8587	19.801	6.8566	-181.96	13.223	9.7509	-31.235	-766.46	1090.9	31.979	793.66	1089.5	39.216	36.434	0	0	1.497	8.5671	-19.129	-13.044	3.5384	-4.2809	19.749	13.275	5.0355	4.2861	0.62061	0.23024	1561.4
9.52	953	60	NaN	5.8775	19.846	6.7853	-181.96	13.211	9.7557	-30.993	-766.36	1090.8	31.981	793.65	1089.5	39.276	36.902	0	0	1.497	8.5671	-19.13	-13.046	3.5658	-4.2678	19.796	13.262	5.0629	4.2993	0.66535	0.21613	1561.3
9.53	954	60	NaN	5.9071	19.909	6.679	-181.95	13.202	9.7419	-30.62	-766.22	1090.8	31.926	793.63	1089.4	39.662	36.529	0	0	1.5422	8.614	-19.133	-13.049	3.6109	-4.2451	19.859	13.251	5.1531	4.3689	0.72609	0.20218	1561.1
9.54	955	60	NaN	5.8966	19.928	6.6529	-181.95	13.174	9.7604	-30.547	-766.26	1090.8	31.973	793.64	1089.4	40.652	37.846	0	0	1.586	8.6596	-19.136	-13.051	3.6014	-4.2435	19.878	13.224	5.1875	4.4162	0.7424	0.17286	1561.2
9.55	956	60	NaN	5.8952	19.934	6.6538	-181.94	13.174	9.77	-30.55	-766.28	1090.8	31.985	793.6	1089.4	40.23	38.572	0	0	1.6199	8.6948	-19.136	-13.052	3.5994	-4.2376	19.884	13.224	5.2193	4.4573	0.74793	0.17204	1561.1
9.56	957	60	NaN	5.8897	19.943	6.6505	-181.93	13.164	9.7738	-30.545	-766.35	1090.8	31.979	793.57	1089.4	41.61	37.58	0	0	1.66	8.7366	-19.137	-13.053	3.5944	-4.2285	19.893	13.214	5.2545	4.508	0.75542	0.16127	1561.2
9.57	958	60	NaN	5.8848	19.958	6.6378	-181.93	13.141	9.7832	-30.504	-766.42	1090.8	31.994	793.56	1089.4	39.476	36.998	0	0	1.7096	8.7881	-19.139	-13.055	3.5906	-4.2228	19.907	13.192	5.3002	4.5653	0.76783	0.13726	1561.2
9.58	959	60	NaN	5.8813	19.978	6.6271	-181.93	13.109	9.8055	-30.461	-766.48	1090.8	32.05	793.57	1089.4	40.164	35.388	0	0	1.7587	8.8392	-19.142	-13.057	3.5867	-4.2226	19.926	13.161	5.3454	4.6166	0.78483	0.10339	1561.3
9.59	960	60	NaN	5.8743	19.999	6.6557	-181.92	13.078	9.8445	-30.541	-766.51	1090.8	32.141	793.57	1089.4	40.086	38.071	0	0	1.8233	8.9063	-19.144	-13.059	3.5735	-4.2245	19.946	13.132	5.3968	4.6818	0.80199	0.072817	1561.3
9.6	961	60	NaN	5.8818	20.035	6.6637	-181.92	13.082	9.8108	-30.535	-766.53	1090.9	32.043	793.53	1089.4	39.11	38.098	0	0	1.9294	9.0166	-19.144	-13.06	3.5847	-4.2148	19.981	13.135	5.5141	4.8018	0.83695	0.075442	1561.3
9.61	962	60	NaN	5.884	20.051	6.6713	-181.91	13.075	9.7939	-30.534	-766.59	1090.9	31.99	793.51	1089.4	39.878	38.008	0	0	1.9975	9.0875	-19.146	-13.061	3.589	-4.2079	19.997	13.129	5.5866	4.8796	0.85133	0.06812	1561.3
9.62	963	60	NaN	5.8877	20.062	6.6697	-181.91	13.06	9.7896	-30.511	-766.64	1090.9	31.977	793.5	1089.4	41.366	36.326	0	0	2.0458	9.1376	-19.147	-13.062	3.5941	-4.2046	20.007	13.115	5.6399	4.933	0.86035	0.052623	1561.4
9.63	964	60	NaN	5.8941	20.078	6.6569	-181.91	13.043	9.7928	-30.46	-766.67	1090.9	31.993	793.52	1089.4	38.994	36.503	0	0	2.0685	9.1612	-19.147	-13.063	3.6018	-4.2051	20.023	13.098	5.6703	4.9561	0.87569	0.035201	1561.4
9.64	965	60	NaN	5.8859	20.094	6.6507	-181.92	13.034	9.8129	-30.448	-766.7	1090.9	32.054	793.53	1089.4	42.318	37.328	0	0	2.0767	9.1697	-19.148	-13.063	3.5918	-4.21	20.039	13.089	5.6685	4.9597	0.89148	0.026071	1561.5
9.65	966	60	NaN	5.879	20.12	6.6639	-181.92	13.032	9.8068	-30.498	-766.74	1090.9	32.043	793.5	1089.4	41.63	39.578	0	0	2.0308	9.1221	-19.148	-13.063	3.5836	-4.2194	20.064	13.087	5.6144	4.9027	0.9159	0.024055	1561.5
9.66	967	60	NaN	5.8803	20.134	6.647	-181.92	13.036	9.7864	-30.439	-766.76	1090.9	31.981	793.47	1089.4	41.48	38.889	0	0	2.0788	9.1719	-19.148	-13.064	3.5893	-4.2089	20.078	13.092	5.6681	4.9629	0.93	0.028179	1561.5
9.67	968	60	NaN	5.8816	20.147	6.6354	-181.92	13.039	9.7817	-30.403	-766.78	1090.9	31.973	793.45	1089.4	42.108	37.275	0	0	2.178	9.2751	-19.149	-13.064	3.5922	-4.2047	20.092	13.094	5.7703	5.0704	0.94335	0.029917	1561.5
9.68	969	60	NaN	5.8764	20.17	6.6559	-181.93	13.031	9.8107	-30.488	-766.8	1090.9	32.084	793.47	1089.4	42.336	38.957	0	0	2.2839	9.3852	-19.15	-13.066	3.5799	-4.2261	20.113	13.087	5.8638	5.1591	0.96324	0.021794	1561.5
9.69	970	60	NaN	5.8801	20.178	6.6266	-181.93	13.026	9.8202	-30.388	-766.82	1090.9	32.103	793.47	1089.4	39.465	38.867	0	0	2.3695	9.4742	-19.152	-13.068	3.5866	-4.2198	20.122	13.082	5.9561	5.2543	0.96992	0.01401	1561.5
9.7	971	60	NaN	5.8855	20.182	6.6459	-181.93	13.028	9.8327	-30.458	-766.83	1090.9	32.153	793.47	1089.4	40.668	37.665	0	0	2.4368	9.5442	-19.155	-13.07	3.5876	-4.2322	20.126	13.084	6.0244	5.312	0.97118	0.013851	1561.6
9.71	972	60	NaN	5.8871	20.185	6.6575	-181.94	13.033	9.8391	-30.503	-766.83	1090.9	32.181	793.45	1089.4	40.776	36.944	0	0	2.4579	9.5661	-19.157	-13.073	3.5864	-4.2363	20.129	13.089	6.0444	5.3298	0.97208	0.016275	1561.5
9.72	973	60	NaN	5.8899	20.184	6.6588	-181.93	13.037	9.8333	-30.513	-766.83	1090.9	32.175	793.44	1089.4	41.719	37.883	0	0	2.4791	9.5881	-19.159	-13.075	3.5891	-4.2347	20.127	13.094	6.0682	5.3534	0.96811	0.019062	1561.5
9.73	974	60	NaN	5.9008	20.173	6.6616	-181.94	13.04	9.8133	-30.523	-766.85	1090.9	32.143	793.43	1089.4	39.574	37.066	0	0	2.6027	9.7167	-19.162	-13.078	3.6009	-4.2376	20.116	13.097	6.2037	5.4791	0.95343	0.019728	1561.5
9.74	975	60	NaN	5.9115	20.165	6.6648	-181.94	13.032	9.8056	-30.532	-766.82	1090.9	32.131	793.45	1089.4	39.351	37.51	0	0	2.7022	9.8201	-19.165	-13.081	3.6117	-4.2393	20.107	13.089	6.3139	5.5808	0.94225	0.0084562	1561.5
9.75	976	60	NaN	5.9161	20.138	6.6536	-181.95	13.041	9.7727	-30.516	-766.84	1090.9	32.059	793.41	1089.4	40.598	38.815	0	0	2.7728	9.8935	-19.168	-13.084	3.6195	-4.2434	20.08	13.099	6.3923	5.6501	0.91196	0.014875	1561.5
9.76	977	60	NaN	5.9139	20.114	6.6406	-181.95	13.042	9.7645	-30.501	-766.85	1091	32.057	793.4	1089.4	41.927	37.02	0	0	2.9003	10.026	-19.171	-13.086	3.6179	-4.2474	20.056	13.1	6.5181	5.7786	0.88565	0.01374	1561.5
9.77	978	60	NaN	5.9095	20.096	6.6402	-181.95	13.034	9.783	-30.523	-766.84	1090.9	32.122	793.42	1089.4	41.583	38.672	0	0	3.012	10.142	-19.169	-13.085	3.6103	-4.2506	20.039	13.092	6.6223	5.8915	0.86946	0.0066562	1561.5
9.78	979	60	NaN	5.9112	20.078	6.6684	-181.95	13.03	9.8026	-30.616	-766.84	1090.9	32.18	793.42	1089.4	39.848	38.034	0	0	3.0788	10.212	-19.161	-13.077	3.6064	-4.2528	20.022	13.087	6.6852	5.9588	0.86042	0.0098277	1561.5
9.79	980	60	NaN	5.9039	20.07	6.6466	-181.95	13.024	9.8031	-30.566	-766.84	1091	32.197	793.42	1089.4	40.143	38.324	0	0	3.0683	10.201	-19.16	-13.076	3.6003	-4.253	20.014	13.081	6.6686	5.9477	0.85361	0.0051143	1561.5
9.8	981	60	NaN	5.8969	20.055	6.6526	-181.95	13.017	9.8017	-30.622	-766.84	1090.9	32.207	793.44	1089.4	39.359	38.545	0	0	3.0346	10.166	-19.16	-13.076	3.591	-4.2519	19.999	13.072	6.6256	5.9138	0.83861	-0.0035829	1561.5
9.81	982	60	NaN	5.8945	20.047	6.6506	-181.94	13.012	9.7867	-30.646	-766.82	1090.9	32.17	793.45	1089.4	41.16	37.833	0	0	3.0482	10.18	-19.162	-13.077	3.589	-4.2464	19.991	13.068	6.6372	5.9333	0.82901	-0.0096529	1561.5
9.82	983	60	NaN	5.8934	20.045	6.646	-181.94	13.01	9.7688	-30.65	-766.81	1090.9	32.122	793.46	1089.4	39.12	37.563	0	0	3.0802	10.213	-19.163	-13.079	3.5896	-4.2427	19.989	13.066	6.6697	5.9703	0.82579	-0.012646	1561.5
9.83	984	60	NaN	5.8821	20.035	6.6906	-181.95	13.002	9.7863	-30.818	-766.8	1091	32.19	793.48	1089.4	41.186	39.524	0	0	3.1331	10.268	-19.163	-13.078	3.5697	-4.2577	19.979	13.059	6.7028	6.0104	0.8156	-0.019387	1561.6
9.84	985	60	NaN	5.8845	20.035	6.6544	-181.95	13.002	9.7859	-30.724	-766.79	1090.9	32.201	793.5	1089.4	40.813	38.127	0	0	3.1616	10.298	-19.162	-13.078	3.5751	-4.2579	19.978	13.059	6.7366	6.0397	0.81619	-0.019055	1561.6
9.85	986	60	NaN	5.867	20.032	6.6519	-181.93	13.004	9.7921	-30.768	-766.76	1091	32.204	793.5	1089.4	39.48	37.314	0	0	3.1846	10.322	-19.161	-13.077	3.5558	-4.2453	19.975	13.06	6.7404	6.0763	0.81364	-0.01642	1561.5
9.86	987	60	NaN	5.8457	20.026	6.659	-181.92	13.013	9.7782	-30.849	-766.73	1091	32.156	793.48	1089.4	40.163	36.891	0	0	3.241	10.38	-19.158	-13.074	3.5332	-4.2362	19.968	13.07	6.7741	6.144	0.81005	-0.0038655	1561.5
9.87	988	60	NaN	5.8325	20.018	6.6553	-181.93	13.026	9.7497	-30.88	-766.73	1091	32.088	793.46	1089.4	41.671	36.948	0	0	3.2601	10.4	-19.156	-13.071	3.5213	-4.2392	19.961	13.083	6.7814	6.1609	0.8049	0.011878	1561.5
9.88	989	60	NaN	5.8289	20.01	6.6339	-181.93	13.012	9.7865	-30.813	-766.75	1091	32.198	793.5	1089.4	39.96	37.104	0	0	3.2517	10.391	-19.153	-13.069	3.5163	-4.2472	19.953	13.069	6.7679	6.1442	0.79989	0.00017127	1561.5
9.89	990	60	NaN	5.8171	20.001	6.6223	-181.93	13.024	9.7584	-30.814	-766.73	1091	32.1	793.46	1089.4	40.645	36.701	0	0	3.2375	10.377	-19.15	-13.066	3.5079	-4.2344	19.943	13.082	6.7454	6.1422	0.79312	0.015883	1561.5
9.9	991	60	NaN	5.8048	19.973	6.6199	-181.91	13.027	9.7549	-30.843	-766.73	1091	32.064	793.45	1089.4	39.364	37.494	0	0	3.2172	10.356	-19.147	-13.063	3.4959	-4.2232	19.916	13.085	6.7131	6.1323	0.76857	0.022063	1561.4
9.91	992	60	NaN	5.7917	19.94	6.6102	-181.91	13.025	9.7667	-30.845	-766.73	1091	32.07	793.44	1089.4	42.546	37.066	0	0	3.1539	10.29	-19.143	-13.058	3.4825	-4.2163	19.883	13.082	6.6364	6.0733	0.74049	0.023766	1561.4
9.92	993	60	NaN	5.7751	19.912	6.586	-181.91	13.021	9.7777	-30.8	-766.74	1091	32.079	793.44	1089.5	41.685	37.136	0	0	3.1095	10.244	-19.138	-13.054	3.4672	-4.2135	19.855	13.078	6.5767	6.03	0.71636	0.023878	1561.4
9.93	994	60	NaN	5.7453	19.868	6.5825	-181.9	13.007	9.7886	-30.861	-766.75	1091	32.095	793.45	1089.5	40.997	38.226	0	0	3.0846	10.218	-19.134	-13.05	3.4346	-4.213	19.812	13.063	6.5192	6.0047	0.678	0.012775	1561.5
9.94	995	60	NaN	5.734	19.846	6.5554	-181.89	13.001	9.8175	-30.801	-766.73	1091	32.153	793.43	1089.5	40.5	38.856	0	0	3.0032	10.133	-19.132	-13.048	3.4233	-4.1988	19.791	13.056	6.4265	5.9342	0.65849	0.0084705	1561.4
9.95	996	60	NaN	5.7174	19.821	6.5211	-181.88	12.993	9.8175	-30.734	-766.73	1091	32.147	793.43	1089.5	41.498	35.052	0	0	2.9185	10.045	-19.131	-13.046	3.4094	-4.1916	19.766	13.048	6.3279	5.8534	0.63537	0.0011293	1561.4
9.96	997	60	NaN	5.6923	19.788	6.4891	-181.88	12.984	9.8043	-30.689	-766.74	1091	32.114	793.43	1089.5	38.343	37.241	0	0	2.8343	9.9574	-19.13	-13.045	3.3871	-4.188	19.733	13.039	6.2214	5.7693	0.60293	-0.0063511	1561.4
9.97	998	60	NaN	5.661	19.745	6.4667	-181.88	12.98	9.8022	-30.676	-766.74	1091	32.109	793.39	1089.5	39.484	36.61	0	0	2.7438	9.8633	-19.129	-13.044	3.3565	-4.1805	19.69	13.035	6.1003	5.6828	0.56141	-0.008917	1561.4
9.98	999	60	NaN	5.6317	19.704	6.455	-181.87	12.973	9.7726	-30.697	-766.76	1091	32.028	793.37	1089.5	41.188	37.212	0	0	2.645	9.7606	-19.128	-13.043	3.3294	-4.1746	19.649	13.028	5.9744	5.586	0.52118	-0.015494	1561.4
9.99	1000	60	NaN	5.5892	19.644	6.4296	-181.88	12.95	9.7942	-30.689	-766.78	1091	32.123	793.39	1089.5	39.162	37.566	0	0	2.5428	9.6544	-19.127	-13.043	3.2837	-4.1828	19.59	13.005	5.8266	5.4715	0.46205	-0.038295	1561.4
10	1001	60	NaN	5.5617	19.604	6.3931	-181.88	12.939	9.7999	-30.627	-766.8	1091	32.171	793.4	1089.5	39.96	37.676	0	0	2.4173	9.5238	-19.127	-13.042	3.2568	-4.1874	19.549	12.993	5.674	5.3364	0.4224	-0.04921	1561.5
10.01	1002	60	NaN	5.5378	19.567	6.3403	-181.89	12.939	9.7759	-30.508	-766.79	1091	32.137	793.37	1089.5	41.904	36.133	0	0	2.2406	9.3402	-19.126	-13.041	3.2384	-4.1891	19.512	12.993	5.4791	5.1511	0.38695	-0.047621	1561.4
10.02	1003	60	NaN	5.4891	19.495	6.2671	-181.91	12.938	9.7341	-30.355	-766.77	1091	32.079	793.32	1089.5	39.887	37.15	0	0	2.1753	9.2723	-19.126	-13.041	3.1974	-4.1975	19.441	12.993	5.3727	5.0748	0.31552	-0.048412	1561.3
10.03	1004	60	NaN	5.4514	19.455	6.2787	-181.92	12.924	9.7564	-30.458	-766.78	1090.9	32.169	793.36	1089.5	41.115	35.648	0	0	2.1476	9.2435	-19.126	-13.042	3.1526	-4.2156	19.402	12.978	5.3003	5.0279	0.27571	-0.063994	1561.4
10.04	1005	60	NaN	5.4323	19.427	6.2917	-181.92	12.916	9.745	-30.524	-766.76	1090.9	32.162	793.37	1089.5	40.707	37.021	0	0	2.1223	9.2171	-19.125	-13.041	3.1314	-4.2191	19.374	12.969	5.2537	4.998	0.24851	-0.071504	1561.4
10.05	1006	60	NaN	5.4233	19.416	6.3045	-181.92	12.912	9.7323	-30.559	-766.71	1090.9	32.158	793.37	1089.5	40.592	38.014	0	0	2.1037	9.1978	-19.125	-13.041	3.1212	-4.224	19.362	12.965	5.2249	4.9738	0.23726	-0.075275	1561.3
10.06	1007	60	NaN	5.4187	19.415	6.3147	-181.93	12.906	9.7318	-30.578	-766.63	1090.9	32.19	793.36	1089.5	42.32	37.322	0	0	2.1072	9.2015	-19.126	-13.042	3.1146	-4.2348	19.361	12.959	5.2218	4.9667	0.23492	-0.08263	1561.3
10.07	1008	60	NaN	5.4143	19.407	6.3188	-181.94	12.887	9.7424	-30.604	-766.6	1090.9	32.237	793.38	1089.5	40.916	36.531	0	0	2.0294	9.1206	-19.127	-13.042	3.1075	-4.2468	19.354	12.94	5.1369	4.8738	0.22704	-0.10168	1561.3
10.08	1009	60	NaN	5.4309	19.404	6.265	-181.95	12.895	9.7122	-30.446	-766.55	1090.9	32.19	793.35	1089.5	40.705	36.769	0	0	1.9274	9.0146	-19.126	-13.042	3.1315	-4.2502	19.352	12.947	5.0589	4.7644	0.22612	-0.094482	1561.2
10.09	1010	60	NaN	5.4463	19.398	6.2494	-181.96	12.896	9.7002	-30.413	-766.51	1090.9	32.181	793.34	1089.5	40.58	38.63	0	0	1.9344	9.0219	-19.126	-13.042	3.1483	-4.2573	19.347	12.947	5.0828	4.7645	0.22104	-0.094882	1561.1
10.1	1011	60	NaN	5.461	19.398	6.2479	-181.97	12.893	9.6887	-30.42	-766.47	1090.8	32.169	793.34	1089.5	40.156	36.86	0	0	1.9318	9.0191	-19.125	-13.041	3.1631	-4.2644	19.347	12.944	5.095	4.7547	0.22194	-0.09734	1561.1
10.11	1012	60	NaN	5.4744	19.405	6.2458	-181.97	12.888	9.6878	-30.427	-766.42	1090.8	32.191	793.35	1089.5	39.681	37.984	0	0	1.9212	9.0081	-19.124	-13.04	3.1755	-4.2719	19.355	12.938	5.0967	4.7361	0.23045	-0.10118	1561
10.12	1013	60	NaN	5.4834	19.408	6.2461	-181.98	12.873	9.7624	-30.47	-766.36	1090.8	32.442	793.4	1089.5	38.487	37.793	0	0	1.7641	8.8447	-19.124	-13.04	3.1736	-4.289	19.358	12.924	4.9377	4.5557	0.23335	-0.11567	1561
10.13	1014	60	NaN	5.5012	19.406	6.2289	-181.99	12.88	9.7262	-30.438	-766.33	1090.8	32.355	793.39	1089.5	41.568	37.907	0	0	1.6099	8.6845	-19.124	-13.04	3.1958	-4.2912	19.356	12.93	4.8057	4.3933	0.23136	-0.10935	1561
10.14	1015	60	NaN	5.5226	19.408	6.1925	-181.99	12.883	9.723	-30.354	-766.29	1090.8	32.364	793.39	1089.5	37.797	35.772	0	0	1.5465	8.6185	-19.125	-13.04	3.2199	-4.2924	19.358	12.933	4.7664	4.3262	0.23316	-0.10709	1560.9
10.15	1016	60	NaN	5.5363	19.409	6.1715	-182	12.881	9.7307	-30.313	-766.26	1090.8	32.408	793.41	1089.5	39.149	34.837	0	0	1.4508	8.519	-19.125	-13.04	3.2334	-4.2998	19.359	12.931	4.6842	4.2192	0.23362	-0.1091	1560.9
10.16	1017	60	NaN	5.5392	19.405	6.1801	-182.01	12.879	9.7275	-30.349	-766.25	1090.8	32.427	793.44	1089.4	39.054	38.137	0	0	1.32	8.3831	-19.125	-13.04	3.2343	-4.3168	19.354	12.929	4.5543	4.0663	0.22912	-0.11121	1560.9
10.17	1018	60	NaN	5.5562	19.4	6.1629	-182.03	12.891	9.7354	-30.291	-766.22	1090.8	32.484	793.46	1089.4	40.513	37.168	0	0	1.274	8.3352	-19.125	-13.041	3.2513	-4.3361	19.35	12.941	4.5253	3.9992	0.22533	-0.099236	1560.9
10.18	1019	60	NaN	5.5719	19.401	6.1774	-182.04	12.914	9.7121	-30.352	-766.17	1090.8	32.442	793.43	1089.4	39.25	36.429	0	0	1.2059	8.2644	-19.125	-13.041	3.2662	-4.3449	19.35	12.964	4.4722	3.9196	0.22519	-0.076357	1560.9
10.19	1020	60	NaN	5.5873	19.399	6.1506	-182.04	12.937	9.7166	-30.271	-766.13	1090.8	32.466	793.4	1089.4	39.704	38.022	0	0	1.0858	8.1396	-19.125	-13.041	3.2837	-4.3477	19.349	12.987	4.3695	3.7919	0.22375	-0.054131	1560.8
10.2	1021	60	NaN	5.602	19.394	6.119	-182.05	12.951	9.7256	-30.164	-766.1	1090.8	32.497	793.4	1089.4	38.286	36.94	0	0	1.0642	8.1171	-19.125	-13.041	3.3011	-4.3521	19.345	12.999	4.3653	3.7649	0.21938	-0.041637	1560.8
10.21	1022	60	NaN	5.6138	19.387	6.1269	-182.06	12.951	9.7098	-30.182	-766.07	1090.7	32.459	793.43	1089.4	37.371	36.039	0	0	1.067	8.12	-19.126	-13.041	3.3136	-4.3623	19.339	12.999	4.3806	3.7577	0.21291	-0.042088	1560.8
10.22	1023	60	NaN	5.6082	19.388	6.1324	-182.05	12.965	9.7083	-30.217	-766.05	1090.8	32.449	793.41	1089.4	39.82	38.051	0	0	1.1417	8.1977	-19.125	-13.04	3.307	-4.354	19.339	13.013	4.4487	3.8437	0.2143	-0.026933	1560.7
10.23	1024	60	NaN	5.6089	19.375	6.1301	-182.06	12.968	9.7209	-30.214	-766.05	1090.7	32.487	793.46	1089.4	39.247	37.023	0	0	1.2031	8.2615	-19.124	-13.04	3.3065	-4.3623	19.327	13.015	4.5096	3.8993	0.20279	-0.024311	1560.8
10.24	1025	60	NaN	5.6114	19.366	6.1258	-182.06	12.982	9.7133	-30.207	-766.02	1090.7	32.463	793.49	1089.5	38.891	36.652	0	0	1.196	8.2542	-19.125	-13.04	3.3102	-4.3629	19.319	13.028	4.5062	3.8913	0.19449	-0.01249	1560.8
10.25	1026	60	NaN	5.6154	19.361	6.1204	-182.06	13.005	9.6981	-30.193	-765.99	1090.7	32.422	793.5	1089.5	39.03	36.69	0	0	1.2223	8.2814	-19.124	-13.039	3.3161	-4.36	19.316	13.05	4.5384	3.9215	0.19212	0.011075	1560.8
10.26	1027	60	NaN	5.6213	19.353	6.114	-182.07	13.028	9.7042	-30.167	-766	1090.7	32.46	793.49	1089.5	40.389	36.389	0	0	1.2736	8.3347	-19.123	-13.039	3.3216	-4.3673	19.31	13.072	4.5952	3.9675	0.18666	0.032969	1560.8
10.27	1028	60	NaN	5.6238	19.352	6.1239	-182.07	13.02	9.7101	-30.206	-766	1090.7	32.489	793.55	1089.5	38.917	36.176	0	0	1.3865	8.4521	-19.129	-13.044	3.3217	-4.3756	19.308	13.064	4.7082	4.0765	0.17956	0.020028	1560.8
10.28	1029	60	NaN	5.6307	19.355	6.1064	-182.08	13.025	9.7286	-30.138	-765.99	1090.7	32.55	793.58	1089.5	38.97	38.269	0	0	1.5355	8.6071	-19.134	-13.05	3.3289	-4.3773	19.311	13.069	4.8644	4.2298	0.17664	0.019107	1560.8
10.29	1030	60	NaN	5.6306	19.354	6.1266	-182.07	13.05	9.6968	-30.205	-765.99	1090.7	32.468	793.58	1089.5	39.754	38.319	0	0	1.7081	8.7865	-19.14	-13.056	3.3293	-4.376	19.311	13.094	5.0374	4.4105	0.17078	0.037932	1560.8
10.3	1031	60	NaN	5.6263	19.354	6.1626	-182.07	13.083	9.6418	-30.33	-765.99	1090.7	32.319	793.56	1089.5	39.12	36.934	0	0	1.8807	8.9659	-19.146	-13.061	3.3258	-4.374	19.311	13.127	5.2065	4.5919	0.16511	0.06529	1560.8
10.31	1032	60	NaN	5.6307	19.364	6.1288	-182.08	13.1	9.6579	-30.201	-765.98	1090.7	32.372	793.62	1089.6	40.241	38.074	0	0	2.0532	9.1453	-19.152	-13.067	3.3331	-4.3728	19.322	13.142	5.3864	4.7725	0.17015	0.074702	1560.9
10.32	1033	60	NaN	5.6217	19.371	6.1535	-182.09	13.122	9.7046	-30.284	-765.96	1090.7	32.534	793.69	1089.6	40.877	36.525	0	0	2.2258	9.3247	-19.157	-13.073	3.3152	-4.397	19.33	13.163	5.541	4.9277	0.17254	0.090385	1560.9
10.33	1034	60	NaN	5.6213	19.373	6.1435	-182.1	13.175	9.6761	-30.255	-765.98	1090.7	32.476	793.69	1089.6	39.825	37.815	0	0	2.301	9.403	-19.161	-13.076	3.318	-4.3991	19.333	13.215	5.619	5.0038	0.17197	0.13865	1560.9
10.34	1035	60	NaN	5.6221	19.368	6.1359	-182.11	13.228	9.6415	-30.231	-766.01	1090.7	32.413	793.69	1089.7	39.23	36.652	0	0	2.2904	9.3919	-19.163	-13.078	3.3221	-4.4094	19.33	13.266	5.6125	4.9826	0.16753	0.18757	1561
10.35	1036	60	NaN	5.6219	19.362	6.1366	-182.13	13.263	9.6222	-30.231	-766.03	1090.7	32.402	793.71	1089.7	40.331	38.873	0	0	2.3589	9.4631	-19.162	-13.077	3.3223	-4.4317	19.326	13.298	5.6812	5.0314	0.1648	0.22113	1561
10.36	1037	60	NaN	5.6251	19.371	6.1088	-182.14	13.277	9.5771	-30.139	-766.03	1090.7	32.293	793.73	1089.7	40.07	38.206	0	0	2.4353	9.5426	-19.161	-13.076	3.333	-4.434	19.335	13.313	5.7683	5.1086	0.17462	0.23703	1561
10.37	1038	60	NaN	5.6144	19.381	6.1562	-182.14	13.338	9.576	-30.289	-766.02	1090.7	32.317	793.76	1089.8	39.299	37.173	0	0	2.5199	9.6305	-19.159	-13.075	3.316	-4.4395	19.347	13.372	5.8359	5.1911	0.18778	0.29731	1561
10.38	1039	60	NaN	5.6135	19.39	6.1861	-182.15	13.394	9.5809	-30.377	-766.01	1090.7	32.379	793.84	1089.8	37.238	37.79	0	0	2.5753	9.6881	-19.158	-13.073	3.3096	-4.4548	19.359	13.425	5.8849	5.2333	0.20108	0.3521	1561.1
10.39	1040	60	NaN	5.6197	19.398	6.1902	-182.17	13.444	9.603	-30.379	-766.01	1090.7	32.499	793.95	1089.9	40.713	38.75	0	0	2.5964	9.7101	-19.155	-13.071	3.3115	-4.4751	19.37	13.471	5.9079	5.235	0.2148	0.40011	1561.2
10.4	1041	60	NaN	5.6286	19.403	6.1715	-182.18	13.486	9.6397	-30.308	-766.02	1090.7	32.653	794.07	1090	41.072	38.612	0	0	2.6303	9.7453	-19.154	-13.069	3.3176	-4.494	19.38	13.509	5.9479	5.2514	0.22634	0.43982	1561.4
10.41	1042	60	NaN	5.6357	19.399	6.1483	-182.19	13.512	9.6435	-30.234	-766.05	1090.7	32.699	794.17	1090.1	40.033	37.872	0	0	2.6404	9.7558	-19.152	-13.067	3.3258	-4.5005	19.38	13.531	5.9663	5.2553	0.22808	0.46381	1561.5
10.42	1043	60	NaN	5.6462	19.415	6.1272	-182.17	13.538	9.6945	-30.155	-766.03	1090.7	32.856	794.4	1090.3	41.27	38.094	0	0	2.6016	9.7155	-19.15	-13.065	3.3339	-4.484	19.401	13.553	5.9355	5.2314	0.25133	0.48785	1561.7
10.43	1044	60	NaN	5.6448	19.425	6.1475	-182.17	13.58	9.6939	-30.217	-766.01	1090.7	32.902	794.57	1090.4	39.876	37.524	0	0	2.6452	9.7608	-19.147	-13.063	3.3287	-4.4894	19.414	13.59	5.9738	5.2714	0.26717	0.52792	1561.9
10.44	1045	60	NaN	5.6388	19.428	6.1803	-182.19	13.647	9.6647	-30.318	-766	1090.7	32.905	794.75	1090.5	38.646	36.981	0	0	2.7104	9.8286	-19.145	-13.06	3.3192	-4.5086	19.422	13.652	6.0296	5.32	0.27762	0.59223	1562
10.45	1046	60	NaN	5.6371	19.429	6.1958	-182.21	13.747	9.6322	-30.357	-766	1090.7	32.926	794.97	1090.8	39.789	35.667	0	0	2.7698	9.8903	-19.143	-13.058	3.3156	-4.529	19.431	13.744	6.0854	5.3614	0.28831	0.68598	1562.3
10.46	1047	60	NaN	5.6357	19.432	6.2144	-182.24	13.883	9.5327	-30.417	-765.99	1090.7	32.774	795.17	1091	39.432	38.338	0	0	2.7917	9.9131	-19.141	-13.056	3.3178	-4.5574	19.443	13.872	6.1096	5.3558	0.30258	0.81577	1562.4
10.47	1048	60	NaN	5.6313	19.427	6.2058	-182.26	13.921	9.5694	-30.391	-766.01	1090.7	32.931	795.33	1091.1	40.085	36.187	0	0	2.7106	9.8288	-19.137	-13.053	3.3089	-4.5796	19.442	13.906	6.0194	5.2491	0.30488	0.85331	1562.6
10.48	1049	60	NaN	5.6271	19.429	6.2057	-182.27	13.99	9.6018	-30.378	-766.01	1090.7	33.107	795.56	1091.3	40.265	37.066	0	0	2.7613	9.8816	-19.134	-13.05	3.299	-4.5989	19.45	13.969	6.0604	5.2826	0.31615	0.91879	1562.9
10.49	1050	60	NaN	5.6187	19.437	6.2192	-182.29	14.107	9.5823	-30.406	-765.99	1090.7	33.187	795.85	1091.5	38.436	37.639	0	0	2.8402	9.9635	-19.132	-13.047	3.2871	-4.6252	19.466	14.077	6.1272	5.3382	0.33459	1.0293	1563.1
10.5	1051	60	NaN	5.6021	19.441	6.2405	-182.34	14.251	9.5035	-30.474	-765.97	1090.7	33.136	796.12	1091.8	39.749	36.802	0	0	2.759	9.8792	-19.131	-13.046	3.2703	-4.6672	19.481	14.212	6.0293	5.2119	0.34986	1.1654	1563.4
10.51	1052	60	NaN	5.6063	19.438	6.2475	-182.35	14.348	9.5261	-30.478	-765.97	1090.7	33.304	796.42	1091.9	40.504	36.01	0	0	2.7561	9.8761	-19.129	-13.045	3.2686	-4.6898	19.484	14.302	6.0247	5.1863	0.35413	1.2572	1563.7
10.52	1053	60	NaN	5.6047	19.438	6.2504	-182.35	14.45	9.508	-30.483	-765.96	1090.7	33.336	796.73	1092.1	40.476	38.808	0	0	2.8089	9.931	-19.128	-13.044	3.2661	-4.6852	19.49	14.398	6.075	5.2457	0.3619	1.3546	1564
10.53	1054	60	NaN	5.6023	19.433	6.2604	-182.32	14.526	9.5076	-30.508	-765.97	1090.7	33.4	797.1	1092.2	38.619	39.698	0	0	2.8539	9.9778	-19.127	-13.043	3.2609	-4.6631	19.491	14.469	6.1148	5.3147	0.36319	1.4259	1564.4
10.54	1055	60	NaN	5.6054	19.428	6.262	-182.28	14.61	9.527	-30.498	-765.96	1090.7	33.508	797.54	1092.4	38.421	35.892	0	0	2.8904	10.016	-19.127	-13.042	3.2612	-4.6248	19.491	14.547	6.1516	5.3909	0.3643	1.5045	1564.8
10.55	1056	60	NaN	5.6216	19.433	6.225	-182.23	14.774	9.5365	-30.359	-765.94	1090.7	33.585	798	1092.6	39.376	37.782	0	0	2.8058	9.9278	-19.126	-13.042	3.2803	-4.5692	19.505	14.702	6.0861	5.3586	0.37857	1.6607	1565.3
10.56	1057	60	NaN	5.6254	19.425	6.2462	-182.17	15.01	9.4701	-30.423	-765.94	1090.7	33.456	798.42	1092.9	39.413	36.309	0	0	2.7727	9.8933	-19.125	-13.041	3.287	-4.506	19.508	14.928	6.0597	5.3873	0.38247	1.8866	1565.7
10.57	1058	60	NaN	5.6311	19.417	6.2693	-182.15	15.169	9.4623	-30.496	-765.93	1090.6	33.511	798.74	1093.1	39.97	36.088	0	0	2.7903	9.9117	-19.125	-13.04	3.2885	-4.4953	19.508	15.079	6.0788	5.4163	0.38307	2.0391	1566
10.58	1059	60	NaN	5.635	19.416	6.2702	-182.15	15.353	9.4241	-30.501	-765.91	1090.6	33.511	799.15	1093.3	41.321	38.207	0	0	2.7478	9.8674	-19.123	-13.038	3.2928	-4.495	19.514	15.255	6.0406	5.3725	0.39134	2.2167	1566.4
10.59	1060	60	NaN	5.6376	19.42	6.2512	-182.14	15.564	9.3536	-30.445	-765.88	1090.6	33.415	799.65	1093.5	38.278	37.587	0	0	2.6948	9.8124	-19.121	-13.037	3.3017	-4.4753	19.526	15.458	5.9966	5.3372	0.40474	2.4209	1566.8
10.6	1061	60	NaN	5.644	19.42	6.244	-182.08	15.696	9.3445	-30.427	-765.88	1090.6	33.398	800.09	1093.7	39.734	37.177	0	0	2.6314	9.7464	-19.121	-13.037	3.3101	-4.4144	19.53	15.585	5.9415	5.332	0.40952	2.5489	1567.3
10.61	1062	60	NaN	5.6444	19.427	6.2442	-182.05	15.85	9.3657	-30.422	-765.85	1090.6	33.484	800.41	1093.8	37.838	37.199	0	0	2.6065	9.7206	-19.122	-13.038	3.3079	-4.386	19.543	15.734	5.9145	5.3346	0.4206	2.6967	1567.6
10.62	1063	60	NaN	5.6442	19.425	6.2561	-182.03	16.001	9.4062	-30.468	-765.85	1090.6	33.641	800.79	1093.9	39.313	36.528	0	0	2.5896	9.703	-19.123	-13.039	3.3008	-4.372	19.545	15.881	5.8904	5.331	0.42136	2.8423	1567.9
10.63	1064	60	NaN	5.643	19.423	6.2613	-182	16.164	9.4224	-30.492	-765.84	1090.6	33.735	801.17	1094	40.726	38.72	0	0	2.5443	9.6559	-19.124	-13.039	3.2959	-4.3443	19.546	16.041	5.8403	5.3116	0.42282	3.0015	1568.3
10.64	1065	60	NaN	5.6396	19.426	6.2581	-181.95	16.344	9.4223	-30.484	-765.83	1090.6	33.771	801.53	1094.1	39.73	38.677	0	0	2.5093	9.6195	-19.124	-13.039	3.292	-4.2953	19.553	16.217	5.8013	5.3242	0.42919	3.1778	1568.7
10.65	1066	60	NaN	5.6304	19.427	6.2829	-181.9	16.525	9.5287	-30.571	-765.81	1090.6	34.068	801.87	1094.2	40.939	38.479	0	0	2.5058	9.6158	-19.123	-13.039	3.2693	-4.2584	19.558	16.394	5.775	5.3575	0.43503	3.3552	1569
10.66	1067	60	NaN	5.6398	19.436	6.247	-181.87	16.797	9.5417	-30.431	-765.78	1090.6	34.075	802.38	1094.4	38.338	39.247	0	0	2.4781	9.5871	-19.123	-13.039	3.2843	-4.2232	19.575	16.658	5.7624	5.3639	0.45157	3.6193	1569.5
10.67	1068	60	NaN	5.6407	19.437	6.2491	-181.85	17.027	9.4628	-30.426	-765.78	1090.6	33.851	802.74	1094.5	40.74	37.102	0	0	2.4393	9.5467	-19.124	-13.039	3.2941	-4.196	19.58	16.884	5.7334	5.3507	0.45627	3.8452	1569.8
10.68	1069	60	NaN	5.6372	19.434	6.2613	-181.84	17.18	9.435	-30.462	-765.78	1090.6	33.784	802.99	1094.6	38.07	36.819	0	0	2.3864	9.4917	-19.124	-13.04	3.2921	-4.1806	19.58	17.034	5.6785	5.3111	0.45558	3.9938	1570.1
10.69	1070	60	NaN	5.6344	19.434	6.2538	-181.82	17.288	9.5359	-30.433	-765.77	1090.6	34.07	803.27	1094.7	40.528	36.753	0	0	2.3618	9.4662	-19.125	-13.04	3.2803	-4.1705	19.584	17.139	5.6422	5.2958	0.45893	4.0985	1570.4
10.7	1071	60	NaN	5.6285	19.439	6.2432	-181.77	17.646	9.5264	-30.386	-765.75	1090.6	34.02	803.95	1094.9	38.059	36.921	0	0	2.3534	9.4574	-19.125	-13.041	3.279	-4.1175	19.596	17.488	5.6324	5.3399	0.47113	4.4475	1571
10.71	1072	60	NaN	5.6107	19.43	6.2925	-181.73	17.887	9.612	-30.543	-765.74	1090.6	34.239	804.48	1095	39.821	36.622	0	0	2.3219	9.4247	-19.125	-13.041	3.2482	-4.0921	19.591	17.727	5.5701	5.3326	0.46591	4.6857	1571.6
10.72	1073	60	NaN	5.6024	19.426	6.2943	-181.7	18.094	9.5943	-30.539	-765.74	1090.6	34.162	804.81	1095.1	40.436	39.941	0	0	2.2795	9.3806	-19.125	-13.041	3.2434	-4.063	19.589	17.931	5.5229	5.3176	0.46371	4.8898	1571.9
10.73	1074	60	NaN	5.5986	19.422	6.2729	-181.68	18.303	9.5835	-30.461	-765.75	1090.6	34.106	805.07	1095.1	39.259	38.359	0	0	2.2371	9.3365	-19.126	-13.042	3.2448	-4.0313	19.588	18.137	5.4819	5.3052	0.46202	5.0953	1572.2
10.74	1075	60	NaN	5.5893	19.414	6.277	-181.64	18.526	9.686	-30.48	-765.76	1090.6	34.378	805.44	1095.2	39.67	37.795	0	0	2.1868	9.2842	-19.127	-13.043	3.2255	-4.0032	19.582	18.359	5.4123	5.281	0.45431	5.3159	1572.5
10.75	1076	60	NaN	5.5832	19.41	6.2892	-181.63	18.638	9.308	-30.537	-765.75	1090.6	33.312	805.68	1095	40.431	39.079	0	0	2.1304	9.2256	-19.129	-13.045	3.2565	-3.9587	19.572	18.477	5.3869	5.2669	0.44228	5.4317	1572.7
10.76	1077	60	NaN	5.5765	19.41	6.2747	-181.62	18.74	9.316	-30.486	-765.75	1090.6	33.317	805.99	1095	38.507	36.749	0	0	2.0669	9.1596	-19.133	-13.048	3.2519	-3.9402	19.571	18.579	5.3188	5.2194	0.43786	5.5313	1573
10.77	1078	60	NaN	5.5675	19.403	6.274	-181.59	18.875	9.3389	-30.481	-765.77	1090.6	33.358	806.2	1095	39.278	38.963	0	0	2.0399	9.1315	-19.136	-13.051	3.2419	-3.9152	19.565	18.714	5.2819	5.2163	0.42961	5.6623	1573.3
10.78	1079	60	NaN	5.5571	19.397	6.2759	-181.55	19.062	9.309	-30.49	-765.78	1090.6	33.247	806.32	1095.1	37.655	39.581	0	0	2.0597	9.1521	-19.139	-13.054	3.2354	-3.8736	19.561	18.898	5.2952	5.2785	0.42286	5.8441	1573.4
10.79	1080	60	NaN	5.5477	19.404	6.2486	-181.5	19.307	9.2834	-30.409	-765.77	1090.6	33.14	806.39	1095.2	38.888	37.318	0	0	2.121	9.2158	-19.143	-13.058	3.2329	-3.8114	19.571	19.14	5.3539	5.4044	0.42855	6.0813	1573.4
10.8	1081	60	NaN	5.5444	19.398	6.2704	-181.32	19.591	9.2457	-30.484	-765.78	1090.6	32.945	806.22	1095.3	40.518	37.179	0	0	2.2252	9.3241	-19.148	-13.064	3.2338	-3.6279	19.57	19.419	5.459	5.6962	0.42175	6.3549	1573.3
10.81	1082	60	NaN	5.5377	19.402	6.2778	-181.25	19.716	9.2518	-30.521	-765.79	1090.6	32.928	806.27	1095.3	40.15	37.05	0	0	2.3294	9.4325	-19.154	-13.07	3.2265	-3.5585	19.575	19.543	5.5558	5.874	0.42085	6.4736	1573.3
10.82	1083	60	NaN	5.5348	19.408	6.2935	-181.2	19.808	9.4294	-30.58	-765.79	1090.6	33.396	806.44	1095.4	38.257	38.221	0	0	2.4336	9.5408	-19.16	-13.075	3.2046	-3.5317	19.582	19.634	5.6382	6.0091	0.42274	6.5585	1573.5
10.83	1084	60	NaN	5.5396	19.413	6.3018	-181.15	19.915	9.6573	-30.601	-765.8	1090.6	33.993	806.61	1095.5	38.658	39.382	0	0	2.5378	9.6491	-19.165	-13.081	3.1873	-3.5042	19.592	19.736	5.725	6.1449	0.42692	6.6552	1573.7
10.84	1085	60	NaN	5.5538	19.423	6.2506	-181.11	20.021	9.5727	-30.412	-765.79	1090.6	33.711	806.62	1095.6	38.659	38.293	0	0	2.6419	9.7574	-19.171	-13.086	3.2186	-3.449	19.606	19.839	5.8605	6.3084	0.43495	6.7524	1573.7
10.85	1086	60	NaN	5.5513	19.441	6.2803	-181.06	20.134	9.5356	-30.507	-765.79	1090.6	33.57	806.7	1095.6	40.16	37.862	0	0	2.7461	9.8657	-19.177	-13.092	3.2178	-3.3916	19.624	19.952	5.9639	6.4741	0.44708	6.8595	1573.8
10.86	1087	60	NaN	5.5553	19.451	6.272	-181.03	20.191	9.5271	-30.472	-765.79	1090.6	33.542	806.78	1095.6	39.946	37.874	0	0	2.8503	9.9741	-19.182	-13.098	3.2242	-3.3636	19.635	20.008	6.0745	6.6104	0.45256	6.9105	1573.9
10.87	1088	60	NaN	5.5538	19.456	6.2661	-181.01	20.222	9.5338	-30.448	-765.79	1090.6	33.551	806.83	1095.6	38.665	36.982	0	0	2.8997	10.025	-19.187	-13.102	3.2234	-3.345	19.64	20.038	6.123	6.6804	0.45324	6.9356	1573.9
10.88	1089	60	NaN	5.548	19.459	6.279	-181	20.256	9.4494	-30.477	-765.79	1090.6	33.292	806.84	1095.6	39.295	36.993	0	0	2.8197	9.9422	-19.19	-13.105	3.226	-3.3269	19.643	20.072	6.0457	6.6153	0.45314	6.967	1573.9
10.89	1090	60	NaN	5.5633	19.469	6.2843	-181.05	20.328	8.9746	-30.417	-765.78	1090.6	31.988	806.89	1095.5	38.985	38.05	0	0	2.7397	9.859	-19.193	-13.108	3.2909	-3.3206	19.649	20.148	6.0306	6.5385	0.45647	7.0399	1573.9
10.9	1091	60	NaN	5.5482	19.463	6.3471	-181.01	20.366	9.0361	-30.6	-765.8	1090.6	32.104	806.9	1095.5	39.627	35.57	0	0	2.6597	9.7759	-19.195	-13.111	3.265	-3.2913	19.642	20.188	5.9247	6.4846	0.44623	7.0767	1574
10.91	1092	60	NaN	5.5436	19.46	6.3721	-180.97	20.41	9.0698	-30.664	-765.8	1090.6	32.133	806.85	1095.5	38.087	37.918	0	0	2.5797	9.6927	-19.198	-13.114	3.257	-3.2541	19.637	20.233	5.8367	6.4386	0.43912	7.1191	1573.9
10.92	1093	60	NaN	5.5427	19.454	6.3734	-180.93	20.462	9.1657	-30.656	-765.81	1090.6	32.341	806.76	1095.5	38.427	36.502	0	0	2.4623	9.5706	-19.202	-13.117	3.2486	-3.2251	19.632	20.284	5.7109	6.3456	0.43053	7.1661	1573.8
10.93	1094	60	NaN	5.5404	19.442	6.3642	-180.9	20.515	9.3247	-30.622	-765.84	1090.6	32.729	806.67	1095.6	39.317	36.199	0	0	2.3277	9.4307	-19.206	-13.122	3.2334	-3.2038	19.624	20.333	5.561	6.2268	0.41747	7.2116	1573.8
10.94	1095	60	NaN	5.5513	19.435	6.3236	-180.86	20.541	9.0784	-30.483	-765.86	1090.6	31.931	806.55	1095.5	40.742	37.729	0	0	2.308	9.4102	-19.208	-13.124	3.2782	-3.1344	19.612	20.364	5.5861	6.2758	0.40396	7.2399	1573.7
10.95	1096	60	NaN	5.5462	19.44	6.3379	-180.83	20.569	9.3256	-30.532	-765.85	1090.6	32.573	806.47	1095.5	39.117	39.413	0	0	2.2858	9.3871	-19.211	-13.126	3.2479	-3.1297	19.62	20.39	5.5337	6.2574	0.40906	7.2637	1573.6
10.96	1097	60	NaN	5.5489	19.439	6.3418	-180.79	20.59	9.4241	-30.553	-765.86	1090.6	32.772	806.37	1095.6	40.881	37.574	0	0	2.2399	9.3394	-19.215	-13.131	3.2424	-3.1015	19.619	20.41	5.4823	6.2379	0.40426	7.2797	1573.5
10.97	1098	60	NaN	5.5536	19.435	6.336	-180.76	20.601	9.4144	-30.548	-765.87	1090.6	32.64	806.26	1095.5	40.264	36.859	0	0	2.1674	9.264	-19.218	-13.134	3.252	-3.0589	19.615	20.422	5.4194	6.2051	0.39607	7.2879	1573.4
10.98	1099	60	NaN	5.5525	19.434	6.3336	-180.71	20.601	9.4584	-30.554	-765.88	1090.6	32.62	806.12	1095.5	39.467	38.281	0	0	2.0718	9.1646	-19.221	-13.136	3.2512	-3.0099	19.612	20.423	5.323	6.1547	0.39109	7.2867	1573.3
10.99	1100	60	NaN	5.5578	19.43	6.349	-180.51	20.599	9.6799	-30.604	-765.9	1090.6	32.886	805.93	1095.4	38.521	36.147	0	0	2.0146	9.1051	-19.224	-13.14	3.2448	-2.8228	19.605	20.424	5.2593	6.2823	0.38105	7.2844	1573.1
11	1101	60	NaN	5.5607	19.441	6.3284	-180.46	20.573	9.7881	-30.55	-765.89	1090.6	33.031	805.81	1095.4	39.595	37.765	0	0	1.9359	9.0234	-19.228	-13.144	3.2442	-2.7751	19.614	20.4	5.1801	6.2483	0.38555	7.2558	1573
11.01	1102	60	NaN	5.5591	19.449	6.3376	-180.44	20.549	9.8353	-30.593	-765.89	1090.6	33.052	805.69	1095.3	39.87	36.562	0	0	1.8263	8.9095	-19.233	-13.148	3.24	-2.7623	19.62	20.377	5.0663	6.1471	0.38761	7.2293	1572.9
11.02	1103	60	NaN	5.5553	19.453	6.3589	-180.43	20.527	9.8626	-30.672	-765.89	1090.6	33.028	805.57	1095.3	37.98	37.323	0	0	1.7236	8.8027	-19.233	-13.149	3.2341	-2.7518	19.622	20.358	4.9577	6.0509	0.3893	7.209	1572.8
11.03	1104	60	NaN	5.5537	19.455	6.3482	-180.41	20.501	9.9069	-30.644	-765.89	1090.6	33.066	805.48	1095.2	39.036	37.813	0	0	1.6221	8.6971	-19.233	-13.149	3.232	-2.7344	19.624	20.332	4.854	5.9626	0.39046	7.1836	1572.7
11.04	1105	60	NaN	5.5505	19.458	6.362	-180.42	20.505	9.9018	-30.692	-765.89	1090.6	33.008	805.41	1095.3	39.823	39.331	0	0	1.4818	8.5513	-19.236	-13.151	3.229	-2.7398	19.626	20.336	4.7109	5.8115	0.39076	7.1854	1572.6
11.05	1106	60	NaN	5.5571	19.46	6.3388	-180.42	20.439	10.032	-30.587	-765.91	1090.6	33.267	805.35	1095.2	39.617	35.774	0	0	1.3665	8.4313	-19.238	-13.153	3.23	-2.7462	19.627	20.272	4.5964	5.6851	0.38938	7.1187	1572.6
11.06	1107	60	NaN	5.5624	19.462	6.3261	-180.42	20.396	10.11	-30.526	-765.93	1090.6	33.378	805.25	1095.2	39.634	43.816	0	0	1.3066	8.3691	-19.239	-13.155	3.2333	-2.7448	19.628	20.23	4.5399	5.6243	0.38862	7.0755	1572.5
11.07	1108	60	NaN	5.5611	19.463	6.3392	-180.41	20.386	10.116	-30.566	-765.93	1090.6	33.281	805.06	1095.2	40.269	48.843	0	0	1.1553	8.2118	-19.241	-13.156	3.2338	-2.733	19.629	20.22	4.389	5.4787	0.38832	7.0637	1572.3
11.08	1109	60	NaN	5.552	19.466	6.3731	-180.38	20.362	10.148	-30.674	-765.93	1090.6	33.195	804.75	1095.2	40.235	51.835	0	0	1.0051	8.0556	-19.243	-13.158	3.2235	-2.7128	19.632	20.195	4.2285	5.3428	0.3893	7.0372	1572
11.09	1110	60	NaN	5.5594	19.474	6.3679	-180.36	20.346	10.129	-30.651	-765.91	1090.6	33.042	804.6	1095.2	41.31	55.354	0	0	0.94859	7.9969	-19.244	-13.16	3.237	-2.6871	19.64	20.18	4.1856	5.3098	0.39587	7.0202	1571.8
11.1	1111	60	NaN	5.5598	19.475	6.3779	-180.35	20.292	10.183	-30.674	-765.92	1090.6	33.087	804.42	1095.2	40.071	56.536	0	0	0.84186	7.8859	-19.242	-13.158	3.2347	-2.6727	19.641	20.126	4.0766	5.2132	0.39897	6.9688	1571.6
11.11	1112	60	NaN	5.5626	19.473	6.3699	-180.33	20.251	10.221	-30.638	-765.93	1090.6	33.096	804.22	1095.2	41.144	57.115	0	0	0.70993	7.7488	-19.238	-13.154	3.2382	-2.6533	19.639	20.085	3.9481	5.0955	0.40122	6.931	1571.5
11.12	1113	60	NaN	5.5696	19.473	6.3504	-180.31	20.239	10.215	-30.564	-765.95	1090.6	33.007	804	1095.2	40.515	58.541	0	0	0.57801	7.6116	-19.234	-13.15	3.2508	-2.6262	19.639	20.072	3.8289	4.9854	0.40488	6.9223	1571.2
11.13	1114	60	NaN	5.5729	19.479	6.3821	-180.29	20.232	10.229	-30.655	-765.92	1090.6	32.985	803.75	1095.2	39.468	58.715	0	0	0.44608	7.4745	-19.23	-13.146	3.2512	-2.608	19.645	20.066	3.6973	4.8665	0.41441	6.9201	1571
11.14	1115	60	NaN	5.5757	19.474	6.3802	-180.26	20.21	10.244	-30.648	-765.93	1090.6	32.92	803.41	1095.2	40.298	58.413	0	0	0.31415	7.3373	-19.226	-13.142	3.2562	-2.5787	19.641	20.043	3.5703	4.7586	0.41471	6.9012	1570.6
11.15	1116	60	NaN	5.5729	19.473	6.4018	-180.23	20.187	10.319	-30.713	-765.94	1090.6	33.04	803.02	1095.2	41.294	59.46	0	0	0.18223	7.2001	-19.222	-13.138	3.246	-2.5566	19.641	20.02	3.4283	4.6435	0.41818	6.8818	1570.3
11.16	1117	60	NaN	5.5733	19.473	6.4168	-180.25	20.132	10.37	-30.752	-765.93	1090.6	33.16	802.76	1095.2	41.771	58.269	0	0	0.053221	7.066	-19.218	-13.134	3.2402	-2.5857	19.641	19.964	3.2934	4.4803	0.42262	6.8297	1570
11.17	1118	60	NaN	5.581	19.473	6.4102	-180.33	20.043	10.361	-30.714	-765.93	1090.6	33.166	802.64	1095.2	41.002	57.863	0	0	0.024909	7.0366	-19.212	-13.127	3.2489	-2.6589	19.641	19.875	3.2738	4.3777	0.42899	6.748	1569.9
11.18	1119	60	NaN	5.5872	19.472	6.4173	-180.3	20.016	10.381	-30.712	-765.94	1090.6	33.163	802.33	1095.3	40.478	57.362	0	0	-0.055203	6.9533	-19.208	-13.123	3.2549	-2.6322	19.642	19.847	3.1997	4.321	0.43372	6.7232	1569.6
11.19	1120	60	NaN	5.6005	19.483	6.3981	-180.26	19.858	10.087	-30.634	-765.91	1090.6	32.258	801.99	1095.1	36.799	56.228	0	0	-0.19328	6.8097	-19.207	-13.123	3.3034	-2.5572	19.645	19.695	3.1102	4.2525	0.43794	6.5721	1569.2
11.2	1121	60	NaN	5.6053	19.488	6.4048	-180.23	19.707	9.9895	-30.652	-765.89	1090.6	31.964	801.77	1095	38.744	55.777	0	0	-0.25809	6.7423	-19.206	-13.122	3.318	-2.5195	19.646	19.548	3.0599	4.2229	0.43995	6.4264	1568.9
11.21	1122	60	NaN	5.6113	19.492	6.4063	-180.26	19.525	9.9899	-30.654	-765.88	1090.6	31.953	801.62	1094.9	40.242	55.026	0	0	-0.25458	6.746	-19.205	-13.121	3.3241	-2.5519	19.649	19.367	3.0695	4.1941	0.44385	6.2464	1568.7
11.22	1123	60	NaN	5.6254	19.5	6.3809	-180.35	19.291	9.9445	-30.559	-765.85	1090.6	31.786	801.44	1094.9	41.184	54.495	0	0	-0.088798	6.9184	-19.205	-13.12	3.3474	-2.6302	19.657	19.133	3.2586	4.2882	0.45244	6.013	1568.5
11.23	1124	60	NaN	5.6218	19.502	6.4167	-180.19	19.215	9.9448	-30.669	-765.84	1090.6	31.843	801.03	1095	39.317	53.75	0	0	0.053531	7.0663	-19.203	-13.118	3.3371	-2.4769	19.662	19.055	3.3906	4.5895	0.45879	5.9367	1568.1
11.24	1125	60	NaN	5.6239	19.501	6.4377	-180.23	18.911	9.897	-30.738	-765.81	1090.6	31.721	800.91	1095	41.161	49.802	0	0	0.14862	7.1652	-19.2	-13.115	3.341	-2.5121	19.659	18.753	3.4896	4.6531	0.45965	5.6379	1568
11.25	1126	60	NaN	5.6357	19.497	6.4303	-180.25	18.684	9.969	-30.704	-765.79	1090.6	31.953	800.72	1095	41.101	45.842	0	0	0.19369	7.2121	-19.198	-13.113	3.3453	-2.5419	19.658	18.523	3.539	4.6702	0.46079	5.4093	1567.8
11.26	1127	60	NaN	5.6505	19.49	6.4134	-180.24	18.543	10.069	-30.629	-765.78	1090.6	32.282	800.43	1095.2	38.727	44.72	0	0	0.18413	7.2021	-19.193	-13.109	3.3504	-2.5385	19.656	18.376	3.5345	4.6636	0.46292	5.2673	1567.5
11.27	1128	60	NaN	5.6594	19.479	6.4131	-180.22	18.404	10.056	-30.61	-765.79	1090.6	32.293	800.12	1095.2	39.924	42.384	0	0	0.056906	7.0698	-19.181	-13.097	3.359	-2.5203	19.646	18.237	3.4159	4.5496	0.46455	5.1401	1567.2
11.28	1129	60	NaN	5.6694	19.46	6.4066	-180.18	18.139	10.172	-30.592	-765.78	1090.6	32.67	799.81	1095.2	40.682	42.501	0	0	0.028067	7.0399	-19.172	-13.088	3.3555	-2.4965	19.627	17.971	3.3835	4.5433	0.45538	4.8835	1566.9
11.29	1130	60	NaN	5.6703	19.444	6.3824	-180.13	18.008	10.212	-30.52	-765.79	1090.6	32.846	799.42	1095.2	39.431	41.141	0	0	0.20084	7.2195	-19.169	-13.084	3.352	-2.4471	19.612	17.839	3.5528	4.7724	0.44365	4.7551	1566.5
11.3	1131	60	NaN	5.6639	19.426	6.3914	-180.13	17.821	10.13	-30.57	-765.79	1090.6	32.675	798.98	1095.1	39.879	40.901	0	0	0.20616	7.225	-19.165	-13.081	3.3493	-2.4443	19.593	17.653	3.5555	4.7808	0.42849	4.5729	1566
11.31	1132	60	NaN	5.6546	19.411	6.4193	-180.17	17.622	10.012	-30.683	-765.78	1090.6	32.382	798.59	1095.1	38.526	42.965	0	0	0.19126	7.2095	-19.161	-13.077	3.3461	-2.4773	19.576	17.457	3.5373	4.7322	0.41486	4.3803	1565.6
11.32	1133	60	NaN	5.6492	19.408	6.4136	-180.18	17.584	10.019	-30.669	-765.78	1090.6	32.422	798.42	1095.1	41.15	47.987	0	0	0.29687	7.3193	-19.157	-13.073	3.3395	-2.4882	19.572	17.42	3.6363	4.8311	0.41494	4.3469	1565.5
11.33	1134	60	NaN	5.6484	19.402	6.395	-180.21	17.469	10.053	-30.618	-765.77	1090.6	32.517	797.92	1095	41.403	56.983	0	0	0.29227	7.3145	-19.154	-13.069	3.3363	-2.5213	19.565	17.305	3.6286	4.7933	0.41109	4.2362	1565
11.34	1135	60	NaN	5.6412	19.4	6.3753	-180.25	17.369	10.093	-30.568	-765.77	1090.6	32.642	797.44	1094.9	41.438	57.929	0	0	0.23165	7.2515	-19.151	-13.066	3.3256	-2.5688	19.56	17.209	3.5573	4.6827	0.40883	4.1426	1564.5
11.35	1136	60	NaN	5.6353	19.401	6.3715	-180.32	17.316	10.09	-30.574	-765.77	1090.6	32.685	797.01	1094.9	40.232	54.65	0	0	0.25156	7.2722	-19.147	-13.063	3.3173	-2.6336	19.559	17.158	3.5689	4.6386	0.4114	4.0951	1564.1
11.36	1137	60	NaN	5.6337	19.404	6.3819	-180.38	17.307	10.043	-30.623	-765.76	1090.6	32.615	796.68	1094.9	38.467	46.026	0	0	0.2528	7.2735	-19.142	-13.058	3.316	-2.6941	19.561	17.149	3.5688	4.5794	0.41909	4.0915	1563.7
11.37	1138	60	NaN	5.6346	19.405	6.3836	-180.38	17.301	9.999	-30.616	-765.77	1090.6	32.487	796.53	1094.9	39.063	38.43	0	0	0.13311	7.1491	-19.126	-13.041	3.3216	-2.6973	19.562	17.144	3.4547	4.4517	0.43603	4.1023	1563.6
11.38	1139	60	NaN	5.6259	19.416	6.3875	-180.42	17.326	9.9275	-30.625	-765.77	1090.6	32.245	796.04	1094.9	39.302	40.227	0	0	-0.16382	6.8404	-19.107	-13.023	3.3207	-2.7277	19.572	17.17	3.1569	4.1127	0.4652	4.147	1563.1
11.39	1140	60	NaN	5.6231	19.424	6.3908	-180.46	17.334	9.994	-30.654	-765.77	1090.6	32.338	795.63	1094.8	39.315	38.332	0	0	-0.58965	6.3976	-19.087	-13.003	3.3129	-2.7736	19.577	17.18	2.7232	3.6241	0.49004	4.1777	1562.7
11.4	1141	60	NaN	5.6222	19.434	6.3927	-180.53	17.38	10.088	-30.688	-765.78	1090.6	32.497	795.21	1094.7	40.269	39.934	0	0	-0.51931	6.4708	-19.085	-13.001	3.3043	-2.848	19.585	17.229	2.785	3.6228	0.49988	4.2281	1562.3
11.41	1142	60	NaN	5.6217	19.449	6.3924	-180.63	17.478	10.134	-30.706	-765.77	1090.6	32.543	794.77	1094.7	39.178	41.375	0	0	-0.49121	6.5	-19.084	-13	3.3008	-2.9464	19.598	17.328	2.8096	3.5536	0.51443	4.3282	1561.8
11.42	1143	60	NaN	5.6271	19.456	6.387	-180.71	17.55	10.138	-30.679	-765.77	1090.6	32.493	794.5	1094.7	38.527	42.493	0	0	-0.51595	6.4743	-19.084	-13	3.3086	-3.0263	19.605	17.402	2.7927	3.4479	0.52078	4.402	1561.6
11.43	1144	60	NaN	5.6403	19.463	6.3665	-180.76	17.637	10.152	-30.614	-765.77	1090.6	32.45	794.23	1094.7	39.205	42.683	0	0	-0.45614	6.5364	-19.082	-12.998	3.3253	-3.08	19.611	17.489	2.8691	3.4565	0.52889	4.4913	1561.3
11.44	1145	60	NaN	5.6454	19.47	6.3509	-180.88	17.789	10.147	-30.577	-765.77	1090.6	32.386	793.92	1094.6	38.314	41.951	0	0	-0.38543	6.61	-19.08	-12.995	3.3337	-3.1918	19.617	17.642	2.9482	3.4182	0.53735	4.6469	1561
11.45	1146	60	NaN	5.6467	19.475	6.3537	-181	17.956	10.139	-30.599	-765.78	1090.7	32.322	793.63	1094.6	38.479	43.234	0	0	-0.35459	6.642	-19.076	-12.991	3.3361	-3.3144	19.62	17.811	2.9815	3.3276	0.54476	4.8198	1560.7
11.46	1147	60	NaN	5.6486	19.474	6.3744	-181.1	18.1	10.145	-30.671	-765.8	1090.7	32.29	793.41	1094.6	39.546	58.996	0	0	-0.32509	6.6727	-19.072	-12.987	3.3362	-3.4112	19.619	17.956	3.0112	3.2615	0.54743	4.9686	1560.5
11.47	1148	60	NaN	5.6489	19.473	6.3621	-181.23	18.268	10.188	-30.637	-765.83	1090.7	32.357	793.26	1094.5	40.9	60.38	0	1	-0.2935	6.7055	-19.067	-12.983	3.3351	-3.5452	19.615	18.126	3.0417	3.1603	0.54736	5.1428	1560.4
11.48	1149	60	NaN	5.6529	19.478	6.3541	-181.36	18.424	10.43	-30.614	-765.83	1090.7	33.003	793.17	1094.4	41.952	60.036	0	1	-0.32455	6.6733	-19.06	-12.976	3.3162	-3.6985	19.615	18.287	2.9916	2.9747	0.55502	5.3111	1560.3
11.49	1150	60	NaN	5.6517	19.478	6.369	-181.43	18.577	10.531	-30.658	-765.86	1090.7	33.26	793.06	1094.3	42.945	61.211	0	1	-0.38188	6.6136	-19.053	-12.969	3.3037	-3.7729	19.612	18.442	2.9219	2.8407	0.5592	5.4735	1560.2
11.5	1151	60	NaN	5.6491	19.479	6.3818	-181.48	18.716	10.539	-30.692	-765.89	1090.7	33.243	792.97	1094.3	41.539	61.094	0	1	-0.47397	6.5179	-19.05	-12.965	3.3005	-3.831	19.612	18.583	2.8265	2.6869	0.56223	5.6182	1560.2
11.51	1152	60	NaN	5.6513	19.489	6.3651	-181.6	18.832	10.578	-30.629	-765.88	1090.7	33.288	792.95	1094.2	41.436	60.731	0	1	-0.52182	6.4682	-19.047	-12.962	3.3033	-3.952	19.62	18.701	2.7815	2.5162	0.57314	5.7392	1560.1
11.52	1153	60	NaN	5.6568	19.497	6.3612	-181.66	18.939	10.612	-30.61	-765.88	1090.7	33.326	792.95	1094.2	40.687	55.292	0	1	-0.55007	6.4388	-19.044	-12.959	3.3081	-4.0108	19.625	18.811	2.758	2.4279	0.58091	5.8517	1560.1
11.53	1154	60	NaN	5.6542	19.504	6.3686	-181.71	19.055	10.629	-30.628	-765.89	1090.7	33.316	792.94	1094.1	41.241	45.607	0	1	-0.59391	6.3932	-19.043	-12.959	3.3052	-4.059	19.631	18.928	2.7113	2.3342	0.5874	5.9697	1560.1
11.54	1155	60	NaN	5.6528	19.51	6.3652	-181.76	19.169	10.695	-30.612	-765.91	1090.7	33.458	792.95	1094.1	37.857	46.799	0	1	-0.64628	6.3388	-19.044	-12.959	3.2992	-4.1106	19.636	19.042	2.6529	2.2281	0.5925	6.0827	1560.2
11.55	1156	60	NaN	5.653	19.515	6.3619	-181.81	19.304	10.774	-30.592	-765.93	1090.7	33.617	792.98	1094.1	37.668	51.245	0	1	-0.7133	6.2691	-19.047	-12.962	3.2944	-4.1693	19.642	19.177	2.5811	2.0998	0.59513	6.2147	1560.2
11.56	1157	60	NaN	5.6517	19.521	6.3829	-181.88	19.495	10.788	-30.638	-765.95	1090.7	33.52	793.04	1094.1	39.895	54.611	0	1	-0.71727	6.265	-19.048	-12.964	3.2951	-4.2326	19.648	19.369	2.5779	2.0324	0.59945	6.4052	1560.3
11.57	1158	60	NaN	5.6547	19.535	6.374	-181.9	19.583	10.857	-30.604	-765.95	1090.7	33.611	793.19	1094.1	38.38	52.446	0	1	-0.6762	6.3077	-19.049	-12.965	3.2963	-4.2576	19.66	19.457	2.62	2.05	0.61115	6.4923	1560.5
11.58	1159	60	NaN	5.6577	19.544	6.3728	-181.91	19.643	10.882	-30.598	-765.95	1090.7	33.614	793.27	1094.1	39.043	52.608	0	1	-0.54929	6.4396	-19.053	-12.969	3.2995	-4.267	19.669	19.518	2.7502	2.1726	0.61565	6.5496	1560.5
11.59	1160	60	NaN	5.656	19.546	6.3851	-181.91	19.697	10.903	-30.623	-765.98	1090.7	33.613	793.37	1094.1	40.285	52.806	0	1	-0.46598	6.5262	-19.057	-12.972	3.2971	-4.2704	19.67	19.572	2.8311	2.2558	0.61366	6.6002	1560.7
11.6	1161	60	NaN	5.6539	19.545	6.4029	-181.91	19.746	10.931	-30.657	-766.02	1090.7	33.632	793.48	1094.1	40.368	50.707	0	1	-0.42643	6.5673	-19.059	-12.975	3.2932	-4.2686	19.67	19.621	2.8668	2.2988	0.61019	6.6463	1560.8
11.61	1162	60	NaN	5.6647	19.555	6.4047	-181.89	19.778	10.953	-30.654	-766.01	1090.7	33.65	793.53	1094.1	38.813	43.835	0	1	-0.31031	6.6881	-19.062	-12.978	3.3036	-4.2546	19.68	19.653	2.9932	2.4335	0.61722	6.6749	1560.9
11.62	1163	60	NaN	5.6633	19.559	6.3872	-181.86	19.811	10.991	-30.574	-766.03	1090.7	33.72	793.57	1094.2	40.409	39.479	0	1	-0.13151	6.8739	-19.066	-12.981	3.3026	-4.2178	19.685	19.685	3.1711	2.6561	0.61974	6.7039	1560.9
11.63	1164	60	NaN	5.6662	19.568	6.3845	-181.82	19.82	11.002	-30.554	-766.03	1090.7	33.706	793.58	1094.2	40.951	40.874	0	1	-0.030817	6.9786	-19.07	-12.985	3.3067	-4.1811	19.694	19.694	3.2759	2.7976	0.62391	6.7091	1560.9
11.64	1165	60	NaN	5.6656	19.574	6.3891	-181.77	19.81	11.013	-30.563	-766.03	1090.7	33.701	793.56	1094.2	39.323	32.218	0	1	0.090282	7.1045	-19.074	-12.99	3.306	-4.1316	19.701	19.684	3.3963	2.973	0.62643	6.694	1560.9
11.65	1166	60	NaN	5.6589	19.577	6.4016	-181.71	19.783	11.033	-30.599	-766.05	1090.7	33.728	793.53	1094.2	40.417	48.288	0	1	0.24173	7.262	-19.079	-12.994	3.297	-4.0715	19.704	19.656	3.5387	3.1905	0.62545	6.6616	1560.9
11.66	1167	60	NaN	5.652	19.58	6.4379	-181.66	19.74	11.027	-30.729	-766.04	1090.7	33.687	793.52	1094.2	38.771	45.759	0	1	0.26635	7.2876	-19.081	-12.996	3.2868	-4.0295	19.707	19.613	3.5532	3.2581	0.62588	6.6165	1560.9
11.67	1168	60	NaN	5.6659	19.582	6.3933	-181.57	19.637	11.011	-30.559	-766.07	1090.7	33.619	793.47	1094.2	39.533	57.889	0	1	0.28509	7.3071	-19.082	-12.998	3.3094	-3.9297	19.71	19.509	3.5945	3.3774	0.62799	6.5112	1560.9
11.68	1169	60	NaN	5.6639	19.587	6.3991	-181.5	19.547	10.996	-30.573	-766.07	1090.7	33.566	793.39	1094.2	40.039	63.398	0	1	0.33871	7.3628	-19.083	-12.998	3.3088	-3.8593	19.716	19.419	3.6475	3.5035	0.6329	6.4207	1560.8
11.69	1170	60	NaN	5.6576	19.592	6.4145	-181.44	19.451	10.997	-30.631	-766.07	1090.7	33.562	793.34	1094.2	43.447	64.838	0	1	0.36102	7.386	-19.084	-12.999	3.3003	-3.8002	19.721	19.322	3.6613	3.5858	0.63696	6.3231	1560.7
11.7	1171	60	NaN	5.657	19.596	6.4113	-181.37	19.31	11.012	-30.628	-766.06	1090.7	33.61	793.32	1094.2	44.82	66.22	0	1	0.3257	7.3493	-19.086	-13.001	3.2981	-3.7293	19.723	19.182	3.6238	3.62	0.63786	6.1809	1560.7
11.71	1172	60	NaN	5.6583	19.599	6.4464	-181.27	19.045	11.001	-30.73	-766.05	1090.8	33.622	793.39	1094.2	44.757	65.321	0	1	0.35761	7.3825	-19.087	-13.003	3.2953	-3.6293	19.724	18.92	3.6529	3.7531	0.63674	5.9173	1560.8
11.72	1173	60	NaN	5.653	19.602	6.4343	-181.2	18.865	10.941	-30.699	-766.06	1090.8	33.509	793.4	1094.1	43.982	64.551	0	1	0.40623	7.433	-19.088	-13.004	3.2953	-3.5561	19.725	18.742	3.7015	3.877	0.63689	5.7384	1560.8
11.73	1174	60	NaN	5.6516	19.601	6.4261	-181.12	18.639	10.898	-30.673	-766.06	1090.7	33.449	793.39	1094.1	42.423	63.386	0	1	0.45209	7.4807	-19.089	-13.004	3.297	-3.4723	19.722	18.517	3.7491	4.0083	0.63379	5.5132	1560.8
11.74	1175	60	NaN	5.6533	19.601	6.4215	-181.03	18.427	10.794	-30.655	-766.06	1090.7	33.207	793.33	1094	44.239	63.13	0	1	0.43168	7.4595	-19.089	-13.005	3.3081	-3.3773	19.722	18.306	3.7398	4.0822	0.63255	5.3016	1560.7
11.75	1176	60	NaN	5.6552	19.606	6.4131	-180.95	18.289	10.583	-30.629	-766.05	1090.7	32.649	793.19	1094.1	43.244	62.306	0	1	0.37395	7.3995	-19.09	-13.006	3.3312	-3.278	19.728	18.166	3.7052	4.1215	0.63837	5.1607	1560.5
11.76	1177	60	NaN	5.6571	19.608	6.4067	-180.86	18.018	10.582	-30.594	-766.03	1090.7	32.784	793.09	1094	43.185	61.282	0	1	0.27183	7.2933	-19.091	-13.006	3.3293	-3.1883	19.729	17.897	3.6012	4.1049	0.63776	4.8904	1560.4
11.77	1178	60	NaN	5.6558	19.606	6.4079	-180.79	17.808	10.611	-30.602	-766.03	1090.7	32.943	793.07	1094	41.868	60.799	0	1	0.17822	7.196	-19.092	-13.008	3.3219	-3.1219	19.725	17.689	3.5001	4.0741	0.63345	4.681	1560.4
11.78	1179	60	NaN	5.6525	19.602	6.42	-180.68	17.59	10.55	-30.644	-766.03	1090.7	32.866	792.94	1093.9	41.648	59.947	0	1	0.12882	7.1446	-19.095	-13.011	3.3196	-3.0154	19.719	17.473	3.4484	4.1292	0.62375	4.4617	1560.3
11.79	1180	60	NaN	5.6482	19.596	6.4295	-180.57	17.379	10.44	-30.668	-766.03	1090.7	32.656	792.75	1093.9	40.104	60.067	0	1	0.073064	7.0866	-19.097	-13.013	3.3219	-2.8941	19.713	17.262	3.3949	4.1925	0.61552	4.2493	1560.1
11.8	1181	60	NaN	5.6439	19.596	6.419	-180.49	17.206	10.385	-30.617	-766.04	1090.7	32.561	792.63	1093.9	41.561	59.589	0	1	0.012939	7.0241	-19.098	-13.014	3.3228	-2.8118	19.712	17.091	3.3357	4.2123	0.61321	4.0767	1560
11.81	1182	60	NaN	5.6363	19.604	6.4196	-180.39	16.933	10.416	-30.623	-766.01	1090.7	32.745	792.44	1093.8	41.449	60.118	0	1	-0.050393	6.9583	-19.102	-13.017	3.3079	-2.7227	19.719	16.818	3.2575	4.2356	0.61758	3.8008	1559.7
11.82	1183	60	NaN	5.6353	19.606	6.4124	-180.31	16.735	10.434	-30.596	-766	1090.7	32.838	792.28	1093.8	40.299	57.946	0	1	-0.14393	6.861	-19.104	-13.02	3.3043	-2.6443	19.72	16.621	3.1603	4.2168	0.61588	3.6013	1559.6
11.83	1184	60	NaN	5.6297	19.609	6.4304	-180.25	16.558	10.341	-30.654	-765.99	1090.7	32.657	792.05	1093.8	41.149	54.028	0	1	-0.2709	6.729	-19.106	-13.022	3.3028	-2.5722	19.722	16.445	3.0319	4.1568	0.61578	3.4236	1559.3
11.84	1185	60	NaN	5.6207	19.613	6.4628	-180.19	16.395	10.19	-30.764	-765.97	1090.7	32.331	791.79	1093.8	39.767	49.441	0	1	-0.25354	6.7471	-19.109	-13.024	3.3013	-2.5064	19.726	16.282	3.0478	4.2407	0.61709	3.2578	1559
11.85	1186	60	NaN	5.6187	19.619	6.4668	-180.13	16.265	10.144	-30.779	-765.95	1090.7	32.226	791.6	1093.8	40.303	42.173	0	1	-0.22243	6.7794	-19.112	-13.027	3.3022	-2.4489	19.731	16.154	3.0798	4.3305	0.6188	3.1264	1558.8
11.86	1187	60	NaN	5.623	19.623	6.4135	-180.06	16.12	10.217	-30.61	-765.95	1090.7	32.408	791.45	1093.7	39.012	46.41	0	1	-0.26232	6.7379	-19.116	-13.031	3.3059	-2.3727	19.733	16.01	3.0436	4.3653	0.6166	2.9784	1558.7
11.87	1188	60	NaN	5.622	19.619	6.4123	-180.01	16.022	10.265	-30.604	-765.96	1090.7	32.546	791.27	1093.7	39.872	44.551	0	1	-0.29033	6.7088	-19.12	-13.036	3.2997	-2.3369	19.728	15.913	3.0094	4.372	0.6078	2.8774	1558.5
11.88	1189	60	NaN	5.6177	19.612	6.4335	-179.98	15.92	10.32	-30.674	-765.96	1090.7	32.705	791.08	1093.6	38.2	46.675	0	1	-0.29739	6.7015	-19.125	-13.04	3.2868	-2.3135	19.719	15.813	2.9894	4.388	0.59452	2.7724	1558.3
11.89	1190	60	NaN	5.6158	19.605	6.4517	-179.95	15.819	10.356	-30.735	-765.96	1090.7	32.791	790.88	1093.5	40.978	47.269	0	1	-0.28653	6.7128	-19.129	-13.045	3.2792	-2.2867	19.709	15.716	2.9927	4.426	0.57996	2.6708	1558.1
11.9	1191	60	NaN	5.6279	19.602	6.4427	-179.93	15.815	10.263	-30.697	-765.95	1090.7	32.467	790.57	1093.5	40.694	49.175	0	1	-0.27342	6.7264	-19.133	-13.049	3.3041	-2.2543	19.704	15.714	3.0307	4.4721	0.57044	2.6649	1557.8
11.91	1192	60	NaN	5.6263	19.602	6.4304	-179.93	15.825	10.27	-30.669	-765.94	1090.7	32.432	790.41	1093.4	38.3	49.459	0	1	-0.26285	6.7374	-19.136	-13.051	3.3045	-2.2481	19.702	15.726	3.0417	4.4893	0.5662	2.6744	1557.6
11.92	1193	60	NaN	5.6317	19.596	6.4226	-179.93	15.861	10.27	-30.641	-765.94	1090.7	32.369	790.24	1093.4	39.331	50.915	0	1	-0.17008	6.8338	-19.139	-13.054	3.3131	-2.2507	19.695	15.762	3.143	4.5831	0.55598	2.7082	1557.5
11.93	1194	60	NaN	5.6364	19.589	6.424	-179.95	15.917	10.276	-30.628	-765.95	1090.7	32.296	790.07	1093.3	39.41	51.33	0	1	-0.045812	6.963	-19.142	-13.057	3.3207	-2.2618	19.685	15.82	3.2749	4.7013	0.54351	2.7624	1557.3
11.94	1195	60	NaN	5.6365	19.584	6.4346	-179.97	15.987	10.303	-30.632	-765.94	1090.7	32.246	789.93	1093.3	39.185	52.765	0	1	0.056079	7.069	-19.146	-13.061	3.3222	-2.2816	19.678	15.894	3.3783	4.7873	0.53255	2.8323	1557.1
11.95	1196	60	NaN	5.641	19.587	6.4435	-180	16.076	10.349	-30.621	-765.92	1090.7	32.243	789.85	1093.2	39.688	57.223	0	1	0.17011	7.1875	-19.15	-13.066	3.3271	-2.3118	19.679	15.985	3.4972	4.8757	0.52862	2.9195	1557
11.96	1197	60	NaN	5.6322	19.588	6.4639	-180.02	16.169	10.375	-30.677	-765.91	1090.7	32.174	789.78	1093.2	42.029	60.557	0	1	0.35348	7.3782	-19.155	-13.071	3.3187	-2.3291	19.679	16.079	3.6722	5.0491	0.5236	3.0079	1557
11.97	1198	60	NaN	5.6369	19.591	6.4465	-180.03	16.231	10.409	-30.599	-765.9	1090.7	32.183	789.75	1093.2	41.333	61.478	0	1	0.41752	7.4448	-19.158	-13.074	3.3258	-2.34	19.681	16.141	3.7434	5.1048	0.52304	3.0672	1556.9
11.98	1199	60	NaN	5.6406	19.594	6.4435	-180.06	16.353	10.491	-30.564	-765.9	1090.7	32.264	789.7	1093.1	41.251	60.775	0	1	0.41946	7.4468	-19.16	-13.075	3.3278	-2.3683	19.684	16.263	3.7473	5.0784	0.52454	3.1875	1556.9
11.99	1200	60	NaN	5.6325	19.596	6.4866	-180.1	16.589	10.627	-30.681	-765.91	1090.7	32.363	789.62	1093.1	40.22	60.725	0	1	0.44063	7.4688	-19.16	-13.075	3.3116	-2.4229	19.687	16.499	3.7523	5.0459	0.52683	3.4232	1556.8
12	1201	60	NaN	5.6496	19.6	6.428	-180.11	16.729	10.67	-30.461	-765.9	1090.7	32.31	789.61	1093.2	42.408	61.078	0	1	0.49849	7.5289	-19.161	-13.076	3.3387	-2.4224	19.692	16.637	3.8372	5.1066	0.53153	3.5605	1556.8
12.01	1202	60	NaN	5.6376	19.619	6.4689	-180.12	16.933	10.61	-30.577	-765.87	1090.7	31.902	789.57	1093.2	40.511	60.409	0	1	0.58886	7.6229	-19.162	-13.078	3.3374	-2.421	19.712	16.841	3.9263	5.2019	0.54962	3.7628	1556.7
12.02	1203	60	NaN	5.6319	19.627	6.4927	-180.14	17.103	10.591	-30.645	-765.86	1090.7	31.698	789.6	1093.2	40.371	60.132	0	1	0.65749	7.6942	-19.164	-13.08	3.3368	-2.4371	19.721	17.01	3.9942	5.2572	0.55627	3.9297	1556.7
12.03	1204	60	NaN	5.6379	19.631	6.4964	-180.16	17.254	10.612	-30.644	-765.86	1090.7	31.635	789.69	1093.2	41.736	59.341	0	1	0.70892	7.7477	-19.167	-13.083	3.3452	-2.4518	19.726	17.159	4.0541	5.2959	0.55905	4.0768	1556.8
12.04	1205	60	NaN	5.6511	19.646	6.5053	-180.15	17.421	10.635	-30.647	-765.82	1090.7	31.502	789.77	1093.3	42.066	59.142	0	1	0.68068	7.7184	-19.166	-13.081	3.3632	-2.4401	19.742	17.325	4.0439	5.2783	0.57649	4.244	1556.8
12.05	1206	60	NaN	5.6564	19.654	6.4901	-180.15	17.468	10.709	-30.578	-765.8	1090.7	31.649	789.82	1093.3	40.743	58.786	0	1	0.66214	7.6991	-19.165	-13.08	3.3657	-2.4384	19.75	17.371	4.0278	5.2607	0.58596	4.2913	1556.9
12.06	1207	60	NaN	5.6694	19.655	6.4951	-180.12	17.617	10.789	-30.566	-765.78	1090.7	31.693	790.03	1093.3	42.801	58.85	0	1	0.6551	7.6918	-19.164	-13.079	3.3778	-2.4098	19.753	17.519	4.0329	5.2819	0.58941	4.4393	1557.1
12.07	1208	60	NaN	5.6823	19.652	6.4934	-180.09	17.75	10.799	-30.542	-765.77	1090.7	31.598	790.18	1093.4	43.784	58.227	0	1	0.67016	7.7074	-19.164	-13.079	3.3953	-2.3782	19.752	17.649	4.0654	5.3292	0.58841	4.5702	1557.2
12.08	1209	60	NaN	5.694	19.647	6.4871	-180.06	17.84	10.778	-30.515	-765.75	1090.7	31.483	790.3	1093.4	42.842	57.673	0	1	0.67618	7.7137	-19.164	-13.079	3.4123	-2.3459	19.748	17.74	4.0885	5.3677	0.5844	4.6604	1557.3
12.09	1210	60	NaN	5.7069	19.639	6.4936	-180.02	17.914	10.828	-30.534	-765.74	1090.7	31.564	790.49	1093.4	42.842	57.509	0	1	0.65926	7.6961	-19.163	-13.078	3.4218	-2.305	19.741	17.813	4.0811	5.3911	0.57786	4.7344	1557.5
12.1	1211	60	NaN	5.7129	19.641	6.4989	-179.99	17.978	10.792	-30.539	-765.74	1090.7	31.446	790.56	1093.4	42.737	57.424	0	1	0.62984	7.6655	-19.162	-13.077	3.4321	-2.2703	19.742	17.877	4.0619	5.3952	0.57999	4.7999	1557.5
12.11	1212	60	NaN	5.7184	19.641	6.4735	-179.95	18.054	10.755	-30.462	-765.74	1090.7	31.313	790.59	1093.5	41.585	58.113	0	1	0.58035	7.614	-19.16	-13.076	3.4454	-2.2221	19.744	17.95	4.0257	5.392	0.58433	4.8746	1557.6
12.12	1213	60	NaN	5.7196	19.647	6.4765	-179.91	18.107	10.725	-30.482	-765.74	1090.7	31.228	790.68	1093.5	41.919	57.779	0	1	0.53109	7.5628	-19.16	-13.075	3.4491	-2.1812	19.752	18.003	3.9802	5.3817	0.59215	4.9278	1557.6
12.13	1214	60	NaN	5.718	19.659	6.5028	-179.88	18.131	10.701	-30.577	-765.73	1090.7	31.187	790.84	1093.5	39.847	54.188	0	1	0.4873	7.5173	-19.159	-13.074	3.4457	-2.1499	19.763	18.028	3.933	5.3674	0.60383	4.9533	1557.8
12.14	1215	60	NaN	5.721	19.668	6.4751	-179.84	18.143	10.666	-30.503	-765.73	1090.7	31.109	790.93	1093.5	39.241	51.444	0	1	0.459	7.4879	-19.157	-13.072	3.4545	-2.1108	19.772	18.039	3.9135	5.3771	0.61532	4.9663	1557.9
12.15	1216	60	NaN	5.7129	19.683	6.499	-179.79	18.153	10.645	-30.607	-765.74	1090.7	31.109	791.04	1093.5	39.594	51.965	0	1	0.48279	7.5126	-19.156	-13.071	3.4427	-2.065	19.789	18.048	3.9255	5.4476	0.63282	4.9763	1558
12.16	1217	60	NaN	5.7106	19.693	6.5065	-179.76	18.151	10.628	-30.653	-765.75	1090.7	31.085	791.12	1093.6	37.632	51.106	0	1	0.52457	7.5561	-19.156	-13.071	3.4397	-2.0278	19.8	18.045	3.9643	5.5282	0.64397	4.9736	1558.1
12.17	1218	60	NaN	5.7103	19.708	6.5049	-179.69	18.163	10.647	-30.671	-765.76	1090.7	31.198	791.13	1093.6	40.383	52.764	0	1	0.5415	7.5737	-19.159	-13.075	3.4346	-1.9703	19.815	18.056	3.9761	5.6034	0.65605	4.9814	1558.1
12.18	1219	60	NaN	5.7083	19.728	6.5027	-179.63	18.193	10.684	-30.692	-765.77	1090.7	31.395	791.07	1093.6	40.769	52.434	0	1	0.5747	7.6082	-19.162	-13.078	3.4246	-1.9091	19.836	18.085	3.9993	5.699	0.67392	5.0067	1558.1
12.19	1220	60	NaN	5.7026	19.736	6.5063	-179.69	18.197	10.595	-30.735	-765.79	1090.7	31.151	791.13	1093.7	41.656	54.137	0	1	0.67707	7.7146	-19.166	-13.081	3.4263	-1.9664	19.846	18.087	4.1034	5.7482	0.67992	5.0058	1558.1
12.2	1221	60	NaN	5.699	19.746	6.5104	-179.7	18.234	10.597	-30.787	-765.81	1090.7	31.214	791.06	1093.7	39.997	55.324	0	1	0.72827	7.7678	-19.169	-13.084	3.4184	-1.9834	19.856	18.123	4.1467	5.7845	0.68739	5.039	1558.1
12.21	1222	60	NaN	5.697	19.761	6.5047	-179.72	18.275	10.404	-30.785	-765.81	1090.7	30.723	790.95	1093.7	40.473	55.311	0	1	0.7528	7.7933	-19.172	-13.087	3.4344	-1.9868	19.869	18.166	4.1872	5.8066	0.69761	5.0789	1558
12.22	1223	60	NaN	5.6945	19.776	6.4993	-179.76	18.312	10.361	-30.792	-765.81	1090.7	30.657	790.84	1093.7	40.407	54.981	0	1	0.82328	7.8666	-19.17	-13.085	3.4339	-2.0248	19.884	18.203	4.2572	5.8418	0.71459	5.1179	1557.9
12.23	1224	60	NaN	5.6906	19.785	6.4998	-179.81	18.339	10.658	-30.845	-765.82	1090.7	31.569	790.75	1093.8	38.742	54.991	0	1	0.86349	7.9084	-19.168	-13.083	3.3944	-2.1104	19.899	18.225	4.2579	5.798	0.73123	5.1422	1557.8
12.24	1225	60	NaN	5.6889	19.783	6.484	-179.81	18.333	10.648	-30.834	-765.83	1090.7	31.604	790.69	1093.8	39.98	53.665	0	1	0.87409	7.9194	-19.166	-13.081	3.3918	-2.1102	19.898	18.219	4.2659	5.8093	0.73226	5.1376	1557.8
12.25	1226	60	NaN	5.6892	19.782	6.4728	-179.83	18.347	10.608	-30.828	-765.83	1090.7	31.524	790.55	1093.9	39.805	46.117	0	1	0.94154	7.9896	-19.164	-13.079	3.3951	-2.1245	19.899	18.231	4.3366	5.8651	0.73498	5.1516	1557.6
12.26	1227	60	NaN	5.7033	19.78	6.4479	-179.85	18.344	10.54	-30.776	-765.84	1090.7	31.377	790.39	1093.9	39.135	52.538	0	1	1.0122	8.063	-19.162	-13.077	3.4162	-2.1416	19.898	18.226	4.4284	5.9215	0.73657	5.1493	1557.5
12.27	1228	60	NaN	5.713	19.777	6.4262	-179.87	18.318	10.49	-30.755	-765.86	1090.7	31.297	790.2	1094	40.126	60.023	0	1	0.92792	7.9754	-19.16	-13.076	3.4294	-2.1553	19.897	18.198	4.3573	5.8201	0.73617	5.1226	1557.3
12.28	1229	60	NaN	5.7004	19.773	6.4266	-179.87	18.272	10.507	-30.84	-765.87	1090.7	31.409	790	1094	42.042	59.706	0	1	0.89554	7.9417	-19.159	-13.075	3.4093	-2.1617	19.896	18.149	4.3048	5.7801	0.73605	5.0741	1557.1
12.29	1230	60	NaN	5.7084	19.785	6.4127	-179.87	18.22	10.552	-30.81	-765.85	1090.7	31.568	789.86	1094	45.466	58.797	0	1	0.93085	7.9785	-19.159	-13.075	3.4122	-2.1665	19.907	18.097	4.3431	5.812	0.74821	5.0229	1557
12.3	1231	60	NaN	5.7113	19.791	6.4121	-179.87	18.188	10.558	-30.82	-765.83	1090.7	31.61	789.78	1094	45.414	55.108	0	1	0.81492	7.8579	-19.157	-13.072	3.4131	-2.1697	19.914	18.064	4.228	5.6882	0.75719	4.9921	1556.9
12.31	1232	60	NaN	5.7061	19.805	6.4247	-179.9	18.087	10.57	-30.893	-765.8	1090.7	31.743	789.59	1094	43.751	53.576	0	1	0.68953	7.7276	-19.155	-13.07	3.4001	-2.2096	19.928	17.964	4.0896	5.5179	0.77369	4.8936	1556.7
12.32	1233	60	NaN	5.7009	19.823	6.4311	-179.94	17.933	10.606	-30.954	-765.77	1090.6	31.979	789.38	1094	46.016	52.312	0	1	0.59055	7.6247	-19.153	-13.069	3.3835	-2.262	19.946	17.809	3.974	5.3626	0.7931	4.7406	1556.4
12.33	1234	60	NaN	5.7084	19.835	6.4046	-179.95	17.784	10.673	-30.89	-765.74	1090.6	32.221	789.32	1093.9	46.651	51.576	0	1	0.51721	7.5484	-19.151	-13.067	3.3844	-2.2737	19.957	17.662	3.9016	5.2747	0.80588	4.5957	1556.3
12.34	1235	60	NaN	5.718	19.854	6.4073	-179.94	17.658	10.547	-30.9	-765.69	1090.6	31.946	789.01	1093.9	44.671	53.102	0	1	0.45221	7.4808	-19.149	-13.064	3.4032	-2.2573	19.974	17.538	3.8554	5.2236	0.82504	4.4734	1556
12.35	1236	60	NaN	5.7247	19.865	6.4034	-179.94	17.607	10.463	-30.884	-765.67	1090.6	31.749	788.84	1093.9	46.442	52.311	0	1	0.32326	7.3468	-19.148	-13.064	3.4174	-2.2477	19.985	17.487	3.7407	5.0991	0.83655	4.4233	1555.8
12.36	1237	60	NaN	5.7376	19.879	6.3935	-179.96	17.542	10.381	-30.845	-765.63	1090.6	31.59	788.71	1093.8	47.669	52.578	0	1	0.16516	7.1824	-19.148	-13.063	3.4374	-2.264	19.999	17.423	3.6025	4.9183	0.85073	4.3593	1555.6
12.37	1238	60	NaN	5.7552	19.9	6.387	-180	17.434	10.32	-30.814	-765.57	1090.6	31.522	788.53	1093.8	46.086	46.857	0	1	-0.035892	6.9734	-19.146	-13.062	3.4582	-2.2931	20.017	17.317	3.4223	4.6802	0.87054	4.2551	1555.3
12.38	1239	60	NaN	5.7663	19.921	6.4022	-179.99	17.304	10.354	-30.857	-765.5	1090.6	31.677	788.24	1093.7	44.956	49.778	0	1	-0.16253	6.8417	-19.146	-13.061	3.4615	-2.2915	20.035	17.189	3.299	4.5502	0.88966	4.1282	1555
12.39	1240	60	NaN	5.7785	19.948	6.4131	-180.01	17.116	10.472	-30.895	-765.41	1090.6	32.077	788.11	1093.6	45.879	51.281	0	1	-0.25212	6.7486	-19.146	-13.061	3.4573	-2.3336	20.057	17.007	3.2051	4.415	0.91157	3.946	1554.8
12.4	1241	60	NaN	5.7843	19.973	6.4054	-180.03	16.968	10.52	-30.878	-765.33	1090.6	32.23	787.93	1093.5	46.127	48.987	0	1	-0.32632	6.6714	-19.146	-13.061	3.4577	-2.3525	20.078	16.862	3.1314	4.3189	0.93235	3.8009	1554.5
12.41	1242	60	NaN	5.7884	19.989	6.4017	-180.03	16.876	10.5	-30.872	-765.3	1090.6	32.167	787.73	1093.4	46.736	51.219	0	1	-0.45549	6.5371	-19.145	-13.061	3.464	-2.3585	20.092	16.773	3.0085	4.1786	0.94659	3.7123	1554.3
12.42	1243	60	NaN	5.7926	20	6.408	-180.04	16.834	10.454	-30.896	-765.28	1090.6	32.021	787.53	1093.3	46.275	55.874	0	1	-0.62807	6.3577	-19.144	-13.06	3.4724	-2.3606	20.102	16.732	2.8443	3.9971	0.95705	3.6719	1554.1
12.43	1244	60	NaN	5.7946	20.025	6.402	-180.04	16.787	10.494	-30.9	-765.22	1090.6	32.116	787.38	1093.3	47.489	60.467	0	1	-0.7661	6.2142	-19.144	-13.059	3.4704	-2.3648	20.125	16.688	2.7043	3.8494	0.98124	3.6284	1553.9
12.44	1245	60	NaN	5.7984	20.057	6.375	-180.05	16.757	10.439	-30.849	-765.18	1090.6	31.91	787.15	1093.2	47.562	61.855	0	1	-0.91567	6.0587	-19.143	-13.058	3.4833	-2.367	20.155	16.659	2.5676	3.6917	1.012	3.6004	1553.6
12.45	1246	60	NaN	5.7983	20.086	6.3572	-180.07	16.754	10.413	-30.829	-765.15	1090.6	31.786	786.98	1093.2	47.753	61.772	0	1	-1.7416	5.2	-19.139	-13.054	3.4881	-2.3755	20.183	16.657	1.7465	2.8245	1.0442	3.6027	1553.4
12.46	1247	60	NaN	5.794	20.109	6.3579	-180.08	16.756	10.409	-30.867	-765.13	1090.6	31.726	786.87	1093.1	46.142	61.817	0	1	-2.1364	4.7896	-19.138	-13.054	3.4845	-2.3934	20.204	16.661	1.3481	2.3962	1.0661	3.6066	1553.3
12.47	1248	60	NaN	5.7887	20.128	6.3692	-180.11	16.753	10.425	-30.935	-765.13	1090.6	31.721	786.82	1093.1	47.372	61.835	0	1	-2.0764	4.852	-19.142	-13.058	3.4768	-2.4217	20.221	16.66	1.4005	2.4302	1.0785	3.6028	1553.2
12.48	1249	60	NaN	5.7955	20.161	6.3312	-180.15	16.791	10.517	-30.845	-765.14	1090.6	31.901	786.72	1093.1	48.179	61.801	0	1	-2.1634	4.7614	-19.142	-13.058	3.4801	-2.4607	20.252	16.699	1.3167	2.3007	1.1096	3.6414	1553.1
12.49	1250	60	NaN	5.8015	20.178	6.3092	-180.18	16.881	10.526	-30.802	-765.19	1090.6	31.825	786.59	1093	49.046	61.777	0	1	-2.2292	4.693	-19.143	-13.059	3.4904	-2.4916	20.269	16.79	1.2612	2.2014	1.1258	3.7313	1553.1
12.5	1251	60	NaN	5.7997	20.208	6.3114	-180.22	16.975	10.536	-30.824	-765.24	1090.6	31.737	786.57	1093	48.455	62.117	0	1	-2.2377	4.6842	-19.146	-13.061	3.4911	-2.5252	20.297	16.886	1.2534	2.159	1.1509	3.8253	1553.1
12.51	1252	60	NaN	5.7946	20.235	6.3306	-180.24	17.056	10.548	-30.894	-765.27	1090.7	31.677	786.57	1093	50.035	61.724	0	1	-2.2603	4.6608	-19.149	-13.064	3.4857	-2.5505	20.321	16.969	1.2254	2.1103	1.1723	3.905	1553.1
12.52	1253	60	NaN	5.7911	20.244	6.3565	-180.25	17.122	10.558	-30.987	-765.3	1090.7	31.649	786.53	1093	48.895	61.941	0	1	-2.3026	4.6168	-19.153	-13.069	3.4798	-2.5581	20.329	17.036	1.1772	2.0586	1.1764	3.9678	1553.1
12.53	1254	60	NaN	5.7795	20.271	6.3885	-180.26	17.251	10.617	-31.076	-765.4	1090.8	31.643	786.56	1093	50.05	60.86	0	1	-2.3057	4.6135	-19.154	-13.07	3.4653	-2.5727	20.355	17.167	1.1596	2.0408	1.2005	4.0968	1553.2
12.54	1255	60	NaN	5.7879	20.292	6.417	-180.27	17.331	10.706	-31.146	-765.48	1090.8	31.798	786.66	1093.1	49.384	57.763	0	1	-2.3105	4.6085	-19.156	-13.072	3.4657	-2.5949	20.375	17.248	1.1552	2.0136	1.2187	4.1768	1553.4
12.55	1256	60	NaN	5.8084	20.323	6.4171	-180.29	17.412	10.792	-31.106	-765.6	1090.9	31.936	786.86	1093.1	49.634	50.317	0	1	-2.3352	4.5829	-19.159	-13.075	3.483	-2.6168	20.405	17.331	1.1478	1.9661	1.2452	4.2564	1553.7
12.56	1257	60	NaN	5.8293	20.357	6.4161	-180.31	17.505	10.831	-31.06	-765.75	1091	31.934	787.06	1093.1	47.62	44.372	0	1	-2.3908	4.5251	-19.163	-13.078	3.5062	-2.6325	20.435	17.427	1.1154	1.8925	1.2726	4.3482	1554.1
12.57	1258	60	NaN	5.8403	20.376	6.4544	-180.32	17.612	10.784	-31.166	-765.9	1091.1	31.698	787.14	1093.2	45.074	47.449	0	1	-2.4426	4.4712	-19.166	-13.082	3.5224	-2.6358	20.453	17.535	1.0797	1.8354	1.2866	4.4531	1554.3
12.58	1259	60	NaN	5.8917	20.434	6.447	-180.3	17.772	10.726	-31.075	-766.11	1091.2	31.391	787.25	1093.2	44.922	48.435	0	1	-2.42	4.4947	-19.169	-13.084	3.5888	-2.5999	20.508	17.698	1.1689	1.8949	1.3394	4.6141	1554.6
12.59	1260	60	NaN	5.9057	20.485	6.4482	-180.26	17.906	10.638	-31.057	-766.28	1091.3	31.026	787.32	1093.3	44.904	46.948	0	1	-2.4464	4.4672	-19.171	-13.086	3.6173	-2.5457	20.557	17.834	1.1709	1.9215	1.3863	4.7482	1554.8
12.6	1261	60	NaN	5.9105	20.521	6.454	-180.24	17.984	10.614	-31.076	-766.41	1091.4	30.896	787.41	1093.3	44.202	47.228	0	1	-2.6439	4.2619	-19.17	-13.086	3.6265	-2.5194	20.591	17.914	0.98265	1.7425	1.4207	4.8287	1555.1
12.61	1262	60	NaN	5.9267	20.575	6.4532	-180.22	18.059	10.698	-31.06	-766.58	1091.5	31.065	787.59	1093.3	45.243	37.294	0	1	-2.7946	4.1052	-19.159	-13.075	3.6377	-2.5057	20.642	17.992	0.84307	1.5995	1.4825	4.9174	1555.4
12.62	1263	60	NaN	5.9724	20.711	6.4286	-180.15	18.247	10.896	-30.896	-767	1091.7	31.437	787.91	1093.4	44.301	55.042	0	1	-2.9129	3.9823	-19.144	-13.06	3.6768	-2.4454	20.772	18.186	0.76393	1.5369	1.6283	5.126	1556.2
12.63	1264	60	NaN	5.9955	20.784	6.4383	-180.12	18.375	10.898	-30.882	-767.26	1091.8	31.344	788.05	1093.4	45.455	63.824	0	1	-2.9517	3.9419	-19.141	-13.056	3.7044	-2.411	20.843	18.316	0.75268	1.5309	1.7019	5.26	1556.6
12.64	1265	60	NaN	6.0342	20.884	6.411	-180.04	18.578	11.035	-30.732	-767.67	1092	31.658	788.14	1093.5	46.021	64.982	0	1	-2.9488	3.9449	-19.139	-13.055	3.7378	-2.3377	20.939	18.523	0.78908	1.6072	1.7998	5.4679	1557.1
12.65	1266	60	NaN	6.0776	20.975	6.3979	-179.98	18.773	11.112	-30.642	-768.06	1092.1	31.809	788.21	1093.5	45.639	63.768	0	1	-2.9099	3.9853	-19.139	-13.055	3.7796	-2.2749	21.027	18.721	0.86966	1.7105	1.8879	5.6663	1557.5
12.66	1267	60	NaN	6.1173	21.046	6.4101	-179.94	18.931	11.089	-30.658	-768.4	1092.2	31.66	788.26	1093.5	45.752	62.188	0	1	-2.8152	4.0838	-19.141	-13.056	3.8248	-2.2319	21.095	18.882	1.0096	1.8519	1.954	5.8256	1557.9
12.67	1268	60	NaN	6.148	21.111	6.4066	-179.88	19.09	11.125	-30.643	-768.77	1092.2	31.629	788.31	1093.5	45.484	60.013	0	1	-2.7181	4.1848	-19.142	-13.058	3.8578	-2.1654	21.157	19.044	1.1397	2.0194	2.0152	5.986	1558.3
12.68	1269	60	NaN	6.1667	21.186	6.4228	-179.86	19.23	11.152	-30.698	-769.13	1092.3	31.666	788.48	1093.5	44.466	58.488	0	1	-2.5804	4.3279	-19.141	-13.057	3.8739	-2.157	21.229	19.187	1.2935	2.1709	2.0878	6.1299	1558.9
12.69	1270	60	NaN	6.1991	21.269	6.4116	-179.86	19.392	11.186	-30.65	-769.49	1092.4	31.739	788.62	1093.5	44.537	58.408	0	1	-2.4807	4.4316	-19.14	-13.056	3.9061	-2.1529	21.311	19.35	1.4254	2.2787	2.1706	6.2944	1559.4
12.7	1271	60	NaN	6.2133	21.361	6.4215	-179.83	19.628	11.269	-30.67	-769.98	1092.5	31.957	788.67	1093.6	44.398	58.487	0	1	-2.4243	4.4902	-19.139	-13.055	3.9124	-2.1327	21.401	19.588	1.4881	2.3575	2.2622	6.5336	1559.9
12.71	1272	60	NaN	6.2027	21.46	6.4692	-179.78	19.92	11.351	-30.817	-770.59	1092.6	32.164	788.63	1093.6	44.756	58.634	0	1	-2.3328	4.5853	-19.137	-13.052	3.8896	-2.0938	21.497	19.883	1.5568	2.4916	2.3597	6.8309	1560.5
12.72	1273	60	NaN	6.2312	21.557	6.4813	-179.79	20.061	11.107	-30.821	-770.94	1092.7	31.448	788.75	1093.5	44.578	58.876	0	1	-2.2279	4.6944	-19.134	-13.049	3.945	-2.0722	21.587	20.031	1.7171	2.6223	2.4529	6.9814	1560.9
12.73	1274	60	NaN	6.2424	21.65	6.5191	-179.82	20.142	11.164	-30.905	-771.35	1092.8	31.604	789	1093.5	44.429	59.347	0	1	-2.1043	4.8229	-19.13	-13.046	3.9483	-2.1141	21.675	20.117	1.844	2.7088	2.5452	7.071	1561.6
12.74	1275	60	NaN	6.2476	21.737	6.5455	-179.85	20.266	11.158	-30.952	-771.75	1092.9	31.583	789.17	1093.6	43.735	59.463	0	1	-2.0135	4.9173	-19.127	-13.042	3.9534	-2.1444	21.76	20.242	1.9399	2.7729	2.6337	7.2	1562.2
12.75	1276	60	NaN	6.2459	21.819	6.5582	-179.88	20.404	11.114	-30.981	-772.16	1093	31.475	789.3	1093.6	44.278	59.897	0	1	-1.9319	5.0022	-19.123	-13.039	3.9554	-2.1681	21.842	20.381	2.0235	2.834	2.7192	7.3427	1562.7
12.76	1277	60	NaN	6.2336	21.908	6.5622	-179.91	20.524	11.128	-31.023	-772.61	1093	31.553	789.49	1093.6	44.896	60.216	0	1	-1.8828	5.0532	-19.119	-13.035	3.9396	-2.2035	21.929	20.503	2.0568	2.8497	2.8101	7.4678	1563.3
12.77	1278	60	NaN	6.1981	22.047	6.5705	-179.96	20.66	11.365	-31.067	-773.22	1093.2	32.264	789.8	1093.8	46.143	60.312	0	1	-1.8221	5.1163	-19.115	-13.031	3.8778	-2.2805	22.068	20.638	2.0558	2.8358	2.9533	7.6078	1564.3
12.78	1279	60	NaN	6.1633	22.16	6.5833	-180	20.805	11.182	-31.117	-773.89	1093.3	31.787	789.97	1093.7	46.566	61.372	0	1	-1.7089	5.234	-19.109	-13.025	3.8599	-2.3046	22.175	20.789	2.1509	2.9293	3.0661	7.7645	1565.1
12.79	1280	60	NaN	6.1557	22.234	6.5486	-180.03	20.876	11.1	-30.986	-774.26	1093.4	31.59	790.09	1093.7	44.84	61.411	0	1	-1.6259	5.3203	-19.103	-13.019	3.865	-2.3176	22.245	20.865	2.2391	3.0027	3.1419	7.8458	1565.6
12.8	1281	60	NaN	6.1637	22.319	6.4989	-180.04	20.935	11.086	-30.759	-774.65	1093.5	31.595	790.22	1093.7	45.315	61.771	0	1	-1.5429	5.4066	-19.097	-13.013	3.8819	-2.3234	22.328	20.927	2.339	3.0832	3.2304	7.9145	1566.1
12.81	1282	60	NaN	6.167	22.474	6.4882	-180.05	21.07	10.987	-30.6	-775.42	1093.6	31.396	790.38	1093.7	46.349	62.103	0	1	-1.3806	5.5753	-19.092	-13.007	3.8996	-2.3195	22.476	21.068	2.519	3.2558	3.3843	8.0609	1567
12.82	1283	60	NaN	6.1946	22.565	6.5063	-180.05	21.135	11.191	-30.537	-775.78	1093.7	32.049	790.47	1093.8	45.406	62.59	0	1	-1.2575	5.7033	-19.084	-12.999	3.9064	-2.3369	22.568	21.133	2.6488	3.3664	3.484	8.1333	1567.5
12.83	1284	60	NaN	6.2174	22.654	6.5451	-180.05	21.186	11.213	-30.551	-776.14	1093.8	32.192	790.49	1093.8	46.463	61.784	0	1	-1.1632	5.8013	-19.074	-12.989	3.924	-2.3414	22.652	21.187	2.7607	3.4599	3.5781	8.1979	1567.9
12.84	1285	60	NaN	6.2467	22.736	6.5687	-180.05	21.228	11.02	-30.524	-776.52	1093.9	31.726	790.45	1093.7	46.267	59.713	0	1	-1.0689	5.8993	-19.064	-12.98	3.9717	-2.3221	22.727	21.237	2.9028	3.5772	3.6626	8.2574	1568.2
12.85	1286	60	NaN	6.2806	22.823	6.5736	-180.04	21.252	10.778	-30.45	-776.95	1094	31.139	790.39	1093.6	45.277	57.613	0	1	-0.98116	5.9906	-19.055	-12.97	4.0303	-2.2942	22.806	21.268	3.0492	3.6964	3.7514	8.298	1568.6
12.86	1287	60	NaN	6.3101	22.937	6.5748	-180.04	21.237	10.773	-30.387	-777.5	1094.1	31.287	790.37	1093.5	44.914	55.8	0	1	-0.97765	5.9942	-19.053	-12.968	4.0575	-2.2879	22.916	21.258	3.0798	3.7063	3.8629	8.29	1569.1
12.87	1288	60	NaN	6.3328	23.065	6.6182	-180	21.192	10.691	-30.481	-778.01	1094.2	31.231	790.2	1093.5	46.407	57.758	0	1	-0.89225	6.083	-19.045	-12.961	4.0792	-2.251	23.037	21.22	3.187	3.832	3.9912	8.2594	1569.4
12.88	1289	60	NaN	6.338	23.168	6.6617	-179.97	21.074	10.698	-30.608	-778.56	1094.3	31.45	790.08	1093.4	45.46	58.019	0	1	-0.72628	6.2556	-19.033	-12.949	4.0725	-2.2329	23.135	21.107	3.3462	4.0227	4.1022	8.1579	1569.9
12.89	1290	60	NaN	6.3428	23.257	6.6665	-179.95	20.924	10.708	-30.627	-779	1094.4	31.682	790.01	1093.4	44.953	60.673	0	1	-0.76365	6.2167	-19.027	-12.942	4.0686	-2.2193	23.22	20.961	3.305	3.9974	4.1931	8.019	1570.2
12.9	1291	60	NaN	6.3535	23.337	6.6274	-179.93	20.774	10.768	-30.514	-779.31	1094.5	32.05	789.97	1093.4	45.589	63.492	0	1	-0.88103	6.0947	-19.019	-12.934	4.0705	-2.2086	23.299	20.813	3.1895	3.8861	4.2799	7.8791	1570.5
12.91	1292	60	NaN	6.3666	23.419	6.5749	-179.9	20.646	11.071	-30.368	-779.59	1094.5	33.115	789.87	1093.6	45.306	65.364	0	1	-1.1085	5.8582	-19.008	-12.923	4.0503	-2.213	23.383	20.681	2.9418	3.6452	4.3758	7.7579	1570.7
12.92	1293	60	NaN	6.3786	23.49	6.5407	-179.86	20.504	10.976	-30.27	-779.91	1094.6	33.096	789.68	1093.5	46.299	66.906	0	1	-1.241	5.7204	-19.001	-12.917	4.0668	-2.1759	23.451	20.543	2.8258	3.5445	4.4501	7.6268	1570.9
12.93	1294	60	NaN	6.3821	23.575	6.534	-179.83	20.271	10.776	-30.287	-780.35	1094.6	32.866	789.45	1093.4	48.644	67.293	0	1	-1.2551	5.7058	-19	-12.916	4.0783	-2.1348	23.53	20.315	2.8232	3.571	4.5302	7.3997	1571.1
12.94	1295	60	NaN	6.384	23.643	6.538	-179.81	20.055	10.645	-30.333	-780.68	1094.7	32.752	789.35	1093.3	47.916	64.131	0	1	-1.3742	5.5819	-18.996	-12.911	4.083	-2.1142	23.593	20.105	2.7088	3.4678	4.597	7.1933	1571.3
12.95	1296	60	NaN	6.3868	23.703	6.5326	-179.83	19.843	10.501	-30.343	-780.89	1094.7	32.538	789.41	1093.2	47.187	64.337	0	1	-1.4694	5.483	-18.992	-12.908	4.0937	-2.1184	23.647	19.899	2.6243	3.3646	4.6552	6.9911	1571.6
12.96	1297	60	NaN	6.3822	23.851	6.4866	-179.89	19.341	9.7176	-30.293	-781.46	1094.8	30.821	789.49	1093	47.629	65.239	0	1	-1.48	5.472	-18.99	-12.906	4.1544	-2.1142	23.784	19.408	2.6744	3.3578	4.7936	6.5023	1572.1
12.97	1298	60	NaN	6.4017	23.968	6.4322	-179.8	18.931	9.6837	-30.158	-781.83	1094.9	30.998	789.53	1092.8	46.628	65.256	0	1	-1.5973	5.35	-18.986	-12.902	4.173	-2.0326	23.89	19.009	2.5756	3.3174	4.9036	6.1071	1572.6
12.98	1299	60	NaN	6.4111	24.044	6.3897	-179.74	18.662	9.8528	-30.069	-782.13	1094.9	31.674	789.52	1092.7	46.102	65.669	0	1	-1.7261	5.2161	-18.982	-12.898	4.1614	-1.988	23.963	18.743	2.4353	3.228	4.9806	5.845	1572.9
12.99	1300	60	NaN	6.4033	24.106	6.365	-179.72	18.456	9.9451	-30.063	-782.39	1094.9	32.079	789.5	1092.7	48.199	64.842	0	1	-1.7599	5.181	-18.981	-12.896	4.1394	-1.987	24.023	18.539	2.3795	3.194	5.0427	5.6426	1573.1
13	1301	60	NaN	6.3806	24.178	6.3518	-179.75	18.25	9.8256	-30.117	-782.64	1095	31.849	789.51	1092.6	47.102	64.984	0	1	-1.7992	5.1401	-18.979	-12.894	4.1235	-2.0114	24.089	18.339	2.3243	3.1287	5.1104	5.445	1573.4
13.01	1302	60	NaN	6.3705	24.255	6.3019	-179.74	18.106	9.8031	-30.04	-782.84	1095.1	31.9	789.37	1092.5	46.442	65.623	0	1	-1.856	5.081	-18.976	-12.891	4.1144	-1.995	24.159	18.202	2.2583	3.086	5.1835	5.3105	1573.4
13.02	1303	60	NaN	6.324	24.347	6.2738	-179.73	17.956	9.7952	-30.104	-783.17	1095.2	31.949	789.11	1092.3	47.353	66.001	0	1	-1.9268	5.0075	-18.975	-12.891	4.0639	-1.9925	24.244	18.058	2.1372	3.015	5.2693	5.1677	1573.5
13.03	1304	60	NaN	6.2864	24.407	6.2508	-179.72	17.855	9.7976	-30.153	-783.46	1095.2	31.986	788.86	1092.3	45.999	66.063	0	1	-1.9998	4.9316	-18.975	-12.891	4.0232	-1.9857	24.3	17.962	2.0234	2.9458	5.3248	5.0712	1573.6
13.04	1305	60	NaN	6.2487	24.454	6.2412	-179.71	17.789	9.7786	-30.247	-783.76	1095.2	31.934	788.61	1092.2	46.721	65.045	0	1	-2.0425	4.8872	-18.976	-12.892	3.984	-1.9784	24.343	17.9	1.9416	2.9088	5.3666	5.0085	1573.6
13.05	1306	60	NaN	6.1947	24.517	6.2509	-179.71	17.726	9.7194	-30.452	-784.12	1095.3	31.75	788.31	1092.1	45.368	67.388	0	1	-1.9932	4.9384	-18.977	-12.893	3.9293	-1.9799	24.4	17.843	1.9362	2.9585	5.4226	4.9503	1573.7
13.06	1307	60	NaN	6.1507	24.603	6.2219	-179.74	17.662	9.7687	-30.497	-784.45	1095.4	31.863	788.09	1092	46.931	67.852	0	1	-1.874	5.0623	-18.979	-12.894	3.8798	-2.009	24.479	17.786	2.0058	3.0534	5.5002	4.8913	1573.8
13.07	1308	60	NaN	6.1252	24.665	6.2028	-179.76	17.619	9.7547	-30.531	-784.68	1095.4	31.782	787.96	1091.9	47.904	67.821	0	1	-1.7859	5.154	-18.982	-12.897	3.8562	-2.0265	24.537	17.746	2.0703	3.1275	5.5556	4.8484	1573.9
13.08	1309	60	NaN	6.102	24.72	6.1943	-179.77	17.566	9.7817	-30.591	-784.87	1095.5	31.818	787.89	1091.9	47.704	66.106	0	1	-1.7017	5.2415	-18.985	-12.9	3.8296	-2.047	24.59	17.697	2.1279	3.1944	5.6049	4.7962	1574
13.09	1310	60	NaN	6.0783	24.821	6.1245	-179.79	17.513	9.8441	-30.437	-784.98	1095.5	31.952	787.83	1091.8	44.768	66.267	0	1	-1.6805	5.2635	-18.99	-12.905	3.8067	-2.0648	24.688	17.647	2.1262	3.1987	5.6979	4.7414	1574
13.1	1311	60	NaN	6.0571	25.026	5.9028	-179.82	17.482	9.8862	-29.75	-784.9	1095.6	32.017	787.7	1091.8	45.393	64.83	0	1	-1.6593	5.2855	-18.994	-12.91	3.8079	-2.0661	24.889	17.62	2.1485	3.2194	5.8942	4.7096	1573.8
13.11	1312	60	NaN	6.0477	25.065	5.9241	-179.83	17.499	9.8582	-29.873	-785.1	1095.6	31.907	787.54	1091.8	43.961	63.251	0	1	-1.6382	5.3075	-18.999	-12.915	3.798	-2.0772	24.926	17.639	2.1598	3.2303	5.9269	4.7242	1573.9
13.12	1313	60	NaN	6.0465	25.119	5.8754	-179.85	17.521	9.8831	-29.775	-785.28	1095.6	31.968	787.38	1091.8	45.421	63.476	0	1	-1.617	5.3295	-19.004	-12.919	3.7982	-2.0938	24.978	17.662	2.1812	3.2357	5.974	4.7429	1573.9
13.13	1314	60	NaN	6.0473	25.198	5.8497	-179.89	17.568	9.8914	-29.782	-785.54	1095.7	31.999	787.14	1091.7	44.876	62.625	0	1	-1.5958	5.3515	-19.008	-12.924	3.7977	-2.1348	25.054	17.712	2.2018	3.2167	6.0459	4.7879	1573.9
13.14	1315	60	NaN	6.048	25.286	5.8557	-179.94	17.626	9.8766	-29.899	-785.84	1095.8	31.98	786.85	1091.7	43.757	62.226	0	1	-1.5747	5.3736	-19.013	-12.929	3.7948	-2.1894	25.138	17.774	2.2202	3.1841	6.1248	4.8455	1573.9
13.15	1316	60	NaN	6.05	25.334	5.8305	-179.97	17.651	9.8851	-29.854	-786.03	1095.8	32.042	786.69	1091.6	40.975	59.392	0	1	-1.5535	5.3956	-19.018	-12.933	3.7962	-2.2195	25.182	17.802	2.2428	3.176	6.1645	4.8685	1573.9
13.16	1317	60	NaN	6.0582	25.379	5.8236	-179.99	17.615	9.9081	-29.837	-786.19	1095.8	32.124	786.64	1091.5	40.319	53.484	0	1	-1.5323	5.4176	-19.022	-12.938	3.8022	-2.2442	25.223	17.771	2.2699	3.1733	6.201	4.8325	1574
13.17	1318	60	NaN	6.0496	25.427	5.8399	-180.01	17.583	9.9069	-29.915	-786.34	1095.9	32.128	786.55	1091.4	41.061	49.36	0	1	-1.5111	5.4396	-19.027	-12.943	3.7907	-2.2646	25.267	17.743	2.2796	3.175	6.2397	4.8008	1574.1
13.18	1319	60	NaN	6.0394	25.484	5.8485	-180.02	17.518	9.9105	-29.96	-786.52	1095.9	32.14	786.47	1091.3	38.045	42.926	0	1	-1.49	5.4616	-19.032	-12.947	3.7786	-2.2785	25.316	17.686	2.2886	3.1831	6.2844	4.7386	1574.2
13.19	1320	60	NaN	6.0362	25.544	5.836	-180.02	17.419	9.9309	-29.918	-786.7	1096	32.192	786.4	1091.1	40.777	42.092	0	1	-1.4688	5.4836	-19.037	-12.952	3.7752	-2.2845	25.368	17.595	2.3064	3.1991	6.3318	4.643	1574.3
13.2	1321	60	NaN	6.038	25.59	5.8151	-180.02	17.338	9.9535	-29.847	-786.81	1096.1	32.229	786.36	1091	39.877	42.116	0	1	-1.4476	5.5056	-19.041	-12.957	3.7783	-2.2809	25.407	17.521	2.3307	3.2248	6.3655	4.5646	1574.4
13.21	1322	60	NaN	6.0398	25.617	5.8438	-180	17.28	9.9434	-29.919	-787.05	1096.1	32.142	786.19	1090.9	39.696	43.293	0	1	-1.4265	5.5276	-19.046	-12.961	3.7808	-2.2573	25.426	17.471	2.3543	3.2704	6.3798	4.5094	1574.5
13.22	1323	60	NaN	6.045	25.652	5.8385	-179.99	17.233	9.9087	-29.876	-787.28	1096.2	32.009	786.03	1090.7	39.531	40.161	0	1	-1.4053	5.5496	-19.051	-12.966	3.7925	-2.2441	25.452	17.433	2.3872	3.3056	6.4015	4.4667	1574.5
13.23	1324	60	NaN	6.0506	25.675	5.8352	-179.99	17.206	9.8762	-29.83	-787.49	1096.3	31.895	785.9	1090.6	39.735	42.644	0	1	-1.3841	5.5717	-19.055	-12.971	3.804	-2.2384	25.467	17.413	2.4199	3.3333	6.4119	4.4425	1574.6
13.24	1325	60	NaN	6.0553	25.677	5.8531	-179.99	17.204	9.8553	-29.841	-787.7	1096.3	31.809	785.76	1090.4	38.833	39.821	0	1	-1.3629	5.5937	-19.06	-12.976	3.8115	-2.2328	25.465	17.417	2.4486	3.3608	6.4048	4.4415	1574.7
13.25	1326	60	NaN	6.0643	25.706	5.8306	-179.98	17.225	9.7931	-29.709	-787.92	1096.3	31.583	785.49	1090.3	40.653	45.317	0	1	-1.3418	5.6157	-19.065	-12.98	3.8334	-2.213	25.487	17.444	2.4917	3.4027	6.4222	4.4642	1574.6
13.26	1327	60	NaN	6.0015	25.713	5.924	-179.98	17.224	9.8104	-30.061	-788.02	1096.4	31.609	785.4	1090.2	40.857	37.258	0	1	-1.3206	5.6377	-19.069	-12.985	3.7569	-2.2209	25.489	17.448	2.4363	3.4168	6.4195	4.4629	1574.6
13.27	1328	60	NaN	5.9746	25.715	5.9755	-179.97	17.219	9.8239	-30.228	-788.15	1096.4	31.622	785.32	1090.2	42.457	65.8	0	1	-1.2994	5.6597	-19.074	-12.99	3.7235	-2.2255	25.488	17.446	2.4241	3.4342	6.4136	4.4568	1574.7
13.28	1329	60	NaN	5.9707	25.715	5.9993	-179.97	17.195	9.8707	-30.254	-788.37	1096.5	31.728	785.23	1090.1	48.648	72.122	0	1	-1.2783	5.6817	-19.079	-12.994	3.715	-2.2306	25.482	17.428	2.4368	3.4511	6.4038	4.4334	1574.8
13.29	1330	60	NaN	5.9596	25.713	6.0322	-179.97	17.143	9.981	-30.282	-788.65	1096.5	32.016	785.15	1089.9	49.385	71.608	0	1	-1.2571	5.7037	-19.083	-12.999	3.6928	-2.2397	25.472	17.384	2.4357	3.464	6.3889	4.3853	1575
13.3	1331	60	NaN	5.9464	25.715	6.0506	-179.95	17.128	10.009	-30.238	-788.92	1096.5	32.043	784.98	1089.8	48.022	68.537	0	1	-1.2742	5.686	-19.085	-13	3.6804	-2.2139	25.47	17.374	2.4062	3.472	6.3847	4.3736	1575.1
13.31	1332	60	NaN	5.9294	25.72	6.0997	-179.95	17.073	10.073	-30.272	-789.19	1096.6	32.25	784.91	1089.6	46.477	66.85	0	1	-1.2974	5.6618	-19.087	-13.003	3.6549	-2.229	25.468	17.325	2.3575	3.4328	6.3805	4.322	1575.4
13.32	1333	60	NaN	5.9129	25.732	6.14	-179.96	17.012	10.099	-30.296	-789.38	1096.6	32.341	784.88	1089.5	45.248	65.965	0	1	-1.3285	5.6295	-19.091	-13.007	3.6344	-2.2371	25.475	17.27	2.306	3.3925	6.3832	4.2628	1575.5
13.33	1334	60	NaN	5.8806	25.773	6.174	-179.96	16.875	10.085	-30.224	-789.66	1096.7	32.343	784.85	1089.5	42.393	63.061	0	1	-1.3682	5.5883	-19.096	-13.012	3.605	-2.2348	25.509	17.139	2.2368	3.3534	6.4125	4.1276	1575.8
13.34	1335	60	NaN	5.8148	25.861	6.2168	-179.97	16.576	10.058	-29.987	-790.2	1096.9	32.38	784.77	1089.3	41.13	56.309	0	1	-1.4177	5.5367	-19.102	-13.017	3.5472	-2.2345	25.586	16.851	2.1295	3.3022	6.4845	3.8337	1576.2
13.35	1336	60	NaN	5.8054	25.894	6.2384	-179.99	16.449	9.9893	-29.867	-790.38	1097	32.241	784.79	1089.3	39.642	44.49	0	1	-1.4445	5.5088	-19.106	-13.021	3.5474	-2.245	25.617	16.726	2.1029	3.2639	6.511	3.7046	1576.4
13.36	1337	60	NaN	5.8006	25.92	6.2613	-180	16.361	9.9213	-29.804	-790.51	1097	32.083	784.77	1089.4	40.582	40.168	0	1	-1.5287	5.4214	-19.114	-13.029	3.5508	-2.2478	25.641	16.64	2.0222	3.1735	6.5275	3.6106	1576.5
13.37	1338	60	NaN	5.795	25.939	6.2869	-180	16.259	9.8792	-29.766	-790.63	1097.1	31.974	784.76	1089.4	40.613	35.565	0	1	-1.7231	5.2192	-19.128	-13.044	3.5507	-2.2463	25.659	16.539	1.8276	2.9729	6.5312	3.4952	1576.6
13.38	1339	60	NaN	5.7921	25.956	6.3113	-180	16.143	9.8478	-29.722	-790.74	1097.1	31.889	784.78	1089.3	38.952	41.803	0	1	-1.797	5.1424	-19.136	-13.051	3.5527	-2.2423	25.674	16.424	1.7557	2.9001	6.5382	3.3727	1576.7
13.39	1340	60	NaN	5.8019	25.972	6.3265	-180.01	16.049	9.7815	-29.634	-790.85	1097.1	31.733	784.83	1089.4	38.877	40.094	0	1	-1.8211	5.1173	-19.141	-13.057	3.5716	-2.2371	25.689	16.332	1.7505	2.8802	6.5479	3.275	1576.9
13.4	1341	60	NaN	5.7917	25.988	6.3677	-180.02	15.932	9.8131	-29.582	-791.03	1097.2	31.894	784.81	1089.4	40.657	40.323	0	1	-1.7844	5.1555	-19.145	-13.061	3.5576	-2.2587	25.705	16.214	1.7732	2.8967	6.5599	3.1534	1577.1
13.41	1342	60	NaN	5.7857	26.002	6.3846	-180.04	15.831	9.86	-29.483	-791.15	1097.2	32.084	784.81	1089.5	38.183	35.379	0	1	-1.7461	5.1953	-19.149	-13.065	3.5485	-2.2751	25.72	16.114	1.8024	2.9202	6.5703	3.0486	1577.2
13.42	1343	60	NaN	5.7781	26.017	6.42	-180.06	15.721	9.8909	-29.426	-791.27	1097.3	32.256	784.82	1089.5	39.976	44.524	0	1	-1.7038	5.2393	-19.154	-13.07	3.5369	-2.2981	25.735	16.004	1.8331	2.9412	6.5806	2.9344	1577.3
13.43	1344	60	NaN	5.7675	26.033	6.4801	-180.08	15.586	9.8878	-29.402	-791.41	1097.3	32.373	784.82	1089.6	38.431	24.005	0	1	-1.6615	5.2833	-19.158	-13.074	3.5232	-2.3218	25.75	15.869	1.8617	2.9615	6.5918	2.7957	1577.5
13.44	1345	60	NaN	5.7593	26.045	6.5218	-180.07	15.42	9.8457	-29.27	-791.58	1097.4	32.405	784.85	1089.6	41.075	59.439	0	1	-1.6286	5.3175	-19.163	-13.078	3.5188	-2.3143	25.762	15.702	1.8902	3.0032	6.5996	2.6238	1577.6
13.45	1346	60	NaN	5.7644	26.057	6.5022	-180.08	15.325	9.7697	-29.065	-791.64	1097.4	32.3	784.9	1089.6	45.151	64.111	0	1	-1.6462	5.2991	-19.173	-13.088	3.5354	-2.3098	25.775	15.608	1.8891	2.9893	6.6018	2.5192	1577.8
13.46	1347	60	NaN	5.7693	26.062	6.5085	-180.08	15.221	9.7266	-28.956	-791.71	1097.4	32.3	784.98	1089.6	41.648	58.616	0	1	-1.6048	5.3422	-19.179	-13.094	3.5444	-2.3033	25.778	15.505	1.9396	3.0389	6.5998	2.4104	1577.9
13.47	1348	60	NaN	5.7722	26.064	6.5349	-180.1	15.136	9.6312	-28.918	-791.79	1097.4	32.195	785.01	1089.6	39.677	56.563	0	0	-1.5294	5.4207	-19.182	-13.097	3.5527	-2.3156	25.78	15.42	2.0234	3.1051	6.5982	2.323	1578
13.48	1349	60	NaN	5.7735	26.069	6.5694	-180.13	15.04	9.4623	-28.893	-791.86	1097.4	31.933	785.05	1089.6	39.579	53.037	0	0	-1.6027	5.3444	-19.185	-13.101	3.5645	-2.3363	25.784	15.325	1.9618	3.008	6.5986	2.2239	1578.1
13.49	1350	60	NaN	5.7763	26.08	6.5957	-180.06	14.724	9.3769	-28.761	-791.95	1097.5	31.924	785.5	1089.5	40.201	51.528	0	0	-1.665	5.2796	-19.189	-13.104	3.5732	-2.2679	25.791	15.013	1.9082	3.0117	6.6026	1.9085	1578.6
13.5	1351	60	NaN	5.7714	26.074	6.6205	-180.09	14.565	9.315	-28.727	-792.04	1097.5	31.94	785.61	1089.5	40.034	51.4	0	0	-1.6087	5.3382	-19.19	-13.106	3.5693	-2.2939	25.784	14.856	1.9606	3.0443	6.5936	1.7504	1578.8
13.51	1352	60	NaN	5.7722	26.069	6.6248	-180.1	14.462	9.2987	-28.666	-792.1	1097.5	31.993	785.66	1089.5	40.279	51.962	0	0	-1.6408	5.3048	-19.191	-13.107	3.5704	-2.2969	25.777	14.754	1.9296	3.0078	6.5854	1.6468	1578.9
13.52	1353	60	NaN	5.7697	26.066	6.6191	-180.09	14.389	9.2792	-28.607	-792.14	1097.5	32.016	785.69	1089.5	40.374	49.715	0	0	-1.7539	5.1872	-19.193	-13.109	3.5693	-2.286	25.774	14.681	1.8155	2.9012	6.581	1.5721	1579
13.53	1354	60	NaN	5.7565	26.064	6.6184	-180.08	14.319	9.2232	-28.594	-792.2	1097.6	31.98	785.7	1089.5	39.838	47.899	0	0	-1.7546	5.1865	-19.192	-13.107	3.558	-2.2826	25.773	14.611	1.8034	2.9039	6.5813	1.5032	1579.1
13.54	1355	60	NaN	5.7475	26.048	6.6402	-180.08	14.177	9.2248	-28.65	-792.29	1097.6	32.127	785.8	1089.6	38.038	45.718	0	0	-1.7425	5.199	-19.19	-13.105	3.542	-2.2806	25.757	14.468	1.7994	2.9185	6.5676	1.3629	1579.3
13.55	1356	60	NaN	5.7426	26.047	6.6492	-180.06	14.127	9.2081	-28.679	-792.32	1097.6	32.142	785.83	1089.6	39.685	44.726	0	0	-1.7178	5.2247	-19.186	-13.102	3.5356	-2.2707	25.757	14.417	1.8178	2.954	6.5711	1.3155	1579.3
13.56	1357	60	NaN	5.7371	26.052	6.639	-180.04	14.049	9.1985	-28.657	-792.35	1097.6	32.214	785.85	1089.7	38.855	39.621	0	0	-1.7376	5.2041	-19.182	-13.097	3.5283	-2.2535	25.763	14.338	1.7907	2.9507	6.581	1.2409	1579.4
13.57	1358	60	NaN	5.7289	26.05	6.6331	-180.03	13.937	9.1834	-28.664	-792.42	1097.7	32.314	785.89	1089.7	39.968	36.998	0	0	-1.7657	5.1749	-19.177	-13.093	3.5164	-2.242	25.762	14.224	1.7507	2.9329	6.5848	1.1313	1579.5
13.58	1359	60	NaN	5.7182	26.034	6.6563	-180.03	13.814	9.1446	-28.782	-792.53	1097.7	32.361	785.93	1089.8	37.031	36.626	0	0	-1.8003	5.139	-19.172	-13.088	3.4999	-2.2501	25.747	14.1	1.6997	2.8889	6.5749	1.0129	1579.7
13.59	1360	60	NaN	5.7206	26.046	6.6383	-180.03	13.708	9.1296	-28.754	-792.57	1097.7	32.466	785.94	1089.8	41.302	37.422	0	0	-1.8171	5.1215	-19.166	-13.082	3.4995	-2.2537	25.76	13.994	1.6824	2.8678	6.5939	0.91192	1579.7
13.6	1361	60	NaN	5.7131	26.049	6.6361	-180.04	13.618	9.0894	-28.795	-792.59	1097.7	32.477	785.98	1089.9	39.367	37.283	0	0	-1.7959	5.1435	-19.159	-13.075	3.4903	-2.262	25.764	13.904	1.6944	2.8815	6.6048	0.82877	1579.8
13.61	1362	60	NaN	5.703	26.054	6.6357	-180.05	13.538	9.0537	-28.843	-792.62	1097.7	32.492	786.02	1089.9	39.214	36.591	0	0	-1.8263	5.1119	-19.154	-13.069	3.478	-2.2768	25.768	13.824	1.6517	2.8351	6.6148	0.75424	1579.9
13.62	1363	60	NaN	5.6918	26.064	6.6353	-180.07	13.452	9.0145	-28.903	-792.64	1097.8	32.504	786.07	1089.8	39.908	38.614	0	0	-1.895	5.0405	-19.149	-13.064	3.4643	-2.2981	25.777	13.739	1.5693	2.7424	6.6281	0.67454	1579.9
13.63	1364	60	NaN	5.6782	26.077	6.6395	-180.09	13.341	8.9441	-29.011	-792.65	1097.8	32.454	786.14	1089.8	37.36	37.426	0	0	-2.0503	4.879	-19.143	-13.058	3.4487	-2.3239	25.788	13.629	1.3984	2.5551	6.6456	0.57056	1580
13.64	1365	60	NaN	5.6664	26.07	6.6387	-180.1	13.254	8.8905	-29.099	-792.69	1097.8	32.402	786.13	1089.8	39.902	36.48	0	0	-2.1561	4.7691	-19.138	-13.054	3.4356	-2.3295	25.782	13.542	1.2795	2.4396	6.6435	0.48876	1580
13.65	1366	60	NaN	5.6621	26.068	6.6456	-180.1	13.211	8.8654	-29.169	-792.7	1097.8	32.37	786.13	1089.8	39.658	37.622	0	0	-2.2349	4.6872	-19.134	-13.049	3.43	-2.3336	25.78	13.499	1.1951	2.3536	6.6458	0.44966	1580.1
13.66	1367	60	NaN	5.6572	26.065	6.6382	-180.11	13.157	8.8447	-29.212	-792.69	1097.8	32.364	786.13	1089.8	39.871	36.205	0	0	-2.3715	4.5451	-19.127	-13.043	3.4237	-2.3416	25.777	13.444	1.0522	2.2035	6.65	0.40164	1580
13.67	1368	60	NaN	5.65	26.058	6.6203	-180.12	13.071	8.8315	-29.257	-792.68	1097.8	32.4	786.1	1089.9	40.601	36.607	0	0	-2.5682	4.3407	-19.119	-13.034	3.4136	-2.3534	25.772	13.357	0.8454	1.9873	6.6529	0.32276	1580
13.68	1369	60	NaN	5.6463	26.05	6.6235	-180.12	12.962	8.8602	-29.382	-792.65	1097.8	32.516	786.05	1089.9	38.659	35.969	0	0	-2.9894	3.9027	-19.107	-13.023	3.4009	-2.3624	25.764	13.248	0.41157	1.5403	6.6566	0.22526	1579.9
13.69	1370	60	NaN	5.6388	26.042	6.6394	-180.13	12.9	8.8261	-29.514	-792.63	1097.8	32.467	786.04	1089.9	41.272	36.984	0	0	-3.2432	3.6388	-19.098	-13.013	3.3904	-2.3757	25.756	13.185	0.14717	1.2631	6.6586	0.17187	1579.9
13.7	1371	60	NaN	5.626	26.031	6.612	-180.16	12.813	8.7933	-29.555	-792.57	1097.8	32.449	786.03	1090	36.926	37.902	0	0	-3.3675	3.5096	-19.091	-13.006	3.3767	-2.4075	25.747	13.098	0.0091405	1.102	6.656	0.091534	1579.8
13.71	1372	60	NaN	5.6105	26.018	6.594	-180.19	12.729	8.7697	-29.626	-792.51	1097.8	32.46	786.03	1090	41.61	36.671	0	0	-3.5296	3.3411	-19.08	-12.995	3.3581	-2.4464	25.734	13.014	-0.17142	0.89471	6.6538	0.018564	1579.8
13.72	1373	60	NaN	5.5948	26.001	6.6045	-180.22	12.654	8.7648	-29.762	-792.47	1097.9	32.512	786.04	1090	38.536	37.528	0	0	-3.74	3.1224	-19.071	-12.986	3.3356	-2.4828	25.715	12.94	-0.40438	0.63954	6.6442	-0.046283	1579.8
13.73	1374	60	NaN	5.5806	25.971	6.5894	-180.25	12.542	8.7987	-29.812	-792.44	1097.9	32.668	786.14	1089.9	39.524	39.399	0	0	-4.0108	2.8408	-19.064	-12.979	3.314	-2.5117	25.683	12.83	-0.69678	0.3291	6.6196	-0.14975	1579.8
13.74	1375	60	NaN	5.5573	25.942	6.6195	-180.26	12.467	8.789	-30.014	-792.4	1097.9	32.684	786.16	1089.9	41.041	38.233	0	0	-4.2542	2.5877	-19.055	-12.97	3.2828	-2.5332	25.654	12.755	-0.97141	0.054503	6.5988	-0.21491	1579.8
13.75	1376	60	NaN	5.5268	25.9	6.6294	-180.29	12.378	8.8736	-30.175	-792.33	1097.9	33.02	786.19	1089.9	39.048	36.515	0	0	-4.4694	2.364	-19.044	-12.959	3.2343	-2.587	25.61	12.668	-1.2352	-0.22306	6.5665	-0.2906	1579.8
13.76	1377	60	NaN	5.4947	25.854	6.6187	-180.34	12.294	8.9466	-30.287	-792.23	1097.9	33.352	786.23	1089.8	40.326	37.226	0	0	-4.6846	2.1402	-19.032	-12.948	3.186	-2.6468	25.562	12.586	-1.4986	-0.50658	6.5298	-0.36208	1579.8
13.77	1378	60	NaN	5.4652	25.811	6.6015	-180.37	12.234	8.9219	-30.38	-792.11	1097.9	33.399	786.26	1089.8	39.175	36.414	0	0	-4.7863	2.0346	-19.023	-12.939	3.1512	-2.6881	25.518	12.527	-1.635	-0.65359	6.4947	-0.41199	1579.7
13.78	1379	60	NaN	5.4351	25.767	6.6223	-180.4	12.208	8.8785	-30.561	-792.05	1097.8	33.342	786.24	1089.8	40.583	39.471	0	0	-4.6945	2.13	-19.019	-12.934	3.1165	-2.7201	25.474	12.501	-1.578	-0.59011	6.455	-0.43315	1579.6
13.79	1380	60	NaN	5.3848	25.713	6.6312	-180.42	12.206	8.744	-30.76	-791.9	1097.8	33.049	786.16	1089.8	40.264	38.649	0	0	-4.9067	1.9094	-19.003	-12.919	3.0693	-2.7349	25.422	12.497	-1.8374	-0.82556	6.4186	-0.42233	1579.4
13.8	1381	60	NaN	5.3411	25.666	6.6441	-180.43	12.188	8.6918	-30.935	-791.77	1097.8	32.977	786.12	1089.8	42.288	38.801	0	0	-5.1564	1.6497	-18.988	-12.903	3.0216	-2.7532	25.375	12.479	-2.1348	-1.1035	6.3869	-0.42423	1579.2
13.81	1382	60	NaN	5.3055	25.629	6.6545	-180.44	12.164	8.6886	-31.066	-791.68	1097.8	33.024	786.12	1089.8	36.598	39.301	0	0	-5.2503	1.5521	-18.981	-12.897	2.9795	-2.7702	25.337	12.456	-2.2709	-1.2181	6.356	-0.44032	1579.1
13.82	1383	60	NaN	5.2718	25.596	6.6495	-180.45	12.146	8.6666	-31.148	-791.6	1097.8	33.009	786.12	1089.8	49.744	36.092	0	0	-5.3426	1.4562	-18.975	-12.89	2.9431	-2.7794	25.304	12.439	-2.3995	-1.3232	6.3288	-0.45183	1579
13.83	1384	60	NaN	5.2158	25.477	6.6041	-180.47	12.068	8.6869	-31.272	-791.28	1097.8	33.229	786.15	1089.7	61.78	39.232	1	0	-5.431	1.3642	-18.969	-12.885	2.8743	-2.8108	25.183	12.362	-2.5567	-1.4466	6.214	-0.52237	1578.8
13.84	1385	60	NaN	5.1764	25.401	6.5297	-180.48	12.02	8.6553	-31.21	-791.07	1097.8	33.239	786.17	1089.6	66.513	40.421	1	0	-5.5982	1.1904	-18.963	-12.879	2.8365	-2.8173	25.106	12.315	-2.7617	-1.6268	6.143	-0.56373	1578.6
13.85	1386	60	NaN	5.1401	25.3	6.4702	-180.46	11.946	8.6358	-31.18	-790.85	1097.7	33.273	786.23	1089.6	70.363	39.086	1	0	-5.7617	1.0204	-18.957	-12.872	2.7998	-2.7992	25.004	12.242	-2.9619	-1.7788	6.0477	-0.6296	1578.4
13.86	1387	60	NaN	5.1039	25.185	6.4297	-180.43	11.856	8.6535	-31.208	-790.61	1097.7	33.426	786.3	1089.5	72.23	42.088	1	0	-5.79	0.99104	-18.947	-12.863	2.7568	-2.7789	24.887	12.153	-3.0331	-1.7879	5.9404	-0.7096	1578.3
13.87	1388	60	NaN	5.0692	25.097	6.3941	-180.43	11.784	8.7106	-31.241	-790.44	1097.7	33.712	786.35	1089.5	73.486	45.258	1	0	-5.8204	0.95939	-18.941	-12.856	2.7104	-2.7881	24.799	12.082	-3.11	-1.8287	5.8583	-0.77362	1578.1
13.88	1389	60	NaN	5.0424	24.997	6.3556	-180.42	11.743	8.6253	-31.251	-790.22	1097.7	33.583	786.34	1089.5	74.338	45.278	1	0	-5.8609	0.91734	-18.936	-12.851	2.6876	-2.7731	24.698	12.041	-3.1733	-1.8558	5.7626	-0.81003	1577.9
13.89	1390	60	NaN	5.0041	24.837	6.3098	-180.4	11.657	8.6089	-31.275	-789.92	1097.7	33.704	786.36	1089.4	74.484	44.989	1	0	-6.0276	0.74398	-18.929	-12.845	2.6435	-2.7643	24.538	11.956	-3.3841	-2.0203	5.6087	-0.88842	1577.6
13.9	1391	60	NaN	4.9548	24.662	6.2584	-180.37	11.561	8.5922	-31.297	-789.57	1097.6	33.829	786.36	1089.4	72.557	44.692	1	0	-6.1869	0.57839	-18.923	-12.838	2.5884	-2.7411	24.362	11.861	-3.5985	-2.1627	5.4399	-0.97733	1577.3
13.91	1392	60	NaN	4.9045	24.5	6.2108	-180.33	11.476	8.5511	-31.32	-789.23	1097.6	33.857	786.35	1089.4	69.49	41.16	1	0	-6.2888	0.4724	-18.92	-12.835	2.5356	-2.703	24.199	11.777	-3.7532	-2.2306	5.2795	-1.0584	1576.9
13.92	1393	60	NaN	4.8732	24.365	6.185	-180.3	11.417	8.4958	-31.368	-788.99	1097.6	33.79	786.31	1089.3	62.76	40.162	1	0	-6.3795	0.37815	-18.915	-12.83	2.5046	-2.6664	24.063	11.719	-3.8749	-2.2882	5.1479	-1.1113	1576.7
13.93	1394	60	NaN	4.8513	24.151	6.1844	-180.25	11.307	8.4729	-31.516	-788.64	1097.7	33.87	786.32	1089.3	54.423	41.297	1	0	-6.4608	0.29356	-18.909	-12.824	2.474	-2.6272	23.844	11.614	-3.9869	-2.3337	4.9357	-1.2104	1576.3
13.94	1395	60	NaN	4.8401	23.992	6.178	-180.22	11.216	8.4695	-31.613	-788.35	1097.8	33.978	786.37	1089.2	45.877	39.795	1	0	-6.493	0.26009	-18.904	-12.82	2.4549	-2.6062	23.681	11.527	-4.0381	-2.3461	4.7768	-1.2925	1576.1
13.95	1396	60	NaN	4.8288	23.754	6.2713	-180.18	11.141	8.4325	-32.11	-788.22	1097.9	33.993	786.35	1089.2	45.674	36.942	1	0	-6.5126	0.23976	-18.901	-12.816	2.4249	-2.5835	23.436	11.458	-4.0877	-2.3437	4.5353	-1.3582	1576
13.96	1397	60	NaN	4.8179	23.437	6.4518	-180.12	11.075	8.3698	-32.955	-788.19	1098	33.938	786.28	1089.1	43.996	36.218	1	0	-6.5161	0.23611	-18.899	-12.814	2.385	-2.5513	23.113	11.399	-4.1311	-2.3152	4.214	-1.4151	1575.9
13.97	1398	60	NaN	4.8275	23.287	6.5049	-180.07	11.003	8.3939	-33.238	-787.93	1098.1	34.096	786.3	1089.1	46.527	36.486	1	0	-6.4776	0.27619	-18.897	-12.813	2.3783	-2.5209	22.957	11.334	-4.0992	-2.2447	4.0592	-1.4793	1575.7
13.98	1399	60	NaN	4.8221	23.12	6.526	-180.09	10.99	8.3217	-33.527	-787.65	1098.2	34.06	786.2	1089.1	56.844	38.22	1	0	-6.4325	0.32303	-18.896	-12.811	2.3631	-2.5506	22.787	11.323	-4.0694	-2.2275	3.8906	-1.4884	1575.3
13.99	1400	60	NaN	4.8467	22.952	6.4963	-180.08	10.956	8.2932	-33.592	-787.39	1098.2	34.109	786.16	1089	57.33	36.553	1	0	-6.3702	0.38776	-18.896	-12.811	2.383	-2.5413	22.618	11.29	-3.9872	-2.1535	3.722	-1.5213	1575
14	1401	60	NaN	4.8953	22.788	6.4403	-180.04	10.921	8.2799	-33.537	-787.12	1098.2	34.176	786.13	1089	56.543	37.55	1	0	-6.3255	0.43426	-18.895	-12.811	2.4308	-2.5045	22.454	11.255	-3.8947	-2.0702	3.5591	-1.5563	1574.7
14.01	1402	60	NaN	4.9702	22.611	6.3802	-179.98	10.892	8.2557	-33.486	-786.77	1098.1	34.209	786.07	1088.9	60.314	37.009	1	0	-6.315	0.44524	-18.895	-12.811	2.5057	-2.4473	22.278	11.225	-3.8092	-2.0021	3.3829	-1.5854	1574.3
14.02	1403	60	NaN	5.1197	22.321	6.3207	-179.86	10.81	8.2393	-33.553	-786.07	1098	34.293	786.01	1088.8	58.556	37.764	1	0	-6.1553	0.61127	-18.895	-12.811	2.6485	-2.3291	21.988	11.143	-3.5067	-1.7179	3.0923	-1.6677	1573.6
14.03	1404	60	NaN	5.2644	22.153	6.2995	-179.8	10.792	8.1769	-33.658	-785.63	1097.9	34.206	785.9	1088.8	64.877	40.963	1	0	-5.9522	0.82234	-18.896	-12.812	2.7917	-2.2748	21.82	11.126	-3.1605	-1.4525	2.9236	-1.6861	1573
14.04	1405	60	NaN	5.3545	21.992	6.2311	-179.77	10.783	8.1484	-33.695	-785.22	1097.8	34.221	785.77	1088.7	69.258	42.293	1	0	-5.7334	1.0499	-18.897	-12.812	2.8791	-2.2453	21.661	11.114	-2.8543	-1.1955	2.7641	-1.698	1572.5
14.05	1406	60	NaN	5.4088	21.813	6.1296	-179.74	10.764	8.1371	-33.738	-784.7	1097.7	34.302	785.64	1088.7	71.453	44.775	1	0	-5.4431	1.3517	-18.899	-12.814	2.9278	-2.2177	21.485	11.091	-2.5152	-0.86601	2.5863	-1.7228	1571.8
14.06	1407	60	NaN	5.4508	21.616	6.0262	-179.69	10.726	8.113	-33.864	-784.02	1097.6	34.363	785.48	1088.7	71.253	45.836	1	0	-5.1187	1.6889	-18.901	-12.817	2.9617	-2.1763	21.292	11.05	-2.157	-0.48735	2.3907	-1.7663	1571
14.07	1408	60	NaN	5.4335	21.476	5.9369	-179.65	10.693	8.0747	-33.92	-783.59	1097.5	34.324	785.38	1088.7	70.867	45.809	1	0	-4.7305	2.0926	-18.913	-12.829	2.943	-2.1379	21.153	11.016	-1.7875	-0.045309	2.2395	-1.8133	1570.5
14.08	1409	60	NaN	5.4178	21.281	5.8124	-179.62	10.649	8.0776	-33.96	-782.95	1097.4	34.439	785.18	1088.6	71.24	44.095	1	0	-4.3792	2.4578	-18.928	-12.843	2.9202	-2.1135	20.962	10.968	-1.459	0.34422	2.0348	-1.8751	1569.7
14.09	1410	60	NaN	5.4125	21.116	5.709	-179.59	10.617	8.0365	-33.976	-782.39	1097.3	34.392	785	1088.6	70.655	47.008	1	0	-4.3429	2.4955	-18.933	-12.848	2.9149	-2.0888	20.801	10.933	-1.428	0.40679	1.8679	-1.9156	1568.9
14.1	1411	60	NaN	5.3977	20.96	5.6446	-179.57	10.582	7.9792	-34.064	-781.86	1097.2	34.272	784.83	1088.6	70.182	45.005	1	0	-4.3065	2.5333	-18.938	-12.853	2.9002	-2.0715	20.648	10.894	-1.4064	0.46187	1.7099	-1.9597	1568.2
14.11	1412	60	NaN	5.3487	20.765	5.6195	-179.57	10.515	7.97	-34.324	-781.2	1097.1	34.302	784.66	1088.6	69.834	45.918	1	0	-4.2702	2.5711	-18.943	-12.858	2.8393	-2.0752	20.456	10.824	-1.4309	0.49595	1.5129	-2.0345	1567.4
14.12	1413	60	NaN	5.3487	20.63	5.5625	-179.57	10.459	7.9691	-34.186	-780.71	1096.9	34.326	784.59	1088.6	69.442	46.079	1	0	-4.2339	2.6089	-18.948	-12.863	2.8425	-2.073	20.325	10.764	-1.3914	0.53591	1.3767	-2.0998	1566.8
14.13	1414	60	NaN	5.3645	20.424	5.5654	-179.58	10.371	7.9627	-34.182	-780.09	1096.8	34.328	784.48	1088.6	68.59	44.03	1	0	-4.1975	2.6467	-18.953	-12.868	2.8572	-2.0881	20.125	10.671	-1.3403	0.55853	1.1717	-2.1977	1566.1
14.14	1415	60	NaN	5.371	20.287	5.5713	-179.59	10.315	7.9315	-34.167	-779.65	1096.7	34.241	784.39	1088.6	68.718	43.447	1	0	-4.1612	2.6844	-18.958	-12.874	2.8666	-2.0918	19.991	10.611	-1.2946	0.59261	1.033	-2.2625	1565.6
14.15	1416	60	NaN	5.3738	20.203	5.5564	-179.59	10.273	7.89	-34.037	-779.23	1096.6	34.116	784.33	1088.6	68.446	43.549	1	0	-4.1248	2.7222	-18.963	-12.879	2.8779	-2.0874	19.91	10.565	-1.2469	0.63484	0.94715	-2.3133	1565.1
14.16	1417	60	NaN	5.3992	20.053	5.5164	-179.62	10.167	7.878	-33.702	-778.37	1096.4	34.091	784.31	1088.6	67.968	44.464	1	0	-4.0885	2.76	-18.968	-12.884	2.9151	-2.1002	19.766	10.454	-1.1734	0.65976	0.79803	-2.4296	1564.2
14.17	1418	60	NaN	5.3857	19.853	5.603	-179.66	10.071	7.8079	-33.735	-777.6	1096.2	33.893	784.3	1088.5	66.655	42.911	1	0	-4.0522	2.7978	-18.973	-12.889	2.9065	-2.1354	19.57	10.354	-1.1457	0.66241	0.59717	-2.5349	1563.4
14.18	1419	60	NaN	5.3664	19.698	5.6195	-179.69	9.9799	7.7639	-33.617	-777.02	1096.1	33.756	784.37	1088.5	64.554	43.789	1	0	-4.0158	2.8356	-18.978	-12.894	2.8957	-2.158	19.42	10.258	-1.1201	0.67757	0.44141	-2.6357	1562.9
14.19	1420	60	NaN	5.3483	19.595	5.6186	-179.71	9.9123	7.753	-33.506	-776.63	1096	33.712	784.45	1088.5	61.146	42.384	1	0	-3.9795	2.8733	-18.983	-12.899	2.8827	-2.1711	19.32	10.188	-1.0968	0.70227	0.33658	-2.711	1562.5
14.2	1421	60	NaN	5.3301	19.485	5.612	-179.72	9.8391	7.7729	-33.36	-776.18	1095.9	33.745	784.56	1088.5	56.93	40.984	1	0	-3.9432	2.9111	-18.988	-12.904	2.8681	-2.1804	19.211	10.112	-1.0751	0.73073	0.22309	-2.7918	1562.2
14.21	1422	60	NaN	5.2989	19.198	5.5559	-179.75	9.6568	7.8096	-32.851	-775.08	1095.6	33.78	784.86	1088.4	49.899	39.205	1	0	-3.9068	2.9489	-18.993	-12.909	2.8531	-2.1964	18.933	9.9219	-1.0537	0.75245	-0.060706	-2.9871	1561.4
14.22	1423	60	NaN	5.2826	18.96	5.5506	-179.75	9.5505	7.8188	-32.536	-774.24	1095.3	33.739	785.07	1088.4	43.935	40.785	1	0	-3.8705	2.9867	-18.999	-12.914	2.8488	-2.187	18.705	9.8062	-1.0217	0.79964	-0.294	-3.1079	1560.7
14.23	1424	60	NaN	5.2666	18.799	5.5631	-179.75	9.4757	7.8523	-32.326	-773.6	1095.1	33.782	785.25	1088.4	46.773	40.001	1	0	-3.8341	3.0245	-19.004	-12.919	2.8383	-2.1757	18.55	9.7252	-0.99586	0.84877	-0.45401	-3.194	1560.3
14.24	1425	60	NaN	5.2558	18.663	5.5837	-179.74	9.4221	7.8749	-32.147	-773.02	1095	33.803	785.42	1088.4	51.525	40.567	1	0	-3.7978	3.0622	-19.009	-12.924	2.8326	-2.1617	18.42	9.666	-0.96517	0.90051	-0.58902	-3.2582	1559.8
14.25	1426	60	NaN	5.2519	18.514	5.6028	-179.73	9.378	7.8693	-31.917	-772.38	1094.8	33.752	785.58	1088.4	48.847	39.677	1	0	-3.7615	3.1	-19.014	-12.929	2.8382	-2.1453	18.277	9.6149	-0.92326	0.95476	-0.73681	-3.3144	1559.4
14.26	1427	60	NaN	5.2473	18.343	5.6053	-179.73	9.3222	7.8718	-31.513	-771.5	1094.6	33.755	785.82	1088.4	46.717	38.477	1	0	-3.7251	3.1378	-19.019	-12.934	2.8474	-2.1315	18.114	9.5505	-0.87769	1.0063	-0.90455	-3.3838	1558.7
14.27	1428	60	NaN	5.2526	18.215	5.6391	-179.74	9.2848	7.9038	-31.317	-770.9	1094.4	33.86	786.03	1088.4	47.941	40.17	1	0	-3.6888	3.1756	-19.024	-12.939	2.8555	-2.1375	17.994	9.5062	-0.83331	1.038	-1.03	-3.4332	1558.3
14.28	1429	60	NaN	5.2732	18.042	5.6676	-179.74	9.2796	7.8837	-30.994	-770.14	1094.2	33.829	786.2	1088.5	44.093	40.48	1	0	-3.6525	3.2133	-19.029	-12.944	2.8881	-2.1254	17.83	9.4917	-0.76434	1.088	-1.1991	-3.4528	1557.7
14.29	1430	60	NaN	5.2956	17.866	5.6963	-179.74	9.2978	7.8344	-30.684	-769.4	1094	33.721	786.34	1088.5	45.267	40.282	1	0	-3.5846	3.2839	-19.033	-12.948	2.925	-2.1056	17.663	9.501	-0.65958	1.1783	-1.3701	-3.4473	1557.1
14.3	1431	60	NaN	5.3102	17.729	5.7254	-179.73	9.3259	7.8002	-30.501	-768.86	1093.9	33.653	786.44	1088.5	45.169	38.385	1	0	-3.2165	3.6666	-19.025	-12.941	2.9482	-2.0937	17.532	9.5232	-0.26835	1.5729	-1.4934	-3.4177	1556.6
14.31	1432	60	NaN	5.34	17.573	5.6973	-179.74	9.3482	7.8617	-30.101	-768.33	1093.7	33.86	786.56	1088.5	47.343	39.705	1	0	-2.8484	4.0493	-19.018	-12.934	2.9844	-2.0955	17.383	9.5381	0.13603	1.9538	-1.6345	-3.3954	1556.2
14.32	1433	60	NaN	5.364	17.342	5.7023	-179.75	9.4231	7.8589	-29.8	-767.58	1093.4	33.898	786.64	1088.5	49.183	40.429	1	0	-2.4803	4.432	-19.011	-12.926	3.0171	-2.0995	17.162	9.6029	0.53681	2.3325	-1.8482	-3.3233	1555.5
14.33	1434	60	NaN	5.3806	17.125	5.6691	-179.77	9.5104	7.8597	-29.373	-766.73	1093.2	33.947	786.72	1088.5	49.402	39.269	1	0	-2.1122	4.8147	-19.003	-12.919	3.0465	-2.1063	16.954	9.6811	0.93424	2.7084	-2.0487	-3.2377	1554.7
14.34	1435	60	NaN	5.3886	16.945	5.6189	-179.8	9.5749	7.9032	-28.935	-765.93	1093	34.119	786.83	1088.5	47.399	38.975	1	0	-1.7505	5.1908	-18.996	-12.912	3.0633	-2.1291	16.78	9.7395	1.3128	3.0617	-2.2157	-3.1721	1554
14.35	1436	60	NaN	5.3862	16.801	5.595	-179.85	9.5928	8.0039	-28.674	-765.32	1092.8	34.46	786.99	1088.4	47.333	38.39	1	0	-1.6623	5.2824	-18.999	-12.915	3.0572	-2.1784	16.639	9.7549	1.3949	3.104	-2.3606	-3.16	1553.6
14.36	1437	60	NaN	5.3534	16.642	5.5772	-179.87	9.6671	7.9852	-28.473	-764.8	1092.7	34.425	786.99	1088.4	53.082	37.065	1	0	-1.6018	5.3454	-19.003	-12.919	3.0323	-2.1928	16.486	9.8239	1.4305	3.1526	-2.5176	-3.0948	1553.1
14.37	1438	60	NaN	5.3268	16.389	5.5779	-179.91	9.8062	7.9036	-28.252	-764.07	1092.4	34.218	786.89	1088.4	53.825	36.426	1	0	-1.5735	5.3748	-19.007	-12.923	3.0203	-2.2135	16.241	9.9543	1.4468	3.1612	-2.7669	-2.9686	1552.2
14.38	1439	60	NaN	5.2998	16.152	5.5884	-179.94	9.9104	7.848	-28.101	-763.47	1092.2	34.073	786.84	1088.4	50.412	36.741	1	0	-1.596	5.3514	-19.011	-12.927	3.0032	-2.2373	16.011	10.051	1.4072	3.1141	-2.9997	-2.8753	1551.6
14.39	1440	60	NaN	5.2713	15.948	5.5832	-179.97	9.9725	7.8243	-27.939	-763.02	1092	34.005	786.83	1088.4	44.682	35.967	1	0	-1.624	5.3223	-19.015	-12.93	2.9826	-2.2571	15.813	10.107	1.3586	3.0652	-3.2015	-2.8231	1551.1
14.4	1441	60	NaN	5.2434	15.738	5.5273	-179.99	10.035	7.7946	-27.593	-762.58	1091.7	33.909	786.8	1088.3	53.205	37.937	1	0	-1.6092	5.3377	-19.02	-12.936	2.9703	-2.2641	15.612	10.161	1.3611	3.0736	-3.4084	-2.7746	1550.6
14.41	1442	60	NaN	5.2024	15.485	5.5495	-180.03	10.117	7.7645	-27.376	-761.81	1091.5	33.788	786.74	1088.3	50.234	37.679	1	0	-1.6146	5.3321	-19.026	-12.942	2.9405	-2.2893	15.366	10.236	1.3259	3.0428	-3.6601	-2.7052	1549.8
14.42	1443	60	NaN	5.1653	15.32	5.5453	-180.06	10.161	7.796	-27.2	-761.23	1091.4	33.838	786.72	1088.3	58.314	39.234	1	0	-1.6567	5.2882	-19.031	-12.947	2.9072	-2.3144	15.204	10.276	1.2505	2.9738	-3.8267	-2.6704	1549.2
14.43	1444	60	NaN	5.1219	15.122	5.5372	-180.08	10.215	7.7873	-27.041	-760.65	1091.2	33.751	786.67	1088.2	55.957	38.209	1	0	-1.7516	5.1896	-19.037	-12.952	2.872	-2.3298	15.013	10.324	1.1204	2.8598	-4.0232	-2.6286	1548.5
14.44	1445	60	NaN	5.0792	14.9	5.5225	-180.1	10.278	7.7477	-26.842	-760.03	1090.9	33.561	786.59	1088.2	48.463	39.761	1	0	-1.8682	5.0684	-19.042	-12.958	2.8426	-2.3366	14.799	10.379	0.97446	2.7318	-4.2429	-2.5787	1547.8
14.45	1446	60	NaN	5.0639	14.798	5.4702	-180.12	10.301	7.807	-26.497	-759.49	1090.8	33.675	786.56	1088.2	51.192	39.955	1	0	-2.0128	4.918	-19.047	-12.963	2.8351	-2.3473	14.7	10.398	0.82228	2.5707	-4.3468	-2.5643	1547.2
14.46	1447	60	NaN	5.0811	14.775	5.3485	-180.12	10.353	7.8352	-25.827	-758.77	1090.8	33.674	786.49	1088.2	51.688	37.62	1	0	-2.1345	4.7915	-19.05	-12.966	2.876	-2.3271	14.676	10.452	0.74154	2.4644	-4.3746	-2.5139	1546.4
14.47	1448	60	NaN	5.0381	14.595	5.3334	-180.13	10.401	7.8626	-25.671	-758.48	1090.6	33.669	786.43	1088.2	53.133	36.554	1	0	-2.2465	4.6751	-19.053	-12.969	2.8385	-2.3327	14.506	10.491	0.59202	2.3424	-4.5475	-2.4779	1546.1
14.48	1449	60	NaN	4.9706	14.373	5.3264	-180.15	10.485	7.8851	-25.461	-758.07	1090.2	33.595	786.33	1088.1	48.736	37.073	1	0	-2.3436	4.5741	-19.056	-12.971	2.7808	-2.3438	14.295	10.563	0.43717	2.2303	-4.7607	-2.4078	1545.5
14.49	1450	60	NaN	4.9166	14.206	5.284	-180.18	10.601	7.9061	-24.966	-757.34	1090.1	33.468	786.18	1088.1	50.88	38.763	1	0	-2.5028	4.4086	-19.06	-12.975	2.7486	-2.3472	14.133	10.674	0.24579	2.0614	-4.9265	-2.3015	1544.6
14.5	1451	60	NaN	4.9192	14.15	5.2864	-180.19	10.658	7.9482	-24.698	-756.91	1090	33.474	786.13	1088.1	44.872	37.611	1	0	-2.9688	3.9241	-19.073	-12.988	2.7602	-2.3466	14.078	10.729	-0.20865	1.5775	-4.9945	-2.2589	1544.1
14.51	1452	60	NaN	4.922	14.09	5.3346	-180.2	10.716	8.0086	-24.557	-756.52	1090	33.518	786.07	1088.1	49.876	38.461	1	0	-3.1525	3.7331	-19.081	-12.996	2.766	-2.356	14.019	10.786	-0.38651	1.3771	-5.0615	-2.2101	1543.7
14.52	1453	60	NaN	4.9843	14.059	5.4324	-180.22	10.782	8.0691	-24.358	-755.92	1090	33.517	786.01	1088	46.169	36.793	1	0	-3.1697	3.7152	-19.086	-13.002	2.8347	-2.3661	13.985	10.856	-0.33497	1.3492	-5.1015	-2.1459	1543
14.53	1454	60	NaN	5.0096	13.99	5.555	-180.23	10.84	8.1272	-24.362	-755.48	1090	33.513	785.97	1088	46.292	36.696	1	0	-3.283	3.5975	-19.091	-13.006	2.8594	-2.3832	13.915	10.915	-0.4236	1.2143	-5.1755	-2.0908	1542.5
14.54	1455	60	NaN	4.9526	13.857	5.6748	-180.25	10.878	8.1823	-24.666	-755.43	1089.9	33.543	785.95	1088	46.472	39.021	1	0	-3.4274	3.4473	-19.095	-13.01	2.7899	-2.4091	13.787	10.948	-0.63756	1.0382	-5.3075	-2.0623	1542.5
14.55	1456	60	NaN	5.0293	13.828	5.7637	-180.26	10.902	8.2357	-24.574	-755.08	1089.9	33.582	785.97	1088	47.219	37.46	1	0	-3.6022	3.2656	-19.098	-13.014	2.868	-2.4205	13.755	10.975	-0.73413	0.84517	-5.3438	-2.039	1542.1
14.56	1457	60	NaN	5.0697	13.789	5.8313	-180.27	10.917	8.2431	-24.525	-754.81	1090	33.494	786	1088	47.138	38.076	1	0	-3.7644	3.0969	-19.103	-13.019	2.9133	-2.4266	13.713	10.993	-0.85114	0.67031	-5.3901	-2.0253	1541.9
14.57	1458	60	NaN	5.0999	13.77	5.8994	-180.31	10.961	8.2393	-24.38	-754.36	1090.2	33.361	786	1088	43.783	39.765	1	0	-3.9166	2.9387	-19.108	-13.024	2.9532	-2.4617	13.686	11.045	-0.96342	0.47707	-5.4222	-1.9787	1541.4
14.58	1459	60	NaN	5.1554	13.742	5.9453	-180.36	11.004	8.2338	-24.22	-753.93	1090.4	33.233	786.01	1088	49.367	36.328	1	0	-3.9979	2.8542	-19.117	-13.033	3.0188	-2.4989	13.651	11.094	-0.97909	0.35532	-5.4657	-1.9382	1541
14.59	1460	60	NaN	5.2573	13.676	5.9491	-180.37	11.008	8.2369	-24.17	-753.76	1090.4	33.164	786.07	1088	53.682	37.288	1	0	-4.1064	2.7414	-19.125	-13.04	3.125	-2.506	13.587	11.096	-0.98143	0.23539	-5.5379	-1.9436	1540.9
14.6	1461	60	NaN	5.2825	13.666	5.9941	-180.39	11.002	8.3072	-24.281	-753.57	1090.5	33.308	786.17	1088	46.8	37.153	1	0	-4.2503	2.5918	-19.13	-13.046	3.1405	-2.5285	13.571	11.097	-1.1098	0.063306	-5.5593	-1.9493	1540.8
14.61	1462	60	NaN	5.2722	13.735	5.9611	-180.39	11.018	8.3142	-24.111	-753.25	1090.8	33.254	786.22	1088	54.336	39.659	1	0	-4.3951	2.4413	-19.141	-13.056	3.1381	-2.5269	13.629	11.124	-1.2569	-0.085607	-5.5115	-1.9326	1540.5
14.62	1463	60	NaN	5.2976	13.728	5.956	-180.4	11.029	8.3155	-24.114	-753.12	1090.9	33.212	786.26	1088	50.698	38.236	1	0	-4.5198	2.3116	-19.148	-13.064	3.1649	-2.5308	13.619	11.138	-1.3548	-0.2192	-5.5292	-1.9259	1540.5
14.63	1464	60	NaN	5.3462	13.685	5.9763	-180.41	11.044	8.3388	-24.303	-753.03	1090.9	33.241	786.35	1088	45.667	37.402	1	0	-4.5992	2.2291	-19.149	-13.064	3.2053	-2.5469	13.576	11.153	-1.3938	-0.31777	-5.5731	-1.9111	1540.5
14.64	1465	60	NaN	5.3692	13.732	5.9728	-180.42	11.082	8.3958	-24.499	-752.62	1091.3	33.333	786.52	1088	45.152	36.415	1	0	-4.6585	2.1674	-19.155	-13.07	3.2174	-2.5706	13.609	11.205	-1.4411	-0.4032	-5.5453	-1.8652	1540.2
14.65	1466	60	NaN	5.3924	13.787	5.9382	-180.42	11.137	8.3731	-24.615	-752.32	1091.6	33.217	786.64	1088	43.03	37.67	1	0	-4.6833	2.1417	-19.17	-13.085	3.2404	-2.5677	13.654	11.269	-1.4429	-0.42605	-5.5156	-1.8156	1540
14.66	1467	60	NaN	5.403	13.843	5.9234	-180.42	11.189	8.3704	-24.751	-752.08	1091.8	33.195	786.71	1088	43.346	37.287	1	0	-4.6373	2.1894	-19.177	-13.093	3.2465	-2.5801	13.703	11.329	-1.3909	-0.3907	-5.4746	-1.7633	1539.9
14.67	1468	60	NaN	5.4011	13.898	5.9567	-180.43	11.244	8.3802	-25.11	-751.88	1092.1	33.213	786.82	1088	41.942	37.793	1	0	-4.5856	2.2432	-19.183	-13.098	3.2304	-2.5981	13.747	11.396	-1.3553	-0.35496	-5.436	-1.7025	1539.8
14.68	1469	60	NaN	5.4006	13.968	5.981	-180.42	11.301	8.3963	-25.484	-751.63	1092.4	33.246	786.95	1088	45.855	38.583	1	0	-4.5714	2.258	-19.186	-13.101	3.2146	-2.6094	13.806	11.463	-1.3568	-0.35142	-5.3794	-1.6383	1539.7
14.69	1470	60	NaN	5.4295	14.099	5.8563	-180.42	11.346	8.4129	-25.274	-751.18	1092.5	33.289	787.03	1088	48.139	38.667	1	0	-4.5307	2.3002	-19.19	-13.105	3.2492	-2.597	13.932	11.513	-1.2815	-0.29677	-5.2577	-1.5924	1539.3
14.7	1471	60	NaN	5.4302	14.191	5.7776	-180.36	11.4	8.4702	-25.438	-750.88	1092.7	33.379	787.17	1088	49.459	38.163	1	0	-4.4902	2.3424	-19.194	-13.11	3.2401	-2.5497	14.015	11.576	-1.25	-0.2073	-5.1794	-1.5332	1539.2
14.71	1472	60	NaN	5.4179	14.263	5.7182	-180.33	11.478	8.4422	-25.59	-750.63	1092.9	33.277	787.21	1088	48.013	38.459	1	0	-4.5381	2.2925	-19.199	-13.114	3.2258	-2.5267	14.081	11.66	-1.3124	-0.23414	-5.1177	-1.4539	1539
14.72	1473	60	NaN	5.4088	14.319	5.6814	-180.33	11.545	8.4	-25.75	-750.42	1093	33.157	787.23	1088	42.673	37.858	1	0	-4.5791	2.2499	-19.203	-13.119	3.2149	-2.5234	14.132	11.732	-1.3642	-0.27349	-5.0715	-1.3869	1538.8
14.73	1474	60	NaN	5.4099	14.366	5.6583	-180.33	11.585	8.3891	-25.91	-750.23	1093.1	33.129	787.29	1088	50.606	37.83	1	0	-4.5862	2.2426	-19.208	-13.123	3.2109	-2.5305	14.174	11.777	-1.3752	-0.28794	-5.0339	-1.3462	1538.7
14.74	1475	60	NaN	5.4152	14.421	5.6176	-180.32	11.615	8.4177	-26.008	-750.01	1093.2	33.212	787.37	1087.9	51.699	38.446	1	0	-4.561	2.2688	-19.212	-13.127	3.2092	-2.5308	14.225	11.811	-1.3517	-0.26199	-4.9863	-1.3164	1538.5
14.75	1476	60	NaN	5.4181	14.479	5.5475	-180.32	11.666	8.4218	-26.161	-749.74	1093.2	33.209	787.43	1087.9	49.523	36.617	1	0	-4.5175	2.314	-19.215	-13.131	3.2063	-2.5338	14.281	11.864	-1.3112	-0.2198	-4.9337	-1.2669	1538.3
14.76	1477	60	NaN	5.4174	14.523	5.4917	-180.32	11.71	8.4227	-26.304	-749.54	1093.2	33.199	787.45	1087.9	52.261	37.369	1	0	-4.521	2.3103	-19.219	-13.134	3.2003	-2.5379	14.324	11.909	-1.3207	-0.2276	-4.8947	-1.2252	1538.1
14.77	1478	60	NaN	5.4158	14.56	5.4381	-180.32	11.743	8.4251	-26.431	-749.38	1093.2	33.195	787.46	1087.9	50.367	38.164	1	0	-4.566	2.2635	-19.223	-13.138	3.1939	-2.5466	14.361	11.942	-1.3721	-0.28311	-4.8622	-1.1961	1538
14.78	1479	60	NaN	5.4149	14.596	5.3767	-180.33	11.765	8.4264	-26.545	-749.24	1093.2	33.188	787.48	1087.9	51.461	36.243	1	0	-4.6544	2.1717	-19.227	-13.142	3.1889	-2.5588	14.398	11.964	-1.4655	-0.38711	-4.8294	-1.1789	1537.9
14.79	1480	60	NaN	5.4124	14.635	5.3159	-180.33	11.787	8.404	-26.663	-749.1	1093.2	33.107	787.47	1087.9	49.913	37.065	1	0	-4.5792	2.2499	-19.232	-13.147	3.1848	-2.557	14.437	11.984	-1.3944	-0.30718	-4.7947	-1.163	1537.7
14.8	1481	60	NaN	5.4065	14.675	5.2823	-180.34	11.788	8.4077	-26.896	-748.95	1093.1	33.099	787.51	1087.9	50.59	36.749	1	0	-4.4918	2.3407	-19.237	-13.152	3.1704	-2.5779	14.479	11.983	-1.3214	-0.23714	-4.7573	-1.1688	1537.6
14.81	1482	60	NaN	5.3851	14.706	5.2387	-180.35	11.787	8.4132	-27.263	-748.84	1093	33.098	787.54	1087.9	50.506	37.417	1	0	-4.2502	2.5919	-19.253	-13.169	3.1352	-2.6032	14.515	11.978	-1.115	-0.01137	-4.7383	-1.1905	1537.6
14.82	1483	60	NaN	5.3761	14.739	5.1601	-180.37	11.78	8.4291	-27.611	-748.74	1092.8	33.132	787.56	1087.9	47.682	38.085	1	0	-4.005	2.8468	-19.27	-13.186	3.1119	-2.6313	14.555	11.965	-0.89312	0.21551	-4.7152	-1.221	1537.5
14.83	1484	60	NaN	5.4002	14.786	5.0326	-180.39	11.762	8.4577	-27.803	-748.64	1092.6	33.206	787.58	1087.9	48.569	36.753	1	0	-3.7598	3.1017	-19.287	-13.203	3.1259	-2.6605	14.608	11.939	-0.6339	0.44116	-4.6789	-1.2637	1537.4
14.84	1485	60	NaN	5.3851	14.818	4.8911	-180.4	11.752	8.4272	-28.031	-748.67	1092.4	33.101	787.55	1087.9	50.085	37.71	1	0	-3.6307	3.236	-19.289	-13.205	3.1063	-2.6754	14.649	11.921	-0.52435	0.56058	-4.641	-1.2837	1537.4
14.85	1486	60	NaN	5.3834	14.854	4.7879	-180.4	11.742	8.4378	-28.133	-748.71	1092.3	33.12	787.53	1087.9	48.363	37.077	1	0	-3.5608	3.3087	-19.29	-13.206	3.1001	-2.6783	14.69	11.906	-0.46068	0.63034	-4.5999	-1.3001	1537.5
14.86	1487	60	NaN	5.3742	14.897	4.7112	-180.4	11.734	8.4357	-28.274	-748.75	1092.2	33.101	787.51	1087.9	51.002	38.294	1	0	-3.5855	3.283	-19.294	-13.209	3.0864	-2.6871	14.739	11.892	-0.49914	0.59589	-4.555	-1.317	1537.5
14.87	1488	60	NaN	5.3613	14.955	4.6427	-180.41	11.729	8.4221	-28.482	-748.82	1092.1	33.044	787.47	1087.9	47.255	35.467	1	0	-3.5941	3.274	-19.294	-13.21	3.0679	-2.6985	14.801	11.883	-0.52616	0.57549	-4.4934	-1.3269	1537.5
14.88	1489	60	NaN	5.3554	15.03	4.5623	-180.4	11.731	8.4189	-28.739	-748.95	1091.9	33.01	787.39	1087.9	45.455	38.889	1	0	-3.5969	3.2711	-19.293	-13.209	3.0538	-2.7034	14.881	11.88	-0.54307	0.56765	-4.412	-1.3291	1537.6
14.89	1490	60	NaN	5.3346	15.081	4.5056	-180.39	11.734	8.4722	-29.097	-749.2	1091.8	33.135	787.33	1087.9	47.429	38.449	1	0	-3.5948	3.2733	-19.292	-13.208	3.0152	-2.7133	14.938	11.877	-0.57957	0.56001	-4.3543	-1.3306	1537.8
14.9	1491	60	NaN	5.3463	15.137	4.4383	-180.39	11.732	8.4611	-29.191	-749.38	1091.7	33.077	787.3	1087.9	49.256	35.927	1	0	-3.589	3.2794	-19.29	-13.206	3.0259	-2.7083	14.997	11.871	-0.56307	0.57104	-4.2933	-1.3345	1537.9
14.91	1492	60	NaN	5.3633	15.189	4.3624	-180.38	11.733	8.4598	-29.211	-749.57	1091.6	33.045	787.26	1087.9	48.946	36.561	1	0	-3.5748	3.2941	-19.287	-13.202	3.0436	-2.702	15.052	11.87	-0.53121	0.5921	-4.2348	-1.3326	1538.1
14.92	1493	60	NaN	5.3699	15.246	4.2888	-180.37	11.736	8.4785	-29.274	-749.84	1091.5	33.063	787.21	1087.9	47.388	38.425	1	0	-3.5653	3.3039	-19.283	-13.199	3.0475	-2.6967	15.112	11.87	-0.51787	0.60719	-4.1716	-1.3292	1538.3
14.93	1494	60	NaN	5.3561	15.328	4.2359	-180.36	11.731	8.4857	-29.463	-750.21	1091.4	33.036	787.18	1087.9	45.942	37.805	1	0	-3.5709	3.2982	-19.28	-13.195	3.0282	-2.6881	15.197	11.862	-0.54271	0.61009	-4.0834	-1.3333	1538.7
14.94	1495	60	NaN	5.3492	15.372	4.2266	-180.34	11.738	8.488	-29.633	-750.47	1091.4	32.993	787.15	1088	44.771	37.904	1	0	-3.6912	3.1731	-19.276	-13.192	3.0169	-2.6768	15.244	11.866	-0.67423	0.49625	-4.0321	-1.326	1538.9
14.95	1496	60	NaN	5.3457	15.414	4.2024	-180.33	11.739	8.4897	-29.732	-750.79	1091.3	32.959	787.12	1088	44.192	38.348	1	0	-3.7539	3.1079	-19.273	-13.188	3.0114	-2.6665	15.29	11.863	-0.74242	0.4414	-3.9833	-1.3254	1539.2
14.96	1497	60	NaN	5.3432	15.464	4.1838	-180.33	11.734	8.5106	-29.891	-751.22	1091.2	32.976	787.11	1088	48.704	36.006	1	0	-3.7679	3.0933	-19.27	-13.186	3.003	-2.6658	15.344	11.854	-0.7649	0.42745	-3.9264	-1.3315	1539.6
14.97	1498	60	NaN	5.3383	15.52	4.1739	-180.32	11.727	8.5414	-30.111	-751.74	1091.1	33.016	787.11	1088	49.45	39.334	1	0	-3.8151	3.0442	-19.266	-13.182	2.9893	-2.6734	15.404	11.843	-0.82588	0.37084	-3.8624	-1.3386	1540.1
14.98	1499	60	NaN	5.3256	15.562	4.1522	-180.32	11.729	8.5323	-30.219	-752.17	1091.1	32.954	787.1	1088.1	44.075	38.604	1	0	-3.8866	2.9699	-19.262	-13.178	2.9755	-2.6738	15.45	11.841	-0.91112	0.29616	-3.8122	-1.3367	1540.6
14.99	1500	60	NaN	5.3024	15.649	4.1395	-180.32	11.723	8.5518	-30.454	-752.77	1090.9	32.959	787.11	1088.1	46.35	38.802	1	0	-3.9781	2.8748	-19.258	-13.174	2.9443	-2.6755	15.543	11.829	-1.0338	0.19922	-3.7155	-1.3444	1541.2
15	1501	60	NaN	5.2887	15.721	4.1214	-180.32	11.721	8.5682	-30.604	-753.24	1090.8	32.97	787.12	1088.1	42.672	36.175	1	0	-4.0959	2.7523	-19.254	-13.17	2.9253	-2.6819	15.619	11.823	-1.1705	0.070445	-3.635	-1.3465	1541.7
15.01	1502	60	NaN	5.2745	15.803	4.1013	-180.32	11.722	8.5858	-30.744	-753.76	1090.7	32.991	787.13	1088.1	41.315	37.932	1	0	-4.2438	2.5985	-19.25	-13.165	2.906	-2.6864	15.705	11.819	-1.3379	-0.087949	-3.5447	-1.3464	1542.2
15.02	1503	60	NaN	5.2542	15.902	4.0859	-180.31	11.724	8.5985	-30.926	-754.4	1090.6	32.995	787.16	1088.1	46.663	37.879	1	0	-4.3284	2.5106	-19.247	-13.162	2.8798	-2.6864	15.809	11.817	-1.4486	-0.17583	-3.4373	-1.3455	1542.9
15.03	1504	60	NaN	5.2364	15.975	4.091	-180.31	11.735	8.5634	-31.116	-754.89	1090.5	32.864	787.16	1088.1	48.689	37.355	1	0	-4.4197	2.4156	-19.243	-13.159	2.8606	-2.6889	15.884	11.826	-1.5592	-0.27331	-3.3586	-1.3329	1543.4
15.04	1505	60	NaN	5.226	16.08	4.0467	-180.31	11.738	8.5786	-31.226	-755.63	1090.4	32.857	787.2	1088.1	45.71	38.427	1	0	-4.5379	2.2928	-19.238	-13.154	2.8475	-2.6918	15.994	11.824	-1.6904	-0.39909	-3.2446	-1.3301	1544.2
15.05	1506	60	NaN	5.222	16.185	3.9788	-180.32	11.74	8.6031	-31.195	-756.2	1090.3	32.89	787.25	1088.1	49.322	37.54	1	0	-4.6096	2.2182	-19.235	-13.15	2.8444	-2.6926	16.102	11.823	-1.7651	-0.47436	-3.1328	-1.3269	1544.8
15.06	1507	60	NaN	5.2125	16.303	3.9063	-180.32	11.745	8.632	-31.152	-756.77	1090.3	32.934	787.31	1088.1	48.747	37.904	1	0	-4.6061	2.2219	-19.232	-13.147	2.8359	-2.6931	16.221	11.826	-1.7702	-0.47118	-3.0106	-1.3208	1545.4
15.07	1508	60	NaN	5.1903	16.433	3.847	-180.32	11.752	8.6607	-31.2	-757.45	1090.3	32.966	787.38	1088.1	50.897	37.153	1	0	-4.693	2.1315	-19.23	-13.145	2.8118	-2.6948	16.353	11.832	-1.8812	-0.56335	-2.8771	-1.3128	1546.2
15.08	1509	60	NaN	5.1795	16.481	3.818	-180.32	11.745	8.6596	-31.195	-757.72	1090.3	32.939	787.45	1088.1	51.918	38.584	1	0	-4.7908	2.0299	-19.227	-13.143	2.8028	-2.6944	16.4	11.826	-1.988	-0.66448	-2.8271	-1.3171	1546.5
15.09	1510	60	NaN	5.2151	16.707	3.6917	-180.32	11.765	8.6875	-30.95	-758.45	1090.5	32.915	787.51	1088.1	55.207	36.811	1	0	-4.8649	1.9528	-19.223	-13.138	2.8495	-2.6856	16.62	11.851	-2.0154	-0.73278	-2.6023	-1.2874	1547.3
15.1	1511	60	NaN	5.2237	16.884	3.6448	-180.32	11.774	8.7399	-30.929	-759.02	1090.6	32.985	787.58	1088.2	57.064	37.99	1	0	-4.9692	1.8444	-19.219	-13.135	2.8572	-2.6842	16.792	11.866	-2.1119	-0.83975	-2.4268	-1.2689	1547.9
15.11	1512	60	NaN	5.2173	17.006	3.6514	-180.31	11.779	8.7748	-31.037	-759.45	1090.8	33.021	787.65	1088.2	58.695	37.27	1	0	-5.0812	1.7279	-19.216	-13.132	2.8463	-2.6828	16.91	11.874	-2.2349	-0.95492	-2.3061	-1.2573	1548.4
15.12	1513	60	NaN	5.2282	17.127	3.6361	-180.31	11.792	8.7531	-31.049	-759.91	1090.9	32.876	787.7	1088.2	58.568	38.156	1	0	-5.1681	1.6376	-19.214	-13.129	2.8629	-2.6714	17.028	11.892	-2.3051	-1.0338	-2.1857	-1.2374	1548.9
15.13	1514	60	NaN	5.228	17.301	3.6491	-180.31	11.813	8.8081	-31.191	-760.51	1091.1	32.918	787.77	1088.2	59.621	37.416	1	0	-5.2637	1.5382	-19.211	-13.127	2.8569	-2.682	17.195	11.919	-2.4067	-1.1438	-2.0166	-1.2074	1549.6
15.14	1515	60	NaN	5.2271	17.434	3.6889	-180.3	11.842	8.789	-31.364	-760.94	1091.2	32.763	787.79	1088.3	61.654	37.639	1	0	-5.3981	1.3984	-19.207	-13.123	2.8561	-2.6744	17.325	11.951	-2.542	-1.276	-1.8827	-1.1715	1550.1
15.15	1516	60	NaN	5.2335	17.551	3.7179	-180.3	11.861	8.7881	-31.466	-761.33	1091.3	32.683	787.84	1088.3	62.137	39.387	1	0	-5.4947	1.298	-19.204	-13.12	2.8623	-2.674	17.439	11.972	-2.6324	-1.376	-1.7649	-1.1477	1550.5
15.16	1517	60	NaN	5.2456	17.674	3.7387	-180.31	11.872	8.8312	-31.526	-761.76	1091.4	32.732	787.94	1088.3	62.29	38.801	1	0	-5.5716	1.2181	-19.202	-13.118	2.8713	-2.6833	17.56	11.985	-2.7003	-1.4653	-1.642	-1.1325	1551
15.17	1518	60	NaN	5.257	17.824	3.7748	-180.31	11.889	8.9082	-31.643	-762.3	1091.4	32.844	788.07	1088.3	63.533	39.272	1	0	-5.6849	1.1002	-19.199	-13.114	2.8752	-2.6923	17.709	12.004	-2.8097	-1.5921	-1.4899	-1.11	1551.7
15.18	1519	60	NaN	5.2667	17.988	3.7702	-180.3	11.947	8.9023	-31.619	-762.82	1091.5	32.716	788.11	1088.3	62.957	38.099	1	0	-5.6927	1.0922	-19.196	-13.112	2.8914	-2.6796	17.871	12.063	-2.8013	-1.5875	-1.3248	-1.0482	1552.3
15.19	1520	60	NaN	5.2674	18.153	3.77	-180.3	12.001	8.9147	-31.622	-763.26	1091.6	32.64	788.16	1088.4	60.393	38.187	1	0	-5.6008	1.1878	-19.193	-13.109	2.8954	-2.6713	18.035	12.119	-2.7053	-1.4835	-1.1584	-0.99053	1552.7
15.2	1521	60	NaN	5.2695	18.299	3.7554	-180.28	12.046	8.9309	-31.572	-763.57	1091.6	32.584	788.21	1088.4	64.663	39.661	1	0	-5.7101	1.0741	-19.191	-13.107	2.902	-2.6512	18.18	12.165	-2.808	-1.5771	-1.0118	-0.94176	1553.1
15.21	1522	60	NaN	5.2734	18.423	3.725	-180.26	12.082	8.9481	-31.46	-763.77	1091.7	32.546	788.25	1088.4	72.769	42.083	1	0	-5.8284	0.95107	-19.189	-13.105	2.9118	-2.6204	18.302	12.203	-2.9166	-1.6694	-0.88701	-0.9021	1553.3
15.22	1523	60	NaN	5.2683	18.544	3.6958	-180.24	12.112	8.9759	-31.356	-763.96	1091.7	32.56	788.28	1088.4	75.026	45.403	1	0	-5.9377	0.83741	-19.185	-13.101	2.9104	-2.5991	18.421	12.235	-3.0273	-1.7617	-0.76435	-0.86583	1553.6
15.23	1524	60	NaN	5.249	18.693	3.7393	-180.25	12.14	9.0063	-31.538	-764.21	1091.8	32.595	788.39	1088.4	74.01	46.405	1	0	-5.9758	0.79787	-19.181	-13.097	2.8836	-2.6165	18.567	12.267	-3.0922	-1.8186	-0.61443	-0.83043	1553.9
15.24	1525	60	NaN	5.2096	18.829	3.7732	-180.24	12.177	9.0406	-31.729	-764.45	1091.9	32.629	788.47	1088.4	73.814	45.302	1	0	-5.9234	0.85229	-19.178	-13.094	2.8364	-2.6162	18.699	12.306	-3.087	-1.7639	-0.47862	-0.78741	1554.3
15.25	1526	60	NaN	5.1702	18.935	3.7958	-180.23	12.217	9.0626	-31.884	-764.65	1092	32.644	788.51	1088.4	74.08	43.528	1	0	-5.98	0.79346	-19.177	-13.092	2.7911	-2.611	18.804	12.349	-3.189	-1.8175	-0.37298	-0.74334	1554.5
15.26	1527	60	NaN	5.1371	19.02	3.8004	-180.23	12.258	9.066	-31.971	-764.78	1092.1	32.634	788.52	1088.4	74.227	44.76	1	0	-6.0197	0.75216	-19.175	-13.09	2.7554	-2.609	18.886	12.392	-3.2644	-1.8568	-0.28879	-0.6985	1554.6
15.27	1528	60	NaN	5.0884	19.13	3.7613	-180.23	12.301	9.0645	-31.961	-764.92	1092.2	32.613	788.52	1088.5	74.641	44.333	1	0	-5.9407	0.83437	-19.17	-13.086	2.7081	-2.6057	18.993	12.438	-3.2326	-1.7713	-0.17677	-0.64808	1554.8
15.28	1529	60	NaN	5.0516	19.185	3.7665	-180.22	12.32	9.0589	-32.044	-764.99	1092.3	32.566	788.55	1088.5	75.029	42.644	1	0	-5.9111	0.8651	-19.168	-13.083	2.6701	-2.6026	19.045	12.459	-3.241	-1.7375	-0.12234	-0.62393	1554.9
15.29	1530	60	NaN	5.0145	19.228	3.7554	-180.21	12.348	9.0806	-32.083	-765.08	1092.3	32.582	788.58	1088.5	75.26	43.892	1	0	-5.8971	0.87964	-19.166	-13.081	2.6311	-2.5945	19.086	12.49	-3.266	-1.7148	-0.079558	-0.5916	1555
15.3	1531	60	NaN	4.9886	19.258	3.7302	-180.2	12.377	9.0951	-32.048	-765.16	1092.4	32.572	788.61	1088.5	75.071	42.06	1	0	-5.8493	0.92938	-19.165	-13.08	2.6071	-2.5814	19.115	12.521	-3.2422	-1.652	-0.050136	-0.55955	1555.1
15.31	1532	60	NaN	4.9779	19.273	3.7089	-180.19	12.401	9.0871	-31.97	-765.23	1092.4	32.498	788.62	1088.5	75.138	42.025	1	0	-5.8027	0.97778	-19.164	-13.08	2.6021	-2.5665	19.128	12.546	-3.2006	-1.5887	-0.036336	-0.53347	1555.2
15.32	1533	60	NaN	4.9473	19.276	3.7484	-180.18	12.434	9.1421	-32.047	-765.32	1092.5	32.613	788.59	1088.5	75.08	44.342	1	0	-5.7886	0.99246	-19.163	-13.078	2.5645	-2.5607	19.129	12.581	-3.2241	-1.5683	-0.033312	-0.49745	1555.3
15.33	1534	60	NaN	4.9324	19.271	3.7669	-180.17	12.469	9.13	-32.039	-765.35	1092.5	32.543	788.57	1088.5	74.994	43.512	1	0	-5.7051	1.0793	-19.162	-13.077	2.5525	-2.547	19.124	12.617	-3.1525	-1.4677	-0.038039	-0.4606	1555.3
15.34	1535	60	NaN	4.9086	19.256	3.8109	-180.16	12.492	9.1333	-32.096	-765.37	1092.5	32.494	788.58	1088.5	75.252	42.612	1	0	-5.6098	1.1784	-19.162	-13.077	2.5285	-2.5354	19.107	12.641	-3.0813	-1.357	-0.054186	-0.43644	1555.3
15.35	1536	60	NaN	4.8822	19.232	3.8658	-180.15	12.505	9.158	-32.184	-765.39	1092.5	32.499	788.58	1088.4	75.199	44.246	1	0	-5.6731	1.1126	-19.163	-13.078	2.4987	-2.5294	19.082	12.655	-3.1744	-1.4168	-0.080643	-0.42313	1555.3
15.36	1537	60	NaN	4.865	19.199	3.9029	-180.14	12.517	9.1872	-32.222	-765.42	1092.5	32.536	788.57	1088.4	75.257	44.085	1	0	-5.639	1.148	-19.164	-13.08	2.4788	-2.5284	19.05	12.666	-3.1602	-1.3803	-0.11445	-0.4135	1555.3
15.37	1538	60	NaN	4.8574	19.159	3.9	-180.13	12.54	9.1647	-32.115	-765.44	1092.5	32.438	788.53	1088.4	75.181	43.812	1	0	-5.5257	1.2658	-19.167	-13.083	2.4786	-2.5122	19.01	12.688	-3.0471	-1.2464	-0.15671	-0.39437	1555.3
15.38	1539	60	NaN	4.8255	19.1	3.9371	-180.14	12.526	9.1985	-32.131	-765.44	1092.5	32.494	788.53	1088.4	75.211	43.35	1	0	-5.3949	1.4018	-19.17	-13.086	2.4441	-2.518	18.95	12.676	-2.9508	-1.1162	-0.22016	-0.40995	1555.3
15.39	1540	60	NaN	4.8088	19.057	3.9557	-180.14	12.524	9.2027	-32.117	-765.43	1092.4	32.477	788.52	1088.4	75.122	43.087	1	0	-5.2543	1.548	-19.174	-13.09	2.4285	-2.5174	18.908	12.674	-2.8257	-0.96938	-0.26655	-0.41569	1555.3
15.4	1541	60	NaN	4.7935	19	3.9649	-180.14	12.522	9.1872	-32.071	-765.41	1092.4	32.402	788.5	1088.4	75.057	42.854	1	0	-5.1378	1.669	-19.181	-13.096	2.4176	-2.5185	18.852	12.67	-2.7202	-0.84944	-0.32898	-0.42588	1555.3
15.41	1542	60	NaN	4.744	18.872	4.0014	-180.17	12.484	9.1998	-32.055	-765.4	1092.4	32.383	788.5	1088.4	74.531	42.749	1	0	-5.0635	1.7464	-19.187	-13.103	2.3694	-2.5432	18.725	12.631	-2.6941	-0.79678	-0.46271	-0.47169	1555.2
15.42	1543	60	NaN	4.6994	18.753	4.0318	-180.17	12.469	9.1672	-32.059	-765.44	1092.3	32.258	788.47	1088.4	74.871	43.67	1	0	-5.0319	1.7792	-19.194	-13.11	2.3292	-2.5434	18.607	12.615	-2.7027	-0.76421	-0.58741	-0.49473	1555.2
15.43	1544	60	NaN	4.6718	18.672	4.0442	-180.19	12.444	9.1824	-32.037	-765.44	1092.3	32.289	788.47	1088.4	74.943	44.5	1	0	-4.7857	2.0352	-19.206	-13.122	2.3013	-2.5593	18.527	12.589	-2.4844	-0.52412	-0.67851	-0.5326	1555.2
15.44	1545	60	NaN	4.6545	18.61	4.0426	-180.2	12.414	9.2118	-31.973	-765.42	1092.3	32.36	788.48	1088.4	74.94	43.051	1	0	-4.5217	2.3096	-19.218	-13.133	2.2838	-2.5722	18.467	12.557	-2.2379	-0.26259	-0.75129	-0.57613	1555.2
15.45	1546	60	NaN	4.6425	18.559	4.0367	-180.21	12.387	9.2243	-31.891	-765.4	1092.2	32.379	788.48	1088.4	74.876	44.066	1	0	-4.2577	2.5841	-19.23	-13.145	2.2741	-2.5736	18.417	12.529	-1.9836	0.010477	-0.81298	-0.61603	1555.2
15.46	1547	60	NaN	4.6308	18.521	4.043	-180.2	12.377	9.1857	-31.85	-765.36	1092.2	32.251	788.43	1088.4	74.853	44.679	1	0	-4.0894	2.759	-19.24	-13.155	2.2684	-2.5621	18.379	12.519	-1.821	0.19694	-0.86093	-0.63631	1555.1
15.47	1548	60	NaN	4.5979	18.489	4.0969	-180.2	12.355	9.1758	-31.981	-765.3	1092.2	32.208	788.42	1088.3	74.683	43.935	1	0	-4.054	2.7958	-19.246	-13.162	2.2322	-2.5689	18.346	12.498	-1.8219	0.22689	-0.9002	-0.66364	1555.1
15.48	1549	60	NaN	4.5651	18.455	4.1239	-180.2	12.34	9.1622	-32.011	-765.24	1092.2	32.154	788.38	1088.4	74.628	43.178	1	0	-4.3473	2.4909	-19.255	-13.17	2.2001	-2.5655	18.312	12.483	-2.1472	-0.074575	-0.9427	-0.68728	1554.9
15.49	1550	60	NaN	4.5456	18.43	4.1236	-180.2	12.319	9.1768	-31.951	-765.18	1092.2	32.191	788.36	1088.4	74.703	43.293	1	0	-4.5329	2.2979	-19.264	-13.179	2.1813	-2.563	18.288	12.462	-2.3516	-0.26504	-0.97578	-0.71737	1554.9
15.5	1551	60	NaN	4.5405	18.413	4.1084	-180.2	12.29	9.21	-31.854	-765.14	1092.2	32.291	788.36	1088.4	74.485	43.851	1	0	-4.3471	2.4911	-19.272	-13.188	2.176	-2.5622	18.271	12.432	-2.1711	-0.071081	-1.0011	-0.75547	1554.8
15.51	1552	60	NaN	4.5322	18.379	4.1119	-180.19	12.268	9.179	-31.849	-765.09	1092.2	32.201	788.33	1088.4	74.409	43.679	1	0	-4.1613	2.6843	-19.281	-13.197	2.1711	-2.5462	18.238	12.409	-1.9901	0.13818	-1.0431	-0.78719	1554.7
15.52	1553	60	NaN	4.5331	18.357	4.1023	-180.18	12.243	9.2123	-31.792	-765.07	1092.2	32.303	788.34	1088.4	74.358	42.176	1	0	-3.9754	2.8775	-19.29	-13.205	2.1703	-2.545	18.217	12.383	-1.8051	0.33257	-1.0728	-0.82264	1554.7
15.53	1554	60	NaN	4.5329	18.355	4.1117	-180.17	12.235	9.2075	-31.793	-764.98	1092.2	32.291	788.3	1088.5	74.001	43.664	1	0	-3.7896	3.0708	-19.298	-13.214	2.1704	-2.5315	18.216	12.373	-1.6192	0.53925	-1.082	-0.84094	1554.6
15.54	1555	60	NaN	4.5334	18.36	4.1343	-180.16	12.226	9.2066	-31.839	-764.88	1092.2	32.294	788.27	1088.5	73.451	43.91	1	0	-3.6038	3.264	-19.307	-13.223	2.1688	-2.5243	18.223	12.363	-1.435	0.7397	-1.0837	-0.85945	1554.5
15.55	1556	60	NaN	4.539	18.364	4.157	-180.16	12.207	9.2316	-31.897	-764.8	1092.2	32.378	788.27	1088.5	73.387	41.004	1	0	-3.4179	3.4572	-19.316	-13.231	2.1691	-2.5328	18.227	12.344	-1.2488	0.92438	-1.0883	-0.88769	1554.4
15.56	1557	60	NaN	4.5615	18.365	4.1513	-180.16	12.203	9.2095	-31.889	-764.69	1092.2	32.305	788.24	1088.6	73.148	42.539	1	0	-3.0217	3.8692	-19.313	-13.228	2.1943	-2.5297	18.23	12.338	-0.82732	1.3394	-1.0829	-0.89088	1554.3
15.57	1558	60	NaN	4.5939	18.374	4.1184	-180.15	12.199	9.1778	-31.775	-764.58	1092.2	32.203	788.22	1088.6	72.997	41.513	1	0	-2.5624	4.3467	-19.306	-13.221	2.2345	-2.5115	18.24	12.333	-0.32783	1.8351	-1.0658	-0.8876	1554.1
15.58	1559	60	NaN	4.625	18.377	4.0905	-180.15	12.18	9.1835	-31.686	-764.47	1092.2	32.209	788.26	1088.6	72.662	43.137	1	0	-2.4638	4.4491	-19.309	-13.224	2.2686	-2.5087	18.244	12.313	-0.19522	1.9404	-1.0649	-0.91107	1554.1
15.59	1560	60	NaN	4.6552	18.374	4.0812	-180.15	12.163	9.2047	-31.655	-764.36	1092.2	32.254	788.3	1088.6	72.514	40.789	1	0	-2.4131	4.5018	-19.311	-13.226	2.2982	-2.5117	18.241	12.296	-0.11493	1.9902	-1.0695	-0.93025	1554
15.6	1561	60	NaN	4.6853	18.368	4.0935	-180.15	12.168	9.2121	-31.685	-764.23	1092.2	32.25	788.28	1088.6	72.464	42.666	1	0	-2.4025	4.5128	-19.312	-13.228	2.3271	-2.5085	18.234	12.301	-0.07546	2.0043	-1.0778	-0.92671	1553.8
15.61	1562	60	NaN	4.7019	18.359	4.088	-180.16	12.163	9.2126	-31.667	-764.15	1092.2	32.241	788.32	1088.5	72.279	43.769	1	0	-2.3663	4.5505	-19.309	-13.224	2.3446	-2.5203	18.225	12.297	-0.021684	2.0302	-1.0837	-0.92693	1553.8
15.62	1563	60	NaN	4.7259	18.344	4.0748	-180.16	12.167	9.2119	-31.61	-764.07	1092.2	32.208	788.32	1088.5	71.926	40.562	1	0	-2.3307	4.5875	-19.305	-13.22	2.3718	-2.5098	18.209	12.301	0.041126	2.0777	-1.0953	-0.91916	1553.7
15.63	1564	60	NaN	4.7443	18.333	4.0488	-180.15	12.169	9.2252	-31.517	-763.98	1092.2	32.215	788.32	1088.5	71.361	41.339	1	0	-2.3271	4.5912	-19.299	-13.214	2.3932	-2.5024	18.199	12.303	0.066093	2.0888	-1.0996	-0.91117	1553.6
15.64	1565	60	NaN	4.7547	18.326	4.0216	-180.15	12.171	9.2403	-31.423	-763.87	1092.2	32.231	788.34	1088.5	70.718	41.017	1	0	-2.3588	4.5583	-19.292	-13.208	2.4064	-2.5016	18.193	12.304	0.047632	2.0567	-1.0989	-0.90365	1553.5
15.65	1566	60	NaN	4.7577	18.319	4.0126	-180.16	12.173	9.2374	-31.382	-763.73	1092.2	32.2	788.38	1088.5	70.461	43.177	1	0	-2.4294	4.4849	-19.284	-13.2	2.4118	-2.5036	18.186	12.306	-0.017564	1.9813	-1.0984	-0.89356	1553.4
15.66	1567	60	NaN	4.7336	18.314	4.0465	-180.16	12.158	9.2444	-31.496	-763.62	1092.1	32.196	788.43	1088.6	70.103	42.439	1	0	-2.2652	4.6556	-19.268	-13.184	2.3836	-2.5059	18.182	12.291	0.11843	2.1498	-1.0865	-0.89292	1553.4
15.67	1568	60	NaN	4.7253	18.325	4.0668	-180.15	12.147	9.2455	-31.559	-763.51	1092.1	32.17	788.45	1088.6	69.797	40.896	1	0	-2.2937	4.626	-19.254	-13.17	2.3739	-2.5039	18.194	12.279	0.080188	2.1221	-1.0606	-0.891	1553.3
15.68	1569	60	NaN	4.7184	18.34	4.0698	-180.15	12.138	9.2549	-31.57	-763.38	1092.1	32.162	788.49	1088.6	69.345	41.859	1	0	-2.7274	4.1751	-19.246	-13.162	2.3667	-2.5006	18.21	12.268	-0.36073	1.6744	-1.0363	-0.89353	1553.2
15.69	1570	60	NaN	4.7112	18.352	4.0585	-180.15	12.127	9.2697	-31.542	-763.26	1092.1	32.177	788.55	1088.7	68.992	40.318	1	0	-2.8431	4.0548	-19.237	-13.153	2.3599	-2.4984	18.224	12.255	-0.48321	1.5565	-1.0132	-0.89747	1553.1
15.7	1571	60	NaN	4.7102	18.359	4.0414	-180.15	12.108	9.2753	-31.501	-763.17	1092.1	32.194	788.62	1088.7	68.44	41.483	1	0	-2.8713	4.0255	-19.228	-13.143	2.3598	-2.4992	18.233	12.235	-0.51148	1.5263	-0.9948	-0.90856	1553.1
15.71	1572	60	NaN	4.7142	18.368	4.028	-180.13	12.092	9.3083	-31.484	-763.06	1092.1	32.248	788.68	1088.7	67.377	42.648	1	0	-3.1889	3.6953	-19.209	-13.125	2.3623	-2.4846	18.244	12.217	-0.82657	1.2108	-0.96509	-0.90786	1553.1
15.72	1573	60	NaN	4.7162	18.369	4.0346	-180.12	12.087	9.2969	-31.531	-762.98	1092	32.186	788.71	1088.7	67.027	41.197	1	0	-3.5648	3.3045	-19.188	-13.104	2.3648	-2.4728	18.247	12.209	-1.2	0.83168	-0.94169	-0.89469	1553
15.73	1574	60	NaN	4.7161	18.366	4.0374	-180.12	12.079	9.3059	-31.579	-762.89	1092	32.191	788.76	1088.7	65.143	41.361	1	0	-3.9408	2.9136	-19.168	-13.083	2.3627	-2.4698	18.245	12.199	-1.5781	0.44383	-0.92241	-0.88404	1553
15.74	1575	60	NaN	4.716	18.359	4.024	-180.11	12.067	9.3414	-31.589	-762.79	1091.9	32.277	788.83	1088.7	62.81	39.968	1	0	-3.9127	2.9428	-19.155	-13.071	2.359	-2.4707	18.24	12.186	-1.5537	0.47209	-0.91488	-0.88528	1552.9
15.75	1576	60	NaN	4.7217	18.346	3.9935	-180.1	12.067	9.3317	-31.535	-762.7	1091.9	32.235	788.88	1088.7	60.199	38.246	1	0	-3.807	3.0527	-19.144	-13.06	2.3681	-2.4553	18.229	12.184	-1.4388	0.59741	-0.91539	-0.87568	1552.9
15.76	1577	60	NaN	4.7228	18.332	3.9671	-180.09	12.091	9.3254	-31.473	-762.64	1091.8	32.21	788.87	1088.7	54.451	37.323	0	0	-4.1508	2.6952	-19.122	-13.037	2.3724	-2.4429	18.217	12.206	-1.7784	0.25232	-0.90423	-0.83092	1552.8
15.77	1578	60	NaN	4.724	18.325	3.9468	-180.09	12.099	9.3251	-31.422	-762.56	1091.8	32.202	788.88	1088.7	50.417	35.665	0	0	-4.2848	2.5559	-19.102	-13.017	2.3757	-2.4362	18.211	12.213	-1.9091	0.11973	-0.89115	-0.80396	1552.7
15.78	1579	60	NaN	4.7232	18.313	3.9316	-180.08	12.113	9.3165	-31.388	-762.47	1091.8	32.184	788.88	1088.7	42.428	37.993	0	0	-4.2735	2.5677	-19.084	-12.999	2.3766	-2.4312	18.199	12.227	-1.8968	0.13652	-0.88487	-0.77216	1552.7
15.79	1580	60	NaN	4.7216	18.293	3.912	-180.09	12.139	9.3038	-31.339	-762.39	1091.8	32.171	788.88	1088.7	40.991	35.787	0	0	-4.3375	2.5011	-19.064	-12.98	2.3772	-2.4298	18.18	12.252	-1.9604	0.071269	-0.884	-0.72847	1552.6
15.8	1581	60	NaN	4.731	18.289	3.8554	-180.11	12.127	9.3435	-31.137	-762.35	1091.7	32.317	788.9	1088.7	43.785	39.349	0	0	-4.4586	2.3752	-19.045	-12.96	2.3886	-2.4516	18.177	12.239	-2.07	-0.076392	-0.86796	-0.7211	1552.6
15.81	1582	60	NaN	4.7414	18.243	3.8515	-180.13	12.143	9.3307	-31.081	-762.25	1091.7	32.353	788.91	1088.7	42.054	37.681	0	0	-4.7775	2.0437	-19.02	-12.936	2.3997	-2.4728	18.132	12.254	-2.3778	-0.42916	-0.88798	-0.68249	1552.5
15.82	1583	60	NaN	4.7438	18.194	3.8509	-180.15	12.157	9.3081	-31.031	-762.19	1091.7	32.343	788.89	1088.7	38.453	37.863	0	0	-4.9285	1.8866	-19	-12.916	2.4041	-2.4853	18.084	12.267	-2.5244	-0.59868	-0.91581	-0.64863	1552.4
15.83	1584	60	NaN	4.745	18.15	3.8527	-180.16	12.172	9.2899	-30.986	-762.16	1091.6	32.334	788.86	1088.7	38.924	37.793	0	0	-4.925	1.8903	-18.983	-12.899	2.4072	-2.4974	18.041	12.281	-2.5178	-0.6071	-0.94223	-0.61828	1552.3
15.84	1585	60	NaN	4.7498	18.115	3.8603	-180.18	12.19	9.2781	-30.959	-762.14	1091.6	32.342	788.83	1088.7	40.242	38.947	0	0	-5.0131	1.7988	-18.965	-12.881	2.4127	-2.5143	18.007	12.297	-2.6004	-0.7155	-0.95762	-0.5831	1552.3
15.85	1586	60	NaN	4.7412	18.092	3.8697	-180.18	12.206	9.2315	-30.958	-762.08	1091.6	32.229	788.77	1088.7	38.832	37.759	0	0	-5.093	1.7157	-18.952	-12.867	2.4081	-2.5132	17.985	12.313	-2.6849	-0.79753	-0.96647	-0.55405	1552.1
15.86	1587	60	NaN	4.7267	18.066	3.8986	-180.2	12.202	9.2233	-30.998	-762.04	1091.6	32.254	788.76	1088.7	40.104	36.973	0	0	-5.155	1.6512	-18.946	-12.862	2.3911	-2.5333	17.959	12.309	-2.7639	-0.8821	-0.98725	-0.55266	1552.1
15.87	1588	60	NaN	4.7148	18.036	3.9137	-180.21	12.207	9.247	-30.984	-762.01	1091.6	32.369	788.75	1088.7	38.285	36.961	0	0	-5.2178	1.5859	-18.942	-12.857	2.3754	-2.5543	17.929	12.314	-2.8423	-0.96834	-1.0126	-0.5432	1552.1
15.88	1589	60	NaN	4.7053	18.003	3.9262	-180.23	12.218	9.2582	-30.961	-761.98	1091.6	32.442	788.73	1088.7	40.306	38.153	0	0	-5.2815	1.5197	-18.937	-12.853	2.364	-2.5703	17.897	12.324	-2.9175	-1.0506	-1.0403	-0.52898	1552
15.89	1590	60	NaN	4.6963	17.972	3.9561	-180.24	12.223	9.211	-30.995	-761.96	1091.6	32.343	788.72	1088.7	40.709	36.101	0	0	-5.2726	1.5289	-18.936	-12.851	2.3573	-2.5808	17.866	12.329	-2.9153	-1.0519	-1.0693	-0.52263	1552
15.9	1591	60	NaN	4.6958	17.935	3.9764	-180.27	12.229	9.1866	-30.919	-761.92	1091.6	32.324	788.7	1088.7	38.932	37.879	0	0	-5.2503	1.5521	-18.935	-12.85	2.3603	-2.6024	17.831	12.332	-2.89	-1.0503	-1.1035	-0.51798	1551.9
15.91	1592	60	NaN	4.6978	17.915	4.0414	-180.28	12.223	9.2105	-30.969	-761.84	1091.6	32.438	788.66	1088.7	40.04	36.991	0	0	-5.2186	1.5851	-18.936	-12.851	2.3561	-2.6266	17.812	12.327	-2.8626	-1.0416	-1.1239	-0.52425	1551.8
15.92	1593	60	NaN	4.7071	17.898	4.099	-180.3	12.224	9.2259	-31.017	-761.79	1091.5	32.519	788.64	1088.8	40.083	36.628	0	0	-5.084	1.725	-18.936	-12.851	2.3604	-2.6483	17.795	12.327	-2.7236	-0.92331	-1.1405	-0.52458	1551.7
15.93	1594	60	NaN	4.7294	17.876	4.1389	-180.32	12.233	9.2178	-31.014	-761.75	1091.5	32.529	788.64	1088.8	39.538	37.163	0	0	-4.9304	1.8847	-18.936	-12.851	2.3824	-2.6647	17.775	12.335	-2.5479	-0.77992	-1.161	-0.5164	1551.7
15.94	1595	60	NaN	4.7709	17.847	4.1709	-180.33	12.248	9.1923	-30.949	-761.7	1091.5	32.492	788.6	1088.8	39.023	38.023	0	0	-4.8232	1.9961	-18.937	-12.853	2.4276	-2.6736	17.746	12.349	-2.3956	-0.67743	-1.1913	-0.50371	1551.6
15.95	1596	60	NaN	4.8221	17.829	4.1663	-180.33	12.25	9.1437	-30.806	-761.66	1091.5	32.359	788.59	1088.8	38.935	36.928	0	0	-4.7137	2.11	-18.939	-12.854	2.4888	-2.6639	17.728	12.352	-2.2249	-0.55389	-1.2112	-0.5025	1551.5
15.96	1597	60	NaN	4.8798	17.805	4.1615	-180.33	12.246	9.1616	-30.653	-761.64	1091.5	32.409	788.58	1088.8	37.465	39.11	0	0	-4.5974	2.2309	-18.941	-12.856	2.5503	-2.6579	17.704	12.346	-2.0471	-0.42696	-1.2368	-0.51014	1551.5
15.97	1598	60	NaN	4.9665	17.77	4.1856	-180.33	12.255	9.1531	-30.526	-761.62	1091.4	32.386	788.55	1088.8	39.646	38.669	0	0	-4.52	2.3114	-18.943	-12.859	2.6425	-2.6545	17.671	12.354	-1.8775	-0.34317	-1.2724	-0.50443	1551.4
15.98	1599	60	NaN	5.0674	17.735	4.2338	-180.34	12.27	9.1258	-30.437	-761.58	1091.4	32.31	788.53	1088.8	39.3	36.978	0	0	-4.457	2.3769	-18.946	-12.862	2.7494	-2.6563	17.637	12.369	-1.7076	-0.27934	-1.3091	-0.49306	1551.4
15.99	1600	60	NaN	5.1246	17.726	4.2648	-180.35	12.249	9.1954	-30.373	-761.53	1091.4	32.506	788.57	1088.7	37.646	36.202	0	0	-4.3721	2.4652	-18.95	-12.865	2.8017	-2.67	17.627	12.347	-1.5703	-0.20488	-1.3226	-0.51815	1551.4
16	1601	60	NaN	5.2195	17.704	4.2667	-180.35	12.249	9.1868	-30.155	-761.51	1091.4	32.466	788.58	1088.7	40.523	36.569	0	0	-4.3154	2.5241	-18.954	-12.869	2.9061	-2.6608	17.606	12.346	-1.4093	-0.13669	-1.3479	-0.52279	1551.3
16.01	1602	60	NaN	5.2862	17.677	4.2812	-180.35	12.24	9.22	-30.047	-761.53	1091.4	32.559	788.6	1088.7	39.781	37.691	0	0	-4.2794	2.5615	-18.958	-12.873	2.9735	-2.6665	17.58	12.337	-1.306	-0.10499	-1.3778	-0.53579	1551.4
16.02	1603	60	NaN	5.3374	17.659	4.2924	-180.36	12.236	9.2375	-29.951	-761.54	1091.3	32.606	788.61	1088.7	40.522	39.314	0	0	-4.2014	2.6426	-18.96	-12.876	3.0265	-2.6691	17.562	12.333	-1.1749	-0.026461	-1.398	-0.54265	1551.4
16.03	1604	60	NaN	5.3882	17.656	4.298	-180.36	12.245	9.2123	-29.809	-761.53	1091.3	32.526	788.59	1088.7	38.077	37.063	0	0	-4.1234	2.7238	-18.963	-12.878	3.0854	-2.662	17.56	12.341	-1.038	0.061717	-1.4029	-0.53726	1551.4
16.04	1605	60	NaN	5.4562	17.663	4.3276	-180.37	12.261	9.1835	-29.647	-761.53	1091.3	32.445	788.58	1088.7	39.663	38.096	0	0	-4.1471	2.699	-18.966	-12.881	3.1623	-2.6643	17.568	12.356	-0.98482	0.03478	-1.3975	-0.52468	1551.4
16.05	1606	60	NaN	5.4811	17.682	4.4294	-180.37	12.275	9.1668	-29.82	-761.5	1091.3	32.393	788.55	1088.7	39.187	37.399	0	0	-4.163	2.6825	-18.968	-12.884	3.1827	-2.6731	17.587	12.37	-0.9804	0.0094038	-1.3817	-0.51364	1551.3
16.06	1607	60	NaN	5.5342	17.712	4.4995	-180.38	12.276	9.1577	-29.803	-761.48	1091.3	32.353	788.55	1088.7	39.828	35.739	0	0	-4.1595	2.6862	-18.971	-12.887	3.2379	-2.6745	17.617	12.371	-0.92167	0.011718	-1.354	-0.51521	1551.3
16.07	1608	60	NaN	5.5935	17.741	4.5465	-180.39	12.273	9.1728	-29.701	-761.49	1091.3	32.386	788.58	1088.7	39.835	38.809	0	0	-4.1693	2.676	-18.974	-12.889	3.2998	-2.6794	17.645	12.368	-0.8695	-0.0033564	-1.3287	-0.52114	1551.3
16.08	1609	60	NaN	5.6363	17.747	4.6072	-180.4	12.275	9.2124	-29.698	-761.57	1091.3	32.495	788.59	1088.7	38.603	38.838	0	0	-4.1825	2.6623	-18.977	-12.892	3.3388	-2.6953	17.651	12.371	-0.84375	-0.033054	-1.326	-0.52146	1551.4
16.09	1610	60	NaN	5.6722	17.684	4.7895	-180.4	12.288	9.2061	-30.042	-761.95	1091.4	32.451	788.58	1088.7	39.701	37.914	0	0	-4.2002	2.6439	-18.98	-12.896	3.3642	-2.7065	17.587	12.386	-0.83596	-0.062648	-1.3935	-0.50941	1551.8
16.1	1611	60	NaN	5.7745	17.791	4.6728	-180.4	12.302	9.1942	-29.38	-761.7	1091.3	32.406	788.57	1088.7	38.112	38.163	0	0	-4.2126	2.631	-18.983	-12.898	3.4922	-2.6834	17.695	12.398	-0.7204	-0.05248	-1.2878	-0.50054	1551.5
16.11	1612	60	NaN	5.8456	17.859	4.6337	-180.4	12.308	9.2006	-29.021	-761.58	1091.3	32.403	788.57	1088.7	39.434	37.542	0	0	-4.2239	2.6192	-18.986	-12.901	3.5765	-2.6649	17.764	12.403	-0.64738	-0.045654	-1.2213	-0.49798	1551.4
16.12	1613	60	NaN	5.8913	17.889	4.6673	-180.39	12.313	9.2033	-28.945	-761.6	1091.3	32.393	788.57	1088.7	38.221	38.672	0	0	-4.2376	2.605	-18.988	-12.904	3.6254	-2.657	17.793	12.408	-0.61219	-0.052058	-1.1945	-0.4951	1551.4
16.13	1614	60	NaN	5.9424	17.923	4.6945	-180.4	12.325	9.1822	-28.857	-761.61	1091.3	32.337	788.58	1088.7	38.925	37.775	0	0	-4.2679	2.5735	-18.991	-12.906	3.6818	-2.6581	17.827	12.421	-0.58606	-0.084545	-1.1641	-0.48577	1551.4
16.14	1615	60	NaN	6.0354	17.976	4.7393	-180.4	12.334	9.2218	-28.691	-761.64	1091.3	32.432	788.57	1088.6	39.084	36.448	0	0	-4.3348	2.5039	-18.995	-12.911	3.7775	-2.6628	17.879	12.431	-0.55735	-0.15886	-1.1158	-0.48	1551.4
16.15	1616	60	NaN	6.0935	17.991	4.7654	-180.42	12.356	9.2004	-28.608	-761.71	1091.3	32.375	788.55	1088.6	40.089	37.832	0	0	-3.4732	3.3997	-18.984	-12.899	3.8408	-2.6682	17.895	12.453	0.36767	0.73153	-1.0892	-0.44652	1551.5
16.16	1617	60	NaN	6.1465	18.012	4.7708	-180.42	12.379	9.188	-28.484	-761.74	1091.3	32.342	788.52	1088.6	39.941	37.354	0	0	-2.5225	4.3881	-18.971	-12.887	3.8996	-2.6665	17.915	12.476	1.3771	1.7216	-1.0561	-0.4106	1551.4
16.17	1618	60	NaN	6.2101	18.042	4.7792	-180.42	12.399	9.1928	-28.34	-761.75	1091.3	32.346	788.48	1088.6	38.527	36.278	0	0	-2.5755	4.333	-18.973	-12.888	3.9683	-2.6586	17.945	12.496	1.3929	1.6744	-1.0283	-0.3923	1551.4
16.18	1619	60	NaN	6.293	18.072	4.8244	-180.41	12.415	9.1966	-28.256	-761.81	1091.3	32.328	788.44	1088.6	39.753	36.863	0	0	-2.6111	4.296	-18.974	-12.89	4.0551	-2.6501	17.974	12.513	1.444	1.6459	-1.0003	-0.37682	1551.4
16.19	1620	60	NaN	6.3442	18.102	4.8438	-180.42	12.427	9.1584	-28.175	-761.82	1091.3	32.216	788.44	1088.6	40.024	37.652	0	0	-2.6364	4.2697	-18.976	-12.891	4.1134	-2.6473	18.003	12.526	1.4769	1.6224	-0.97221	-0.36511	1551.4
16.2	1621	60	NaN	6.3948	18.132	4.8529	-180.42	12.436	9.1711	-28.039	-761.84	1091.3	32.251	788.43	1088.6	38.939	36.27	0	0	-2.6518	4.2537	-18.978	-12.894	4.1676	-2.647	18.033	12.535	1.5158	1.6067	-0.94517	-0.35827	1551.4
16.21	1622	60	NaN	6.4668	18.175	4.8648	-180.41	12.445	9.1706	-27.819	-761.86	1091.3	32.243	788.4	1088.6	40.356	37.127	0	0	-2.6725	4.2322	-18.981	-12.896	4.2481	-2.6313	18.075	12.544	1.5756	1.6009	-0.90521	-0.35182	1551.4
16.22	1623	60	NaN	6.5402	18.223	4.8866	-180.4	12.453	9.1642	-27.597	-761.89	1091.3	32.217	788.36	1088.6	39.534	35.97	0	0	-2.7789	4.1216	-18.981	-12.896	4.3306	-2.6115	18.123	12.553	1.5517	1.51	-0.85732	-0.34357	1551.4
16.23	1624	60	NaN	6.5557	18.251	4.9214	-180.41	12.456	9.2201	-27.563	-761.91	1091.4	32.382	788.34	1088.7	38.963	36.831	0	0	-2.8654	4.0316	-18.982	-12.898	4.3414	-2.6262	18.151	12.557	1.4759	1.4054	-0.83179	-0.34121	1551.4
16.24	1625	60	NaN	6.5847	18.28	4.9728	-180.41	12.446	9.2119	-27.48	-761.93	1091.4	32.376	788.34	1088.7	39.055	37.179	0	0	-2.9359	3.9583	-18.985	-12.901	4.3736	-2.6247	18.18	12.546	1.4377	1.3336	-0.80542	-0.35474	1551.4
16.25	1626	60	NaN	6.5902	18.297	5.0103	-180.42	12.437	9.2251	-27.429	-761.96	1091.4	32.432	788.32	1088.7	39.24	35.651	0	0	-3.1109	3.7763	-18.987	-12.902	4.3789	-2.6268	18.198	12.537	1.268	1.1496	-0.78916	-0.36578	1551.4
16.26	1627	60	NaN	6.5878	18.315	5.0436	-180.43	12.432	9.2213	-27.361	-761.99	1091.4	32.453	788.29	1088.7	40.533	37.788	0	0	-3.253	3.6286	-18.989	-12.905	4.3782	-2.6346	18.217	12.531	1.1252	0.99404	-0.7725	-0.37408	1551.4
16.27	1628	60	NaN	6.5844	18.338	5.0726	-180.44	12.431	9.185	-27.255	-762	1091.4	32.397	788.25	1088.7	40.967	37.745	0	0	-3.3493	3.5285	-18.993	-12.908	4.3808	-2.6473	18.24	12.529	1.0315	0.88124	-0.7522	-0.37948	1551.4
16.28	1629	60	NaN	6.5723	18.355	5.0797	-180.46	12.432	9.1362	-27.124	-762.01	1091.4	32.313	788.2	1088.7	39.545	38.128	0	0	-3.4349	3.4396	-18.996	-12.911	4.3766	-2.6597	18.258	12.529	0.94173	0.77982	-0.73798	-0.38233	1551.4
16.29	1630	60	NaN	6.5644	18.363	5.0885	-180.46	12.38	9.1804	-27.037	-762.03	1091.4	32.441	788.27	1088.7	40.568	39.337	0	0	-3.5088	3.3627	-18.998	-12.914	4.3673	-2.6529	18.266	12.477	0.85849	0.70974	-0.73214	-0.43692	1551.4
16.3	1631	60	NaN	6.5784	18.331	5.2408	-180.46	12.346	9.1718	-27.422	-762.17	1091.4	32.447	788.27	1088.7	40.623	36.875	0	0	-3.7584	3.1032	-19	-12.916	4.3671	-2.669	18.231	12.447	0.60867	0.43419	-0.76895	-0.46912	1551.6
16.31	1632	60	NaN	6.5865	18.304	5.3822	-180.47	12.313	9.1479	-27.768	-762.3	1091.5	32.419	788.27	1088.7	40.555	35.284	0	0	-4.0143	2.8372	-19.002	-12.918	4.3637	-2.6885	18.201	12.416	0.34938	0.14862	-0.80107	-0.50154	1551.7
16.32	1633	60	NaN	6.573	18.31	5.4083	-180.47	12.265	9.1413	-27.727	-762.33	1091.5	32.433	788.31	1088.7	42.174	38.418	0	0	-4.2534	2.5886	-19.004	-12.92	4.3512	-2.6967	18.207	12.368	0.097807	-0.1081	-0.79672	-0.5515	1551.8
16.33	1634	60	NaN	6.5661	18.321	5.4172	-180.49	12.216	9.1294	-27.601	-762.35	1091.5	32.446	788.31	1088.7	40.636	37.447	0	0	-4.4767	2.3564	-19.004	-12.92	4.3485	-2.7052	18.218	12.319	-0.12824	-0.34887	-0.78605	-0.60127	1551.8
16.34	1635	60	NaN	6.5489	18.327	5.4649	-180.49	12.178	9.1448	-27.677	-762.36	1091.5	32.504	788.31	1088.7	40.39	38.513	0	0	-4.6788	2.1463	-19.004	-12.92	4.3264	-2.7102	18.224	12.281	-0.35242	-0.56386	-0.78024	-0.63886	1551.8
16.35	1636	60	NaN	6.5423	18.331	5.4802	-180.49	12.139	9.1517	-27.651	-762.38	1091.5	32.545	788.35	1088.7	40.359	37.308	0	0	-4.8256	1.9937	-19.004	-12.92	4.3193	-2.7154	18.228	12.242	-0.50622	-0.72167	-0.77625	-0.6775	1551.9
16.36	1637	60	NaN	6.5415	18.335	5.4844	-180.5	12.103	9.1284	-27.582	-762.41	1091.4	32.508	788.38	1088.7	39.209	37.105	0	0	-5.0111	1.8008	-19.004	-12.919	4.3225	-2.7186	18.233	12.206	-0.68858	-0.91786	-0.77129	-0.71384	1552
16.37	1638	60	NaN	6.5378	18.341	5.5076	-180.51	12.075	9.0772	-27.578	-762.42	1091.4	32.391	788.35	1088.7	39.995	38.502	0	0	-5.2937	1.507	-19.004	-12.919	4.3232	-2.7201	18.24	12.177	-0.97049	-1.2131	-0.7641	-0.74275	1551.9
16.38	1639	60	NaN	6.5267	18.341	5.5294	-180.52	12.055	9.1311	-27.63	-762.43	1091.4	32.564	788.34	1088.7	40.641	36.296	0	0	-5.4839	1.3093	-19.003	-12.919	4.3038	-2.7429	18.241	12.155	-1.1801	-1.4337	-0.76181	-0.76395	1551.9
16.39	1640	60	NaN	6.5254	18.363	5.5272	-180.51	12.033	9.1188	-27.591	-762.44	1091.4	32.514	788.34	1088.8	39.808	36.351	0	0	-5.6375	1.1496	-19.002	-12.917	4.3059	-2.7293	18.265	12.131	-1.3316	-1.5797	-0.7366	-0.7868	1551.9
16.4	1641	60	NaN	6.5292	18.381	5.5367	-180.5	12.022	9.1128	-27.608	-762.43	1091.4	32.487	788.36	1088.8	38.298	37.267	0	0	-5.7821	0.99924	-18.999	-12.915	4.31	-2.7241	18.284	12.119	-1.4721	-1.7249	-0.71577	-0.79595	1552
16.41	1642	60	NaN	6.5347	18.39	5.5516	-180.5	12.03	9.1234	-27.659	-762.41	1091.4	32.51	788.37	1088.8	39.005	38.743	0	0	-6.1213	0.64653	-18.997	-12.912	4.3128	-2.7255	18.293	12.127	-1.8085	-2.0789	-0.70382	-0.78483	1551.9
16.42	1643	60	NaN	6.5398	18.393	5.552	-180.5	12.061	9.1367	-27.663	-762.4	1091.4	32.535	788.33	1088.8	38.806	37.983	0	0	-6.5728	0.17711	-18.993	-12.909	4.3167	-2.7184	18.297	12.158	-2.2562	-2.5413	-0.69677	-0.75062	1551.9
16.43	1644	60	NaN	6.5507	18.4	5.5488	-180.53	12.106	9.0957	-27.652	-762.37	1091.4	32.454	788.32	1088.8	37.99	36.686	0	0	-6.7197	0.024443	-18.991	-12.906	4.331	-2.7452	18.302	12.205	-2.3887	-2.7208	-0.68904	-0.70189	1551.9
16.44	1645	60	NaN	6.5624	18.39	5.5572	-180.54	12.165	9.0931	-27.685	-762.34	1091.4	32.442	788.28	1088.7	37.202	38.421	0	0	-6.8669	-0.12859	-18.988	-12.904	4.3418	-2.7566	18.291	12.264	-2.5251	-2.8852	-0.69761	-0.63951	1551.8
16.45	1646	60	NaN	6.5693	18.37	5.5642	-180.53	12.195	9.1242	-27.715	-762.34	1091.4	32.514	788.3	1088.7	38.608	37.716	0	0	-7.0174	-0.28509	-18.983	-12.898	4.345	-2.7587	18.27	12.296	-2.6725	-3.0438	-0.71299	-0.60267	1551.8
16.46	1647	60	NaN	6.5725	18.345	5.5626	-180.53	12.21	9.1678	-27.707	-762.36	1091.4	32.615	788.35	1088.7	38.734	36.468	0	0	-7.1726	-0.44643	-18.978	-12.893	4.3448	-2.7574	18.244	12.311	-2.8278	-3.2039	-0.73367	-0.58253	1551.9
16.47	1648	60	NaN	6.5778	18.321	5.5479	-180.53	12.259	9.1876	-27.632	-762.37	1091.4	32.643	788.31	1088.7	39.656	37.806	0	0	-7.332	-0.6122	-18.974	-12.889	4.3518	-2.7595	18.219	12.36	-2.9802	-3.3717	-0.75469	-0.52893	1551.9
16.48	1649	60	NaN	6.5778	18.307	5.5447	-180.53	12.309	9.1341	-27.601	-762.36	1091.4	32.492	788.23	1088.7	39.183	37.092	0	0	-7.3065	-0.58564	-18.971	-12.886	4.3584	-2.7538	18.207	12.409	-2.9481	-3.3395	-0.76385	-0.47731	1551.8
16.49	1650	60	NaN	6.5758	18.289	5.5563	-180.54	12.331	9.1288	-27.621	-762.37	1091.4	32.47	788.22	1088.7	41.153	36.822	0	0	-7.2761	-0.55407	-18.968	-12.883	4.3565	-2.7579	18.19	12.431	-2.9197	-3.312	-0.77834	-0.45284	1551.8
16.5	1651	60	NaN	6.568	18.272	5.5873	-180.54	12.343	9.1333	-27.698	-762.36	1091.4	32.462	788.23	1088.7	39.858	37.947	0	0	-7.2478	-0.52459	-18.965	-12.88	4.3462	-2.7649	18.174	12.441	-2.9016	-3.2895	-0.79133	-0.4392	1551.8
16.51	1652	60	NaN	6.5571	18.258	5.626	-180.55	12.35	9.1406	-27.798	-762.33	1091.4	32.455	788.25	1088.7	37.396	36.681	0	0	-7.1529	-0.42598	-18.963	-12.879	4.3317	-2.7704	18.161	12.447	-2.8212	-3.1964	-0.80152	-0.43142	1551.8
16.52	1653	60	NaN	6.5543	18.247	5.637	-180.54	12.346	9.1854	-27.822	-762.34	1091.3	32.571	788.26	1088.7	39.544	37.607	0	0	-7.0465	-0.31537	-18.961	-12.877	4.3239	-2.7722	18.151	12.442	-2.7227	-3.0875	-0.81022	-0.43485	1551.8
16.53	1654	60	NaN	6.5359	18.23	5.6459	-180.52	12.341	9.1694	-27.788	-762.33	1091.3	32.487	788.26	1088.8	39.15	39.583	0	0	-6.9433	-0.20802	-18.961	-12.876	4.3098	-2.7484	18.135	12.436	-2.6335	-2.9564	-0.82536	-0.44029	1551.8
16.54	1655	60	NaN	6.5051	18.211	5.6696	-180.49	12.305	9.2039	-27.828	-762.31	1091.3	32.518	788.32	1088.8	39.183	37.75	0	0	-6.7892	-0.047826	-18.96	-12.876	4.2765	-2.7228	18.116	12.399	-2.5127	-2.7706	-0.84363	-0.47657	1551.8
16.55	1656	60	NaN	6.4741	18.198	5.6889	-180.47	12.273	9.2325	-27.858	-762.3	1091.3	32.547	788.37	1088.8	40.577	37.284	0	0	-6.532	0.21955	-18.959	-12.875	4.2433	-2.7056	18.103	12.367	-2.2887	-2.486	-0.85593	-0.50786	1551.8
16.56	1657	60	NaN	6.449	18.192	5.6954	-180.47	12.264	9.2262	-27.837	-762.27	1091.3	32.506	788.38	1088.8	40.013	37.234	0	0	-6.3634	0.39483	-18.958	-12.874	4.2205	-2.6971	18.098	12.358	-2.1429	-2.3023	-0.86036	-0.51614	1551.8
16.57	1658	60	NaN	6.4217	18.179	5.7119	-180.45	12.248	9.2412	-27.854	-762.26	1091.3	32.518	788.38	1088.8	39.758	38.321	0	0	-6.2178	0.54621	-18.958	-12.873	4.1921	-2.6752	18.086	12.342	-2.0257	-2.129	-0.87201	-0.53132	1551.8
16.58	1659	60	NaN	6.332	18.213	5.6004	-180.42	12.224	9.2274	-27.378	-762.09	1091.2	32.42	788.41	1088.8	41.403	39.653	0	0	-6.0589	0.71147	-18.957	-12.873	4.1234	-2.626	18.122	12.316	-1.9355	-1.9145	-0.83527	-0.55693	1551.7
16.59	1660	60	NaN	6.2904	18.219	5.5359	-180.4	12.204	9.2399	-27.083	-762.03	1091.2	32.413	788.44	1088.7	40.285	36.447	0	0	-5.9249	0.85073	-18.956	-12.872	4.0928	-2.5951	18.128	12.295	-1.8321	-1.7444	-0.82848	-0.57743	1551.6
16.6	1661	60	NaN	6.2875	18.182	5.5883	-180.39	12.184	9.2633	-27.213	-762.08	1091.2	32.454	788.48	1088.7	39.617	36.596	0	0	-5.804	0.97643	-18.956	-12.871	4.0838	-2.591	18.09	12.276	-1.7202	-1.6145	-0.86623	-0.59524	1551.7
16.61	1662	60	NaN	6.2929	18.113	5.7584	-180.38	12.165	9.2758	-27.761	-762.21	1091.3	32.472	788.53	1088.7	39.415	37.711	0	0	-5.6836	1.1016	-18.955	-12.871	4.0686	-2.6073	18.018	12.261	-1.615	-1.5056	-0.93738	-0.60973	1551.9
16.62	1663	60	NaN	6.2583	18.095	5.796	-180.37	12.183	9.273	-27.857	-762.24	1091.3	32.437	788.49	1088.7	39.403	38.329	0	0	-5.5327	1.2585	-18.954	-12.87	4.0317	-2.5945	17.999	12.278	-1.501	-1.336	-0.95462	-0.59154	1551.9
16.63	1664	60	NaN	6.2339	18.083	5.8067	-180.36	12.196	9.2565	-27.836	-762.23	1091.3	32.376	788.49	1088.7	39.3	36.466	0	0	-5.1936	1.611	-18.953	-12.868	4.0103	-2.5851	17.989	12.291	-1.1834	-0.97402	-0.96387	-0.57752	1551.9
16.64	1665	60	NaN	6.2177	18.075	5.8071	-180.36	12.199	9.2677	-27.796	-762.21	1091.3	32.41	788.51	1088.8	38.985	36.431	0	0	-4.9372	1.8776	-18.951	-12.867	3.9943	-2.5852	17.981	12.293	-0.94285	-0.70758	-0.96986	-0.57337	1551.9
16.65	1666	60	NaN	6.2036	18.071	5.8048	-180.37	12.196	9.2931	-27.758	-762.19	1091.3	32.493	788.55	1088.8	37.81	38.03	0	0	-4.7414	2.0812	-18.949	-12.865	3.9786	-2.5935	17.977	12.29	-0.76289	-0.51237	-0.97229	-0.57509	1551.9
16.66	1667	60	NaN	6.1837	18.072	5.8033	-180.38	12.196	9.3051	-27.721	-762.19	1091.3	32.533	788.57	1088.8	38.953	37.398	0	0	-4.6213	2.2061	-18.949	-12.865	3.9586	-2.6049	17.978	12.29	-0.66266	-0.39887	-0.97155	-0.57491	1551.9
16.67	1668	60	NaN	6.1555	18.077	5.7803	-180.38	12.233	9.3067	-27.649	-762.17	1091.3	32.545	788.55	1088.8	38.841	38.015	0	0	-4.5096	2.3222	-18.95	-12.865	3.9326	-2.6058	17.983	12.327	-0.57695	-0.2836	-0.96695	-0.53832	1551.9
16.68	1669	60	NaN	6.1285	18.074	5.7791	-180.38	12.259	9.2971	-27.642	-762.16	1091.3	32.511	788.57	1088.8	38.281	37.605	0	0	-4.4079	2.428	-18.951	-12.866	3.9071	-2.6058	17.982	12.351	-0.50082	-0.17781	-0.96896	-0.51557	1551.9
16.69	1670	60	NaN	6.105	18.073	5.7798	-180.39	12.27	9.3039	-27.647	-762.14	1091.3	32.526	788.6	1088.8	38.504	38.537	0	0	-4.2793	2.5616	-18.952	-12.868	3.8829	-2.6122	17.982	12.361	-0.39643	-0.050571	-0.97077	-0.50647	1551.9
16.7	1671	60	NaN	6.0855	18.074	5.7728	-180.4	12.276	9.3164	-27.635	-762.12	1091.3	32.562	788.64	1088.8	41.617	36.171	0	0	-4.1244	2.7226	-18.955	-12.87	3.8626	-2.6198	17.983	12.368	-0.26186	0.10282	-0.97222	-0.5027	1551.9
16.71	1672	60	NaN	6.0678	18.074	5.7506	-180.4	12.292	9.3036	-27.573	-762.13	1091.3	32.519	788.65	1088.8	39.883	38.639	0	0	-3.9022	2.9537	-18.958	-12.874	3.8487	-2.6161	17.982	12.383	-0.053553	0.3376	-0.97584	-0.49085	1551.9
16.72	1673	60	NaN	5.9961	18.121	5.5971	-180.41	12.315	9.2902	-27.001	-761.98	1091.2	32.491	788.67	1088.8	40.063	37.855	0	0	-3.6787	3.1861	-18.961	-12.877	3.7989	-2.6031	18.034	12.402	0.12024	0.58295	-0.92746	-0.47464	1551.8
16.73	1674	60	NaN	5.9318	18.071	5.6949	-180.42	12.352	9.2697	-27.361	-762.13	1091.2	32.444	788.66	1088.9	38.751	38.864	0	0	-3.4598	3.4137	-18.964	-12.879	3.7233	-2.6236	17.983	12.44	0.26349	0.79007	-0.98098	-0.4396	1551.9
16.74	1675	60	NaN	5.9105	18.071	5.6885	-180.43	12.377	9.2786	-27.371	-762.1	1091.2	32.487	788.67	1088.9	40.128	38.816	0	0	-3.2593	3.6221	-18.968	-12.883	3.7001	-2.6406	17.984	12.465	0.44074	0.98147	-0.98365	-0.41878	1551.9
16.75	1676	60	NaN	5.9092	18.117	5.5867	-180.45	12.393	9.2953	-27.042	-761.93	1091.2	32.558	788.69	1088.9	41.513	36.955	0	0	-3.0716	3.8172	-18.972	-12.888	3.708	-2.649	18.033	12.477	0.63643	1.1682	-0.93937	-0.41053	1551.8
16.76	1677	60	NaN	5.838	18.041	5.7851	-180.45	12.422	9.2328	-27.759	-762.18	1091.3	32.4	788.66	1088.9	40.005	39.912	0	0	-2.9097	3.9855	-18.976	-12.892	3.6165	-2.6759	17.953	12.51	0.70679	1.3097	-1.023	-0.38118	1552
16.77	1678	60	NaN	5.8602	18.12	5.5829	-180.47	12.465	9.2038	-27.069	-761.89	1091.2	32.354	788.61	1088.9	41.119	36.918	0	0	-2.6562	4.2491	-18.983	-12.899	3.6654	-2.6641	18.037	12.549	1.0092	1.585	-0.94692	-0.35044	1551.6
16.78	1679	60	NaN	5.8521	18.136	5.5101	-180.48	12.461	9.2211	-26.827	-761.81	1091.1	32.417	788.67	1088.9	37.245	39.881	0	0	-2.204	4.7192	-18.998	-12.914	3.6639	-2.6664	18.054	12.543	1.4599	2.0528	-0.9438	-0.37073	1551.6
16.79	1680	60	NaN	5.825	18.127	5.4994	-180.49	12.463	9.2212	-26.802	-761.8	1091.1	32.43	788.71	1088.9	39.51	37.857	0	0	-1.9339	5.0001	-19.007	-12.923	3.6373	-2.6759	18.046	12.544	1.7033	2.3241	-0.96093	-0.3792	1551.6
16.8	1681	60	NaN	5.788	18.118	5.4925	-180.5	12.488	9.1883	-26.802	-761.79	1091.1	32.355	788.68	1089	39.982	37.097	0	0	-1.7375	5.2043	-19.014	-12.93	3.603	-2.685	18.038	12.568	1.8655	2.5193	-0.97618	-0.36207	1551.6
16.81	1682	60	NaN	5.7381	18.091	5.4785	-180.5	12.486	9.2047	-26.82	-761.74	1091.1	32.393	788.71	1089	38.22	37.63	0	0	-1.6038	5.3432	-19.021	-12.936	3.551	-2.6862	18.013	12.564	1.9472	2.6571	-1.0078	-0.37213	1551.6
16.82	1683	60	NaN	5.7105	18.074	5.5093	-180.5	12.509	9.1539	-26.953	-761.73	1091.1	32.25	788.67	1089	39.633	36.93	0	0	-1.4525	5.5006	-19.03	-12.945	3.5237	-2.6908	17.997	12.586	2.0712	2.8098	-1.0327	-0.35949	1551.5
16.83	1684	60	NaN	5.6791	18.045	5.4802	-180.49	12.516	9.126	-26.897	-761.75	1091	32.15	788.65	1089	40.833	38.169	0	0	-1.2907	5.6688	-19.041	-12.956	3.4981	-2.6753	17.97	12.591	2.2074	2.9935	-1.071	-0.36572	1551.5
16.84	1685	60	NaN	5.6335	18.004	5.4554	-180.48	12.488	9.1682	-26.88	-761.77	1091	32.238	788.71	1089	37.647	35.899	0	0	-1.1289	5.837	-19.052	-12.967	3.45	-2.6644	17.931	12.561	2.3211	3.1726	-1.1207	-0.40644	1551.6
16.85	1686	60	NaN	5.5786	17.962	5.4812	-180.47	12.429	9.2816	-27.05	-761.81	1090.9	32.53	788.84	1089	41.003	37.462	0	0	-0.98002	5.9918	-19.062	-12.978	3.3782	-2.6728	17.889	12.502	2.3982	3.319	-1.1727	-0.47607	1551.8
16.86	1687	60	NaN	5.5739	17.95	5.4712	-180.46	12.419	9.3164	-27.034	-761.8	1090.9	32.598	788.87	1089	40.895	37.085	0	0	-0.92377	6.0503	-19.067	-12.982	3.3717	-2.658	17.878	12.49	2.4479	3.3922	-1.1886	-0.49227	1551.8
16.87	1688	60	NaN	5.5148	17.905	5.4529	-180.44	12.39	9.3251	-27.097	-761.84	1090.9	32.578	788.9	1089	39.14	36.501	0	0	-0.88504	6.0905	-19.074	-12.989	3.3111	-2.6477	17.836	12.459	2.426	3.4429	-1.2374	-0.5302	1551.9
16.88	1689	60	NaN	5.4643	17.874	5.4558	-180.43	12.365	9.3223	-27.212	-761.87	1090.9	32.528	788.92	1089	40.818	37.06	0	0	-0.86029	6.1163	-19.082	-12.997	3.2582	-2.6366	17.806	12.433	2.3979	3.4797	-1.2759	-0.56417	1551.9
16.89	1690	60	NaN	5.4173	17.854	5.4609	-180.42	12.347	9.3212	-27.323	-761.89	1090.9	32.5	788.94	1089	39.2	38.996	0	0	-0.83554	6.142	-19.09	-13.005	3.2082	-2.6291	17.786	12.414	2.3727	3.5129	-1.3041	-0.591	1552
16.9	1691	60	NaN	5.3594	17.833	5.443	-180.42	12.331	9.3309	-27.375	-761.92	1090.9	32.528	788.97	1089	39.975	37.001	0	0	-0.67873	6.305	-19.099	-13.015	3.1475	-2.6295	17.765	12.399	2.4688	3.6755	-1.3345	-0.61533	1552
16.91	1692	60	NaN	5.3218	17.805	5.4226	-180.41	12.321	9.3246	-27.382	-761.96	1090.8	32.499	788.98	1089	43.931	38.275	0	0	-0.35411	6.6425	-19.11	-13.026	3.1108	-2.6258	17.737	12.388	2.7566	4.0167	-1.3731	-0.63764	1552.1
16.92	1693	60	NaN	5.276	17.785	5.4217	-180.42	12.317	9.3303	-27.468	-762	1090.9	32.505	788.97	1089	44.444	37.004	0	0	-0.029488	6.98	-19.121	-13.037	3.0615	-2.633	17.718	12.385	3.032	4.347	-1.4038	-0.65165	1552.1
16.93	1694	60	NaN	5.2083	17.764	5.4236	-180.42	12.321	9.3197	-27.587	-762.04	1090.9	32.462	788.96	1089	45.362	36.855	0	0	0.29513	7.3175	-19.132	-13.048	2.9911	-2.634	17.695	12.39	3.2863	4.6835	-1.4371	-0.6577	1552.2
16.94	1695	60	NaN	5.1317	17.742	5.4271	-180.42	12.325	9.3108	-27.715	-762.08	1090.9	32.431	788.97	1089	41.572	39.171	0	0	0.3413	7.3655	-19.143	-13.058	2.9111	-2.6359	17.672	12.395	3.2524	4.7297	-1.4704	-0.66343	1552.2
16.95	1696	60	NaN	5.0693	17.727	5.4368	-180.43	12.317	9.3387	-27.838	-762.12	1090.9	32.521	789	1089	43.095	37.182	0	0	0.31553	7.3387	-19.15	-13.066	2.8408	-2.6544	17.656	12.389	3.1564	4.6843	-1.4939	-0.6769	1552.3
16.96	1697	60	NaN	4.9713	17.711	5.4554	-180.42	12.328	9.3262	-28.056	-762.17	1091	32.474	788.99	1089	44.817	36.071	0	0	0.20257	7.2213	-19.152	-13.067	2.7366	-2.656	17.638	12.401	2.9392	4.5653	-1.514	-0.6659	1552.3
16.97	1698	60	NaN	4.8598	17.69	5.4581	-180.43	12.331	9.3377	-28.244	-762.23	1091	32.513	789	1089	44.245	39.07	0	0	0.59218	7.6263	-19.163	-13.078	2.6168	-2.6773	17.615	12.406	3.209	4.949	-1.5471	-0.67248	1552.4
16.98	1699	60	NaN	4.7642	17.677	5.4447	-180.43	12.34	9.3298	-28.353	-762.28	1091	32.488	789.01	1089	44.368	38.171	0	0	0.99976	8.0501	-19.173	-13.089	2.5183	-2.68	17.603	12.414	3.518	5.3701	-1.5702	-0.6748	1552.5
16.99	1700	60	NaN	4.6813	17.675	5.427	-180.42	12.351	9.3123	-28.423	-762.3	1091.1	32.428	789	1089.1	47.266	39.151	0	0	1.0845	8.1382	-19.177	-13.092	2.435	-2.6691	17.601	12.425	3.5195	5.4691	-1.5754	-0.66736	1552.5
17	1701	60	NaN	4.5793	17.674	5.4287	-180.43	12.349	9.3411	-28.577	-762.34	1091.1	32.516	789.03	1089.1	44.504	38.795	0	0	1.1211	8.1763	-19.18	-13.096	2.3242	-2.6872	17.599	12.424	3.4453	5.4891	-1.5808	-0.6718	1552.6
17.01	1702	60	NaN	4.4231	17.673	5.4201	-180.45	12.364	9.329	-28.773	-762.4	1091.1	32.504	789.03	1089.1	47.729	39.462	0	0	1.1352	8.1909	-19.184	-13.1	2.1613	-2.7112	17.6	12.438	3.2965	5.4798	-1.5843	-0.66199	1552.6
17.02	1703	60	NaN	4.3046	17.671	5.3974	-180.46	12.364	9.3231	-28.873	-762.43	1091.1	32.51	789.04	1089.1	46.097	36.468	0	0	1.2166	8.2755	-19.19	-13.105	2.0389	-2.7249	17.598	12.437	3.2555	5.5506	-1.5914	-0.66872	1552.7
17.03	1704	60	NaN	4.1631	17.667	5.3773	-180.46	12.369	9.3284	-29.026	-762.48	1091	32.534	789.06	1089.1	44.074	38.937	0	0	1.3262	8.3895	-19.195	-13.111	1.891	-2.7369	17.595	12.44	3.2173	5.6526	-1.6	-0.67063	1552.8
17.04	1705	60	NaN	3.982	17.662	5.3598	-180.47	12.386	9.3416	-29.253	-762.55	1091	32.573	789.06	1089.1	45.925	37.517	0	0	1.4534	8.5217	-19.197	-13.112	1.7002	-2.7532	17.592	12.455	3.1536	5.7685	-1.6045	-0.65696	1552.8
17.05	1706	60	NaN	3.8148	17.661	5.3149	-180.49	12.401	9.3454	-29.364	-762.64	1091	32.622	789.06	1089.1	45.155	36.009	0	0	1.5306	8.602	-19.199	-13.114	1.5272	-2.7762	17.593	12.468	3.0578	5.8258	-1.6059	-0.64587	1552.9
17.06	1707	60	NaN	3.6977	17.668	5.3271	-180.49	12.403	9.339	-29.563	-762.68	1091	32.6	789.08	1089.1	44.717	36.31	0	0	1.5995	8.6736	-19.201	-13.117	1.4037	-2.7815	17.601	12.47	3.0032	5.8921	-1.6007	-0.64678	1553
17.07	1708	60	NaN	3.5834	17.674	5.331	-180.5	12.44	9.2661	-29.734	-762.73	1090.9	32.399	789.01	1089.1	42.941	38.009	0	0	2.1305	9.2257	-19.206	-13.121	1.2904	-2.7889	17.607	12.506	3.4209	6.4368	-1.5983	-0.615	1553
17.08	1709	60	NaN	3.4728	17.686	5.3186	-180.5	12.482	9.1827	-29.854	-762.77	1090.9	32.168	788.92	1089.2	43.894	37.153	0	0	2.5052	9.6152	-19.21	-13.126	1.1838	-2.7892	17.621	12.548	3.689	6.826	-1.5895	-0.57823	1552.9
17.09	1710	60	NaN	3.368	17.707	5.2896	-180.49	12.504	9.1447	-29.914	-762.78	1090.9	32.058	788.89	1089.2	41.893	36.887	0	0	2.7185	9.837	-19.215	-13.13	1.0809	-2.7805	17.643	12.568	3.7993	7.0565	-1.5722	-0.56236	1552.9
17.1	1711	60	NaN	3.2647	17.718	5.2505	-180.49	12.502	9.1964	-29.938	-762.84	1090.9	32.202	788.9	1089.2	45.656	38.335	0	0	2.9318	10.059	-19.219	-13.135	0.97149	-2.7877	17.655	12.566	3.9033	7.2711	-1.5647	-0.56909	1553
17.11	1712	60	NaN	3.0561	17.694	5.2537	-180.49	12.45	9.3112	-30.185	-763.08	1090.9	32.523	789.03	1089.1	49.728	38.317	0	0	3.1451	10.28	-19.224	-13.139	0.74254	-2.8044	17.629	12.515	3.8876	7.4761	-1.5945	-0.62384	1553.4
17.12	1713	60	NaN	2.8417	17.73	5.177	-180.49	12.47	9.243	-30.103	-763.16	1090.9	32.328	788.99	1089.1	48.401	37.637	0	0	3.2253	10.364	-19.224	-13.139	0.53843	-2.7919	17.665	12.534	3.7638	7.572	-1.5586	-0.60509	1553.4
17.13	1714	60	NaN	2.6749	17.784	5.094	-180.48	12.491	9.1737	-29.938	-763.15	1090.9	32.124	788.94	1089.1	44.938	37.479	0	0	3.2778	10.419	-19.224	-13.139	0.38506	-2.7702	17.721	12.555	3.6629	7.6483	-1.5029	-0.58439	1553.3
17.14	1715	60	NaN	2.5844	17.808	5.0891	-180.46	12.441	9.2878	-30.001	-763.19	1090.9	32.427	789.06	1089.1	42.925	40.074	0	0	3.2955	10.437	-19.224	-13.139	0.28131	-2.7649	17.743	12.506	3.5768	7.672	-1.4806	-0.63355	1553.5
17.15	1716	60	NaN	2.505	17.831	5.0936	-180.46	12.427	9.3026	-30.072	-763.23	1090.9	32.463	789.09	1089.1	39.926	38.187	0	0	3.3313	10.474	-19.224	-13.139	0.19804	-2.7693	17.766	12.493	3.5294	7.7049	-1.4577	-0.64653	1553.6
17.16	1717	60	NaN	2.3883	17.874	5.0775	-180.43	12.404	9.3226	-30.055	-763.3	1090.9	32.469	789.11	1089.1	42.909	38.656	0	0	3.3779	10.523	-19.224	-13.139	0.081894	-2.7392	17.809	12.47	3.4598	7.7833	-1.4147	-0.66933	1553.7
17.17	1718	60	NaN	2.2914	17.909	5.0774	-180.42	12.399	9.3256	-30.077	-763.37	1090.9	32.447	789.11	1089.1	43.073	38.296	0	0	3.4428	10.59	-19.225	-13.14	-0.014862	-2.7217	17.844	12.464	3.428	7.8684	-1.3805	-0.67611	1553.7
17.18	1719	60	NaN	2.2073	17.942	5.0975	-180.41	12.398	9.3269	-30.143	-763.42	1090.9	32.429	789.1	1089.1	40.583	36.328	0	0	3.4584	10.606	-19.225	-13.141	-0.10071	-2.7148	17.878	12.463	3.3577	7.8914	-1.3477	-0.67801	1553.8
17.19	1720	60	NaN	2.1101	17.99	5.1284	-180.39	12.378	9.351	-30.213	-763.47	1090.9	32.45	789.14	1089.1	39.189	37.191	0	0	3.3806	10.525	-19.225	-13.14	-0.20107	-2.7016	17.925	12.443	3.1796	7.8238	-1.2998	-0.69733	1553.9
17.2	1721	60	NaN	2.0449	18.03	5.1337	-180.39	12.39	9.3375	-30.153	-763.51	1090.9	32.404	789.12	1089.1	39.731	34.835	0	0	3.3808	10.526	-19.223	-13.138	-0.26239	-2.6984	17.965	12.454	3.1184	7.8271	-1.2573	-0.68394	1553.9
17.21	1722	60	NaN	2.0079	18.057	5.1391	-180.37	12.391	9.3444	-30.117	-763.54	1090.9	32.382	789.1	1089.1	40.775	37.298	0	0	3.3789	10.524	-19.22	-13.136	-0.2972	-2.6778	17.992	12.456	3.0817	7.8458	-1.2286	-0.68009	1553.9
17.22	1723	60	NaN	1.9797	18.071	5.1638	-180.36	12.386	9.3736	-30.151	-763.59	1090.9	32.432	789.12	1089.1	43.251	37.897	0	0	3.298	10.439	-19.219	-13.134	-0.32843	-2.6682	18.005	12.452	2.9695	7.7712	-1.2132	-0.68266	1554
17.23	1724	60	NaN	1.9563	18.081	5.1959	-180.35	12.383	9.3981	-30.202	-763.64	1090.9	32.477	789.14	1089.1	38.101	37.955	0	0	3.2004	10.338	-19.215	-13.131	-0.35523	-2.665	18.016	12.449	2.8452	7.6731	-1.1998	-0.68222	1554
17.24	1725	60	NaN	1.9428	18.104	5.2012	-180.34	12.393	9.3688	-30.144	-763.66	1090.9	32.347	789.11	1089.1	40.746	38.423	0	0	3.1052	10.239	-19.211	-13.127	-0.36177	-2.6412	18.038	12.458	2.7435	7.5979	-1.1732	-0.66908	1554
17.25	1726	60	NaN	1.9138	18.123	5.2417	-180.33	12.406	9.3731	-30.255	-763.69	1090.9	32.338	789.1	1089.1	39.882	35.872	0	0	3.1052	10.239	-19.208	-13.124	-0.39456	-2.6354	18.058	12.471	2.7107	7.6037	-1.1508	-0.65283	1554.1
17.26	1727	60	NaN	1.8807	18.155	5.279	-180.33	12.411	9.3851	-30.374	-763.72	1090.9	32.339	789.12	1089.1	42.721	36.53	0	0	3.1047	10.239	-19.205	-13.121	-0.43198	-2.6395	18.09	12.476	2.6728	7.599	-1.1155	-0.64475	1554.1
17.27	1728	60	NaN	1.8488	18.183	5.306	-180.32	12.419	9.3951	-30.513	-763.75	1090.9	32.325	789.11	1089.1	41.803	38.826	0	0	3.1012	10.235	-19.201	-13.117	-0.46843	-2.6372	18.117	12.485	2.6328	7.5977	-1.0838	-0.6321	1554.1
17.28	1729	60	NaN	1.8174	18.201	5.317	-180.32	12.442	9.3902	-30.658	-763.79	1090.9	32.281	789.06	1089.1	38.072	37.817	0	0	3.0528	10.185	-19.196	-13.111	-0.50358	-2.639	18.136	12.507	2.5493	7.5456	-1.0599	-0.60383	1554.1
17.29	1730	60	NaN	1.7778	18.215	5.306	-180.37	12.49	9.3496	-30.752	-763.85	1090.9	32.209	788.96	1089.2	39.617	36.619	0	0	2.9721	10.101	-19.189	-13.104	-0.54406	-2.6941	18.153	12.553	2.428	7.4066	-1.0359	-0.55147	1554.1
17.3	1731	60	NaN	1.7636	18.225	5.2709	-180.38	12.497	9.3326	-30.708	-763.85	1090.9	32.166	788.97	1089.2	39.978	36.983	0	0	2.8974	10.023	-19.184	-13.099	-0.555	-2.6946	18.163	12.559	2.3424	7.3284	-1.0209	-0.54032	1554.1
17.31	1732	60	NaN	1.7245	18.238	5.2459	-180.34	12.476	9.3661	-30.807	-763.87	1090.8	32.201	789.04	1089.1	39.577	35.666	0	0	2.7741	9.8949	-19.178	-13.094	-0.59891	-2.6619	18.176	12.539	2.1752	7.233	-1.0024	-0.55529	1554.2
17.32	1733	60	NaN	1.6696	18.253	5.2183	-180.33	12.484	9.3675	-30.966	-763.91	1090.8	32.191	789.04	1089.1	38.961	36.877	0	0	2.5948	9.7084	-19.173	-13.088	-0.65928	-2.6632	18.191	12.546	1.9355	7.0452	-0.98114	-0.54239	1554.2
17.33	1734	60	NaN	1.6129	18.266	5.1762	-180.39	12.536	9.3162	-31.091	-763.95	1090.8	32.114	788.94	1089.2	39.874	38.52	0	0	2.5078	9.618	-19.168	-13.084	-0.71783	-2.7184	18.207	12.595	1.79	6.8996	-0.96144	-0.48851	1554.2
17.34	1735	60	NaN	1.5759	18.274	5.1119	-180.39	12.546	9.3557	-31.097	-763.98	1090.8	32.227	788.92	1089.2	39.798	38.086	0	0	2.4313	9.5385	-19.164	-13.08	-0.75914	-2.7288	18.216	12.605	1.6722	6.8097	-0.94804	-0.47496	1554.2
17.35	1736	60	NaN	1.5604	18.281	5.0689	-180.39	12.553	9.3128	-31.062	-763.98	1090.7	32.101	788.91	1089.2	39.463	36.583	0	0	2.2739	9.3747	-19.157	-13.072	-0.76877	-2.7211	18.224	12.611	1.5051	6.6536	-0.93289	-0.46127	1554.2
17.36	1737	60	NaN	1.4936	18.289	4.9937	-180.39	12.566	9.3203	-31.139	-764.04	1090.7	32.125	788.89	1089.2	39.317	38.487	0	0	2.1253	9.2203	-19.149	-13.065	-0.83921	-2.7196	18.233	12.623	1.2861	6.5007	-0.91658	-0.44199	1554.2
17.37	1738	60	NaN	1.4164	18.302	4.9205	-180.38	12.58	9.3363	-31.251	-764.09	1090.7	32.179	788.87	1089.2	40.049	37.901	0	0	1.9974	9.0873	-19.143	-13.058	-0.92248	-2.7221	18.246	12.636	1.075	6.3652	-0.89613	-0.42246	1554.3
17.38	1739	60	NaN	1.3674	18.32	4.8806	-180.39	12.588	9.3168	-31.324	-764.09	1090.7	32.137	788.86	1089.2	39.462	37.695	0	0	1.8496	8.9336	-19.137	-13.052	-0.97266	-2.7262	18.264	12.644	0.87695	6.2074	-0.87241	-0.40833	1554.3
17.39	1740	60	NaN	1.2974	18.322	4.8372	-180.4	12.595	9.3238	-31.448	-764.17	1090.7	32.166	788.86	1089.2	39.806	37.676	0	0	1.7056	8.7839	-19.131	-13.047	-1.0482	-2.7436	18.267	12.65	0.65739	6.0404	-0.86417	-0.39661	1554.3
17.4	1741	60	NaN	1.253	18.325	4.8015	-180.35	12.566	9.3514	-31.471	-764.21	1090.7	32.183	788.94	1089.2	39.565	38.494	0	0	1.5823	8.6557	-19.126	-13.042	-1.0939	-2.6979	18.269	12.622	0.48836	5.9578	-0.85732	-0.41981	1554.5
17.41	1742	60	NaN	1.2129	18.332	4.7678	-180.37	12.565	9.3597	-31.477	-764.23	1090.7	32.244	788.94	1089.2	38.179	39.171	0	0	1.4323	8.4998	-19.121	-13.037	-1.1364	-2.7213	18.276	12.621	0.29588	5.7785	-0.84548	-0.41567	1554.5
17.42	1743	60	NaN	1.1661	18.34	4.73	-180.41	12.566	9.3829	-31.474	-764.25	1090.7	32.373	788.92	1089.2	39.338	38.795	0	0	1.2716	8.3327	-19.116	-13.032	-1.1878	-2.7634	18.283	12.622	0.083799	5.5693	-0.83313	-0.40955	1554.5
17.43	1744	60	NaN	1.1065	18.344	4.6843	-180.38	12.533	9.4525	-31.449	-764.3	1090.7	32.541	789.01	1089.1	38.841	37.264	0	0	0.96558	8.0146	-19.111	-13.027	-1.2525	-2.7401	18.286	12.59	-0.28693	5.2744	-0.82509	-0.43689	1554.6
17.44	1745	60	NaN	1.0559	18.365	4.6562	-180.45	12.601	9.3344	-31.436	-764.33	1090.7	32.296	788.85	1089.2	37.747	38.144	0	0	0.49744	7.5278	-19.108	-13.023	-1.2938	-2.7958	18.309	12.657	-0.7964	4.7321	-0.7989	-0.36614	1554.5
17.45	1746	60	NaN	1.0108	18.383	4.6562	-180.43	12.577	9.3584	-31.478	-764.34	1090.7	32.343	788.91	1089.1	38.384	40.205	0	0	-0.44819	6.5447	-19.108	-13.024	-1.3421	-2.7837	18.325	12.635	-1.7903	3.761	-0.78314	-0.38865	1554.6
17.46	1747	60	NaN	0.97886	18.397	4.6609	-180.43	12.559	9.3895	-31.493	-764.36	1090.7	32.437	788.94	1089.1	39.834	39.446	0	0	-0.83659	6.1409	-19.106	-13.022	-1.378	-2.7913	18.338	12.618	-2.2146	3.3496	-0.76834	-0.40346	1554.6
17.47	1748	60	NaN	0.95319	18.416	4.6585	-180.46	12.567	9.3824	-31.454	-764.38	1090.7	32.452	788.92	1089.1	39.613	38.717	0	0	-0.90826	6.0664	-19.103	-13.018	-1.4028	-2.818	18.357	12.626	-2.311	3.2484	-0.74618	-0.39234	1554.6
17.48	1749	60	NaN	0.91896	18.453	4.6432	-180.47	12.583	9.3341	-31.367	-764.36	1090.7	32.314	788.87	1089.1	39.22	37.367	0	0	-1.0427	5.9267	-19.098	-13.013	-1.4288	-2.8189	18.394	12.641	-2.4714	3.1078	-0.7034	-0.37207	1554.5
17.49	1750	60	NaN	0.89336	18.479	4.6677	-180.52	12.645	9.2494	-31.382	-764.35	1090.7	32.159	788.71	1089.2	38.59	35.712	0	0	-1.1183	5.848	-19.094	-13.009	-1.4495	-2.8642	18.422	12.701	-2.5678	2.9839	-0.67147	-0.30836	1554.4
17.5	1751	60	NaN	0.86215	18.503	4.6865	-180.55	12.63	9.2584	-31.34	-764.34	1090.7	32.202	788.7	1089.2	42.111	37.936	0	0	-1.1381	5.8274	-19.091	-13.007	-1.4808	-2.8896	18.447	12.686	-2.6189	2.9378	-0.64461	-0.32076	1554.3
17.51	1752	60	NaN	0.83335	18.523	4.726	-180.54	12.588	9.3263	-31.363	-764.32	1090.7	32.366	788.76	1089.2	41.763	38.115	0	0	-1.2129	5.7497	-19.087	-13.002	-1.5164	-2.8921	18.466	12.645	-2.7292	2.8576	-0.62083	-0.35724	1554.4
17.52	1753	60	NaN	0.81051	18.538	4.7769	-180.52	12.555	9.3939	-31.419	-764.31	1090.7	32.514	788.82	1089.1	37.966	37.972	0	0	-1.3291	5.6289	-19.081	-12.996	-1.5467	-2.8773	18.481	12.612	-2.8757	2.7516	-0.59999	-0.38453	1554.4
17.53	1754	60	NaN	0.7933	18.55	4.7916	-180.51	12.555	9.3644	-31.304	-764.3	1090.7	32.421	788.75	1089.1	39.729	37.859	0	0	-1.4529	5.5002	-19.077	-12.992	-1.5564	-2.8602	18.494	12.611	-3.0092	2.64	-0.58273	-0.38093	1554.4
17.54	1755	60	NaN	0.78164	18.55	4.8469	-180.5	12.532	9.3945	-31.37	-764.29	1090.6	32.486	788.78	1089.1	41.094	37.182	0	0	-1.5639	5.3848	-19.073	-12.988	-1.5728	-2.8523	18.494	12.587	-3.1367	2.5325	-0.57878	-0.40081	1554.4
17.55	1756	60	NaN	0.77382	18.554	4.8972	-180.52	12.524	9.3901	-31.427	-764.27	1090.6	32.496	788.77	1089.1	40.364	39.191	0	0	-1.6592	5.2857	-19.069	-12.985	-1.5832	-2.8721	18.498	12.58	-3.2423	2.4136	-0.57079	-0.40482	1554.4
17.56	1757	60	NaN	0.76961	18.555	4.9447	-180.53	12.517	9.3921	-31.469	-764.25	1090.7	32.522	788.75	1089.1	40.204	38.328	0	0	-1.6886	5.2551	-19.068	-12.983	-1.5899	-2.8877	18.499	12.573	-3.2785	2.3674	-0.56837	-0.41056	1554.3
17.57	1758	60	NaN	0.76853	18.546	4.9968	-180.52	12.506	9.4081	-31.514	-764.23	1090.7	32.566	788.73	1089.1	41.846	36.152	0	0	-1.7319	5.2101	-19.066	-12.982	-1.5943	-2.8826	18.49	12.562	-3.3262	2.3276	-0.57642	-0.41972	1554.3
17.58	1759	60	NaN	0.76983	18.518	5.0715	-180.51	12.515	9.37	-31.617	-764.24	1090.6	32.471	788.69	1089.1	39.941	38.357	0	0	-1.8222	5.1162	-19.065	-12.98	-1.5934	-2.8699	18.463	12.571	-3.4156	2.2463	-0.60216	-0.40961	1554.3
17.59	1760	60	NaN	0.76643	18.492	5.1314	-180.5	12.512	9.3541	-31.75	-764.26	1090.7	32.432	788.71	1089.1	38.758	35.354	0	0	-1.8883	5.0474	-19.064	-12.98	-1.6001	-2.866	18.436	12.569	-3.4885	2.1814	-0.62848	-0.41078	1554.3
17.6	1761	60	NaN	0.77595	18.457	5.1409	-180.5	12.52	9.3577	-31.745	-764.27	1090.7	32.462	788.68	1089.1	41.493	35.763	0	0	-1.9131	5.0217	-19.065	-12.981	-1.5916	-2.8718	18.4	12.576	-3.5048	2.1499	-0.66501	-0.40435	1554.3
17.61	1762	60	NaN	0.77882	18.416	5.1451	-180.52	12.523	9.3677	-31.773	-764.27	1090.6	32.521	788.66	1089.1	40.811	39.147	0	0	-1.889	5.0468	-19.067	-12.982	-1.5919	-2.8882	18.36	12.579	-3.4809	2.1586	-0.70701	-0.40279	1554.3
17.62	1763	60	NaN	0.76242	18.378	5.1739	-180.53	12.514	9.37	-31.941	-764.29	1090.6	32.553	788.69	1089.1	40.836	38.415	0	0	-1.8635	5.0732	-19.068	-12.984	-1.6157	-2.909	18.32	12.571	-3.4792	2.1642	-0.74802	-0.41253	1554.3
17.63	1764	60	NaN	0.7529	18.355	5.1673	-180.52	12.532	9.3502	-32.004	-764.31	1090.6	32.488	788.64	1089.1	41.006	38.006	0	0	-1.8671	5.0696	-19.071	-12.987	-1.6252	-2.9	18.298	12.589	-3.4922	2.1696	-0.77289	-0.39778	1554.3
17.64	1765	60	NaN	0.73748	18.343	5.1536	-180.53	12.532	9.3525	-32.091	-764.29	1090.6	32.522	788.66	1089.1	41.881	38.276	0	0	-1.8341	5.1039	-19.074	-12.989	-1.645	-2.9117	18.287	12.588	-3.4791	2.1922	-0.78687	-0.40099	1554.3
17.65	1766	60	NaN	0.72727	18.34	5.1376	-180.53	12.536	9.3459	-32.14	-764.28	1090.6	32.505	788.64	1089.1	41.924	37.125	0	0	-1.7935	5.146	-19.077	-12.992	-1.6565	-2.9115	18.284	12.592	-3.45	2.2345	-0.79301	-0.39973	1554.3
17.66	1767	60	NaN	0.70406	18.334	5.1146	-180.52	12.549	9.3222	-32.265	-764.27	1090.6	32.434	788.6	1089.1	41.844	37.143	0	0	-1.8134	5.1254	-19.079	-12.994	-1.6817	-2.91	18.28	12.604	-3.4951	2.2153	-0.79925	-0.39053	1554.2
17.67	1768	60	NaN	0.65049	18.32	5.0789	-180.53	12.563	9.2889	-32.567	-764.28	1090.5	32.357	788.57	1089.1	42.319	36.253	0	0	-1.8354	5.1025	-19.081	-12.997	-1.7436	-2.9234	18.267	12.615	-3.579	2.1791	-0.81381	-0.38165	1554.2
17.68	1769	60	NaN	0.60792	18.312	5.0281	-180.53	12.515	9.3449	-32.761	-764.3	1090.5	32.503	788.69	1089.1	43.518	36.846	0	0	-1.8671	5.0695	-19.083	-12.999	-1.7985	-2.9318	18.26	12.567	-3.6656	2.1377	-0.82346	-0.43182	1554.4
17.69	1770	60	NaN	0.57717	18.308	4.9748	-180.51	12.505	9.3718	-32.868	-764.29	1090.4	32.561	788.72	1089.1	44.154	37.003	0	0	-1.9118	5.0231	-19.086	-13.001	-1.8353	-2.9258	18.258	12.555	-3.7471	2.0973	-0.82785	-0.44616	1554.4
17.7	1771	60	NaN	0.52905	18.305	4.9036	-180.52	12.502	9.374	-33.002	-764.29	1090.4	32.574	788.73	1089.1	41.27	37.308	0	0	-1.9614	4.9715	-19.088	-13.003	-1.8888	-2.9346	18.256	12.551	-3.8502	2.0368	-0.83176	-0.4522	1554.4
17.71	1772	60	NaN	0.46941	18.302	4.8177	-180.53	12.499	9.3629	-33.126	-764.29	1090.4	32.557	788.75	1089.1	42.197	38.204	0	0	-1.9543	4.9788	-19.09	-13.006	-1.9523	-2.9488	18.255	12.547	-3.9066	2.0301	-0.83532	-0.45915	1554.4
17.72	1773	60	NaN	0.41895	18.304	4.7294	-180.52	12.494	9.3545	-33.147	-764.27	1090.4	32.517	788.77	1089.1	42.716	37.233	0	0	-1.9367	4.9972	-19.093	-13.009	-2.0021	-2.9429	18.257	12.541	-3.9388	2.0543	-0.83615	-0.46809	1554.4
17.73	1774	60	NaN	0.36805	18.301	4.6589	-180.52	12.502	9.3553	-33.197	-764.28	1090.3	32.514	788.77	1089.1	41.707	36.767	0	0	-1.9085	5.0265	-19.096	-13.012	-2.0548	-2.9434	18.255	12.547	-3.9633	2.083	-0.84102	-0.46493	1554.4
17.74	1775	60	NaN	0.29345	18.296	4.5889	-180.54	12.525	9.3037	-33.333	-764.3	1090.3	32.392	788.72	1089.1	41.991	40.003	0	0	-1.9199	5.0146	-19.098	-13.013	-2.1299	-2.9607	18.252	12.569	-4.0498	2.0539	-0.84578	-0.44395	1554.4
17.75	1776	60	NaN	0.22488	18.293	4.5211	-180.55	12.541	9.2772	-33.409	-764.32	1090.3	32.339	788.7	1089.1	42.265	36.175	0	0	-1.9341	4.9999	-19.099	-13.015	-2.1993	-2.976	18.249	12.584	-4.1334	2.0239	-0.84978	-0.43045	1554.4
17.76	1777	60	NaN	0.17113	18.293	4.4598	-180.56	12.551	9.2686	-33.413	-764.34	1090.3	32.325	788.7	1089.1	42.427	37.712	0	0	-2.0594	4.8696	-19.102	-13.018	-2.2527	-2.9813	18.249	12.594	-4.312	1.8883	-0.85289	-0.4241	1554.4
17.77	1778	60	NaN	0.1251	18.298	4.4114	-180.56	12.58	9.1989	-33.439	-764.32	1090.3	32.135	788.66	1089.1	41.885	38.037	0	0	-2.0922	4.8355	-19.105	-13.021	-2.2927	-2.9762	18.255	12.623	-4.3849	1.8594	-0.85041	-0.39825	1554.4
17.78	1779	60	NaN	0.053701	18.291	4.3714	-180.55	12.549	9.3048	-33.52	-764.35	1090.3	32.403	788.76	1089.1	41.658	35.323	0	0	-1.9967	4.9347	-19.108	-13.023	-2.3768	-2.9762	18.248	12.593	-4.3735	1.9585	-0.85985	-0.43064	1554.5
17.79	1780	60	NaN	-0.0095515	18.287	4.3409	-180.54	12.577	9.2724	-33.564	-764.38	1090.3	32.302	788.72	1089.1	42.01	37.557	0	0	-2.0626	4.8663	-19.108	-13.024	-2.438	-2.9721	18.245	12.62	-4.5006	1.8942	-0.86348	-0.40397	1554.5
17.8	1781	60	NaN	-0.054498	18.287	4.3178	-180.54	12.611	9.2387	-33.565	-764.39	1090.2	32.203	788.66	1089.1	42.087	37.702	0	0	-2.1145	4.8123	-19.109	-13.024	-2.4794	-2.9688	18.246	12.652	-4.5939	1.8435	-0.86295	-0.37188	1554.4
17.81	1782	60	NaN	-0.082271	18.291	4.3034	-180.54	12.626	9.245	-33.542	-764.39	1090.2	32.218	788.64	1089.1	42.631	36.495	0	0	-2.0719	4.8566	-19.111	-13.027	-2.5069	-2.9682	18.25	12.667	-4.5787	1.8885	-0.86072	-0.35993	1554.4
17.82	1783	60	NaN	-0.11121	18.294	4.3048	-180.55	12.64	9.1742	-33.558	-764.4	1090.2	32.035	788.64	1089.1	42.527	35.82	0	0	-1.9559	4.9771	-19.111	-13.027	-2.5297	-2.9674	18.254	12.68	-4.4856	2.0098	-0.85774	-0.34692	1554.4
17.83	1784	60	NaN	-0.13339	18.29	4.3161	-180.54	12.641	9.2245	-33.588	-764.42	1090.2	32.139	788.66	1089.1	41.876	35.348	0	0	-1.8147	5.124	-19.111	-13.027	-2.5567	-2.9664	18.25	12.681	-4.3714	2.1576	-0.86163	-0.34583	1554.5
17.84	1785	60	NaN	-0.15049	18.29	4.3169	-180.54	12.642	9.2687	-33.498	-764.43	1090.2	32.238	788.69	1089.1	42.355	37.986	0	0	-1.7547	5.1864	-19.113	-13.028	-2.5741	-2.9634	18.251	12.681	-4.3288	2.2229	-0.8615	-0.34745	1554.5
17.85	1786	60	NaN	-0.1593	18.294	4.3223	-180.53	12.625	9.3285	-33.4	-764.44	1090.2	32.388	788.76	1089.1	41.958	39.431	0	0	-1.7208	5.2216	-19.114	-13.03	-2.5847	-2.9602	18.255	12.664	-4.3055	2.2614	-0.85885	-0.36517	1554.6
17.86	1787	60	NaN	-0.1567	18.299	4.3442	-180.53	12.594	9.4048	-33.378	-764.44	1090.2	32.586	788.85	1089.1	42.965	37.403	0	0	-1.7032	5.2399	-19.113	-13.029	-2.5884	-2.9574	18.259	12.634	-4.2916	2.2825	-0.85494	-0.39525	1554.7
17.87	1788	60	NaN	-0.13838	18.303	4.3811	-180.52	12.611	9.3989	-33.387	-764.44	1090.2	32.566	788.82	1089.1	42.24	38.637	0	0	-1.669	5.2755	-19.113	-13.028	-2.5697	-2.9518	18.263	12.65	-4.2387	2.3237	-0.84995	-0.37807	1554.7
17.88	1789	60	NaN	-0.11807	18.317	4.4307	-180.51	12.617	9.3893	-33.428	-764.43	1090.2	32.494	788.8	1089.1	40.726	37.091	0	0	-1.6278	5.3183	-19.112	-13.028	-2.5484	-2.9378	18.277	12.657	-4.1761	2.3805	-0.83588	-0.37065	1554.6
17.89	1790	60	NaN	-0.090731	18.332	4.4685	-180.5	12.605	9.3875	-33.425	-764.4	1090.2	32.46	788.84	1089.1	40.748	36.541	0	0	-1.5962	5.3512	-19.112	-13.028	-2.5197	-2.9273	18.292	12.646	-4.1158	2.4239	-0.82079	-0.38195	1554.6
17.9	1791	60	NaN	-0.05341	18.35	4.5009	-180.48	12.601	9.3916	-33.383	-764.37	1090.2	32.438	788.86	1089.1	41.807	38.771	0	0	-1.5356	5.4142	-19.112	-13.027	-2.4799	-2.9096	18.309	12.642	-4.0155	2.5046	-0.80256	-0.38557	1554.6
17.91	1792	60	NaN	-0.004398	18.372	4.5357	-180.46	12.63	9.3884	-33.319	-764.35	1090.2	32.374	788.81	1089.1	40.786	37.327	0	0	-1.4506	5.5025	-19.111	-13.027	-2.4264	-2.8812	18.332	12.67	-3.877	2.6213	-0.77871	-0.3568	1554.6
17.92	1793	60	NaN	0.056251	18.401	4.5569	-180.5	12.674	9.3089	-33.24	-764.29	1090.2	32.179	788.7	1089.1	42.563	38.015	0	0	-1.3954	5.5599	-19.11	-13.026	-2.3559	-2.9095	18.362	12.713	-3.7513	2.6504	-0.74812	-0.31251	1554.4
17.93	1794	60	NaN	0.082978	18.409	4.6133	-180.5	12.68	9.3007	-33.35	-764.28	1090.2	32.128	788.69	1089.1	41.553	36.707	0	0	-1.3611	5.5956	-19.109	-13.024	-2.3314	-2.9115	18.37	12.72	-3.6925	2.6841	-0.73924	-0.30488	1554.3
17.94	1795	60	NaN	0.11058	18.422	4.6638	-180.48	12.685	9.3191	-33.441	-764.25	1090.2	32.139	788.68	1089.1	41.144	37.804	0	0	-1.3505	5.6067	-19.107	-13.023	-2.3076	-2.9002	18.381	12.726	-3.658	2.7064	-0.72581	-0.29721	1554.3
17.95	1796	60	NaN	0.14014	18.433	4.6849	-180.47	12.689	9.3493	-33.444	-764.21	1090.2	32.186	788.67	1089.1	41.025	36.993	0	0	-1.3179	5.6405	-19.104	-13.019	-2.2799	-2.8865	18.392	12.73	-3.5978	2.754	-0.71155	-0.28937	1554.3
17.96	1797	60	NaN	0.16222	18.428	4.6646	-180.46	12.682	9.3824	-33.357	-764.2	1090.2	32.251	788.7	1089.1	39.583	36.791	0	0	-1.2615	5.6992	-19.099	-13.014	-2.257	-2.8802	18.388	12.722	-3.5185	2.819	-0.71075	-0.2921	1554.3
17.97	1798	60	NaN	0.17967	18.413	4.6848	-180.45	12.692	9.3804	-33.408	-764.21	1090.2	32.21	788.68	1089.1	40.761	38.065	0	0	-1.5674	5.3811	-19.069	-12.984	-2.24	-2.8661	18.373	12.732	-3.8074	2.515	-0.6951	-0.25182	1554.3
17.98	1799	60	NaN	0.17936	18.411	4.6937	-180.44	12.702	9.3617	-33.462	-764.2	1090.2	32.124	788.66	1089.1	40.031	38.094	0	0	-1.7574	5.1836	-19.047	-12.962	-2.2391	-2.861	18.371	12.743	-3.9965	2.3226	-0.67561	-0.21975	1554.2
17.99	1800	60	NaN	0.18133	18.403	4.6705	-180.43	12.707	9.352	-33.423	-764.19	1090.2	32.054	788.65	1089.1	41.236	38.493	0	0	-1.6783	5.2658	-19.044	-12.96	-2.2332	-2.8472	18.363	12.747	-3.9115	2.4186	-0.68082	-0.21223	1554.2
18	1801	60	NaN	0.17888	18.388	4.6454	-180.41	12.709	9.3652	-33.391	-764.18	1090.2	32.039	788.65	1089.1	39.501	37.411	0	0	-1.6299	5.3161	-19.041	-12.956	-2.2339	-2.8276	18.348	12.748	-3.8638	2.4886	-0.69228	-0.20761	1554.2
18.01	1802	60	NaN	0.14761	18.375	4.6862	-180.4	12.713	9.4083	-33.602	-764.19	1090.2	32.11	788.63	1089.1	38.777	37.047	0	0	-1.6264	5.3198	-19.036	-12.951	-2.2756	-2.8183	18.335	12.752	-3.9019	2.5015	-0.70068	-0.19888	1554.2
18.02	1803	60	NaN	0.13908	18.374	4.6545	-180.38	12.71	9.4172	-33.528	-764.19	1090.2	32.1	788.61	1089.1	40.895	38.652	0	0	-1.5692	5.3792	-19.018	-12.934	-2.2811	-2.7998	18.334	12.751	-3.8503	2.5793	-0.68407	-0.18262	1554.2
18.03	1804	60	NaN	0.12069	18.365	4.645	-180.36	12.704	9.442	-33.584	-764.19	1090.2	32.124	788.61	1089.1	41.138	36.919	0	0	-1.5152	5.4354	-18.999	-12.915	-2.3024	-2.783	18.325	12.745	-3.8175	2.6524	-0.67441	-0.16963	1554.2
18.04	1805	60	NaN	0.099003	18.36	4.6416	-180.34	12.703	9.4448	-33.665	-764.18	1090.2	32.085	788.6	1089.1	39.047	38.597	0	0	-1.494	5.4574	-18.983	-12.899	-2.3257	-2.7685	18.32	12.744	-3.8196	2.689	-0.66389	-0.15512	1554.2
18.05	1806	60	NaN	0.076468	18.359	4.629	-180.33	12.707	9.4293	-33.707	-764.17	1090.2	31.998	788.56	1089.1	37.783	38.798	0	0	-1.4932	5.4582	-18.966	-12.882	-2.3466	-2.7527	18.318	12.748	-3.8398	2.7055	-0.64831	-0.13379	1554.1
18.06	1807	60	NaN	0.050445	18.344	4.5905	-180.3	12.706	9.4552	-33.681	-764.22	1090.2	32.021	788.52	1089	40.458	37.811	0	0	-1.4969	5.4544	-18.949	-12.864	-2.3725	-2.7263	18.303	12.748	-3.8694	2.7281	-0.64563	-0.11671	1554.1
18.07	1808	60	NaN	0.023242	18.348	4.5683	-180.3	12.683	9.4892	-33.697	-764.2	1090.2	32.058	788.56	1089	39.913	38.915	0	0	-1.4828	5.4691	-18.932	-12.847	-2.4016	-2.7225	18.306	12.725	-3.8844	2.7466	-0.62556	-0.12183	1554.2
18.08	1809	60	NaN	-0.010055	18.341	4.5753	-180.28	12.68	9.4736	-33.802	-764.23	1090.2	31.971	788.56	1089	39.415	36.81	0	0	-1.3935	5.562	-18.912	-12.828	-2.4355	-2.7093	18.3	12.722	-3.829	2.8526	-0.61247	-0.10555	1554.2
18.09	1810	60	NaN	-0.03965	18.335	4.5686	-180.27	12.682	9.4644	-33.858	-764.26	1090.2	31.899	788.54	1089	40.967	37.009	0	0	-1.0159	5.9545	-18.884	-12.799	-2.4645	-2.6924	18.294	12.724	-3.4805	3.2621	-0.58999	-0.075314	1554.2
18.1	1811	60	NaN	-0.061468	18.335	4.5327	-180.25	12.681	9.4854	-33.815	-764.26	1090.2	31.904	788.53	1089	41.654	37.22	0	0	-1.1401	5.8254	-18.867	-12.783	-2.485	-2.6766	18.293	12.723	-3.625	3.1488	-0.57417	-0.060179	1554.2
18.11	1812	60	NaN	-0.086301	18.328	4.5232	-180.24	12.689	9.471	-33.854	-764.29	1090.2	31.822	788.49	1089	37.404	37.455	0	0	-1.5149	5.4357	-18.856	-12.772	-2.5082	-2.6606	18.286	12.73	-4.0231	2.775	-0.56997	-0.041483	1554.2
18.12	1813	60	NaN	-0.11557	18.329	4.5388	-180.23	12.694	9.4779	-33.958	-764.31	1090.2	31.81	788.48	1089	38.45	37.499	0	0	-1.6343	5.3115	-18.834	-12.749	-2.5408	-2.6534	18.287	12.736	-4.1752	2.6581	-0.54723	-0.013268	1554.2
18.13	1814	60	NaN	-0.13893	18.333	4.531	-180.22	12.699	9.4933	-33.971	-764.34	1090.2	31.812	788.46	1089	39.421	37.673	0	0	-1.7577	5.1833	-18.816	-12.731	-2.5648	-2.6419	18.291	12.741	-4.3225	2.5413	-0.52496	0.010194	1554.2
18.14	1815	60	NaN	-0.15272	18.338	4.5109	-180.2	12.697	9.5204	-33.934	-764.38	1090.2	31.853	788.47	1089	38.884	38.228	0	0	-1.8849	5.0511	-18.801	-12.717	-2.5786	-2.6303	18.295	12.74	-4.4635	2.4207	-0.50644	0.022871	1554.2
18.15	1816	60	NaN	-0.15601	18.342	4.4931	-180.2	12.687	9.5537	-33.9	-764.39	1090.2	31.924	788.49	1089	38.779	36.073	0	0	-2.012	4.9189	-18.787	-12.702	-2.5832	-2.6223	18.299	12.73	-4.5952	2.2966	-0.48801	0.027361	1554.3
18.16	1817	60	NaN	-0.15414	18.364	4.4679	-180.19	12.696	9.5345	-33.842	-764.38	1090.2	31.82	788.49	1089	38.127	37.819	0	0	-2.1371	4.7888	-18.772	-12.688	-2.5754	-2.6077	18.32	12.739	-4.7126	2.1811	-0.45199	0.051382	1554.3
18.17	1818	60	NaN	-0.15911	18.377	4.515	-180.16	12.721	9.4984	-34.002	-764.4	1090.2	31.676	788.42	1089	40.552	35.416	0	0	-2.0382	4.8916	-18.766	-12.681	-2.581	-2.5863	18.333	12.765	-4.6192	2.3053	-0.4326	0.083258	1554.2
18.18	1819	60	NaN	-0.1483	18.399	4.5174	-180.14	12.738	9.4794	-34.006	-764.45	1090.2	31.564	788.39	1089	40.358	37.68	0	0	-2.0552	4.8739	-18.758	-12.674	-2.5663	-2.5583	18.355	12.782	-4.6215	2.3156	-0.40356	0.10852	1554.2
18.19	1820	60	NaN	-0.13131	18.421	4.5028	-180.12	12.744	9.4925	-33.958	-764.5	1090.2	31.543	788.39	1089	40.414	38.827	0	0	-2.2139	4.7089	-18.749	-12.665	-2.5466	-2.5369	18.377	12.788	-4.7605	2.172	-0.37226	0.12285	1554.3
18.2	1821	60	NaN	-0.12467	18.435	4.5295	-180.11	12.739	9.5385	-34.059	-764.54	1090.3	31.632	788.4	1089	39.643	37.431	0	0	-2.3291	4.5892	-18.745	-12.66	-2.5469	-2.5344	18.389	12.785	-4.876	2.0548	-0.35551	0.12411	1554.3
18.21	1822	60	NaN	-0.11441	18.464	4.5282	-180.09	12.755	9.5356	-34.049	-764.58	1090.3	31.551	788.38	1089	40.223	37.354	0	0	-2.4691	4.4437	-18.742	-12.657	-2.5333	-2.51	18.418	12.801	-5.0023	1.9337	-0.32378	0.14363	1554.3
18.22	1823	60	NaN	-0.10848	18.48	4.5152	-180.08	12.756	9.5539	-34.01	-764.58	1090.3	31.55	788.38	1089	40.171	38.504	0	0	-2.6702	4.2346	-18.74	-12.656	-2.5259	-2.4986	18.434	12.802	-5.196	1.736	-0.30605	0.14604	1554.3
18.23	1824	60	NaN	-0.10257	18.498	4.503	-180.06	12.753	9.5628	-33.966	-764.61	1090.3	31.52	788.39	1089	41.331	35.737	0	0	-2.799	4.1006	-18.74	-12.655	-2.5172	-2.4794	18.452	12.799	-5.3162	1.6213	-0.28757	0.14403	1554.4
18.24	1825	60	NaN	-0.096614	18.52	4.4987	-180.04	12.746	9.5854	-33.943	-764.67	1090.3	31.52	788.43	1089	39.188	37.342	0	0	-2.9063	3.9891	-18.739	-12.655	-2.5102	-2.4522	18.474	12.793	-5.4165	1.5369	-0.26572	0.13774	1554.5
[truncated: 61,583 more rows]
