# Supplementary material for: Speech, movement, and gaze behaviours during dyadic conversation in noise
Source: Sci Rep. 2019 Jul 18;9:10451. doi: 10.1038/s41598-019-46416-0 (PMC6639257; doi:10.1038/s41598-019-46416-0)
Supplement: Supplementary file 1 — All data [file 41598_2019_46416_MOESM1_ESM.zip › dyad6conv2.txt]

timestamps	sample	levels (dB)	level change	talker 1	talker 1	talker 1	talker 2	talker 2	talker 2	talker 1	talker 1	talker 1	talker 2	talker 2	talker 2	talker 1	talker 2	talker 1	talker 2	talker 1	talker 2	talker 1	talker 2	talker 1	talker 2	talker 1	talker 2	talker 1	talker 2	talker 1	talker 2	talker 1 and 2
timestamps	sample	levels (dB)	(dB)	yaw	pitch	roll	yaw	pitch	roll	x (mm)	y (mm)	z (mm)	x (mm)	y (mm)	z (mm)	rms (volts)	rms (volts)	talking	talking	eye phi (deg)	eye phi (deg)	eye theta (deg)	eye theta (deg)	yaw re t2	yaw re t1	pitch re t2	pitch re t1	gaze yaw re t2	gaze yaw re t1	gaze pitch re t2	gaze pitch re t1	distance
0	1	60	NaN	5.622	18.646	4.6994	-180.17	15.318	8.4371	-33.732	-720.02	1095.2	32.47	775.53	1087.7	23.649	47.886	0	0	5.9181	12.906	-17.454	-15.284	3.0873	-2.7068	18.356	15.607	9.0054	10.199	0.9023	0.32392	1497
0.01	2	60	NaN	5.6277	18.659	4.6804	-180.16	15.329	8.4272	-33.664	-719.99	1095.2	32.395	775.52	1087.6	34.611	54.892	0	0	5.841	12.826	-17.453	-15.282	3.0985	-2.6867	18.369	15.62	8.9394	10.139	0.91618	0.33749	1497
0.02	3	60	NaN	5.6283	18.668	4.6947	-180.13	15.327	8.4615	-33.709	-719.99	1095.2	32.329	775.54	1087.7	32.978	54.055	0	0	5.7962	12.779	-17.452	-15.282	3.0999	-2.6605	18.378	15.617	8.8961	10.119	0.92659	0.33515	1497
0.03	4	60	NaN	5.6299	18.676	4.7105	-180.11	15.32	8.5008	-33.757	-720	1095.2	32.272	775.57	1087.7	38.206	54.822	0	0	5.8096	12.793	-17.452	-15.282	3.1019	-2.637	18.387	15.608	8.9115	10.156	0.93541	0.32669	1497
0.04	5	60	NaN	5.6393	18.687	4.693	-180.1	15.317	8.5017	-33.683	-719.98	1095.2	32.224	775.58	1087.7	38.695	54.437	0	0	5.8038	12.787	-17.451	-15.281	3.116	-2.626	18.398	15.606	8.9198	10.161	0.94677	0.32486	1497
0.05	6	60	NaN	5.6337	18.702	4.7001	-180.09	15.324	8.5339	-33.684	-719.97	1095.2	32.135	775.59	1087.7	35.802	54.706	0	0	5.7904	12.773	-17.45	-15.28	3.1138	-2.6072	18.414	15.611	8.9042	10.166	0.96392	0.33131	1497
0.06	7	60	NaN	5.6261	18.709	4.7083	-180.09	15.301	8.5556	-33.697	-719.96	1095.2	32.068	775.69	1087.7	37.405	53.475	0	0	5.7948	12.778	-17.45	-15.28	3.1083	-2.6028	18.422	15.588	8.9031	10.175	0.97156	0.30784	1497.1
0.07	8	60	NaN	5.6195	18.715	4.7164	-180.08	15.283	8.5611	-33.709	-719.95	1095.2	31.982	775.79	1087.7	38.071	51.097	0	0	5.8082	12.792	-17.451	-15.281	3.1048	-2.5993	18.429	15.569	8.913	10.192	0.97716	0.2883	1497.2
0.08	9	60	NaN	5.6179	18.73	4.723	-180.07	15.314	8.5436	-33.703	-719.91	1095.2	31.817	775.74	1087.7	37.531	52.376	0	0	5.8249	12.809	-17.452	-15.281	3.1095	-2.5783	18.443	15.601	8.9345	10.231	0.99135	0.31912	1497.1
0.09	10	60	NaN	5.6069	18.728	4.7291	-180.04	15.393	8.6455	-33.69	-719.96	1095.2	31.988	775.58	1087.7	30.672	52.443	0	0	5.8492	12.834	-17.452	-15.282	3.0923	-2.5585	18.442	15.679	8.9415	10.276	0.98977	0.39753	1497
0.1	11	60	NaN	5.6028	18.732	4.7328	-180.03	15.425	8.7053	-33.677	-719.96	1095.2	32.086	775.53	1087.7	35.54	52.25	0	0	5.8861	12.873	-17.452	-15.282	3.0849	-2.5497	18.445	15.711	8.9709	10.323	0.99316	0.4296	1497
0.11	12	60	NaN	5.5997	18.739	4.7371	-180.02	15.439	8.7226	-33.668	-719.94	1095.2	32.061	775.53	1087.7	35.679	52.138	0	0	5.9279	12.916	-17.452	-15.282	3.083	-2.5348	18.453	15.726	9.0109	10.381	1.001	0.44395	1496.9
0.12	13	60	NaN	5.5872	18.75	4.7467	-179.98	15.489	8.7065	-33.662	-719.93	1095.2	31.858	775.49	1087.7	35.19	51.849	0	0	5.9722	12.962	-17.452	-15.282	3.0784	-2.4857	18.464	15.774	9.0506	10.476	1.0117	0.49201	1496.9
0.13	14	60	NaN	5.5885	18.764	4.7398	-179.95	15.52	8.7459	-33.587	-719.91	1095.2	31.829	775.48	1087.7	35.45	51.748	0	0	6.0231	13.015	-17.454	-15.284	3.0837	-2.4587	18.479	15.805	9.1068	10.556	1.0248	0.52144	1496.8
0.14	15	60	NaN	5.585	18.768	4.7621	-179.93	15.547	8.789	-33.609	-719.9	1095.2	31.817	775.49	1087.7	37.627	51.519	0	0	6.0732	13.067	-17.455	-15.285	3.0798	-2.4391	18.483	15.832	9.153	10.628	1.0279	0.54683	1496.8
0.15	16	60	NaN	5.5815	18.769	4.7898	-179.92	15.571	8.8259	-33.656	-719.9	1095.2	31.803	775.51	1087.7	32.717	51.798	0	0	6.1	13.095	-17.456	-15.286	3.0751	-2.4232	18.484	15.856	9.1752	10.672	1.0281	0.57012	1496.9
0.16	17	60	NaN	5.59	18.779	4.7719	-179.9	15.591	8.8447	-33.561	-719.88	1095.2	31.769	775.52	1087.8	36.636	52.088	0	0	6.1242	13.12	-17.457	-15.286	3.0885	-2.4061	18.495	15.876	9.2127	10.714	1.0379	0.58971	1496.9
0.17	18	60	NaN	5.5918	18.774	4.7916	-179.9	15.619	8.8764	-33.604	-719.9	1095.2	31.774	775.51	1087.8	39.108	51.959	0	0	6.1443	13.141	-17.457	-15.287	3.0885	-2.4018	18.49	15.903	9.2329	10.739	1.0321	0.61596	1496.9
0.18	19	60	NaN	5.6043	18.776	4.7909	-179.9	15.641	8.921	-33.572	-719.91	1095.2	31.79	775.53	1087.8	38.738	52.168	0	0	6.1393	13.136	-17.448	-15.278	3.1017	-2.3993	18.492	15.925	9.241	10.737	1.044	0.64637	1496.9
0.19	20	60	NaN	5.6244	18.786	4.7781	-179.9	15.657	8.9728	-33.497	-719.91	1095.2	31.812	775.58	1087.8	35.575	52.89	0	0	6.1249	13.121	-17.437	-15.267	3.1239	-2.4009	18.502	15.941	9.2488	10.72	1.0649	0.67399	1496.9
0.2	21	60	NaN	5.6417	18.793	4.7852	-179.91	15.671	9.0195	-33.499	-719.92	1095.2	31.832	775.62	1087.8	33.807	53.167	0	0	6.1014	13.096	-17.433	-15.262	3.1403	-2.4144	18.509	15.955	9.2417	10.682	1.0766	0.69292	1497
0.21	22	60	NaN	5.6566	18.802	4.7682	-179.91	15.69	9.0265	-33.426	-719.92	1095.2	31.745	775.62	1087.8	36.017	52.61	0	0	6.0938	13.089	-17.431	-15.26	3.1614	-2.4049	18.519	15.973	9.2552	10.684	1.0884	0.71259	1497
0.22	23	60	NaN	5.6685	18.813	4.763	-179.91	15.699	9.0663	-33.4	-719.93	1095.2	31.757	775.64	1087.8	33.682	52.579	0	0	6.1045	13.1	-17.431	-15.261	3.174	-2.4034	18.53	15.982	9.2785	10.696	1.0985	0.72094	1497
0.23	24	60	NaN	5.6781	18.827	4.7668	-179.91	15.701	9.1267	-33.41	-719.93	1095.2	31.823	775.68	1087.8	35.114	52.387	0	0	6.1218	13.118	-17.433	-15.263	3.1807	-2.4046	18.543	15.985	9.3025	10.713	1.1104	0.72211	1497.1
0.24	25	60	NaN	5.6873	18.848	4.7585	-179.89	15.707	9.1479	-33.381	-719.91	1095.2	31.747	775.72	1087.8	29.279	52.092	0	0	6.1486	13.146	-17.435	-15.265	3.1939	-2.3816	18.564	15.991	9.3425	10.764	1.1286	0.72566	1497.1
0.25	26	60	NaN	5.698	18.866	4.7591	-179.87	15.74	9.1899	-33.365	-719.93	1095.2	31.634	775.73	1087.8	30.925	52.198	0	0	6.1575	13.155	-17.436	-15.266	3.2096	-2.3551	18.583	16.023	9.367	10.8	1.1466	0.75689	1497.1
0.26	27	60	NaN	5.7036	18.883	4.7606	-179.85	15.762	9.2506	-33.355	-719.95	1095.2	31.629	775.75	1087.8	33.29	51.655	0	0	6.1725	13.17	-17.437	-15.267	3.2158	-2.3415	18.601	16.045	9.3883	10.829	1.1634	0.77771	1497.1
0.27	28	60	NaN	5.7047	18.898	4.7644	-179.85	15.772	9.314	-33.358	-719.96	1095.2	31.695	775.78	1087.8	33.151	50.459	0	0	6.2765	13.278	-17.438	-15.268	3.2144	-2.3387	18.616	16.054	9.4908	10.94	1.1777	0.78639	1497.2
0.28	29	60	NaN	5.7071	18.909	4.7791	-179.84	15.789	9.33	-33.395	-719.96	1095.2	31.629	775.8	1087.8	30.359	49.496	0	0	6.3455	13.35	-17.44	-15.27	3.2179	-2.3311	18.627	16.071	9.5634	11.019	1.1865	0.80108	1497.2
0.29	30	60	NaN	5.7124	18.916	4.787	-179.84	15.833	9.3849	-33.398	-719.98	1095.2	31.645	775.79	1087.9	29.44	47.085	0	0	6.3758	13.382	-17.443	-15.273	3.2225	-2.3322	18.635	16.114	9.5983	11.05	1.1921	0.84145	1497.2
0.3	31	60	NaN	5.7151	18.926	4.7917	-179.84	15.877	9.4084	-33.396	-720	1095.2	31.591	775.77	1087.9	29.217	43.333	0	0	6.3672	13.373	-17.444	-15.274	3.2273	-2.3315	18.646	16.157	9.5946	11.041	1.2019	0.88293	1497.2
0.31	32	60	NaN	5.7147	18.938	4.7936	-179.85	15.917	9.4029	-33.395	-720	1095.2	31.48	775.76	1087.9	26.301	37.194	0	0	6.3512	13.356	-17.446	-15.275	3.2312	-2.329	18.659	16.196	9.5823	11.027	1.2134	0.92073	1497.2
0.32	33	60	NaN	5.7135	18.939	4.7928	-179.85	15.962	9.4409	-33.399	-720.02	1095.2	31.503	775.74	1088	30.783	27.721	0	0	6.3346	13.339	-17.447	-15.277	3.2289	-2.3337	18.661	16.24	9.5635	11.005	1.2146	0.96357	1497.2
0.33	34	60	NaN	5.7088	18.942	4.7923	-179.87	15.996	9.5027	-33.414	-720.05	1095.2	31.553	775.79	1088	28.848	25.426	0	0	6.321	13.325	-17.448	-15.278	3.222	-2.3528	18.665	16.273	9.543	10.972	1.217	0.99534	1497.3
0.34	35	60	NaN	5.7096	18.951	4.7793	-179.87	16.032	9.545	-33.381	-720.06	1095.2	31.565	775.81	1088	24.982	24.005	0	0	6.3277	13.332	-17.449	-15.278	3.2235	-2.36	18.675	16.308	9.5512	10.972	1.2266	1.0299	1497.3
0.35	36	60	NaN	5.7147	18.965	4.7588	-179.87	16.073	9.5595	-33.317	-720.04	1095.2	31.533	775.79	1088	23.649	24.005	0	0	6.2886	13.291	-17.45	-15.28	3.2323	-2.3525	18.69	16.348	9.5208	10.939	1.2395	1.0676	1497.2
0.36	37	60	NaN	5.7071	18.962	4.7746	-179.87	16.109	9.5653	-33.393	-720.05	1095.2	31.5	775.77	1088.1	24.083	31.932	0	0	6.2015	13.201	-17.453	-15.283	3.223	-2.3518	18.689	16.382	9.4244	10.849	1.2358	1.0994	1497.2
0.37	38	60	NaN	5.7065	18.962	4.7711	-179.85	16.156	9.5834	-33.412	-720.08	1095.2	31.476	775.76	1088.1	23.649	32.849	0	0	6.111	13.106	-17.454	-15.284	3.2226	-2.3367	18.689	16.428	9.3337	10.77	1.2347	1.1441	1497.3
0.38	39	60	NaN	5.7054	18.966	4.7637	-179.84	16.21	9.5723	-33.411	-720.09	1095.2	31.387	775.75	1088.1	23.649	25.923	0	0	6.0256	13.018	-17.456	-15.285	3.225	-2.325	18.693	16.482	9.2506	10.693	1.2379	1.1964	1497.3
0.39	40	60	NaN	5.7015	18.972	4.7615	-179.85	16.265	9.529	-33.417	-720.08	1095.2	31.236	775.75	1088.1	25.765	52.578	0	0	5.9612	12.951	-17.458	-15.288	3.2266	-2.3225	18.7	16.538	9.1878	10.628	1.2426	1.25	1497.2
0.4	41	60	NaN	5.6963	18.963	4.7895	-179.85	16.298	9.5274	-33.518	-720.12	1095.2	31.219	775.77	1088.1	32.908	57.313	0	0	5.9124	12.9	-17.46	-15.29	3.2183	-2.3272	18.692	16.568	9.1307	10.573	1.2321	1.2789	1497.3
0.41	42	60	NaN	5.7002	18.969	4.7775	-179.89	16.362	9.4614	-33.491	-720.12	1095.2	31.103	775.76	1088.2	34.89	56.774	0	0	5.9459	12.935	-17.461	-15.291	3.2277	-2.3633	18.699	16.632	9.1736	10.572	1.2376	1.3415	1497.3
0.42	43	60	NaN	5.705	18.974	4.7696	-179.92	16.429	9.3737	-33.472	-720.13	1095.2	30.917	775.73	1088.2	35.752	56.401	0	0	5.7459	12.727	-17.455	-15.285	3.2403	-2.384	18.705	16.698	8.9862	10.343	1.2501	1.4131	1497.3
0.43	44	60	NaN	5.7084	18.975	4.7796	-179.92	16.482	9.2868	-33.504	-720.15	1095.2	30.693	775.67	1088.2	34.251	54.969	0	0	5.3268	12.291	-17.442	-15.272	3.2509	-2.3752	18.707	16.749	8.5778	9.916	1.2644	1.4772	1497.2
0.44	45	60	NaN	5.7174	18.987	4.7713	-179.93	16.489	9.2493	-33.465	-720.14	1095.2	30.617	775.69	1088.2	32.833	53.861	0	0	5.2591	12.221	-17.443	-15.273	3.2644	-2.3782	18.719	16.757	8.5234	9.8426	1.2756	1.4842	1497.2
0.45	46	60	NaN	5.7194	18.988	4.7887	-179.93	16.514	9.2014	-33.517	-720.16	1095.2	30.533	775.7	1088.3	34.685	53.551	0	0	5.237	12.198	-17.445	-15.275	3.2676	-2.3829	18.721	16.781	8.5046	9.8149	1.2757	1.5061	1497.2
0.46	47	60	NaN	5.7211	18.989	4.7974	-179.94	16.545	9.1408	-33.541	-720.17	1095.2	30.413	775.69	1088.3	33.562	53.892	0	0	5.1968	12.156	-17.446	-15.276	3.2729	-2.3864	18.723	16.811	8.4697	9.7696	1.2768	1.5346	1497.2
0.47	48	60	NaN	5.725	18.994	4.7824	-179.95	16.572	9.0773	-33.488	-720.16	1095.2	30.286	775.68	1088.3	36.461	54.791	0	0	5.1643	12.122	-17.448	-15.277	3.2838	-2.3929	18.73	16.836	8.4481	9.7293	1.2824	1.5584	1497.2
0.48	49	60	NaN	5.7243	18.998	4.7679	-180.02	16.531	9.142	-33.447	-720.17	1095.2	30.639	775.81	1088.3	35.068	56.157	0	0	5.1375	12.094	-17.449	-15.279	3.2714	-2.4695	18.733	16.796	8.4089	9.6248	1.2846	1.5171	1497.4
0.49	50	60	NaN	5.7147	19.017	4.7671	-180.06	16.529	9.1346	-33.421	-720.16	1095.2	30.802	775.86	1088.3	37.449	55.436	0	0	5.1285	12.085	-17.45	-15.28	3.2566	-2.5166	18.753	16.793	8.3851	9.5684	1.3024	1.5135	1497.4
0.5	51	60	NaN	5.7051	19.035	4.7769	-180.09	16.532	9.0982	-33.422	-720.14	1095.2	30.868	775.87	1088.3	38.324	55.694	0	0	5.1353	12.092	-17.452	-15.281	3.2444	-2.5501	18.771	16.796	8.3797	9.5419	1.3196	1.5148	1497.4
0.51	52	60	NaN	5.7007	19.044	4.7954	-180.12	16.521	9.0602	-33.455	-720.12	1095.2	30.897	775.89	1088.3	39.683	55.51	0	0	5.127	12.083	-17.453	-15.282	3.2376	-2.5793	18.78	16.785	8.3646	9.5042	1.3275	1.5023	1497.4
0.52	53	60	NaN	5.6992	19.051	4.821	-180.14	16.49	9.0769	-33.505	-720.08	1095.2	31.049	775.96	1088.3	39.856	55.617	0	0	5.0971	12.052	-17.454	-15.284	3.2284	-2.6126	18.785	16.756	8.3256	9.4398	1.3312	1.4721	1497.4
0.53	54	60	NaN	5.6992	19.054	4.8256	-180.16	16.488	9.0622	-33.511	-720.07	1095.2	31.07	775.95	1088.3	40.457	55.309	0	0	5.0067	11.958	-17.457	-15.287	3.2274	-2.6311	18.788	16.754	8.2341	9.3272	1.331	1.4671	1497.4
0.54	55	60	NaN	5.7014	19.054	4.824	-180.18	16.486	9.0441	-33.492	-720.05	1095.2	31.095	775.93	1088.3	40.43	55.2	0	0	4.9788	11.929	-17.459	-15.288	3.2293	-2.6558	18.788	16.752	8.2081	9.2735	1.3296	1.4636	1497.4
0.55	56	60	NaN	5.7061	19.054	4.8264	-180.23	16.467	9.0415	-33.464	-720.01	1095.2	31.212	775.95	1088.2	40.743	55.467	0	0	4.9921	11.943	-17.46	-15.29	3.2305	-2.7008	18.787	16.734	8.2227	9.2424	1.3267	1.444	1497.4
0.56	57	60	NaN	5.7091	19.043	4.8373	-180.25	16.461	9.0386	-33.471	-720	1095.2	31.284	775.95	1088.2	40.178	56.092	0	0	4.8774	11.824	-17.46	-15.29	3.2305	-2.7327	18.776	16.728	8.1079	9.0912	1.3161	1.4382	1497.4
0.57	58	60	NaN	5.7177	19.026	4.8313	-180.29	16.443	9.0441	-33.419	-719.99	1095.2	31.387	775.96	1088.2	40.845	56.083	0	0	4.756	11.698	-17.46	-15.29	3.2372	-2.771	18.758	16.711	7.9932	8.9268	1.2986	1.4212	1497.4
0.58	59	60	NaN	5.7226	18.999	4.8251	-180.33	16.424	9.035	-33.371	-719.98	1095.2	31.451	775.95	1088.2	40.639	55.618	0	0	4.7297	11.67	-17.46	-15.29	3.2414	-2.8123	18.731	16.692	7.9711	8.8581	1.2707	1.4021	1497.3
0.59	60	60	NaN	5.7161	18.959	4.8326	-180.37	16.412	8.9922	-33.38	-719.99	1095.2	31.42	775.91	1088.2	38.605	55.609	0	0	4.69	11.629	-17.461	-15.291	3.2357	-2.8539	18.691	16.68	7.9257	8.7751	1.2299	1.3891	1497.3
0.6	61	60	NaN	5.7203	18.937	4.8302	-180.39	16.4	8.9758	-33.343	-719.99	1095.2	31.424	775.85	1088.2	40.091	55.396	0	0	4.5858	11.521	-17.462	-15.292	3.2411	-2.8658	18.67	16.668	7.8269	8.655	1.2078	1.376	1497.3
0.61	62	60	NaN	5.719	18.928	4.8506	-180.4	16.381	8.9774	-33.385	-719.97	1095.2	31.465	775.84	1088.2	38.974	55.598	0	0	4.5529	11.487	-17.462	-15.292	3.2365	-2.8873	18.661	16.649	7.7894	8.5993	1.1984	1.3568	1497.2
0.62	63	60	NaN	5.7184	18.925	4.8695	-180.42	16.352	8.9949	-33.423	-719.94	1095.2	31.547	775.86	1088.2	38.832	54.963	0	0	4.563	11.497	-17.462	-15.292	3.2313	-2.912	18.657	16.62	7.7943	8.585	1.1948	1.3284	1497.2
0.63	64	60	NaN	5.7251	18.92	4.8625	-180.44	16.31	9.0266	-33.376	-719.92	1095.2	31.673	775.9	1088.2	41.142	53.526	0	0	4.5305	11.463	-17.462	-15.292	3.2351	-2.9337	18.652	16.578	7.7656	8.5296	1.1892	1.2861	1497.3
0.64	65	60	NaN	5.7235	18.913	4.8678	-180.45	16.279	9.0315	-33.386	-719.93	1095.2	31.682	775.93	1088.2	39.268	50.348	0	0	4.4984	11.43	-17.462	-15.292	3.2328	-2.9442	18.645	16.547	7.7312	8.4857	1.1829	1.2549	1497.3
0.65	66	60	NaN	5.731	18.913	4.8691	-180.47	16.229	9.0644	-33.365	-719.91	1095.2	31.809	775.95	1088.1	39.945	47.059	0	0	4.4687	11.399	-17.46	-15.29	3.2363	-2.9626	18.644	16.498	7.705	8.4365	1.1846	1.2082	1497.3
0.66	67	60	NaN	5.7416	18.913	4.8685	-180.48	16.177	9.0875	-33.333	-719.89	1095.1	31.925	775.96	1088.1	39.216	46.56	0	0	4.4217	11.35	-17.457	-15.287	3.2436	-2.9823	18.644	16.447	7.6653	8.3679	1.187	1.1594	1497.3
0.67	68	60	NaN	5.7475	18.906	4.8685	-180.5	16.144	9.0534	-33.316	-719.9	1095.1	31.87	775.95	1088.1	40.918	45.894	0	0	4.3313	11.256	-17.455	-15.285	3.2522	-2.9954	18.638	16.412	7.5835	8.2608	1.1833	1.1274	1497.3
0.68	69	60	NaN	5.7499	18.902	4.8999	-180.51	16.054	9.0697	-33.418	-719.91	1095.1	31.957	776.02	1088.1	38.675	49.434	0	0	4.2537	11.176	-17.454	-15.284	3.2476	-3.008	18.631	16.325	7.5013	8.1675	1.1768	1.0405	1497.4
0.69	70	60	NaN	5.7571	18.901	4.9098	-180.51	16.018	9.0529	-33.447	-719.91	1095.1	31.933	776.01	1088	39.174	50.494	0	0	4.1833	11.102	-17.455	-15.284	3.2546	-3.014	18.629	16.289	7.4378	8.0883	1.1746	1.0049	1497.4
0.7	71	60	NaN	5.7683	18.905	4.8986	-180.51	16.008	9.0408	-33.4	-719.9	1095.2	31.909	775.99	1088	40.582	52.708	0	0	4.3805	11.307	-17.467	-15.297	3.2684	-3.0138	18.633	16.28	7.649	8.2935	1.1661	0.98337	1497.3
0.71	72	60	NaN	5.7823	18.917	4.868	-180.51	15.983	9.0936	-33.277	-719.87	1095.2	32.061	776.03	1088	39.383	55.896	0	0	4.4737	11.404	-17.475	-15.305	3.2813	-3.008	18.644	16.256	7.7551	8.3962	1.1692	0.95114	1497.3
0.72	73	60	NaN	5.7808	18.918	4.8853	-180.5	15.97	9.1087	-33.359	-719.9	1095.2	32.092	776.03	1088	38.279	56.873	0	0	4.3768	11.304	-17.474	-15.304	3.2755	-3.0012	18.644	16.243	7.6524	8.3023	1.17	0.9397	1497.4
0.73	74	60	NaN	5.786	18.926	4.8838	-180.49	15.964	9.1177	-33.369	-719.9	1095.2	32.101	776.02	1088	38.151	57.262	0	0	4.3674	11.294	-17.473	-15.303	3.28	-2.9919	18.651	16.239	7.6474	8.3018	1.1783	0.93574	1497.4
0.74	75	60	NaN	5.797	18.938	4.8672	-180.48	15.958	9.1222	-33.32	-719.89	1095.2	32.095	776.03	1088	40.632	57.675	0	0	4.3943	11.322	-17.472	-15.302	3.2931	-2.9812	18.663	16.233	7.6874	8.3404	1.1906	0.93122	1497.4
0.75	76	60	NaN	5.8106	18.947	4.848	-180.47	15.937	9.1207	-33.26	-719.9	1095.2	32.074	776.09	1088	39.879	57.781	0	0	4.3263	11.251	-17.47	-15.3	3.3099	-2.9713	18.67	16.214	7.6362	8.2796	1.2001	0.91393	1497.4
0.76	77	60	NaN	5.8216	18.958	4.8487	-180.46	15.959	9.1459	-33.267	-719.92	1095.2	32.124	776.1	1088	39.799	57.776	0	0	4.2107	11.131	-17.467	-15.297	3.3188	-2.9664	18.682	16.236	7.5295	8.1644	1.2147	0.93908	1497.5
0.77	78	60	NaN	5.8231	18.978	4.8513	-180.46	16.008	9.1293	-33.298	-719.93	1095.2	32.052	776.09	1088	41.665	57.736	0	0	4.2107	11.131	-17.465	-15.295	3.3218	-2.9655	18.702	16.284	7.5325	8.1653	1.2367	0.98956	1497.5
0.78	79	60	NaN	5.8166	19	4.8591	-180.47	16.071	9.0905	-33.353	-719.94	1095.2	31.92	776.07	1088	39.887	58.134	0	0	4.1907	11.11	-17.463	-15.293	3.3183	-2.9667	18.723	16.347	7.509	8.1433	1.2601	1.0543	1497.5
0.79	80	60	NaN	5.8069	19.005	4.8834	-180.47	16.126	9.0816	-33.442	-719.96	1095.2	31.891	776.04	1088	39.432	57.803	0	0	4.1372	11.054	-17.461	-15.291	3.3063	-2.9666	18.729	16.402	7.4435	8.0877	1.2685	1.1111	1497.4
0.8	81	60	NaN	5.8072	19.018	4.8645	-180.48	16.157	9.0792	-33.389	-719.98	1095.2	31.885	776.11	1088	40.505	57.676	0	0	4.0884	11.004	-17.459	-15.289	3.309	-2.9812	18.742	16.432	7.3974	8.0224	1.283	1.1426	1497.5
0.81	82	60	NaN	5.8025	19.03	4.8607	-180.49	16.189	9.0416	-33.385	-720	1095.2	31.786	776.15	1088	38.983	56.308	0	0	4.0466	10.96	-17.458	-15.288	3.3083	-2.9825	18.756	16.463	7.3549	7.9777	1.2974	1.175	1497.6
0.82	83	60	NaN	5.7938	19.04	4.8705	-180.49	16.219	9.0015	-33.425	-720.01	1095.2	31.687	776.16	1088.1	40.965	55.266	0	0	4.06	10.974	-17.455	-15.285	3.3019	-2.977	18.767	16.492	7.362	7.9971	1.3114	1.2072	1497.6
0.83	84	60	NaN	5.7881	19.044	4.8727	-180.49	16.231	9.0529	-33.441	-720.03	1095.2	31.855	776.22	1088.1	39.204	54.578	0	0	4.0737	10.988	-17.452	-15.282	3.2893	-2.9888	18.771	16.503	7.363	7.9995	1.3186	1.2215	1497.7
0.84	85	60	NaN	5.7863	19.046	4.8873	-180.49	16.251	9.0385	-33.499	-720.06	1095.2	31.84	776.24	1088.1	39.82	52.564	0	0	4.0938	11.009	-17.45	-15.279	3.2859	-2.9899	18.774	16.523	7.3797	8.0194	1.3243	1.244	1497.7
0.85	86	60	NaN	5.7936	19.057	4.8895	-180.49	16.272	8.9949	-33.503	-720.07	1095.2	31.772	776.28	1088.1	40.951	51.918	0	0	4.0917	11.007	-17.447	-15.277	3.2958	-2.9854	18.785	16.544	7.3875	8.0217	1.3376	1.2673	1497.8
0.86	87	60	NaN	5.806	19.072	4.8824	-180.48	16.286	8.9447	-33.462	-720.09	1095.2	31.703	776.34	1088.1	40.786	52.054	0	0	4.0549	10.969	-17.444	-15.274	3.3125	-2.978	18.8	16.558	7.3675	7.9908	1.3558	1.2836	1497.9
0.87	88	60	NaN	5.8091	19.08	4.8874	-180.48	16.273	8.9387	-33.456	-720.11	1095.2	31.737	776.41	1088.1	39.531	52.605	0	0	4.0081	10.92	-17.442	-15.272	3.3147	-2.9737	18.808	16.544	7.3227	7.9463	1.3657	1.2722	1498
0.88	89	60	NaN	5.814	19.092	4.8846	-180.48	16.276	8.9168	-33.427	-720.11	1095.2	31.74	776.43	1088.1	38.528	53.741	0	0	3.956	10.866	-17.44	-15.27	3.3206	-2.9714	18.82	16.548	7.2766	7.8946	1.3795	1.278	1498
0.89	90	60	NaN	5.8224	19.102	4.8851	-180.47	16.274	8.882	-33.403	-720.11	1095.2	31.705	776.46	1088.1	38.901	53.365	0	0	3.889	10.796	-17.438	-15.268	3.3313	-2.9635	18.829	16.546	7.2203	7.8328	1.3906	1.2782	1498
0.9	91	60	NaN	5.8325	19.109	4.8941	-180.47	16.262	8.8444	-33.401	-720.13	1095.2	31.667	776.5	1088	39.519	53.427	0	0	3.8466	10.752	-17.437	-15.267	3.3431	-2.9555	18.835	16.536	7.1897	7.7968	1.398	1.2698	1498.1
0.91	92	60	NaN	5.8366	19.117	4.9226	-180.48	16.251	8.8392	-33.458	-720.15	1095.2	31.762	776.56	1088	40.082	53.67	0	0	3.8332	10.738	-17.436	-15.265	3.3415	-2.9721	18.841	16.527	7.1747	7.7662	1.4053	1.2613	1498.1
0.92	93	60	NaN	5.8373	19.116	4.9367	-180.48	16.27	8.7812	-33.461	-720.17	1095.2	31.722	776.53	1088	40.039	52.906	0	0	3.5739	10.469	-17.462	-15.292	3.3436	-2.9773	18.839	16.547	6.9175	7.4915	1.3762	1.255	1498.1
0.93	94	60	NaN	5.8376	19.112	4.9493	-180.49	16.287	8.7308	-33.459	-720.21	1095.2	31.689	776.51	1087.9	38.661	50.269	0	0	2.9531	9.8233	-17.53	-15.36	3.3452	-2.9777	18.834	16.565	6.2983	6.8457	1.3033	1.2052	1498.2
0.94	95	60	NaN	5.8378	19.108	4.9627	-180.48	16.296	8.7029	-33.461	-720.27	1095.2	31.704	776.5	1087.9	40.664	48.566	0	0	2.3323	9.1779	-17.598	-15.428	3.3449	-2.9776	18.828	16.576	5.6772	6.2003	1.2299	1.1477	1498.2
0.95	96	60	NaN	5.8355	19.109	4.9736	-180.49	16.311	8.697	-33.459	-720.3	1095.2	31.775	776.45	1087.8	38.37	46.217	0	0	1.7664	8.5896	-17.658	-15.487	3.34	-2.9892	18.827	16.593	5.1064	5.6003	1.1695	1.1062	1498.2
0.96	97	60	NaN	5.83	19.117	4.9887	-180.5	16.316	8.7137	-33.492	-720.31	1095.3	31.859	776.44	1087.8	39.03	43.557	0	0	1.5953	8.4117	-17.655	-15.484	3.3299	-2.9963	18.833	16.601	4.9252	5.4154	1.1789	1.1161	1498.2
0.97	98	60	NaN	5.8286	19.124	4.9991	-180.5	16.317	8.7123	-33.501	-720.32	1095.3	31.893	776.43	1087.8	39.404	38.831	0	0	1.6544	8.473	-17.652	-15.481	3.3269	-3	18.839	16.602	4.9812	5.473	1.187	1.121	1498.2
0.98	99	60	NaN	5.8328	19.128	5.0046	-180.5	16.314	8.6881	-33.476	-720.35	1095.3	31.881	776.41	1087.8	38.672	38.737	0	0	1.9621	8.793	-17.648	-15.478	3.3325	-3.0018	18.841	16.601	5.2946	5.7911	1.1923	1.1231	1498.2
0.99	100	60	NaN	5.8382	19.137	5.0211	-180.5	16.31	8.6864	-33.48	-720.41	1095.3	31.967	776.36	1087.7	39.721	37.706	0	0	2.0288	8.8624	-17.654	-15.484	3.3345	-3.0085	18.847	16.6	5.3633	5.8539	1.1931	1.1165	1498.2
1	101	60	NaN	5.8385	19.145	5.046	-180.5	16.32	8.6139	-33.531	-720.47	1095.3	31.834	776.27	1087.7	40.567	35.685	0	0	2.0476	8.8819	-17.661	-15.491	3.338	-3.0004	18.853	16.611	5.3856	5.8815	1.1918	1.1202	1498.2
1.01	102	60	NaN	5.8398	19.157	5.0595	-180.49	16.322	8.5706	-33.55	-720.52	1095.3	31.762	776.2	1087.7	39.558	39.306	0	0	2.1748	9.0141	-17.659	-15.489	3.3411	-2.9926	18.864	16.615	5.516	6.0216	1.2044	1.1265	1498.2
1.02	103	60	NaN	5.8437	19.175	5.0572	-180.49	16.314	8.5796	-33.517	-720.53	1095.3	31.821	776.17	1087.6	41.209	38.977	0	0	2.3115	9.1563	-17.655	-15.485	3.3441	-2.9897	18.881	16.607	5.6556	6.1665	1.2257	1.1223	1498.2
1.03	104	60	NaN	5.8476	19.209	5.0631	-180.49	16.305	8.5336	-33.491	-720.57	1095.4	31.742	776.09	1087.6	40.82	35.843	0	0	2.3182	9.1632	-17.658	-15.488	3.3519	-2.9862	18.912	16.603	5.6701	6.177	1.2541	1.1148	1498.1
1.04	105	60	NaN	5.8416	19.231	5.0857	-180.49	16.301	8.5105	-33.527	-720.65	1095.4	31.711	776	1087.5	41.111	36.577	0	0	2.4649	9.3158	-17.661	-15.491	3.3457	-2.9853	18.932	16.6	5.8106	6.3305	1.2711	1.1097	1498.1
1.05	106	60	NaN	5.8382	19.253	5.0975	-180.49	16.306	8.4783	-33.543	-720.69	1095.4	31.644	775.91	1087.5	40.581	37.42	0	0	2.7532	9.6155	-17.664	-15.494	3.3442	-2.9814	18.953	16.607	6.0974	6.6341	1.2885	1.1132	1498
1.06	107	60	NaN	5.8421	19.279	5.0855	-180.49	16.321	8.4288	-33.497	-720.68	1095.4	31.519	775.83	1087.5	41.064	37.765	0	0	3.0498	9.9238	-17.667	-15.497	3.3545	-2.9731	18.978	16.622	6.4043	6.9507	1.3104	1.1249	1497.9
1.07	108	60	NaN	5.8427	19.299	5.0458	-180.49	16.311	8.425	-33.333	-720.71	1095.4	31.507	775.79	1087.5	40.336	37.735	0	0	3.3477	10.234	-17.671	-15.501	3.3618	-2.9719	18.995	16.614	6.7096	7.2617	1.3243	1.1134	1497.9
1.08	109	60	NaN	5.8449	19.321	5.0419	-180.49	16.325	8.4209	-33.292	-720.75	1095.4	31.494	775.68	1087.4	38.902	37.223	0	0	3.6457	10.543	-17.674	-15.504	3.3659	-2.9738	19.016	16.63	7.0116	7.5696	1.3411	1.126	1497.8
1.09	110	60	NaN	5.8449	19.34	5.0662	-180.49	16.342	8.4054	-33.353	-720.79	1095.4	31.449	775.56	1087.4	40.436	36.947	0	0	3.9041	10.812	-17.678	-15.508	3.3651	-2.9743	19.031	16.651	7.2692	7.8378	1.3533	1.1432	1497.8
1.1	111	60	NaN	5.8415	19.35	5.1109	-180.49	16.354	8.3748	-33.493	-720.82	1095.5	31.362	775.46	1087.3	41.673	37.279	0	0	3.951	10.861	-17.681	-15.511	3.3596	-2.971	19.039	16.665	7.3106	7.8899	1.3579	1.1545	1497.7
1.11	112	60	NaN	5.8465	19.368	5.1139	-180.49	16.356	8.3676	-33.485	-720.88	1095.5	31.316	775.36	1087.3	39.296	37.869	0	0	3.9644	10.875	-17.682	-15.512	3.3667	-2.9649	19.054	16.671	7.3311	7.9098	1.3717	1.159	1497.7
1.12	113	60	NaN	5.8482	19.385	5.1073	-180.48	16.366	8.3406	-33.46	-720.91	1095.5	31.214	775.25	1087.3	40.102	37.77	0	0	3.946	10.856	-17.68	-15.51	3.3731	-2.9571	19.069	16.682	7.3191	7.8984	1.3885	1.1719	1497.6
1.13	114	60	NaN	5.8456	19.414	5.1033	-180.47	16.36	8.3633	-33.451	-720.96	1095.5	31.229	775.15	1087.2	41.636	38.464	0	0	3.9275	10.836	-17.679	-15.509	3.3701	-2.9471	19.095	16.678	7.2976	7.8893	1.4162	1.1689	1497.5
1.14	115	60	NaN	5.8384	19.46	5.1082	-180.45	16.321	8.4754	-33.478	-721.02	1095.6	31.461	775.03	1087.1	41.939	39.066	0	0	3.959	10.869	-17.679	-15.509	3.353	-2.935	19.137	16.644	7.312	7.9341	1.4587	1.1357	1497.5
1.15	116	60	NaN	5.8427	19.471	5.0886	-180.45	16.303	8.515	-33.412	-721.04	1095.6	31.565	775.02	1087.1	40.718	37.736	0	0	4.1599	11.078	-17.681	-15.511	3.3558	-2.9362	19.148	16.627	7.5157	8.1418	1.4663	1.1155	1497.5
1.16	117	60	NaN	5.8385	19.502	5.0793	-180.43	16.26	8.5619	-33.418	-721.1	1095.6	31.625	774.95	1087.1	38.452	35.854	0	0	4.1154	11.032	-17.68	-15.509	3.3491	-2.9158	19.176	16.586	7.4644	8.1159	1.4968	1.0762	1497.5
1.17	118	60	NaN	5.836	19.534	5.0747	-180.4	16.223	8.5793	-33.436	-721.16	1095.6	31.595	774.85	1087	40.67	38.192	0	0	3.8951	10.803	-17.675	-15.505	3.3469	-2.8901	19.206	16.551	7.242	7.9126	1.5311	1.0466	1497.4
1.18	119	60	NaN	5.843	19.553	5.0711	-180.39	16.216	8.5413	-33.423	-721.2	1095.6	31.443	774.73	1087	40.42	39.201	0	0	3.8849	10.792	-17.677	-15.506	3.3601	-2.8713	19.224	16.545	7.245	7.9207	1.5472	1.0387	1497.4
1.19	120	60	NaN	5.8524	19.586	5.0777	-180.37	16.138	8.619	-33.47	-721.26	1095.6	31.561	774.65	1086.9	41.825	35.728	0	0	4.0591	10.973	-17.684	-15.513	3.3632	-2.8586	19.253	16.471	7.4222	8.1145	1.569	0.95768	1497.3
1.2	121	60	NaN	5.8481	19.613	5.0825	-180.34	16.099	8.6233	-33.52	-721.31	1095.7	31.483	774.53	1086.9	40.768	35.772	0	0	4.2989	11.222	-17.684	-15.513	3.3598	-2.8242	19.278	16.434	7.6587	8.3983	1.594	0.92041	1497.3
1.21	122	60	NaN	5.8336	19.649	5.0722	-180.29	16.049	8.58	-33.564	-721.4	1095.7	31.237	774.36	1086.9	40.99	38.642	0	0	4.5469	11.48	-17.683	-15.513	3.3529	-2.7734	19.311	16.387	7.8998	8.707	1.6278	0.87471	1497.2
1.22	123	60	NaN	5.8118	19.706	5.0343	-180.24	15.945	8.5112	-33.596	-721.54	1095.7	30.839	774.12	1086.8	41.846	37.699	0	0	4.795	11.738	-17.682	-15.512	3.3449	-2.7108	19.363	16.289	8.1399	9.0275	1.6809	0.77695	1497.1
1.23	124	60	NaN	5.7867	19.708	5.0359	-180.27	15.916	8.4863	-33.667	-721.59	1095.8	30.747	774.09	1086.7	41.75	37.118	0	0	4.9574	11.907	-17.684	-15.514	3.3207	-2.738	19.362	16.261	8.278	9.169	1.6782	0.74739	1497.1
1.24	125	60	NaN	5.7638	19.692	5.0322	-180.31	15.903	8.4788	-33.707	-721.66	1095.8	30.741	774.06	1086.7	41.394	36.178	0	0	5.0632	12.017	-17.688	-15.518	3.2966	-2.7787	19.345	16.249	8.3598	9.2384	1.657	0.73107	1497.1
1.25	126	60	NaN	5.7478	19.672	5.021	-180.36	15.902	8.4936	-33.707	-721.73	1095.8	30.819	774.04	1086.7	40.073	36.885	0	0	5.1691	12.127	-17.693	-15.523	3.2776	-2.8282	19.324	16.25	8.4467	9.299	1.6308	0.72704	1497.2
1.26	127	60	NaN	5.744	19.658	4.9996	-180.41	15.911	8.5371	-33.654	-721.76	1095.7	30.982	774.02	1086.6	41.821	36.195	0	0	5.2749	12.237	-17.697	-15.527	3.2696	-2.8818	19.31	16.259	8.5445	9.3554	1.6127	0.73244	1497.2
1.27	128	60	NaN	5.7283	19.637	5.0178	-180.41	15.943	8.4912	-33.727	-721.81	1095.7	30.865	773.94	1086.6	40.754	38.32	0	0	5.3531	12.318	-17.705	-15.535	3.2556	-2.8867	19.29	16.291	8.6086	9.4318	1.5845	0.75594	1497.2
1.28	129	60	NaN	5.7152	19.621	5.0241	-180.43	15.943	8.5181	-33.75	-721.86	1095.7	30.986	773.91	1086.6	41.91	37.086	0	0	5.4284	12.397	-17.714	-15.543	3.237	-2.9108	19.274	16.29	8.6655	9.486	1.5604	0.7471	1497.2
1.29	130	60	NaN	5.7046	19.61	5.0217	-180.45	15.937	8.549	-33.741	-721.88	1095.7	31.122	773.89	1086.6	42.125	37.295	0	0	5.5038	12.475	-17.722	-15.552	3.2216	-2.93	19.264	16.283	8.7254	9.5452	1.542	0.73101	1497.2
1.3	131	60	NaN	5.6957	19.604	5.0167	-180.43	15.96	8.4857	-33.728	-721.89	1095.7	30.958	773.79	1086.7	40.644	37.749	0	0	5.5844	12.559	-17.725	-15.555	3.2193	-2.9091	19.262	16.302	8.8038	9.6499	1.5367	0.74767	1497.1
1.31	132	60	NaN	5.6927	19.608	5.0171	-180.43	15.944	8.4933	-33.729	-721.88	1095.7	31.006	773.82	1086.7	40.308	39.858	0	0	5.6683	12.646	-17.725	-15.554	3.2145	-2.9084	19.265	16.287	8.8828	9.7378	1.5407	0.73281	1497.1
1.32	133	60	NaN	5.6831	19.601	5.0246	-180.43	15.953	8.4656	-33.76	-721.88	1095.7	30.955	773.78	1086.7	41.195	37.335	0	0	5.6669	12.645	-17.734	-15.564	3.2056	-2.9046	19.258	16.295	8.8725	9.7402	1.5237	0.73107	1497.1
1.33	134	60	NaN	5.6699	19.586	5.0302	-180.43	15.966	8.4537	-33.789	-721.9	1095.7	30.952	773.73	1086.7	41.929	35.941	0	0	5.6206	12.597	-17.741	-15.571	3.1913	-2.904	19.244	16.307	8.8118	9.6925	1.5035	0.73684	1497.1
1.34	135	60	NaN	5.6586	19.573	5.0191	-180.43	15.947	8.5489	-33.758	-721.93	1095.7	31.265	773.76	1086.7	40.973	37.349	0	0	5.4893	12.46	-17.74	-15.57	3.1693	-2.9191	19.232	16.288	8.6586	9.541	1.4916	0.7187	1497.1
1.35	136	60	NaN	5.6661	19.561	4.9993	-180.43	15.974	8.5261	-33.685	-721.93	1095.7	31.228	773.68	1086.8	41.587	35.793	0	0	5.3408	12.306	-17.741	-15.57	3.1809	-2.9181	19.22	16.314	8.5216	9.3876	1.4797	0.74396	1497
1.36	137	60	NaN	5.6705	19.545	5.0088	-180.44	16.001	8.4898	-33.712	-721.96	1095.7	31.151	773.61	1086.8	40.521	36.72	0	0	5.148	12.105	-17.746	-15.575	3.1872	-2.9202	19.204	16.342	8.3352	9.185	1.4589	0.76619	1497
1.37	138	60	NaN	5.6736	19.532	5.0305	-180.44	16.024	8.4679	-33.776	-721.98	1095.7	31.117	773.56	1086.8	39.934	38.759	0	0	4.9552	11.905	-17.751	-15.58	3.189	-2.9283	19.191	16.364	8.1443	8.9765	1.4408	0.78386	1497
1.38	139	60	NaN	5.6814	19.537	5.027	-180.46	16.037	8.4992	-33.733	-721.97	1095.7	31.244	773.53	1086.8	42.286	38.207	0	0	4.7625	11.704	-17.756	-15.585	3.1935	-2.9455	19.196	16.378	7.956	8.759	1.4405	0.79226	1496.9
1.39	140	60	NaN	5.7013	19.544	5.0296	-180.47	16.07	8.5113	-33.712	-721.97	1095.7	31.307	773.43	1086.8	41.403	35.789	0	0	4.3761	11.303	-17.759	-15.588	3.2117	-2.9566	19.203	16.41	7.5877	8.3461	1.4446	0.8217	1496.8
1.4	141	60	NaN	5.7131	19.554	5.0208	-180.48	16.094	8.4994	-33.666	-721.96	1095.7	31.3	773.36	1086.8	41.506	40.017	0	0	3.9887	10.9	-17.762	-15.591	3.2254	-2.9672	19.214	16.434	7.2141	7.9328	1.4521	0.84254	1496.8
1.41	142	60	NaN	5.7213	19.564	5.0099	-180.49	16.109	8.4774	-33.618	-721.96	1095.7	31.265	773.3	1086.8	40.479	36.883	0	0	3.6013	10.497	-17.765	-15.594	3.2367	-2.9796	19.224	16.449	6.838	7.5177	1.4598	0.85484	1496.7
1.42	143	60	NaN	5.7411	19.568	5.0225	-180.51	16.122	8.4772	-33.634	-721.96	1095.7	31.296	773.23	1086.8	40.465	36.296	0	0	3.5358	10.429	-17.77	-15.6	3.2546	-2.9974	19.227	16.463	6.7903	7.4317	1.4569	0.86235	1496.6
1.43	144	60	NaN	5.7497	19.574	5.0135	-180.52	16.125	8.4775	-33.595	-721.95	1095.7	31.305	773.2	1086.8	38.23	39.027	0	0	3.6013	10.497	-17.777	-15.607	3.2642	-3.0016	19.233	16.465	6.8655	7.4956	1.456	0.85818	1496.6
1.44	145	60	NaN	5.7678	19.574	5.021	-180.53	16.138	8.4743	-33.576	-721.94	1095.7	31.318	773.1	1086.8	39.053	38.294	0	0	3.6668	10.565	-17.785	-15.614	3.2823	-3.0123	19.234	16.478	6.9491	7.5531	1.4496	0.86384	1496.5
1.45	146	60	NaN	5.7921	19.566	5.0395	-180.54	16.151	8.4655	-33.571	-721.93	1095.6	31.326	772.96	1086.8	39.613	36.319	0	0	3.7303	10.631	-17.792	-15.621	3.3064	-3.0227	19.227	16.49	7.0367	7.6086	1.4357	0.86892	1496.3
1.46	147	60	NaN	5.806	19.548	5.0395	-180.52	16.126	8.4474	-33.53	-721.93	1095.6	31.3	772.91	1086.8	38.998	37.01	0	0	3.6331	10.53	-17.796	-15.625	3.3227	-3.0067	19.209	16.464	6.9558	7.5235	1.4139	0.83909	1496.3
1.47	148	60	NaN	5.8114	19.539	5.033	-180.53	16.107	8.4532	-33.488	-721.92	1095.6	31.328	772.89	1086.7	39.435	38.515	0	0	3.5359	10.429	-17.8	-15.629	3.3286	-3.0138	19.2	16.446	6.8644	7.4154	1.4005	0.81683	1496.2
1.48	149	60	NaN	5.8101	19.536	5.0314	-180.53	16.11	8.4437	-33.463	-721.89	1095.6	31.304	772.8	1086.7	40.371	39.958	0	0	3.4386	10.328	-17.804	-15.633	3.329	-3.0087	19.197	16.449	6.7676	7.3194	1.3935	0.81589	1496.1
1.49	150	60	NaN	5.8015	19.534	5.0382	-180.51	16.12	8.426	-33.463	-721.86	1095.6	31.251	772.67	1086.7	38.62	36.54	0	0	3.3414	10.227	-17.808	-15.637	3.3221	-2.9937	19.194	16.46	6.6636	7.2333	1.3868	0.82236	1496
1.5	151	60	NaN	5.7827	19.514	5.0581	-180.51	16.081	8.4483	-33.513	-721.84	1095.6	31.314	772.61	1086.7	38.964	36.489	0	0	3.2578	10.14	-17.812	-15.642	3.2988	-2.9979	19.173	16.422	6.5566	7.1422	1.3606	0.78053	1495.9
1.51	152	60	NaN	5.769	19.506	5.0661	-180.52	16.06	8.4295	-33.539	-721.81	1095.6	31.263	772.53	1086.6	39.431	38.192	0	0	3.3218	10.207	-17.821	-15.65	3.2859	-2.9986	19.163	16.402	6.6078	7.2081	1.3424	0.752	1495.8
1.52	153	60	NaN	5.7591	19.497	5.0632	-180.51	16.03	8.4148	-33.525	-721.76	1095.6	31.226	772.44	1086.6	40.094	38.339	0	0	3.3859	10.273	-17.829	-15.659	3.2778	-2.9948	19.152	16.375	6.6637	7.2784	1.3226	0.71563	1495.6
1.53	154	60	NaN	5.7524	19.484	5.0533	-180.51	15.988	8.4162	-33.48	-721.7	1095.6	31.239	772.35	1086.5	38.544	38.036	0	0	3.45	10.34	-17.838	-15.668	3.2721	-2.9891	19.136	16.336	6.7221	7.3508	1.2979	0.66833	1495.5
1.54	155	60	NaN	5.7481	19.465	5.052	-180.51	15.947	8.4409	-33.467	-721.68	1095.6	31.327	772.32	1086.5	39.661	38.12	0	0	3.4463	10.336	-17.843	-15.673	3.2647	-2.9927	19.114	16.298	6.711	7.3434	1.2713	0.62506	1495.4
1.55	156	60	NaN	5.751	19.424	5.0483	-180.54	15.912	8.4635	-33.448	-721.66	1095.7	31.387	772.21	1086.4	39.873	37.908	0	0	3.3357	10.221	-17.842	-15.671	3.2659	-3.0234	19.07	16.266	6.6017	7.1977	1.2281	0.59457	1495.3
1.56	157	60	NaN	5.7576	19.386	5.0445	-180.56	15.868	8.4609	-33.434	-721.63	1095.7	31.398	772.12	1086.4	38.865	38.958	0	0	3.3474	10.233	-17.838	-15.668	3.2724	-3.0456	19.029	16.225	6.6198	7.1876	1.1908	0.55733	1495.2
1.57	158	60	NaN	5.766	19.356	5.0423	-180.57	15.816	8.4337	-33.427	-721.59	1095.7	31.362	772.06	1086.4	40.32	38.505	0	0	3.4552	10.345	-17.834	-15.664	3.2823	-3.0523	18.997	16.175	6.7375	7.293	1.1629	0.51124	1495.1
1.58	159	60	NaN	5.7731	19.325	5.0458	-180.58	15.776	8.4182	-33.426	-721.58	1095.7	31.328	772.02	1086.3	39.089	38.004	0	0	4.0453	10.959	-17.833	-15.663	3.2907	-3.0596	18.964	16.137	7.336	7.8993	1.1309	0.47417	1495
1.59	160	60	NaN	5.7737	19.301	5.0635	-180.58	15.738	8.4269	-33.465	-721.56	1095.8	31.34	771.99	1086.3	40.308	38.018	0	0	4.1323	11.049	-17.833	-15.663	3.2892	-3.0643	18.938	16.101	7.4215	7.985	1.1051	0.43779	1495
1.6	161	60	NaN	5.7726	19.272	5.0797	-180.59	15.677	8.4633	-33.502	-721.55	1095.8	31.428	772	1086.3	39.325	36.761	0	0	3.6248	10.522	-17.835	-15.665	3.2833	-3.0767	18.907	16.042	6.908	7.4449	1.0722	0.37773	1495
1.61	162	60	NaN	5.7725	19.237	5.0886	-180.61	15.591	8.5157	-33.517	-721.54	1095.8	31.561	772.05	1086.2	39.192	37.955	0	0	3.1172	9.994	-17.837	-15.666	3.2776	-3.1035	18.869	15.96	6.3948	6.8905	1.0323	0.29366	1495
1.62	163	60	NaN	5.7803	19.214	5.0874	-180.67	15.526	8.4954	-33.47	-721.47	1095.8	31.475	772.06	1086.2	39.561	37.508	0	0	2.6097	9.4663	-17.838	-15.668	3.2904	-3.1641	18.842	15.898	5.9002	6.3023	1.0038	0.22967	1495
1.63	164	60	NaN	5.7792	19.2	5.1046	-180.66	15.489	8.4911	-33.503	-721.44	1095.9	31.404	772.09	1086.1	40.681	38.011	0	0	2.1022	8.9387	-17.84	-15.67	3.2907	-3.1506	18.826	15.863	5.393	5.7881	0.98604	0.19298	1495
1.64	165	60	NaN	5.7663	19.17	5.1287	-180.66	15.43	8.484	-33.571	-721.39	1095.9	31.341	772.16	1086.1	39.43	37.856	0	0	1.5959	8.4122	-17.842	-15.672	3.2777	-3.1444	18.793	15.806	4.8736	5.2678	0.95108	0.13426	1495
1.65	166	60	NaN	5.7426	19.117	5.1514	-180.68	15.338	8.4681	-33.645	-721.32	1096	31.287	772.27	1086.1	39.336	36.265	0	0	1.0979	7.8945	-17.848	-15.678	3.2533	-3.1733	18.737	15.718	4.3511	4.7212	0.88957	0.040761	1495
1.66	167	60	NaN	5.727	19.083	5.1443	-180.7	15.309	8.4586	-33.629	-721.28	1096	31.275	772.3	1086.1	38.069	37.29	0	0	0.59985	7.3767	-17.853	-15.683	3.2388	-3.1855	18.702	15.69	3.8386	4.1912	0.84883	0.006988	1495
1.67	168	60	NaN	5.7026	19.029	5.1164	-180.71	15.264	8.4407	-33.575	-721.24	1096.1	31.224	772.39	1086	49.727	35.744	0	0	0.10184	6.8589	-17.859	-15.688	3.2184	-3.1958	18.645	15.648	3.3203	3.6632	0.78593	-0.040797	1495.1
1.68	169	60	NaN	5.675	18.974	5.0849	-180.72	15.226	8.4321	-33.52	-721.19	1096.1	31.197	772.47	1086	58.043	40.008	0	0	-0.39617	6.3412	-17.864	-15.694	3.194	-3.2034	18.587	15.612	2.7979	3.1378	0.72294	-0.081497	1495.1
1.69	170	60	NaN	5.6459	18.927	5.0557	-180.73	15.205	8.4381	-33.477	-721.14	1096.2	31.216	772.53	1086	59.796	40.035	0	0	-0.89418	5.8234	-17.869	-15.699	3.1659	-3.2073	18.538	15.593	2.2718	2.6161	0.66877	-0.10582	1495.1
1.7	171	60	NaN	5.6022	18.867	5.0003	-180.73	15.182	8.4165	-33.394	-721.06	1096.3	31.151	772.63	1086	61.88	36.755	0	0	-1.3922	5.3057	-17.875	-15.705	3.1279	-3.2	18.475	15.574	1.7357	2.1056	0.60002	-0.13036	1495.1
1.71	172	60	NaN	5.5606	18.821	4.958	-180.73	15.162	8.4208	-33.364	-720.99	1096.3	31.17	772.71	1086	63.213	41.332	1	0	-1.8902	4.7879	-17.88	-15.71	3.0868	-3.2034	18.426	15.557	1.1966	1.5845	0.54543	-0.15304	1495.1
1.72	173	60	NaN	5.5122	18.772	4.907	-180.72	15.145	8.4289	-33.333	-720.91	1096.4	31.202	772.8	1086	65.396	40.72	1	0	-2.3882	4.2701	-17.886	-15.716	3.0383	-3.1986	18.374	15.543	0.65013	1.0715	0.48836	-0.17296	1495.1
1.73	174	60	NaN	5.4528	18.71	4.8351	-180.7	15.132	8.4284	-33.272	-720.82	1096.4	31.205	772.89	1086	67.255	42.751	1	0	-2.7449	3.8992	-17.891	-15.721	2.9811	-3.1749	18.311	15.531	0.23616	0.72438	0.42013	-0.19002	1495.1
1.74	175	60	NaN	5.4062	18.654	4.7624	-180.68	15.107	8.4217	-33.194	-720.74	1096.4	31.189	773	1086	70.146	45.294	1	0	-2.9563	3.6795	-17.896	-15.726	2.9382	-3.144	18.254	15.507	-0.018105	0.53544	0.35853	-0.21873	1495.2
1.75	176	60	NaN	5.3807	18.602	4.7388	-180.66	15.089	8.4241	-33.212	-720.71	1096.4	31.201	773.08	1085.9	73.367	48.134	1	0	-3.1142	3.5153	-17.896	-15.726	2.9116	-3.1305	18.201	15.489	-0.20265	0.38479	0.305	-0.23696	1495.2
1.76	177	60	NaN	5.3675	18.553	4.7189	-180.65	15.073	8.4395	-33.219	-720.7	1096.4	31.246	773.15	1085.9	75.621	50.81	1	0	-3.2628	3.3608	-17.896	-15.726	2.8965	-3.1165	18.153	15.474	-0.36626	0.24434	0.25669	-0.25268	1495.3
1.77	178	60	NaN	5.3612	18.509	4.6718	-180.62	15.058	8.4699	-33.139	-720.69	1096.3	31.327	773.24	1085.9	76.643	51.541	1	0	-3.4114	3.2064	-17.896	-15.726	2.8903	-3.0896	18.111	15.456	-0.52109	0.11673	0.21411	-0.26998	1495.4
1.78	179	60	NaN	5.3631	18.493	4.6331	-180.59	15.034	8.4646	-33.111	-720.67	1096.3	31.307	773.33	1085.9	77.359	51.256	1	0	-3.56	3.0519	-17.896	-15.726	2.8942	-3.059	18.095	15.432	-0.66577	-0.0070746	0.19861	-0.29429	1495.4
1.79	180	60	NaN	5.364	18.54	4.6047	-180.54	15.015	8.47	-33.141	-720.6	1096.3	31.305	773.44	1085.9	77.796	51.025	1	0	-3.7085	2.8974	-17.896	-15.726	2.894	-3.0108	18.142	15.414	-0.81451	-0.11337	0.24526	-0.3124	1495.5
1.8	181	60	NaN	5.3622	18.611	4.5892	-180.5	15.002	8.4829	-33.203	-720.51	1096.3	31.329	773.53	1085.9	77.849	51.235	1	0	-3.8571	2.743	-17.896	-15.726	2.889	-2.9723	18.212	15.401	-0.96813	-0.22937	0.31542	-0.32508	1495.5
1.81	182	60	NaN	5.3565	18.674	4.5895	-180.49	14.994	8.5003	-33.271	-720.46	1096.3	31.389	773.59	1085.9	77.803	51.76	1	0	-4.0057	2.5885	-17.896	-15.726	2.8783	-2.9666	18.274	15.393	-1.1274	-0.37812	0.37759	-0.3328	1495.5
1.82	183	60	NaN	5.3547	18.786	4.6008	-180.46	14.993	8.493	-33.381	-720.39	1096.4	31.357	773.65	1085.9	77.725	50.666	1	0	-4.1543	2.434	-17.896	-15.726	2.8736	-2.9459	18.383	15.396	-1.2806	-0.5119	0.48637	-0.33036	1495.5
1.83	184	60	NaN	5.3607	18.868	4.6011	-180.45	14.997	8.5248	-33.425	-720.36	1096.4	31.448	773.69	1085.9	77.721	50.49	1	0	-4.3028	2.2796	-17.896	-15.726	2.8744	-2.9347	18.463	15.402	-1.4285	-0.65512	0.56648	-0.32455	1495.5
1.84	185	60	NaN	5.3725	18.931	4.5868	-180.44	15.005	8.5599	-33.403	-720.37	1096.4	31.551	773.73	1085.9	77.49	50.589	1	0	-4.4514	2.1251	-17.896	-15.726	2.8833	-2.9256	18.526	15.41	-1.5681	-0.80046	0.62906	-0.31615	1495.5
1.85	186	60	NaN	5.3888	18.987	4.5534	-180.43	15.015	8.5616	-33.307	-720.38	1096.4	31.549	773.76	1085.9	77.627	49.666	1	0	-4.6776	1.89	-17.891	-15.72	2.9033	-2.9111	18.581	15.42	-1.7742	-1.0211	0.6908	-0.30004	1495.6
1.86	187	60	NaN	5.403	19.065	4.5605	-180.41	15.034	8.5468	-33.362	-720.44	1096.5	31.514	773.79	1085.8	77.635	47.903	1	0	-4.9592	1.5971	-17.881	-15.71	2.9169	-2.9008	18.658	15.442	-2.0423	-1.3036	0.77713	-0.26882	1495.7
1.87	188	60	NaN	5.4175	19.152	4.5746	-180.41	15.053	8.5636	-33.411	-720.47	1096.5	31.58	773.83	1085.8	77.085	47.28	1	0	-5.2409	1.3043	-17.871	-15.7	2.9272	-2.9015	18.742	15.463	-2.3137	-1.5972	0.8716	-0.23738	1495.8
1.88	189	60	NaN	5.4295	19.24	4.593	-180.41	15.073	8.5797	-33.455	-720.49	1096.6	31.651	773.87	1085.8	76.942	47.128	1	0	-5.5225	1.0115	-17.861	-15.69	2.9349	-2.9074	18.828	15.485	-2.5877	-1.8959	0.96717	-0.20509	1495.8
1.89	190	60	NaN	5.4351	19.321	4.6128	-180.42	15.094	8.5542	-33.5	-720.52	1096.7	31.608	773.9	1085.8	76.412	45.503	1	0	-5.8763	0.64372	-17.838	-15.667	2.9405	-2.9113	18.906	15.509	-2.9358	-2.2676	1.0683	-0.15801	1495.9
1.9	191	60	NaN	5.43	19.383	4.629	-180.41	15.125	8.5447	-33.542	-720.55	1096.7	31.591	773.88	1085.8	76.287	46.635	1	0	-6.2392	0.2664	-17.813	-15.643	2.9344	-2.9098	18.967	15.541	-3.3048	-2.6434	1.154	-0.10172	1495.9
1.91	192	60	NaN	5.4279	19.424	4.6229	-180.41	15.128	8.571	-33.521	-720.56	1096.7	31.681	773.92	1085.8	76.068	45.873	1	0	-6.6021	-0.11092	-17.788	-15.618	2.9297	-2.9132	19.006	15.546	-3.6724	-3.0241	1.2177	-0.072152	1495.9
1.92	193	60	NaN	5.4262	19.441	4.6088	-180.41	15.127	8.6001	-33.48	-720.59	1096.7	31.779	773.95	1085.8	75.604	45.793	1	0	-6.965	-0.48824	-17.764	-15.594	2.926	-2.915	19.022	15.546	-4.0391	-3.4033	1.2586	-0.047533	1496
1.93	194	60	NaN	5.4204	19.431	4.6086	-180.41	15.157	8.5824	-33.487	-720.67	1096.7	31.734	773.93	1085.8	75.098	46.072	1	0	-7.328	-0.86556	-17.739	-15.569	2.9217	-2.9052	19.013	15.575	-4.4063	-3.7708	1.2738	0.00599	1496.1
1.94	195	60	NaN	5.4051	19.401	4.5824	-180.41	15.17	8.5304	-33.415	-720.74	1096.7	31.625	773.94	1085.8	73.965	47.349	1	0	-7.699	-1.2513	-17.709	-15.538	2.9135	-2.904	18.983	15.587	-4.7855	-4.1554	1.2745	0.048821	1496.1
1.95	196	60	NaN	5.3887	19.363	4.5739	-180.42	15.176	8.5041	-33.388	-720.81	1096.7	31.571	773.95	1085.8	73.28	47.181	1	0	-8.0705	-1.6375	-17.678	-15.508	2.9003	-2.9054	18.945	15.593	-5.1702	-4.543	1.2677	0.085747	1496.2
1.96	197	60	NaN	5.3731	19.314	4.5788	-180.42	15.183	8.492	-33.384	-720.87	1096.6	31.549	773.96	1085.7	72.329	45.482	1	0	-8.4419	-2.0237	-17.647	-15.477	2.8858	-2.9057	18.897	15.599	-5.5561	-4.9294	1.2504	0.1227	1496.3
1.97	198	60	NaN	5.361	19.248	4.5848	-180.41	15.2	8.4675	-33.35	-720.96	1096.6	31.507	773.95	1085.7	72.099	44.794	1	0	-8.8134	-2.4099	-17.616	-15.446	2.8767	-2.8987	18.832	15.615	-5.9366	-5.3086	1.2161	0.16943	1496.4
1.98	199	60	NaN	5.363	19.183	4.5867	-180.43	15.211	8.4631	-33.284	-721.04	1096.5	31.511	773.94	1085.7	73.08	45.025	1	0	-9.1848	-2.7961	-17.585	-15.415	2.8812	-2.9125	18.768	15.626	-6.3036	-5.7085	1.1833	0.21081	1496.4
1.99	200	60	NaN	5.3631	19.14	4.5984	-180.44	15.223	8.4565	-33.257	-721.1	1096.5	31.495	773.94	1085.7	73.135	43.99	1	0	-9.4304	-3.0513	-17.555	-15.384	2.8831	-2.9217	18.726	15.637	-6.5472	-5.9731	1.1713	0.2526	1496.5
2	201	60	NaN	5.3627	19.116	4.6192	-180.45	15.235	8.4465	-33.251	-721.14	1096.5	31.463	773.94	1085.7	72.427	44.224	1	0	-9.5978	-3.2254	-17.524	-15.354	2.8842	-2.9286	18.702	15.649	-6.7136	-6.154	1.1781	0.2946	1496.5
2.01	202	60	NaN	5.3677	19.104	4.645	-180.47	15.246	8.4342	-33.22	-721.15	1096.5	31.437	773.94	1085.7	70.221	44.234	1	0	-9.5139	-3.1382	-17.525	-15.355	2.8913	-2.9426	18.691	15.659	-6.6226	-6.0808	1.166	0.30434	1496.5
2.02	203	60	NaN	5.4042	19.116	4.7314	-180.49	15.255	8.4386	-33.247	-721.18	1096.4	31.408	773.95	1085.6	69.709	41.751	1	0	-9.4229	-3.0436	-17.526	-15.356	2.928	-2.9701	18.701	15.67	-6.4949	-6.0137	1.1754	0.31367	1496.6
2.03	204	60	NaN	5.4444	19.138	4.7856	-180.51	15.272	8.4283	-33.194	-721.18	1096.4	31.322	773.94	1085.6	68.587	42.918	1	0	-9.3319	-2.9489	-17.527	-15.357	2.9736	-2.9793	18.723	15.687	-6.3582	-5.9282	1.1952	0.32955	1496.5
2.04	205	60	NaN	5.481	19.164	4.8054	-180.51	15.288	8.4166	-33.08	-721.17	1096.4	31.234	773.91	1085.6	68.166	40.901	1	0	-9.2408	-2.8543	-17.529	-15.359	3.0178	-2.9772	18.748	15.703	-6.223	-5.8315	1.2194	0.34442	1496.5
2.05	206	60	NaN	5.5036	19.182	4.813	-180.53	15.281	8.4474	-32.993	-721.2	1096.4	31.308	773.95	1085.6	67.657	40.546	1	0	-9.1498	-2.7597	-17.53	-15.36	3.0411	-2.9916	18.767	15.697	-6.1087	-5.7512	1.2366	0.33691	1496.6
2.06	207	60	NaN	5.5369	19.231	4.8464	-180.53	15.282	8.4562	-32.917	-721.21	1096.4	31.281	773.97	1085.6	67.653	40.03	1	0	-9.0588	-2.665	-17.532	-15.361	3.0783	-2.9885	18.815	15.699	-5.9804	-5.6535	1.2832	0.33736	1496.6
2.07	208	60	NaN	5.5601	19.274	4.8772	-180.53	15.285	8.4589	-32.855	-721.21	1096.4	31.247	773.97	1085.6	68.294	41.518	1	0	-8.9677	-2.5704	-17.533	-15.363	3.1052	-2.985	18.858	15.701	-5.8625	-5.5553	1.3246	0.33869	1496.6
2.08	209	60	NaN	5.5754	19.313	4.906	-180.53	15.288	8.4616	-32.795	-721.2	1096.4	31.22	773.97	1085.5	68.543	40.658	1	0	-8.8767	-2.4757	-17.534	-15.364	3.1239	-2.9815	18.896	15.705	-5.7528	-5.4573	1.362	0.34097	1496.6
2.09	210	60	NaN	5.6002	19.369	4.9489	-180.52	15.297	8.4747	-32.693	-721.18	1096.5	31.202	773.98	1085.6	69.005	41.072	1	0	-8.7857	-2.3811	-17.536	-15.365	3.1532	-2.9709	18.952	15.714	-5.6325	-5.352	1.4161	0.34816	1496.6
2.1	211	60	NaN	5.6163	19.397	4.9937	-180.52	15.298	8.491	-32.657	-721.17	1096.5	31.211	774.01	1085.6	68.768	41.846	1	0	-8.6946	-2.2865	-17.537	-15.367	3.1704	-2.9661	18.98	15.715	-5.5242	-5.2526	1.443	0.34861	1496.6
2.11	212	60	NaN	5.6321	19.423	5.035	-180.52	15.307	8.4769	-32.578	-721.17	1096.5	31.141	774.03	1085.6	70.551	43.031	1	0	-8.6036	-2.1918	-17.538	-15.368	3.1919	-2.956	19.005	15.725	-5.4117	-5.1478	1.4669	0.35668	1496.6
2.12	213	60	NaN	5.6497	19.446	5.0709	-180.51	15.323	8.4481	-32.444	-721.18	1096.5	31.033	774.05	1085.6	70.28	44.713	1	0	-8.5126	-2.0972	-17.54	-15.369	3.2188	-2.941	19.029	15.74	-5.2937	-5.0382	1.4894	0.37038	1496.6
2.13	214	60	NaN	5.671	19.457	5.0985	-180.5	15.325	8.4901	-32.282	-721.16	1096.5	31.119	774.12	1085.6	69.856	41.179	1	0	-8.4215	-2.0025	-17.541	-15.371	3.2431	-2.9315	19.04	15.742	-5.1785	-4.934	1.4989	0.37112	1496.7
2.14	215	60	NaN	5.6786	19.465	5.1246	-180.49	15.351	8.4742	-32.123	-721.12	1096.5	31.054	774.13	1085.6	69.868	42.01	1	0	-8.3305	-1.9079	-17.542	-15.372	3.2592	-2.9136	19.047	15.769	-5.0713	-4.8215	1.5045	0.39642	1496.6
2.15	216	60	NaN	5.6855	19.459	5.1465	-180.49	15.372	8.4682	-31.947	-721.09	1096.5	31.032	774.16	1085.6	69.925	41.906	1	0	-8.3098	-1.8863	-17.544	-15.374	3.2737	-2.9026	19.041	15.79	-5.0361	-4.7889	1.4967	0.41607	1496.6
2.16	217	60	NaN	5.6956	19.442	5.1647	-180.49	15.384	8.4786	-31.765	-721.07	1096.5	31.064	774.21	1085.6	69.409	42.1	1	0	-8.2893	-1.8651	-17.547	-15.376	3.2896	-2.8977	19.024	15.802	-4.9998	-4.7627	1.4772	0.42565	1496.6
2.17	218	60	NaN	5.7113	19.428	5.1841	-180.48	15.396	8.4554	-31.66	-721.03	1096.5	30.973	774.24	1085.5	69.749	41.898	1	0	-8.2689	-1.8438	-17.549	-15.378	3.3127	-2.8774	19.008	15.815	-4.9562	-4.7212	1.4599	0.43631	1496.6
2.18	219	60	NaN	5.7255	19.392	5.1999	-180.48	15.417	8.4548	-31.532	-720.98	1096.5	31	774.25	1085.5	68.879	41.312	1	0	-8.2485	-1.8226	-17.551	-15.38	3.3308	-2.8775	18.973	15.836	-4.9177	-4.7	1.4224	0.45558	1496.6
2.19	220	60	NaN	5.7431	19.349	5.205	-180.48	15.449	8.4274	-31.361	-720.95	1096.5	30.914	774.24	1085.5	69.209	41.35	1	0	-8.228	-1.8013	-17.553	-15.383	3.3581	-2.8646	18.931	15.867	-4.8699	-4.6659	1.3778	0.48471	1496.5
2.2	221	60	NaN	5.7628	19.305	5.202	-180.47	15.485	8.3712	-31.168	-720.92	1096.5	30.709	774.21	1085.6	67.443	38.925	1	0	-8.2076	-1.7801	-17.555	-15.385	3.3929	-2.8377	18.887	15.903	-4.8146	-4.6178	1.3319	0.51824	1496.5
2.21	222	60	NaN	5.7688	19.271	5.2195	-180.48	15.49	8.3671	-31.117	-720.9	1096.5	30.772	774.24	1085.5	66.631	40.25	1	0	-8.1871	-1.7588	-17.557	-15.387	3.3985	-2.8514	18.853	15.908	-4.7886	-4.6101	1.2963	0.52134	1496.5
2.22	223	60	NaN	5.7727	19.227	5.2484	-180.48	15.503	8.3779	-31.059	-720.84	1096.5	30.811	774.26	1085.5	65.126	39.614	1	0	-8.1667	-1.7375	-17.559	-15.389	3.4031	-2.8528	18.809	15.921	-4.7636	-4.5903	1.2496	0.53253	1496.4
2.23	224	60	NaN	5.7776	19.183	5.2679	-180.46	15.509	8.4052	-30.959	-720.78	1096.4	30.876	774.31	1085.5	62.554	40.007	1	0	-8.1462	-1.7163	-17.561	-15.391	3.4093	-2.8273	18.764	15.928	-4.7369	-4.5436	1.2033	0.53661	1496.4
2.24	225	60	NaN	5.7838	19.144	5.2731	-180.41	15.504	8.4435	-30.82	-720.73	1096.4	30.967	774.37	1085.5	60.58	40.255	1	0	-8.1258	-1.695	-17.563	-15.393	3.4174	-2.781	18.726	15.923	-4.7084	-4.476	1.1625	0.5302	1496.4
2.25	226	60	NaN	5.7845	19.117	5.2874	-180.44	15.509	8.4446	-30.753	-720.7	1096.4	30.939	774.42	1085.5	51.41	36.354	1	0	-8.1053	-1.6738	-17.565	-15.395	3.4216	-2.8053	18.699	15.927	-4.6837	-4.4791	1.1334	0.53231	1496.4
2.26	227	60	NaN	5.7869	19.075	5.2997	-180.42	15.519	8.431	-30.622	-720.66	1096.4	30.895	774.44	1085.5	46.036	36.829	1	0	-8.0849	-1.6525	-17.567	-15.397	3.4307	-2.7769	18.657	15.937	-4.6542	-4.4294	1.0901	0.53955	1496.4
2.27	228	60	NaN	5.7886	19.031	5.325	-180.4	15.53	8.4412	-30.515	-720.62	1096.4	30.928	774.44	1085.5	41.975	37.735	1	0	-8.0644	-1.6312	-17.569	-15.399	3.4353	-2.7532	18.614	15.947	-4.6292	-4.3844	1.0448	0.54807	1496.4
2.28	229	60	NaN	5.7895	18.991	5.368	-180.4	15.544	8.4765	-30.466	-720.57	1096.4	31.038	774.45	1085.5	40.345	38.621	1	0	-8.044	-1.61	-17.572	-15.401	3.4337	-2.7582	18.575	15.96	-4.6103	-4.3682	1.0034	0.5592	1496.3
2.29	230	60	NaN	5.7979	18.957	5.4038	-180.42	15.592	8.3668	-30.409	-720.55	1096.3	30.763	774.4	1085.5	40.241	38.408	1	0	-8.0235	-1.5887	-17.574	-15.403	3.4546	-2.7663	18.543	16.006	-4.5689	-4.355	0.9695	0.60281	1496.2
2.3	231	60	NaN	5.8038	18.931	5.4502	-180.46	15.618	8.3274	-30.438	-720.53	1096.3	30.646	774.38	1085.5	39.751	37.25	1	0	-8.0031	-1.5675	-17.576	-15.405	3.4639	-2.8012	18.519	16.03	-4.5391	-4.3687	0.94316	0.62499	1496.2
2.31	232	60	NaN	5.8163	18.912	5.488	-180.48	15.626	8.3369	-30.451	-720.51	1096.3	30.67	774.4	1085.5	39.083	36.622	1	0	-7.9826	-1.5462	-17.578	-15.408	3.475	-2.8185	18.501	16.037	-4.5076	-4.3647	0.92281	0.62989	1496.2
2.32	233	60	NaN	5.839	18.899	5.5071	-180.45	15.619	8.3815	-30.399	-720.48	1096.2	30.817	774.45	1085.5	39.249	36.084	1	0	-8.0234	-1.5885	-17.576	-15.406	3.4941	-2.7987	18.488	16.03	-4.5292	-4.3872	0.91144	0.6239	1496.2
2.33	234	60	NaN	5.8531	18.892	5.5157	-180.47	15.615	8.4053	-30.379	-720.46	1096.2	30.906	774.46	1085.5	38.957	38.096	1	0	-8.0837	-1.6513	-17.574	-15.403	3.5056	-2.8179	18.481	16.026	-4.5781	-4.4692	0.90757	0.62232	1496.2
2.34	235	60	NaN	5.8684	18.887	5.5329	-180.47	15.63	8.3588	-30.406	-720.43	1096.2	30.777	774.43	1085.5	37.163	37.679	1	0	-8.1441	-1.7141	-17.571	-15.401	3.5246	-2.8173	18.477	16.039	-4.6195	-4.5314	0.90624	0.63853	1496.2
2.35	236	60	NaN	5.8806	18.886	5.544	-180.48	15.638	8.3124	-30.436	-720.4	1096.2	30.634	774.42	1085.5	39.756	37.715	1	0	-8.1791	-1.7505	-17.57	-15.4	3.5412	-2.8242	18.477	16.046	-4.6379	-4.5747	0.90697	0.64646	1496.1
2.36	237	60	NaN	5.8869	18.89	5.5402	-180.52	15.623	8.3122	-30.446	-720.37	1096.2	30.611	774.45	1085.5	39.829	37.907	1	0	-8.1858	-1.7575	-17.571	-15.401	3.5479	-2.8549	18.482	16.031	-4.6379	-4.6123	0.91051	0.6304	1496.1
2.37	238	60	NaN	5.8817	18.899	5.5451	-180.51	15.603	8.3585	-30.588	-720.32	1096.1	30.759	774.46	1085.5	39.032	37.276	1	0	-8.1336	-1.7032	-17.57	-15.4	3.5315	-2.8637	18.491	16.011	-4.6021	-4.5669	0.92135	0.61104	1496.1
2.38	239	60	NaN	5.8735	18.911	5.5449	-180.48	15.594	8.352	-30.701	-720.28	1096.1	30.757	774.45	1085.5	40.799	37.892	1	0	-8.0693	-1.6363	-17.569	-15.398	3.519	-2.8352	18.504	16.001	-4.5503	-4.4715	0.93515	0.6028	1496
2.39	240	60	NaN	5.8618	18.924	5.5345	-180.45	15.59	8.3243	-30.808	-720.25	1096.1	30.69	774.42	1085.5	39.397	38.492	1	0	-8.4126	-1.9932	-17.566	-15.396	3.5057	-2.8064	18.516	15.997	-4.9069	-4.7996	0.95012	0.60162	1496
2.4	241	60	NaN	5.8465	18.935	5.5098	-180.45	15.588	8.2998	-30.927	-720.22	1096.1	30.625	774.39	1085.5	38.685	38.061	1	0	-8.775	-2.37	-17.562	-15.392	3.4883	-2.8056	18.527	15.996	-5.2868	-5.1757	0.96493	0.60433	1495.9
2.41	242	60	NaN	5.8396	18.947	5.4826	-180.44	15.575	8.3137	-30.956	-720.19	1096.2	30.67	774.39	1085.5	39.188	35.651	1	0	-8.4699	-2.0528	-17.551	-15.38	3.4784	-2.8006	18.538	15.984	-4.9914	-4.8534	0.98706	0.60395	1495.9
2.42	243	60	NaN	5.8264	18.961	5.4667	-180.45	15.575	8.3062	-31.044	-720.18	1096.2	30.636	774.38	1085.5	39.746	36.649	1	0	-8.1353	-1.705	-17.543	-15.373	3.4632	-2.8161	18.551	15.985	-4.6721	-4.521	1.0084	0.61204	1495.9
2.43	244	60	NaN	5.8143	18.984	5.4506	-180.47	15.579	8.2966	-31.138	-720.16	1096.2	30.597	774.37	1085.5	39.71	38.975	1	0	-7.77	-1.3251	-17.539	-15.368	3.449	-2.8321	18.574	15.989	-4.321	-4.1573	1.0356	0.62086	1495.8
2.44	245	60	NaN	5.8102	19.025	5.4233	-180.46	15.581	8.3029	-31.193	-720.12	1096.2	30.621	774.37	1085.5	40.482	37.425	1	0	-7.1316	-0.66146	-17.533	-15.363	3.4417	-2.8302	18.614	15.992	-3.69	-3.4916	1.0809	0.6289	1495.8
2.45	246	60	NaN	5.8008	19.058	5.4348	-180.42	15.591	8.3037	-31.388	-720.07	1096.2	30.638	774.35	1085.5	39.347	36.375	1	0	-6.4989	-0.0035781	-17.526	-15.355	3.4241	-2.794	18.647	16.002	-3.0748	-2.7976	1.121	0.64644	1495.8
2.46	247	60	NaN	5.8022	19.075	5.4503	-180.4	15.601	8.3165	-31.531	-720.06	1096.2	30.679	774.35	1085.5	38.63	35.035	1	0	-6.0822	0.42959	-17.513	-15.343	3.4184	-2.7867	18.664	16.012	-2.6638	-2.3571	1.1505	0.66921	1495.7
2.47	248	60	NaN	5.8106	19.083	5.457	-180.4	15.61	8.3372	-31.618	-720.05	1096.2	30.728	774.36	1085.5	40.023	36.531	1	0	-5.614	0.91636	-17.502	-15.332	3.4217	-2.79	18.672	16.021	-2.1924	-1.8736	1.1705	0.68944	1495.7
2.48	249	60	NaN	5.822	19.088	5.4402	-180.39	15.615	8.361	-31.641	-720.06	1096.2	30.77	774.37	1085.5	48.476	38.394	1	0	-4.8363	1.7249	-17.492	-15.322	3.4305	-2.7832	18.679	16.024	-1.4058	-1.0583	1.1862	0.70214	1495.8
2.49	250	60	NaN	5.8316	19.083	5.4263	-180.39	15.633	8.3765	-31.644	-720.08	1096.1	30.805	774.35	1085.5	58.304	36.44	1	0	-4.1049	2.4853	-17.479	-15.309	3.4388	-2.7798	18.674	16.042	-0.66616	-0.29446	1.1951	0.73303	1495.8
2.5	251	60	NaN	5.8478	19.077	5.4231	-180.38	15.659	8.3697	-31.693	-720.11	1096.1	30.765	774.32	1085.5	59.706	37.538	1	0	-3.4186	3.1989	-17.462	-15.292	3.4546	-2.7768	18.67	16.066	0.03603	0.42207	1.2078	0.77393	1495.8
2.51	252	60	NaN	5.8588	19.075	5.4265	-180.38	15.685	8.3586	-31.768	-720.13	1096.1	30.705	774.3	1085.5	60.698	37.597	1	0	-3.2341	3.3906	-17.461	-15.291	3.465	-2.7744	18.669	16.091	0.23084	0.61628	1.2076	0.79999	1495.8
2.52	253	60	NaN	5.848	19.08	5.4313	-180.38	15.705	8.3679	-31.839	-720.14	1096.1	30.704	774.29	1085.5	61.57	40.671	1	0	-3.0558	3.576	-17.463	-15.293	3.4516	-2.7724	18.675	16.111	0.39576	0.80362	1.2116	0.81763	1495.8
2.53	254	60	NaN	5.839	19.081	5.445	-180.36	15.681	8.454	-31.949	-720.16	1096.1	30.903	774.38	1085.5	61.583	39.223	1	0	-2.6128	4.0366	-17.467	-15.296	3.4309	-2.7714	18.675	16.087	0.81804	1.2652	1.2087	0.79048	1495.9
2.54	255	60	NaN	5.8339	19.106	5.4351	-180.36	15.684	8.4834	-31.984	-720.15	1096.1	30.951	774.42	1085.5	63.391	39.155	1	0	-2.0278	4.6448	-17.467	-15.297	3.4227	-2.7713	18.7	16.089	1.3948	1.8734	1.2333	0.79281	1495.9
2.55	256	60	NaN	5.8296	19.139	5.418	-180.36	15.691	8.4868	-32	-720.12	1096.1	30.93	774.43	1085.5	65.148	40.591	1	0	-1.3392	5.3607	-17.465	-15.295	3.4185	-2.7692	18.733	16.097	2.0793	2.5915	1.2683	0.8024	1495.9
2.56	257	60	NaN	5.8206	19.152	5.4229	-180.34	15.663	8.5241	-32.1	-720.12	1096.1	30.995	774.47	1085.5	65.475	40.515	1	0	-0.71495	6.0098	-17.465	-15.295	3.4033	-2.7598	18.746	16.069	2.6883	3.2499	1.2809	0.77448	1496
2.57	258	60	NaN	5.8138	19.157	5.4093	-180.35	15.682	8.496	-32.104	-720.14	1096.1	30.904	774.48	1085.5	66.085	39.8	1	0	-0.14947	6.5977	-17.467	-15.297	3.3999	-2.7616	18.752	16.087	3.2504	3.8361	1.2844	0.79015	1496
2.58	259	60	NaN	5.8072	19.164	5.3953	-180.35	15.692	8.5083	-32.115	-720.16	1096.1	30.92	774.48	1085.5	65.758	39.543	1	0	0.90697	7.696	-17.475	-15.304	3.3922	-2.7624	18.76	16.097	4.2992	4.9336	1.2852	0.79247	1496
2.59	260	60	NaN	5.8005	19.174	5.383	-180.34	15.69	8.5444	-32.132	-720.17	1096.1	30.999	774.48	1085.5	66.684	40.587	1	0	1.9327	8.7624	-17.478	-15.308	3.3819	-2.7625	18.769	16.095	5.3146	6	1.2907	0.78648	1496
2.6	261	60	NaN	5.7937	19.181	5.3738	-180.34	15.676	8.5574	-32.136	-720.17	1096.1	31.024	774.53	1085.5	66.595	40.368	1	0	2.6379	9.4956	-17.469	-15.298	3.3741	-2.7638	18.775	16.081	6.0119	6.7318	1.3069	0.78266	1496.1
2.61	262	60	NaN	5.7881	19.173	5.3477	-180.33	15.685	8.5195	-32.092	-720.22	1096.1	30.883	774.52	1085.5	66.263	40.679	1	0	3.0859	9.9614	-17.468	-15.298	3.3756	-2.7453	18.769	16.089	6.4615	7.2161	1.3004	0.79096	1496.1
2.62	263	60	NaN	5.7774	19.169	5.3326	-180.32	15.688	8.5071	-32.074	-720.25	1096.1	30.813	774.51	1085.5	66.579	43.371	1	0	3.3605	10.247	-17.475	-15.305	3.3683	-2.7292	18.765	16.092	6.7288	7.5176	1.2898	0.78763	1496.1
2.63	264	60	NaN	5.765	19.163	5.3338	-180.31	15.675	8.5193	-32.073	-720.27	1096.1	30.817	774.52	1085.5	66.241	42.32	1	0	3.9041	10.812	-17.475	-15.305	3.3559	-2.7172	18.758	16.079	7.26	8.0949	1.2831	0.77448	1496.1
2.64	265	60	NaN	5.7602	19.137	5.3581	-180.3	15.625	8.5363	-32.053	-720.34	1096.1	30.835	774.57	1085.5	66.289	41.199	1	0	4.4612	11.391	-17.475	-15.305	3.3514	-2.707	18.733	16.03	7.8126	8.6842	1.2576	0.72498	1496.3
2.65	266	60	NaN	5.7645	19.124	5.3601	-180.29	15.603	8.5187	-31.996	-720.4	1096.1	30.76	774.59	1085.5	66.21	42.737	1	0	4.7712	11.713	-17.473	-15.303	3.3608	-2.692	18.72	16.007	8.1319	9.0214	1.2468	0.70456	1496.3
2.66	267	60	NaN	5.7724	19.118	5.3604	-180.28	15.581	8.526	-31.933	-720.44	1096.1	30.766	774.62	1085.5	66.68	40.16	1	0	5.0012	11.953	-17.471	-15.301	3.371	-2.6853	18.714	15.985	8.3722	9.2674	1.2432	0.68388	1496.4
2.67	268	60	NaN	5.7838	19.12	5.3612	-180.28	15.559	8.5437	-31.863	-720.46	1096.1	30.809	774.64	1085.5	66.486	39.584	1	0	5.0785	12.033	-17.471	-15.3	3.3835	-2.6827	18.717	15.962	8.462	9.3503	1.2464	0.66158	1496.4
2.68	269	60	NaN	5.8007	19.138	5.3607	-180.28	15.547	8.5066	-31.768	-720.42	1096.1	30.704	774.62	1085.5	66.485	40.606	1	0	4.9645	11.914	-17.474	-15.304	3.4079	-2.668	18.735	15.951	8.3724	9.2464	1.2603	0.6467	1496.4
2.69	270	60	NaN	5.8016	19.133	5.3896	-180.28	15.535	8.5231	-31.807	-720.45	1096.1	30.764	774.62	1085.5	66.656	41.221	1	0	4.7295	11.67	-17.48	-15.31	3.4051	-2.674	18.728	15.939	8.1346	8.9961	1.2481	0.62917	1496.4
2.7	271	60	NaN	5.8089	19.13	5.4017	-180.28	15.525	8.5169	-31.77	-720.48	1096.1	30.762	774.62	1085.5	66.798	40.564	1	0	4.7229	11.663	-17.481	-15.311	3.4139	-2.6754	18.725	15.93	8.1368	8.9879	1.2444	0.61873	1496.4
2.71	272	60	NaN	5.8236	19.132	5.3963	-180.28	15.519	8.4863	-31.649	-720.5	1096.1	30.69	774.6	1085.5	66.889	41.353	1	0	4.7596	11.701	-17.481	-15.311	3.436	-2.6705	18.727	15.925	8.1956	9.031	1.2452	0.61351	1496.4
2.72	273	60	NaN	5.8358	19.124	5.4003	-180.29	15.53	8.4741	-31.557	-720.53	1096.1	30.662	774.56	1085.6	67.215	41.874	1	0	4.8721	11.818	-17.481	-15.311	3.4528	-2.6693	18.719	15.934	8.3249	9.1491	1.238	0.62365	1496.4
2.73	274	60	NaN	5.8422	19.119	5.4569	-180.3	15.544	8.4834	-31.55	-720.54	1096.2	30.74	774.51	1085.5	67.547	42.323	1	0	4.9985	11.95	-17.481	-15.311	3.4564	-2.6873	18.713	15.951	8.4549	9.2625	1.232	0.63989	1496.4
2.74	275	60	NaN	5.8519	19.111	5.4881	-180.32	15.56	8.4893	-31.516	-720.55	1096.2	30.805	774.46	1085.5	67.7	41.792	1	0	5.1626	12.12	-17.481	-15.311	3.4649	-2.7048	18.704	15.967	8.6275	9.4156	1.2226	0.65659	1496.3
2.75	276	60	NaN	5.8634	19.097	5.4838	-180.33	15.575	8.4856	-31.445	-720.56	1096.2	30.833	774.41	1085.5	67.738	42.071	1	0	5.2723	12.234	-17.484	-15.313	3.478	-2.7168	18.689	15.983	8.7503	9.5177	1.2056	0.66935	1496.3
2.76	277	60	NaN	5.8617	19.074	5.4775	-180.34	15.586	8.4704	-31.409	-720.6	1096.2	30.827	774.34	1085.5	67.817	41.586	1	0	5.3494	12.315	-17.488	-15.318	3.4778	-2.721	18.667	15.994	8.8272	9.5936	1.1789	0.67616	1496.3
2.77	278	60	NaN	5.8622	19.059	5.4736	-180.34	15.579	8.4601	-31.388	-720.58	1096.2	30.809	774.33	1085.5	67.959	42.159	1	0	5.0967	12.052	-17.495	-15.325	3.4797	-2.7238	18.651	15.987	8.5764	9.3281	1.156	0.66197	1496.2
2.78	279	60	NaN	5.8577	19.038	5.4804	-180.35	15.569	8.4619	-31.414	-720.58	1096.2	30.817	774.31	1085.5	68.118	40.586	1	0	4.7771	11.72	-17.501	-15.331	3.4739	-2.7305	18.63	15.977	8.251	8.9891	1.1292	0.64674	1496.2
2.79	280	60	NaN	5.8473	19.008	5.4956	-180.35	15.56	8.4675	-31.478	-720.59	1096.2	30.838	774.3	1085.5	67.958	42.201	1	0	4.3412	11.266	-17.505	-15.335	3.4603	-2.7415	18.6	15.968	7.8015	8.525	1.0952	0.63333	1496.2
2.8	281	60	NaN	5.8377	18.962	5.495	-180.37	15.537	8.4216	-31.483	-720.58	1096.2	30.751	774.31	1085.6	67.778	41.594	1	0	4.3646	11.291	-17.513	-15.343	3.4537	-2.7497	18.555	15.944	7.8184	8.5411	1.0422	0.60089	1496.2
2.81	282	60	NaN	5.8333	18.904	5.4864	-180.38	15.508	8.4435	-31.479	-720.59	1096.2	30.842	774.31	1085.6	67.624	40.219	1	0	4.5843	11.519	-17.524	-15.353	3.4461	-2.7668	18.498	15.913	8.0304	8.7524	0.9747	0.55936	1496.2
2.82	283	60	NaN	5.8309	18.855	5.4762	-180.41	15.49	8.4374	-31.462	-720.59	1096.1	30.839	774.3	1085.6	67.527	41.583	1	0	4.7487	11.69	-17.534	-15.364	3.4445	-2.796	18.45	15.895	8.1932	8.8941	0.91659	0.53114	1496.2
2.83	284	60	NaN	5.8298	18.82	5.4689	-180.45	15.488	8.387	-31.44	-720.59	1096.1	30.698	774.28	1085.6	67.612	40.143	1	0	4.8823	11.829	-17.544	-15.373	3.4495	-2.8331	18.416	15.892	8.3318	8.9959	0.8726	0.51844	1496.2
2.84	285	60	NaN	5.8318	18.779	5.4803	-180.46	15.47	8.4101	-31.469	-720.6	1096.1	30.772	774.3	1085.6	67.583	41.208	1	0	4.5668	11.501	-17.547	-15.377	3.4477	-2.8398	18.378	15.872	8.0144	8.6611	0.83022	0.49469	1496.2
2.85	286	60	NaN	5.8386	18.761	5.4798	-180.47	15.482	8.3469	-31.458	-720.56	1096.1	30.635	774.24	1085.7	67.581	41.006	1	0	4.377	11.304	-17.554	-15.384	3.4599	-2.8513	18.361	15.882	7.8369	8.4524	0.80726	0.49803	1496.1
2.86	287	60	NaN	5.8408	18.74	5.4957	-180.48	15.482	8.2954	-31.513	-720.52	1096.1	30.501	774.2	1085.7	67.79	41.545	1	0	4.4106	11.339	-17.566	-15.395	3.465	-2.8594	18.341	15.881	7.8756	8.4792	0.77572	0.48516	1496
2.87	288	60	NaN	5.8357	18.711	5.5326	-180.48	15.456	8.2914	-31.649	-720.51	1096.1	30.458	774.23	1085.7	68.36	43.909	1	0	3.936	10.845	-17.578	-15.408	3.4564	-2.8622	18.313	15.854	7.3924	7.983	0.7349	0.44637	1496.1
2.88	289	60	NaN	5.8351	18.725	5.5223	-180.49	15.435	8.2858	-31.626	-720.42	1096.1	30.48	774.26	1085.7	68.387	41.607	1	0	3.3231	10.208	-17.59	-15.42	3.4558	-2.8733	18.327	15.833	6.7789	7.3347	0.73629	0.41284	1496
2.89	290	60	NaN	5.8376	18.724	5.5098	-180.51	15.394	8.3194	-31.628	-720.38	1096.1	30.62	774.32	1085.7	67.703	42.088	1	0	3.4599	10.35	-17.597	-15.427	3.4528	-2.893	18.327	15.791	6.9127	7.4572	0.72979	0.36392	1496
2.9	291	60	NaN	5.8433	18.725	5.4963	-180.52	15.353	8.3254	-31.64	-720.35	1096	30.684	774.37	1085.7	67.165	40.495	1	0	3.5961	10.492	-17.604	-15.434	3.4557	-2.9101	18.329	15.749	7.0518	7.5817	0.72472	0.31513	1496.1
2.91	292	60	NaN	5.8519	18.733	5.4831	-180.53	15.323	8.2797	-31.656	-720.31	1096	30.598	774.39	1085.7	63.292	41.712	1	0	3.7068	10.607	-17.611	-15.441	3.4669	-2.9185	18.339	15.718	7.1737	7.6884	0.72785	0.27663	1496
2.92	293	60	NaN	5.8548	18.742	5.4786	-180.52	15.297	8.3089	-31.674	-720.28	1096	30.699	774.4	1085.7	57.072	39.426	1	0	4.1668	11.085	-17.624	-15.454	3.4653	-2.9137	18.348	15.691	7.632	8.1714	0.7241	0.23726	1496
2.93	294	60	NaN	5.8479	18.752	5.4826	-180.51	15.247	8.336	-31.742	-720.25	1096	30.784	774.49	1085.7	49.324	37.614	0	0	5.2012	12.161	-17.647	-15.477	3.4526	-2.9055	18.358	15.641	8.6538	9.2551	0.71122	0.16428	1496.1
2.94	295	60	NaN	5.8394	18.762	5.4721	-180.5	15.201	8.3483	-31.765	-720.24	1096	30.845	774.57	1085.7	36.473	39.493	0	0	7.0133	14.045	-17.701	-15.53	3.441	-2.9016	18.368	15.595	10.454	11.143	0.66767	0.064265	1496.2
2.95	296	60	NaN	5.8342	18.773	5.435	-180.51	15.174	8.3383	-31.696	-720.25	1096	30.88	774.59	1085.7	41.299	35.272	0	0	8.9102	16.017	-17.761	-15.59	3.4371	-2.9068	18.38	15.567	12.347	13.11	0.61942	-0.023681	1496.2
2.96	297	60	NaN	5.8282	18.805	5.4196	-180.52	15.111	8.323	-31.723	-720.26	1096	30.923	774.68	1085.7	37.207	39.34	0	0	8.8668	15.972	-17.768	-15.598	3.4285	-2.9165	18.412	15.503	12.295	13.055	0.64357	-0.094721	1496.3
2.97	298	60	NaN	5.8225	18.847	5.4159	-180.52	15.053	8.3523	-31.765	-720.26	1096	31.084	774.75	1085.7	39.248	37.029	0	0	8.6057	15.7	-17.778	-15.608	3.4153	-2.9295	18.454	15.446	12.021	12.771	0.67644	-0.16204	1496.4
2.98	299	60	NaN	5.8164	18.89	5.4228	-180.52	15.013	8.3701	-31.822	-720.26	1096	31.204	774.8	1085.7	37.373	37.873	0	0	8.0699	15.143	-17.79	-15.62	3.4025	-2.9368	18.497	15.406	11.472	12.206	0.70756	-0.21348	1496.4
2.99	300	60	NaN	5.8096	18.928	5.439	-180.52	15	8.3387	-31.894	-720.26	1096	31.177	774.84	1085.8	40.2	37.089	0	0	7.6162	14.671	-17.801	-15.631	3.394	-2.9322	18.535	15.393	11.01	11.739	0.73342	-0.23825	1496.5
3	301	60	NaN	5.809	18.987	5.4291	-180.51	14.943	8.3705	-31.886	-720.25	1096.1	31.363	774.96	1085.7	38.841	38.785	0	0	7.2927	14.335	-17.811	-15.641	3.3868	-2.9336	18.592	15.338	10.679	11.401	0.78072	-0.3034	1496.6
3.01	302	60	NaN	5.8154	19.025	5.4273	-180.51	14.943	8.3184	-31.894	-720.25	1096.1	31.282	774.94	1085.8	39.53	39.051	0	0	7.1291	14.165	-17.827	-15.657	3.3959	-2.9306	18.63	15.337	10.525	11.234	0.80235	-0.31973	1496.6
3.02	303	60	NaN	5.8211	19.054	5.4197	-180.51	14.958	8.2428	-31.885	-720.27	1096.1	31.142	774.91	1085.8	37.508	36.508	0	0	7.0147	14.046	-17.845	-15.675	3.4073	-2.9269	18.66	15.352	10.422	11.119	0.81412	-0.32282	1496.5
3.03	304	60	NaN	5.8195	19.085	5.3947	-180.51	14.955	8.1954	-31.831	-720.32	1096.1	31.121	774.96	1085.8	39.851	39.734	0	0	6.8705	13.896	-17.863	-15.693	3.4087	-2.9257	18.691	15.349	10.279	10.97	0.82789	-0.34425	1496.6
3.04	305	60	NaN	5.821	19.111	5.3952	-180.52	14.93	8.2357	-31.845	-720.32	1096.1	31.302	775.05	1085.8	41.247	37.431	0	0	6.7594	13.781	-17.873	-15.703	3.4029	-2.9357	18.716	15.325	10.162	10.845	0.84257	-0.37758	1496.7
3.05	306	60	NaN	5.8209	19.121	5.4042	-180.52	14.921	8.2326	-31.875	-720.33	1096.1	31.322	775.09	1085.8	38.493	38.25	0	0	6.686	13.704	-17.873	-15.703	3.401	-2.9359	18.725	15.317	10.087	10.768	0.85167	-0.38605	1496.8
3.06	307	60	NaN	5.8157	19.127	5.416	-180.51	14.927	8.2134	-31.914	-720.36	1096.1	31.306	775.11	1085.8	39.762	38.736	0	0	7.1949	14.233	-17.897	-15.726	3.395	-2.9345	18.731	15.323	10.59	11.299	0.83384	-0.4037	1496.8
3.07	308	60	NaN	5.8018	19.141	5.425	-180.51	14.945	8.2062	-31.957	-720.39	1096.2	31.384	775.13	1085.8	38.863	35.504	0	0	7.8334	14.897	-17.925	-15.755	3.3765	-2.9401	18.744	15.342	11.21	11.957	0.81904	-0.41331	1496.9
3.08	309	60	NaN	5.7857	19.138	5.4187	-180.51	14.998	8.1367	-31.95	-720.42	1096.2	31.237	775.08	1085.8	37.917	38.172	0	0	7.1644	14.202	-17.922	-15.752	3.3663	-2.9259	18.742	15.394	10.531	11.276	0.8194	-0.35815	1496.9
3.09	310	60	NaN	5.7608	19.116	5.4161	-180.51	15.041	8.0854	-31.966	-720.48	1096.2	31.143	775.04	1085.9	39.174	38.997	0	0	6.3164	13.32	-17.913	-15.743	3.3445	-2.9241	18.72	15.437	9.6609	10.396	0.8063	-0.30575	1496.9
3.1	311	60	NaN	5.732	19.077	5.4155	-180.53	15.087	8.0418	-31.983	-720.56	1096.2	31.093	775.01	1085.9	39.248	37.756	0	0	7.0419	14.074	-17.93	-15.76	3.3169	-2.9405	18.682	15.482	10.359	11.134	0.75173	-0.27767	1496.9
3.11	312	60	NaN	5.7051	19.027	5.4147	-180.57	15.147	7.991	-31.968	-720.62	1096.2	31.072	774.95	1085.9	38.324	37.957	0	0	6.8751	13.901	-17.928	-15.757	3.2915	-2.9826	18.632	15.542	10.167	10.918	0.70434	-0.21559	1496.9
3.12	313	60	NaN	5.6882	18.999	5.4255	-180.58	15.152	8.0044	-32.001	-720.65	1096.2	31.122	774.99	1085.9	39.112	38.145	0	0	5.7575	12.739	-17.905	-15.735	3.2715	-2.9964	18.604	15.547	9.029	9.7425	0.69852	-0.18734	1497
3.13	314	60	NaN	5.6773	18.967	5.4346	-180.58	15.176	7.9914	-32.016	-720.68	1096.2	31.1	774.97	1085.9	39.05	40.116	0	0	5.7313	12.712	-17.902	-15.732	3.2609	-3	18.573	15.571	8.9921	9.7117	0.67079	-0.16051	1497
3.14	315	60	NaN	5.6674	18.933	5.444	-180.59	15.204	7.9661	-32.033	-720.72	1096.2	31.04	774.92	1085.9	37.95	39.949	0	0	5.8933	12.88	-17.901	-15.731	3.2526	-3.0004	18.539	15.598	9.1459	9.8796	0.63816	-0.13226	1497
3.15	316	60	NaN	5.6513	18.898	5.4575	-180.59	15.21	7.9547	-32.079	-720.76	1096.2	31.005	774.94	1085.9	40.775	39.879	0	0	5.9631	12.953	-17.894	-15.724	3.2362	-3.0072	18.504	15.604	9.1993	9.9455	0.61004	-0.11996	1497.1
3.16	317	60	NaN	5.6495	18.865	5.4499	-180.6	15.221	7.9437	-32.047	-720.78	1096.1	30.968	774.93	1085.9	42.385	40.354	0	0	6.0632	13.057	-17.89	-15.72	3.2371	-3.0076	18.472	15.614	9.3003	10.049	0.58215	-0.10583	1497.1
3.17	318	60	NaN	5.6431	18.832	5.4398	-180.6	15.233	7.9701	-32.009	-720.81	1096.1	31.015	774.91	1085.9	39.146	38.861	0	0	6.3377	13.342	-17.906	-15.735	3.2303	-3.0177	18.44	15.625	9.568	10.324	0.5342	-0.11014	1497.1
3.18	319	60	NaN	5.632	18.806	5.4381	-180.62	15.245	8.0044	-32.002	-720.84	1096.1	31.073	774.88	1085.9	41.107	37.334	0	0	6.0165	13.008	-17.894	-15.724	3.2172	-3.0346	18.415	15.636	9.2337	9.9737	0.52115	-0.08768	1497.1
3.19	320	60	NaN	5.6184	18.807	5.4624	-180.64	15.254	7.9897	-32.089	-720.82	1096.1	31.002	774.82	1085.9	41.073	39.889	0	0	5.1048	12.06	-17.856	-15.685	3.2029	-3.0519	18.415	15.646	8.3077	9.0085	0.55977	-0.039811	1497
3.2	321	60	NaN	5.6251	18.81	5.461	-180.64	15.246	8.0159	-32.072	-720.82	1096.1	31.045	774.81	1085.8	38.814	39.609	0	0	4.6808	11.62	-17.84	-15.67	3.2087	-3.0595	18.418	15.637	7.8895	8.56	0.57789	-0.032215	1497
3.21	322	60	NaN	5.6281	18.816	5.4701	-180.65	15.238	8.0445	-32.097	-720.83	1096.1	31.092	774.79	1085.8	39.265	38.086	0	0	4.2639	11.186	-17.831	-15.66	3.2089	-3.0693	18.423	15.63	7.4727	8.1167	0.59245	-0.030133	1497
3.22	323	60	NaN	5.6335	18.827	5.4738	-180.65	15.222	8.0726	-32.109	-720.83	1096.1	31.122	774.79	1085.8	38.128	39.94	0	0	3.5681	10.463	-17.83	-15.66	3.2126	-3.0714	18.433	15.616	6.7807	7.3912	0.60253	-0.043912	1497
3.23	324	60	NaN	5.6598	18.847	5.4301	-180.63	15.178	8.1028	-31.954	-720.82	1096.1	31.115	774.83	1085.7	39.768	37.306	0	0	3.1401	10.018	-17.825	-15.654	3.2452	-3.0412	18.451	15.575	6.3853	6.9765	0.62666	-0.079947	1497
3.24	325	60	NaN	5.6593	18.849	5.4419	-180.63	15.187	8.1128	-32.002	-720.85	1096.1	31.103	774.77	1085.7	39.408	37.706	0	0	2.9076	9.776	-17.815	-15.645	3.2432	-3.0437	18.453	15.583	6.1508	6.7323	0.63771	-0.061508	1497
3.25	326	60	NaN	5.665	18.883	5.4411	-180.64	15.173	8.1392	-31.997	-720.84	1096.1	31.147	774.72	1085.7	39.465	37.959	0	0	2.7485	9.6106	-17.807	-15.637	3.2474	-3.0611	18.485	15.571	5.9959	6.5495	0.67756	-0.066361	1496.9
3.26	327	60	NaN	5.6752	18.935	5.4323	-180.66	15.144	8.1636	-31.959	-720.8	1096.1	31.187	774.69	1085.7	38.574	36.095	0	0	2.6581	9.5166	-17.801	-15.631	3.2574	-3.0808	18.535	15.544	5.9155	6.4359	0.73415	-0.086455	1496.9
3.27	328	60	NaN	5.6742	18.958	5.4503	-180.66	15.148	8.1262	-32.022	-720.81	1096.2	31.048	774.63	1085.7	38.694	37.355	0	0	2.5089	9.3614	-17.803	-15.633	3.2592	-3.0758	18.558	15.549	5.768	6.2857	0.7542	-0.084228	1496.8
3.28	329	60	NaN	5.6714	19.006	5.4591	-180.67	15.09	8.23	-32.039	-720.79	1096.2	31.318	774.68	1085.6	39.64	38.33	0	0	2.4611	9.3117	-17.806	-15.636	3.2455	-3.0921	18.602	15.495	5.7066	6.2197	0.79547	-0.14139	1496.8
3.29	330	60	NaN	5.6735	19.058	5.4514	-180.67	15.061	8.282	-32.003	-720.77	1096.2	31.44	774.65	1085.6	37.884	38.284	0	0	2.7764	9.6396	-17.806	-15.636	3.2442	-3.1037	18.651	15.467	6.0206	6.5358	0.84529	-0.16879	1496.8
3.3	331	60	NaN	5.6783	19.106	5.4345	-180.68	15.061	8.2791	-31.944	-720.75	1096.2	31.411	774.56	1085.6	39.494	38.319	0	0	2.6481	9.5062	-17.809	-15.639	3.2521	-3.1091	18.7	15.468	5.9003	6.3972	0.8905	-0.17121	1496.7
3.31	332	60	NaN	5.6756	19.14	5.4341	-180.69	15.046	8.3114	-31.953	-720.73	1096.2	31.504	774.55	1085.6	39.291	36.415	0	0	2.2127	9.0535	-17.814	-15.644	3.2456	-3.1162	18.731	15.455	5.4583	5.9374	0.91724	-0.18886	1496.7
3.32	333	60	NaN	5.6777	19.163	5.4354	-180.68	15.052	8.2782	-31.958	-720.73	1096.3	31.381	774.49	1085.6	40.315	37.44	0	0	2.5112	9.3639	-17.813	-15.643	3.252	-3.1035	18.754	15.461	5.7633	6.2604	0.94129	-0.18203	1496.6
3.33	334	60	NaN	5.6795	19.192	5.4363	-180.67	15.052	8.2515	-31.96	-720.71	1096.3	31.288	774.42	1085.6	38.994	38.607	0	0	2.8512	9.7174	-17.812	-15.642	3.2572	-3.0962	18.783	15.462	6.1084	6.6212	0.97073	-0.17972	1496.5
3.34	335	60	NaN	5.6818	19.224	5.4365	-180.68	15.043	8.2492	-31.959	-720.68	1096.3	31.282	774.38	1085.5	40.182	39.694	0	0	3.2913	10.175	-17.814	-15.644	3.2597	-3.098	18.813	15.453	6.551	7.077	0.99884	-0.19031	1496.4
3.35	336	60	NaN	5.691	19.235	5.4366	-180.68	15.025	8.2821	-31.943	-720.68	1096.3	31.381	774.37	1085.5	40.184	38.485	0	0	3.7211	10.622	-17.819	-15.648	3.2656	-3.1032	18.823	15.437	6.9867	7.5186	1.0046	-0.21156	1496.4
3.36	337	60	NaN	5.6948	19.228	5.443	-180.67	15.028	8.2779	-31.961	-720.68	1096.3	31.37	774.32	1085.5	39.569	38.647	0	0	4.0809	10.996	-17.829	-15.659	3.2691	-3.0947	18.816	15.44	7.35	7.9012	0.9868	-0.21929	1496.4
3.37	338	60	NaN	5.7015	19.211	5.444	-180.66	15.013	8.3095	-31.951	-720.69	1096.3	31.471	774.32	1085.5	38.518	35.727	0	0	4.1891	11.108	-17.837	-15.666	3.2723	-3.0882	18.798	15.425	7.4614	8.0201	0.96196	-0.24145	1496.4
3.38	339	60	NaN	5.711	19.185	5.4418	-180.65	14.98	8.3694	-31.92	-720.69	1096.3	31.658	774.38	1085.5	40.284	37.327	0	0	4.1354	11.053	-17.841	-15.671	3.276	-3.085	18.773	15.392	7.4114	7.9675	0.93151	-0.27887	1496.5
3.39	340	60	NaN	5.7124	19.157	5.4602	-180.64	14.979	8.3304	-31.965	-720.7	1096.3	31.548	774.36	1085.5	39.389	36.651	0	0	4.1821	11.101	-17.849	-15.679	3.2799	-3.0728	18.744	15.391	7.462	8.0283	0.89495	-0.28778	1496.4
3.4	341	60	NaN	5.716	19.128	5.4635	-180.64	14.995	8.3111	-31.954	-720.68	1096.3	31.504	774.31	1085.5	38.533	36.535	0	0	4.2274	11.148	-17.856	-15.685	3.2854	-3.0661	18.716	15.406	7.5129	8.0821	0.86094	-0.27893	1496.4
3.41	342	60	NaN	5.7162	19.087	5.4576	-180.63	15.013	8.2829	-31.911	-720.66	1096.2	31.446	774.27	1085.5	39.472	36.34	0	0	4.2623	11.184	-17.858	-15.687	3.2894	-3.056	18.676	15.424	7.5518	8.1284	0.81884	-0.26354	1496.3
3.42	343	60	NaN	5.7107	19.032	5.4504	-180.62	15.027	8.2471	-31.867	-720.65	1096.2	31.373	774.25	1085.5	39.87	38.294	0	0	4.2221	11.143	-17.859	-15.689	3.2884	-3.0442	18.623	15.436	7.5104	8.0985	0.76418	-0.25253	1496.3
3.43	344	60	NaN	5.6964	18.984	5.4771	-180.63	15.015	8.2662	-31.967	-720.66	1096.2	31.442	774.31	1085.5	40.102	36.19	0	0	3.9779	10.889	-17.858	-15.688	3.2677	-3.0567	18.575	15.424	7.2456	7.832	0.71743	-0.26423	1496.4
3.44	345	60	NaN	5.6941	18.946	5.4764	-180.62	15.019	8.2619	-31.946	-720.65	1096.2	31.443	774.31	1085.5	39.635	38.7	0	0	3.8063	10.71	-17.857	-15.686	3.2661	-3.053	18.538	15.427	7.0724	7.6574	0.68129	-0.2597	1496.3
3.45	346	60	NaN	5.6881	18.896	5.4767	-180.62	15.026	8.2585	-31.937	-720.62	1096.1	31.456	774.32	1085.5	39.284	37.058	0	0	3.6788	10.578	-17.855	-15.685	3.2599	-3.0511	18.489	15.433	6.9388	7.5267	0.63418	-0.25221	1496.3
3.46	347	60	NaN	5.6753	18.833	5.4843	-180.63	15.03	8.2639	-31.976	-720.58	1096.1	31.506	774.38	1085.5	39.354	37.883	0	0	4.1873	11.106	-17.846	-15.676	3.2438	-3.0573	18.427	15.435	7.4311	8.0492	0.58108	-0.24089	1496.3
3.47	348	60	NaN	5.6778	18.808	5.4645	-180.63	15.02	8.2703	-31.923	-720.56	1096.1	31.537	774.44	1085.5	39.856	37.254	0	0	4.5907	11.526	-17.842	-15.672	3.2471	-3.0644	18.402	15.426	7.8379	8.4615	0.56062	-0.2457	1496.4
3.48	349	60	NaN	5.6789	18.785	5.4625	-180.64	15.027	8.2525	-31.931	-720.55	1096.1	31.497	774.46	1085.5	38.676	37.31	0	0	4.7683	11.71	-17.846	-15.675	3.2495	-3.0661	18.38	15.432	8.0177	8.6444	0.53466	-0.24362	1496.4
3.49	350	60	NaN	5.6871	18.775	5.4638	-180.64	15.041	8.2426	-31.947	-720.51	1096.1	31.485	774.48	1085.5	39.462	36.852	0	0	4.5769	11.511	-17.848	-15.678	3.2575	-3.0715	18.371	15.444	7.8344	8.44	0.52299	-0.23369	1496.4
3.5	351	60	NaN	5.705	18.782	5.4634	-180.65	15.056	8.2494	-31.951	-720.44	1096	31.528	774.5	1085.5	38.169	36.996	0	0	4.2251	11.146	-17.85	-15.68	3.2735	-3.083	18.379	15.459	7.4986	8.0627	0.52849	-0.22113	1496.3
3.51	352	60	NaN	5.7159	18.792	5.4771	-180.65	15.067	8.2076	-31.977	-720.41	1096.1	31.423	774.49	1085.5	41.399	36.048	0	0	3.9722	10.883	-17.843	-15.673	3.2874	-3.08	18.389	15.47	7.2596	7.8028	0.54598	-0.20252	1496.3
3.52	353	60	NaN	5.7247	18.809	5.4994	-180.66	15.074	8.2109	-32.058	-720.35	1096.1	31.448	774.54	1085.5	43.374	36.326	0	0	3.7773	10.68	-17.83	-15.66	3.2922	-3.0906	18.406	15.477	7.0695	7.5896	0.57503	-0.18329	1496.3
3.53	354	60	NaN	5.7366	18.822	5.5135	-180.66	15.099	8.1876	-32.115	-720.29	1096	31.392	774.56	1085.6	61.309	36.624	0	0	3.145	10.023	-17.823	-15.652	3.3039	-3.0944	18.42	15.5	6.4489	6.9285	0.59781	-0.15228	1496.2
3.54	355	60	NaN	5.7547	18.828	5.5083	-180.66	15.149	8.1064	-32.098	-720.24	1096	31.166	774.51	1085.6	66.017	39.191	1	0	2.9122	9.7808	-17.813	-15.642	3.3312	-3.0819	18.429	15.548	6.2434	6.699	0.61645	-0.094649	1496.1
3.55	356	60	NaN	5.7809	18.824	5.4578	-180.67	15.158	8.1098	-31.931	-720.24	1096	31.203	774.57	1085.6	65.296	38.369	1	0	3.4126	10.301	-17.798	-15.628	3.3625	-3.0862	18.428	15.554	6.7751	7.2149	0.62921	-0.073812	1496.2
3.56	357	60	NaN	5.7983	18.832	5.4296	-180.66	15.17	8.1036	-31.828	-720.22	1096	31.201	774.61	1085.7	65.633	39.025	1	0	3.375	10.262	-17.792	-15.622	3.3839	-3.0779	18.436	15.565	6.7589	7.184	0.64411	-0.056656	1496.2
3.57	358	60	NaN	5.8029	18.847	5.4264	-180.66	15.184	8.0884	-31.805	-720.19	1096	31.168	774.63	1085.7	64.841	37.328	1	0	3.1231	10	-17.789	-15.619	3.3906	-3.0683	18.452	15.579	6.5137	6.9318	0.6632	-0.040365	1496.2
3.58	359	60	NaN	5.7922	18.868	5.4498	-180.65	15.198	8.0641	-31.874	-720.14	1096	31.111	774.66	1085.7	65.54	39.843	1	0	2.8743	9.7413	-17.782	-15.612	3.3794	-3.0643	18.473	15.592	6.2536	6.6771	0.69098	-0.019695	1496.2
3.59	360	60	NaN	5.7811	18.883	5.4728	-180.64	15.215	8.036	-31.921	-720.09	1096	31.032	774.68	1085.8	66.328	41.432	1	0	2.6211	9.4781	-17.775	-15.605	3.3695	-3.0549	18.49	15.609	5.9906	6.4233	0.7145	0.0040793	1496.1
3.6	361	60	NaN	5.7696	18.895	5.5142	-180.66	15.236	8.0109	-32.016	-720.05	1096.1	31.017	774.7	1085.8	66.954	40.736	1	0	2.1384	8.9763	-17.756	-15.585	3.3549	-3.079	18.502	15.629	5.4934	5.8973	0.74611	0.043521	1496.1
3.61	362	60	NaN	5.7623	18.905	5.5388	-180.68	15.26	7.9843	-32.054	-720.02	1096.1	31.004	774.73	1085.8	67.585	39.597	1	0	1.7792	8.6028	-17.744	-15.573	3.3466	-3.0971	18.512	15.652	5.1258	5.5057	0.76886	0.078965	1496.1
3.62	363	60	NaN	5.7627	18.915	5.5191	-180.67	15.286	7.9535	-31.954	-720.01	1096.1	30.946	774.75	1085.9	68.514	41.345	1	0	1.6253	8.4428	-17.743	-15.573	3.3531	-3.0785	18.523	15.678	4.9784	5.3643	0.77964	0.10518	1496.1
3.63	364	60	NaN	5.7676	18.909	5.5131	-180.67	15.29	7.988	-31.906	-720.04	1096.1	31.075	774.81	1085.9	69.482	42.435	1	0	1.4317	8.2416	-17.742	-15.571	3.3551	-3.0798	18.517	15.682	4.7868	5.1618	0.77503	0.11034	1496.2
3.64	365	60	NaN	5.7757	18.91	5.5295	-180.66	15.311	7.9792	-31.907	-720.03	1096.1	31.089	774.9	1085.9	70.643	43.013	1	0	1.1911	7.9914	-17.739	-15.569	3.3627	-3.0742	18.518	15.703	4.5538	4.9172	0.77853	0.13403	1496.3
3.65	366	60	NaN	5.7808	18.917	5.5526	-180.66	15.332	7.9642	-31.93	-720.01	1096.2	31.091	774.98	1085.9	70.115	43.029	1	0	0.62084	7.3985	-17.736	-15.566	3.3669	-3.071	18.524	15.725	3.9877	4.3275	0.78723	0.1589	1496.4
3.66	367	60	NaN	5.7768	18.926	5.5677	-180.66	15.338	7.9779	-31.948	-719.99	1096.2	31.181	775.02	1085.9	67.821	42.267	1	0	0.18596	6.9464	-17.733	-15.563	3.3589	-3.0796	18.532	15.732	3.5448	3.8668	0.79861	0.1685	1496.4
3.67	368	60	NaN	5.7716	18.938	5.5932	-180.64	15.372	7.9832	-32.011	-719.97	1096.3	31.196	775.05	1085.9	66.895	41.457	1	0	-0.075145	6.6749	-17.73	-15.559	3.3507	-3.0649	18.543	15.767	3.2755	3.6101	0.81351	0.20759	1496.4
3.68	369	60	NaN	5.7709	18.944	5.5937	-180.63	15.403	7.9504	-31.998	-719.97	1096.3	31.101	775.07	1086	66.273	43.288	1	0	-0.19061	6.5549	-17.726	-15.556	3.3541	-3.0505	18.548	15.798	3.1635	3.5044	0.82211	0.24251	1496.4
3.69	370	60	NaN	5.7702	18.942	5.5818	-180.63	15.426	7.9238	-31.952	-719.98	1096.3	31.025	775.12	1086	66.165	41.479	1	0	-0.079994	6.6699	-17.722	-15.552	3.3582	-3.0412	18.545	15.822	3.2782	3.6287	0.82277	0.26999	1496.5
3.7	371	60	NaN	5.7644	18.929	5.5717	-180.63	15.437	7.9552	-31.921	-720.02	1096.4	31.115	775.22	1086	66.395	40.863	1	0	0.083441	6.8398	-17.721	-15.551	3.3503	-3.0426	18.532	15.835	3.4338	3.7972	0.81112	0.28399	1496.6
3.71	372	60	NaN	5.7682	18.93	5.5743	-180.64	15.443	7.9731	-31.919	-720.01	1096.4	31.167	775.24	1086	68.281	43.018	1	0	0.33298	7.0992	-17.721	-15.551	3.3522	-3.0517	18.531	15.841	3.6852	4.0476	0.81056	0.29049	1496.6
3.72	373	60	NaN	5.7652	18.917	5.5963	-180.62	15.459	8.0025	-31.963	-720.02	1096.4	31.246	775.29	1086	73.689	42.566	1	0	1.153	7.9518	-17.726	-15.556	3.3446	-3.0421	18.517	15.859	4.4976	4.9097	0.79077	0.30232	1496.7
3.73	374	60	NaN	5.7596	18.895	5.6234	-180.61	15.48	8.0359	-32.022	-720.04	1096.5	31.323	775.36	1086	74.24	45.67	1	0	1.3984	8.2069	-17.739	-15.569	3.334	-3.0359	18.495	15.88	4.7324	5.171	0.75527	0.31061	1496.8
3.74	375	60	NaN	5.7581	18.873	5.6353	-180.64	15.493	8.0622	-32.054	-720.06	1096.5	31.356	775.41	1086	73.508	44.524	1	0	0.97319	7.7649	-17.761	-15.591	3.3302	-3.0652	18.471	15.894	4.3033	4.6996	0.71029	0.30338	1496.8
3.75	376	60	NaN	5.7638	18.834	5.619	-180.61	15.509	8.0839	-31.999	-720.1	1096.5	31.404	775.46	1086.1	73.788	45.227	1	0	0.548	7.3228	-17.783	-15.612	3.3362	-3.042	18.433	15.909	3.8842	4.2808	0.65061	0.29697	1496.9
3.76	377	60	NaN	5.7684	18.8	5.6108	-180.63	15.518	8.0922	-31.969	-720.13	1096.5	31.407	775.49	1086.1	74.785	45.515	1	0	0.12281	6.8807	-17.804	-15.634	3.342	-3.06	18.399	15.919	3.4648	3.8207	0.59473	0.28514	1497
3.77	378	60	NaN	5.768	18.766	5.6175	-180.67	15.529	8.0981	-31.993	-720.15	1096.6	31.396	775.5	1086	74.959	47.373	1	0	-0.30238	6.4387	-17.826	-15.655	3.3411	-3.092	18.364	15.931	3.0387	3.3467	0.53823	0.27604	1497
3.78	379	60	NaN	5.7564	18.722	5.6473	-180.65	15.558	8.1202	-32.112	-720.17	1096.6	31.426	775.47	1086.1	73.047	47.589	1	0	-0.72757	5.9966	-17.847	-15.677	3.3239	-3.0851	18.319	15.961	2.5963	2.9116	0.47204	0.28394	1497
3.79	380	60	NaN	5.7419	18.659	5.6549	-180.66	15.562	8.1721	-32.142	-720.19	1096.6	31.563	775.5	1086	71.463	47.262	1	0	-1.1528	5.5546	-17.869	-15.698	3.303	-3.0996	18.256	15.965	2.1503	2.4549	0.38737	0.26632	1497.1
3.8	381	60	NaN	5.7363	18.606	5.6607	-180.67	15.569	8.1766	-32.156	-720.2	1096.6	31.55	775.51	1086	69.479	47.686	1	0	-1.5779	5.1125	-17.89	-15.72	3.2974	-3.1047	18.202	15.973	1.7194	2.0078	0.31222	0.25285	1497.1
3.81	382	60	NaN	5.7395	18.549	5.6608	-180.67	15.583	8.1536	-32.142	-720.22	1096.6	31.448	775.49	1086	63.631	44.288	1	0	-2.0031	4.6705	-17.912	-15.741	3.305	-3.1021	18.146	15.987	1.3019	1.5684	0.23418	0.24531	1497.1
3.82	383	60	NaN	5.7505	18.459	5.6436	-180.67	15.603	8.1528	-32.069	-720.27	1096.5	31.419	775.45	1086	56.608	41.864	1	0	-2.4283	4.2284	-17.933	-15.763	3.32	-3.0998	18.057	16.006	0.89167	1.1286	0.12376	0.24274	1497.1
3.83	384	60	NaN	5.7523	18.407	5.6257	-180.67	15.614	8.1487	-32.007	-720.29	1096.5	31.389	775.42	1086	53.25	38.377	1	0	-2.8535	3.7864	-17.955	-15.785	3.3253	-3.0986	18.005	16.017	0.47175	0.68778	0.049953	0.23221	1497.1
3.84	385	60	NaN	5.7548	18.362	5.6133	-180.68	15.627	8.16	-31.955	-720.29	1096.5	31.404	775.38	1086	48.111	38.335	1	0	-3.2787	3.3443	-17.976	-15.806	3.3291	-3.1025	17.958	16.03	0.050434	0.24182	-0.017747	0.22384	1497.1
3.85	386	60	NaN	5.7555	18.325	5.6161	-180.68	15.643	8.179	-31.951	-720.28	1096.5	31.435	775.33	1085.9	42.613	38.907	1	0	-3.7039	2.9022	-17.998	-15.828	3.3287	-3.1085	17.921	16.047	-0.37523	-0.20625	-0.07638	0.21915	1497
3.86	387	60	NaN	5.7449	18.314	5.6566	-180.68	15.664	8.1831	-32.081	-720.25	1096.5	31.401	775.27	1085.9	40.182	37.419	1	0	-4.1291	2.4602	-18.019	-15.849	3.3142	-3.1085	17.909	16.068	-0.81485	-0.64831	-0.10981	0.21921	1496.9
3.87	388	60	NaN	5.7529	18.332	5.6486	-180.67	15.647	8.2496	-32.078	-720.21	1096.5	31.527	775.27	1085.8	39.384	38.306	1	0	-4.5543	2.0181	-18.041	-15.871	3.3176	-3.1061	17.925	16.054	-1.2367	-1.088	-0.1156	0.1835	1496.9
3.88	389	60	NaN	5.7573	18.349	5.6482	-180.69	15.662	8.219	-32.103	-720.21	1096.5	31.437	775.2	1085.8	48.46	36.402	1	0	-4.9795	1.5761	-18.062	-15.892	3.3242	-3.1259	17.942	16.069	-1.6552	-1.5498	-0.12081	0.1768	1496.8
3.89	390	60	NaN	5.7608	18.369	5.647	-180.73	15.699	8.1243	-32.131	-720.22	1096.4	31.203	775.07	1085.8	55.634	35.656	1	0	-5.4047	1.134	-18.084	-15.914	3.3354	-3.1596	17.964	16.104	-2.0692	-2.0256	-0.12031	0.19078	1496.7
3.9	391	60	NaN	5.7814	18.424	5.5969	-180.75	15.704	8.1262	-32.012	-720.2	1096.4	31.186	775.01	1085.8	55.077	37.662	1	0	-5.8298	0.69197	-18.105	-15.935	3.3611	-3.1732	18.018	16.11	-2.4688	-2.4812	-0.087162	0.17453	1496.6
3.91	392	60	NaN	5.7912	18.485	5.593	-180.73	15.71	8.1316	-32.056	-720.16	1096.4	31.203	774.9	1085.8	59.111	36.886	1	0	-6.255	0.24991	-18.127	-15.957	3.3683	-3.1547	18.078	16.117	-2.8867	-2.9047	-0.048819	0.16074	1496.4
3.92	393	60	NaN	5.7913	18.538	5.5979	-180.72	15.722	8.1138	-32.114	-720.13	1096.4	31.152	774.8	1085.8	58.706	38.069	1	0	-6.6802	-0.19214	-18.148	-15.978	3.3679	-3.1453	18.131	16.13	-3.3123	-3.3374	-0.017696	0.15157	1496.3
3.93	394	60	NaN	5.7902	18.588	5.5953	-180.73	15.734	8.0798	-32.13	-720.11	1096.4	31.052	774.7	1085.8	59.73	38.568	1	0	-7.1054	-0.6342	-18.17	-16	3.3699	-3.1504	18.18	16.142	-3.7355	-3.7846	0.010118	0.14246	1496.2
3.94	395	60	NaN	5.8168	18.657	5.553	-180.75	15.728	8.0723	-32.003	-720.05	1096.5	31.029	774.63	1085.8	59.152	36.392	1	0	-7.4893	-1.0333	-18.144	-15.973	3.402	-3.1609	18.248	16.137	-4.0873	-4.1942	0.10432	0.16373	1496
3.95	396	60	NaN	5.8214	18.677	5.56	-180.75	15.718	8.0681	-32.024	-720.07	1096.5	31.021	774.62	1085.8	58.057	37.777	1	0	-7.8345	-1.3922	-18.073	-15.902	3.4061	-3.1696	18.267	16.127	-4.4284	-4.5619	0.1948	0.22506	1496
3.96	397	60	NaN	5.8287	18.705	5.5701	-180.77	15.705	8.0544	-32.039	-720.04	1096.5	30.955	774.56	1085.7	57.921	37.345	1	0	-8.1797	-1.7511	-18.001	-15.831	3.4153	-3.1858	18.295	16.115	-4.7644	-4.9369	0.29379	0.28367	1496
3.97	398	60	NaN	5.8418	18.744	5.5758	-180.8	15.69	8.0322	-32.024	-719.98	1096.4	30.85	774.45	1085.7	62.579	38.603	1	0	-7.8413	-1.3993	-17.934	-15.764	3.4327	-3.2077	18.334	16.1	-4.4087	-4.607	0.39969	0.33629	1495.8
3.98	399	60	NaN	5.8478	18.742	5.5917	-180.81	15.672	8.0198	-32.031	-719.94	1096.4	30.853	774.38	1085.7	67.428	38.563	1	0	-5.2026	1.3441	-17.878	-15.708	3.4381	-3.2194	18.333	16.082	-1.7645	-1.8753	0.45431	0.37351	1495.7
3.99	400	60	NaN	5.8562	18.731	5.6059	-180.8	15.642	8.0465	-32.03	-719.91	1096.4	30.924	774.35	1085.7	68.648	41.736	1	0	-6.6053	-0.11427	-17.809	-15.638	3.4437	-3.2153	18.321	16.052	-3.1616	-3.3296	0.51249	0.41391	1495.6
4	401	60	NaN	5.8608	18.703	5.6289	-180.8	15.626	8.0422	-32.075	-719.89	1096.4	30.931	774.31	1085.7	67.861	38.53	1	0	-10.858	-4.5359	-17.729	-15.559	3.4462	-3.2177	18.293	16.036	-7.412	-7.7536	0.56357	0.47681	1495.6
4.01	402	60	NaN	5.862	18.653	5.6536	-180.81	15.62	8.0043	-32.141	-719.89	1096.4	30.874	774.24	1085.7	68.672	41.51	1	0	-11.054	-4.7394	-17.707	-15.537	3.4469	-3.2272	18.244	16.029	-7.6071	-7.9666	0.53695	0.49219	1495.5
4.02	403	60	NaN	5.8708	18.577	5.625	-180.8	15.571	8.0282	-32.019	-719.88	1096.4	30.956	774.23	1085.7	68.673	42.779	1	0	-11.016	-4.7004	-17.688	-15.518	3.4572	-3.2133	18.168	15.98	-7.5592	-7.9137	0.47991	0.46215	1495.5
4.03	404	60	NaN	5.8919	18.488	5.6014	-180.78	15.535	8.0175	-31.92	-719.84	1096.4	30.921	774.2	1085.7	68.809	41.459	1	0	-3.8135	2.7883	-17.656	-15.486	3.4834	-3.1926	18.079	15.944	-0.33012	-0.40431	0.42219	0.45744	1495.4
4.04	405	60	NaN	5.8986	18.409	5.5918	-180.77	15.516	7.9842	-31.884	-719.82	1096.4	30.839	774.15	1085.7	68.425	40.981	1	0	3.1255	10.003	-17.612	-15.442	3.4945	-3.179	18	15.925	6.62	6.8236	0.38842	0.48352	1495.3
4.05	406	60	NaN	5.8881	18.346	5.5953	-180.77	15.512	7.9431	-31.904	-719.8	1096.3	30.756	774.09	1085.7	67.877	41.293	1	0	6.5864	13.601	-17.533	-15.363	3.4863	-3.1753	17.937	15.921	10.073	10.425	0.40369	0.55778	1495.2
4.06	407	60	NaN	5.9079	18.262	5.5812	-180.77	15.482	7.9678	-31.831	-719.76	1096.3	30.848	774.1	1085.7	67.023	39.839	1	0	7.8772	14.943	-17.51	-15.34	3.5053	-3.1681	17.854	15.889	11.383	11.775	0.34446	0.54955	1495.2
4.07	408	60	NaN	5.9147	18.182	5.5611	-180.77	15.451	7.969	-31.741	-719.73	1096.3	30.906	774.09	1085.7	66.117	38.912	1	0	7.7565	14.817	-17.522	-15.352	3.5133	-3.1679	17.776	15.857	11.27	11.649	0.25376	0.50511	1495.2
4.08	409	60	NaN	5.9102	18.104	5.5463	-180.77	15.434	7.9682	-31.669	-719.72	1096.2	30.938	774.06	1085.7	66.059	39.547	1	0	7.3084	14.351	-17.522	-15.352	3.5103	-3.1652	17.699	15.839	10.819	11.186	0.17688	0.48678	1495.1
4.09	410	60	NaN	5.8957	18.032	5.5434	-180.76	15.435	7.9716	-31.634	-719.73	1096.2	30.943	774.02	1085.7	65.229	40.453	1	0	6.8468	13.871	-17.523	-15.353	3.4969	-3.1582	17.628	15.838	10.344	10.713	0.10488	0.48565	1495.1
4.1	411	60	NaN	5.8806	18.006	5.564	-180.77	15.424	7.952	-31.666	-719.69	1096.2	30.911	774.02	1085.6	64.328	40.997	1	0	6.383	13.389	-17.525	-15.355	3.4816	-3.1659	17.602	15.828	9.8646	10.223	0.076497	0.47305	1495.1
4.11	412	60	NaN	5.8583	17.974	5.6114	-180.78	15.408	7.9822	-31.769	-719.69	1096.2	31.031	774.02	1085.6	63.644	38.855	1	0	5.9643	12.954	-17.529	-15.359	3.4508	-3.1844	17.57	15.812	9.4151	9.7695	0.04043	0.45256	1495.1
4.12	413	60	NaN	5.8427	17.955	5.6501	-180.76	15.391	8.0187	-31.837	-719.7	1096.2	31.122	774.03	1085.6	62.604	41.723	1	0	5.6747	12.653	-17.538	-15.368	3.4292	-3.1765	17.551	15.796	9.1039	9.4764	0.012418	0.4275	1495.1
4.13	414	60	NaN	5.8413	17.96	5.6623	-180.72	15.377	8.0453	-31.818	-719.68	1096.2	31.119	774.06	1085.6	61.482	39.09	1	0	5.4299	12.398	-17.548	-15.378	3.4286	-3.13	17.555	15.782	8.8585	9.2683	0.0061898	0.40419	1495.1
4.14	415	60	NaN	5.8573	17.982	5.657	-180.72	15.355	8.135	-31.766	-719.66	1096.2	31.402	774.1	1085.6	60.427	37.373	1	0	5.2122	12.172	-17.559	-15.389	3.4358	-3.1416	17.576	15.76	8.648	9.0304	0.017275	0.37152	1495.1
4.15	416	60	NaN	5.8759	18.012	5.6597	-180.71	15.351	8.1329	-31.734	-719.66	1096.2	31.376	774.1	1085.6	60.344	37.678	1	0	5.1616	12.119	-17.56	-15.39	3.4566	-3.1317	17.606	15.756	8.6182	8.9877	0.046643	0.36674	1495.1
4.16	417	60	NaN	5.8957	18.05	5.6728	-180.71	15.353	8.0992	-31.737	-719.67	1096.2	31.273	774.1	1085.6	58.851	38.503	1	0	5.0336	11.986	-17.563	-15.393	3.4803	-3.1217	17.645	15.759	8.5139	8.8647	0.081361	0.3654	1495.1
4.17	418	60	NaN	5.9164	18.097	5.6949	-180.71	15.355	8.0698	-31.777	-719.67	1096.2	31.224	774.12	1085.6	57.848	37.588	1	0	4.7461	11.687	-17.573	-15.402	3.5014	-3.1232	17.691	15.76	8.2475	8.5642	0.11853	0.35761	1495.2
4.18	419	60	NaN	5.948	18.156	5.6695	-180.7	15.362	8.0494	-31.66	-719.67	1096.2	31.171	774.12	1085.6	56.074	39.627	1	0	4.4139	11.342	-17.579	-15.408	3.5395	-3.109	17.749	15.768	7.9534	8.2331	0.17077	0.3593	1495.1
4.19	420	60	NaN	5.9632	18.194	5.6866	-180.73	15.391	8.0031	-31.704	-719.67	1096.2	31.088	774.08	1085.7	55.667	39.568	1	0	4.0617	10.976	-17.583	-15.413	3.5561	-3.136	17.789	15.797	7.6177	7.8398	0.20541	0.38356	1495.1
4.2	421	60	NaN	5.9729	18.233	5.7053	-180.76	15.418	7.9732	-31.764	-719.67	1096.3	31.061	774.04	1085.7	51.097	37.368	1	0	3.1788	10.058	-17.585	-15.414	3.5645	-3.1683	17.828	15.823	6.7433	6.8896	0.24373	0.4086	1495.1
4.21	422	60	NaN	5.985	18.286	5.6963	-180.77	15.424	7.9902	-31.738	-719.66	1096.3	31.149	774.06	1085.7	52.392	37.85	1	0	1.999	8.8313	-17.584	-15.413	3.5742	-3.1797	17.881	15.829	5.5731	5.6516	0.29731	0.41557	1495.1
4.22	423	60	NaN	5.9896	18.319	5.6869	-180.76	15.422	8.008	-31.717	-719.7	1096.3	31.169	774.1	1085.7	49.231	37.126	1	0	1.7827	8.6065	-17.585	-15.415	3.579	-3.1744	17.913	15.828	5.3617	5.4321	0.3283	0.41362	1495.2
4.23	424	60	NaN	5.9889	18.34	5.6978	-180.77	15.426	8.0309	-31.769	-719.72	1096.3	31.247	774.11	1085.7	49.151	37.566	1	0	1.5625	8.3776	-17.588	-15.418	3.5733	-3.1904	17.933	15.833	5.1359	5.1872	0.34528	0.41492	1495.2
4.24	425	60	NaN	5.9861	18.359	5.7035	-180.79	15.437	8.0342	-31.826	-719.72	1096.3	31.27	774.11	1085.7	52.25	37.739	1	0	1.3317	8.1376	-17.595	-15.425	3.5675	-3.2098	17.952	15.844	4.8992	4.9278	0.35666	0.41916	1495.2
4.25	426	60	NaN	5.9841	18.384	5.6813	-180.8	15.456	7.9959	-31.826	-719.71	1096.3	31.137	774.12	1085.7	54.19	38.674	1	0	0.57532	7.3512	-17.601	-15.43	3.5706	-3.217	17.977	15.863	4.1459	4.1342	0.37655	0.43312	1495.2
4.26	427	60	NaN	5.9824	18.387	5.6799	-180.79	15.457	7.9841	-31.867	-719.72	1096.3	31.079	774.13	1085.7	53.657	38.041	1	0	-0.35331	6.3857	-17.606	-15.436	3.5695	-3.2075	17.98	15.864	3.2162	3.1783	0.3743	0.42824	1495.2
4.27	428	60	NaN	5.985	18.384	5.6701	-180.8	15.446	8.0118	-31.886	-719.74	1096.3	31.126	774.18	1085.7	53.797	39.946	1	0	-0.65399	6.0731	-17.619	-15.449	3.5698	-3.2143	17.977	15.852	2.9158	2.8588	0.35844	0.40365	1495.3
4.28	429	60	NaN	5.9904	18.376	5.6539	-180.8	15.44	8.0335	-31.881	-719.76	1096.3	31.154	774.21	1085.7	53.896	36.981	1	0	-0.94889	5.7665	-17.632	-15.462	3.5744	-3.2206	17.971	15.845	2.6255	2.546	0.33866	0.38306	1495.3
4.29	430	60	NaN	5.9968	18.365	5.6337	-180.8	15.455	8.0008	-31.846	-719.78	1096.2	31.031	774.17	1085.7	53.779	36.946	1	0	-0.88185	5.8362	-17.638	-15.468	3.5868	-3.2083	17.962	15.858	2.705	2.628	0.32386	0.39056	1495.3
4.3	431	60	NaN	6.0008	18.349	5.6156	-180.81	15.457	7.9913	-31.859	-719.81	1096.2	30.981	774.21	1085.7	54.518	35.515	1	0	-0.90715	5.8099	-17.644	-15.473	3.5923	-3.2202	17.948	15.859	2.6851	2.5897	0.30407	0.38588	1495.4
4.31	432	60	NaN	6.0025	18.336	5.5919	-180.82	15.443	8.0001	-31.824	-719.85	1096.2	31.013	774.25	1085.7	55.261	38.157	1	0	-1.088	5.6219	-17.649	-15.479	3.5943	-3.2298	17.935	15.844	2.5063	2.3922	0.28602	0.3646	1495.5
4.32	433	60	NaN	6.0027	18.326	5.5695	-180.83	15.425	8.0137	-31.774	-719.89	1096.2	31.07	774.3	1085.7	54.15	37.957	1	0	-1.1201	5.5885	-17.653	-15.482	3.5944	-3.24	17.925	15.825	2.4742	2.3485	0.27287	0.34298	1495.5
4.33	434	60	NaN	6.0021	18.318	5.5571	-180.85	15.421	8.0151	-31.755	-719.92	1096.2	31.084	774.32	1085.7	53.721	37.4	1	0	-1.0938	5.6159	-17.655	-15.485	3.594	-3.2556	17.918	15.821	2.5002	2.3603	0.26344	0.33661	1495.6
4.34	435	60	NaN	5.9968	18.319	5.5559	-180.85	15.427	8.0027	-31.766	-719.94	1096.2	31.053	774.31	1085.8	54.084	37.395	1	0	-1.0369	5.675	-17.657	-15.487	3.5895	-3.2593	17.92	15.827	2.5526	2.4157	0.26243	0.33968	1495.6
4.35	436	60	NaN	5.9857	18.324	5.5517	-180.85	15.422	7.9943	-31.763	-719.98	1096.2	31.035	774.33	1085.8	53.395	37.314	1	0	-0.88358	5.8344	-17.658	-15.488	3.5793	-3.261	17.924	15.822	2.6957	2.5734	0.26625	0.33399	1495.7
4.36	437	60	NaN	5.9706	18.333	5.554	-180.86	15.408	7.9988	-31.77	-720.03	1096.2	31.066	774.37	1085.8	51.326	38.48	1	0	-0.60707	6.1219	-17.657	-15.486	3.5629	-3.2659	17.934	15.808	2.9559	2.856	0.27715	0.32152	1495.8
4.37	438	60	NaN	5.954	18.352	5.5783	-180.87	15.388	8.0292	-31.823	-720.09	1096.2	31.2	774.45	1085.8	49.202	37.1	1	0	-0.27901	6.463	-17.653	-15.483	3.5393	-3.2817	17.952	15.788	3.2603	3.1813	0.29809	0.3049	1495.9
4.38	439	60	NaN	5.9575	18.375	5.608	-180.86	15.375	8.0004	-31.867	-720.13	1096.2	31.128	774.46	1085.7	46.414	38.344	1	0	0.13049	6.8887	-17.648	-15.477	3.544	-3.2694	17.973	15.776	3.6745	3.6193	0.32582	0.29831	1496
4.39	440	60	NaN	5.966	18.387	5.6246	-180.85	15.361	7.9843	-31.891	-720.17	1096.2	31.095	774.49	1085.7	45.516	37.551	1	0	0.26651	7.0301	-17.645	-15.475	3.553	-3.2656	17.985	15.763	3.8195	3.7645	0.33991	0.28797	1496
4.4	441	60	NaN	5.9799	18.395	5.6306	-180.85	15.349	7.973	-31.892	-720.21	1096.2	31.081	774.52	1085.7	44.33	36.774	1	0	0.32289	7.0888	-17.643	-15.473	3.5675	-3.2671	17.994	15.75	3.8904	3.8217	0.35082	0.27735	1496.1
4.41	442	60	NaN	6.0025	18.417	5.6328	-180.85	15.338	7.9433	-31.866	-720.26	1096.2	31.016	774.55	1085.7	43.573	38.017	1	0	0.50864	7.2819	-17.634	-15.464	3.5937	-3.2636	18.015	15.74	4.1023	4.0182	0.38139	0.27595	1496.2
4.42	443	60	NaN	6.0187	18.441	5.6097	-180.87	15.317	7.9536	-31.781	-720.28	1096.2	31.07	774.6	1085.7	43.113	38.453	1	0	0.66125	7.4405	-17.627	-15.457	3.6111	-3.2727	18.039	15.719	4.2724	4.1679	0.41206	0.26197	1496.2
4.43	444	60	NaN	6.0366	18.461	5.605	-180.87	15.295	7.9705	-31.761	-720.33	1096.2	31.149	774.65	1085.7	41.81	37.684	1	0	0.77514	7.559	-17.622	-15.452	3.627	-3.2766	18.058	15.697	4.4022	4.2824	0.4366	0.24542	1496.3
4.44	445	60	NaN	6.0544	18.48	5.6116	-180.86	15.274	7.9832	-31.783	-720.4	1096.2	31.215	774.7	1085.7	40.214	35.95	1	0	1.1349	7.9329	-17.626	-15.456	3.6416	-3.275	18.077	15.677	4.7764	4.6579	0.45075	0.22161	1496.5
4.45	446	60	NaN	6.0657	18.503	5.6054	-180.86	15.259	7.9757	-31.765	-720.4	1096.3	31.21	774.75	1085.7	41.428	35.893	1	0	1.5496	8.3641	-17.632	-15.462	3.6539	-3.2709	18.101	15.662	5.2035	5.0933	0.46837	0.20005	1496.5
4.46	447	60	NaN	6.0675	18.511	5.6106	-180.86	15.244	7.9844	-31.791	-720.42	1096.3	31.244	774.78	1085.7	39.57	36.484	1	0	1.234	8.036	-17.64	-15.47	3.6534	-3.2694	18.108	15.647	4.8874	4.7666	0.46743	0.17678	1496.6
4.47	448	60	NaN	6.0723	18.516	5.6102	-180.85	15.235	7.9918	-31.79	-720.45	1096.3	31.281	774.79	1085.7	38.619	35.839	1	0	0.68615	7.4664	-17.649	-15.479	3.6569	-3.2687	18.113	15.638	4.3431	4.1977	0.46387	0.159	1496.6
4.48	449	60	NaN	6.0786	18.526	5.6062	-180.84	15.225	7.9999	-31.772	-720.46	1096.2	31.311	774.8	1085.7	38.921	37.404	1	0	0.13831	6.8969	-17.658	-15.488	3.6627	-3.2565	18.123	15.628	3.8011	3.6404	0.46473	0.13998	1496.6
4.49	450	60	NaN	6.0771	18.553	5.6101	-180.78	15.192	8.0203	-31.788	-720.46	1096.2	31.318	774.86	1085.7	40.702	36.419	1	0	-0.40952	6.3273	-17.667	-15.497	3.6605	-3.2001	18.149	15.595	3.251	3.1272	0.48195	0.098052	1496.7
4.5	451	60	NaN	6.0798	18.574	5.6233	-180.78	15.165	8.0355	-31.836	-720.45	1096.2	31.368	774.92	1085.7	46.231	37.118	1	0	-0.95736	5.7577	-17.676	-15.506	3.6596	-3.2021	18.17	15.568	2.7022	2.5556	0.494	0.062226	1496.7
4.51	452	60	NaN	6.0842	18.625	5.629	-180.78	15.148	8.0276	-31.871	-720.41	1096.2	31.375	774.92	1085.7	50.666	35.905	1	0	-1.5052	5.1882	-17.685	-15.515	3.6623	-3.2033	18.22	15.553	2.1572	1.9849	0.53479	0.037322	1496.7
4.52	453	60	NaN	6.0877	18.694	5.6315	-180.78	15.138	8.0033	-31.906	-720.35	1096.3	31.342	774.87	1085.6	50.591	36.224	1	0	-2.053	4.6186	-17.694	-15.524	3.6656	-3.1972	18.287	15.545	1.6125	1.4214	0.5927	0.020368	1496.6
4.53	454	60	NaN	6.0827	18.723	5.6534	-180.77	15.125	7.9934	-32.005	-720.31	1096.3	31.323	774.85	1085.6	52.515	37.292	1	0	-2.6009	4.049	-17.703	-15.533	3.6574	-3.1965	18.316	15.533	1.0565	0.85252	0.61255	-0.00041731	1496.5
4.54	455	60	NaN	6.0835	18.746	5.6478	-180.77	15.099	8.0138	-32.021	-720.3	1096.3	31.404	774.86	1085.6	54.691	37.928	1	0	-3.1487	3.4795	-17.712	-15.542	3.6545	-3.2036	18.337	15.509	0.50576	0.27584	0.62455	-0.033332	1496.5
4.55	456	60	NaN	6.0884	18.768	5.6245	-180.78	15.073	8.0087	-31.982	-720.29	1096.3	31.415	774.84	1085.6	60.426	39.488	1	0	-3.6965	2.9099	-17.721	-15.551	3.6604	-3.204	18.356	15.485	-0.036147	-0.29415	0.63472	-0.066429	1496.5
4.56	457	60	NaN	6.0931	18.789	5.5922	-180.78	15.047	7.9869	-31.915	-720.29	1096.3	31.376	774.79	1085.5	66.183	40.019	1	0	-4.2444	2.3403	-17.73	-15.56	3.669	-3.1998	18.374	15.462	-0.57535	-0.85943	0.64386	-0.098241	1496.5
4.57	458	60	NaN	6.0824	18.808	5.5771	-180.78	15.018	8.0305	-31.906	-720.28	1096.4	31.514	774.75	1085.5	70.443	41.795	1	0	-4.7922	1.7708	-17.739	-15.569	3.6533	-3.2106	18.389	15.436	-1.1389	-1.4398	0.65	-0.13307	1496.4
4.58	459	60	NaN	6.0622	18.84	5.5915	-180.78	14.969	8.0486	-31.977	-720.25	1096.5	31.589	774.72	1085.4	73.493	43.157	1	0	-5.3401	1.2012	-17.748	-15.578	3.6275	-3.2196	18.416	15.393	-1.7126	-2.0184	0.66768	-0.18483	1496.4
4.59	460	60	NaN	6.0359	18.88	5.6034	-180.78	14.918	8.0582	-32.046	-720.21	1096.6	31.633	774.63	1085.4	76.285	45.339	1	0	-5.8879	0.63163	-17.757	-15.587	3.5967	-3.2218	18.449	15.35	-2.2912	-2.5901	0.6913	-0.23733	1496.2
4.6	461	60	NaN	6.0077	18.922	5.6041	-180.78	14.87	8.0675	-32.083	-720.19	1096.8	31.666	774.5	1085.3	77.494	47.546	1	0	-6.4357	0.062059	-17.766	-15.596	3.5655	-3.2182	18.483	15.309	-2.8703	-3.1561	0.71675	-0.28747	1496.1
4.61	462	60	NaN	5.9935	18.951	5.5933	-180.78	14.82	8.0946	-32.054	-720.18	1096.9	31.759	774.46	1085.3	78.979	48.822	1	0	-6.9836	-0.50751	-17.775	-15.605	3.5487	-3.2203	18.506	15.264	-3.4349	-3.7278	0.73099	-0.34104	1496.1
4.62	463	60	NaN	5.9717	18.996	5.5916	-180.77	14.76	8.0616	-32.065	-720.19	1097	31.659	774.34	1085.2	80.133	50.294	1	0	-7.5314	-1.0771	-17.784	-15.614	3.5302	-3.2113	18.545	15.211	-4.0012	-4.2884	0.76116	-0.40338	1495.9
4.63	464	60	NaN	5.9472	19.037	5.6021	-180.76	14.716	8.0314	-32.118	-720.2	1097.1	31.581	774.18	1085.2	80.254	50.984	1	0	-8.0792	-1.6466	-17.793	-15.623	3.5064	-3.2031	18.582	15.172	-4.5728	-4.8498	0.78869	-0.45148	1495.8
4.64	465	60	NaN	5.9213	19.072	5.6254	-180.76	14.686	8.0274	-32.212	-720.23	1097.2	31.598	774.03	1085.2	80.457	51.455	1	0	-8.6271	-2.2162	-17.802	-15.632	3.476	-3.2009	18.613	15.145	-5.1511	-5.4171	0.811	-0.48742	1495.7
4.65	466	60	NaN	5.8939	19.123	5.657	-180.76	14.608	8.0673	-32.345	-720.22	1097.2	31.724	774.01	1085.1	80.649	51.6	1	0	-9.1749	-2.7858	-17.811	-15.641	3.4387	-3.212	18.66	15.071	-5.7362	-5.9978	0.849	-0.57036	1495.7
4.66	467	60	NaN	5.8588	19.204	5.649	-180.75	14.521	8.0621	-32.389	-720.21	1097.3	31.705	773.89	1085.1	81.402	51.444	1	0	-9.7227	-3.3553	-17.82	-15.65	3.4024	-3.2053	18.737	14.988	-6.3203	-6.5606	0.9167	-0.66225	1495.5
4.67	468	60	NaN	5.8134	19.297	5.6316	-180.76	14.444	8.0228	-32.454	-720.2	1097.3	31.609	773.73	1085.1	82.103	51.511	1	0	-10.271	-3.9249	-17.829	-15.659	3.3579	-3.2203	18.826	14.915	-6.9126	-7.1452	0.99643	-0.74373	1495.4
4.68	469	60	NaN	5.7578	19.392	5.6121	-180.81	14.381	7.9703	-32.562	-720.18	1097.4	31.503	773.56	1085	82.377	51.058	1	0	-10.818	-4.4945	-17.838	-15.668	3.3019	-3.2655	18.918	14.855	-7.5165	-7.76	1.0799	-0.81318	1495.2
4.69	470	60	NaN	5.7035	19.478	5.5568	-180.82	14.282	8.0404	-32.563	-720.2	1097.4	31.71	773.51	1084.9	82.447	51.638	1	0	-11.366	-5.064	-17.847	-15.677	3.2396	-3.2815	19.001	14.758	-8.1267	-8.3456	1.1541	-0.91911	1495.1
4.7	471	60	NaN	5.6373	19.554	5.5456	-180.82	14.219	8.0541	-32.707	-720.22	1097.4	31.758	773.4	1084.9	81.932	51.38	1	0	-11.914	-5.6336	-17.856	-15.686	3.1659	-3.2874	19.076	14.697	-8.7482	-8.921	1.2201	-0.98911	1495.1
4.71	472	60	NaN	5.581	19.615	5.5318	-180.82	14.164	8.0761	-32.807	-720.22	1097.3	31.82	773.31	1084.8	81.504	50.8	1	0	-12.462	-6.2032	-17.865	-15.695	3.1033	-3.293	19.138	14.642	-9.3587	-9.4962	1.2724	-1.0534	1495
4.72	473	60	NaN	5.5433	19.66	5.4962	-180.82	14.106	8.1257	-32.788	-720.21	1097.3	31.949	773.29	1084.8	81.097	50.958	1	0	-13.01	-6.7727	-17.874	-15.704	3.0613	-3.3017	19.183	14.583	-9.9485	-10.074	1.3089	-1.1207	1495
4.73	474	60	NaN	5.5049	19.7	5.4718	-180.82	14.1	8.0819	-32.814	-720.2	1097.2	31.835	773.18	1084.8	80.125	49.13	1	0	-13.558	-7.3423	-17.883	-15.713	3.0261	-3.2978	19.223	14.576	-10.531	-10.64	1.3403	-1.1369	1494.8
4.74	475	60	NaN	5.4706	19.728	5.4432	-180.82	14.076	8.0986	-32.808	-720.2	1097.2	31.884	773.12	1084.8	78.434	48.601	1	0	-14.105	-7.9119	-17.892	-15.722	2.9901	-3.3025	19.253	14.551	-11.115	-11.214	1.361	-1.1714	1494.8
4.75	476	60	NaN	5.4326	19.748	5.4066	-180.83	14.045	8.1316	-32.77	-720.21	1097.1	31.978	773.05	1084.8	76.556	48.885	1	0	-14.653	-8.4814	-17.901	-15.731	2.9498	-3.3091	19.276	14.517	-11.703	-11.791	1.3749	-1.2142	1494.7
4.76	477	60	NaN	5.3885	19.76	5.3622	-180.83	14.015	8.153	-32.703	-720.21	1096.9	32.042	772.95	1084.7	75.438	47.741	1	0	-15.201	-9.051	-17.91	-15.74	2.9056	-3.314	19.293	14.482	-12.295	-12.365	1.3828	-1.2579	1494.6
4.77	478	60	NaN	5.3697	19.756	5.3515	-180.84	14.008	8.1122	-32.685	-720.18	1096.9	31.938	772.91	1084.7	74.7	46.471	1	0	-15.749	-9.6206	-17.919	-15.749	2.8914	-3.3173	19.291	14.473	-12.858	-12.938	1.3722	-1.2757	1494.5
4.78	479	60	NaN	5.3545	19.742	5.338	-180.84	14	8.1172	-32.65	-720.18	1096.8	31.944	772.88	1084.7	74.076	43.654	1	0	-16.297	-10.19	-17.928	-15.758	2.8773	-3.3208	19.28	14.463	-13.42	-13.511	1.3515	-1.2954	1494.5
4.79	480	60	NaN	5.3373	19.715	5.3188	-180.84	13.997	8.1273	-32.592	-720.17	1096.7	31.96	772.85	1084.7	71.054	43.515	1	0	-16.845	-10.76	-17.937	-15.767	2.8616	-3.3203	19.255	14.457	-13.983	-14.08	1.3179	-1.3099	1494.5
4.8	481	60	NaN	5.3151	19.672	5.2921	-180.84	14.005	8.1152	-32.506	-720.15	1096.6	31.92	772.79	1084.7	60.412	39.669	1	0	-17.392	-11.329	-17.946	-15.776	2.8441	-3.3131	19.216	14.461	-14.548	-14.642	1.2698	-1.3145	1494.4
4.81	482	60	NaN	5.307	19.631	5.2648	-180.84	14.015	8.0887	-32.415	-720.16	1096.6	31.833	772.76	1084.7	58.648	36.915	0	0	-17.94	-11.899	-17.955	-15.785	2.8427	-3.3071	19.177	14.469	-15.098	-15.206	1.2215	-1.3163	1494.3
4.82	483	60	NaN	5.2889	19.574	5.2458	-180.85	14.02	8.125	-32.341	-720.14	1096.5	31.93	772.77	1084.8	59.459	36.405	0	0	-18.488	-12.468	-17.964	-15.794	2.8237	-3.3134	19.122	14.472	-15.664	-15.782	1.1584	-1.3219	1494.3
4.83	484	60	NaN	5.2706	19.518	5.2307	-180.85	14.031	8.1561	-32.272	-720.13	1096.5	32.007	772.78	1084.8	54.427	39.583	0	0	-19.036	-13.038	-17.973	-15.803	2.8052	-3.3143	19.069	14.48	-16.231	-16.352	1.0957	-1.3225	1494.3
4.84	485	60	NaN	5.26	19.474	5.2168	-180.84	14.053	8.1285	-32.197	-720.12	1096.4	31.902	772.77	1084.8	50.08	36.971	0	0	-19.584	-13.608	-17.982	-15.812	2.8014	-3.2961	19.027	14.5	-16.782	-16.904	1.0453	-1.3117	1494.3
4.85	486	60	NaN	5.2412	19.427	5.2328	-180.85	14.042	8.1583	-32.218	-720.11	1096.4	31.98	772.85	1084.8	44.553	36.982	0	0	-20.132	-14.177	-17.991	-15.821	2.779	-3.3109	18.98	14.49	-17.353	-17.488	0.98895	-1.331	1494.4
4.86	487	60	NaN	5.2271	19.339	5.2419	-180.85	14.061	8.1791	-32.131	-720.12	1096.4	32.011	772.91	1084.8	52.148	37.531	0	0	-20.679	-14.747	-18	-15.83	2.7671	-3.3066	18.893	14.508	-17.912	-18.053	0.89252	-1.3221	1494.5
4.87	488	60	NaN	5.2269	19.247	5.2378	-180.84	14.085	8.1978	-31.965	-720.13	1096.4	32.032	772.97	1084.8	48.575	37.622	0	0	-21.227	-15.316	-18.009	-15.839	2.7726	-3.296	18.802	14.531	-18.455	-18.612	0.79281	-1.3082	1494.5
4.88	489	60	NaN	5.2507	19.188	5.2142	-180.84	14.092	8.2212	-31.749	-720.14	1096.4	32.08	773.06	1084.8	42.218	37.47	0	0	-21.775	-15.886	-18.018	-15.848	2.803	-3.2914	18.744	14.537	-18.972	-19.177	0.72555	-1.3112	1494.6
4.89	490	60	NaN	5.2754	19.096	5.2103	-180.83	14.143	8.1872	-31.47	-720.19	1096.4	31.94	773.09	1084.9	48.185	36.448	0	0	-22.323	-16.455	-18.027	-15.857	2.8439	-3.262	18.655	14.584	-19.479	-19.717	0.62784	-1.2729	1494.7
4.9	491	60	NaN	5.2941	19.039	5.2151	-180.83	14.183	8.1357	-31.227	-720.2	1096.4	31.766	773.11	1084.9	44.808	37.693	0	0	-22.871	-17.025	-18.036	-15.866	2.8786	-3.2418	18.599	14.623	-19.992	-20.267	0.56333	-1.2428	1494.7
4.91	492	60	NaN	5.3125	19.003	5.2292	-180.83	14.209	8.1024	-31	-720.18	1096.4	31.657	773.17	1085	41.539	38.679	0	0	-23.419	-17.595	-18.045	-15.875	2.9099	-3.2321	18.564	14.648	-20.509	-20.827	0.51929	-1.2268	1494.7
4.92	493	60	NaN	5.3372	18.973	5.2534	-180.84	14.214	8.1299	-30.764	-720.14	1096.4	31.727	773.28	1085	40.66	37.079	0	0	-23.966	-18.164	-18.054	-15.884	2.9411	-3.2343	18.535	14.652	-21.025	-21.398	0.4809	-1.2318	1494.8
4.93	494	60	NaN	5.3548	18.914	5.3382	-180.83	14.27	8.1401	-30.456	-720.13	1096.4	31.726	773.35	1085.1	39.986	36.722	0	0	-24.514	-18.734	-18.063	-15.893	2.9706	-3.2186	18.479	14.705	-21.544	-21.952	0.41598	-1.1874	1494.8
4.94	495	60	NaN	5.3839	18.852	5.409	-180.84	14.327	8.1432	-30.032	-720.12	1096.4	31.723	773.41	1085.1	41.181	37.988	0	0	-25.062	-19.303	-18.072	-15.902	3.0161	-3.2044	18.419	14.759	-22.046	-22.508	0.34707	-1.1422	1494.8
4.95	496	60	NaN	5.418	18.791	5.4859	-180.83	14.373	8.1527	-29.581	-720.11	1096.4	31.716	773.48	1085.1	40.685	36.976	0	0	-25.61	-19.873	-18.081	-15.911	3.0679	-3.1761	18.36	14.804	-22.542	-23.049	0.27872	-1.1066	1494.9
4.96	497	60	NaN	5.4475	18.736	5.6012	-180.78	14.396	8.1875	-29.225	-720.08	1096.4	31.698	773.63	1085.1	38.587	36.507	0	0	-26.158	-20.442	-18.09	-15.92	3.1119	-3.1107	18.306	14.826	-23.046	-23.553	0.21632	-1.0933	1495
4.97	498	60	NaN	5.4678	18.697	5.7159	-180.78	14.399	8.2476	-29.011	-720.05	1096.4	31.862	773.76	1085.1	38.945	36.597	0	0	-26.706	-21.012	-18.099	-15.929	3.1342	-3.1116	18.268	14.828	-23.571	-24.124	0.16865	-1.1004	1495.1
4.98	499	60	NaN	5.4939	18.657	5.8164	-180.77	14.439	8.2292	-28.725	-720	1096.4	31.793	773.79	1085.2	39.814	35.909	0	0	-27.254	-21.581	-18.108	-15.938	3.174	-3.0901	18.229	14.867	-24.08	-24.672	0.12081	-1.0704	1495.1
4.99	500	60	NaN	5.5361	18.609	5.9228	-180.76	14.492	8.186	-28.34	-719.94	1096.3	31.645	773.79	1085.2	39.119	36.823	0	0	-27.801	-22.151	-18.117	-15.947	3.2365	-3.0581	18.183	14.917	-24.565	-25.209	0.066485	-1.0292	1495
5	501	60	NaN	5.6109	18.546	6.071	-180.76	14.506	8.2167	-27.829	-719.85	1096.3	31.708	773.9	1085.2	38.354	38.794	0	0	-28.349	-22.721	-18.126	-15.956	3.3284	-3.0433	18.122	14.931	-25.021	-25.764	-0.0039556	-1.0251	1495
5.01	502	60	NaN	5.6665	18.474	6.1909	-180.75	14.54	8.176	-27.579	-719.86	1096.2	31.54	773.93	1085.3	39.087	38.082	0	0	-28.897	-23.29	-18.135	-15.965	3.4001	-3.0164	18.054	14.96	-25.497	-26.307	-0.080725	-1.0045	1495
5.02	503	60	NaN	5.7244	18.389	6.3317	-180.74	14.582	8.1448	-27.276	-719.87	1096.2	31.409	773.95	1085.3	39.527	38.029	0	0	-29.445	-23.86	-18.144	-15.974	3.4747	-2.9891	17.974	14.998	-25.97	-26.849	-0.17017	-0.97541	1495
5.03	504	60	NaN	5.7874	18.299	6.4966	-180.73	14.621	8.1327	-26.95	-719.86	1096.1	31.343	773.99	1085.3	39.34	38.737	0	0	-29.993	-24.429	-18.153	-15.983	3.5527	-2.9672	17.886	15.034	-26.44	-27.396	-0.26698	-0.94867	1495
5.04	505	60	NaN	5.8575	18.214	6.6847	-180.73	14.634	8.1465	-26.718	-719.83	1096.1	31.356	774.05	1085.3	40.182	38.714	0	0	-30.143	-24.585	-18.125	-15.955	3.6312	-2.9605	17.802	15.047	-26.511	-27.546	-0.32321	-0.90845	1495
5.05	506	60	NaN	5.9036	18.16	6.7901	-180.73	14.653	8.1642	-26.581	-719.81	1096.1	31.388	774.07	1085.4	39.472	37.638	0	0	-29.762	-24.19	-18.049	-15.879	3.6814	-2.9541	17.75	15.064	-26.081	-27.144	-0.29865	-0.81488	1495
5.06	507	60	NaN	5.9572	18.089	6.8964	-180.73	14.679	8.181	-26.426	-719.82	1096	31.415	774.09	1085.4	38.712	36.89	0	0	-25.465	-19.722	-17.936	-15.766	3.74	-2.9485	17.681	15.087	-21.725	-22.671	-0.25481	-0.67841	1495.1
5.07	508	60	NaN	6.0123	18.01	6.998	-180.73	14.704	8.1947	-26.265	-719.84	1096	31.436	774.11	1085.4	40.479	37.635	0	0	-14.939	-8.7786	-17.764	-15.594	3.8004	-2.944	17.604	15.109	-11.139	-11.723	-0.15997	-0.48491	1495.1
5.08	509	60	NaN	6.0447	17.964	7.0569	-180.73	14.707	8.201	-26.156	-719.84	1096	31.453	774.16	1085.4	38.831	38.948	0	0	-12.983	-6.7449	-17.74	-15.569	3.8364	-2.941	17.559	15.111	-9.1465	-9.6859	-0.18079	-0.45805	1495.1
5.09	510	60	NaN	6.0694	17.896	7.1713	-180.73	14.734	8.1969	-26.224	-719.89	1096	31.434	774.14	1085.4	39.308	36.447	0	0	-14.013	-7.8155	-17.765	-15.594	3.8593	-2.9421	17.492	15.138	-10.153	-10.758	-0.27264	-0.45677	1495.2
5.1	511	60	NaN	6.1035	17.846	7.2651	-180.73	14.761	8.2022	-26.262	-719.9	1096	31.444	774.12	1085.4	39.796	35.457	0	0	-15.25	-9.1017	-17.782	-15.612	3.8915	-2.9457	17.442	15.164	-11.358	-12.047	-0.33946	-0.44731	1495.2
5.11	512	60	NaN	6.1429	17.81	7.3313	-180.74	14.786	8.216	-26.272	-719.89	1096	31.489	774.1	1085.5	39.833	37.828	0	0	-16.494	-10.395	-17.818	-15.647	3.9288	-2.9551	17.407	15.19	-12.565	-13.35	-0.41109	-0.45757	1495.1
5.12	513	60	NaN	6.1681	17.762	7.3814	-180.76	14.814	8.2274	-26.357	-719.92	1096	31.558	774.06	1085.5	40.905	37.513	0	0	-17.747	-11.698	-17.876	-15.706	3.9481	-2.9812	17.357	15.219	-13.799	-14.679	-0.51934	-0.48625	1495.1
5.13	514	60	NaN	6.1707	17.751	7.3896	-180.76	14.828	8.1953	-26.399	-719.94	1096	31.479	774.03	1085.4	40.477	38.334	0	0	-19.054	-13.057	-17.902	-15.732	3.9521	-2.9802	17.344	15.234	-15.102	-16.037	-0.55786	-0.49788	1495.1
5.14	515	60	NaN	6.1626	17.748	7.368	-180.77	14.835	8.1803	-26.41	-719.96	1096.1	31.45	774	1085.4	38.651	38.962	0	0	-20.374	-14.429	-17.921	-15.751	3.9447	-2.9834	17.34	15.242	-16.429	-17.412	-0.58057	-0.50827	1495.1
5.15	516	60	NaN	6.1453	17.75	7.3309	-180.78	14.837	8.1823	-26.429	-719.99	1096.1	31.477	773.98	1085.4	37.976	35.145	0	0	-23.767	-17.957	-17.951	-15.781	3.9257	-2.9948	17.341	15.246	-19.841	-20.951	-0.61042	-0.53522	1495.1
5.16	517	60	NaN	6.1159	17.768	7.3206	-180.78	14.835	8.1593	-26.584	-720.03	1096.1	31.443	773.96	1085.4	38.784	36.012	0	0	-27.427	-21.761	-17.985	-15.815	3.8916	-3.0067	17.357	15.247	-23.535	-24.768	-0.62866	-0.56846	1495.2
5.17	518	60	NaN	6.0734	17.846	7.2832	-180.79	14.832	8.1612	-26.786	-720.02	1096.2	31.498	773.92	1085.4	40.298	37.888	0	0	-28.191	-22.556	-18.014	-15.843	3.8392	-3.0264	17.432	15.246	-24.352	-25.582	-0.58114	-0.59763	1495.1
5.18	519	60	NaN	6.0201	17.943	7.2354	-180.8	14.836	8.145	-27.011	-720.01	1096.3	31.509	773.85	1085.4	40.144	38.304	0	0	-28.956	-23.351	-18.036	-15.866	3.7767	-3.0425	17.527	15.253	-25.179	-26.393	-0.50979	-0.61364	1495
5.19	520	60	NaN	5.9624	18.038	7.1846	-180.8	14.848	8.1133	-27.229	-720.01	1096.3	31.476	773.75	1085.4	37.945	37.597	0	0	-29.721	-24.147	-18.053	-15.883	3.7119	-3.0526	17.62	15.266	-26.009	-27.2	-0.43338	-0.61717	1495
5.2	521	60	NaN	5.9259	18.09	7.1463	-180.8	14.851	8.1232	-27.332	-720.02	1096.3	31.538	773.7	1085.4	39.25	36.711	0	0	-14.794	-8.6274	-17.79	-15.619	3.669	-3.0593	17.671	15.27	-11.125	-11.687	-0.11867	-0.34949	1494.9
5.21	522	60	NaN	5.8924	18.124	7.1416	-180.8	14.843	8.1254	-27.47	-720.03	1096.4	31.562	773.7	1085.4	41.568	37.421	0	0	0.27567	7.0397	-17.524	-15.353	3.6292	-3.0615	17.703	15.264	3.9049	3.9781	0.17962	-0.089316	1494.9
5.22	523	60	NaN	5.8372	18.16	7.1262	-180.8	14.843	8.1255	-27.671	-720.04	1096.4	31.598	773.66	1085.4	39.804	37.842	0	0	0.29184	7.0565	-17.526	-15.356	3.5649	-3.0688	17.738	15.264	3.8568	3.9876	0.21229	-0.091398	1494.9
5.23	524	60	NaN	5.7578	18.201	7.0869	-180.8	14.854	8.1237	-27.928	-720.05	1096.4	31.653	773.58	1085.4	39.137	37.203	0	0	0.30167	7.0667	-17.528	-15.358	3.4735	-3.0813	17.778	15.277	3.7752	3.9854	0.25003	-0.081502	1494.9
5.24	525	60	NaN	5.6816	18.224	7.024	-180.79	14.884	8.1112	-28.162	-720.06	1096.4	31.69	773.45	1085.3	38.156	34.715	0	0	0.27151	7.0353	-17.531	-15.361	3.3867	-3.0839	17.802	15.307	3.6583	3.9515	0.27013	-0.054423	1494.7
5.25	526	60	NaN	5.6368	18.235	6.9862	-180.79	14.897	8.1147	-28.286	-720.07	1096.4	31.731	773.38	1085.3	39.916	38.316	0	0	0.23972	7.0023	-17.533	-15.363	3.3355	-3.0913	17.812	15.32	3.5752	3.911	0.2794	-0.04295	1494.7
5.26	527	60	NaN	5.592	18.247	6.9464	-180.79	14.92	8.1202	-28.441	-720.08	1096.4	31.766	773.28	1085.3	38.75	38.333	0	0	0.20623	6.9675	-17.533	-15.363	3.2833	-3.0997	17.824	15.343	3.4895	3.8678	0.2911	-0.01987	1494.6
5.27	528	60	NaN	5.5415	18.264	6.897	-180.79	14.955	8.1284	-28.651	-720.07	1096.4	31.808	773.15	1085.3	39.577	38.265	0	0	0.20684	6.9681	-17.534	-15.363	3.223	-3.1092	17.84	15.378	3.4298	3.8589	0.3065	0.014911	1494.5
5.28	529	60	NaN	5.5231	18.276	6.8519	-180.8	14.95	8.1782	-28.71	-720.04	1096.4	31.974	773.15	1085.3	41.146	37.895	0	0	0.40202	7.171	-17.531	-15.361	3.1958	-3.1307	17.852	15.374	3.5978	4.0403	0.32065	0.012347	1494.5
5.29	530	60	NaN	5.5012	18.279	6.81	-180.8	14.977	8.1297	-28.764	-720.06	1096.3	31.842	773.05	1085.3	38.92	35.489	0	0	1.3225	8.128	-17.518	-15.348	3.1768	-3.1235	17.856	15.4	4.4992	5.0045	0.33829	0.052245	1494.4
5.3	531	60	NaN	5.4772	18.284	6.7608	-180.8	15.012	8.099	-28.852	-720.06	1096.3	31.762	772.91	1085.3	37.288	36.93	0	0	1.7023	8.5228	-17.512	-15.342	3.1523	-3.1225	17.862	15.434	4.8545	5.4003	0.35025	0.092524	1494.2
5.31	532	60	NaN	5.4531	18.296	6.7002	-180.81	15.044	8.1256	-28.974	-720.03	1096.3	31.851	772.77	1085.3	38.543	36.612	0	0	1.6375	8.4555	-17.512	-15.342	3.1198	-3.1398	17.874	15.466	4.7574	5.3158	0.36103	0.12392	1494.1
5.32	533	60	NaN	5.4426	18.301	6.6358	-180.81	15.064	8.1054	-28.99	-720	1096.3	31.787	772.67	1085.3	40.551	37.543	0	0	1.5698	8.3852	-17.512	-15.342	3.111	-3.1445	17.878	15.487	4.6808	5.2407	0.36627	0.14524	1493.9
5.33	534	60	NaN	5.418	18.295	6.5806	-180.82	15.114	8.1285	-29.052	-720	1096.3	31.844	772.49	1085.3	37.346	38.468	0	0	1.4992	8.3118	-17.511	-15.341	3.0816	-3.1548	17.872	15.537	4.5808	5.1569	0.36079	0.19656	1493.8
5.34	535	60	NaN	5.396	18.29	6.5347	-180.83	15.153	8.1407	-29.076	-719.99	1096.4	31.873	772.34	1085.3	41.858	37.096	0	0	1.4812	8.293	-17.509	-15.338	3.0573	-3.1641	17.866	15.577	4.5385	5.1289	0.35749	0.23878	1493.6
5.35	536	60	NaN	5.3828	18.292	6.4975	-180.83	15.165	8.1185	-29.026	-719.99	1096.4	31.809	772.28	1085.3	40.218	37.536	0	0	1.4989	8.3114	-17.506	-15.336	3.0484	-3.1694	17.867	15.59	4.5473	5.142	0.36119	0.25369	1493.6
5.36	537	60	NaN	5.3467	18.296	6.4546	-180.84	15.201	8.1272	-29.032	-719.97	1096.4	31.815	772.11	1085.3	39.98	37.519	0	0	1.6123	8.4293	-17.504	-15.334	3.0114	-3.1778	17.871	15.627	4.6237	5.2516	0.36628	0.29276	1493.4
5.37	538	60	NaN	5.2972	18.298	6.4297	-180.85	15.228	8.1541	-29.091	-719.96	1096.4	31.868	771.94	1085.3	42.01	36.887	0	0	1.6991	8.5196	-17.503	-15.333	2.9574	-3.1893	17.871	15.655	4.6565	5.3303	0.36793	0.32251	1493.2
5.38	539	60	NaN	5.2576	18.3	6.4229	-180.85	15.242	8.1876	-29.167	-719.95	1096.4	31.939	771.81	1085.2	43.486	37.214	0	0	1.7662	8.5893	-17.502	-15.332	2.9119	-3.1975	17.872	15.671	4.6781	5.3917	0.36949	0.33886	1493.1
5.39	540	60	NaN	5.2415	18.305	6.4334	-180.85	15.24	8.2205	-29.236	-719.96	1096.4	32.01	771.73	1085.2	42.749	36.798	0	0	1.841	8.6671	-17.502	-15.332	2.8903	-3.1988	17.875	15.67	4.7313	5.4683	0.37288	0.33785	1493
5.4	541	60	NaN	5.2232	18.322	6.4249	-180.85	15.214	8.243	-29.26	-719.92	1096.4	32.042	771.59	1085.1	42.737	38.852	0	0	1.9164	8.7454	-17.502	-15.332	2.8697	-3.2034	17.889	15.646	4.786	5.542	0.38716	0.31455	1492.8
5.41	542	60	NaN	5.2153	18.329	6.4225	-180.84	15.194	8.2531	-29.28	-719.89	1096.4	32.057	771.5	1085.1	43.176	38.714	0	0	1.9666	8.7976	-17.501	-15.331	2.8602	-3.1996	17.896	15.628	4.8268	5.5981	0.39446	0.29722	1492.7
5.42	543	60	NaN	5.2144	18.333	6.4269	-180.84	15.165	8.2471	-29.314	-719.88	1096.4	32.035	771.43	1085.1	42.51	39.652	0	0	2.0451	8.8793	-17.5	-15.33	2.8587	-3.1919	17.898	15.6	4.9038	5.6874	0.39804	0.26975	1492.6
5.43	544	60	NaN	5.2184	18.336	6.4376	-180.83	15.114	8.2219	-29.373	-719.86	1096.4	31.961	771.39	1085	43.145	37.507	0	0	2.2227	9.0639	-17.499	-15.329	2.8632	-3.1835	17.9	15.55	5.0859	5.8804	0.4005	0.22116	1492.6
5.44	545	60	NaN	5.2362	18.33	6.4127	-180.82	15.079	8.186	-29.3	-719.86	1096.4	31.855	771.35	1085	42.134	37.354	0	0	2.3262	9.1715	-17.499	-15.329	2.8878	-3.1649	17.892	15.517	5.214	6.0066	0.39328	0.18786	1492.5
5.45	546	60	NaN	5.2505	18.323	6.4122	-180.8	15.026	8.1884	-29.299	-719.87	1096.4	31.866	771.32	1084.9	43.778	37.131	0	0	2.3799	9.2274	-17.5	-15.33	2.9016	-3.1526	17.883	15.465	5.2815	6.0748	0.38375	0.13549	1492.5
5.46	547	60	NaN	5.2625	18.317	6.4162	-180.79	14.95	8.2093	-29.321	-719.87	1096.4	31.948	771.32	1084.9	42.05	37.433	0	0	2.4621	9.3128	-17.498	-15.328	2.9097	-3.1463	17.876	15.391	5.3718	6.1665	0.3781	0.062876	1492.5
5.47	548	60	NaN	5.2735	18.317	6.4072	-180.79	14.845	8.2317	-29.323	-719.86	1096.4	32.063	771.38	1084.8	43.135	38.14	0	0	2.5422	9.3961	-17.496	-15.326	2.9163	-3.1462	17.873	15.289	5.4585	6.2499	0.3766	-0.036982	1492.6
5.48	549	60	NaN	5.276	18.333	6.3891	-180.78	14.78	8.2894	-29.294	-719.83	1096.4	32.26	771.43	1084.8	43.626	37.782	0	0	2.6148	9.4716	-17.496	-15.325	2.9124	-3.1464	17.887	15.225	5.5272	6.3252	0.39177	-0.10028	1492.6
5.49	550	60	NaN	5.2719	18.344	6.3724	-180.8	14.762	8.1783	-29.271	-719.82	1096.4	32	771.39	1084.8	43.3	38.142	0	0	2.6564	9.5148	-17.494	-15.324	2.9191	-3.154	17.9	15.207	5.5754	6.3608	0.4056	-0.11746	1492.5
5.5	551	60	NaN	5.2665	18.351	6.3652	-180.82	14.762	8.0421	-29.275	-719.81	1096.4	31.662	771.34	1084.9	45.803	36.643	0	0	2.6094	9.466	-17.491	-15.321	2.9264	-3.1633	17.908	15.204	5.5358	6.3026	0.41722	-0.1167	1492.4
5.51	552	60	NaN	5.2651	18.353	6.3765	-180.83	14.744	8.0364	-29.329	-719.8	1096.4	31.653	771.37	1084.9	44.214	38.261	0	0	2.6328	9.4903	-17.488	-15.317	2.9233	-3.1684	17.91	15.187	5.5561	6.3219	0.42283	-0.13077	1492.5
5.52	553	60	NaN	5.2407	18.369	6.4213	-180.82	14.717	8.0096	-29.537	-719.77	1096.4	31.621	771.44	1084.9	42.614	38.059	0	0	2.6997	9.5599	-17.484	-15.314	2.8921	-3.1729	17.926	15.16	5.5919	6.387	0.44175	-0.15338	1492.5
5.53	554	60	NaN	5.2368	18.367	6.4015	-180.83	14.672	8.0136	-29.532	-719.76	1096.4	31.69	771.59	1084.9	48.063	35.194	0	0	2.7146	9.5754	-17.48	-15.309	2.8861	-3.1839	17.924	15.115	5.6007	6.3915	0.44479	-0.19475	1492.6
5.54	555	60	NaN	5.2405	18.355	6.3491	-180.84	14.638	8.0139	-29.439	-719.75	1096.4	31.746	771.77	1084.9	51.696	36.222	0	0	2.7544	9.6167	-17.475	-15.305	2.8914	-3.1917	17.914	15.079	5.6458	6.425	0.43841	-0.22623	1492.8
5.55	556	60	NaN	5.2337	18.342	6.3067	-180.84	14.654	7.9645	-29.429	-719.74	1096.4	31.636	771.92	1085	51.838	37.435	0	0	2.848	9.714	-17.471	-15.301	2.8895	-3.1834	17.903	15.092	5.7374	6.5306	0.43222	-0.2089	1493
5.56	557	60	NaN	5.2276	18.318	6.2827	-180.83	14.676	7.9204	-29.41	-719.77	1096.4	31.52	771.99	1085	52.211	37.663	0	0	2.9218	9.7908	-17.468	-15.298	2.8887	-3.1654	17.882	15.112	5.8105	6.6254	0.41435	-0.18542	1493
5.57	558	60	NaN	5.2133	18.304	6.2573	-180.79	14.678	7.9734	-29.399	-719.77	1096.4	31.667	772.15	1085	50.968	39.435	0	0	2.9865	9.858	-17.465	-15.295	2.8695	-3.1375	17.868	15.114	5.856	6.7205	0.40309	-0.18163	1493.2
5.58	559	60	NaN	5.1919	18.297	6.2406	-180.76	14.682	8.0545	-29.426	-719.76	1096.4	31.893	772.36	1085.1	48.513	36.579	0	0	3.0697	9.9445	-17.461	-15.291	2.8386	-3.1138	17.862	15.117	5.9083	6.8307	0.40117	-0.17386	1493.4
5.59	560	60	NaN	5.165	18.298	6.2501	-180.76	14.725	8.0519	-29.538	-719.74	1096.4	31.9	772.49	1085.1	47.898	38.484	0	0	3.1635	10.042	-17.456	-15.286	2.8074	-3.1163	17.864	15.158	5.9709	6.9258	0.40798	-0.12735	1493.5
5.6	561	60	NaN	5.1484	18.297	6.2288	-180.75	14.786	7.9813	-29.527	-719.75	1096.4	31.705	772.54	1085.2	45.276	37.279	0	0	3.1775	10.057	-17.445	-15.275	2.7988	-3.0994	17.866	15.218	5.9763	6.9573	0.42095	-0.057156	1493.6
5.61	562	60	NaN	5.1359	18.3	6.2157	-180.75	14.821	7.9969	-29.538	-719.75	1096.4	31.761	772.64	1085.2	44.739	38.226	0	0	3.1902	10.07	-17.438	-15.267	2.7839	-3.0988	17.87	15.251	5.974	6.971	0.43234	-0.016199	1493.7
5.62	563	60	NaN	5.1208	18.309	6.2136	-180.75	14.85	8.0408	-29.601	-719.75	1096.4	31.901	772.83	1085.2	43.216	37.268	0	0	3.2013	10.081	-17.437	-15.267	2.7613	-3.1077	17.88	15.278	5.9625	6.9736	0.44265	0.011516	1493.9
5.63	564	60	NaN	5.0916	18.328	6.2232	-180.75	14.915	7.9863	-29.761	-719.76	1096.4	31.761	773.15	1085.3	41.949	36.13	0	0	3.2124	10.093	-17.437	-15.267	2.7318	-3.1092	17.903	15.341	5.9442	6.9837	0.46603	0.074168	1494.2
5.64	565	60	NaN	5.0918	18.359	6.1811	-180.74	14.947	7.9902	-29.685	-719.72	1096.4	31.76	773.34	1085.3	37.332	37.513	0	0	3.2235	10.104	-17.436	-15.266	2.7352	-3.0936	17.934	15.371	5.9588	7.0109	0.49777	0.10502	1494.4
5.65	566	60	NaN	5.092	18.382	6.1674	-180.74	14.968	8.0053	-29.684	-719.7	1096.4	31.803	773.48	1085.3	40.455	36.638	0	0	3.2347	10.116	-17.436	-15.266	2.734	-3.0941	17.958	15.392	5.9686	7.0219	0.52232	0.12627	1494.5
5.66	567	60	NaN	5.094	18.405	6.1751	-180.74	14.989	8.0318	-29.74	-719.67	1096.4	31.887	773.6	1085.3	39.022	36.874	0	0	3.2458	10.128	-17.435	-15.265	2.7308	-3.1058	17.982	15.413	5.9766	7.0218	0.54606	0.14747	1494.6
5.67	568	60	NaN	5.1095	18.445	6.1712	-180.74	15.027	8.0827	-29.748	-719.61	1096.4	32.035	773.72	1085.3	40.191	37.405	0	0	3.2569	10.139	-17.435	-15.265	2.7404	-3.1104	18.022	15.45	5.9973	7.0287	0.58673	0.18471	1494.6
5.68	569	60	NaN	5.1303	18.476	6.1857	-180.74	15.037	8.1126	-29.8	-719.57	1096.4	32.095	773.85	1085.4	39.794	36.049	0	0	3.268	10.151	-17.435	-15.264	2.757	-3.1121	18.053	15.46	6.0251	7.0387	0.61878	0.19575	1494.7
5.69	570	60	NaN	5.1488	18.505	6.217	-180.74	15.047	8.1286	-29.906	-719.53	1096.4	32.109	773.97	1085.4	38.728	37.624	0	0	3.2792	10.162	-17.434	-15.264	2.771	-3.1188	18.082	15.47	6.0502	7.0435	0.64785	0.20607	1494.8
5.7	571	60	NaN	5.1676	18.529	6.243	-180.75	15.057	8.1369	-29.995	-719.49	1096.4	32.104	774.06	1085.4	40.164	36.804	0	0	3.2903	10.174	-17.434	-15.264	2.7867	-3.1282	18.105	15.481	6.077	7.0456	0.67174	0.21707	1494.9
5.71	572	60	NaN	5.1966	18.54	6.204	-180.75	15.062	8.1509	-29.86	-719.46	1096.4	32.137	774.14	1085.4	41.862	38.168	0	0	3.3014	10.185	-17.433	-15.263	2.8197	-3.1307	18.116	15.486	6.1211	7.0547	0.6822	0.22313	1494.9
5.72	573	60	NaN	5.21	18.496	6.211	-180.75	15.092	8.1215	-29.871	-719.47	1096.4	32.017	774.15	1085.4	41.659	38.512	0	0	3.3126	10.197	-17.433	-15.263	2.8373	-3.121	18.073	15.515	6.1499	7.076	0.64022	0.25231	1494.9
5.73	574	60	NaN	5.2057	18.445	6.1993	-180.75	15.113	8.1235	-29.834	-719.51	1096.4	32.007	774.18	1085.4	41.533	36.952	0	0	3.3237	10.209	-17.432	-15.262	2.8349	-3.1231	18.022	15.536	6.1586	7.0855	0.58976	0.27382	1495
5.74	575	60	NaN	5.1893	18.393	6.1669	-180.76	15.125	8.1511	-29.746	-719.56	1096.4	32.089	774.22	1085.4	45.364	36.4	0	0	3.3348	10.22	-17.432	-15.262	2.8189	-3.1352	17.97	15.548	6.1537	7.0849	0.53766	0.2866	1495.1
5.75	576	60	NaN	5.1798	18.337	6.1424	-180.77	15.142	8.1432	-29.706	-719.58	1096.4	32.06	774.26	1085.4	36.511	37.381	0	0	3.3459	10.232	-17.432	-15.261	2.8121	-3.1381	17.913	15.566	6.1581	7.0937	0.48092	0.30447	1495.2
5.76	577	60	NaN	5.1818	18.318	6.1269	-180.77	15.157	8.1244	-29.685	-719.54	1096.5	32.014	774.25	1085.4	57.625	37.391	0	0	3.3571	10.243	-17.431	-15.261	2.8166	-3.135	17.894	15.582	6.1737	7.1083	0.46279	0.32063	1495.1
5.77	578	60	NaN	5.1575	18.284	6.1373	-180.78	15.18	8.1319	-29.769	-719.51	1096.5	32.054	774.25	1085.4	60.659	37.141	0	0	3.3682	10.255	-17.431	-15.261	2.7876	-3.1466	17.858	15.606	6.1557	7.1083	0.42749	0.34557	1495.1
5.78	579	60	NaN	5.114	18.236	6.1657	-180.79	15.21	8.153	-29.925	-719.49	1096.5	32.138	774.25	1085.4	60.376	36.783	0	0	3.3793	10.266	-17.43	-15.26	2.7348	-3.1686	17.807	15.639	6.1141	7.0979	0.37658	0.379	1495.1
5.79	580	60	NaN	5.1125	18.225	6.1664	-180.79	15.24	8.1045	-29.954	-719.44	1096.6	32.009	774.21	1085.4	63.186	40.065	1	0	3.3904	10.278	-17.43	-15.26	2.737	-3.1662	17.795	15.67	6.1275	7.1118	0.36496	0.41065	1495
5.8	581	60	NaN	5.1281	18.195	6.1492	-180.8	15.265	8.087	-29.977	-719.4	1096.6	31.985	774.18	1085.3	66.898	37.986	1	0	3.4016	10.29	-17.429	-15.259	2.7525	-3.1735	17.763	15.697	6.1541	7.116	0.33355	0.43809	1494.9
5.81	582	60	NaN	5.1594	18.147	6.1176	-180.81	15.284	8.0823	-29.977	-719.4	1096.6	31.993	774.14	1085.3	68.989	41.439	1	0	3.4127	10.301	-17.429	-15.259	2.7834	-3.1815	17.713	15.717	6.1961	7.1196	0.2843	0.45858	1494.9
5.82	583	60	NaN	5.2006	18.09	6.0782	-180.81	15.296	8.0805	-29.952	-719.42	1096.7	32	774.1	1085.3	66.629	41.834	1	0	3.4238	10.313	-17.429	-15.258	2.8253	-3.1875	17.656	15.729	6.2491	7.1252	0.22789	0.47067	1494.8
5.83	584	60	NaN	5.2238	18.077	6.0583	-180.82	15.295	8.056	-29.93	-719.4	1096.7	31.936	774.1	1085.3	60.388	39.976	1	0	3.435	10.324	-17.428	-15.258	2.8517	-3.1897	17.643	15.729	6.2867	7.1345	0.21497	0.47108	1494.8
5.84	585	60	NaN	5.2764	18.027	6.0141	-180.82	15.279	8.0471	-29.932	-719.39	1096.7	31.907	774.11	1085.4	56.775	41.169	1	0	3.4461	10.336	-17.428	-15.258	2.9054	-3.1913	17.594	15.712	6.3514	7.1446	0.16589	0.45487	1494.8
5.85	586	60	NaN	5.3486	17.968	5.9644	-180.82	15.256	8.0575	-29.95	-719.4	1096.7	31.935	774.1	1085.4	58.706	38.917	1	0	3.4572	10.347	-17.427	-15.257	2.9758	-3.1919	17.534	15.691	6.433	7.1555	0.10684	0.43361	1494.8
5.86	587	60	NaN	5.4351	17.909	5.9139	-180.82	15.234	8.0799	-29.977	-719.41	1096.7	32.003	774.08	1085.3	62.736	40.456	1	0	3.4683	10.359	-17.427	-15.257	3.0587	-3.1915	17.474	15.669	6.5271	7.1674	0.046731	0.41267	1494.8
5.87	588	60	NaN	5.5205	17.849	5.8545	-180.81	15.225	8.0595	-29.997	-719.4	1096.7	31.937	774.05	1085.4	68.373	40.498	1	0	3.4795	10.371	-17.426	-15.256	3.1457	-3.1893	17.415	15.658	6.6252	7.1813	-0.011623	0.40216	1494.8
5.88	589	60	NaN	5.5852	17.805	5.7904	-180.82	15.19	8.1063	-29.938	-719.41	1096.7	32.065	774.07	1085.3	69.801	41.46	1	0	3.4906	10.382	-17.426	-15.256	3.2079	-3.1928	17.371	15.624	6.6984	7.1893	-0.055251	0.36854	1494.8
5.89	590	60	NaN	5.657	17.755	5.7289	-180.82	15.162	8.1334	-29.915	-719.42	1096.7	32.141	774.08	1085.3	69.882	43.253	1	0	3.5017	10.394	-17.426	-15.255	3.2777	-3.1963	17.32	15.597	6.7794	7.1973	-0.10602	0.34163	1494.8
5.9	591	60	NaN	5.7396	17.693	5.6758	-180.82	15.151	8.1164	-29.971	-719.43	1096.7	32.096	774.06	1085.3	69.121	41.947	1	0	3.5128	10.405	-17.425	-15.255	3.3598	-3.1985	17.258	15.586	6.8726	7.2068	-0.16739	0.33099	1494.8
5.91	592	60	NaN	5.7724	17.665	5.6533	-180.82	15.135	8.1403	-30.079	-719.41	1096.7	32.169	774.05	1085.3	66.684	39.092	1	0	3.524	10.417	-17.425	-15.255	3.3857	-3.2051	17.229	15.571	6.9097	7.2117	-0.19575	0.31648	1494.8
5.92	593	60	NaN	5.8219	17.638	5.5769	-180.82	15.123	8.1567	-30.182	-719.33	1096.7	32.217	774.01	1085.3	63.517	39.805	1	0	3.5351	10.428	-17.424	-15.254	3.4292	-3.2128	17.201	15.56	6.9643	7.2156	-0.22316	0.3062	1494.7
5.93	594	60	NaN	5.8698	17.621	5.4858	-180.82	15.115	8.1658	-30.274	-719.22	1096.7	32.241	773.95	1085.3	60.029	40.791	1	0	3.5462	10.44	-17.424	-15.254	3.4724	-3.2171	17.182	15.554	7.0186	7.2229	-0.24164	0.30024	1494.5
5.94	595	60	NaN	5.9066	17.615	5.3993	-180.82	15.111	8.171	-30.349	-719.11	1096.8	32.249	773.9	1085.3	57.713	37.749	1	0	3.5574	10.452	-17.423	-15.253	3.5058	-3.2175	17.174	15.552	7.0631	7.2341	-0.24969	0.29876	1494.4
5.95	596	60	NaN	5.9237	17.59	5.3298	-180.83	15.111	8.2094	-30.378	-719.1	1096.8	32.353	773.87	1085.2	51.84	39.42	1	0	3.5685	10.463	-17.423	-15.253	3.5177	-3.2313	17.147	15.554	7.0862	7.2318	-0.27592	0.30117	1494.3
5.96	597	60	NaN	5.9342	17.554	5.2182	-180.83	15.121	8.1825	-30.422	-719.08	1096.8	32.256	773.79	1085.2	47.768	39.326	1	0	3.5796	10.475	-17.423	-15.252	3.5301	-3.2342	17.11	15.565	7.1097	7.2404	-0.31237	0.31288	1494.2
5.97	598	60	NaN	5.9372	17.524	5.1187	-180.83	15.126	8.1768	-30.501	-719.05	1096.8	32.219	773.71	1085.2	50.932	37.989	1	0	3.5907	10.486	-17.422	-15.252	3.5313	-3.24	17.078	15.572	7.122	7.2463	-0.34387	0.32001	1494.1
5.98	599	60	NaN	5.9333	17.507	5.0598	-180.84	15.119	8.2353	-30.619	-719	1096.8	32.37	773.67	1085.2	64.245	36.893	1	0	3.6019	10.498	-17.422	-15.252	3.5169	-3.2546	17.059	15.567	7.1188	7.2432	-0.36276	0.31574	1494
5.99	600	60	NaN	5.9484	17.481	4.9858	-180.83	15.123	8.2412	-30.666	-718.98	1096.9	32.355	773.6	1085.2	67.567	43.551	1	0	3.613	10.509	-17.421	-15.251	3.5307	-3.2488	17.032	15.572	7.1437	7.2606	-0.38926	0.32127	1494
6	601	60	NaN	5.9333	17.399	5.0482	-180.84	15.117	8.2589	-31.199	-719.17	1096.9	32.379	773.57	1085.1	67.849	42.018	1	0	3.6241	10.521	-17.421	-15.251	3.4945	-3.2778	16.946	15.57	7.1186	7.2431	-0.47481	0.31936	1494.1
6.01	602	60	NaN	5.9498	17.369	4.9859	-180.85	15.116	8.2863	-31.379	-719.18	1097	32.421	773.5	1085.1	68.805	44.307	1	0	3.6352	10.533	-17.42	-15.25	3.5024	-3.2978	16.914	15.571	7.1376	7.2347	-0.50615	0.32072	1494.1
6.02	603	60	NaN	6.0362	17.464	4.6371	-180.86	15.128	8.3207	-30.678	-718.76	1096.9	32.462	773.34	1085.1	68.935	44.288	1	0	3.6464	10.544	-17.42	-15.25	3.6131	-3.2809	17.01	15.582	7.2595	7.2632	-0.40985	0.3323	1493.5
6.03	604	60	NaN	6.0391	17.504	4.6306	-180.87	15.134	8.3256	-30.839	-718.62	1096.9	32.438	773.22	1085.1	69.203	44.93	1	0	3.6575	10.556	-17.42	-15.249	3.6103	-3.2953	17.049	15.589	7.2678	7.2604	-0.37059	0.33931	1493.2
6.04	605	60	NaN	6.0393	17.532	4.6313	-180.87	15.15	8.2853	-30.937	-718.51	1096.9	32.289	773.1	1085.1	68.821	44.997	1	0	3.6686	10.567	-17.419	-15.249	3.6121	-3.2939	17.077	15.605	7.2807	7.2733	-0.34232	0.35582	1493
6.05	606	60	NaN	6.0419	17.555	4.6321	-180.87	15.169	8.2557	-30.982	-718.4	1096.9	32.173	773	1085.1	68.153	41.462	1	0	3.6798	10.579	-17.419	-15.249	3.6171	-3.29	17.1	15.624	7.2969	7.2888	-0.31894	0.3756	1492.8
6.06	607	60	NaN	6.0511	17.576	4.6275	-180.87	15.188	8.2817	-30.981	-718.29	1096.9	32.218	772.9	1085.1	68.002	41.953	1	0	3.6909	10.59	-17.418	-15.248	3.6243	-3.2939	17.122	15.641	7.3152	7.2964	-0.29594	0.3934	1492.6
6.07	608	60	NaN	6.0548	17.572	4.6365	-180.86	15.184	8.2602	-31.004	-718.25	1096.9	32.137	772.87	1085.1	68.037	41.911	1	0	3.702	10.602	-17.418	-15.248	3.63	-3.2884	17.119	15.636	7.332	7.3135	-0.29845	0.38881	1492.5
6.08	609	60	NaN	6.0638	17.563	4.6408	-180.87	15.186	8.2851	-30.995	-718.2	1096.8	32.194	772.81	1085.1	69.35	39.66	1	0	3.7131	10.613	-17.417	-15.247	3.6371	-3.2939	17.111	15.638	7.3502	7.3196	-0.30596	0.3904	1492.4
6.09	610	60	NaN	6.0837	17.544	4.6494	-180.87	15.198	8.3166	-30.963	-718.16	1096.8	32.259	772.73	1085.1	70.92	39.292	1	0	3.7243	10.625	-17.417	-15.247	3.6555	-3.2986	17.095	15.647	7.3798	7.3265	-0.3225	0.40025	1492.3
6.1	611	60	NaN	6.1201	17.51	4.6714	-180.87	15.221	8.3155	-30.915	-718.1	1096.7	32.203	772.62	1085.1	71.334	40.47	1	0	3.7354	10.637	-17.417	-15.246	3.6956	-3.2905	17.064	15.667	7.431	7.3462	-0.35236	0.4207	1492.1
6.11	612	60	NaN	6.1528	17.477	4.7182	-180.87	15.246	8.3241	-30.932	-718.03	1096.6	32.209	772.5	1085.1	71.355	42.696	1	0	3.7465	10.648	-17.416	-15.246	3.7271	-3.2981	17.034	15.69	7.4736	7.3501	-0.38236	0.44377	1491.9
6.12	613	60	NaN	6.1804	17.436	4.773	-180.88	15.268	8.3343	-30.992	-717.97	1096.6	32.208	772.4	1085.1	71.264	45.276	1	0	3.7576	10.66	-17.416	-15.246	3.7522	-3.3044	16.994	15.709	7.5099	7.3553	-0.4217	0.46378	1491.8
6.13	614	60	NaN	6.202	17.398	4.8116	-180.88	15.291	8.3314	-31.029	-717.94	1096.5	32.171	772.31	1085.1	72.075	44.222	1	0	3.7688	10.671	-17.415	-15.245	3.7736	-3.3054	16.958	15.731	7.5423	7.3659	-0.45722	0.48623	1491.6
6.14	615	60	NaN	6.2159	17.382	4.8046	-180.87	15.323	8.2969	-30.966	-717.92	1096.5	32.064	772.21	1085.1	72.323	45.689	1	0	3.7799	10.683	-17.415	-15.245	3.7938	-3.2965	16.942	15.763	7.5737	7.3864	-0.47291	0.51784	1491.5
6.15	616	60	NaN	6.2336	17.307	4.8236	-180.88	15.334	8.3634	-30.969	-717.92	1096.5	32.23	772.16	1085.1	71.982	45.572	1	0	3.791	10.694	-17.414	-15.244	3.805	-3.3039	16.868	15.772	7.596	7.3905	-0.54599	0.5281	1491.5
6.16	617	60	NaN	6.2508	17.234	4.8305	-180.88	15.359	8.3837	-30.934	-717.92	1096.5	32.264	772.07	1085.1	69.734	46.335	1	0	3.8022	10.706	-17.414	-15.244	3.822	-3.3044	16.796	15.797	7.6242	7.4017	-0.61807	0.55308	1491.4
6.17	618	60	NaN	6.2631	17.167	4.8458	-180.87	15.391	8.3688	-30.931	-717.91	1096.5	32.205	771.95	1085.1	64.639	42.647	1	0	3.8133	10.718	-17.414	-15.243	3.8365	-3.3013	16.729	15.829	7.6498	7.4163	-0.68451	0.5857	1491.2
6.18	619	60	NaN	6.2643	17.111	4.9014	-180.87	15.418	8.3402	-31.061	-717.87	1096.5	32.12	771.85	1085.1	62.753	39.386	1	0	3.8244	10.729	-17.413	-15.243	3.8357	-3.3007	16.672	15.857	7.6601	7.4284	-0.74125	0.6145	1491.1
6.19	620	60	NaN	6.2611	17.064	4.9424	-180.87	15.432	8.3701	-31.143	-717.86	1096.6	32.212	771.8	1085.1	63.91	38.008	1	0	3.8355	10.741	-17.413	-15.243	3.8258	-3.3061	16.623	15.872	7.6613	7.4346	-0.78936	0.62932	1491.1
6.2	621	60	NaN	6.2515	16.969	4.994	-180.86	15.458	8.3556	-31.274	-717.94	1096.6	32.173	771.7	1085.1	63.948	40.238	1	0	3.8467	10.752	-17.412	-15.242	3.8126	-3.3028	16.529	15.899	7.6593	7.4495	-0.88339	0.65646	1491
6.21	622	60	NaN	6.2428	16.855	5.035	-180.86	15.485	8.328	-31.389	-718.07	1096.6	32.097	771.6	1085.2	65.238	38.438	1	0	3.8578	10.764	-17.412	-15.242	3.8025	-3.2954	16.414	15.926	7.6603	7.4685	-0.99742	0.6841	1491.1
6.22	623	60	NaN	6.2477	16.769	5.0258	-180.85	15.49	8.3501	-31.359	-718.17	1096.6	32.168	771.56	1085.2	65.634	39.256	1	0	3.8742	10.781	-17.405	-15.235	3.8059	-3.2936	16.329	15.931	7.68	7.4873	-1.0766	0.69565	1491.1
6.23	624	60	NaN	6.2281	16.594	5.1563	-180.85	15.508	8.3793	-31.837	-718.54	1096.7	32.287	771.47	1085.2	64.749	38.596	1	0	3.8908	10.798	-17.398	-15.228	3.7638	-3.3164	16.152	15.951	7.6546	7.4818	-1.2464	0.72272	1491.4
6.24	625	60	NaN	6.2843	16.53	5.1642	-180.85	15.521	8.3745	-31.874	-718.64	1096.7	32.295	771.41	1085.2	65.494	40.152	1	0	3.9074	10.815	-17.391	-15.221	3.8184	-3.3179	16.087	15.964	7.7257	7.4975	-1.3042	0.74264	1491.5
6.25	626	60	NaN	6.3692	16.538	5.1121	-180.85	15.528	8.3553	-31.688	-718.55	1096.7	32.257	771.37	1085.2	65.071	39.902	1	0	3.9239	10.833	-17.384	-15.214	3.9117	-3.3057	16.095	15.97	7.8356	7.5269	-1.2887	0.7564	1491.3
6.26	627	60	NaN	6.3699	16.509	5.1716	-180.83	15.534	8.3685	-31.878	-718.61	1096.7	32.334	771.3	1085.2	67.152	39.057	1	0	3.9405	10.85	-17.377	-15.207	3.902	-3.3026	16.066	15.977	7.8426	7.5473	-1.311	0.76966	1491.3
6.27	628	60	NaN	6.3736	16.532	5.2193	-180.83	15.535	8.3314	-32.044	-718.62	1096.7	32.255	771.24	1085.2	62.968	38.378	1	0	3.9571	10.867	-17.37	-15.2	3.9023	-3.2966	16.088	15.979	7.8594	7.5705	-1.2823	0.77888	1491.3
6.28	629	60	NaN	6.3591	16.626	5.1776	-180.81	15.529	8.2876	-31.908	-718.59	1096.7	32.176	771.17	1085.2	58.609	39.67	1	0	3.9737	10.884	-17.363	-15.193	3.8959	-3.2746	16.182	15.973	7.8696	7.6097	-1.1817	0.77977	1491.2
6.29	630	60	NaN	6.3569	16.751	5.1087	-180.79	15.511	8.2584	-31.697	-718.59	1096.7	32.15	771.11	1085.2	69.287	40.714	1	0	3.9076	10.816	-17.363	-15.193	3.9027	-3.2475	16.306	15.956	7.8103	7.5681	-1.0573	0.76313	1491.1
6.3	631	60	NaN	6.45	16.806	5.1873	-180.77	15.473	8.2839	-32.053	-718.72	1096.9	32.267	771.08	1085.1	73.631	45.574	1	0	3.8556	10.762	-17.363	-15.193	3.9779	-3.2458	16.355	15.924	7.8335	7.5158	-1.0081	0.73057	1491.2
6.31	632	60	NaN	6.4781	16.858	5.1717	-180.76	15.452	8.2673	-32	-718.81	1096.9	32.248	771.04	1085.1	74.386	48.173	1	0	3.8322	10.737	-17.364	-15.194	4.0089	-3.2315	16.406	15.904	7.8411	7.5058	-0.95801	0.71038	1491.3
6.32	633	60	NaN	6.5096	16.942	5.1625	-180.76	15.41	8.2569	-31.932	-718.89	1096.9	32.258	771.03	1085.1	73.537	47.08	1	0	3.6943	10.594	-17.366	-15.195	4.0427	-3.2223	16.488	15.864	7.7369	7.3716	-0.87743	0.66845	1491.3
6.33	634	60	NaN	6.55	17.058	5.167	-180.75	15.353	8.2568	-31.88	-718.94	1097	32.304	771.04	1085.1	69.715	46.675	1	0	3.5101	10.402	-17.367	-15.197	4.0834	-3.2176	16.6	15.811	7.5935	7.1848	-0.76737	0.61355	1491.4
6.34	635	60	NaN	6.5838	17.184	5.1599	-180.75	15.324	8.2571	-31.753	-718.89	1097.1	32.332	771.03	1085.1	67.942	44.705	1	0	3.3863	10.274	-17.368	-15.198	4.1209	-3.2079	16.724	15.784	7.5072	7.0658	-0.64377	0.58672	1491.3
6.35	636	60	NaN	6.5992	17.361	5.2383	-180.74	15.279	8.2201	-31.815	-718.79	1097.2	32.256	771.04	1085.1	68.157	44.092	1	0	3.2626	10.145	-17.368	-15.198	4.1367	-3.2023	16.896	15.744	7.3993	6.9428	-0.47234	0.5457	1491.3
6.36	637	60	NaN	6.5886	17.533	5.1999	-180.74	15.242	8.1749	-31.484	-718.64	1097.2	32.152	771.04	1085.1	68.492	44.067	1	0	3.1521	10.03	-17.368	-15.198	4.1425	-3.1826	17.067	15.709	7.2946	6.8475	-0.30177	0.51092	1491.1
6.37	638	60	NaN	6.5665	17.687	5.0644	-180.74	15.213	8.1383	-30.851	-718.45	1097.2	32.067	771.04	1085	69.167	43.709	1	0	2.9623	9.8328	-17.368	-15.197	4.1477	-3.1566	17.221	15.679	7.1099	6.6762	-0.14639	0.48176	1490.9
6.38	639	60	NaN	6.5912	17.81	5.047	-180.75	15.168	8.1498	-30.659	-718.35	1097.2	32.123	771.09	1085	69.724	45.25	1	0	2.6335	9.4911	-17.366	-15.195	4.1775	-3.1648	17.342	15.636	6.8111	6.3262	-0.023767	0.44106	1490.8
6.39	640	60	NaN	6.6125	17.863	5.0294	-180.77	15.137	8.1263	-30.523	-718.34	1097.2	32.075	771.14	1085	70.455	45.338	1	0	2.4573	9.3078	-17.365	-15.195	4.2059	-3.1749	17.394	15.606	6.6632	6.1329	0.028806	0.41071	1490.8
6.4	641	60	NaN	6.635	17.889	5.0253	-180.79	15.119	8.1002	-30.449	-718.31	1097.2	32.013	771.18	1085	69.485	44.347	1	0	2.3356	9.1814	-17.365	-15.195	4.2337	-3.1866	17.421	15.588	6.5694	5.9948	0.055284	0.39287	1490.9
6.41	642	60	NaN	6.6566	17.899	5.0382	-180.8	15.114	8.0876	-30.443	-718.25	1097.2	31.987	771.23	1085	65.979	44.865	1	0	2.1615	9.0003	-17.368	-15.198	4.2565	-3.2019	17.431	15.582	6.418	5.7984	0.062775	0.3841	1490.8
6.42	643	60	NaN	6.6617	17.884	5.0685	-180.82	15.11	8.1249	-30.533	-718.21	1097.2	32.113	771.27	1085	66.373	43.424	1	0	1.9907	8.8227	-17.371	-15.2	4.2533	-3.2308	17.417	15.578	6.244	5.5919	0.045994	0.37725	1490.9
6.43	644	60	NaN	6.6676	17.872	5.0563	-180.83	15.107	8.0829	-30.496	-718.18	1097.2	31.998	771.3	1085	66.493	42.768	1	0	1.8242	8.6496	-17.373	-15.203	4.2651	-3.2299	17.405	15.574	6.0893	5.4197	0.032187	0.37165	1490.8
6.44	645	60	NaN	6.6709	17.808	5.0585	-180.84	15.11	8.0547	-30.562	-718.16	1097.1	31.913	771.37	1085	66.389	42.22	1	0	1.6612	8.4802	-17.375	-15.205	4.2691	-3.2428	17.343	15.575	5.9303	5.2374	-0.032254	0.37051	1490.9
6.45	646	60	NaN	6.6695	17.684	5.0818	-180.87	15.12	8.0657	-30.763	-718.16	1097.1	31.936	771.47	1085.1	66.983	43.915	1	0	1.504	8.3167	-17.378	-15.207	4.2594	-3.2761	17.222	15.582	5.7633	5.0405	-0.15558	0.37502	1491
6.46	647	60	NaN	6.6585	17.549	5.0655	-180.87	15.137	8.0997	-30.878	-718.19	1097.1	32.034	771.56	1085.1	66.158	43.825	1	0	1.3734	8.181	-17.381	-15.21	4.2403	-3.2929	17.09	15.596	5.6138	4.8881	-0.29062	0.38532	1491.1
6.47	648	60	NaN	6.677	17.393	5.2007	-180.89	15.152	8.1164	-31.531	-718.36	1097.1	32.086	771.63	1085.2	69.103	41.444	1	0	1.2557	8.0586	-17.384	-15.213	4.2322	-3.3342	16.935	15.61	5.4879	4.7244	-0.44899	0.39653	1491.4
6.48	649	60	NaN	6.6804	17.269	5.2892	-180.9	15.164	8.0829	-32.003	-718.46	1097.1	31.979	771.7	1085.2	71.645	44.283	1	0	1.1686	7.968	-17.386	-15.216	4.2218	-3.3598	16.812	15.621	5.3905	4.6082	-0.57422	0.4057	1491.6
6.49	650	60	NaN	6.6522	17.185	5.2713	-180.91	15.177	8.0058	-32.095	-718.45	1097.1	31.734	771.79	1085.3	71.372	44.308	1	0	1.1224	7.92	-17.388	-15.218	4.1996	-3.3613	16.73	15.631	5.3221	4.5587	-0.6578	0.41371	1491.7
6.5	651	60	NaN	6.5927	17.059	5.2444	-180.92	15.211	8.0269	-32.276	-718.41	1097.1	31.814	771.94	1085.3	71.343	44.312	1	0	1.1258	7.9235	-17.39	-15.22	4.1303	-3.387	16.607	15.663	5.2561	4.5365	-0.7829	0.44317	1491.8
6.51	652	60	NaN	6.5205	17.012	5.1092	-180.93	15.224	8.0447	-31.956	-718.34	1097	31.86	772.06	1085.3	70.689	43.955	1	0	1.0743	7.87	-17.391	-15.221	4.0688	-3.3803	16.564	15.672	5.1431	4.4897	-0.8269	0.45079	1491.8
6.52	653	60	NaN	6.4666	16.971	4.9892	-180.92	15.239	8.0588	-31.675	-718.31	1096.9	31.909	772.17	1085.3	70.752	43.469	1	0	1.0099	7.8031	-17.392	-15.221	4.0238	-3.3666	16.526	15.684	5.0338	4.4365	-0.86611	0.46253	1491.9
6.53	654	60	NaN	6.4435	16.908	4.9348	-180.91	15.265	8.0711	-31.648	-718.35	1096.9	31.982	772.28	1085.4	70.781	43.158	1	0	0.98665	7.7788	-17.394	-15.223	3.9992	-3.3589	16.464	15.709	4.9858	4.4199	-0.92936	0.48509	1492
6.54	655	60	NaN	6.436	16.881	4.9053	-180.93	15.268	8.1044	-31.63	-718.39	1096.9	32.128	772.39	1085.4	71.065	43.865	1	0	0.98828	7.7805	-17.396	-15.226	3.9871	-3.3774	16.437	15.712	4.9754	4.4031	-0.95897	0.48649	1492.2
6.55	656	60	NaN	6.4289	16.866	4.9062	-180.93	15.268	8.1295	-31.681	-718.41	1096.9	32.224	772.51	1085.4	71.39	44.72	1	0	1.0821	7.8781	-17.397	-15.226	3.9745	-3.3852	16.422	15.712	5.0567	4.4929	-0.97463	0.48598	1492.3
6.56	657	60	NaN	6.4237	16.878	4.918	-180.93	15.273	8.1455	-31.757	-718.43	1096.9	32.292	772.67	1085.4	71.915	44.815	1	0	1.1792	7.979	-17.398	-15.227	3.9641	-3.3878	16.434	15.717	5.1433	4.5912	-0.96377	0.4895	1492.5
6.57	658	60	NaN	6.4218	16.922	4.93	-180.92	15.285	8.153	-31.83	-718.44	1096.9	32.344	772.86	1085.4	72.24	46.12	1	0	1.2798	8.0836	-17.399	-15.229	3.9577	-3.3888	16.479	15.729	5.2375	4.6948	-0.9209	0.49967	1492.7
6.58	659	60	NaN	6.4266	16.956	4.934	-180.93	15.281	8.1735	-31.827	-718.46	1096.9	32.439	772.99	1085.4	72.626	45.046	1	0	1.4275	8.2372	-17.402	-15.232	3.9593	-3.4019	16.512	15.724	5.3868	4.8353	-0.89028	0.49242	1492.9
6.59	660	60	NaN	6.4338	16.993	4.9304	-180.93	15.297	8.1239	-31.815	-718.49	1096.9	32.309	773.06	1085.4	72.777	45.161	1	0	1.5628	8.3778	-17.406	-15.235	3.9721	-3.3909	16.55	15.74	5.5349	4.9869	-0.85557	0.50425	1493
6.6	661	60	NaN	6.4493	17.054	4.9281	-180.93	15.322	8.0865	-31.796	-718.55	1097	32.21	773.15	1085.4	72.434	45.44	1	0	1.5993	8.4158	-17.411	-15.241	3.9923	-3.3842	16.613	15.764	5.5916	5.0316	-0.79828	0.52289	1493.1
6.61	662	60	NaN	6.4755	17.15	4.9336	-180.94	15.348	8.1068	-31.773	-718.61	1097	32.287	773.29	1085.5	71.895	45.377	1	0	1.6359	8.4538	-17.416	-15.246	4.0168	-3.3983	16.709	15.79	5.6527	5.0555	-0.70727	0.54365	1493.3
6.62	663	60	NaN	6.4819	17.192	4.9573	-180.94	15.381	8.0355	-31.811	-718.66	1097	32.1	773.31	1085.5	71.382	44.135	1	0	1.6724	8.4918	-17.421	-15.251	4.0291	-3.3943	16.751	15.821	5.7015	5.0975	-0.66988	0.56968	1493.4
6.63	664	60	NaN	6.4938	17.27	4.974	-180.95	15.407	8.0082	-31.79	-718.67	1097	32.051	773.39	1085.6	70.863	43.855	1	0	1.709	8.5298	-17.426	-15.256	4.0438	-3.4029	16.83	15.847	5.7528	5.1269	-0.59658	0.59097	1493.5
6.64	665	60	NaN	6.5083	17.358	4.9825	-180.97	15.436	8.0043	-31.725	-718.67	1097.1	32.07	773.48	1085.6	71.039	43.613	1	0	1.7455	8.5678	-17.432	-15.262	4.0602	-3.4138	16.917	15.876	5.8057	5.154	-0.5144	0.61465	1493.6
6.65	666	60	NaN	6.523	17.433	4.9821	-180.97	15.473	8.0084	-31.629	-718.69	1097.1	32.101	773.57	1085.6	70.382	43.765	1	0	1.7821	8.6058	-17.437	-15.267	4.0776	-3.4191	16.993	15.912	5.8596	5.1867	-0.44405	0.64554	1493.7
6.66	667	60	NaN	6.5328	17.472	4.9815	-180.98	15.487	7.9884	-31.569	-718.68	1097.1	32.045	773.62	1085.6	69.822	42.705	1	0	1.8186	8.6438	-17.442	-15.272	4.0918	-3.4215	17.033	15.927	5.9104	5.2223	-0.40965	0.65508	1493.7
6.67	668	60	NaN	6.5444	17.504	4.9902	-180.99	15.526	7.9827	-31.507	-718.69	1097.1	32.043	773.65	1085.7	70.301	42.684	1	0	1.8551	8.6818	-17.447	-15.277	4.106	-3.4298	17.066	15.964	5.9611	5.252	-0.38141	0.68706	1493.7
6.68	669	60	NaN	6.5563	17.529	4.9952	-181	15.568	7.9793	-31.429	-718.7	1097.1	32.051	773.68	1085.7	70.924	42.82	1	0	1.8917	8.7198	-17.453	-15.282	4.1206	-3.4377	17.092	16.005	6.0123	5.2821	-0.36019	0.72256	1493.8
6.69	670	60	NaN	6.5669	17.547	4.9846	-181.01	15.596	7.9671	-31.318	-718.7	1097.1	32.034	773.7	1085.7	71.739	42.874	1	0	1.9282	8.7578	-17.458	-15.288	4.1362	-3.4398	17.111	16.032	6.0644	5.318	-0.34694	0.7446	1493.8
6.7	671	2.5	NaN	6.5667	17.557	5.0047	-181.02	15.639	7.9807	-31.29	-718.67	1097.1	32.091	773.77	1085.7	72.474	41.387	1	0	1.9648	8.7958	-17.463	-15.293	4.1349	-3.4545	17.122	16.074	6.0997	5.3413	-0.34127	0.78135	1493.8
6.71	672	2.5	NaN	6.5529	17.553	5.012	-181.03	15.657	7.9928	-31.283	-718.64	1097.1	32.13	773.81	1085.7	73.155	42.096	1	0	2.0013	8.8338	-17.468	-15.298	4.1199	-3.4623	17.119	16.091	6.1212	5.3715	-0.34945	0.79317	1493.8
6.72	673	2.5	NaN	6.5308	17.492	5.0697	-181.04	15.676	8.0063	-31.455	-718.74	1097.1	32.164	773.84	1085.8	73.704	42.62	1	0	2.0379	8.8718	-17.473	-15.303	4.0901	-3.4764	17.059	16.11	6.128	5.3954	-0.41476	0.80651	1494
6.73	674	2.5	NaN	6.5198	17.441	5.0795	-181.04	15.698	8.0117	-31.447	-718.71	1097	32.164	773.87	1085.8	73.883	41.571	1	0	2.0744	8.9098	-17.479	-15.308	4.0794	-3.4793	17.008	16.131	6.1538	5.4305	-0.47023	0.82217	1494
6.74	675	2.5	NaN	6.5252	17.429	5.0138	-181.04	15.716	8.0102	-31.166	-718.5	1097	32.14	773.9	1085.8	74.17	42.961	1	0	2.111	8.9478	-17.484	-15.314	4.0962	-3.4683	16.997	16.147	6.2072	5.4795	-0.48649	0.83354	1493.8
6.75	676	2.5	NaN	6.5205	17.405	5.013	-181.05	15.697	8.0318	-31.153	-718.49	1097	32.208	773.96	1085.8	74.676	42.501	1	0	2.1475	8.9858	-17.489	-15.319	4.0896	-3.4779	16.974	16.128	6.2371	5.5079	-0.51505	0.80952	1493.8
6.76	677	2.5	NaN	6.5013	17.331	5.0334	-181.05	15.716	8.036	-31.212	-718.45	1097	32.189	773.93	1085.8	75.235	42.538	1	0	2.1841	9.0238	-17.494	-15.324	4.0687	-3.4777	16.902	16.145	6.2527	5.5461	-0.5926	0.82113	1493.8
6.77	678	2.5	NaN	6.511	17.214	5.1341	-181.04	15.713	8.0273	-31.546	-718.48	1097	32.144	773.96	1085.8	75.639	44.254	1	0	2.2206	9.0618	-17.5	-15.329	4.0674	-3.4886	16.784	16.143	6.288	5.5732	-0.71527	0.81318	1493.8
6.78	679	2.5	NaN	6.5018	17.085	5.2015	-181.04	15.694	8.0325	-31.727	-718.47	1097	32.132	774.03	1085.8	75.94	42.959	1	0	2.2572	9.0998	-17.505	-15.335	4.0518	-3.4941	16.656	16.123	6.309	5.6057	-0.84842	0.7882	1493.9
6.79	680	2.5	NaN	6.4084	16.985	5.0862	-181.04	15.681	8.0804	-31.202	-718.3	1096.9	32.205	774.07	1085.9	76.485	43.518	1	0	2.2937	9.1378	-17.51	-15.34	3.9755	-3.4692	16.562	16.103	6.2692	5.6686	-0.94785	0.7636	1493.8
6.8	681	2.5	NaN	6.458	16.865	5.2299	-181.02	15.677	8.0114	-31.679	-718.4	1097	31.982	774.06	1085.9	77.187	44.033	1	0	2.3064	9.151	-17.51	-15.34	4.0155	-3.4663	16.44	16.102	6.322	5.6847	-1.0704	0.7626	1493.9
6.81	682	2.5	NaN	6.4634	16.78	5.2731	-181.01	15.662	8.0379	-31.759	-718.42	1097	32.03	774.08	1085.8	76.86	43.884	1	0	2.2428	9.0848	-17.494	-15.324	4.0161	-3.4619	16.354	16.088	6.2588	5.6229	-1.1394	0.76399	1493.9
6.82	683	2.5	NaN	6.4502	16.693	5.2952	-181.01	15.64	8.0764	-31.731	-718.43	1096.9	32.11	774.12	1085.8	74.169	42.828	1	0	2.1791	9.0186	-17.477	-15.307	4.001	-3.4542	16.268	16.064	6.1801	5.5644	-1.2094	0.75705	1493.9
6.83	684	2.5	NaN	6.4367	16.601	5.3265	-180.99	15.62	8.084	-31.717	-718.43	1096.9	32.098	774.15	1085.8	70.683	42.035	1	0	2.1155	8.9525	-17.461	-15.291	3.9885	-3.4406	16.179	16.042	6.104	5.5119	-1.2826	0.7513	1494
6.84	685	2.5	NaN	6.4404	16.563	5.3353	-180.97	15.623	8.0562	-31.645	-718.39	1096.8	31.982	774.13	1085.9	63.527	37.369	1	0	1.3923	8.2006	-17.482	-15.312	3.9993	-3.4146	16.142	16.044	5.3916	4.786	-1.3399	0.73163	1493.9
6.85	686	2.5	NaN	6.4425	16.514	5.3928	-180.96	15.611	8.0861	-31.727	-718.38	1096.8	32.018	774.16	1085.9	61.712	28.817	1	0	1.0021	7.7949	-17.495	-15.325	3.9969	-3.4011	16.095	16.03	4.999	4.3938	-1.4006	0.70521	1493.9
6.86	687	2.5	NaN	6.4475	16.492	5.4239	-180.94	15.609	8.1074	-31.775	-718.35	1096.8	32.046	774.17	1085.8	57.915	32.679	1	0	1.439	8.2491	-17.486	-15.316	3.999	-3.3863	16.073	16.027	5.438	4.8628	-1.4131	0.71102	1493.9
6.87	688	2.5	NaN	6.4628	16.481	5.4407	-180.94	15.622	8.0991	-31.792	-718.31	1096.7	32.024	774.14	1085.9	61.074	30.211	1	0	1.8759	8.7034	-17.477	-15.307	4.0144	-3.3908	16.064	16.04	5.8902	5.3125	-1.4132	0.73236	1493.9
6.88	689	2.5	NaN	6.4951	16.462	5.4646	-180.99	15.655	8.0521	-31.809	-718.27	1096.7	31.935	774.11	1085.9	60.011	25.795	1	0	2.3128	9.1576	-17.469	-15.298	4.0494	-3.4316	16.049	16.068	6.3621	5.726	-1.4196	0.76999	1493.8
6.89	690	2.5	NaN	6.5408	16.471	5.4594	-180.97	15.685	8.0234	-31.778	-718.23	1096.6	31.83	774.07	1085.9	59.213	25.946	1	0	3.0727	9.9476	-17.453	-15.283	4.1001	-3.4078	16.059	16.097	7.1728	6.5398	-1.3941	0.81371	1493.7
6.9	691	2.5	NaN	6.5561	16.466	5.4705	-180.96	15.685	8.025	-31.825	-718.23	1096.6	31.827	774.09	1085.9	59.499	25.768	1	0	4.0354	10.949	-17.434	-15.264	4.1138	-3.4008	16.056	16.096	8.1492	7.5477	-1.3783	0.83203	1493.7
6.91	692	2.5	NaN	6.5877	16.477	5.491	-180.96	15.693	8.0354	-31.928	-718.19	1096.6	31.845	774.12	1085.9	58.848	24.005	1	0	4.0967	11.012	-17.432	-15.262	4.1407	-3.403	16.068	16.102	8.2375	7.6093	-1.3644	0.84041	1493.7
6.92	693	2.5	NaN	6.6368	16.505	5.5159	-180.96	15.714	8.0424	-32.056	-718.12	1096.6	31.849	774.15	1085.9	59.5	24.512	1	0	4.0897	11.005	-17.43	-15.26	4.1847	-3.4079	16.096	16.122	8.2744	7.5971	-1.3339	0.86183	1493.7
6.93	694	2.5	NaN	6.6581	16.521	5.5385	-180.95	15.723	8.037	-32.151	-718.09	1096.6	31.835	774.17	1086	56.909	24.005	1	0	4.006	10.918	-17.427	-15.257	4.2028	-3.4068	16.114	16.13	8.2089	7.5112	-1.3138	0.87336	1493.7
6.94	695	2.5	NaN	6.6354	16.565	5.411	-180.96	15.74	8.0835	-31.72	-718	1096.5	31.973	774.2	1086	49.606	24.005	1	0	3.9666	10.877	-17.425	-15.255	4.1913	-3.4061	16.161	16.143	8.1578	7.4709	-1.2637	0.88809	1493.6
6.95	696	2.5	NaN	6.6337	16.582	5.3579	-180.96	15.748	8.0925	-31.554	-717.96	1096.4	31.996	774.21	1086	39.989	24.005	1	0	3.9478	10.857	-17.423	-15.253	4.195	-3.3951	16.181	16.15	8.1427	7.4624	-1.2424	0.89656	1493.6
6.96	697	2.5	NaN	6.6454	16.587	5.3496	-180.94	15.762	8.0893	-31.575	-717.95	1096.4	31.992	774.22	1086	38.677	24.005	1	0	3.867	10.773	-17.422	-15.252	4.2061	-3.3766	16.186	16.163	8.0731	7.3968	-1.2364	0.91086	1493.6
6.97	698	2.5	NaN	6.6634	16.591	5.3504	-180.92	15.793	8.1054	-31.677	-717.93	1096.4	32.066	774.22	1086	43.547	24.005	1	0	3.7499	10.652	-17.421	-15.251	4.2173	-3.3615	16.191	16.194	7.9672	7.2902	-1.2307	0.9429	1493.5
6.98	699	2.5	NaN	6.7321	16.572	5.4501	-180.94	15.838	8.1547	-32.162	-717.96	1096.5	32.217	774.23	1086	43.564	24.005	1	0	3.6358	10.533	-17.422	-15.251	4.2616	-3.412	16.17	16.241	7.8975	7.1211	-1.2521	0.98968	1493.6
6.99	700	2.5	NaN	6.7392	16.554	5.4658	-180.94	15.844	8.1612	-32.341	-717.97	1096.5	32.248	774.32	1086	48.215	24.005	1	0	3.5092	10.401	-17.421	-15.251	4.2609	-3.4195	16.153	16.246	7.7701	6.9819	-1.269	0.99497	1493.7
7	701	2.5	NaN	6.729	16.542	5.4529	-180.96	15.855	8.1682	-32.399	-717.97	1096.4	32.275	774.37	1086	54.959	24.005	1	0	3.3583	10.245	-17.42	-15.25	4.2475	-3.4389	16.141	16.255	7.6058	6.8056	-1.2794	1.005	1493.8
7.01	702	2.5	NaN	6.72	16.529	5.4334	-180.99	15.876	8.1808	-32.424	-717.96	1096.4	32.312	774.38	1086	57.053	28.437	1	0	3.2637	10.146	-17.419	-15.249	4.2362	-3.4716	16.129	16.275	7.4998	6.6745	-1.2901	1.0259	1493.8
7.02	703	2.5	NaN	6.7226	16.502	5.4167	-181	15.894	8.1819	-32.485	-717.95	1096.4	32.32	774.41	1086	57.059	30.702	1	0	3.1939	10.074	-17.419	-15.248	4.2361	-3.4848	16.105	16.291	7.43	6.5889	-1.3135	1.0428	1493.8
7.03	704	2.5	NaN	6.7321	16.5	5.375	-180.99	15.897	8.1942	-32.383	-717.93	1096.4	32.354	774.42	1086	56.303	29.018	1	0	3.1349	10.012	-17.418	-15.248	4.2482	-3.4783	16.103	16.293	7.3831	6.5339	-1.3149	1.0455	1493.8
7.04	705	2.5	NaN	6.6984	16.491	5.281	-180.96	15.884	8.2449	-32.142	-717.85	1096.2	32.437	774.52	1086	53.999	25.577	1	0	3.0758	9.9509	-17.418	-15.247	4.2206	-3.4401	16.098	16.277	7.2964	6.5108	-1.3195	1.0295	1493.8
7.05	706	2.5	NaN	6.6685	16.48	5.2089	-180.94	15.874	8.29	-31.984	-717.76	1096.1	32.51	774.62	1086	52.497	24.723	1	0	3.0155	9.8882	-17.417	-15.247	4.194	-3.4096	16.09	16.263	7.2095	6.4786	-1.3269	1.0161	1493.8
7.06	707	2.5	NaN	6.6742	16.471	5.204	-180.93	15.877	8.2991	-32.034	-717.7	1096.1	32.529	774.64	1086	50.192	26.978	1	0	2.9309	9.8002	-17.416	-15.246	4.1969	-3.4108	16.082	16.267	7.1278	6.3894	-1.3346	1.0203	1493.8
7.07	708	2.5	NaN	6.6784	16.461	5.1928	-180.93	15.886	8.2969	-32.023	-717.7	1096.1	32.515	774.62	1086	39.692	25.851	1	0	2.8035	9.6678	-17.415	-15.244	4.2021	-3.404	16.074	16.274	7.0056	6.2638	-1.341	1.0295	1493.7
7.08	709	2.5	NaN	6.6732	16.418	5.1944	-180.93	15.87	8.3093	-32.098	-717.67	1096	32.534	774.63	1085.9	37.991	24.005	1	0	2.7436	9.6055	-17.414	-15.244	4.1932	-3.4092	16.031	16.257	6.9369	6.1963	-1.3827	1.0137	1493.7
7.09	710	2.5	NaN	6.6702	16.387	5.2003	-180.96	15.87	8.2618	-32.149	-717.64	1096	32.423	774.58	1085.9	27.874	24.005	1	0	2.7078	9.5683	-17.413	-15.243	4.1924	-3.4349	16.001	16.256	6.9003	6.1334	-1.4123	1.013	1493.6
7.1	711	2.5	NaN	6.6717	16.376	5.2008	-180.97	15.872	8.2114	-32.146	-717.61	1096	32.29	774.51	1086	24.522	24.005	1	0	2.6443	9.5022	-17.412	-15.242	4.1989	-3.4465	15.991	16.258	6.8432	6.0557	-1.4208	1.0161	1493.5
7.11	712	2.5	NaN	6.6762	16.38	5.1834	-180.91	15.837	8.2831	-32.083	-717.57	1096	32.382	774.54	1085.9	37.123	24.005	1	0	2.578	9.4333	-17.411	-15.24	4.2024	-3.3832	15.994	16.224	6.7804	6.0501	-1.4169	0.9838	1493.5
7.12	713	2.5	NaN	6.6744	16.383	5.212	-180.94	15.852	8.251	-32.139	-717.53	1096	32.347	774.45	1085.9	23.649	24.005	1	0	2.5082	9.3607	-17.41	-15.239	4.1995	-3.4114	15.998	16.238	6.7077	5.9493	-1.4118	0.99826	1493.4
7.13	714	2.5	NaN	6.6774	16.387	5.2368	-180.97	15.854	8.2014	-32.168	-717.5	1096	32.177	774.39	1085.9	41.516	24.005	1	0	2.4419	9.2918	-17.409	-15.239	4.2078	-3.4376	16.003	16.238	6.6497	5.8542	-1.4058	0.99951	1493.3
7.14	715	2.5	NaN	6.6871	16.397	5.252	-180.97	15.848	8.1741	-32.146	-717.47	1096	32.054	774.32	1085.9	23.649	24.005	1	0	2.3815	9.2291	-17.408	-15.238	4.2229	-3.4297	16.013	16.233	6.6044	5.7993	-1.3951	0.99493	1493.2
7.15	716	2.5	NaN	6.7049	16.413	5.2553	-180.92	15.84	8.1818	-32.067	-717.46	1096	32.052	774.21	1085.9	68.679	24.005	1	0	2.2965	9.1407	-17.408	-15.238	4.2435	-3.3849	16.028	16.225	6.5401	5.7558	-1.3797	0.98726	1493.1
7.16	717	2.5	NaN	6.7323	16.425	5.2493	-180.92	15.823	8.1711	-31.961	-717.46	1095.9	31.987	774.17	1086	69.297	24.005	1	0	2.209	9.0496	-17.408	-15.238	4.2775	-3.3772	16.042	16.206	6.4865	5.6724	-1.366	0.9686	1493
7.17	718	2.5	NaN	6.7337	16.424	5.2858	-180.96	15.788	8.1757	-31.995	-717.51	1095.9	31.97	774.2	1085.9	57.041	24.005	1	0	2.1822	9.0218	-17.41	-15.24	4.2783	-3.4141	16.04	16.171	6.4605	5.6077	-1.3697	0.93113	1493.1
7.18	719	2.5	NaN	6.7428	16.431	5.3036	-180.98	15.774	8.181	-31.958	-717.53	1095.9	31.966	774.16	1085.9	55.58	24.005	0	0	2.1057	8.9423	-17.412	-15.241	4.289	-3.4309	16.047	16.157	6.3947	5.5114	-1.3642	0.91542	1493.1
7.19	720	2.5	NaN	6.7627	16.447	5.3328	-180.97	15.77	8.1762	-31.896	-717.55	1095.9	31.931	774.07	1085.9	57.504	24.005	0	0	1.9682	8.7993	-17.412	-15.242	4.3125	-3.4212	16.064	16.153	6.2807	5.3781	-1.3479	0.91106	1493
7.2	721	2.5	NaN	6.7884	16.47	5.4251	-180.95	15.753	8.1527	-31.917	-717.59	1095.9	31.822	773.96	1085.9	61.405	24.497	0	0	1.9286	8.7581	-17.413	-15.243	4.3415	-3.3945	16.087	16.136	6.2701	5.3636	-1.3265	0.89281	1492.9
7.21	722	2.5	NaN	6.8063	16.488	5.4157	-180.95	15.721	8.1925	-31.753	-717.62	1095.9	31.96	773.95	1085.9	60.805	27.062	0	0	1.9125	8.7414	-17.414	-15.244	4.3604	-3.3926	16.104	16.106	6.2729	5.3488	-1.3102	0.86151	1493
7.22	723	2.5	NaN	6.8221	16.513	5.4283	-180.94	15.703	8.1698	-31.675	-717.65	1095.9	31.912	773.93	1085.9	60.826	29.691	0	0	1.8506	8.677	-17.417	-15.246	4.381	-3.3814	16.127	16.089	6.2316	5.2957	-1.2894	0.84235	1493
7.23	724	2.5	NaN	6.871	16.542	5.5276	-180.93	15.684	8.1419	-31.854	-717.71	1096	31.853	773.88	1085.9	60.713	31.497	0	0	1.7895	8.6135	-17.42	-15.25	4.4253	-3.3735	16.153	16.073	6.2148	5.24	-1.2667	0.82322	1493
7.24	725	2.5	NaN	6.9475	16.574	5.6889	-180.91	15.656	8.1399	-32.21	-717.8	1096.1	31.872	773.82	1085.8	60.476	30.911	0	0	1.8608	8.6876	-17.426	-15.256	4.4875	-3.3716	16.179	16.05	6.3483	5.3161	-1.247	0.79408	1493
7.25	726	2.5	NaN	6.9714	16.597	5.7151	-180.9	15.618	8.1692	-32.171	-717.83	1096.2	31.976	773.84	1085.8	60.338	30.854	0	0	1.932	8.7617	-17.432	-15.262	4.509	-3.3612	16.2	16.015	6.4411	5.4005	-1.2324	0.75283	1493.1
7.26	727	2.5	NaN	7.0038	16.613	5.7304	-180.89	15.6	8.119	-32.116	-717.88	1096.2	31.859	773.83	1085.8	60.107	30.782	0	0	2.0033	8.8358	-17.439	-15.269	4.5481	-3.3477	16.214	15.999	6.5514	5.4882	-1.2247	0.73048	1493.1
7.27	728	2.5	NaN	7.041	16.636	5.721	-180.88	15.569	8.1183	-31.986	-717.9	1096.2	31.879	773.84	1085.8	59.792	29.019	0	0	2.0746	8.9099	-17.445	-15.275	4.5895	-3.3358	16.235	15.969	6.664	5.5741	-1.2095	0.69435	1493.2
7.28	729	2.5	NaN	7.0819	16.662	5.7154	-180.87	15.536	8.1266	-31.861	-717.93	1096.3	31.926	773.85	1085.8	58.696	27.659	0	0	2.1458	8.984	-17.451	-15.281	4.6335	-3.3219	16.26	15.938	6.7794	5.6621	-1.1912	0.65714	1493.2
7.29	730	2.5	NaN	7.1256	16.685	5.7469	-180.86	15.52	8.0816	-31.835	-718.01	1096.3	31.828	773.8	1085.8	57.561	24.005	0	0	2.2171	9.0581	-17.457	-15.287	4.682	-3.3018	16.282	15.924	6.8991	5.7563	-1.1758	0.63643	1493.2
7.3	731	2.5	NaN	7.1631	16.728	5.7956	-180.85	15.493	8.0402	-31.883	-718.06	1096.3	31.74	773.8	1085.8	53.82	24.005	0	0	2.2884	9.1322	-17.464	-15.293	4.7211	-3.2878	16.324	15.897	7.0095	5.8445	-1.1396	0.60345	1493.3
7.31	732	2.5	NaN	7.1868	16.761	5.8054	-180.8	15.42	8.1008	-31.861	-718.09	1096.4	31.884	773.9	1085.8	48.655	24.114	0	0	2.3597	9.2063	-17.47	-15.3	4.7404	-3.2444	16.354	15.827	7.1001	5.9619	-1.1156	0.52711	1493.4
7.32	733	2.5	NaN	7.2124	16.787	5.789	-180.77	15.365	8.1481	-31.749	-718.1	1096.4	32.003	774	1085.7	50.184	24.005	0	0	2.4309	9.2804	-17.476	-15.306	4.7658	-3.2189	16.378	15.774	7.1968	6.0616	-1.0986	0.46793	1493.5
7.33	734	2.5	NaN	7.2332	16.799	5.7605	-180.78	15.345	8.1498	-31.612	-718.13	1096.4	32.022	774.03	1085.7	50.844	24.005	0	0	2.5022	9.3545	-17.482	-15.312	4.7913	-3.2198	16.39	15.754	7.2935	6.1347	-1.0921	0.44153	1493.6
7.34	735	2.5	NaN	7.2138	16.785	5.7432	-180.78	15.334	8.1469	-31.637	-718.22	1096.4	32.018	774.02	1085.7	53.089	24.005	0	0	2.5735	9.4286	-17.489	-15.318	4.7712	-3.2183	16.377	15.741	7.3447	6.2103	-1.1112	0.42281	1493.6
7.35	736	2.5	NaN	7.205	16.796	5.7482	-180.78	15.318	8.1206	-31.71	-718.25	1096.4	31.958	774.06	1085.7	53.891	24.005	0	0	2.6447	9.5027	-17.495	-15.325	4.762	-3.2278	16.388	15.726	7.4068	6.2749	-1.1071	0.40167	1493.7
7.36	737	2.5	NaN	7.1987	16.807	5.7479	-180.8	15.31	8.1064	-31.74	-718.25	1096.4	31.933	774.09	1085.7	51.154	24.005	0	0	2.716	9.5768	-17.501	-15.331	4.7556	-3.2398	16.399	15.718	7.4716	6.337	-1.102	0.38709	1493.7
7.37	738	2.5	NaN	7.1911	16.813	5.7483	-180.81	15.311	8.0889	-31.776	-718.24	1096.4	31.902	774.1	1085.7	51.778	24.005	0	0	2.7873	9.6509	-17.507	-15.337	4.7477	-3.2511	16.405	15.719	7.535	6.3998	-1.1019	0.38158	1493.7
7.38	739	2.5	NaN	7.1811	16.808	5.7531	-180.82	15.319	8.055	-31.855	-718.23	1096.4	31.832	774.1	1085.8	49.368	24.005	0	0	2.8586	9.725	-17.513	-15.343	4.7374	-3.2615	16.401	15.726	7.5959	6.4635	-1.1122	0.38304	1493.7
7.39	740	2.5	NaN	7.186	16.777	5.7182	-180.85	15.302	8.046	-31.83	-718.27	1096.3	31.826	774.17	1085.7	45.26	24.005	0	0	2.9298	9.7991	-17.52	-15.35	4.7437	-3.2918	16.37	15.709	7.6735	6.5073	-1.1501	0.35923	1493.8
7.4	741	2.5	NaN	7.1831	16.723	5.6808	-180.86	15.298	8.0286	-31.807	-718.33	1096.3	31.8	774.19	1085.7	42.411	24.005	0	0	3.0011	9.8732	-17.526	-15.356	4.7428	-3.3032	16.317	15.704	7.7439	6.57	-1.2087	0.34778	1493.9
7.41	742	2.5	NaN	7.1797	16.688	5.6484	-180.87	15.29	8.0223	-31.772	-718.37	1096.3	31.794	774.22	1085.7	43.01	24.005	0	0	3.0724	9.9473	-17.532	-15.362	4.7411	-3.312	16.283	15.695	7.8135	6.6353	-1.249	0.33307	1494
7.42	743	2.5	NaN	7.1748	16.67	5.6275	-180.89	15.274	8.0329	-31.746	-718.38	1096.3	31.83	774.26	1085.7	40.011	24.005	0	0	3.1436	10.021	-17.538	-15.368	4.7358	-3.326	16.265	15.679	7.8794	6.6954	-1.2735	0.31103	1494
7.43	744	2.5	NaN	7.1609	16.634	5.6271	-180.91	15.253	8.0595	-31.789	-718.4	1096.3	31.923	774.34	1085.7	45.14	24.005	0	0	3.2149	10.095	-17.545	-15.374	4.7169	-3.3505	16.229	15.658	7.9318	6.745	-1.3154	0.28396	1494.1
7.44	745	2.5	NaN	7.1242	16.602	5.6374	-180.91	15.23	8.0678	-31.869	-718.42	1096.3	31.957	774.4	1085.7	56.429	24.005	0	0	3.2862	10.17	-17.551	-15.381	4.676	-3.3622	16.198	15.634	7.9622	6.8074	-1.3527	0.25376	1494.2
7.45	746	2.5	NaN	7.0937	16.586	5.6522	-180.92	15.218	8.0488	-31.931	-718.43	1096.3	31.925	774.43	1085.8	60.246	30.784	0	0	3.3575	10.244	-17.557	-15.387	4.6444	-3.3706	16.183	15.621	8.0019	6.8731	-1.374	0.23415	1494.3
7.46	747	2.5	NaN	7.0742	16.585	5.658	-180.92	15.21	8.0237	-31.939	-718.43	1096.3	31.871	774.46	1085.8	60.916	32.107	0	0	3.3725	10.259	-17.557	-15.386	4.6267	-3.3716	16.183	15.612	7.9992	6.8877	-1.3732	0.2254	1494.3
7.47	748	2.5	NaN	7.0654	16.597	5.6526	-180.92	15.199	8.0092	-31.895	-718.43	1096.3	31.834	774.49	1085.8	60.191	33.123	0	0	3.3832	10.271	-17.556	-15.385	4.6211	-3.3641	16.195	15.6	8.0043	6.9064	-1.3603	0.21445	1494.3
7.48	749	2.5	NaN	7.0495	16.608	5.6899	-180.92	15.177	7.9997	-31.963	-718.45	1096.3	31.82	774.53	1085.8	53.992	31.237	0	0	3.649	10.547	-17.551	-15.381	4.6032	-3.3624	16.207	15.578	8.2522	7.1845	-1.3441	0.1975	1494.4
7.49	750	2.5	NaN	7.0441	16.618	5.7037	-180.91	15.17	8.0065	-31.982	-718.44	1096.3	31.841	774.55	1085.8	50.67	28.489	0	0	3.9505	10.86	-17.545	-15.375	4.5962	-3.358	16.217	15.57	8.5467	7.5022	-1.328	0.19481	1494.4
7.5	751	2.5	NaN	7.0438	16.64	5.7157	-180.91	15.164	8.0312	-31.977	-718.44	1096.3	31.919	774.58	1085.9	49.479	27.323	0	0	4.2519	11.174	-17.54	-15.37	4.5932	-3.357	16.24	15.563	8.8451	7.8166	-1.2999	0.19326	1494.4
7.51	752	2.5	NaN	7.0497	16.672	5.7334	-180.9	15.155	8.0592	-31.971	-718.46	1096.3	32.012	774.61	1085.9	45.333	26.659	0	0	4.5534	11.487	-17.535	-15.365	4.5959	-3.3564	16.274	15.553	9.1493	8.1306	-1.2612	0.18878	1494.5
7.52	753	2.5	NaN	7.0658	16.707	5.7599	-180.89	15.142	8.0645	-31.993	-718.47	1096.2	32.041	774.67	1085.9	39.244	24.005	0	0	4.8548	11.8	-17.53	-15.359	4.6102	-3.3482	16.309	15.539	9.465	8.4523	-1.2204	0.17989	1494.6
7.53	754	2.5	NaN	7.0684	16.734	5.7612	-180.88	15.153	8.0424	-31.971	-718.46	1096.3	31.993	774.68	1085.9	42.095	24.005	0	0	5.1563	12.114	-17.524	-15.354	4.6155	-3.3349	16.337	15.55	9.7717	8.779	-1.187	0.19593	1494.5
7.54	755	2.5	NaN	7.0705	16.774	5.7669	-180.88	15.163	8.0612	-31.961	-718.46	1096.3	32.051	774.7	1085.9	36.794	24.005	0	0	5.4577	12.427	-17.519	-15.349	4.6157	-3.3361	16.377	15.56	10.073	9.0911	-1.1422	0.21135	1494.6
7.55	756	2.5	NaN	7.0732	16.808	5.7712	-180.89	15.169	8.0778	-31.953	-718.45	1096.3	32.105	774.73	1085.9	60.115	24.005	0	0	5.7591	12.741	-17.514	-15.343	4.6167	-3.3477	16.411	15.567	10.376	9.3929	-1.1023	0.22314	1494.6
7.56	757	2.5	NaN	7.0772	16.833	5.7703	-180.91	15.175	8.073	-31.936	-718.45	1096.3	32.108	774.77	1085.9	59.611	24.005	0	0	6.0606	13.054	-17.508	-15.338	4.6213	-3.3617	16.436	15.572	10.682	9.6923	-1.0722	0.23407	1494.6
7.57	758	2.5	NaN	7.0836	16.876	5.7642	-180.9	15.203	8.0946	-31.89	-718.41	1096.3	32.188	774.79	1085.9	58.361	29.158	0	0	6.362	13.367	-17.503	-15.333	4.6264	-3.3557	16.48	15.598	10.988	10.012	-1.0233	0.26568	1494.6
7.58	759	2.5	NaN	7.0878	16.911	5.7735	-180.9	15.244	8.0728	-31.911	-718.39	1096.3	32.127	774.78	1086	58.555	30.885	0	0	6.2798	13.282	-17.497	-15.327	4.6321	-3.3591	16.516	15.639	10.912	9.9229	-0.98067	0.31267	1494.6
7.59	760	2.5	NaN	7.0914	16.939	5.7868	-180.91	15.271	8.0792	-31.938	-718.37	1096.3	32.155	774.79	1086	49.688	28.408	0	0	5.9515	12.941	-17.49	-15.32	4.6336	-3.3668	16.544	15.666	10.585	9.5739	-0.94601	0.34604	1494.6
7.6	761	2.5	NaN	7.0982	16.959	5.7991	-180.92	15.29	8.0969	-31.95	-718.35	1096.3	32.222	774.82	1086	41.767	24.785	0	0	5.8916	12.878	-17.488	-15.318	4.6373	-3.3766	16.564	15.685	10.529	9.5017	-0.92402	0.36698	1494.6
7.61	762	2.5	NaN	7.1116	16.973	5.8025	-180.93	15.318	8.0836	-31.922	-718.34	1096.3	32.197	774.83	1086	33.081	24.005	0	0	5.8153	12.799	-17.486	-15.316	4.6527	-3.3861	16.579	15.713	10.468	9.4129	-0.90743	0.39682	1494.6
7.62	763	2.5	NaN	7.0695	17.034	5.6321	-180.93	15.335	8.0845	-31.297	-718.17	1096.2	32.212	774.83	1086	23.649	24.005	0	0	5.6845	12.663	-17.484	-15.314	4.6338	-3.3634	16.644	15.725	10.318	9.2997	-0.84036	0.41116	1494.4
7.63	764	2.5	NaN	7.068	17.05	5.595	-180.94	15.357	8.1061	-31.147	-718.11	1096.1	32.294	774.86	1086	27.67	24.005	0	0	5.6062	12.582	-17.483	-15.313	4.6348	-3.3701	16.661	15.746	10.241	9.2115	-0.82217	0.43297	1494.4
7.64	765	2.5	NaN	7.0771	17.048	5.6051	-180.95	15.379	8.1159	-31.173	-718.1	1096.1	32.334	774.89	1086	23.649	24.005	0	0	5.5526	12.526	-17.483	-15.313	4.6414	-3.3836	16.66	15.768	10.194	9.1423	-0.82317	0.45491	1494.4
7.65	766	2.5	NaN	7.0818	17.046	5.6129	-180.96	15.401	8.1055	-31.197	-718.08	1096.1	32.307	774.9	1086	44.415	24.005	0	0	5.4192	12.387	-17.482	-15.312	4.6462	-3.3915	16.659	15.789	10.065	8.9958	-0.82302	0.47702	1494.4
7.66	767	2.5	NaN	7.0861	17.057	5.6097	-180.96	15.434	8.1055	-31.174	-718.02	1096.1	32.323	774.87	1086	49.486	24.005	0	0	5.2383	12.199	-17.48	-15.31	4.6506	-3.3925	16.67	15.821	9.8889	8.8067	-0.81036	0.51052	1494.3
7.67	768	2.5	NaN	7.0823	17.048	5.5981	-180.96	15.439	8.1289	-31.157	-717.99	1096.1	32.399	774.9	1086	51.19	24.005	0	0	5.1857	12.145	-17.481	-15.311	4.6446	-3.3947	16.662	15.824	9.8303	8.7498	-0.81917	0.51303	1494.3
7.68	769	2.5	NaN	7.0742	17.034	5.5996	-180.96	15.451	8.1366	-31.199	-717.97	1096.1	32.423	774.9	1086	52.129	24.005	0	0	5.0946	12.05	-17.482	-15.312	4.6339	-3.3959	16.649	15.836	9.7285	8.6538	-0.83283	0.52389	1494.3
7.69	770	2.5	NaN	7.0688	17.019	5.5995	-180.95	15.463	8.1298	-31.229	-717.96	1096	32.403	774.88	1086	43.295	24.005	0	0	4.9235	11.872	-17.482	-15.312	4.6281	-3.3929	16.635	15.847	9.5516	8.4789	-0.84701	0.53597	1494.2
7.7	771	2.5	NaN	7.0726	17.003	5.5805	-180.95	15.461	8.1186	-31.17	-717.95	1096	32.37	774.88	1086	50.594	24.005	0	0	4.8529	11.798	-17.483	-15.312	4.6353	-3.3833	16.62	15.845	9.4883	8.4152	-0.86281	0.53256	1494.2
7.71	772	2.5	NaN	7.0583	16.958	5.595	-180.93	15.447	8.1292	-31.251	-717.98	1096	32.396	774.9	1086	49.531	24.005	0	0	4.8258	11.77	-17.484	-15.314	4.617	-3.3761	16.576	15.829	9.4428	8.3942	-0.90795	0.51557	1494.3
7.72	773	2.5	NaN	7.0503	16.932	5.6127	-180.93	15.427	8.1432	-31.311	-718	1096	32.428	774.93	1086	45.552	24.005	0	0	4.7936	11.737	-17.484	-15.313	4.6056	-3.3739	16.55	15.81	9.3991	8.3629	-0.93363	0.49621	1494.3
7.73	774	2.5	NaN	7.0421	16.914	5.6216	-180.92	15.419	8.1411	-31.33	-717.99	1096	32.41	774.92	1086	49.902	24.005	0	0	4.7613	11.703	-17.483	-15.313	4.5973	-3.3649	16.532	15.801	9.3586	8.3383	-0.95134	0.48763	1494.3
7.74	775	2.5	NaN	7.0393	16.903	5.6228	-180.91	15.418	8.1289	-31.307	-717.97	1096	32.365	774.88	1086	56.761	24.005	0	0	4.681	11.62	-17.483	-15.313	4.5971	-3.3509	16.521	15.801	9.278	8.2688	-0.96208	0.48805	1494.2
7.75	776	2.5	NaN	7.0658	16.908	5.634	-180.91	15.402	8.1469	-31.26	-717.94	1096	32.42	774.9	1086	58.216	26.931	0	0	4.6149	11.551	-17.482	-15.312	4.6233	-3.3511	16.524	15.785	9.2382	8.2	-0.95781	0.47323	1494.2
7.76	777	2.5	NaN	7.0519	16.899	5.6281	-180.92	15.406	8.0977	-31.248	-717.96	1096	32.281	774.85	1086	59.47	29.846	0	0	4.5747	11.509	-17.482	-15.312	4.6151	-3.3522	16.516	15.789	9.1898	8.157	-0.966	0.47722	1494.2
7.77	778	2.5	NaN	7.0252	16.886	5.6212	-180.91	15.399	8.0909	-31.282	-717.98	1095.9	32.257	774.84	1086	59.758	30	0	0	4.1323	11.049	-17.488	-15.317	4.588	-3.3522	16.504	15.781	8.7203	7.6971	-0.98391	0.46393	1494.2
7.78	779	2.5	NaN	7.0094	16.891	5.6224	-180.91	15.392	8.101	-31.301	-717.97	1095.9	32.278	774.83	1086	59.729	30.852	0	0	3.5739	10.469	-17.495	-15.325	4.5706	-3.3516	16.509	15.774	8.1446	7.1172	-0.98606	0.44899	1494.2
7.79	780	2.5	NaN	7.0228	16.922	5.6491	-180.92	15.394	8.095	-31.31	-717.92	1096	32.253	774.79	1086	59.506	30.893	0	0	3.6042	10.5	-17.492	-15.322	4.5845	-3.3534	16.538	15.778	8.1886	7.1468	-0.95346	0.45631	1494.1
7.8	781	2.5	NaN	7.0433	16.851	5.8085	-180.92	15.39	8.1003	-31.974	-718.12	1096	32.258	774.78	1086	59.263	31.346	0	0	3.6329	10.53	-17.488	-15.318	4.5797	-3.3804	16.466	15.776	8.2126	7.1497	-1.0226	0.45736	1494.3
7.81	782	2.5	NaN	7.0449	16.855	5.8214	-180.92	15.397	8.0891	-32.061	-718.14	1096	32.218	774.76	1086	59.064	30.58	0	0	3.6597	10.558	-17.484	-15.314	4.5795	-3.3903	16.469	15.783	8.2392	7.1676	-1.015	0.46868	1494.3
7.82	783	2.5	NaN	7.0565	16.875	5.8183	-180.93	15.404	8.0905	-32.016	-718.11	1096.1	32.218	774.74	1086	59.042	31.478	0	0	3.6388	10.536	-17.48	-15.31	4.5927	-3.3944	16.488	15.791	8.2315	7.1418	-0.9921	0.48103	1494.3
7.83	784	2.5	NaN	7.0626	16.903	5.7954	-180.93	15.414	8.1046	-31.871	-718.05	1096.1	32.248	774.73	1086	58.873	31.572	0	0	3.5381	10.432	-17.477	-15.307	4.6031	-3.3932	16.516	15.801	8.1413	7.0384	-0.96053	0.49452	1494.2
7.84	785	2.5	NaN	7.0059	16.968	5.646	-180.94	15.436	8.109	-31.351	-717.89	1096	32.215	774.69	1086	58.758	31.348	0	0	3.5309	10.424	-17.473	-15.303	4.5672	-3.3793	16.585	15.82	8.0981	7.0447	-0.88846	0.51683	1494
7.85	786	2.5	NaN	6.9803	16.942	5.6348	-180.96	15.455	8.118	-31.383	-717.96	1096	32.225	774.67	1086	58.775	32.005	0	0	3.5559	10.45	-17.47	-15.299	4.5401	-3.3983	16.56	15.837	8.096	7.0517	-0.90927	0.5374	1494
7.86	787	2.5	NaN	6.974	16.931	5.6194	-180.97	15.467	8.1466	-31.354	-717.98	1095.9	32.291	774.67	1086	58.607	31.846	0	0	3.5626	10.457	-17.466	-15.296	4.5324	-3.4145	16.55	15.848	8.095	7.0425	-0.91671	0.55193	1494
7.87	788	2.5	NaN	6.9774	16.927	5.6122	-180.98	15.473	8.1695	-31.324	-717.99	1095.9	32.338	774.67	1086	58.245	31.676	0	0	3.5273	10.42	-17.464	-15.293	4.5352	-3.4257	16.546	15.854	8.0625	6.9946	-0.91721	0.56082	1494.1
7.88	789	2.5	NaN	6.9822	16.922	5.6252	-180.99	15.476	8.1716	-31.354	-718.01	1095.9	32.323	774.69	1086	58.101	31.33	0	0	3.4402	10.33	-17.462	-15.291	4.5395	-3.4322	16.541	15.857	7.9797	6.8975	-0.9203	0.56526	1494.1
7.89	790	2.5	NaN	6.9864	16.917	5.6341	-180.99	15.478	8.1978	-31.376	-718.04	1095.9	32.384	774.68	1086	57.942	31.261	0	0	3.4016	10.29	-17.46	-15.29	4.5406	-3.4385	16.537	15.859	7.9422	6.8511	-0.92314	0.56861	1494.1
7.9	791	2.5	NaN	6.9891	16.924	5.6215	-181	15.482	8.1981	-31.322	-718.03	1095.9	32.375	774.69	1086	57.462	30.244	0	0	3.3747	10.262	-17.459	-15.289	4.5456	-3.4423	16.544	15.862	7.9204	6.8194	-0.91487	0.57332	1494.1
7.91	792	2.5	NaN	7.0164	16.892	5.7051	-181	15.478	8.1994	-31.624	-718.13	1096	32.37	774.7	1086	57.109	30.43	0	0	3.3203	10.205	-17.458	-15.287	4.5617	-3.4574	16.511	15.86	7.882	6.7476	-0.94709	0.57209	1494.2
7.92	793	2.5	NaN	7.0388	16.859	5.7886	-181	15.467	8.2058	-31.926	-718.22	1096	32.373	774.72	1086	57.016	30.566	0	0	3.2443	10.126	-17.456	-15.286	4.5727	-3.4653	16.476	15.85	7.817	6.6608	-0.97982	0.56404	1494.4
7.93	794	2.5	NaN	6.9908	16.916	5.6429	-180.98	15.457	8.2112	-31.388	-718.06	1095.9	32.348	774.73	1086.1	56.806	30.267	0	0	3.0667	9.9414	-17.453	-15.283	4.546	-3.4263	16.538	15.836	7.6127	6.5151	-0.91548	0.55253	1494.2
7.94	795	2.5	NaN	7.0552	16.871	5.7947	-180.99	15.467	8.1912	-31.882	-718.19	1096.1	32.293	774.71	1086.1	56.706	29.739	0	0	2.9202	9.7891	-17.452	-15.281	4.5937	-3.4489	16.489	15.849	7.5139	6.3402	-0.96292	0.5679	1494.3
7.95	796	2.5	NaN	7.0216	16.882	5.7161	-180.99	15.45	8.1986	-31.628	-718.16	1096	32.331	774.75	1086.1	56.839	29.083	0	0	2.8097	9.6742	-17.451	-15.28	4.5684	-3.4449	16.502	15.83	7.3781	6.2293	-0.94873	0.55001	1494.3
7.96	797	2.5	NaN	6.9823	16.897	5.627	-180.99	15.43	8.2084	-31.328	-718.1	1096	32.377	774.8	1086.1	56.76	28.331	0	0	2.6686	9.5276	-17.448	-15.278	4.5389	-3.4358	16.519	15.808	7.2075	6.0917	-0.92892	0.52979	1494.3
7.97	798	2.5	NaN	6.9862	16.883	5.6553	-180.99	15.42	8.2049	-31.408	-718.13	1096	32.377	774.83	1086.1	56.714	28.912	0	0	2.5431	9.397	-17.446	-15.276	4.5398	-3.4372	16.504	15.799	7.0829	5.9598	-0.94166	0.5232	1494.4
7.98	799	2.5	NaN	6.9496	16.856	5.6618	-181	15.409	8.197	-31.516	-718.18	1095.9	32.369	774.87	1086.1	56.542	29.008	0	0	2.5189	9.3719	-17.443	-15.273	4.4995	-3.4482	16.479	15.786	7.0184	5.9237	-0.96437	0.51309	1494.5
7.99	800	2.5	NaN	7.0195	16.815	5.7872	-180.99	15.407	8.1687	-31.908	-718.29	1096	32.307	774.89	1086.1	56.21	28.708	0	0	2.4915	9.3434	-17.44	-15.27	4.557	-3.4538	16.434	15.788	7.0485	5.8897	-1.0066	0.51799	1494.6
8	801	2.5	NaN	7.0331	16.788	5.8486	-180.98	15.398	8.1623	-32.179	-718.39	1096.1	32.311	774.96	1086.1	56.087	28.706	0	0	2.4413	9.2912	-17.437	-15.267	4.5604	-3.4561	16.405	15.78	7.0017	5.8351	-1.0319	0.51336	1494.8
8.01	802	2.5	NaN	6.9881	16.794	5.802	-180.98	15.386	8.1821	-32.117	-718.4	1096	32.387	775.04	1086.1	55.837	28.694	0	0	2.4201	9.2691	-17.434	-15.264	4.5149	-3.4521	16.413	15.767	6.935	5.817	-1.0214	0.503	1494.9
8.02	803	2.5	NaN	6.9332	16.85	5.6488	-180.98	15.386	8.2193	-31.576	-718.26	1095.9	32.506	775.06	1086.1	55.72	28.59	0	0	2.4301	9.2796	-17.432	-15.262	4.476	-3.4374	16.472	15.764	6.9061	5.8421	-0.96027	0.5021	1494.7
8.03	804	2.5	NaN	6.9768	16.789	5.8025	-180.97	15.41	8.2014	-32.169	-718.46	1096	32.479	775.06	1086.1	55.496	27.786	0	0	2.3952	9.2432	-17.43	-15.26	4.4983	-3.4464	16.408	15.791	6.8934	5.7968	-1.0215	0.53101	1495
8.04	805	2.5	NaN	6.9739	16.846	5.7112	-180.97	15.421	8.196	-31.804	-718.35	1096	32.484	775.11	1086.1	55.243	26.838	0	0	2.3555	9.202	-17.427	-15.257	4.5091	-3.4317	16.466	15.802	6.8646	5.7703	-0.9612	0.54462	1494.9
8.05	806	2.5	NaN	6.9595	16.902	5.6139	-180.97	15.424	8.1976	-31.429	-718.24	1096	32.507	775.17	1086.1	54.805	27.568	0	0	2.3321	9.1776	-17.425	-15.254	4.508	-3.421	16.522	15.804	6.8401	5.7567	-0.90221	0.54923	1494.8
8.06	807	2.5	NaN	6.9462	16.902	5.6186	-180.97	15.426	8.2041	-31.478	-718.29	1096	32.545	775.23	1086.1	54.286	27.297	0	0	2.2416	9.0836	-17.421	-15.251	4.4916	-3.4258	16.523	15.806	6.7331	5.6578	-0.89864	0.55452	1494.9
8.07	808	2.5	NaN	6.9075	16.897	5.6308	-180.97	15.453	8.2186	-31.608	-718.36	1095.9	32.615	775.27	1086.1	53.412	27.005	0	0	2.0971	8.9333	-17.418	-15.248	4.4454	-3.4321	16.52	15.83	6.5425	5.5012	-0.89792	0.58265	1495
8.08	809	2.5	NaN	6.8987	16.906	5.6216	-180.96	15.468	8.228	-31.597	-718.37	1095.9	32.64	775.27	1086.1	52.9	26.153	0	0	1.7462	8.5685	-17.41	-15.24	4.4361	-3.4236	16.529	15.845	6.1823	5.1449	-0.88146	0.60494	1495.1
8.09	810	2.5	NaN	6.9006	16.926	5.6084	-180.96	15.485	8.227	-31.539	-718.35	1095.9	32.649	775.29	1086.1	52.435	25.701	0	0	1.1853	7.9854	-17.398	-15.228	4.4399	-3.4207	16.549	15.862	5.6252	4.5647	-0.84875	0.63429	1495.1
8.1	811	2.5	NaN	6.9205	16.93	5.6547	-180.95	15.504	8.2163	-31.686	-718.41	1095.9	32.641	775.33	1086.1	51.584	26.969	0	0	1.1187	7.9162	-17.398	-15.227	4.4547	-3.4166	16.552	15.882	5.5734	4.4996	-0.84546	0.65487	1495.2
8.11	812	2.5	NaN	6.9641	16.89	5.8108	-180.92	15.522	8.1992	-32.243	-718.59	1096	32.612	775.37	1086.1	51.076	25.412	0	0	1.1248	7.9225	-17.399	-15.229	4.4784	-3.4012	16.51	15.902	5.6032	4.5213	-0.88911	0.67391	1495.4
8.12	813	2.5	NaN	6.9182	16.959	5.6541	-180.96	15.535	8.1904	-31.661	-718.41	1095.9	32.596	775.38	1086.1	50.637	24.005	0	0	1.0913	7.8876	-17.399	-15.229	4.4551	-3.419	16.581	15.913	5.5463	4.4686	-0.81819	0.68449	1495.2
8.13	814	2.5	NaN	6.9128	17.005	5.6098	-180.95	15.553	8.1874	-31.463	-718.35	1095.9	32.625	775.41	1086.1	49.967	24.419	0	0	1.0711	7.8667	-17.4	-15.23	4.4561	-3.4086	16.627	15.931	5.5273	4.4581	-0.77384	0.70039	1495.2
8.14	815	2.5	NaN	6.9383	17.003	5.6874	-180.94	15.568	8.1986	-31.702	-718.41	1096	32.683	775.47	1086.1	48.877	24.005	0	0	1.0611	7.8563	-17.403	-15.232	4.4704	-3.4059	16.624	15.947	5.5316	4.4504	-0.77892	0.71484	1495.3
8.15	816	2.5	NaN	6.9731	16.968	5.8258	-180.93	15.574	8.2165	-32.171	-718.54	1096	32.743	775.53	1086.1	47.797	24.005	0	0	1.0529	7.8477	-17.403	-15.233	4.4853	-3.4202	16.587	15.956	5.5382	4.4275	-0.81627	0.72258	1495.5
8.16	817	2.5	NaN	6.9665	16.971	5.8353	-180.94	15.56	8.2073	-32.194	-718.54	1096	32.75	775.59	1086.1	46.518	24.005	0	0	1.0449	7.8394	-17.404	-15.233	4.4776	-3.433	16.589	15.942	5.5225	4.4064	-0.81464	0.70833	1495.6
8.17	818	2.5	NaN	6.9186	17.034	5.6868	-180.9	15.553	8.2169	-31.623	-718.38	1096	32.727	775.62	1086.1	44.292	24.005	0	0	1.0731	7.8687	-17.406	-15.236	4.4522	-3.3662	16.655	15.932	5.5253	4.5025	-0.75076	0.69607	1495.4
8.18	819	2.5	NaN	6.9161	17.014	5.7456	-180.91	15.547	8.207	-31.834	-718.44	1096	32.742	775.65	1086.1	43.336	24.005	0	0	1.1005	7.8972	-17.408	-15.238	4.4413	-3.3832	16.634	15.927	5.5417	4.5139	-0.77367	0.68913	1495.5
8.19	820	2.5	NaN	6.9142	16.992	5.7998	-180.93	15.54	8.1878	-32.029	-718.49	1096	32.754	775.68	1086.1	43.735	24.005	0	0	1.1072	7.9041	-17.409	-15.239	4.4316	-3.413	16.612	15.92	5.5387	4.4911	-0.7976	0.68031	1495.6
8.2	821	2.5	NaN	6.8655	17.052	5.6333	-180.92	15.525	8.1734	-31.393	-718.33	1095.9	32.72	775.71	1086.1	44.223	24.005	0	0	1.1415	7.9398	-17.413	-15.242	4.4084	-3.3736	16.676	15.902	5.5499	4.5663	-0.73689	0.65908	1495.5
8.21	822	2.5	NaN	6.8456	17.057	5.6295	-180.89	15.496	8.1624	-31.383	-718.34	1095.9	32.668	775.77	1086.1	45.297	24.005	0	0	1.1951	7.9956	-17.417	-15.247	4.3909	-3.3409	16.68	15.873	5.586	4.6547	-0.73693	0.62625	1495.5
8.22	823	2.5	NaN	6.8346	17.057	5.6414	-180.92	15.488	8.15	-31.429	-718.34	1095.9	32.675	775.78	1086.1	47.067	24.005	0	0	1.2107	8.0118	-17.42	-15.25	4.3778	-3.3732	16.68	15.864	5.5885	4.6386	-0.74029	0.61393	1495.5
8.23	824	2.5	NaN	6.817	17.065	5.6478	-180.92	15.456	8.1284	-31.47	-718.35	1095.9	32.655	775.8	1086.1	46.357	24.005	0	0	1.2379	8.0401	-17.424	-15.253	4.3595	-3.3793	16.688	15.833	5.5974	4.6607	-0.73557	0.57956	1495.6
8.24	825	2.5	NaN	6.7943	17.08	5.6471	-180.9	15.405	8.0988	-31.495	-718.35	1095.9	32.597	775.85	1086	47.213	24.005	0	0	1.2969	8.1014	-17.426	-15.256	4.3382	-3.3521	16.702	15.783	5.6351	4.7493	-0.72376	0.52734	1495.6
8.25	826	2.5	NaN	6.7826	17.088	5.6535	-180.89	15.381	8.0699	-31.536	-718.35	1095.9	32.548	775.88	1086	47.049	24.005	0	0	1.3687	8.1761	-17.428	-15.258	4.3269	-3.3502	16.71	15.759	5.6956	4.8258	-0.71822	0.50082	1495.6
8.26	827	2.5	NaN	6.7823	17.089	5.6328	-180.89	15.342	8.102	-31.489	-718.39	1095.9	32.656	775.95	1086	45.138	24.005	0	0	1.4794	8.2912	-17.43	-15.26	4.3243	-3.3499	16.71	15.72	5.8038	4.9413	-0.72002	0.45996	1495.7
8.27	828	2.5	NaN	6.7816	17.1	5.6278	-180.88	15.298	8.1006	-31.497	-718.41	1095.9	32.666	776.02	1086	46.497	24.005	0	0	1.5818	8.3976	-17.433	-15.263	4.3231	-3.3434	16.721	15.678	5.9049	5.0542	-0.71171	0.41504	1495.8
8.28	829	2.5	NaN	6.7792	17.115	5.6255	-180.88	15.269	8.0758	-31.517	-718.42	1095.9	32.603	776.05	1086	45.116	24.005	0	0	1.6788	8.4984	-17.436	-15.265	4.3225	-3.3323	16.735	15.649	6.0013	5.1661	-0.70042	0.3834	1495.9
8.29	830	2.5	NaN	6.7743	17.127	5.6162	-180.87	15.258	8.0531	-31.513	-718.44	1095.9	32.536	776.04	1086	46.164	24.005	0	0	1.7342	8.556	-17.437	-15.267	4.3203	-3.321	16.747	15.639	6.0545	5.2351	-0.69029	0.37184	1495.9
8.3	831	2.5	NaN	6.7653	17.148	5.624	-180.87	15.203	8.1156	-31.549	-718.45	1095.9	32.713	776.15	1085.9	43.165	24.005	0	0	1.7879	8.6118	-17.439	-15.268	4.3033	-3.3282	16.765	15.585	6.0912	5.2836	-0.67332	0.31697	1496
8.31	832	2.5	NaN	6.7629	17.17	5.6086	-180.86	15.203	8.0885	-31.508	-718.45	1095.9	32.606	776.11	1085.9	40.782	24.005	0	0	1.8415	8.6676	-17.44	-15.27	4.3065	-3.3117	16.786	15.586	6.1481	5.356	-0.65357	0.3164	1496
8.32	833	2.5	NaN	6.7598	17.186	5.6002	-180.85	15.198	8.0603	-31.489	-718.47	1096	32.493	776.09	1085.9	39.666	24.005	0	0	1.9114	8.7403	-17.441	-15.271	4.3084	-3.3009	16.802	15.582	6.2198	5.4394	-0.63943	0.31133	1496
8.33	834	2.5	NaN	6.7549	17.197	5.6032	-180.85	15.176	8.0566	-31.512	-718.51	1095.9	32.456	776.11	1085.9	37.598	24.005	0	0	1.989	8.821	-17.442	-15.272	4.3042	-3.302	16.812	15.562	6.2932	5.5189	-0.63058	0.28946	1496
8.34	835	2.5	NaN	6.7503	17.208	5.6108	-180.86	15.145	8.0793	-31.557	-718.51	1096	32.5	776.18	1085.9	35.944	24.005	0	0	1.9937	8.8259	-17.442	-15.272	4.2963	-3.3112	16.822	15.532	6.2901	5.5147	-0.62059	0.25977	1496.1
8.35	836	2.5	NaN	6.745	17.223	5.5993	-180.85	15.138	8.0613	-31.537	-718.54	1096	32.387	776.16	1085.8	32.404	24.005	0	0	1.9534	8.7839	-17.441	-15.271	4.2962	-3.2972	16.835	15.526	6.2495	5.4867	-0.60687	0.25513	1496.1
8.36	837	2.5	NaN	6.7488	17.237	5.5842	-180.85	15.132	8.0807	-31.5	-718.57	1096	32.399	776.16	1085.8	33.489	24.005	0	0	1.969	8.8002	-17.438	-15.268	4.3009	-3.2974	16.849	15.521	6.2699	5.5028	-0.58953	0.25294	1496.1
8.37	838	2.5	NaN	6.7496	17.261	5.5778	-180.85	15.131	8.0981	-31.49	-718.57	1096	32.41	776.15	1085.8	28.16	24.005	0	0	1.9631	8.7941	-17.435	-15.264	4.3017	-3.3022	16.872	15.52	6.2648	5.4919	-0.56296	0.25559	1496.1
8.38	839	2.5	NaN	6.7442	17.298	5.5821	-180.86	15.135	8.0919	-31.514	-718.56	1096	32.35	776.13	1085.8	23.878	24.005	0	0	1.913	8.742	-17.43	-15.26	4.2976	-3.3051	16.907	15.526	6.2106	5.4369	-0.52363	0.26567	1496.1
8.39	840	2.5	NaN	6.7612	17.337	5.5657	-180.87	15.141	8.1016	-31.45	-718.53	1096	32.352	776.11	1085.8	23.649	24.005	0	0	1.9161	8.7451	-17.425	-15.255	4.3169	-3.3123	16.944	15.533	6.233	5.4328	-0.4807	0.2783	1496
8.4	841	2.5	NaN	6.7675	17.372	5.5714	-180.88	15.124	8.1167	-31.463	-718.52	1096	32.382	776.15	1085.7	23.649	24.005	0	0	1.946	8.7763	-17.419	-15.249	4.3216	-3.3297	16.978	15.518	6.2676	5.4466	-0.44182	0.26894	1496.1
8.41	842	2.5	NaN	6.7701	17.406	5.5765	-180.89	15.123	8.1333	-31.479	-718.52	1096	32.389	776.13	1085.7	23.649	24.005	0	0	2.0344	8.8682	-17.414	-15.244	4.3233	-3.3383	17.01	15.519	6.3577	5.5298	-0.40459	0.275	1496.1
8.42	843	2.5	NaN	6.7708	17.433	5.582	-180.89	15.131	8.1599	-31.499	-718.53	1096.1	32.409	776.09	1085.7	23.649	24.005	0	0	2.1228	8.96	-17.409	-15.239	4.3225	-3.3405	17.036	15.528	6.4452	5.6195	-0.37364	0.28877	1496
8.43	844	2.5	NaN	6.7702	17.446	5.5959	-180.89	15.12	8.209	-31.545	-718.54	1096.1	32.505	776.1	1085.6	23.649	24.005	0	0	2.0983	8.9346	-17.402	-15.232	4.3164	-3.3462	17.046	15.519	6.4147	5.5884	-0.35593	0.28741	1496
8.44	845	2.5	NaN	6.7632	17.421	5.5848	-180.89	15.132	8.1328	-31.506	-718.61	1096.1	32.234	776.04	1085.6	39.97	24.005	0	0	2.0731	8.9084	-17.395	-15.225	4.3213	-3.3312	17.021	15.532	6.3945	5.5773	-0.37382	0.30752	1496
8.45	846	2.5	NaN	6.7527	17.402	5.5824	-180.89	15.129	8.1193	-31.505	-718.67	1096.1	32.162	776.02	1085.6	32.608	24.005	0	0	2.048	8.8823	-17.388	-15.218	4.3137	-3.3266	17.001	15.53	6.3616	5.5556	-0.38714	0.31275	1496.1
8.46	847	2.5	NaN	6.7397	17.389	5.5763	-180.89	15.121	8.1349	-31.5	-718.71	1096.1	32.177	776	1085.6	38.68	24.005	0	0	2.0693	8.9045	-17.382	-15.212	4.3002	-3.3303	16.987	15.523	6.3696	5.5742	-0.3956	0.31095	1496.1
8.47	848	2.5	NaN	6.7239	17.382	5.5653	-180.9	15.112	8.1554	-31.484	-718.74	1096.1	32.199	775.98	1085.6	40.074	24.005	0	0	2.1096	8.9464	-17.378	-15.208	4.2843	-3.3354	16.979	15.514	6.3939	5.6109	-0.39868	0.30632	1496.1
8.48	849	2.5	NaN	6.7015	17.377	5.5734	-180.88	15.09	8.1654	-31.516	-718.78	1096.1	32.169	775.97	1085.5	44.53	24.005	0	0	2.1498	8.9882	-17.378	-15.208	4.2619	-3.3201	16.973	15.494	6.4117	5.6681	-0.40473	0.28647	1496.1
8.49	850	2.5	NaN	6.6793	17.38	5.5888	-180.86	15.082	8.165	-31.587	-718.83	1096.1	32.091	775.94	1085.5	47.705	24.005	0	0	2.1535	8.9919	-17.379	-15.209	4.2399	-3.2967	16.975	15.487	6.3934	5.6953	-0.40433	0.27839	1496.2
8.5	851	2.5	NaN	6.6662	17.4	5.59	-180.85	15.073	8.1595	-31.622	-718.82	1096.1	32.027	775.92	1085.5	48.343	24.005	0	0	2.108	8.9447	-17.382	-15.212	4.2278	-3.2868	16.994	15.479	6.3359	5.6579	-0.38748	0.26705	1496.1
8.51	852	2.5	NaN	6.6632	17.434	5.5769	-180.85	15.058	8.1476	-31.619	-718.81	1096.1	31.963	775.91	1085.5	46.377	24.005	0	0	2.0558	8.8904	-17.382	-15.212	4.2274	-3.2815	17.027	15.465	6.2832	5.609	-0.35545	0.25319	1496.1
8.52	853	2.5	NaN	6.6684	17.472	5.5553	-180.83	15.037	8.1313	-31.595	-718.84	1096.1	31.877	775.91	1085.5	38.417	24.005	0	0	1.992	8.8241	-17.378	-15.208	4.2368	-3.2663	17.063	15.446	6.2288	5.5578	-0.31523	0.23785	1496.1
8.53	854	2.5	NaN	6.6547	17.524	5.5454	-180.83	15.017	8.1984	-31.637	-718.87	1096.2	32.026	775.89	1085.5	33.789	24.005	0	0	2.0331	8.8668	-17.374	-15.204	4.2159	-3.2718	17.115	15.426	6.2491	5.595	-0.25877	0.22237	1496.2
8.54	855	2.5	NaN	6.654	17.554	5.5267	-180.83	15.013	8.1851	-31.616	-718.88	1096.2	31.971	775.88	1085.5	29.159	24.005	0	0	2.0954	8.9316	-17.369	-15.199	4.2181	-3.2689	17.143	15.423	6.3135	5.6627	-0.22596	0.22415	1496.1
8.55	856	2.5	NaN	6.6483	17.598	5.5031	-180.83	15.007	8.1802	-31.615	-718.91	1096.2	31.925	775.87	1085.4	23.649	24.005	0	0	1.9611	8.792	-17.367	-15.197	4.2142	-3.2636	17.186	15.418	6.1754	5.5284	-0.18104	0.22064	1496.2
8.56	857	2.5	NaN	6.6299	17.667	5.4824	-180.82	14.996	8.2049	-31.673	-718.96	1096.2	31.937	775.88	1085.4	26.36	24.005	0	0	1.8652	8.6923	-17.366	-15.195	4.1932	-3.261	17.254	15.409	6.0585	5.4313	-0.11153	0.2134	1496.2
8.57	858	2.5	NaN	6.6004	17.738	5.4829	-180.83	15.009	8.1989	-31.796	-719.03	1096.2	31.868	775.84	1085.4	23.649	24.005	0	0	1.8173	8.6424	-17.364	-15.194	4.1617	-3.2676	17.324	15.423	5.979	5.3749	-0.039735	0.22877	1496.3
8.58	859	2.5	NaN	6.5766	17.787	5.4629	-180.83	14.994	8.2132	-31.847	-719.1	1096.2	31.865	775.86	1085.4	38.71	24.005	0	0	1.7751	8.5986	-17.362	-15.192	4.1363	-3.2743	17.372	15.409	5.9114	5.3242	0.0096571	0.21709	1496.4
8.59	860	2.5	NaN	6.5488	17.868	5.444	-180.84	14.996	8.237	-31.906	-719.16	1096.3	31.866	775.87	1085.4	38.834	24.005	0	0	1.7367	8.5586	-17.361	-15.19	4.1062	-3.2813	17.452	15.412	5.8429	5.2773	0.091327	0.22148	1496.4
8.6	861	2.5	NaN	6.5205	17.957	5.429	-180.84	15.014	8.2427	-31.983	-719.2	1096.3	31.809	775.85	1085.4	49.845	24.005	0	0	1.6844	8.5043	-17.359	-15.188	4.0772	-3.2817	17.54	15.431	5.7616	5.2226	0.18107	0.24265	1496.5
8.61	862	2.5	NaN	6.4943	18.025	5.4188	-180.83	15.04	8.2144	-32.08	-719.24	1096.3	31.664	775.8	1085.4	52.288	24.291	0	0	1.6208	8.4381	-17.357	-15.186	4.0529	-3.2712	17.607	15.458	5.6736	5.1669	0.25032	0.27137	1496.4
8.62	863	2.5	NaN	6.4421	18.119	5.4193	-180.83	15.026	8.2832	-32.276	-719.28	1096.3	31.765	775.87	1085.3	44.632	24.005	0	0	1.4999	8.3125	-17.355	-15.185	3.9894	-3.281	17.699	15.446	5.4893	5.0315	0.34371	0.26094	1496.6
8.63	864	2.5	NaN	6.4168	18.161	5.4204	-180.83	15.033	8.321	-32.382	-719.29	1096.3	31.829	775.87	1085.3	53.997	24.005	0	0	1.4055	8.2143	-17.355	-15.185	3.9577	-3.29	17.74	15.454	5.3632	4.9243	0.38495	0.26914	1496.6
8.64	865	2.5	NaN	6.3912	18.198	5.395	-180.83	15.04	8.3402	-32.416	-719.31	1096.3	31.825	775.87	1085.3	48.37	24.005	0	0	1.3418	8.1481	-17.356	-15.185	3.931	-3.2893	17.777	15.461	5.2729	4.8588	0.42143	0.2753	1496.6
8.65	866	2.5	NaN	6.3484	18.246	5.3415	-180.82	15.047	8.3467	-32.443	-719.36	1096.3	31.752	775.88	1085.3	48.153	24.005	0	0	1.3001	8.1047	-17.356	-15.186	3.89	-3.281	17.826	15.466	5.1901	4.8237	0.4704	0.28057	1496.7
8.66	867	2.5	NaN	6.2712	18.302	5.2798	-180.82	15.069	8.3435	-32.603	-719.43	1096.3	31.635	775.86	1085.4	44.245	24.005	0	0	1.2706	8.074	-17.356	-15.186	3.8112	-3.2787	17.883	15.488	5.0818	4.7953	0.52751	0.30194	1496.7
8.67	868	2.5	NaN	6.1958	18.311	5.2035	-180.81	15.074	8.3324	-32.68	-719.49	1096.3	31.533	775.87	1085.4	48.593	24.005	0	0	1.2759	8.0796	-17.355	-15.185	3.737	-3.2738	17.893	15.492	5.0129	4.8058	0.53736	0.30706	1496.8
8.68	869	2.5	NaN	6.1399	18.302	5.142	-180.81	15.079	8.3343	-32.726	-719.56	1096.3	31.486	775.87	1085.4	57.693	24.471	0	0	1.2818	8.0857	-17.355	-15.185	3.6812	-3.2721	17.884	15.497	4.9631	4.8136	0.52919	0.31245	1496.8
8.69	870	2.5	NaN	6.0923	18.28	5.0917	-180.81	15.078	8.3575	-32.777	-719.61	1096.3	31.514	775.89	1085.4	57.717	27.885	0	0	1.2919	8.0962	-17.354	-15.184	3.6307	-3.2734	17.863	15.495	4.9226	4.8228	0.50822	0.31119	1496.9
8.7	871	2.5	NaN	6.0411	18.244	5.0459	-180.81	15.067	8.3992	-32.863	-719.66	1096.3	31.604	775.94	1085.4	57.181	31.183	0	0	1.3739	8.1814	-17.354	-15.184	3.5729	-3.2764	17.828	15.483	4.9468	4.905	0.47343	0.29934	1497
8.71	872	2.5	NaN	5.9808	18.166	4.9922	-180.81	15.072	8.3965	-33.013	-719.76	1096.3	31.558	775.94	1085.4	57.215	30.839	0	0	1.5344	8.3483	-17.354	-15.184	3.5088	-3.2795	17.749	15.488	5.0432	5.0689	0.39444	0.30414	1497.1
8.72	873	2.5	NaN	5.9418	18.09	4.9424	-180.8	15.073	8.4087	-33.083	-719.83	1096.3	31.566	775.96	1085.4	56.673	30.878	0	0	1.5671	8.3823	-17.355	-15.185	3.467	-3.2756	17.675	15.489	5.0341	5.1068	0.31971	0.30391	1497.2
8.73	874	2.5	NaN	5.9162	18.038	4.9016	-180.79	15.077	8.4051	-33.104	-719.87	1096.3	31.532	775.96	1085.4	56.472	31.113	0	0	1.5946	8.411	-17.355	-15.185	3.442	-3.269	17.623	15.492	5.0366	5.1419	0.26753	0.3073	1497.3
8.74	875	2.5	NaN	5.885	17.968	4.8698	-180.79	15.079	8.395	-33.175	-719.88	1096.2	31.479	775.95	1085.4	56.216	30.727	0	0	1.7085	8.5294	-17.355	-15.185	3.41	-3.2649	17.552	15.494	5.1186	5.2645	0.19704	0.30857	1497.3
8.75	876	2.5	NaN	5.8155	17.791	4.8433	-180.78	15.061	8.4133	-33.469	-719.89	1096.2	31.507	776.03	1085.4	55.856	30.764	0	0	1.804	8.6286	-17.355	-15.185	3.3284	-3.2707	17.375	15.477	5.1324	5.358	0.019605	0.29197	1497.4
8.76	877	2.5	NaN	5.7631	17.625	4.8466	-180.77	15.063	8.4242	-33.723	-719.91	1096.3	31.519	776.03	1085.4	55.258	31.356	0	0	1.8844	8.7122	-17.355	-15.184	3.2659	-3.2671	17.208	15.48	5.1503	5.4451	-0.14663	0.29538	1497.4
8.77	878	2.5	NaN	5.7218	17.455	4.831	-180.76	15.076	8.406	-33.87	-719.89	1096.3	31.463	776.01	1085.4	54.504	30.728	0	0	1.9482	8.7785	-17.354	-15.184	3.221	-3.2575	17.037	15.494	5.1692	5.521	-0.31744	0.31004	1497.4
8.78	879	2.5	NaN	5.6979	17.299	4.8066	-180.74	15.084	8.3999	-33.934	-719.86	1096.3	31.434	776	1085.4	52.683	29.78	0	0	1.995	8.8272	-17.354	-15.184	3.1957	-3.243	16.88	15.503	5.1907	5.5842	-0.47399	0.31913	1497.3
8.79	880	2.5	NaN	5.6921	17.165	4.7844	-180.72	15.078	8.427	-33.95	-719.86	1096.3	31.484	776.02	1085.4	50.824	26.463	0	0	2.1414	8.9794	-17.355	-15.184	3.1874	-3.2265	16.745	15.497	5.3288	5.7529	-0.60945	0.31253	1497.3
8.8	881	2.5	NaN	5.6843	17.019	4.7769	-180.71	15.072	8.4376	-33.981	-719.91	1096.3	31.512	776.03	1085.4	47.877	25.268	0	0	2.2838	9.1275	-17.355	-15.185	3.1774	-3.2188	16.601	15.49	5.4612	5.9087	-0.75472	0.30536	1497.4
8.81	882	2.5	NaN	5.6743	16.83	4.8021	-180.7	15.068	8.4223	-34.086	-719.95	1096.3	31.47	776.04	1085.4	48.356	24.005	0	0	2.3413	9.1873	-17.355	-15.185	3.1651	-3.2085	16.413	15.485	5.5065	5.9787	-0.94284	0.30011	1497.5
8.82	883	2.5	NaN	5.6764	16.72	4.8137	-180.69	15.078	8.3812	-34.11	-719.95	1096.2	31.358	776.02	1085.4	47.531	24.832	0	0	2.3894	9.2372	-17.356	-15.186	3.1706	-3.1977	16.304	15.494	5.5599	6.0395	-1.0515	0.3085	1497.4
8.83	884	2.5	NaN	5.6901	16.659	4.8236	-180.69	15.087	8.3578	-34.065	-719.9	1096.2	31.296	776	1085.4	36.451	24.005	0	0	2.3981	9.2462	-17.358	-15.188	3.1882	-3.1912	16.243	15.503	5.5863	6.0551	-1.1148	0.31489	1497.4
8.84	885	2.5	NaN	5.7092	16.549	4.8664	-180.69	15.068	8.4184	-34.025	-719.78	1096.2	31.467	776.04	1085.3	44.076	24.005	0	0	2.4433	9.2933	-17.36	-15.19	3.2021	-3.1954	16.133	15.484	5.6454	6.0979	-1.2268	0.29426	1497.3
8.85	886	2.5	NaN	5.7129	16.544	4.8841	-180.68	15.083	8.3693	-33.943	-719.68	1096.2	31.317	776	1085.4	44.894	24.005	0	0	2.4915	9.3433	-17.362	-15.192	3.2146	-3.1747	16.13	15.498	5.7061	6.1687	-1.2321	0.30624	1497.1
8.86	887	2.5	NaN	5.7146	16.565	4.9638	-180.68	15.091	8.3696	-33.967	-719.56	1096.2	31.325	775.98	1085.4	47.972	24.005	0	0	2.5124	9.3651	-17.366	-15.196	3.2148	-3.1794	16.15	15.506	5.7271	6.1857	-1.2166	0.31022	1497
8.87	888	2.5	NaN	5.7208	16.598	5.0455	-180.68	15.104	8.3695	-34.001	-719.47	1096.2	31.328	775.95	1085.4	48.613	24.005	0	0	2.5343	9.3879	-17.371	-15.2	3.2194	-3.1863	16.182	15.519	5.7537	6.2016	-1.1882	0.31872	1496.9
8.88	889	2.5	NaN	5.7362	16.641	5.0951	-180.69	15.124	8.3475	-33.976	-719.41	1096.2	31.257	775.91	1085.4	49.55	24.005	0	0	2.5746	9.4298	-17.374	-15.204	3.2383	-3.1834	16.226	15.54	5.8129	6.2464	-1.1487	0.33561	1496.8
8.89	890	2.5	NaN	5.7631	16.712	5.1206	-180.69	15.14	8.3388	-33.85	-719.32	1096.2	31.23	775.86	1085.4	49.476	24.005	0	0	2.5269	9.3802	-17.378	-15.208	3.2708	-3.1785	16.296	15.555	5.7977	6.2016	-1.0822	0.34733	1496.6
8.9	891	2.5	NaN	5.8357	16.872	5.1798	-180.69	15.156	8.3275	-33.641	-719.18	1096.3	31.189	775.82	1085.4	50.801	24.005	0	0	2.4158	9.2647	-17.383	-15.212	3.3527	-3.1746	16.455	15.574	5.7685	6.0901	-0.92781	0.36132	1496.4
8.91	892	2.5	NaN	5.885	16.977	5.2077	-180.69	15.167	8.3279	-33.502	-719.08	1096.3	31.186	775.79	1085.3	49.825	24.005	0	0	2.3048	9.1493	-17.387	-15.217	3.4072	-3.1713	16.558	15.585	5.7119	5.978	-0.82843	0.36877	1496.3
8.92	893	2.5	NaN	5.931	17.072	5.2119	-180.7	15.174	8.3444	-33.362	-719.01	1096.3	31.235	775.76	1085.3	43.845	24.005	0	0	2.1937	9.0338	-17.391	-15.221	3.4565	-3.1728	16.653	15.593	5.6502	5.861	-0.73855	0.37221	1496.2
8.93	894	2.5	NaN	6.0131	17.244	5.2162	-180.71	15.182	8.3772	-33.098	-718.93	1096.3	31.335	775.74	1085.3	37.515	24.005	0	0	2.0827	8.9184	-17.395	-15.225	3.5447	-3.1831	16.824	15.602	5.6274	5.7352	-0.57158	0.3771	1496.1
8.94	895	2.5	NaN	6.1068	17.421	5.1917	-180.72	15.191	8.3931	-32.797	-718.82	1096.3	31.378	775.7	1085.3	26.07	24.005	0	0	1.9716	8.8029	-17.4	-15.229	3.648	-3.1772	16.999	15.613	5.6196	5.6257	-0.40039	0.3833	1495.9
8.95	896	2.5	NaN	6.1786	17.549	5.169	-180.73	15.202	8.4112	-32.582	-718.77	1096.3	31.424	775.66	1085.3	25.539	24.005	0	0	1.8606	8.6874	-17.404	-15.234	3.7261	-3.1779	17.127	15.625	5.5867	5.5096	-0.27703	0.39128	1495.8
8.96	897	2.5	NaN	6.2378	17.654	5.1489	-180.73	15.209	8.3981	-32.41	-718.75	1096.4	31.391	775.63	1085.3	27.701	24.005	0	0	1.7495	8.572	-17.408	-15.238	3.7931	-3.1779	17.231	15.633	5.5426	5.394	-0.17692	0.39464	1495.8
8.97	898	2.5	NaN	6.2879	17.748	5.1382	-180.74	15.212	8.3544	-32.286	-718.75	1096.4	31.28	775.61	1085.3	37.731	24.005	0	0	1.6385	8.4565	-17.412	-15.242	3.8522	-3.1769	17.325	15.635	5.4907	5.2797	-0.087407	0.39284	1495.8
8.98	899	2.5	NaN	6.325	17.833	5.158	-180.75	15.217	8.3309	-32.293	-718.75	1096.4	31.223	775.57	1085.3	39.788	24.005	0	0	1.6267	8.4443	-17.415	-15.245	3.8912	-3.1836	17.41	15.64	5.5179	5.2607	-0.004816	0.39566	1495.7
8.99	900	2.5	NaN	6.35	17.891	5.2187	-180.75	15.225	8.3295	-32.441	-718.77	1096.4	31.226	775.53	1085.3	39.039	24.005	0	0	1.6284	8.4461	-17.417	-15.247	3.9104	-3.1916	17.466	15.65	5.5388	5.2545	0.048534	0.40333	1495.7
9	901	2.5	NaN	6.3847	17.932	5.2247	-180.77	15.219	8.3396	-32.435	-718.86	1096.4	31.272	775.49	1085.3	49.895	24.005	0	0	1.6486	8.467	-17.421	-15.25	3.9435	-3.2062	17.506	15.645	5.5921	5.2608	0.085695	0.39445	1495.7
9.01	902	2.5	NaN	6.4292	17.94	5.1796	-180.78	15.199	8.3547	-32.282	-719	1096.4	31.338	775.47	1085.3	53.209	24.005	0	0	1.6967	8.517	-17.423	-15.253	3.9916	-3.2205	17.513	15.626	5.6883	5.2965	0.090057	0.37273	1495.9
9.02	903	2.5	NaN	6.4772	17.899	5.109	-180.8	15.174	8.3667	-32.055	-719.16	1096.4	31.395	775.44	1085.3	52.814	25.561	0	0	1.7583	8.5811	-17.426	-15.256	4.0463	-3.2271	17.472	15.6	5.8047	5.354	0.046171	0.3449	1496
9.03	904	2.5	NaN	6.4799	17.86	5.1135	-180.8	15.155	8.349	-32.073	-719.23	1096.4	31.349	775.43	1085.3	52.506	26.85	0	0	1.8419	8.668	-17.429	-15.259	4.0502	-3.2333	17.433	15.582	5.8921	5.4347	0.0041123	0.32381	1496
9.04	905	2.5	NaN	6.4852	17.847	5.1056	-180.8	15.139	8.3517	-32.035	-719.24	1096.4	31.364	775.43	1085.3	52.259	24.814	0	0	1.939	8.769	-17.432	-15.262	4.0563	-3.233	17.419	15.566	5.9953	5.536	-0.012765	0.30392	1496.1
9.05	906	2.5	NaN	6.4836	17.811	5.1242	-180.8	15.12	8.3308	-32.083	-719.26	1096.4	31.313	775.42	1085.3	52.59	26.889	0	0	1.9939	8.826	-17.437	-15.266	4.0549	-3.2295	17.383	15.548	6.0488	5.5965	-0.053614	0.28182	1496.1
9.06	907	2.5	NaN	6.4783	17.727	5.164	-180.8	15.101	8.2913	-32.2	-719.3	1096.5	31.214	775.39	1085.3	53.16	27.402	0	0	2.0252	8.8586	-17.441	-15.271	4.0489	-3.2289	17.298	15.529	6.0741	5.6297	-0.14289	0.25845	1496.1
9.07	908	2.5	NaN	6.4854	17.575	5.1753	-180.81	15.083	8.2876	-32.216	-719.41	1096.5	31.235	775.32	1085.3	53.287	25.678	0	0	2.0118	8.8447	-17.445	-15.275	4.0547	-3.2435	17.147	15.511	6.0665	5.6012	-0.29818	0.23622	1496.1
9.08	909	2.5	NaN	6.4915	17.461	5.2132	-180.81	15.048	8.3345	-32.322	-719.55	1096.4	31.39	775.35	1085.3	52.96	27.256	0	0	2.0123	8.8452	-17.449	-15.279	4.0511	-3.2524	17.033	15.476	6.0634	5.5928	-0.41673	0.19724	1496.3
9.09	910	2.5	NaN	6.4941	17.366	5.2326	-180.82	15.011	8.3541	-32.36	-719.64	1096.4	31.485	775.39	1085.2	52.762	24.389	0	0	2.0162	8.8493	-17.453	-15.283	4.0488	-3.2665	16.938	15.44	6.0651	5.5827	-0.51574	0.15639	1496.4
9.1	911	2.5	NaN	6.5189	17.252	5.316	-180.82	14.991	8.3519	-32.598	-719.76	1096.5	31.507	775.38	1085.2	52.738	25.397	0	0	1.9653	8.7963	-17.456	-15.286	4.0638	-3.2793	16.822	15.421	6.0291	5.5171	-0.63398	0.13555	1496.6
9.11	912	2.5	NaN	6.5776	17.101	5.5072	-180.81	15	8.3385	-33.177	-719.95	1096.5	31.469	775.3	1085.2	52.692	26.236	0	0	1.9144	8.7434	-17.459	-15.289	4.102	-3.2844	16.669	15.432	6.0164	5.459	-0.78987	0.14324	1496.7
9.12	913	2.5	NaN	6.5827	17.052	5.5549	-180.81	14.979	8.3115	-33.257	-719.95	1096.5	31.41	775.3	1085.2	52.335	24.005	0	0	1.7912	8.6153	-17.463	-15.293	4.1063	-3.2844	16.619	15.412	5.8974	5.3308	-0.84442	0.11881	1496.7
9.13	914	2.5	NaN	6.5922	16.99	5.605	-180.82	14.973	8.3201	-33.296	-720.02	1096.5	31.468	775.28	1085.2	52.129	25.739	0	0	1.6998	8.5203	-17.468	-15.298	4.1122	-3.2968	16.558	15.405	5.8119	5.2234	-0.91029	0.10739	1496.7
9.14	915	2.5	NaN	6.6091	16.953	5.633	-180.82	14.971	8.3279	-33.258	-720.06	1096.5	31.51	775.27	1085.2	51.711	25.984	0	0	1.6695	8.4888	-17.472	-15.302	4.1289	-3.3001	16.522	15.402	5.7985	5.1887	-0.95069	0.099999	1496.8
9.15	916	2.5	NaN	6.6361	16.945	5.6469	-180.82	14.969	8.3328	-33.159	-720.07	1096.5	31.53	775.26	1085.2	51.79	26.184	0	0	1.5802	8.3959	-17.477	-15.307	4.1589	-3.2971	16.513	15.4	5.7391	5.0988	-0.96349	0.093638	1496.8
9.16	917	2.5	NaN	6.6771	16.946	5.6785	-180.83	14.967	8.3516	-33.062	-720.13	1096.5	31.607	775.25	1085.2	51.488	25.131	0	0	1.4702	8.2816	-17.482	-15.312	4.2008	-3.3066	16.514	15.399	5.6711	4.975	-0.96752	0.087571	1496.8
9.17	918	2.5	NaN	6.6914	16.964	5.7	-180.84	14.983	8.3384	-33.051	-720.14	1096.5	31.597	775.23	1085.2	50.881	27.626	0	0	1.4198	8.2292	-17.492	-15.322	4.2159	-3.3153	16.532	15.415	5.6358	4.9139	-0.9602	0.092705	1496.8
9.18	919	2.5	NaN	6.7017	17	5.7212	-180.85	14.994	8.3113	-33.044	-720.13	1096.5	31.534	775.2	1085.2	50.829	24.125	0	0	1.3965	8.2049	-17.5	-15.33	4.2288	-3.3199	16.568	15.427	5.6253	4.885	-0.93263	0.097042	1496.8
9.19	920	2.5	NaN	6.7179	17.055	5.7201	-180.86	15	8.3065	-32.957	-720.13	1096.5	31.533	775.18	1085.2	50.802	24.195	0	0	1.4099	8.2189	-17.504	-15.334	4.2484	-3.325	16.621	15.434	5.6583	4.8939	-0.88346	0.099692	1496.7
9.2	921	2.5	NaN	6.7417	17.118	5.6917	-180.87	15.002	8.3335	-32.777	-720.13	1096.6	31.63	775.19	1085.2	50.585	24.005	0	0	1.3974	8.2059	-17.508	-15.338	4.2754	-3.334	16.684	15.436	5.6727	4.8719	-0.82454	0.098388	1496.7
9.21	922	2.5	NaN	6.7423	17.142	5.7002	-180.88	15.01	8.2975	-32.796	-720.11	1096.6	31.551	775.19	1085.2	50.232	25.107	0	0	1.3404	8.1466	-17.511	-15.341	4.2782	-3.347	16.708	15.444	5.6186	4.7996	-0.80335	0.10337	1496.7
9.22	923	2.5	NaN	6.7479	17.2	5.6868	-180.89	15.027	8.2607	-32.726	-720.13	1096.6	31.448	775.18	1085.2	49.576	24.726	0	0	1.2639	8.0671	-17.514	-15.344	4.2905	-3.3437	16.766	15.46	5.5544	4.7234	-0.74803	0.11606	1496.7
9.23	924	2.5	NaN	6.7534	17.267	5.6802	-180.89	15.034	8.2686	-32.667	-720.11	1096.6	31.464	775.18	1085.3	49.198	24.052	0	0	1.1792	7.9791	-17.518	-15.347	4.2976	-3.3423	16.834	15.468	5.4768	4.6368	-0.6838	0.12047	1496.7
9.24	925	2.5	NaN	6.7541	17.328	5.6861	-180.89	15.035	8.2929	-32.653	-720.08	1096.6	31.531	775.19	1085.3	48.904	24.132	0	0	1.0854	7.8815	-17.522	-15.352	4.2962	-3.35	16.894	15.47	5.3816	4.5315	-0.62816	0.11795	1496.7
9.25	926	2.5	NaN	6.7448	17.365	5.7024	-180.91	15.042	8.27	-32.702	-720.05	1096.6	31.487	775.21	1085.3	48.861	24.856	0	0	0.93412	7.7242	-17.527	-15.357	4.2867	-3.3711	16.93	15.477	5.2208	4.3531	-0.5974	0.11927	1496.7
9.26	927	78	NaN	6.7563	17.398	5.6947	-180.9	15.06	8.2536	-32.68	-720	1096.6	31.423	775.2	1085.3	48.11	24.005	0	0	0.70958	7.4908	-17.534	-15.364	4.3013	-3.3543	16.964	15.494	5.0109	4.1365	-0.57009	0.1306	1496.6
9.27	928	78	NaN	6.7578	17.396	5.6843	-180.92	15.057	8.2873	-32.673	-719.97	1096.6	31.534	775.23	1085.3	47.308	24.005	0	0	0.65314	7.4321	-17.536	-15.366	4.2989	-3.3749	16.963	15.491	4.9521	4.0572	-0.57348	0.12488	1496.6
9.28	929	78	0	6.759	17.396	5.6627	-180.92	15.078	8.2736	-32.655	-719.91	1096.6	31.496	775.21	1085.3	47.021	24.005	0	0	0.63975	7.4182	-17.537	-15.367	4.3021	-3.3724	16.963	15.511	4.9419	4.0458	-0.57389	0.14441	1496.5
9.29	930	78	NaN	6.734	17.419	5.5668	-180.91	15.096	8.2461	-32.374	-719.76	1096.6	31.412	775.2	1085.3	46.359	24.005	0	0	0.57424	7.3501	-17.537	-15.367	4.2908	-3.3555	16.988	15.527	4.865	3.9946	-0.54965	0.15972	1496.4
9.3	931	78	NaN	6.6781	17.459	5.3959	-180.91	15.097	8.2329	-31.824	-719.54	1096.5	31.366	775.24	1085.3	45.372	24.005	0	0	0.48634	7.2587	-17.538	-15.367	4.2574	-3.3346	17.032	15.524	4.7438	3.9241	-0.50582	0.15694	1496.1
9.31	932	78	NaN	6.6588	17.41	5.3775	-180.91	15.112	8.2641	-31.882	-719.42	1096.4	31.431	775.28	1085.3	44.004	24.005	0	0	0.36244	7.1299	-17.538	-15.368	4.2333	-3.3349	16.985	15.537	4.5958	3.795	-0.55281	0.16916	1496.1
9.32	933	78	NaN	6.6446	17.367	5.3782	-180.91	15.125	8.2735	-31.96	-719.36	1096.4	31.454	775.28	1085.3	42.125	24.005	0	0	0.25679	7.02	-17.537	-15.367	4.2152	-3.3378	16.943	15.549	4.472	3.6822	-0.59431	0.18231	1496
9.33	934	78	NaN	6.6312	17.313	5.3767	-180.91	15.142	8.2673	-32.019	-719.31	1096.3	31.433	775.27	1085.3	40.926	24.005	0	0	0.17308	6.933	-17.536	-15.365	4.2001	-3.3397	16.89	15.565	4.3732	3.5933	-0.64582	0.19937	1496
9.34	935	78	NaN	6.6121	17.235	5.3983	-180.91	15.16	8.2574	-32.159	-719.3	1096.3	31.401	775.26	1085.3	38.231	24.005	0	0	0.16523	6.9248	-17.533	-15.363	4.1769	-3.3467	16.814	15.58	4.3421	3.5781	-0.71865	0.21759	1495.9
9.35	936	78	NaN	6.5769	17.123	5.5036	-180.92	15.172	8.2642	-32.598	-719.45	1096.3	31.42	775.27	1085.3	35.752	24.005	0	0	0.1647	6.9243	-17.531	-15.36	4.1245	-3.3725	16.704	15.591	4.2892	3.5518	-0.82605	0.23087	1496.1
9.36	937	78	NaN	6.5814	17.138	5.4302	-180.93	15.172	8.2647	-32.331	-719.24	1096.2	31.431	775.29	1085.3	34.178	24.005	0	0	0.11093	6.8684	-17.528	-15.358	4.1385	-3.3687	16.72	15.589	4.2494	3.4996	-0.80751	0.23152	1495.9
9.37	938	78	NaN	6.5623	17.076	5.4793	-180.92	15.17	8.281	-32.535	-719.28	1096.2	31.46	775.31	1085.3	23.649	24.005	0	0	0.072851	6.8288	-17.525	-15.355	4.1105	-3.3749	16.659	15.587	4.1834	3.4539	-0.86552	0.2319	1496
9.38	939	78	NaN	6.5368	17	5.553	-180.93	15.175	8.2868	-32.832	-719.36	1096.2	31.461	775.32	1085.3	29.601	24.005	0	0	0.15312	6.9123	-17.521	-15.351	4.0738	-3.3887	16.584	15.59	4.2269	3.5235	-0.93688	0.23927	1496.1
9.39	940	78	NaN	6.5217	16.963	5.5635	-180.94	15.19	8.267	-32.884	-719.33	1096.1	31.408	775.32	1085.3	23.649	24.005	0	0	0.1909	6.9515	-17.517	-15.347	4.0587	-3.4036	16.55	15.603	4.2496	3.548	-0.96706	0.25662	1496.1
9.4	941	78	NaN	6.5134	16.912	5.5757	-180.93	15.203	8.2967	-32.94	-719.25	1096.1	31.445	775.33	1085.4	27.429	24.005	0	0	0.18081	6.941	-17.512	-15.342	4.0467	-3.3919	16.501	15.613	4.2275	3.5492	-1.0105	0.27187	1496
9.41	942	78	NaN	6.5201	16.931	5.507	-180.92	15.203	8.3097	-32.69	-719.08	1096.1	31.47	775.35	1085.4	23.649	24.005	0	0	0.26258	7.0261	-17.507	-15.337	4.0618	-3.382	16.522	15.612	4.3244	3.6441	-0.98507	0.27496	1495.8
9.42	943	78	NaN	6.5256	16.944	5.4682	-180.92	15.212	8.3145	-32.54	-718.95	1096	31.465	775.36	1085.4	28.787	24.005	0	0	0.34497	7.1117	-17.502	-15.332	4.073	-3.3741	16.536	15.619	4.4179	3.7376	-0.96569	0.2874	1495.7
9.43	944	78	NaN	6.5259	16.935	5.477	-180.92	15.228	8.3157	-32.557	-718.91	1096	31.438	775.37	1085.4	35.779	24.005	0	0	0.34833	7.1152	-17.496	-15.326	4.0736	-3.3691	16.528	15.635	4.422	3.7461	-0.96794	0.30904	1495.7
9.44	945	78	NaN	6.5258	16.929	5.4796	-180.92	15.231	8.3179	-32.55	-718.92	1096	31.428	775.39	1085.4	23.649	24.005	0	0	0.34548	7.1122	-17.489	-15.319	4.0742	-3.3693	16.522	15.637	4.4197	3.7429	-0.96688	0.31854	1495.7
9.45	946	78	NaN	6.5279	16.946	5.4734	-180.92	15.239	8.3511	-32.521	-718.87	1096	31.526	775.39	1085.4	36.175	24.005	0	0	0.33744	7.1039	-17.48	-15.31	4.0736	-3.3789	16.539	15.646	4.4111	3.725	-0.94188	0.3357	1495.7
9.46	947	78	NaN	6.5313	16.96	5.4679	-180.92	15.261	8.3331	-32.488	-718.86	1096.1	31.473	775.4	1085.4	41.107	24.005	0	0	0.31033	7.0757	-17.475	-15.305	4.0803	-3.3712	16.553	15.668	4.3906	3.7045	-0.92253	0.36318	1495.7
9.47	948	78	NaN	6.5347	16.977	5.4659	-180.91	15.285	8.3064	-32.468	-718.87	1096.1	31.394	775.41	1085.4	43.828	24.005	0	0	0.26334	7.0268	-17.473	-15.303	4.0875	-3.3615	16.57	15.692	4.3509	3.6653	-0.90355	0.389	1495.7
9.48	949	78	NaN	6.5372	17.005	5.4689	-180.92	15.297	8.3214	-32.475	-718.86	1096.1	31.441	775.44	1085.4	43.82	24.005	0	0	0.32166	7.0875	-17.471	-15.301	4.088	-3.3678	16.597	15.705	4.4096	3.7197	-0.87428	0.40358	1495.7
9.49	950	78	NaN	6.5434	17.021	5.4679	-180.92	15.304	8.3068	-32.475	-718.88	1096.1	31.424	775.45	1085.4	41.333	24.005	0	0	0.36297	7.1304	-17.469	-15.299	4.0949	-3.3727	16.613	15.713	4.4579	3.7578	-0.85657	0.41348	1495.7
9.5	951	78	NaN	6.5431	17.04	5.4647	-180.96	15.341	8.2528	-32.477	-718.88	1096.1	31.337	775.41	1085.5	40.332	24.005	0	0	0.26599	7.0296	-17.468	-15.298	4.0978	-3.4012	16.632	15.748	4.3638	3.6284	-0.83614	0.44996	1495.7
9.51	952	78	NaN	6.5452	17.065	5.4556	-180.98	15.368	8.243	-32.46	-718.88	1096.1	31.353	775.4	1085.5	36.966	24.005	0	0	0.22131	6.9832	-17.468	-15.298	4.0998	-3.4219	16.658	15.775	4.3212	3.5613	-0.81025	0.47692	1495.7
9.52	953	78	NaN	6.552	17.094	5.4387	-180.98	15.377	8.2782	-32.414	-718.89	1096.1	31.46	775.43	1085.5	31.234	24.005	0	0	0.21797	6.9797	-17.467	-15.297	4.1045	-3.4228	16.687	15.785	4.3224	3.5569	-0.78037	0.48723	1495.7
9.53	954	78	NaN	6.5572	17.118	5.4128	-180.97	15.407	8.2248	-32.332	-718.9	1096.1	31.32	775.41	1085.5	30.111	24.005	0	0	0.16115	6.9206	-17.468	-15.298	4.1181	-3.413	16.712	15.813	4.2792	3.5076	-0.75619	0.51503	1495.7
9.54	955	78	NaN	6.55	17.14	5.4152	-180.98	15.412	8.2183	-32.371	-718.9	1096.1	31.318	775.44	1085.5	23.649	24.005	0	0	0.099212	6.8562	-17.469	-15.299	4.1095	-3.4195	16.733	15.819	4.2087	3.4367	-0.7357	0.51995	1495.7
9.55	956	78	NaN	6.5478	17.158	5.4199	-180.98	15.428	8.2408	-32.415	-718.92	1096.1	31.392	775.46	1085.5	23.811	24.005	0	0	0.04465	6.7995	-17.469	-15.299	4.1028	-3.4224	16.752	15.834	4.1475	3.3771	-0.71753	0.53534	1495.8
9.56	957	78	NaN	6.5487	17.177	5.4165	-180.98	15.447	8.2607	-32.426	-718.95	1096.1	31.459	775.48	1085.5	23.649	24.005	0	0	-0.0095818	6.7431	-17.469	-15.299	4.1009	-3.4241	16.772	15.852	4.0913	3.319	-0.69748	0.55312	1495.8
9.57	958	78	NaN	6.5468	17.204	5.3966	-180.99	15.45	8.2389	-32.376	-718.95	1096.1	31.424	775.54	1085.5	23.649	24.005	0	0	-0.06667	6.6837	-17.468	-15.298	4.1023	-3.4319	16.799	15.855	4.0357	3.2519	-0.6693	0.55678	1495.9
9.58	959	78	NaN	6.5463	17.215	5.3721	-180.98	15.471	8.2536	-32.296	-718.96	1096.1	31.472	775.53	1085.5	23.649	24.005	0	0	-0.088813	6.6607	-17.468	-15.298	4.1031	-3.423	16.81	15.875	4.0143	3.2377	-0.65798	0.57693	1495.9
9.59	960	78	NaN	6.5411	17.222	5.3556	-180.98	15.485	8.2564	-32.263	-718.99	1096.1	31.492	775.55	1085.5	26.918	24.134	0	0	-0.085459	6.6642	-17.469	-15.299	4.0984	-3.4246	16.819	15.889	4.013	3.2396	-0.65006	0.59021	1495.9
9.6	961	78	NaN	6.5364	17.225	5.3544	-180.99	15.495	8.2538	-32.273	-719.02	1096.1	31.499	775.58	1085.5	26.32	24.885	0	0	-0.11654	6.6319	-17.47	-15.3	4.0931	-3.4302	16.822	15.898	3.9766	3.2017	-0.64792	0.59862	1496
9.61	962	78	NaN	6.5345	17.225	5.3675	-180.99	15.502	8.2523	-32.311	-719.04	1096.1	31.511	775.59	1085.5	28.566	27.52	0	0	-0.1574	6.5894	-17.471	-15.3	4.0894	-3.4348	16.821	15.906	3.932	3.1547	-0.64969	0.60514	1496
9.62	963	78	NaN	6.5303	17.232	5.3699	-180.99	15.51	8.2637	-32.317	-719.03	1096.1	31.546	775.59	1085.5	28.522	25.252	0	0	-0.21658	6.5279	-17.471	-15.301	4.0836	-3.4347	16.828	15.914	3.867	3.0932	-0.64335	0.61366	1496
9.63	964	78	NaN	6.5237	17.235	5.3724	-181	15.527	8.243	-32.291	-719.06	1096.1	31.523	775.59	1085.5	30.02	28.879	0	0	-0.25745	6.4854	-17.472	-15.301	4.079	-3.4451	16.831	15.932	3.8215	3.0403	-0.64088	0.63044	1496
9.64	965	78	NaN	6.5231	17.237	5.3715	-181.01	15.546	8.2613	-32.237	-719.1	1096.1	31.6	775.59	1085.5	32.807	29.629	0	0	-0.24068	6.5028	-17.473	-15.303	4.0775	-3.4537	16.832	15.95	3.8368	3.0491	-0.64129	0.64718	1496.1
9.65	966	78	NaN	6.5271	17.237	5.3725	-181.01	15.558	8.2966	-32.19	-719.14	1096.1	31.708	775.6	1085.5	33.807	33.914	0	0	-0.28591	6.4558	-17.475	-15.304	4.0792	-3.4587	16.832	15.963	3.7933	2.9971	-0.64269	0.65821	1496.1
9.66	967	78	NaN	6.5298	17.236	5.3856	-181.01	15.553	8.2802	-32.21	-719.17	1096.1	31.663	775.63	1085.5	35.328	33.982	0	0	-0.37275	6.3655	-17.476	-15.305	4.083	-3.4615	16.83	15.959	3.7103	2.904	-0.64533	0.65351	1496.2
9.67	968	78	NaN	6.5367	17.234	5.3995	-181.02	15.564	8.2697	-32.193	-719.21	1096.1	31.616	775.61	1085.5	38.405	35.55	0	0	-0.3899	6.3477	-17.475	-15.305	4.0924	-3.4639	16.829	15.969	3.7026	2.8838	-0.6458	0.66454	1496.2
9.68	969	78	NaN	6.5484	17.246	5.4074	-181.03	15.566	8.248	-32.146	-719.22	1096.1	31.543	775.6	1085.5	37.036	37.854	0	0	-0.41676	6.3198	-17.475	-15.305	4.1087	-3.4653	16.84	15.972	3.6919	2.8544	-0.63473	0.66753	1496.2
9.69	970	78	NaN	6.5572	17.258	5.4109	-181.03	15.56	8.235	-32.101	-719.23	1096.1	31.5	775.6	1085.5	40.497	39.775	0	0	-0.4737	6.2606	-17.476	-15.306	4.1209	-3.4676	16.851	15.966	3.6472	2.7929	-0.62437	0.66089	1496.2
9.7	971	78	NaN	6.5591	17.262	5.4106	-181.04	15.548	8.2435	-32.074	-719.26	1096.1	31.521	775.62	1085.5	42.227	39.907	0	0	-0.46424	6.2704	-17.477	-15.307	4.1231	-3.4719	16.856	15.954	3.6589	2.7986	-0.62144	0.64681	1496.3
9.71	972	78	NaN	6.5689	17.275	5.4018	-181.04	15.539	8.251	-31.997	-719.26	1096.1	31.53	775.63	1085.5	44.488	42.249	0	0	-0.42124	6.3151	-17.479	-15.309	4.1355	-3.4742	16.869	15.945	3.7143	2.8409	-0.61024	0.63644	1496.3
9.72	973	78	NaN	6.5746	17.294	5.4045	-181.04	15.542	8.2536	-31.954	-719.26	1096.1	31.524	775.58	1085.5	43.963	43.627	0	0	-0.39026	6.3473	-17.48	-15.31	4.143	-3.4753	16.887	15.949	3.7528	2.872	-0.59291	0.63926	1496.2
9.73	974	78	NaN	6.5789	17.306	5.4016	-181.05	15.539	8.2495	-31.906	-719.27	1096.1	31.509	775.56	1085.5	45.466	44.252	0	0	-0.3668	6.3717	-17.48	-15.31	4.1497	-3.4762	16.9	15.946	3.7829	2.8955	-0.58018	0.63546	1496.2
9.74	975	78	NaN	6.5831	17.317	5.3947	-181.05	15.528	8.2474	-31.855	-719.28	1096.1	31.503	775.55	1085.5	47.797	45.931	0	0	-0.31395	6.4267	-17.481	-15.311	4.1561	-3.476	16.911	15.934	3.8421	2.9507	-0.57023	0.62253	1496.2
9.75	976	78	NaN	6.5884	17.34	5.4011	-181.04	15.516	8.27	-31.841	-719.25	1096.1	31.546	775.56	1085.5	49.477	49.847	0	0	-0.25704	6.4858	-17.483	-15.312	4.1603	-3.4718	16.934	15.923	3.9032	3.014	-0.54902	0.61081	1496.2
9.76	977	78	NaN	6.5919	17.35	5.4188	-181.04	15.511	8.2358	-31.873	-719.28	1096.1	31.433	775.53	1085.5	50.428	48.002	0	0	-0.19368	6.5517	-17.485	-15.315	4.1668	-3.467	16.943	15.917	3.9731	3.0847	-0.54177	0.6026	1496.2
9.77	978	78	NaN	6.5996	17.371	5.4345	-181.04	15.5	8.2436	-31.911	-719.27	1096.1	31.44	775.51	1085.5	53.565	52.269	0	0	-0.21451	6.53	-17.488	-15.318	4.1728	-3.466	16.963	15.908	3.9582	3.064	-0.52451	0.59025	1496.2
9.78	979	78	NaN	6.6099	17.392	5.4326	-181.04	15.494	8.2592	-31.901	-719.25	1096.1	31.474	775.49	1085.5	52.696	51.863	0	0	-0.26829	6.4741	-17.49	-15.32	4.1821	-3.4632	16.984	15.902	3.9138	3.0109	-0.50656	0.5815	1496.1
9.79	980	78	NaN	6.6199	17.401	5.4039	-181.03	15.499	8.2451	-31.81	-719.25	1096.1	31.432	775.44	1085.5	55.539	54.038	0	0	-0.16898	6.5774	-17.491	-15.321	4.1971	-3.4537	16.995	15.906	4.0281	3.1237	-0.49654	0.5846	1496.1
9.8	981	78	NaN	6.6202	17.413	5.4155	-181.02	15.488	8.2629	-31.856	-719.24	1096.1	31.473	775.44	1085.5	57.235	56.316	0	0	-0.069661	6.6806	-17.492	-15.322	4.194	-3.4507	17.005	15.895	4.1244	3.2299	-0.48683	0.57358	1496.1
9.81	982	78	NaN	6.6292	17.433	5.41	-181.02	15.482	8.236	-31.854	-719.21	1096.1	31.384	775.42	1085.5	55.922	55.776	0	0	0.027141	6.7813	-17.494	-15.324	4.2064	-3.4442	17.025	15.89	4.2336	3.3371	-0.46915	0.56585	1496
9.82	983	78	NaN	6.6438	17.447	5.3999	-181.02	15.478	8.2144	-31.831	-719.18	1096.1	31.31	775.41	1085.5	56.934	55.881	0	0	0.071536	6.8274	-17.497	-15.327	4.2247	-3.4347	17.039	15.886	4.2963	3.3928	-0.45819	0.55888	1496
9.83	984	78	NaN	6.6604	17.451	5.3909	-181.01	15.477	8.2111	-31.805	-719.18	1096.1	31.293	775.39	1085.5	57.45	57.148	0	0	0.014317	6.7679	-17.501	-15.331	4.2429	-3.4254	17.043	15.885	4.2573	3.3426	-0.45759	0.55406	1495.9
9.84	985	78	NaN	6.6707	17.456	5.3845	-181.01	15.491	8.1998	-31.794	-719.16	1096.1	31.273	775.33	1085.5	58.39	56.575	0	0	0.023314	6.7773	-17.503	-15.332	4.2543	-3.4262	17.049	15.898	4.2776	3.3511	-0.45346	0.56527	1495.9
9.85	986	78	NaN	6.6867	17.451	5.3804	-181.01	15.472	8.2205	-31.795	-719.17	1096.1	31.33	775.37	1085.5	57.404	55.127	0	0	0.059976	6.8154	-17.504	-15.334	4.2681	-3.4299	17.043	15.88	4.3281	3.3855	-0.46057	0.54608	1495.9
9.86	987	78	NaN	6.702	17.445	5.3682	-181.01	15.461	8.2347	-31.776	-719.17	1096.1	31.353	775.38	1085.5	56.936	54.854	0	0	0.093508	6.8503	-17.506	-15.335	4.2834	-3.4255	17.038	15.868	4.3769	3.4248	-0.46752	0.53307	1495.9
9.87	988	78	NaN	6.7138	17.441	5.3545	-181	15.46	8.2344	-31.758	-719.16	1096.1	31.337	775.37	1085.5	59.567	54.85	0	0	0.10408	6.8613	-17.507	-15.337	4.2964	-3.4208	17.034	15.867	4.4004	3.4405	-0.47319	0.52947	1495.9
9.88	989	78	NaN	6.7198	17.436	5.3496	-181.01	15.465	8.2184	-31.772	-719.14	1096.1	31.306	775.33	1085.5	56.812	54.894	0	0	0.082652	6.839	-17.509	-15.339	4.3029	-3.4279	17.03	15.871	4.3856	3.4111	-0.47902	0.53144	1495.8
9.89	990	78	NaN	6.729	17.438	5.3501	-181.02	15.455	8.2704	-31.786	-719.11	1096.1	31.463	775.35	1085.5	57.48	54.926	0	0	0.039863	6.7945	-17.511	-15.341	4.3055	-3.4435	17.033	15.861	4.3454	3.351	-0.478	0.52055	1495.8
9.9	991	78	NaN	6.7317	17.432	5.3457	-181.02	15.471	8.2397	-31.787	-719.1	1096.1	31.384	775.3	1085.5	56.676	55.793	0	0	-0.040681	6.7108	-17.511	-15.341	4.3112	-3.4443	17.028	15.876	4.2705	3.2665	-0.48303	0.53518	1495.8
9.91	992	78	NaN	6.7339	17.421	5.3511	-181.02	15.478	8.2053	-31.816	-719.11	1096	31.287	775.28	1085.5	57.867	54.844	0	0	-0.00044127	6.7526	-17.512	-15.342	4.3159	-3.4416	17.017	15.882	4.3155	3.311	-0.49516	0.53964	1495.8
9.92	993	78	NaN	6.7389	17.408	5.3666	-181.02	15.463	8.2072	-31.873	-719.13	1096	31.288	775.31	1085.5	56.411	55.118	0	0	0.078175	6.8343	-17.514	-15.344	4.3188	-3.4425	17.004	15.866	4.397	3.3918	-0.50978	0.52261	1495.8
9.93	994	78	NaN	6.7472	17.407	5.3583	-181.03	15.456	8.227	-31.842	-719.11	1096	31.356	775.32	1085.5	57.109	56.171	0	0	0.054751	6.81	-17.516	-15.346	4.3256	-3.4504	17.004	15.859	4.3804	3.3596	-0.51228	0.51368	1495.8
9.94	995	78	NaN	6.757	17.405	5.3594	-181.04	15.46	8.2334	-31.84	-719.1	1096	31.405	775.32	1085.5	58.284	56.922	0	0	0.044322	6.7991	-17.517	-15.347	4.3336	-3.4619	17.003	15.863	4.3779	3.3372	-0.5146	0.51612	1495.8
9.95	996	78	NaN	6.7644	17.406	5.3672	-181.05	15.459	8.2113	-31.861	-719.1	1096	31.369	775.31	1085.5	57.619	53.324	0	0	0.051026	6.8061	-17.518	-15.347	4.3416	-3.473	17.004	15.862	4.3926	3.3331	-0.51379	0.51429	1495.8
9.96	997	78	NaN	6.7736	17.413	5.3743	-181.06	15.45	8.1913	-31.873	-719.08	1096	31.327	775.32	1085.5	55.945	55.347	0	0	0.075717	6.8318	-17.518	-15.348	4.3519	-3.4792	17.011	15.852	4.4277	3.3526	-0.50757	0.50415	1495.8
9.97	998	78	NaN	6.7925	17.43	5.3694	-181.05	15.432	8.2283	-31.822	-719.04	1096	31.435	775.36	1085.5	55.339	55.159	0	0	0.10524	6.8625	-17.519	-15.348	4.3687	-3.4745	17.027	15.835	4.4739	3.388	-0.49174	0.48615	1495.8
9.98	999	78	NaN	6.7982	17.442	5.3664	-181.06	15.43	8.2316	-31.799	-719.01	1096	31.469	775.37	1085.5	57.359	55.36	0	0	0.12788	6.886	-17.52	-15.35	4.3738	-3.4855	17.04	15.833	4.5017	3.4005	-0.48062	0.48286	1495.8
9.99	1000	78	NaN	6.8029	17.445	5.3738	-181.07	15.43	8.2016	-31.82	-719.01	1096	31.405	775.39	1085.5	57.239	55.617	0	0	0.1523	6.9114	-17.522	-15.352	4.3802	-3.4877	17.043	15.832	4.5325	3.4237	-0.47895	0.47989	1495.8
10	1001	78	NaN	6.8038	17.446	5.3868	-181.07	15.431	8.1806	-31.859	-719	1096	31.372	775.39	1085.5	57.602	55.426	0	0	0.21597	6.9776	-17.524	-15.354	4.381	-3.4937	17.044	15.833	4.5969	3.4839	-0.47987	0.47964	1495.8
10.01	1002	78	NaN	6.8001	17.449	5.3986	-181.08	15.434	8.1914	-31.887	-718.98	1096	31.437	775.4	1085.5	58.591	54.117	0	0	0.25072	7.0137	-17.526	-15.355	4.3736	-3.509	17.046	15.836	4.6243	3.5047	-0.47926	0.4806	1495.8
10.02	1003	78	NaN	6.8001	17.449	5.3876	-181.09	15.416	8.1854	-31.839	-718.98	1096	31.439	775.45	1085.5	57.365	55.159	0	0	0.25072	7.0137	-17.527	-15.357	4.3755	-3.5105	17.045	15.82	4.6262	3.5033	-0.48178	0.46275	1495.8
10.03	1004	78	NaN	6.7938	17.447	5.389	-181.08	15.423	8.1951	-31.84	-718.98	1096	31.481	775.46	1085.5	57.84	53.974	0	0	0.28865	7.0532	-17.53	-15.36	4.3676	-3.511	17.044	15.827	4.6562	3.5422	-0.48636	0.46692	1495.8
10.04	1005	78	NaN	6.783	17.439	5.4001	-181.08	15.441	8.1896	-31.888	-718.99	1096.1	31.476	775.43	1085.5	57.258	54.872	0	0	0.33309	7.0994	-17.532	-15.362	4.3551	-3.5109	17.036	15.844	4.6882	3.5884	-0.49665	0.48189	1495.8
10.05	1006	78	NaN	6.7706	17.428	5.4129	-181.09	15.456	8.1734	-31.946	-719.02	1096.1	31.442	775.42	1085.5	57.539	55.903	0	0	0.36526	7.1328	-17.533	-15.363	4.3418	-3.5141	17.025	15.859	4.7071	3.6187	-0.50792	0.49661	1495.8
10.06	1007	78	NaN	6.7619	17.425	5.4115	-181.1	15.448	8.1754	-31.937	-719.05	1096.1	31.467	775.46	1085.5	57.54	55.183	0	0	0.39906	7.168	-17.534	-15.364	4.3326	-3.5286	17.021	15.852	4.7317	3.6394	-0.51269	0.48855	1495.9
10.07	1008	78	NaN	6.7495	17.428	5.4237	-181.09	15.461	8.1766	-31.975	-719.06	1096.1	31.471	775.47	1085.5	57.195	54.413	0	0	0.44615	7.2169	-17.536	-15.365	4.3186	-3.5256	17.024	15.865	4.7648	3.6913	-0.51188	0.50015	1495.9
10.08	1009	78	NaN	6.7433	17.436	5.4117	-181.1	15.465	8.1998	-31.946	-719.05	1096.1	31.546	775.5	1085.5	58.245	55.413	0	0	0.493	7.2656	-17.538	-15.367	4.3107	-3.5323	17.031	15.869	4.8037	3.7333	-0.50614	0.50162	1495.9
10.09	1010	78	NaN	6.7408	17.444	5.3987	-181.11	15.479	8.2196	-31.917	-719.05	1096.1	31.608	775.51	1085.5	57.19	56.425	0	0	0.5396	7.3141	-17.54	-15.37	4.307	-3.5409	17.04	15.883	4.8466	3.7732	-0.50006	0.51303	1495.9
10.1	1011	78	NaN	6.7388	17.45	5.4056	-181.11	15.518	8.2165	-31.947	-719.08	1096.1	31.59	775.46	1085.5	56.644	55.905	0	0	0.63044	7.4085	-17.541	-15.371	4.3045	-3.5435	17.046	15.922	4.9349	3.865	-0.49546	0.55104	1495.9
10.11	1012	78	NaN	6.7339	17.459	5.3992	-181.12	15.527	8.249	-31.948	-719.12	1096.1	31.694	775.49	1085.5	57.452	56.296	0	0	0.72228	7.504	-17.542	-15.372	4.2956	-3.5535	17.055	15.931	5.0179	3.9505	-0.48692	0.55961	1496
10.12	1013	78	NaN	6.7302	17.467	5.3885	-181.12	15.534	8.2409	-31.921	-719.15	1096.1	31.657	775.51	1085.5	55.883	55.764	0	0	0.77266	7.5564	-17.543	-15.373	4.2945	-3.5519	17.064	15.938	5.0671	4.0045	-0.47954	0.56526	1496
10.13	1014	78	NaN	6.7305	17.479	5.3933	-181.12	15.541	8.2271	-31.938	-719.18	1096.1	31.598	775.53	1085.5	59.063	55.604	0	0	0.80754	7.5926	-17.544	-15.374	4.2965	-3.5498	17.076	15.944	5.104	4.0428	-0.46843	0.57056	1496.1
10.14	1015	78	NaN	6.7346	17.491	5.4128	-181.12	15.545	8.2256	-32	-719.22	1096.1	31.583	775.56	1085.6	56.016	54.229	0	0	0.82905	7.615	-17.545	-15.374	4.2989	-3.5556	17.088	15.948	5.1279	4.0594	-0.45628	0.57406	1496.2
10.15	1016	78	NaN	6.7384	17.492	5.4217	-181.14	15.542	8.2502	-32.036	-719.27	1096.1	31.675	775.6	1085.6	56.299	53.432	0	0	0.81872	7.6043	-17.545	-15.375	4.2979	-3.5813	17.089	15.944	5.1166	4.023	-0.45543	0.5697	1496.3
10.16	1017	78	NaN	6.7476	17.503	5.3888	-181.14	15.547	8.2837	-31.93	-719.29	1096.1	31.754	775.63	1085.6	54.874	56.296	0	0	0.77519	7.559	-17.545	-15.375	4.3082	-3.5828	17.1	15.949	5.0834	3.9762	-0.44498	0.57465	1496.3
10.17	1018	78	NaN	6.7528	17.512	5.3823	-181.14	15.56	8.2862	-31.918	-719.31	1096.1	31.756	775.64	1085.6	58.003	55.234	0	0	0.84763	7.6343	-17.545	-15.375	4.3139	-3.5821	17.109	15.963	5.1615	4.0522	-0.43611	0.58764	1496.4
10.18	1019	78	NaN	6.7586	17.518	5.3971	-181.14	15.576	8.2772	-31.963	-719.36	1096.1	31.721	775.66	1085.6	55.961	54.648	0	0	0.94274	7.7332	-17.546	-15.375	4.3194	-3.5805	17.115	15.979	5.2622	4.1527	-0.43045	0.60371	1496.4
10.19	1020	78	NaN	6.7714	17.522	5.4165	-181.14	15.591	8.2838	-31.987	-719.42	1096.2	31.708	775.68	1085.6	55.957	55.999	0	0	1.0433	7.8377	-17.547	-15.377	4.332	-3.5764	17.119	15.994	5.3753	4.2614	-0.42867	0.61673	1496.5
10.2	1021	78	NaN	6.7798	17.532	5.4095	-181.13	15.613	8.2767	-31.942	-719.45	1096.2	31.679	775.68	1085.7	56.886	54.802	0	0	1.1235	7.9211	-17.549	-15.379	4.3432	-3.5635	17.129	16.016	5.4667	4.3576	-0.42035	0.63684	1496.5
10.21	1022	78	NaN	6.7838	17.531	5.4194	-181.13	15.623	8.285	-31.96	-719.52	1096.2	31.71	775.73	1085.7	55.649	54.394	0	0	1.1874	7.9876	-17.551	-15.381	4.3456	-3.5696	17.128	16.026	5.533	4.418	-0.42348	0.6447	1496.6
10.22	1023	78	NaN	6.7915	17.53	5.4206	-181.14	15.646	8.3159	-31.933	-719.59	1096.2	31.836	775.76	1085.7	57.315	56.436	0	0	1.2097	8.0108	-17.554	-15.384	4.3496	-3.5778	17.126	16.05	5.5593	4.433	-0.42751	0.66637	1496.7
10.23	1024	78	NaN	6.803	17.534	5.4117	-181.14	15.683	8.3556	-31.855	-719.66	1096.2	32.013	775.75	1085.6	57.558	55.06	0	0	1.2285	8.0303	-17.556	-15.386	4.3574	-3.5838	17.129	16.088	5.5858	4.4465	-0.42677	0.70191	1496.8
10.24	1025	78	NaN	6.8032	17.545	5.4398	-181.16	15.682	8.3331	-31.922	-719.69	1096.2	31.994	775.86	1085.7	56.035	54.778	0	0	1.3322	8.1381	-17.559	-15.388	4.356	-3.6054	17.139	16.088	5.6882	4.5327	-0.41914	0.69938	1497
10.25	1026	78	NaN	6.7915	17.556	5.4705	-181.16	15.721	8.3216	-31.974	-719.8	1096.3	31.972	775.93	1085.7	56.57	55.126	0	0	1.4386	8.2487	-17.561	-15.391	4.3435	-3.6118	17.15	16.126	5.7821	4.6369	-0.41084	0.73526	1497.1
10.26	1027	78	NaN	6.7831	17.571	5.48	-181.17	15.756	8.29	-31.967	-719.89	1096.3	31.881	776	1085.7	58.703	54.605	0	0	1.5056	8.3184	-17.564	-15.394	4.3391	-3.6101	17.166	16.161	5.8447	4.7083	-0.39842	0.76706	1497.3
10.27	1028	78	NaN	6.7775	17.595	5.4862	-181.15	15.786	8.2641	-31.967	-719.95	1096.3	31.789	776.08	1085.7	56.906	54.119	0	0	1.6075	8.4244	-17.567	-15.397	4.3372	-3.5949	17.19	16.191	5.9448	4.8294	-0.37672	0.79443	1497.4
10.28	1029	78	NaN	6.7701	17.634	5.5225	-181.11	15.819	8.2902	-32.082	-719.99	1096.3	31.814	776.18	1085.7	56.99	56.099	0	0	1.7351	8.5569	-17.569	-15.399	4.3247	-3.5575	17.228	16.225	6.0598	4.9995	-0.34068	0.82672	1497.6
10.29	1030	78	NaN	6.7695	17.652	5.5299	-181.11	15.86	8.2889	-32.103	-720.07	1096.3	31.825	776.25	1085.8	57.903	56.525	0	0	1.8027	8.6272	-17.562	-15.392	4.3231	-3.5595	17.247	16.265	6.1258	5.0678	-0.31477	0.87297	1497.7
10.3	1031	78	NaN	6.7794	17.688	5.522	-181.13	15.892	8.2152	-32.074	-720.12	1096.3	31.631	776.41	1085.8	57.461	54.852	0	0	1.8387	8.6647	-17.557	-15.386	4.3418	-3.5683	17.284	16.296	6.1806	5.0964	-0.27254	0.90913	1497.9
10.31	1032	78	NaN	6.7967	17.733	5.5028	-181.15	15.938	8.1586	-32.011	-720.16	1096.3	31.478	776.57	1085.8	58.409	56.177	0	0	1.8067	8.6314	-17.557	-15.387	4.3677	-3.5746	17.331	16.339	6.1744	5.0569	-0.22603	0.95236	1498.1
10.32	1033	78	NaN	6.8166	17.779	5.4801	-181.14	16.002	8.1679	-31.94	-720.18	1096.3	31.504	776.7	1085.9	58.2	55.235	0	0	1.7871	8.6111	-17.558	-15.388	4.3896	-3.5717	17.379	16.402	6.1767	5.0394	-0.17892	1.0142	1498.3
10.33	1034	78	NaN	6.8237	17.806	5.4826	-181.13	16.039	8.1813	-31.947	-720.2	1096.4	31.529	776.83	1085.9	57.553	55.976	0	0	1.8107	8.6356	-17.56	-15.389	4.3957	-3.5577	17.408	16.438	6.2064	5.0778	-0.15181	1.0485	1498.4
10.34	1035	78	NaN	6.8262	17.835	5.4924	-181.15	16.086	8.2299	-31.984	-720.23	1096.4	31.714	777.04	1086	56.529	54.525	0	0	1.85	8.6764	-17.56	-15.39	4.3901	-3.5826	17.437	16.484	6.2401	5.0938	-0.12311	1.0942	1498.7
10.35	1036	78	NaN	6.8302	17.86	5.4988	-181.16	16.143	8.2875	-31.997	-720.24	1096.4	31.906	777.27	1086	57.998	56.561	0	0	1.9002	8.7287	-17.56	-15.39	4.3867	-3.6038	17.463	16.539	6.2869	5.1249	-0.096703	1.1497	1498.9
10.36	1037	78	NaN	6.836	17.877	5.496	-181.17	16.214	8.32	-31.969	-720.24	1096.4	32.006	777.46	1086	57.671	56.121	0	0	1.9189	8.7481	-17.559	-15.389	4.39	-3.6113	17.482	16.609	6.3089	5.1368	-0.076849	1.2206	1499.1
10.37	1038	78	NaN	6.8407	17.881	5.4782	-181.17	16.313	8.2727	-31.892	-720.25	1096.4	31.891	777.53	1086.1	56.606	55.422	0	0	1.947	8.7773	-17.558	-15.388	4.4023	-3.6067	17.488	16.706	6.3493	5.1706	-0.069659	1.3186	1499.2
10.38	1039	78	NaN	6.8365	17.871	5.5026	-181.18	16.388	8.3158	-31.967	-720.27	1096.4	32.027	777.65	1086.2	55.926	56.081	0	0	2.0005	8.8329	-17.555	-15.385	4.3902	-3.6227	17.48	16.779	6.3907	5.2103	-0.074937	1.3945	1499.3
10.39	1040	78	NaN	6.8317	17.867	5.5096	-181.16	16.487	8.3254	-31.975	-720.27	1096.4	32.067	777.7	1086.2	58.61	56.338	0	0	2.0134	8.8463	-17.552	-15.382	4.3836	-3.6121	17.476	16.877	6.397	5.2342	-0.076349	1.4947	1499.4
10.4	1041	78	NaN	6.8282	17.857	5.5118	-181.15	16.607	8.3025	-31.959	-720.27	1096.4	31.993	777.78	1086.2	58.245	56.673	0	0	2.0053	8.8379	-17.55	-15.38	4.3837	-3.5899	17.468	16.997	6.389	5.248	-0.08208	1.6167	1499.5
10.41	1042	78	NaN	6.8265	17.838	5.5213	-181.14	16.743	8.2564	-31.963	-720.28	1096.4	31.828	777.93	1086.3	57.822	55.95	0	0	1.992	8.8241	-17.547	-15.377	4.3885	-3.5761	17.451	17.13	6.3805	5.248	-0.096771	1.753	1499.6
10.42	1043	78	NaN	6.8202	17.833	5.5294	-181.18	16.867	8.2135	-31.964	-720.25	1096.4	31.758	777.97	1086.4	59.722	55.827	0	0	1.9753	8.8067	-17.545	-15.374	4.3848	-3.6144	17.448	17.252	6.3601	5.1923	-0.09643	1.8772	1499.6
10.43	1044	78	NaN	6.8131	17.821	5.5281	-181.17	16.949	8.2567	-31.956	-720.24	1096.4	31.855	778.1	1086.4	57.536	55.514	0	0	1.9169	8.746	-17.54	-15.37	4.3745	-3.61	17.438	17.331	6.2914	5.136	-0.10187	1.9615	1499.7
10.44	1045	78	NaN	6.806	17.796	5.5314	-181.12	17.021	8.3705	-31.965	-720.25	1096.4	32.075	778.34	1086.5	56.971	54.727	0	0	1.8681	8.6953	-17.536	-15.366	4.359	-3.5623	17.415	17.402	6.2271	5.133	-0.12071	2.0366	1500
10.45	1046	78	NaN	6.8014	17.768	5.5346	-181.04	17.093	8.5095	-31.969	-720.25	1096.4	32.339	778.63	1086.5	57.623	53.72	0	0	1.8445	8.6707	-17.532	-15.362	4.3447	-3.4952	17.388	17.473	6.1892	5.1755	-0.14405	2.1108	1500.3
10.46	1047	78	NaN	6.8058	17.766	5.5124	-181.01	17.158	8.5664	-31.874	-720.21	1096.4	32.478	778.79	1086.5	56.974	56.488	0	0	1.7821	8.6058	-17.53	-15.36	4.3475	-3.473	17.387	17.537	6.1296	5.1328	-0.14261	2.1769	1500.4
10.47	1048	78	NaN	6.799	17.749	5.5432	-180.98	17.29	8.4882	-31.983	-720.19	1096.4	32.194	778.95	1086.6	57.787	54.459	0	0	1.7014	8.522	-17.528	-15.358	4.3477	-3.4289	17.373	17.667	6.0491	5.0931	-0.15559	2.3089	1500.5
10.48	1049	78	NaN	6.7953	17.738	5.552	-180.95	17.38	8.4577	-32.014	-720.18	1096.4	32.055	779.1	1086.6	57.241	55.087	0	0	1.6213	8.4387	-17.527	-15.357	4.3484	-3.395	17.364	17.755	5.9697	5.0437	-0.1635	2.3978	1500.7
10.49	1050	78	NaN	6.7916	17.735	5.5468	-180.92	17.461	8.4392	-32.001	-720.16	1096.4	31.955	779.24	1086.7	56.708	55.598	0	0	1.5413	8.3555	-17.526	-15.356	4.3491	-3.3668	17.362	17.834	5.8904	4.9886	-0.16421	2.4786	1500.8
10.5	1051	78	NaN	6.783	17.737	5.5441	-180.9	17.578	8.3825	-32.009	-720.12	1096.4	31.738	779.37	1086.7	58.146	54.948	0	0	1.4477	8.2582	-17.525	-15.355	4.3487	-3.3358	17.366	17.949	5.7965	4.9224	-0.15947	2.5938	1500.9
10.51	1052	78	NaN	6.7761	17.731	5.5406	-180.86	17.625	8.4086	-32.011	-720.12	1096.4	31.721	779.5	1086.7	58.801	54.472	0	0	1.3526	8.1594	-17.525	-15.354	4.3425	-3.2982	17.361	17.995	5.6952	4.8612	-0.1634	2.6409	1501
10.52	1053	78	NaN	6.7635	17.731	5.5327	-180.81	17.668	8.475	-32.016	-720.1	1096.4	31.774	779.7	1086.8	57.79	56.756	0	0	1.255	8.0579	-17.524	-15.354	4.328	-3.2473	17.362	18.038	5.583	4.8106	-0.16271	2.6839	1501.2
10.53	1054	78	NaN	6.7564	17.734	5.5199	-180.78	17.703	8.5389	-32	-720.07	1096.4	31.847	779.86	1086.8	56.56	57.222	0	0	1.1084	7.9055	-17.523	-15.353	4.319	-3.2138	17.365	18.072	5.4274	4.6917	-0.15879	2.7193	1501.3
10.54	1055	78	NaN	6.7576	17.737	5.507	-180.77	17.73	8.5247	-31.97	-720.04	1096.4	31.745	779.97	1086.7	56.103	54.181	0	0	0.94867	7.7394	-17.522	-15.352	4.3253	-3.1973	17.367	18.1	5.274	4.5421	-0.15499	2.7476	1501.4
10.55	1056	78	NaN	6.7581	17.736	5.5134	-180.75	17.758	8.2277	-31.993	-720.02	1096.4	30.833	780.05	1086.7	57.267	55.804	0	0	0.92185	7.7115	-17.523	-15.353	4.3598	-3.1459	17.363	18.13	5.2817	4.5656	-0.15952	2.7777	1501.4
10.56	1057	78	NaN	6.7541	17.734	5.5168	-180.7	17.785	8.5023	-32.019	-720	1096.4	31.51	780.16	1086.8	57.278	53.755	0	0	0.89616	7.6848	-17.523	-15.353	4.3292	-3.1279	17.366	18.154	5.2254	4.5569	-0.15671	2.8011	1501.5
10.57	1058	78	NaN	6.753	17.731	5.5173	-180.64	17.82	8.6712	-32.044	-719.97	1096.4	31.846	780.27	1086.8	57.317	54.521	0	0	0.87205	7.6597	-17.522	-15.352	4.3144	-3.0805	17.365	18.185	5.1865	4.5792	-0.15712	2.8331	1501.6
10.58	1059	78	NaN	6.7534	17.724	5.5182	-180.57	17.841	8.7115	-32.069	-719.95	1096.4	31.805	780.37	1086.9	58.97	56.342	0	0	0.85776	7.6448	-17.522	-15.352	4.3156	-3.0117	17.359	18.206	5.1734	4.6331	-0.16348	2.854	1501.7
10.59	1060	78	NaN	6.7522	17.713	5.5239	-180.51	17.824	8.7378	-32.096	-719.95	1096.4	31.755	780.49	1086.8	56.511	55.555	0	0	0.86112	7.6483	-17.523	-15.353	4.3155	-2.9469	17.348	18.189	5.1766	4.7015	-0.17556	2.8359	1501.8
10.6	1061	78	NaN	6.7539	17.714	5.4857	-180.48	17.821	8.7365	-31.983	-719.93	1096.4	31.693	780.53	1086.8	58.234	55.313	0	0	0.78266	7.5668	-17.524	-15.353	4.3239	-2.9108	17.35	18.186	5.1066	4.656	-0.17378	2.8324	1501.8
10.61	1062	78	NaN	6.7521	17.714	5.4722	-180.45	17.813	8.7452	-31.944	-719.92	1096.4	31.648	780.56	1086.8	56.164	55.243	0	0	0.6808	7.4609	-17.523	-15.353	4.3252	-2.8743	17.349	18.177	5.006	4.5866	-0.17393	2.8244	1501.8
10.62	1063	78	NaN	6.7492	17.71	5.4839	-180.42	17.801	8.7712	-31.986	-719.92	1096.4	31.653	780.57	1086.8	57.448	54.812	0	0	0.68748	7.4678	-17.523	-15.353	4.3206	-2.8443	17.345	18.166	5.008	4.6235	-0.17826	2.8132	1501.9
10.63	1064	78	NaN	6.7465	17.703	5.5111	-180.39	17.791	8.8057	-32.074	-719.93	1096.4	31.688	780.58	1086.8	59.195	56.814	0	0	0.68706	7.4674	-17.523	-15.352	4.3133	-2.8192	17.338	18.156	5.0003	4.6482	-0.18421	2.8039	1501.9
10.64	1065	78	NaN	6.743	17.709	5.5055	-180.34	17.801	8.7835	-32.032	-719.92	1096.4	31.538	780.51	1086.9	58.052	56.536	0	0	0.67697	7.4569	-17.521	-15.351	4.3169	-2.769	17.344	18.165	4.9938	4.6879	-0.17687	2.8144	1501.8
10.65	1066	78	NaN	6.7525	17.708	5.5036	-180.3	17.776	8.7994	-32.004	-719.93	1096.4	31.507	780.49	1086.8	59.077	55.711	0	0	0.5567	7.3318	-17.521	-15.351	4.3287	-2.7232	17.343	18.141	4.8854	4.6087	-0.17841	2.7899	1501.8
10.66	1067	78	NaN	6.7626	17.713	5.5114	-180.26	17.752	8.8043	-31.991	-719.94	1096.4	31.438	780.42	1086.8	56.486	56.83	0	0	0.40636	7.1755	-17.521	-15.351	4.3418	-2.6767	17.347	18.118	4.7482	4.4989	-0.17415	2.7666	1501.7
10.67	1068	78	NaN	6.7746	17.721	5.5275	-180.22	17.732	8.8003	-31.977	-719.95	1096.4	31.345	780.31	1086.8	58.406	55.317	0	0	0.32215	7.088	-17.522	-15.351	4.3577	-2.6343	17.355	18.099	4.6799	4.4537	-0.16667	2.7474	1501.6
10.68	1069	78	NaN	6.7958	17.723	5.5469	-180.19	17.708	8.8111	-31.931	-719.99	1096.4	31.32	780.2	1086.8	56.835	54.628	0	0	0.25624	7.0195	-17.522	-15.352	4.3815	-2.607	17.356	18.075	4.6378	4.4125	-0.1662	2.7231	1501.6
10.69	1070	78	NaN	6.8023	17.731	5.5991	-180.17	17.706	8.7694	-32.016	-720.01	1096.4	31.151	780.07	1086.8	59.054	54.894	0	0	0.13204	6.8903	-17.522	-15.352	4.391	-2.5822	17.363	18.073	4.5231	4.3081	-0.15902	2.7218	1501.4
10.7	1071	78	NaN	6.8146	17.744	5.638	-180.16	17.683	8.743	-32.051	-720.01	1096.5	31.048	779.97	1086.8	56.861	55.013	0	0	0.046954	6.8019	-17.522	-15.352	4.4058	-2.5679	17.375	18.052	4.4527	4.2339	-0.14665	2.7005	1501.3
10.71	1072	78	NaN	6.8347	17.753	5.6683	-180.15	17.646	8.7474	-32.042	-720.03	1096.5	31.039	779.89	1086.8	58.296	54.733	0	0	0.010088	6.7636	-17.522	-15.352	4.4265	-2.5571	17.383	18.016	4.4366	4.2064	-0.13938	2.6641	1501.3
10.72	1073	78	NaN	6.8672	17.743	5.7178	-180.13	17.6	8.7859	-32.084	-720.1	1096.5	31.122	779.81	1086.7	58.13	58.183	0	0	-0.088888	6.6606	-17.522	-15.352	4.4542	-2.5477	17.372	17.972	4.3653	4.113	-0.15068	2.6195	1501.3
10.73	1074	78	NaN	6.9401	17.672	5.9669	-180.13	17.549	8.8064	-32.817	-720.36	1096.6	31.153	779.72	1086.7	57.258	55.701	0	0	-0.18395	6.5618	-17.522	-15.352	4.4982	-2.5687	17.294	17.926	4.3142	3.9931	-0.22819	2.5741	1501.5
10.74	1075	78	NaN	6.9992	17.67	6.0697	-180.11	17.462	8.8488	-32.905	-720.5	1096.6	31.242	779.59	1086.7	57.285	55.872	0	0	-0.18127	6.5646	-17.523	-15.352	4.5506	-2.5579	17.289	17.842	4.3693	4.0067	-0.23318	2.4897	1501.5
10.75	1076	78	NaN	7.0583	17.757	6.0835	-180.09	17.326	8.8812	-32.472	-720.49	1096.6	31.289	779.43	1086.6	58.291	56.579	0	0	-0.17025	6.5761	-17.523	-15.352	4.6242	-2.5195	17.374	17.708	4.4539	4.0565	-0.14829	2.3557	1501.3
10.76	1077	78	NaN	7.1233	17.87	6.1391	-180.06	17.175	8.8892	-32.084	-720.47	1096.6	31.261	779.26	1086.5	56.725	55.199	0	0	-0.086646	6.663	-17.521	-15.351	4.7047	-2.4772	17.485	17.56	4.6181	4.1857	-0.036925	2.209	1501.1
10.77	1078	78	NaN	7.1978	17.844	6.5094	-180.04	17.101	8.8622	-33.009	-720.75	1096.8	31.15	779.14	1086.5	57.659	56.686	0	0	-0.044254	6.7071	-17.521	-15.351	4.7484	-2.4853	17.451	17.494	4.7042	4.2217	-0.070311	2.143	1501.3
10.78	1079	78	NaN	7.2307	17.885	6.5962	-180.04	17.062	8.8595	-33.085	-720.77	1096.8	31.15	779.07	1086.4	56.371	57.692	0	0	-0.050985	6.7001	-17.522	-15.352	4.7783	-2.4943	17.489	17.458	4.7274	4.2057	-0.033271	2.1067	1501.3
10.79	1080	78	NaN	7.3305	17.998	6.7462	-180.04	16.99	8.7601	-32.967	-720.85	1096.9	30.876	778.79	1086.4	57.171	55.372	0	0	-0.021911	6.7303	-17.521	-15.35	4.8927	-2.4801	17.596	17.392	4.8708	4.2502	0.075707	2.0418	1501
10.8	1081	78	NaN	7.4462	18.116	6.9117	-180.04	16.904	8.6769	-32.821	-720.98	1097	30.646	778.48	1086.3	58.268	55.46	0	0	0.027713	6.7819	-17.52	-15.35	5.0225	-2.4639	17.71	17.31	5.0502	4.318	0.18968	1.9605	1500.8
10.81	1082	78	NaN	7.5224	18.177	7.0232	-180.04	16.824	8.7285	-32.766	-721.11	1097	30.798	778.38	1086.3	58.187	55.527	0	0	0.13499	6.8934	-17.525	-15.355	5.095	-2.4693	17.769	17.232	5.23	4.4241	0.24365	1.8773	1500.9
10.82	1083	78	NaN	7.619	18.248	7.1505	-180.06	16.734	8.8694	-32.715	-721.21	1097	31.234	778.27	1086.3	56.52	56	0	0	0.2727	7.0366	-17.531	-15.36	5.177	-2.5003	17.837	17.145	5.4497	4.5362	0.30609	1.7846	1500.9
10.83	1084	78	NaN	7.7903	18.369	7.286	-180.08	16.593	8.9545	-32.435	-721.31	1097.1	31.534	778.15	1086.2	56.471	57.376	0	0	0.43663	7.207	-17.536	-15.366	5.3474	-2.5209	17.952	17.01	5.784	4.6861	0.416	1.6443	1500.9
10.84	1085	78	NaN	7.959	18.543	7.3183	-180.11	16.454	8.9938	-31.756	-721.32	1097.1	31.707	777.99	1086.1	56.484	56.478	0	0	0.60056	7.3774	-17.542	-15.371	5.5353	-2.529	18.122	16.875	6.1358	4.8484	0.57997	1.5032	1500.7
10.85	1086	78	NaN	8.1014	18.71	7.3052	-180.14	16.341	8.9903	-31.033	-721.32	1097.1	31.752	777.81	1086	57.666	55.91	0	0	0.76449	7.5479	-17.547	-15.377	5.7032	-2.5344	18.288	16.763	6.4677	5.0135	0.74052	1.3862	1500.5
10.86	1087	78	NaN	8.2444	18.682	7.5883	-180.15	16.265	8.9386	-31.66	-721.73	1097.2	31.648	777.71	1086	58.147	55.886	0	0	0.92841	7.7183	-17.553	-15.382	5.8268	-2.5713	18.253	16.693	6.7552	5.147	0.70086	1.3109	1500.8
10.87	1088	78	NaN	8.3473	18.725	7.7051	-180.17	16.205	8.8628	-31.723	-721.91	1097.2	31.472	777.59	1086	56.807	55.175	0	0	1.0584	7.8534	-17.557	-15.387	5.934	-2.5838	18.293	16.636	6.9924	5.2696	0.73619	1.2486	1500.9
10.88	1089	78	NaN	8.4735	18.798	7.7821	-180.16	16.14	8.791	-31.58	-722.09	1097.3	31.267	777.39	1085.9	57.43	55.265	0	0	1.0483	7.8429	-17.559	-15.389	6.0735	-2.5603	18.365	16.572	7.1218	5.2826	0.80655	1.1837	1500.8
10.89	1090	78	NaN	8.5866	18.87	7.8288	-180.14	16.071	8.7544	-31.383	-722.24	1097.3	31.145	777.22	1085.9	57.555	56.148	0	0	1.0811	7.877	-17.559	-15.389	6.1987	-2.5285	18.436	16.505	7.2797	5.3485	0.87714	1.1164	1500.8
10.9	1091	78	NaN	8.6334	18.908	7.8406	-180.14	16.004	8.7836	-31.272	-722.3	1097.3	31.232	777.22	1085.9	57.277	53.51	0	0	1.1482	7.9468	-17.558	-15.388	6.2465	-2.526	18.473	16.44	7.3947	5.4208	0.91455	1.0516	1500.9
10.91	1092	78	NaN	8.7371	19	7.919	-180.17	15.93	8.7702	-31.196	-722.42	1097.3	31.251	777.05	1085.8	57.138	56.279	0	0	1.2274	8.0292	-17.557	-15.387	6.3523	-2.553	18.563	16.367	7.5797	5.4762	1.0063	0.98006	1500.8
10.92	1093	78	NaN	8.8164	19.073	7.988	-180.22	15.855	8.7976	-31.179	-722.55	1097.3	31.407	776.9	1085.8	56.787	54.45	0	0	1.3078	8.1127	-17.556	-15.386	6.4263	-2.6052	18.634	16.294	7.7341	5.5075	1.0784	0.90839	1500.8
10.93	1094	78	NaN	8.8695	19.122	8.0233	-180.25	15.786	8.8257	-31.147	-722.67	1097.3	31.542	776.79	1085.8	57.106	54.479	0	0	1.3365	8.1425	-17.554	-15.384	6.4755	-2.6464	18.682	16.226	7.8119	5.4962	1.1277	0.84223	1500.8
10.94	1095	78	NaN	8.8987	19.148	8.0209	-180.27	15.726	8.8439	-31.075	-722.77	1097.3	31.615	776.72	1085.8	58.13	55.519	0	0	1.3595	8.1665	-17.552	-15.382	6.5046	-2.6623	18.707	16.168	7.8641	5.5042	1.1547	0.78593	1500.8
10.95	1096	78	NaN	8.9163	19.166	8.0218	-180.28	15.687	8.9061	-31.033	-722.87	1097.4	31.826	776.63	1085.8	57.362	57.145	0	0	1.393	8.2013	-17.55	-15.38	6.5159	-2.6803	18.723	16.13	7.9089	5.521	1.1725	0.75015	1500.9
10.96	1097	78	NaN	8.9173	19.183	7.9951	-180.29	15.637	8.8799	-30.949	-722.95	1097.4	31.781	776.58	1085.7	58.588	55.37	0	0	1.3862	8.1943	-17.548	-15.378	6.5218	-2.6899	18.738	16.082	7.908	5.5043	1.19	0.70411	1500.9
10.97	1098	78	NaN	8.9016	19.191	7.9964	-180.31	15.582	8.8481	-30.962	-723.06	1097.4	31.738	776.5	1085.7	58.27	54.858	0	0	1.3493	8.1559	-17.546	-15.376	6.5073	-2.7054	18.743	16.03	7.8566	5.4505	1.1966	0.65424	1500.9
10.98	1099	78	NaN	8.8804	19.188	8.0052	-180.32	15.528	8.8198	-31.002	-723.16	1097.5	31.718	776.42	1085.7	57.643	56.527	0	0	1.4058	8.2146	-17.544	-15.373	6.4854	-2.7123	18.737	15.978	7.8912	5.5023	1.1935	0.6046	1500.9
10.99	1100	78	NaN	8.8724	19.179	7.9688	-180.29	15.48	8.7839	-30.91	-723.23	1097.5	31.672	776.42	1085.7	57.069	54.604	0	0	1.4673	8.2786	-17.541	-15.371	6.4828	-2.6823	18.728	15.931	7.9501	5.5963	1.1866	0.55966	1501
11	1101	78	NaN	8.8204	19.129	7.985	-180.35	15.417	8.7286	-31.025	-723.39	1097.5	31.579	776.37	1085.6	57.896	55.425	0	0	1.5237	8.3372	-17.54	-15.37	6.4301	-2.7393	18.677	15.869	7.9538	5.5979	1.1369	0.49961	1501.1
11.01	1102	78	NaN	8.7918	19.1	7.9676	-180.37	15.381	8.7019	-31.012	-723.48	1097.5	31.548	776.33	1085.6	57.978	55.073	0	0	1.5491	8.3637	-17.538	-15.367	6.4032	-2.7547	18.646	15.835	7.9524	5.6089	1.1087	0.46759	1501.2
11.02	1103	78	NaN	8.7733	19.079	7.94	-180.36	15.355	8.6749	-30.962	-723.54	1097.5	31.502	776.31	1085.6	56.228	55.07	0	0	1.472	8.2835	-17.535	-15.364	6.3885	-2.7491	18.624	15.809	7.8605	5.5343	1.0899	0.44501	1501.2
11.03	1104	78	NaN	8.7523	19.055	7.9201	-180.36	15.326	8.6309	-30.947	-723.58	1097.5	31.397	776.31	1085.6	57.202	55.85	0	0	1.4996	8.3122	-17.532	-15.362	6.3722	-2.7414	18.601	15.78	7.8718	5.5707	1.0693	0.41852	1501.2
11.04	1105	78	NaN	8.7167	19.035	7.9037	-180.37	15.313	8.6013	-30.965	-723.59	1097.5	31.311	776.24	1085.6	58.333	55.661	0	0	1.6002	8.4167	-17.529	-15.359	6.339	-2.7433	18.581	15.766	7.9392	5.6734	1.0524	0.40735	1501.2
11.05	1106	78	NaN	8.6993	19.016	7.907	-180.37	15.329	8.565	-31.011	-723.61	1097.5	31.246	776.17	1085.7	57.92	55.536	0	0	1.5327	8.3465	-17.528	-15.358	6.3223	-2.7492	18.564	15.782	7.855	5.5973	1.0355	0.42397	1501.1
11.06	1107	78	NaN	8.6703	18.999	7.9014	-180.38	15.32	8.5461	-31.055	-723.6	1097.5	31.236	776.16	1085.7	57.476	55.294	0	0	1.4941	8.3065	-17.527	-15.357	6.2919	-2.7586	18.547	15.772	7.786	5.5478	1.0196	0.4156	1501.1
11.07	1108	78	NaN	8.6295	18.976	7.8803	-180.39	15.284	8.5572	-31.085	-723.57	1097.5	31.303	776.21	1085.6	57.584	54.246	0	0	1.5444	8.3588	-17.525	-15.355	6.2475	-2.7672	18.524	15.737	7.7919	5.5915	0.99832	0.38181	1501.1
11.08	1109	78	NaN	8.5954	18.934	7.8469	-180.38	15.256	8.6101	-31.09	-723.56	1097.5	31.471	776.25	1085.6	57.766	56.465	0	0	1.5898	8.4059	-17.525	-15.354	6.2068	-2.7662	18.481	15.708	7.7966	5.6397	0.95685	0.35376	1501.2
11.09	1110	78	NaN	8.556	18.898	7.8057	-180.39	15.28	8.5306	-31.084	-723.49	1097.5	31.28	776.2	1085.7	58.714	57.108	0	0	1.6325	8.4504	-17.524	-15.354	6.1748	-2.7716	18.447	15.731	7.8073	5.6788	0.92308	0.37697	1501
11.1	1111	78	NaN	8.5252	18.86	7.79	-180.4	15.281	8.5116	-31.135	-723.44	1097.5	31.264	776.21	1085.7	56.42	55.502	0	0	1.6015	8.418	-17.523	-15.353	6.1426	-2.7855	18.41	15.731	7.7441	5.6325	0.88652	0.37783	1501
11.11	1112	78	NaN	8.4923	18.817	7.7854	-180.41	15.28	8.5236	-31.219	-723.38	1097.5	31.332	776.24	1085.7	58.464	55.73	0	0	1.5211	8.3345	-17.523	-15.353	6.1038	-2.7982	18.366	15.73	7.6249	5.5363	0.84346	0.37717	1501
11.12	1113	78	NaN	8.4482	18.764	7.774	-180.41	15.298	8.5303	-31.298	-723.28	1097.5	31.376	776.24	1085.7	57.105	54.678	0	0	1.5335	8.3474	-17.522	-15.352	6.0548	-2.8016	18.314	15.748	7.5883	5.5458	0.79181	0.39569	1500.9
11.13	1114	78	NaN	8.4111	18.706	7.727	-180.41	15.303	8.5652	-31.255	-723.17	1097.4	31.495	776.29	1085.7	56.559	55.127	0	0	1.5313	8.3451	-17.521	-15.351	6.0148	-2.8101	18.256	15.753	7.5461	5.535	0.73515	0.40209	1500.8
11.14	1115	78	NaN	8.3772	18.653	7.7056	-180.41	15.325	8.5447	-31.287	-723.09	1097.4	31.444	776.3	1085.7	56.557	55.562	0	0	1.4874	8.2995	-17.519	-15.349	5.9815	-2.8086	18.204	15.775	7.4689	5.4909	0.68479	0.4257	1500.7
11.15	1116	78	NaN	8.3283	18.556	7.6575	-180.42	15.356	8.5552	-31.286	-722.9	1097.4	31.464	776.33	1085.6	57.053	55.534	0	0	1.4324	8.2423	-17.518	-15.348	5.9316	-2.8133	18.109	15.804	7.364	5.429	0.59026	0.4556	1500.6
11.16	1117	78	NaN	8.2737	18.431	7.5824	-180.43	15.39	8.5949	-31.232	-722.61	1097.3	31.575	776.39	1085.6	58.006	56.257	0	0	1.3737	8.1812	-17.518	-15.348	5.8745	-2.8296	17.986	15.835	7.2482	5.3517	0.46857	0.48724	1500.4
11.17	1118	78	NaN	8.2616	18.385	7.5381	-180.46	15.421	8.5619	-31.189	-722.4	1097.3	31.566	776.35	1085.7	57.194	54.422	0	0	1.3576	8.1645	-17.519	-15.349	5.8639	-2.8555	17.941	15.864	7.2215	5.309	0.42215	0.5151	1500.1
11.18	1119	78	NaN	8.2569	18.359	7.5221	-180.46	15.418	8.5675	-31.182	-722.35	1097.2	31.581	776.38	1085.7	58.44	55.517	0	0	1.3415	8.1478	-17.521	-15.35	5.8589	-2.8579	17.917	15.86	7.2004	5.2899	0.39662	0.51006	1500.1
11.19	1120	78	NaN	8.2433	18.304	7.4866	-180.46	15.42	8.5695	-31.175	-722.2	1097.2	31.571	776.4	1085.7	55.905	56.756	0	0	1.2953	8.0998	-17.521	-15.35	5.8458	-2.8608	17.864	15.861	7.1411	5.239	0.34298	0.51025	1500
11.2	1121	78	NaN	8.2212	18.238	7.4413	-180.47	15.422	8.5566	-31.176	-722.01	1097.1	31.513	776.41	1085.7	55.415	56.382	0	0	1.263	8.0662	-17.521	-15.35	5.8255	-2.8623	17.8	15.861	7.0885	5.2038	0.27932	0.51036	1499.8
11.21	1122	78	NaN	8.1936	18.191	7.4039	-180.47	15.415	8.5254	-31.198	-721.86	1097.1	31.398	776.42	1085.7	57.139	55.247	0	0	1.2596	8.0627	-17.52	-15.35	5.8012	-2.8579	17.755	15.851	7.0609	5.2048	0.23502	0.50103	1499.6
11.22	1123	78	NaN	8.1721	18.156	7.3682	-180.46	15.404	8.5671	-31.191	-721.78	1097	31.509	776.44	1085.7	57.619	55.879	0	0	1.2352	8.0373	-17.52	-15.35	5.7757	-2.8591	17.721	15.838	7.0109	5.1782	0.20118	0.48834	1499.6
11.23	1124	78	NaN	8.1452	18.116	7.3481	-180.46	15.395	8.5663	-31.253	-721.7	1097	31.487	776.45	1085.7	56.749	57.6	0	0	1.2007	8.0014	-17.521	-15.35	5.7472	-2.8573	17.684	15.827	6.9479	5.1441	0.16338	0.477	1499.5
11.24	1125	78	NaN	8.1091	18.063	7.3075	-180.45	15.388	8.5613	-31.308	-721.61	1096.9	31.441	776.45	1085.7	59.317	54.992	0	0	1.1505	7.9492	-17.521	-15.351	5.7106	-2.8515	17.632	15.818	6.861	5.0977	0.11114	0.46722	1499.4
11.25	1126	78	NaN	8.0671	17.997	7.2384	-180.44	15.384	8.5689	-31.324	-721.51	1096.9	31.426	776.43	1085.7	58.573	54.919	0	0	1.1176	7.915	-17.522	-15.352	5.6683	-2.8428	17.57	15.811	6.7859	5.0722	0.048029	0.45915	1499.3
11.26	1127	78	NaN	8.0391	17.954	7.182	-180.44	15.377	8.5778	-31.324	-721.43	1096.8	31.419	776.42	1085.7	56.276	54.002	0	0	1.1096	7.9067	-17.522	-15.352	5.6405	-2.8377	17.529	15.802	6.7501	5.069	0.0065607	0.44997	1499.2
11.27	1128	78	NaN	8.0098	17.939	7.161	-180.43	15.376	8.5793	-31.394	-721.34	1096.8	31.402	776.41	1085.7	57.594	54.79	0	0	1.0903	7.8866	-17.522	-15.352	5.609	-2.8323	17.514	15.801	6.6993	5.0543	-0.008081	0.44919	1499.1
11.28	1129	78	NaN	7.9801	17.92	7.1335	-180.42	15.372	8.568	-31.464	-721.26	1096.8	31.351	776.4	1085.7	58.19	55.426	0	0	1.05	7.8447	-17.522	-15.352	5.5785	-2.8249	17.495	15.797	6.6284	5.0199	-0.026964	0.44483	1499
11.29	1130	78	NaN	7.9512	17.902	7.1026	-180.42	15.367	8.5539	-31.532	-721.19	1096.8	31.294	776.39	1085.7	58.166	55.164	0	0	1.0097	7.8028	-17.523	-15.353	5.549	-2.8195	17.477	15.792	6.5587	4.9833	-0.046237	0.43969	1498.9
11.3	1131	78	NaN	7.9241	17.898	7.0838	-180.42	15.37	8.5538	-31.612	-721.11	1096.8	31.278	776.36	1085.7	58.544	54.641	0	0	0.96844	7.7599	-17.523	-15.353	5.5192	-2.8228	17.472	15.795	6.4876	4.9371	-0.051128	0.44212	1498.8
11.31	1132	78	NaN	7.9085	17.897	7.0426	-180.4	15.362	8.603	-31.552	-721.08	1096.8	31.356	776.38	1085.7	56.525	55.333	0	0	0.91486	7.7042	-17.525	-15.355	5.5029	-2.8049	17.471	15.788	6.4178	4.8993	-0.054266	0.43335	1498.8
11.32	1133	78	NaN	7.8643	17.877	6.982	-180.4	15.372	8.5721	-31.579	-721.03	1096.8	31.267	776.34	1085.7	58.617	55.374	0	0	0.85843	7.6455	-17.528	-15.357	5.4609	-2.8004	17.451	15.798	6.3194	4.8452	-0.076943	0.44086	1498.7
11.33	1134	78	NaN	7.8145	17.852	6.9038	-180.4	15.384	8.5442	-31.607	-720.98	1096.9	31.197	776.28	1085.7	58.305	55.389	0	0	0.79814	7.5829	-17.531	-15.361	5.4126	-2.8069	17.425	15.811	6.2107	4.776	-0.10602	0.45059	1498.6
11.34	1135	78	NaN	7.7771	17.832	6.8235	-180.42	15.389	8.5654	-31.595	-720.95	1096.9	31.246	776.26	1085.7	56.817	54.714	0	0	0.79966	7.5844	-17.534	-15.363	5.3737	-2.8207	17.404	15.817	6.1734	4.7638	-0.12971	0.45334	1498.6
11.35	1136	78	NaN	7.7654	17.825	6.8216	-180.42	15.382	8.5745	-31.648	-720.95	1096.9	31.277	776.27	1085.7	56.893	55.345	0	0	0.81847	7.604	-17.536	-15.366	5.3588	-2.8314	17.397	15.81	6.1772	4.7726	-0.13935	0.44405	1498.6
11.36	1137	78	NaN	7.7301	17.817	6.8007	-180.42	15.363	8.617	-31.768	-720.94	1096.9	31.379	776.31	1085.7	56.39	55.921	0	0	0.89599	7.6846	-17.541	-15.371	5.3151	-2.8339	17.388	15.792	6.2111	4.8507	-0.15262	0.42149	1498.6
11.37	1138	78	NaN	7.704	17.823	6.7589	-180.43	15.368	8.6085	-31.794	-720.92	1096.9	31.354	776.29	1085.7	56.393	53.31	0	0	0.99497	7.7875	-17.546	-15.376	5.2889	-2.8404	17.394	15.797	6.2838	4.9471	-0.15177	0.42108	1498.6
11.38	1139	78	NaN	7.6886	17.835	6.712	-180.44	15.388	8.5631	-31.762	-720.9	1096.9	31.239	776.24	1085.7	57.389	55.286	0	0	1.0939	7.8904	-17.552	-15.381	5.2789	-2.8512	17.408	15.815	6.3729	5.0392	-0.14381	0.43407	1498.5
11.39	1140	78	NaN	7.6707	17.831	6.6921	-180.45	15.384	8.5522	-31.824	-720.92	1096.9	31.214	776.25	1085.7	57.178	54.778	0	0	1.1929	7.9933	-17.557	-15.387	5.2597	-2.8608	17.404	15.811	6.4526	5.1325	-0.15254	0.42418	1498.5
11.4	1141	78	NaN	7.6431	17.858	6.6856	-180.47	15.385	8.5929	-31.98	-720.9	1096.9	31.345	776.25	1085.8	58.641	56.924	0	0	1.2919	8.0962	-17.562	-15.392	5.2211	-2.8878	17.433	15.81	6.513	5.2084	-0.12921	0.4175	1498.5
11.41	1142	78	NaN	7.6365	17.878	6.6717	-180.47	15.396	8.5915	-32.034	-720.87	1096.8	31.354	776.22	1085.8	57.589	57.645	0	0	1.3909	8.1991	-17.568	-15.397	5.212	-2.8989	17.455	15.819	6.6029	5.3002	-0.11301	0.42199	1498.5
11.42	1143	78	NaN	7.6354	17.887	6.6599	-180.48	15.401	8.5835	-32.059	-720.87	1096.8	31.346	776.21	1085.8	56.354	55.883	0	0	1.4899	8.302	-17.573	-15.403	5.2102	-2.9095	17.465	15.824	6.7001	5.3926	-0.10786	0.42096	1498.5
11.43	1144	78	NaN	7.6258	17.885	6.6546	-180.5	15.392	8.5969	-32.119	-720.89	1096.8	31.405	776.24	1085.8	56.554	55.628	0	0	1.5888	8.4049	-17.578	-15.408	5.1962	-2.9305	17.464	15.813	6.785	5.4745	-0.11466	0.40496	1498.5
11.44	1145	78	NaN	7.6119	17.874	6.615	-180.5	15.416	8.5727	-32.125	-720.94	1096.7	31.362	776.16	1085.8	56.362	54.717	0	0	1.669	8.4883	-17.583	-15.413	5.1837	-2.9317	17.456	15.834	6.8527	5.5566	-0.12782	0.4209	1498.5
11.45	1146	78	NaN	7.5962	17.863	6.5941	-180.51	15.416	8.5753	-32.151	-720.98	1096.7	31.393	776.15	1085.8	57.387	56.644	0	0	1.593	8.4093	-17.586	-15.416	5.1657	-2.9396	17.446	15.834	6.7588	5.4697	-0.14009	0.41772	1498.5
11.46	1147	78	NaN	7.5856	17.861	6.5709	-180.51	15.41	8.5953	-32.132	-720.99	1096.7	31.469	776.17	1085.8	56.902	55.358	0	0	1.5171	8.3303	-17.589	-15.418	5.153	-2.9474	17.444	15.827	6.6701	5.3829	-0.14495	0.40839	1498.5
11.47	1148	78	NaN	7.5783	17.863	6.5448	-180.51	15.403	8.6179	-32.09	-720.99	1096.7	31.536	776.18	1085.8	57.932	58.343	0	0	1.4411	8.2513	-17.591	-15.421	5.1449	-2.947	17.446	15.82	6.5859	5.3043	-0.14563	0.39906	1498.6
11.48	1149	78	NaN	7.5627	17.851	6.5343	-180.49	15.4	8.6123	-32.143	-721.02	1096.7	31.475	776.18	1085.8	58.229	54.847	0	0	1.3651	8.1723	-17.594	-15.424	5.1296	-2.9232	17.435	15.816	6.4947	5.2491	-0.15901	0.39205	1498.6
11.49	1150	78	NaN	7.5474	17.842	6.5439	-180.49	15.402	8.5901	-32.226	-721.05	1096.7	31.416	776.15	1085.8	58.937	57.527	0	0	1.2788	8.0825	-17.597	-15.427	5.1134	-2.9222	17.426	15.818	6.3922	5.1604	-0.17083	0.39118	1498.6
11.5	1151	78	NaN	7.5307	17.836	6.5444	-180.5	15.394	8.5522	-32.293	-721.08	1096.7	31.385	776.14	1085.9	57.062	54.392	0	0	1.145	7.9435	-17.601	-15.431	5.0953	-2.9399	17.42	15.81	6.2403	5.0035	-0.18082	0.37908	1498.6
11.51	1152	78	NaN	7.5165	17.832	6.5233	-180.52	15.381	8.538	-32.304	-721.13	1096.7	31.421	776.15	1085.9	57.486	54.684	0	0	1.0724	7.868	-17.604	-15.434	5.0794	-2.9558	17.416	15.796	6.1518	4.9122	-0.18773	0.36234	1498.7
11.52	1153	78	NaN	7.5083	17.828	6.4749	-180.51	15.369	8.5823	-32.235	-721.2	1096.7	31.544	776.15	1085.9	57.661	55.272	0	0	1.0537	7.8485	-17.606	-15.436	5.0693	-2.9494	17.414	15.783	6.123	4.8991	-0.19242	0.34753	1498.7
11.53	1154	78	NaN	7.4899	17.842	6.4724	-180.51	15.363	8.5554	-32.326	-721.23	1096.7	31.48	776.12	1085.9	58.39	54.882	0	0	1.0232	7.8169	-17.609	-15.439	5.0498	-2.954	17.427	15.777	6.073	4.8628	-0.18179	0.33795	1498.7
11.54	1155	78	NaN	7.4805	17.851	6.4644	-180.51	15.357	8.5312	-32.351	-721.25	1096.7	31.408	776.11	1085.9	56.706	53.586	0	0	0.97961	7.7715	-17.613	-15.443	5.0423	-2.95	17.438	15.771	6.0219	4.8215	-0.1758	0.32766	1498.7
11.55	1156	78	NaN	7.4658	17.862	6.4683	-180.51	15.346	8.5169	-32.436	-721.27	1096.8	31.376	776.09	1085.9	55.497	55.715	0	0	0.89678	7.6854	-17.616	-15.446	5.0256	-2.9528	17.45	15.759	5.9223	4.7326	-0.16656	0.31302	1498.8
11.56	1157	78	NaN	7.4449	17.879	6.479	-180.52	15.323	8.5176	-32.582	-721.31	1096.8	31.408	776.08	1086	57.536	54.425	0	0	0.81315	7.5985	-17.619	-15.448	4.9979	-2.9661	17.467	15.735	5.811	4.6323	-0.15165	0.28629	1498.8
11.57	1158	78	NaN	7.439	17.907	6.4477	-180.53	15.276	8.5413	-32.587	-721.35	1096.7	31.506	776.14	1086	55.602	54.8	0	0	0.75955	7.5427	-17.622	-15.452	4.9882	-2.9776	17.496	15.686	5.7478	4.5651	-0.12591	0.23454	1498.9
11.58	1159	78	NaN	7.4318	17.927	6.4152	-180.53	15.259	8.48	-32.567	-721.37	1096.7	31.334	776.13	1086	56.712	56.33	0	0	0.67821	7.4582	-17.626	-15.455	4.9884	-2.9685	17.517	15.669	5.6666	4.4897	-0.10858	0.2136	1498.9
11.59	1160	78	NaN	7.4242	17.949	6.384	-180.53	15.236	8.4678	-32.599	-721.41	1096.7	31.291	776.1	1086.1	58.357	55.491	0	0	0.57409	7.3499	-17.63	-15.46	4.9812	-2.9701	17.541	15.644	5.5553	4.3798	-0.088902	0.18425	1498.9
11.6	1161	78	NaN	7.4195	17.972	6.358	-180.53	15.209	8.4823	-32.649	-721.44	1096.7	31.323	776.07	1086.1	58.271	54.567	0	0	0.4769	7.2489	-17.63	-15.46	4.9734	-2.9755	17.566	15.615	5.4503	4.2734	-0.064244	0.15462	1498.9
11.61	1162	78	NaN	7.4219	17.994	6.3417	-180.52	15.189	8.4635	-32.653	-721.44	1096.7	31.269	776.08	1086.1	56.389	55.396	0	0	0.38039	7.1485	-17.63	-15.46	4.9776	-2.9688	17.588	15.595	5.358	4.1797	-0.04253	0.13507	1498.9
11.62	1163	78	NaN	7.4099	18	6.3521	-180.53	15.172	8.4783	-32.779	-721.45	1096.7	31.33	776.04	1086.1	57.689	57.888	0	0	0.24934	7.0123	-17.632	-15.462	4.9585	-2.9811	17.595	15.577	5.2078	4.0312	-0.037193	0.1148	1498.9
11.63	1164	78	NaN	7.3859	18.088	6.1633	-180.53	15.166	8.4674	-32.201	-721.25	1096.6	31.291	775.98	1086.1	58.84	56.122	0	0	0.12887	6.887	-17.635	-15.464	4.9577	-2.9585	17.687	15.568	5.0866	3.9286	0.052548	0.10332	1498.6
11.64	1165	78	NaN	7.3696	18.157	6.009	-180.53	15.162	8.4397	-31.726	-721.08	1096.6	31.198	775.93	1086.1	57.753	56.266	0	0	0.072008	6.8279	-17.636	-15.466	4.9627	-2.9346	17.758	15.56	5.0347	3.8933	0.12238	0.094274	1498.4
11.65	1166	78	NaN	7.3688	18.159	5.9972	-180.52	15.146	8.4142	-31.744	-721.09	1096.6	31.113	775.91	1086.1	58.326	56.038	0	0	-0.047414	6.7038	-17.637	-15.467	4.9644	-2.9283	17.76	15.545	4.917	3.7755	0.12276	0.077579	1498.4
11.66	1167	78	NaN	7.3641	18.175	5.9453	-180.52	15.1	8.4612	-31.721	-721.08	1096.5	31.214	775.87	1086.1	56.672	55.376	0	0	-0.21616	6.5283	-17.639	-15.469	4.9566	-2.9291	17.775	15.499	4.7405	3.5992	0.1361	0.030398	1498.3
11.67	1168	78	NaN	7.3556	18.182	5.912	-180.51	15.087	8.4478	-31.69	-721.07	1096.5	31.143	775.82	1086.1	56.559	53.743	0	0	-0.27819	6.4638	-17.641	-15.47	4.952	-2.9169	17.783	15.487	4.6738	3.547	0.1419	0.01681	1498.2
11.68	1169	78	NaN	7.3412	18.182	5.898	-180.51	15.063	8.4498	-31.726	-721.05	1096.5	31.114	775.76	1086	57.802	55.504	0	0	-0.35224	6.3868	-17.641	-15.47	4.9372	-2.9135	17.782	15.464	4.585	3.4733	0.14115	-0.0068299	1498.2
11.69	1170	78	NaN	7.3255	18.177	5.8985	-180.51	15.034	8.4583	-31.805	-721.03	1096.5	31.106	775.7	1086	57.293	54.881	0	0	-0.47757	6.2565	-17.637	-15.467	4.9187	-2.9169	17.776	15.435	4.4411	3.3396	0.13889	-0.031547	1498.1
11.7	1171	78	NaN	7.3176	18.172	5.9037	-180.51	15.03	8.4266	-31.851	-721.03	1096.5	30.99	775.63	1086	57.279	54.341	0	0	-0.60291	6.1262	-17.633	-15.463	4.9133	-2.9138	17.77	15.432	4.3104	3.2125	0.1369	-0.030522	1498
11.71	1172	78	NaN	7.3078	18.168	5.8866	-180.49	14.954	8.486	-31.851	-720.99	1096.5	31.089	775.67	1085.9	57.845	56.15	0	0	-0.72824	5.9959	-17.629	-15.459	4.8997	-2.9017	17.764	15.358	4.1715	3.0942	0.13425	-0.10127	1498
11.72	1173	78	NaN	7.3093	18.155	5.856	-180.49	14.909	8.5427	-31.794	-720.98	1096.4	31.205	775.67	1085.9	57.07	53.564	0	0	-0.85357	5.8656	-17.626	-15.456	4.8989	-2.9015	17.751	15.313	4.0454	2.9641	0.12524	-0.14255	1498
11.73	1174	78	NaN	7.3112	18.143	5.8348	-180.49	14.886	8.5724	-31.758	-720.97	1096.4	31.257	775.62	1085.9	56.772	54.517	0	0	-0.9789	5.7353	-17.622	-15.452	4.9001	-2.9032	17.74	15.289	3.9212	2.8321	0.11787	-0.16289	1498
11.74	1175	78	NaN	7.3051	18.138	5.8374	-180.49	14.867	8.5671	-31.797	-720.93	1096.4	31.208	775.54	1085.8	58.379	56.557	0	0	-1.1042	5.605	-17.618	-15.448	4.8942	-2.8992	17.735	15.27	3.79	2.7059	0.11678	-0.17758	1497.8
11.75	1176	78	NaN	7.2951	18.124	5.8387	-180.48	14.813	8.5894	-31.86	-720.89	1096.3	31.205	775.51	1085.8	58.033	56.604	0	0	-1.2003	5.5052	-17.614	-15.444	4.8818	-2.897	17.722	15.215	3.6815	2.6082	0.10843	-0.22893	1497.8
11.76	1177	78	NaN	7.2839	18.113	5.8516	-180.48	14.751	8.6136	-31.97	-720.86	1096.3	31.232	775.5	1085.8	58.01	58	0	0	-1.2272	5.4772	-17.607	-15.437	4.8653	-2.8957	17.712	15.152	3.6382	2.5815	0.10502	-0.28564	1497.7
11.77	1178	78	NaN	7.269	18.105	5.8523	-180.47	14.702	8.6405	-32.049	-720.83	1096.3	31.273	775.5	1085.9	56.668	58.846	0	0	-1.3228	5.3778	-17.605	-15.435	4.8458	-2.8937	17.707	15.1	3.523	2.4841	0.1017	-0.33433	1497.7
11.78	1179	78	NaN	7.2512	18.097	5.8385	-180.46	14.667	8.6673	-32.098	-720.8	1096.2	31.313	775.49	1085.9	57.91	59.367	0	0	-1.454	5.2414	-17.604	-15.434	4.8246	-2.8881	17.701	15.063	3.3706	2.3533	0.096921	-0.37113	1497.7
11.79	1180	78	NaN	7.234	18.079	5.8229	-180.44	14.638	8.6866	-32.169	-720.78	1096.2	31.321	775.44	1086	57.793	57.413	0	0	-1.5042	5.1892	-17.603	-15.433	4.8042	-2.8735	17.687	15.03	3.3	2.3157	0.084049	-0.4034	1497.6
11.8	1181	78	NaN	7.2112	18.068	5.7958	-180.43	14.614	8.7196	-32.233	-720.75	1096.2	31.346	775.46	1086.1	57.239	58.983	0	0	-1.5009	5.1927	-17.602	-15.432	4.7779	-2.8643	17.681	15.001	3.2771	2.3284	0.079016	-0.43071	1497.6
11.81	1182	78	NaN	7.1911	18.058	5.7725	-180.42	14.623	8.7149	-32.274	-720.74	1096.2	31.282	775.43	1086.1	58.516	60.159	0	0	-1.343	5.3568	-17.602	-15.431	4.7587	-2.8535	17.675	15.006	3.4157	2.5033	0.073753	-0.42525	1497.6
11.82	1183	78	NaN	7.1759	18.057	5.7471	-180.41	14.644	8.7136	-32.278	-720.72	1096.1	31.243	775.4	1086.2	56.515	57.754	0	0	-1.2019	5.5035	-17.6	-15.43	4.7448	-2.8447	17.676	15.024	3.5429	2.6589	0.076022	-0.40561	1497.5
11.83	1184	78	NaN	7.1665	18.069	5.7147	-180.41	14.656	8.7566	-32.24	-720.66	1096.1	31.338	775.41	1086.2	58.395	58.414	0	0	-1.1115	5.5975	-17.597	-15.427	4.7331	-2.8421	17.689	15.036	3.6216	2.7553	0.092219	-0.39113	1497.5
11.84	1185	78	NaN	7.1586	18.069	5.704	-180.41	14.694	8.7862	-32.28	-720.63	1096.1	31.385	775.37	1086.3	57.04	58.491	0	0	-1.0595	5.6515	-17.595	-15.425	4.7217	-2.8491	17.692	15.071	3.6622	2.8024	0.096538	-0.35362	1497.4
11.85	1186	78	NaN	7.1419	18.077	5.7015	-180.41	14.782	8.7566	-32.364	-720.58	1096.1	31.242	775.27	1086.3	57.914	57.623	0	0	-1.0309	5.6812	-17.593	-15.423	4.707	-2.8427	17.703	15.156	3.6761	2.8386	0.10958	-0.26729	1497.2
11.86	1187	78	NaN	7.1289	18.084	5.6923	-180.41	14.854	8.7457	-32.407	-720.55	1096.1	31.162	775.21	1086.4	56.76	58.312	0	0	-1.1518	5.5556	-17.582	-15.412	4.6953	-2.842	17.713	15.226	3.5435	2.7135	0.1311	-0.18602	1497.1
11.87	1188	78	NaN	7.1236	18.089	5.6798	-180.42	14.902	8.7676	-32.412	-720.51	1096	31.188	775.19	1086.4	57.405	58.702	0	0	-1.2727	5.4299	-17.57	-15.4	4.6888	-2.8525	17.72	15.272	3.4161	2.5774	0.14931	-0.12855	1497.1
11.88	1189	78	NaN	7.1228	18.099	5.6961	-180.43	14.982	8.7607	-32.506	-720.44	1096	31.112	775.12	1086.4	55.865	59.276	0	0	-1.1138	5.5951	-17.567	-15.397	4.687	-2.8654	17.73	15.352	3.5732	2.7297	0.16295	-0.045025	1496.9
11.89	1190	78	NaN	7.1246	18.095	5.6932	-180.44	15.038	8.7278	-32.522	-720.43	1096	30.981	775.05	1086.4	58.949	57.592	0	0	-1.0197	5.6929	-17.564	-15.394	4.6931	-2.8722	17.726	15.407	3.6734	2.8207	0.16231	0.013937	1496.9
11.9	1191	78	NaN	7.1241	18.095	5.6965	-180.44	15.07	8.7311	-32.55	-720.41	1096	30.963	775.01	1086.4	58.344	56.289	0	0	-1.0633	5.6476	-17.56	-15.39	4.6921	-2.876	17.726	15.439	3.6288	2.7716	0.16615	0.048864	1496.8
11.91	1192	78	NaN	7.1268	18.093	5.6955	-180.45	15.097	8.7512	-32.564	-720.38	1096	30.991	774.96	1086.3	56.362	54.471	0	0	-1.007	5.7061	-17.556	-15.386	4.693	-2.8866	17.725	15.465	3.686	2.8195	0.16858	0.079247	1496.7
11.92	1193	78	NaN	7.1399	18.08	5.6731	-180.48	15.144	8.7534	-32.51	-720.33	1095.9	30.95	774.86	1086.3	57.148	57.484	0	0	-0.91434	5.8025	-17.553	-15.382	4.7096	-2.9145	17.713	15.512	3.7952	2.888	0.16006	0.12976	1496.6
11.93	1194	78	NaN	7.1577	18.082	5.6308	-180.5	15.178	8.8036	-32.359	-720.26	1095.9	31.007	774.74	1086.3	56.309	54.107	0	0	-0.97765	5.7366	-17.55	-15.379	4.7306	-2.9273	17.716	15.545	3.753	2.8094	0.16615	0.16517	1496.4
11.94	1195	78	NaN	7.1655	18.087	5.6144	-180.52	15.207	8.8531	-32.284	-720.2	1095.9	31.103	774.62	1086.3	57.18	60.175	0	0	-1.0086	5.7045	-17.547	-15.377	4.7373	-2.9531	17.722	15.573	3.7287	2.7514	0.17535	0.19627	1496.2
11.95	1196	78	NaN	7.1687	18.091	5.6095	-180.56	15.233	8.8835	-32.223	-720.14	1095.8	31.152	774.49	1086.3	56.342	68.238	0	1	-0.98966	5.7241	-17.544	-15.373	4.7407	-2.9835	17.726	15.598	3.7511	2.7406	0.18277	0.22457	1496
11.96	1197	78	NaN	7.1721	18.093	5.6079	-180.59	15.256	8.8952	-32.145	-720.08	1095.8	31.144	774.33	1086.3	59.436	68.94	0	1	-1.018	5.6947	-17.536	-15.366	4.747	-3.0148	17.729	15.62	3.729	2.6799	0.19307	0.25465	1495.8
11.97	1198	78	NaN	7.1824	18.108	5.6086	-180.62	15.273	8.9353	-32.074	-720	1095.8	31.246	774.18	1086.3	58.39	69.091	0	1	-1.1317	5.5765	-17.52	-15.35	4.7558	-3.0507	17.744	15.637	3.6241	2.5258	0.22417	0.2873	1495.5
11.98	1199	78	NaN	7.1937	18.11	5.6216	-180.66	15.306	8.9129	-32.017	-719.95	1095.8	31.181	773.97	1086.3	57.724	68.397	0	1	-1.4552	5.2402	-17.502	-15.332	4.7713	-3.0803	17.748	15.668	3.3162	2.1599	0.2461	0.33601	1495.3
11.99	1200	78	NaN	7.2114	18.118	5.6455	-180.7	15.322	8.9203	-31.965	-719.88	1095.7	31.215	773.78	1086.3	56.291	67.166	0	1	-1.8321	4.8483	-17.484	-15.314	4.7893	-3.1181	17.757	15.683	2.9572	1.7302	0.27291	0.36926	1495
12	1201	78	NaN	7.2577	18.114	5.7431	-180.74	15.32	8.9313	-32.097	-719.83	1095.7	31.261	773.55	1086.3	57.107	64.569	0	1	-1.7653	4.9177	-17.482	-15.312	4.8283	-3.1657	17.753	15.681	3.063	1.752	0.27071	0.36948	1494.8
12.01	1202	78	NaN	7.3655	18.066	6.0157	-180.77	15.306	8.8725	-32.703	-719.84	1095.8	31.083	773.2	1086.3	56.983	60.78	0	1	-1.7364	4.9478	-17.481	-15.311	4.9192	-3.2209	17.702	15.671	3.1828	1.7269	0.22071	0.35988	1494.4
12.02	1203	78	NaN	7.38	18.062	6.0423	-180.78	15.293	8.871	-32.703	-719.81	1095.7	31.088	773.12	1086.2	57.018	58.819	0	0	-1.7599	4.9234	-17.481	-15.311	4.9334	-3.2308	17.697	15.658	3.1735	1.6925	0.21624	0.34727	1494.3
12.03	1204	78	NaN	7.4114	18.062	6.0631	-180.81	15.288	8.834	-32.609	-719.74	1095.7	31.025	772.93	1086.2	57.172	54.537	0	0	-1.7127	4.9724	-17.479	-15.309	4.9702	-3.2513	17.697	15.653	3.2575	1.7211	0.21809	0.3439	1494.1
12.04	1205	78	NaN	7.4514	18.055	6.0896	-180.84	15.255	8.7793	-32.488	-719.64	1095.6	30.921	772.7	1086.1	56.965	54.834	0	0	-1.6456	5.0422	-17.477	-15.307	5.0184	-3.2767	17.69	15.621	3.3728	1.7656	0.21245	0.31357	1493.7
12.05	1206	78	NaN	7.4931	18.036	6.1207	-180.88	15.17	8.7328	-32.365	-719.52	1095.6	30.829	772.48	1086	57.087	56.865	0	0	-1.6078	5.0815	-17.474	-15.303	5.0678	-3.3007	17.668	15.539	3.46	1.7808	0.1943	0.23512	1493.4
12.06	1207	78	NaN	7.5386	18.021	6.1103	-180.89	15.055	8.7708	-32.104	-719.38	1095.5	30.957	772.28	1085.8	57.876	55.584	0	0	-1.5807	5.1096	-17.47	-15.3	5.1178	-3.3135	17.651	15.425	3.5371	1.7961	0.18083	0.12566	1493
12.07	1208	78	NaN	7.5693	18.006	6.134	-180.91	14.921	8.8239	-31.985	-719.22	1095.4	31.092	772.09	1085.7	59.412	55.679	0	0	-1.5507	5.1408	-17.466	-15.296	5.1473	-3.3298	17.633	15.294	3.5966	1.8111	0.1668	-0.0017705	1492.7
12.08	1209	78	NaN	7.586	17.999	6.1687	-180.92	14.804	8.8891	-31.943	-719.07	1095.4	31.249	771.94	1085.6	57.95	56.668	0	0	-1.5527	5.1388	-17.46	-15.29	5.1592	-3.3456	17.624	15.179	3.6065	1.7932	0.16368	-0.11066	1492.4
12.09	1210	78	NaN	7.5929	17.996	6.1985	-180.92	14.711	8.9329	-31.929	-718.94	1095.4	31.33	771.81	1085.6	55.988	54.293	0	0	-1.5963	5.0935	-17.453	-15.282	5.163	-3.3486	17.62	15.088	3.5667	1.7448	0.16695	-0.19455	1492.1
12.1	1211	78	NaN	7.5984	17.98	6.2035	-180.89	14.633	8.8832	-31.869	-718.84	1095.4	31.119	771.65	1085.6	57.008	55.147	0	0	-1.6746	5.012	-17.448	-15.278	5.1785	-3.3146	17.602	15.011	3.5039	1.6974	0.15406	-0.26754	1491.9
12.11	1212	78	NaN	7.6071	17.942	6.1696	-180.9	14.484	8.8654	-31.679	-718.72	1095.3	31.038	771.44	1085.5	56.135	54.871	0	0	-1.7527	4.9308	-17.445	-15.275	5.1971	-3.31	17.564	14.862	3.4444	1.6208	0.119	-0.41289	1491.5
12.12	1213	78	NaN	7.603	17.909	6.154	-180.87	14.327	8.9207	-31.581	-718.63	1095.3	31.145	771.35	1085.4	57.672	54.794	0	0	-1.7795	4.9029	-17.442	-15.272	5.1924	-3.2849	17.528	14.708	3.4129	1.618	0.085652	-0.56415	1491.3
12.13	1214	78	NaN	7.5884	17.867	6.1345	-180.83	14.156	8.9916	-31.482	-718.56	1095.3	31.294	771.3	1085.3	58.432	54.183	0	0	-1.8084	4.8729	-17.44	-15.27	5.1756	-3.2471	17.484	14.539	3.3672	1.6258	0.043464	-0.73066	1491.2
12.14	1215	78	NaN	7.5659	17.807	6.0952	-180.8	13.968	9.0197	-31.313	-718.5	1095.3	31.342	771.17	1085.3	57.1	55.743	0	0	-1.8552	4.8243	-17.44	-15.27	5.1575	-3.2099	17.422	14.353	3.3023	1.6144	-0.018339	-0.91738	1491
12.15	1216	78	NaN	7.5274	17.756	6.1241	-180.79	13.866	8.987	-31.394	-718.49	1095.3	31.275	771.07	1085.3	57.465	56.595	0	0	-1.9096	4.7677	-17.441	-15.271	5.1183	-3.2006	17.37	14.252	3.2086	1.5671	-0.071367	-1.0192	1490.9
12.16	1217	78	NaN	7.4957	17.702	6.1289	-180.78	13.742	8.9549	-31.363	-718.46	1095.3	31.249	770.96	1085.3	55.623	55.629	0	0	-1.9733	4.7015	-17.444	-15.274	5.0885	-3.1916	17.316	14.128	3.1152	1.5099	-0.12803	-1.1459	1490.8
12.17	1218	78	NaN	7.4751	17.659	6.1289	-180.78	13.613	8.9372	-31.308	-718.43	1095.3	31.276	770.92	1085.3	58.56	54.384	0	0	-1.9581	4.7173	-17.445	-15.275	5.0689	-3.1895	17.272	14	3.1108	1.5278	-0.17285	-1.2751	1490.7
12.18	1219	78	NaN	7.4656	17.627	6.1339	-180.79	13.492	8.9268	-31.268	-718.43	1095.3	31.329	770.96	1085.2	58.025	54.003	0	0	-1.9092	4.7681	-17.447	-15.276	5.059	-3.1932	17.239	13.88	3.1498	1.5749	-0.20736	-1.3962	1490.7
12.19	1220	78	NaN	7.4624	17.591	6.1525	-180.79	13.394	8.8872	-31.266	-718.47	1095.3	31.309	770.96	1085.2	59.392	55.976	0	0	-1.7887	4.8934	-17.45	-15.28	5.0567	-3.1919	17.203	13.783	3.268	1.7016	-0.24768	-1.4973	1490.8
12.2	1221	78	NaN	7.4674	17.572	6.1684	-180.79	13.284	8.931	-31.255	-718.48	1095.3	31.546	771.03	1085.2	58.142	55.338	0	0	-1.7121	4.9731	-17.454	-15.283	5.0531	-3.2059	17.182	13.674	3.341	1.7671	-0.27187	-1.609	1490.9
12.21	1222	78	NaN	7.4796	17.559	6.1871	-180.78	13.166	8.905	-31.229	-718.5	1095.3	31.608	771.12	1085.1	57.796	55.138	0	0	-1.6745	5.0121	-17.456	-15.286	5.0642	-3.1981	17.166	13.559	3.3896	1.814	-0.28993	-1.7273	1491
12.22	1223	78	NaN	7.4948	17.556	6.2089	-180.76	13.054	8.8385	-31.218	-718.53	1095.4	31.554	771.21	1085.1	57.894	56.755	0	0	-1.5737	5.117	-17.459	-15.289	5.082	-3.1706	17.16	13.45	3.5084	1.9464	-0.29911	-1.8388	1491.1
12.23	1224	78	NaN	7.5085	17.568	6.2316	-180.72	12.963	8.7887	-31.251	-718.57	1095.4	31.52	771.31	1085	55.828	54.426	0	0	-1.4038	5.2936	-17.462	-15.292	5.096	-3.1325	17.167	13.364	3.6922	2.1611	-0.29499	-1.9278	1491.2
12.24	1225	78	NaN	7.5366	17.583	6.2144	-180.69	12.901	8.7785	-31.179	-718.65	1095.4	31.58	771.44	1085	56.702	55.873	0	0	-1.2965	5.4052	-17.466	-15.296	5.1249	-3.1027	17.181	13.303	3.8284	2.3025	-0.28516	-1.9925	1491.5
12.25	1226	78	NaN	7.5515	17.609	6.2106	-180.66	12.866	8.7775	-31.177	-718.71	1095.4	31.63	771.52	1084.9	57.702	56.024	0	0	-1.1932	5.5126	-17.47	-15.3	5.1381	-3.078	17.205	13.269	3.9449	2.4345	-0.26487	-2.0305	1491.6
12.26	1227	78	NaN	7.5622	17.639	6.1947	-180.64	12.846	8.7856	-31.155	-718.75	1095.5	31.696	771.58	1085	57.231	55.366	0	0	-1.0493	5.6621	-17.474	-15.304	5.1473	-3.0592	17.236	13.249	4.098	2.603	-0.23879	-2.0547	1491.7
12.27	1228	78	NaN	7.5712	17.671	6.1706	-180.63	12.831	8.8004	-31.121	-718.8	1095.5	31.783	771.66	1085	57.436	55.254	0	0	-0.98117	5.733	-17.477	-15.307	5.1545	-3.0472	17.269	13.233	4.1733	2.6858	-0.20866	-2.074	1491.8
12.28	1229	78	NaN	7.5695	17.7	6.2073	-180.62	12.805	8.8131	-31.304	-718.85	1095.5	31.862	771.78	1085.1	55.932	55.47	0	0	-0.97781	5.7365	-17.479	-15.309	5.1431	-3.0454	17.299	13.205	4.1652	2.6911	-0.17943	-2.1039	1492
12.29	1230	78	NaN	7.567	17.757	6.203	-180.6	12.762	8.8263	-31.391	-718.93	1095.5	31.942	771.96	1085.2	57.312	56.414	0	0	-0.93147	5.7846	-17.48	-15.309	5.1345	-3.0325	17.36	13.159	4.203	2.7521	-0.11959	-2.1506	1492.3
12.3	1231	78	NaN	7.5668	17.791	6.1942	-180.59	12.738	8.8112	-31.427	-718.98	1095.5	31.928	772.08	1085.2	57.459	55.11	0	0	-0.88052	5.8376	-17.48	-15.31	5.1338	-3.0239	17.396	13.133	4.2533	2.8138	-0.083638	-2.1773	1492.4
12.31	1232	78	NaN	7.571	17.817	6.1782	-180.59	12.725	8.7746	-31.442	-719.04	1095.5	31.859	772.21	1085.3	55.935	56.028	0	0	-0.90133	5.816	-17.482	-15.311	5.1404	-3.0186	17.427	13.115	4.2391	2.7973	-0.054703	-2.1961	1492.6
12.32	1233	78	NaN	7.5812	17.875	6.1425	-180.58	12.698	8.7357	-31.47	-719.16	1095.5	31.822	772.5	1085.5	56.907	55.797	0	0	-0.91814	5.7985	-17.483	-15.313	5.1515	-3.0115	17.493	13.081	4.2333	2.787	0.0095407	-2.2324	1493
12.33	1234	78	NaN	7.5809	17.907	6.1278	-180.59	12.688	8.6804	-31.539	-719.26	1095.5	31.722	772.73	1085.6	58.523	53.907	0	0	-0.87114	5.8474	-17.485	-15.314	5.153	-3.0162	17.528	13.067	4.2819	2.8311	0.04368	-2.2474	1493.4
12.34	1235	78	NaN	7.5829	17.921	6.0995	-180.59	12.692	8.669	-31.535	-719.35	1095.5	31.732	772.92	1085.7	55.792	57.691	0	0	-0.8261	5.8942	-17.485	-15.315	5.1552	-3.022	17.545	13.067	4.3291	2.8722	0.059637	-2.2478	1493.6
12.35	1236	78	NaN	7.5855	17.926	6.0806	-180.6	12.697	8.6865	-31.531	-719.43	1095.4	31.811	773.06	1085.7	59.223	55.749	0	0	-0.78254	5.9395	-17.486	-15.316	5.1553	-3.0296	17.552	13.07	4.3728	2.9099	0.066221	-2.245	1493.9
12.36	1237	78	NaN	7.5877	17.928	6.0823	-180.6	12.705	8.7061	-31.57	-719.48	1095.5	31.884	773.16	1085.7	59.088	55.995	0	0	-0.82538	5.8949	-17.486	-15.316	5.1535	-3.0359	17.555	13.078	4.3281	2.859	0.06881	-2.2382	1494
12.37	1238	78	NaN	7.5912	17.923	6.0801	-180.59	12.775	8.6354	-31.63	-719.59	1095.4	31.695	773.17	1085.8	56.398	56.081	0	0	-0.88813	5.8297	-17.487	-15.317	5.1621	-3.0179	17.552	13.146	4.274	2.8118	0.064943	-2.1712	1494.1
12.38	1239	78	NaN	7.5983	17.919	6.0707	-180.6	12.801	8.6514	-31.674	-719.73	1095.5	31.766	773.42	1085.8	58.018	55.358	0	0	-0.98515	5.7288	-17.488	-15.318	5.1655	-3.0285	17.548	13.171	4.1803	2.7004	0.060178	-2.1465	1494.5
12.39	1240	78	NaN	7.6061	17.916	6.037	-180.59	12.851	8.6387	-31.643	-719.86	1095.5	31.731	773.59	1085.8	55.383	56.696	0	0	-1.0708	5.6398	-17.489	-15.319	5.1762	-3.0182	17.545	13.223	4.1055	2.6216	0.055925	-2.0964	1494.8
12.4	1241	78	NaN	7.6082	17.913	6.0015	-180.57	12.926	8.605	-31.606	-720.01	1095.5	31.609	773.68	1085.8	57.032	55.091	0	0	-1.1177	5.591	-17.492	-15.322	5.1848	-2.9918	17.54	13.298	4.0671	2.5992	0.0478	-2.0241	1495.1
12.41	1242	78	NaN	7.5939	17.9	6.0181	-180.56	12.985	8.6248	-31.733	-720.17	1095.5	31.619	773.79	1085.7	57.718	57.203	0	0	-1.1705	5.5361	-17.494	-15.324	5.1657	-2.9844	17.526	13.359	3.9952	2.5517	0.031692	-1.9647	1495.3
12.42	1243	78	NaN	7.5792	17.9	6.0022	-180.56	13.023	8.6372	-31.718	-720.26	1095.5	31.644	773.85	1085.7	57.516	56.697	0	0	-1.2275	5.4769	-17.495	-15.325	5.1508	-2.9865	17.524	13.399	3.9233	2.4904	0.028724	-1.9255	1495.5
12.43	1244	78	NaN	7.5298	17.958	5.8817	-180.55	13.067	8.6409	-31.309	-720.23	1095.5	31.62	773.88	1085.6	59.11	55.876	0	0	-1.2875	5.4145	-17.498	-15.328	5.118	-2.9626	17.58	13.445	3.8305	2.4519	0.081749	-1.8834	1495.5
12.44	1245	78	NaN	7.4753	18.017	5.78	-180.54	13.109	8.642	-30.964	-720.23	1095.5	31.567	773.89	1085.6	58.055	56.673	0	0	-1.3654	5.3335	-17.501	-15.331	5.0788	-2.9389	17.637	13.489	3.7134	2.3945	0.13652	-1.8416	1495.5
12.45	1246	78	NaN	7.4413	18.035	5.7915	-180.54	13.139	8.6479	-31.036	-720.35	1095.5	31.519	773.87	1085.5	57.965	57.088	0	0	-1.486	5.2081	-17.503	-15.332	5.044	-2.9374	17.651	13.523	3.558	2.2707	0.14839	-1.8089	1495.6
12.46	1247	78	NaN	7.4116	18.056	5.7867	-180.54	13.121	8.6771	-31.047	-720.43	1095.6	31.568	773.9	1085.4	57.403	53.846	0	0	-1.509	5.1842	-17.505	-15.335	5.0122	-2.94	17.668	13.509	3.5032	2.2442	0.16334	-1.826	1495.7
12.47	1248	78	NaN	7.3749	18.096	5.793	-180.54	13.119	8.7107	-31.082	-720.51	1095.6	31.589	773.81	1085.4	58.669	55.751	0	0	-1.4795	5.2149	-17.508	-15.338	4.9734	-2.937	17.704	13.511	3.4939	2.2779	0.19576	-1.8267	1495.7
12.48	1249	78	NaN	7.3356	18.128	5.8132	-180.52	13.106	8.7369	-31.174	-720.59	1095.6	31.591	773.74	1085.3	59.125	56.214	0	0	-1.4919	5.202	-17.511	-15.341	4.9305	-2.9298	17.733	13.502	3.4387	2.2722	0.22127	-1.8395	1495.7
12.49	1250	78	NaN	7.3006	18.153	5.8324	-180.51	13.079	8.7511	-31.274	-720.68	1095.7	31.569	773.7	1085.3	58.971	55.8	0	0	-1.5321	5.1601	-17.515	-15.345	4.8925	-2.9197	17.755	13.477	3.3604	2.2404	0.24016	-1.8682	1495.7
12.5	1251	78	NaN	7.2843	18.194	5.8085	-180.5	13.053	8.752	-31.224	-720.72	1095.7	31.5	773.61	1085.3	56.715	56.838	0	0	-1.5402	5.1518	-17.519	-15.349	4.8808	-2.9084	17.795	13.452	3.3406	2.2434	0.27515	-1.8971	1495.7
12.51	1252	78	NaN	7.2619	18.244	5.7958	-180.49	13.021	8.7154	-31.204	-720.81	1095.7	31.294	773.45	1085.3	55.935	56.08	0	0	-1.5405	5.1514	-17.524	-15.353	4.8669	-2.8817	17.844	13.421	3.3263	2.2698	0.32015	-1.932	1495.6
12.52	1253	78	NaN	7.2361	18.295	5.8093	-180.48	12.943	8.742	-31.259	-720.91	1095.8	31.261	773.36	1085.3	56.577	56.606	0	0	-1.5271	5.1654	-17.528	-15.358	4.8402	-2.8769	17.895	13.344	3.3131	2.2885	0.36658	-2.0141	1495.6
12.53	1254	78	NaN	7.2152	18.344	5.8285	-180.48	12.847	8.7965	-31.317	-720.99	1095.8	31.318	773.32	1085.4	57.953	55.782	0	0	-1.516	5.177	-17.531	-15.361	4.8151	-2.8812	17.943	13.248	3.2991	2.2958	0.41202	-2.1134	1495.7
12.54	1255	78	NaN	7.2068	18.387	5.8311	-180.48	12.767	8.829	-31.305	-721.03	1095.9	31.335	773.28	1085.4	57.541	56.408	0	0	-1.5028	5.1907	-17.533	-15.363	4.8064	-2.8767	17.986	13.168	3.3036	2.314	0.45237	-2.1954	1495.7
12.55	1256	78	NaN	7.1885	18.426	5.8513	-180.48	12.688	8.8388	-31.339	-721.08	1095.9	31.298	773.28	1085.4	57.857	56.818	0	0	-1.3847	5.3134	-17.536	-15.366	4.7883	-2.8765	18.025	13.089	3.4036	2.4369	0.48874	-2.2774	1495.7
12.56	1257	78	NaN	7.1521	18.466	5.9062	-180.47	12.61	8.9153	-31.525	-721.17	1095.9	31.434	773.23	1085.5	57.061	54.697	0	0	-1.2667	5.4362	-17.539	-15.369	4.7397	-2.8873	18.066	13.01	3.473	2.5488	0.52658	-2.3593	1495.8
12.57	1258	78	NaN	7.1155	18.51	5.9484	-180.47	12.566	8.9487	-31.677	-721.24	1095.9	31.458	773.15	1085.5	57.587	55.525	0	0	-1.1755	5.531	-17.543	-15.373	4.6964	-2.8903	18.11	12.965	3.5209	2.6406	0.56679	-2.4077	1495.8
12.58	1259	78	NaN	7.0855	18.555	5.9596	-180.46	12.561	8.9135	-31.722	-721.28	1096	31.297	773.05	1085.5	56.909	56.215	0	0	-1.057	5.6542	-17.547	-15.377	4.6706	-2.8758	18.156	12.961	3.6136	2.7784	0.60819	-2.4164	1495.7
12.59	1260	78	NaN	7.0553	18.594	5.9525	-180.43	12.562	8.9008	-31.713	-721.34	1096	31.172	772.96	1085.5	58.292	55.505	0	0	-0.88278	5.8353	-17.552	-15.382	4.6455	-2.8397	18.194	12.962	3.7628	2.9956	0.64208	-2.4206	1495.7
12.6	1261	78	NaN	6.9943	18.657	5.9521	-180.41	12.562	8.931	-31.752	-721.39	1096	31.191	772.89	1085.5	58.149	55.207	0	0	-0.82877	5.8914	-17.555	-15.385	4.5823	-2.8213	18.257	12.962	3.7535	3.0701	0.70201	-2.4226	1495.6
12.61	1262	78	NaN	6.9198	18.719	5.9501	-180.39	12.572	8.9504	-31.811	-721.43	1096	31.203	772.81	1085.5	58.071	54.392	0	0	-0.8278	5.8924	-17.556	-15.386	4.505	-2.8078	18.317	12.973	3.6772	3.0846	0.7607	-2.413	1495.6
12.62	1263	78	NaN	6.848	18.773	5.947	-180.38	12.599	8.9451	-31.871	-721.47	1096	31.165	772.73	1085.5	59.008	54.252	0	0	-0.80769	5.9133	-17.557	-15.387	4.4323	-2.7955	18.369	13.002	3.6246	3.1179	0.81256	-2.3844	1495.6
12.63	1264	78	NaN	6.7969	18.816	5.9455	-180.37	12.651	8.9093	-31.908	-721.49	1096	31.059	772.63	1085.5	58.467	57.094	0	0	-0.76093	5.9619	-17.558	-15.387	4.3838	-2.7819	18.411	13.055	3.6228	3.1801	0.85393	-2.3323	1495.5
12.64	1265	78	NaN	6.7103	18.859	5.9371	-180.35	12.656	8.9577	-31.947	-721.59	1096	31.183	772.6	1085.4	56.285	55.86	0	0	-0.67508	6.0512	-17.559	-15.389	4.291	-2.7667	18.452	13.062	3.616	3.2845	0.89339	-2.3264	1495.6
12.65	1266	78	NaN	6.6425	18.904	5.915	-180.32	12.674	8.9552	-31.911	-721.63	1096.1	31.153	772.55	1085.4	57.997	55.497	0	0	-0.60178	6.1274	-17.561	-15.391	4.2256	-2.7378	18.495	13.083	3.6238	3.3896	0.93369	-2.3075	1495.5
12.66	1267	78	NaN	6.5794	18.949	5.8964	-180.3	12.692	8.956	-31.874	-721.64	1096.1	31.135	772.49	1085.3	57.826	55.011	0	0	-0.55154	6.1796	-17.563	-15.393	4.1645	-2.7136	18.538	13.104	3.613	3.466	0.97437	-2.2893	1495.5
12.67	1268	78	NaN	6.5119	18.995	5.8933	-180.28	12.704	8.9814	-31.889	-721.65	1096.1	31.192	772.46	1085.3	57.731	55.931	0	0	-0.55587	6.1751	-17.563	-15.393	4.0944	-2.702	18.58	13.118	3.5385	3.4731	1.0172	-2.2748	1495.5
12.68	1269	78	NaN	6.4382	19.032	5.9133	-180.27	12.72	8.9683	-31.998	-721.69	1096.1	31.117	772.42	1085.2	56.739	54.125	0	0	-0.58137	6.1486	-17.562	-15.392	4.0193	-2.6853	18.615	13.137	3.4379	3.4633	1.0531	-2.2542	1495.5
12.69	1270	78	NaN	6.3074	19.106	5.8636	-180.21	12.74	8.9496	-31.868	-721.74	1096.1	30.965	772.32	1085.1	57.439	55.586	0	0	-0.58806	6.1417	-17.561	-15.391	3.8992	-2.6224	18.686	13.16	3.3112	3.5192	1.1249	-2.2304	1495.4
12.7	1271	78	NaN	6.2007	19.165	5.8324	-180.18	12.739	8.9476	-31.783	-721.77	1096.1	30.893	772.26	1085.1	57.391	56.297	0	0	-0.58491	6.145	-17.561	-15.391	3.7985	-2.584	18.741	13.162	3.2136	3.561	1.1808	-2.2284	1495.4
12.71	1272	78	NaN	6.1168	19.202	5.8254	-180.17	12.724	8.9562	-31.769	-721.79	1096.1	30.874	772.23	1085	57.848	55.351	0	0	-0.56809	6.1624	-17.561	-15.391	3.7159	-2.5682	18.776	13.149	3.1478	3.5942	1.2155	-2.2413	1495.4
12.72	1273	78	NaN	6.0194	19.228	5.8155	-180.14	12.72	8.9552	-31.756	-721.84	1096.1	30.794	772.13	1085	57.704	55.423	0	0	-0.57696	6.1532	-17.56	-15.39	3.6219	-2.5424	18.803	13.146	3.045	3.6108	1.2425	-2.2445	1495.3
12.73	1274	78	NaN	5.8774	19.272	5.8234	-180.12	12.695	8.96	-31.805	-721.85	1096.1	30.716	772.07	1085	57.506	54.258	0	0	-0.59303	6.1365	-17.559	-15.389	3.4809	-2.5141	18.846	13.121	2.8878	3.6224	1.2867	-2.2681	1495.3
12.74	1275	78	NaN	5.7729	19.303	5.8302	-180.1	12.67	8.9538	-31.824	-721.85	1096.1	30.62	772.02	1085	57.997	56.609	0	0	-0.63154	6.0965	-17.558	-15.388	3.3793	-2.4936	18.877	13.096	2.7478	3.6028	1.3185	-2.2915	1495.2
12.75	1276	78	NaN	5.6789	19.328	5.839	-180.1	12.635	8.9352	-31.835	-721.86	1096.1	30.503	771.95	1085	57.438	54.555	0	0	-0.67853	6.0476	-17.557	-15.387	3.2893	-2.4924	18.902	13.062	2.6107	3.5552	1.345	-2.3247	1495.2
12.76	1277	78	NaN	5.5798	19.351	5.8517	-180.13	12.587	8.911	-31.864	-721.86	1096.1	30.384	771.89	1085	55.729	55.29	0	0	-0.72528	5.999	-17.556	-15.386	3.1936	-2.5139	18.925	13.012	2.4683	3.4851	1.3688	-2.3738	1495.1
12.77	1278	78	NaN	5.5446	19.348	5.8617	-180.13	12.548	8.9354	-31.912	-721.88	1096.1	30.425	771.92	1085	57.152	56.245	0	0	-0.76338	5.9594	-17.555	-15.385	3.155	-2.5204	18.923	12.974	2.3916	3.439	1.3673	-2.4116	1495.1
12.78	1279	78	NaN	5.466	19.353	5.8638	-180.12	12.453	8.9607	-31.939	-721.88	1096.1	30.383	771.95	1085	58.902	54.653	0	0	-0.79026	5.9315	-17.554	-15.383	3.077	-2.5095	18.927	12.879	2.2868	3.422	1.3735	-2.5041	1495.2
12.79	1280	78	NaN	5.4071	19.355	5.8646	-180.11	12.377	8.9907	-31.958	-721.87	1096.1	30.374	771.97	1085	57.345	56.499	0	0	-0.76099	5.9619	-17.553	-15.383	3.0178	-2.4982	18.929	12.804	2.2568	3.4637	1.3761	-2.579	1495.2
12.8	1281	78	NaN	5.3803	19.352	5.8651	-180.1	12.334	9.0268	-31.969	-721.87	1096.1	30.429	771.98	1085	57.039	56.347	0	0	-0.72164	6.0028	-17.553	-15.382	2.9885	-2.4925	18.926	12.76	2.2668	3.5103	1.3737	-2.6225	1495.2
12.81	1282	78	NaN	5.3677	19.35	5.8627	-180.1	12.299	9.069	-31.961	-721.86	1096.1	30.534	772.02	1085	60.529	55.787	0	0	-0.70556	6.0195	-17.556	-15.386	2.9722	-2.494	18.923	12.726	2.2667	3.5255	1.3675	-2.66	1495.2
12.82	1283	78	NaN	5.3397	19.351	5.8653	-180.1	12.255	9.1022	-31.98	-721.84	1096.1	30.605	772.05	1084.9	66.263	56.41	1	0	-0.68135	6.0447	-17.559	-15.389	2.9408	-2.4966	18.924	12.682	2.2594	3.5481	1.3647	-2.7064	1495.2
12.83	1284	78	NaN	5.2882	19.365	5.8993	-180.09	12.202	9.1233	-32.09	-721.78	1096.1	30.639	772.07	1084.9	74.215	55.534	1	0	-0.58409	6.1458	-17.562	-15.392	2.8837	-2.4978	18.936	12.632	2.2996	3.648	1.3732	-2.76	1495.2
12.84	1285	78	NaN	5.2346	19.384	5.933	-180.09	12.16	9.1383	-32.203	-721.71	1096.2	30.662	772.09	1084.9	78.79	54.552	1	0	-0.52216	6.2102	-17.565	-15.395	2.8248	-2.5	18.952	12.593	2.3026	3.7102	1.3865	-2.8022	1495.2
12.85	1286	78	NaN	5.2002	19.399	5.934	-180.09	12.148	9.1514	-32.23	-721.66	1096.2	30.697	772.09	1084.9	81.202	55.847	1	0	-0.50206	6.2311	-17.568	-15.398	2.7879	-2.5036	18.965	12.582	2.2859	3.7275	1.3968	-2.8162	1495.1
12.86	1287	78	NaN	5.169	19.407	5.9292	-180.07	12.149	9.1335	-32.221	-721.61	1096.2	30.644	772.06	1084.9	82.427	57.591	1	0	-0.44382	6.2916	-17.567	-15.397	2.759	-2.4818	18.972	12.584	2.3152	3.8099	1.4045	-2.8129	1495
12.87	1288	78	NaN	5.1201	19.423	5.9354	-180.06	12.161	9.094	-32.282	-721.51	1096.3	30.535	772.01	1084.9	82.898	59.598	1	0	-0.38647	6.3513	-17.566	-15.395	2.7117	-2.4664	18.987	12.597	2.3252	3.8849	1.4217	-2.7986	1494.9
12.88	1289	78	NaN	5.0744	19.446	5.9352	-180.04	12.167	9.0801	-32.318	-721.4	1096.3	30.496	771.99	1084.9	83.038	57.286	1	0	-0.3764	6.3617	-17.563	-15.393	2.6659	-2.4527	19.009	12.604	2.2895	3.9091	1.4459	-2.7892	1494.8
12.89	1290	78	NaN	5.0293	19.475	5.9367	-180.03	12.164	9.1067	-32.346	-721.3	1096.3	30.566	772	1084.9	83.122	54.432	1	0	-0.33621	6.4035	-17.561	-15.391	2.6169	-2.4413	19.037	12.602	2.2807	3.9622	1.4752	-2.7889	1494.7
12.9	1291	78	NaN	4.9476	19.51	5.9921	-180.02	12.159	9.1577	-32.558	-721.19	1096.4	30.707	772.04	1084.9	82.479	58.281	1	0	-0.26909	6.4733	-17.56	-15.389	2.5216	-2.4417	19.069	12.6	2.2525	4.0316	1.5092	-2.7891	1494.6
12.91	1292	78	NaN	4.8767	19.548	6.0091	-180	12.188	9.2384	-32.658	-720.99	1096.5	30.935	771.99	1084.9	77.927	58.373	1	0	-0.27225	6.47	-17.558	-15.388	2.4377	-2.4436	19.102	12.634	2.1654	4.0264	1.5438	-2.7534	1494.4
12.92	1293	78	NaN	4.8189	19.57	6.0008	-180	12.221	9.2684	-32.683	-720.84	1096.6	31.014	771.92	1084.9	71.029	55.919	1	0	-0.35262	6.3865	-17.557	-15.387	2.3755	-2.4404	19.121	12.67	2.0229	3.9461	1.5643	-2.717	1494.2
12.93	1294	78	NaN	4.7605	19.579	5.9699	-179.99	12.257	9.2654	-32.655	-720.72	1096.6	30.998	771.84	1084.9	70.289	56.158	1	0	-0.33823	6.4014	-17.556	-15.386	2.3185	-2.4359	19.129	12.707	1.9803	3.9655	1.5728	-2.6786	1494
12.94	1295	78	NaN	4.6848	19.584	5.9201	-180	12.302	9.2673	-32.602	-720.58	1096.6	31.002	771.76	1084.8	70.202	56.729	1	0	-0.33587	6.4039	-17.556	-15.385	2.2443	-2.4369	19.132	12.755	1.9084	3.967	1.5762	-2.6306	1493.7
12.95	1296	78	NaN	4.6265	19.592	5.9023	-180	12.339	9.2698	-32.649	-720.47	1096.7	31.005	771.68	1084.8	70.801	55.884	1	0	-0.46639	6.2682	-17.553	-15.383	2.1838	-2.4472	19.137	12.794	1.7174	3.8209	1.5834	-2.5891	1493.6
12.96	1297	78	NaN	4.5698	19.59	5.9065	-180.02	12.361	9.2921	-32.778	-720.37	1096.8	31.079	771.63	1084.8	71.291	54.746	1	0	-0.57704	6.1531	-17.551	-15.381	2.119	-2.4698	19.133	12.818	1.542	3.6834	1.5815	-2.563	1493.4
12.97	1298	78	NaN	4.5172	19.582	5.9144	-180.04	12.379	9.3085	-32.94	-720.26	1096.8	31.138	771.58	1084.8	77.463	55.757	1	0	-0.67107	6.0554	-17.55	-15.38	2.0578	-2.4949	19.122	12.839	1.3867	3.5604	1.5723	-2.541	1493.3
12.98	1299	78	NaN	4.4718	19.565	5.9001	-180.05	12.401	9.3061	-33.067	-720.15	1096.8	31.142	771.51	1084.8	80.666	56.841	1	0	-0.7359	5.988	-17.548	-15.378	2.007	-2.5191	19.103	12.862	1.2711	3.4689	1.5552	-2.5155	1493.1
12.99	1300	78	NaN	4.4408	19.524	5.7904	-180.09	12.425	9.2928	-32.974	-720.02	1096.9	31.138	771.41	1084.8	81.535	58.756	1	0	-0.79765	5.9238	-17.546	-15.375	1.9793	-2.5502	19.061	12.888	1.1817	3.3735	1.515	-2.4874	1492.9
13	1301	78	NaN	4.4215	19.484	5.6929	-180.11	12.443	9.2676	-32.895	-719.96	1096.9	31.085	771.32	1084.8	82.468	57.38	1	0	-0.92374	5.7927	-17.545	-15.375	1.9649	-2.5638	19.02	12.907	1.0411	3.2289	1.4751	-2.4675	1492.7
13.01	1302	78	NaN	4.43	19.443	5.5587	-180.13	12.453	9.2432	-32.767	-719.88	1096.9	31.038	771.22	1084.8	82.793	59.688	1	0	-1.0721	5.6385	-17.545	-15.375	1.9798	-2.5794	18.977	12.919	0.90769	3.059	1.4322	-2.4559	1492.5
13.02	1303	78	NaN	4.4529	19.41	5.4258	-180.15	12.442	9.2486	-32.637	-719.8	1097	31.076	771.15	1084.7	82.764	58.479	1	0	-1.2631	5.4399	-17.543	-15.373	2.006	-2.6	18.941	12.911	0.74296	2.8399	1.3981	-2.462	1492.4
13.03	1304	78	NaN	4.4622	19.403	5.3733	-180.17	12.397	9.3269	-32.598	-719.76	1097	31.305	771.22	1084.7	82.737	57.309	1	0	-1.3955	5.3022	-17.543	-15.372	2.0081	-2.6234	18.933	12.868	0.61254	2.6788	1.3899	-2.5044	1492.4
13.04	1305	78	NaN	4.4608	19.408	5.3415	-180.19	12.392	9.1742	-33.087	-719.67	1097.1	30.895	771.05	1084.7	82.529	56.352	1	0	-1.4826	5.2117	-17.543	-15.373	2.0032	-2.6496	18.933	12.867	0.52062	2.5621	1.3901	-2.5051	1492.1
13.05	1306	78	NaN	4.4944	19.451	5.277	-180.2	12.379	9.1221	-33.265	-719.54	1097.2	30.77	770.97	1084.7	82.143	56.85	1	0	-1.5544	5.137	-17.543	-15.372	2.0343	-2.6625	18.971	12.859	0.47991	2.4745	1.4285	-2.5136	1491.9
13.06	1307	78	NaN	4.549	19.507	5.1934	-180.21	12.358	9.1265	-33.306	-719.43	1097.3	30.807	770.94	1084.7	81.016	53.836	1	0	-1.6509	5.0367	-17.542	-15.372	2.0858	-2.6736	19.022	12.842	0.43492	2.3631	1.4799	-2.5304	1491.8
13.07	1308	78	NaN	4.621	19.556	5.0959	-180.22	12.328	9.1452	-33.342	-719.36	1097.4	30.884	770.92	1084.7	77.668	55.377	1	0	-1.8148	4.8663	-17.542	-15.372	2.1534	-2.6878	19.067	12.817	0.33855	2.1785	1.525	-2.5543	1491.7
13.08	1309	78	NaN	4.7637	19.597	4.9424	-180.21	12.297	9.1505	-33.288	-719.34	1097.5	30.904	770.87	1084.7	74.752	56.544	1	0	-1.9665	4.7085	-17.541	-15.371	2.2971	-2.6794	19.104	12.789	0.33062	2.0291	1.5629	-2.5813	1491.6
13.09	1310	78	NaN	4.9267	19.652	4.7569	-180.22	12.268	9.1471	-33.097	-719.32	1097.6	30.912	770.86	1084.7	75.64	56.245	1	0	-2.0768	4.5938	-17.54	-15.37	2.4671	-2.681	19.156	12.763	0.39027	1.9128	1.6162	-2.6064	1491.6
13.1	1311	78	NaN	5.033	19.687	4.657	-180.22	12.251	9.157	-33.03	-719.32	1097.7	30.947	770.86	1084.7	77.902	54.924	1	0	-2.579	4.0718	-17.538	-15.367	2.5747	-2.6816	19.19	12.748	-0.0042703	1.3901	1.6526	-2.619	1491.6
13.11	1312	78	NaN	5.096	19.713	4.6225	-180.22	12.247	9.1741	-33.078	-719.33	1097.7	30.991	770.85	1084.7	79.213	55.854	1	0	-3.3636	3.256	-17.534	-15.364	2.6342	-2.6771	19.215	12.745	-0.72942	0.57892	1.6809	-2.619	1491.6
13.12	1313	78	NaN	5.1937	19.771	4.5341	-180.2	12.248	9.1717	-33.064	-719.35	1097.7	30.974	770.81	1084.7	79.418	57.07	1	0	-3.3584	3.2615	-17.537	-15.367	2.733	-2.665	19.272	12.747	-0.62533	0.59644	1.7351	-2.6194	1491.6
13.13	1314	78	NaN	5.4667	19.925	4.3884	-180.18	12.27	9.1854	-32.881	-719.34	1097.8	30.989	770.73	1084.7	79.47	56.596	1	0	-3.346	3.2744	-17.539	-15.369	3.0123	-2.6319	19.423	12.773	-0.33371	0.6425	1.8833	-2.5965	1491.5
13.14	1315	78	NaN	5.6504	20.036	4.3155	-180.16	12.303	9.164	-32.799	-719.34	1097.9	30.922	770.65	1084.8	79.197	55.108	1	0	-3.4399	3.1768	-17.539	-15.369	3.2016	-2.6102	19.532	12.807	-0.23823	0.56653	1.9927	-2.5622	1491.4
13.15	1316	78	NaN	5.8032	20.132	4.2892	-180.14	12.339	9.1506	-32.79	-719.37	1097.9	30.869	770.56	1084.8	79.435	56.028	1	0	-3.4777	3.1374	-17.541	-15.371	3.3566	-2.5908	19.628	12.844	-0.12106	0.54663	2.0869	-2.5267	1491.3
13.16	1317	78	NaN	5.9915	20.247	4.2734	-180.12	12.372	9.1892	-32.796	-719.44	1098	30.932	770.45	1084.8	79.1	55.696	1	0	-3.4857	3.1291	-17.543	-15.373	3.5422	-2.5649	19.742	12.878	0.056497	0.56414	2.1991	-2.4952	1491.3
13.17	1318	78	NaN	6.1757	20.371	4.244	-180.1	12.393	9.2938	-32.68	-719.5	1098	31.2	770.36	1084.8	78.854	57.469	1	0	-3.5131	3.1006	-17.546	-15.376	3.7205	-2.5555	19.863	12.902	0.20741	0.54513	2.3165	-2.4743	1491.3
13.18	1319	78	NaN	6.2692	20.451	4.2502	-180.09	12.41	9.2481	-32.695	-719.56	1098	31.045	770.29	1084.8	76.463	57.353	1	0	-3.5533	3.0588	-17.55	-15.38	3.8194	-2.5405	19.942	12.919	0.26606	0.51826	2.3913	-2.4616	1491.3
13.19	1320	78	NaN	6.3284	20.507	4.2757	-180.08	12.411	9.2837	-32.773	-719.64	1098.1	31.118	770.24	1084.8	70.572	56.218	1	0	-3.5518	3.0603	-17.551	-15.381	3.8729	-2.5373	19.997	12.921	0.32102	0.523	2.4455	-2.4604	1491.3
13.2	1321	78	NaN	6.3789	20.556	4.3118	-180.07	12.403	9.4085	-32.878	-719.74	1098.1	31.444	770.18	1084.8	69.802	55.179	1	0	-3.5569	3.0551	-17.553	-15.383	3.9069	-2.5438	20.045	12.915	0.34996	0.51122	2.4916	-2.4678	1491.4
13.21	1322	78	NaN	6.4319	20.623	4.3515	-180.06	12.417	9.3824	-32.983	-719.87	1098.1	31.346	770.01	1084.8	69.83	57.484	1	0	-3.5804	3.0307	-17.556	-15.386	3.9596	-2.5345	20.112	12.928	0.37921	0.49623	2.5555	-2.4577	1491.3
13.22	1323	78	NaN	6.4634	20.676	4.3619	-180.05	12.427	9.3019	-32.983	-719.94	1098.1	31.088	769.87	1084.8	69.214	56.746	1	0	-3.6307	2.9783	-17.559	-15.389	4.0009	-2.515	20.166	12.936	0.37019	0.46334	2.6064	-2.4528	1491.3
13.23	1324	78	NaN	6.4984	20.756	4.423	-180.05	12.415	9.2712	-33.097	-720.04	1098.2	30.992	769.66	1084.9	68.925	55.427	1	0	-3.6922	2.9144	-17.563	-15.393	4.035	-2.5158	20.245	12.926	0.34279	0.39863	2.6821	-2.4663	1491.1
13.24	1325	78	NaN	6.5315	20.834	4.5136	-180.05	12.396	9.2587	-33.291	-720.15	1098.2	30.961	769.42	1084.8	70.841	56.397	1	0	-3.6707	2.9368	-17.565	-15.395	4.0617	-2.5245	20.32	12.91	0.39097	0.41227	2.7543	-2.4847	1491
13.25	1326	78	NaN	6.554	20.868	4.594	-180.05	12.389	9.2153	-33.482	-720.26	1098.3	30.845	769.2	1084.8	75.997	56.613	1	0	-3.6492	2.9591	-17.568	-15.398	4.0811	-2.523	20.352	12.905	0.43188	0.43615	2.7842	-2.4927	1490.9
13.26	1327	78	NaN	6.5799	20.896	4.6026	-180.06	12.367	9.221	-33.454	-720.3	1098.3	30.904	769.1	1084.8	80.545	55.821	1	0	-3.8319	2.7692	-17.567	-15.397	4.1057	-2.5316	20.377	12.886	0.2738	0.2376	2.8096	-2.511	1490.9
13.27	1328	78	NaN	6.5958	20.92	4.5894	-180.06	12.368	9.1779	-33.368	-720.35	1098.3	30.8	768.93	1084.8	80.766	57.399	1	0	-3.9972	2.5973	-17.562	-15.392	4.1287	-2.5225	20.399	12.889	0.13148	0.074856	2.8372	-2.5027	1490.7
13.28	1329	78	NaN	6.6029	20.937	4.5768	-180.06	12.361	9.1552	-33.296	-720.39	1098.4	30.748	768.81	1084.8	81.58	56.565	1	0	-4.1176	2.4721	-17.546	-15.376	4.1404	-2.5203	20.414	12.884	0.022815	-0.048155	2.8675	-2.4925	1490.6
13.29	1330	78	NaN	6.5983	20.952	4.5849	-180.06	12.325	9.178	-33.279	-720.43	1098.4	30.828	768.76	1084.7	83.002	56.676	1	0	-4.1807	2.4065	-17.539	-15.369	4.1334	-2.5283	20.426	12.85	-0.047351	-0.12177	2.8872	-2.5186	1490.6
13.3	1331	78	NaN	6.5661	21	4.6505	-180.04	12.236	9.2045	-33.345	-720.54	1098.5	30.918	768.52	1084.6	82.885	59.799	1	0	-4.2143	2.3716	-17.536	-15.366	4.095	-2.5088	20.467	12.769	-0.11932	-0.13717	2.9305	-2.5967	1490.5
13.31	1332	78	NaN	6.5547	21.03	4.6745	-180.04	12.182	9.1997	-33.319	-720.57	1098.6	30.934	768.43	1084.6	82.901	57.113	1	0	-4.1774	2.41	-17.536	-15.366	4.0838	-2.511	20.492	12.719	-0.093567	-0.10104	2.9564	-2.6468	1490.5
13.32	1333	78	NaN	6.5477	21.062	4.7168	-180.04	12.143	9.1535	-33.32	-720.61	1098.6	30.843	768.3	1084.5	83.698	57.809	1	0	-4.1186	2.4711	-17.537	-15.367	4.0802	-2.5094	20.521	12.684	-0.038468	-0.038288	2.9845	-2.6829	1490.4
13.33	1334	78	NaN	6.551	21.105	4.7681	-180.04	12.103	9.1082	-33.314	-720.66	1098.6	30.756	768.13	1084.5	84.107	58.211	1	0	-4.0274	2.5659	-17.538	-15.368	4.0869	-2.5071	20.562	12.647	0.059453	0.058794	3.0237	-2.7212	1490.2
13.34	1335	78	NaN	6.5771	21.171	4.7984	-180.05	12.042	9.1298	-33.216	-720.68	1098.6	30.846	768.01	1084.4	84.168	55	1	0	-3.9224	2.6751	-17.539	-15.369	4.113	-2.5159	20.624	12.589	0.19067	0.15924	3.0847	-2.7799	1490.1
13.35	1336	78	NaN	6.5929	21.193	4.8091	-180.06	12.027	9.1464	-33.178	-720.68	1098.6	30.904	767.99	1084.4	84.157	58.03	1	0	-3.7916	2.8111	-17.538	-15.368	4.128	-2.5245	20.646	12.574	0.33642	0.28652	3.1079	-2.7941	1490.1
13.36	1337	78	NaN	6.6365	21.255	4.8361	-180.07	11.994	9.1155	-33.107	-720.67	1098.6	30.831	767.9	1084.4	84.184	56.071	1	0	-3.7154	2.8903	-17.537	-15.367	4.177	-2.5252	20.707	12.541	0.46159	0.365	3.1699	-2.8256	1490
13.37	1338	78	NaN	6.686	21.32	4.8717	-180.07	11.957	9.0925	-33.073	-720.65	1098.6	30.779	767.81	1084.3	83.82	55.778	1	0	-3.6596	2.9483	-17.536	-15.366	4.2296	-2.5266	20.772	12.506	0.57006	0.4217	3.2362	-2.8601	1489.9
13.38	1339	78	NaN	6.7284	21.369	4.9058	-180.08	11.929	9.103	-33.101	-720.63	1098.6	30.818	767.77	1084.3	83.542	58.993	1	0	-3.5691	3.0424	-17.534	-15.363	4.2693	-2.5343	20.822	12.477	0.70021	0.50808	3.288	-2.8862	1489.8
13.39	1340	78	NaN	6.7776	21.428	4.9113	-180.09	11.912	9.077	-33.069	-720.58	1098.5	30.753	767.71	1084.3	83.357	58.235	1	0	-3.4674	3.1482	-17.531	-15.361	4.322	-2.5468	20.881	12.459	0.85467	0.60137	3.3501	-2.9012	1489.7
13.4	1341	78	NaN	6.8738	21.556	4.8987	-180.11	11.872	9.0428	-32.984	-720.47	1098.4	30.695	767.68	1084.3	83.747	56.288	1	0	-3.35	3.2702	-17.527	-15.357	4.4236	-2.5644	21.011	12.417	1.0736	0.70582	3.4837	-2.94	1489.6
13.41	1342	78	NaN	6.948	21.668	4.8915	-180.13	11.83	9.0472	-32.947	-720.37	1098.4	30.735	767.7	1084.2	82.895	57.714	1	0	-3.2635	3.3601	-17.524	-15.354	4.4976	-2.5854	21.124	12.374	1.2341	0.77476	3.6005	-2.9798	1489.5
13.42	1343	78	NaN	6.9984	21.756	4.8891	-180.15	11.805	9.0637	-32.954	-720.29	1098.3	30.799	767.73	1084.2	82.648	56.397	1	0	-3.1859	3.4408	-17.52	-15.35	4.5451	-2.6056	21.213	12.348	1.3592	0.83519	3.6927	-3.0026	1489.4
13.43	1344	78	NaN	7.057	21.849	4.8782	-180.17	11.819	9.0155	-32.941	-720.17	1098.3	30.697	767.69	1084.2	83.416	57.724	1	0	-3.1352	3.4935	-17.517	-15.347	4.6079	-2.6177	21.307	12.362	1.4726	0.87577	3.7898	-2.9849	1489.3
13.44	1345	78	NaN	7.149	22.011	4.8567	-180.19	11.791	9.0244	-32.973	-719.95	1098.2	30.787	767.76	1084.1	83.694	57.501	1	0	-3.0904	3.5401	-17.513	-15.343	4.6949	-2.6482	21.468	12.334	1.6045	0.89191	3.9544	-3.0089	1489.1
13.45	1346	78	NaN	7.2078	22.094	4.8059	-180.21	11.772	9.0339	-32.915	-719.84	1098.2	30.853	767.82	1084.1	82.962	56.989	1	0	-2.9829	3.6518	-17.508	-15.338	4.7534	-2.6656	21.55	12.315	1.7705	0.98623	4.0426	-3.0222	1489.1
13.46	1347	78	NaN	7.2415	22.124	4.752	-180.22	11.77	9.0189	-32.833	-719.82	1098.2	30.83	767.84	1084.1	81.75	57.068	1	0	-2.8929	3.7454	-17.502	-15.332	4.7911	-2.6665	21.581	12.313	1.8982	1.0788	4.079	-3.019	1489.1
13.47	1348	78	NaN	7.2648	22.139	4.7022	-180.21	11.784	8.9709	-32.761	-719.81	1098.1	30.709	767.81	1084	80.75	58.582	1	0	-2.8261	3.8149	-17.496	-15.326	4.8217	-2.6524	21.597	12.326	1.9956	1.1625	4.1012	-3.0002	1489
13.48	1349	78	NaN	7.3173	22.212	4.5018	-180.21	11.767	8.9859	-32.393	-719.71	1098.1	30.819	767.91	1083.9	80.631	56.909	1	0	-2.691	3.9553	-17.491	-15.321	4.8842	-2.6459	21.669	12.31	2.1931	1.3094	4.1778	-3.0102	1489
13.49	1350	78	NaN	7.3369	22.248	4.4624	-180.21	11.753	8.9733	-32.429	-719.61	1098.1	30.821	767.96	1083.9	80.707	58.898	1	0	-2.5458	4.1063	-17.485	-15.315	4.9023	-2.6417	21.702	12.299	2.3565	1.4646	4.2169	-3.0157	1489
13.5	1351	78	NaN	7.3312	22.266	4.4491	-180.2	11.747	8.937	-32.586	-719.5	1098.1	30.744	768.01	1083.8	80.696	58.483	1	0	-2.4562	4.1994	-17.476	-15.306	4.8933	-2.6394	21.717	12.296	2.4371	1.56	4.2409	-3.0091	1488.9
13.51	1352	78	NaN	7.3115	22.265	4.4175	-180.2	11.742	8.8955	-32.737	-719.4	1098.1	30.648	768.07	1083.8	80.443	60.192	1	0	-2.3666	4.2926	-17.466	-15.296	4.8714	-2.6372	21.713	12.295	2.5048	1.6554	4.2465	-3.0017	1488.9
13.52	1353	78	NaN	7.3015	22.228	4.3736	-180.19	11.714	8.8945	-32.794	-719.39	1098.1	30.666	768.17	1083.7	80.249	58.576	1	0	-2.277	4.3857	-17.457	-15.287	4.8587	-2.6308	21.674	12.269	2.5816	1.7549	4.2166	-3.0184	1489
13.53	1354	78	NaN	7.302	22.158	4.2412	-180.17	11.709	8.8647	-32.629	-719.34	1098.2	30.591	768.22	1083.7	80.064	58.394	1	0	-2.2262	4.4385	-17.451	-15.281	4.8685	-2.6055	21.6	12.267	2.6423	1.8331	4.1494	-3.0138	1489
13.54	1355	78	NaN	7.3161	22.101	4.166	-180.17	11.693	8.8726	-32.534	-719.32	1098.2	30.624	768.28	1083.7	80.1	57.762	1	0	-2.2229	4.442	-17.449	-15.279	4.885	-2.6004	21.541	12.253	2.6621	1.8416	4.0924	-3.0257	1489
13.55	1356	78	NaN	7.3264	22.019	4.1316	-180.17	11.675	8.8881	-32.535	-719.32	1098.2	30.668	768.36	1083.6	79.409	58.026	1	0	-2.0962	4.5737	-17.439	-15.269	4.8936	-2.6018	21.458	12.237	2.7974	1.9719	4.0186	-3.0324	1489.1
13.56	1357	78	NaN	7.3141	21.87	4.1042	-180.16	11.667	8.8729	-32.618	-719.32	1098.3	30.605	768.45	1083.6	78.701	58.396	1	0	-1.9707	4.7042	-17.429	-15.258	4.8808	-2.5912	21.306	12.231	2.9101	2.113	3.8775	-3.0273	1489.2
13.57	1358	78	NaN	7.2889	21.709	4.0997	-180.15	11.632	8.8631	-32.677	-719.24	1098.4	30.568	768.62	1083.6	77.977	55.328	1	0	-2.0176	4.6554	-17.423	-15.252	4.8548	-2.5874	21.139	12.202	2.8372	2.0681	3.7166	-3.0505	1489.3
13.58	1359	78	NaN	7.2782	21.476	4.0733	-180.14	11.625	8.8539	-32.588	-719.23	1098.4	30.519	768.74	1083.6	75.617	55.353	1	0	-2.1512	4.5165	-17.415	-15.244	4.8497	-2.5729	20.903	12.198	2.6985	1.9436	3.488	-3.0459	1489.4
13.59	1360	78	NaN	7.2776	21.292	4.033	-180.14	11.619	8.8653	-32.433	-719.25	1098.5	30.529	768.83	1083.5	74.777	56.504	1	0	-2.3674	4.2918	-17.404	-15.234	4.8548	-2.5627	20.718	12.193	2.4875	1.7291	3.3138	-3.0411	1489.5
13.6	1361	78	NaN	7.2797	21.133	3.9677	-180.14	11.603	8.893	-32.186	-719.31	1098.5	30.583	768.93	1083.5	74.113	55.674	1	0	-2.4874	4.167	-17.398	-15.228	4.8646	-2.5562	20.558	12.178	2.3772	1.6108	3.16	-3.05	1489.6
13.61	1362	78	NaN	7.2651	20.693	3.821	-180.14	11.597	8.886	-31.599	-719.47	1098.5	30.502	769.15	1083.5	71.347	54.798	1	0	-2.5007	4.1531	-17.397	-15.227	4.8763	-2.526	20.115	12.175	2.3755	1.6271	2.7176	-3.0514	1490
13.62	1363	78	NaN	7.2296	20.456	3.8508	-180.13	11.605	8.9117	-31.589	-719.5	1098.6	30.534	769.25	1083.5	68.631	56.273	1	0	-2.6078	4.0418	-17.393	-15.223	4.8402	-2.5231	19.877	12.184	2.2324	1.5187	2.4837	-3.0389	1490.1
13.63	1364	78	NaN	7.201	20.316	3.8809	-180.13	11.619	8.909	-31.585	-719.51	1098.6	30.495	769.29	1083.5	67.033	55.192	1	0	-2.7142	3.9312	-17.389	-15.219	4.8132	-2.5141	19.736	12.199	2.0991	1.4172	2.3467	-3.0203	1490.2
13.64	1365	78	NaN	7.1437	20.157	3.9397	-180.12	11.637	8.9072	-31.581	-719.47	1098.6	30.443	769.35	1083.5	65.173	54.935	1	0	-2.7242	3.9208	-17.387	-15.217	4.7582	-2.5039	19.576	12.218	2.0339	1.4169	2.1882	-2.9989	1490.2
13.65	1366	78	NaN	7.0058	19.847	4.1007	-180.11	11.656	8.9587	-31.682	-719.33	1098.8	30.496	769.54	1083.5	66.124	55.294	1	0	-2.8063	3.8354	-17.384	-15.214	4.6145	-2.5061	19.261	12.242	1.8081	1.3293	1.877	-2.9721	1490.2
13.66	1367	78	NaN	6.9469	19.682	4.2314	-180.11	11.686	8.9465	-31.836	-719.33	1098.8	30.404	769.61	1083.6	66.083	54.802	1	0	-2.951	3.685	-17.38	-15.21	4.5533	-2.5032	19.097	12.271	1.6023	1.1818	1.7168	-2.9387	1490.3
13.67	1368	78	NaN	6.9112	19.491	4.3502	-180.1	11.748	8.942	-31.814	-719.3	1098.8	30.324	769.67	1083.6	66.052	55.107	1	0	-2.9945	3.6397	-17.378	-15.208	4.5215	-2.493	18.907	12.331	1.527	1.1467	1.5291	-2.8766	1490.3
13.68	1369	78	NaN	6.8877	19.305	4.4593	-180.1	11.81	8.9402	-31.716	-719.28	1098.8	30.25	769.73	1083.6	65.748	54.076	1	0	-3.0266	3.6064	-17.377	-15.207	4.5047	-2.4878	18.723	12.393	1.4781	1.1186	1.3464	-2.8138	1490.4
13.69	1370	78	NaN	6.8734	19.139	4.5884	-180.12	11.857	8.9385	-31.727	-719.32	1098.8	30.181	769.82	1083.6	66.839	54.89	1	0	-3.077	3.554	-17.374	-15.204	4.4928	-2.4967	18.557	12.439	1.4158	1.0573	1.1832	-2.7649	1490.5
13.7	1371	78	NaN	6.8909	18.965	4.8857	-180.12	11.9	8.937	-32.487	-719.59	1098.9	30.129	769.85	1083.6	66.556	56.124	1	0	-3.135	3.4938	-17.372	-15.202	4.4836	-2.5301	18.38	12.485	1.3487	0.96361	1.0086	-2.7167	1490.8
13.71	1372	78	NaN	6.8852	18.915	4.9688	-180.13	11.915	8.9573	-32.6	-719.61	1098.9	30.162	769.89	1083.6	65.927	55.173	1	0	-3.2081	3.4177	-17.372	-15.202	4.4724	-2.5421	18.329	12.501	1.2643	0.87564	0.95646	-2.701	1490.9
13.72	1373	78	NaN	6.8495	18.878	5.0384	-180.13	11.95	8.9665	-32.538	-719.59	1098.9	30.133	769.92	1083.6	64.962	55.507	1	0	-3.2634	3.3603	-17.373	-15.202	4.4402	-2.5409	18.291	12.537	1.1768	0.81934	0.91855	-2.6658	1490.9
13.73	1374	78	NaN	6.7851	18.864	5.07	-180.13	12	8.9664	-32.262	-719.5	1098.9	30.057	769.94	1083.6	65.522	57.166	1	0	-3.3039	3.3181	-17.373	-15.203	4.3892	-2.5265	18.279	12.585	1.0853	0.7916	0.90535	-2.6179	1490.8
13.74	1375	78	NaN	6.6985	18.936	4.9381	-180.13	12.032	8.9737	-31.517	-719.28	1098.8	30.023	769.97	1083.7	65.67	55.981	1	0	-3.2031	3.4229	-17.375	-15.204	4.3323	-2.4955	18.354	12.614	1.1292	0.92735	0.97946	-2.5909	1490.6
13.75	1376	78	NaN	6.6358	18.969	5.036	-180.14	12.082	9.0069	-31.309	-719.31	1098.8	30.053	770.02	1083.7	65.032	54.655	1	0	-3.0977	3.5324	-17.377	-15.206	4.2764	-2.497	18.389	12.663	1.1787	1.0354	1.012	-2.5437	1490.7
13.76	1377	78	NaN	6.605	19.006	5.1351	-180.15	12.102	9.0458	-31.258	-719.33	1098.7	30.131	770.06	1083.7	64.972	55.494	1	0	-3.0141	3.6194	-17.379	-15.209	4.2447	-2.5083	18.427	12.681	1.2306	1.1111	1.0471	-2.5279	1490.7
13.77	1378	78	NaN	6.5877	19.049	5.2667	-180.15	12.119	9.0531	-31.371	-719.36	1098.7	30.125	770.08	1083.7	64.959	54.657	1	0	-2.9447	3.6916	-17.383	-15.212	4.2234	-2.5152	18.471	12.697	1.2787	1.1763	1.088	-2.5154	1490.8
13.78	1379	78	NaN	6.574	19.106	5.4535	-180.14	12.152	9.0141	-31.614	-719.38	1098.7	29.977	770.06	1083.7	62.825	57.707	1	0	-2.9246	3.7125	-17.387	-15.217	4.2061	-2.5108	18.528	12.729	1.2815	1.2016	1.141	-2.4878	1490.8
13.79	1380	78	NaN	6.6087	19.23	5.6443	-180.15	12.171	9.0369	-31.638	-719.33	1098.7	30.027	770.09	1083.7	63.547	56.229	1	0	-2.9045	3.7334	-17.392	-15.221	4.238	-2.5235	18.653	12.748	1.3335	1.2099	1.261	-2.4738	1490.8
13.8	1381	78	NaN	6.6335	19.302	5.7321	-180.15	12.184	9.0296	-31.639	-719.28	1098.8	29.992	770.07	1083.7	63.229	56.563	1	0	-2.8844	3.7543	-17.396	-15.226	4.2638	-2.5187	18.724	12.762	1.3795	1.2356	1.3278	-2.464	1490.7
13.81	1382	78	NaN	6.6865	19.404	5.861	-180.15	12.189	9.032	-31.648	-719.24	1098.8	29.992	770.08	1083.8	62.587	56.988	1	0	-2.8642	3.7752	-17.4	-15.23	4.3165	-2.5189	18.826	12.767	1.4523	1.2563	1.4252	-2.4629	1490.7
13.82	1383	78	NaN	6.7647	19.538	6.0421	-180.15	12.188	9.0514	-31.676	-719.22	1098.8	30.038	770.11	1083.8	61.254	54.519	1	0	-2.8441	3.7961	-17.405	-15.235	4.3919	-2.5249	18.96	12.766	1.5478	1.2712	1.5551	-2.4685	1490.7
13.83	1384	78	NaN	6.831	19.644	6.1916	-180.14	12.19	9.075	-31.731	-719.24	1098.8	30.071	770.1	1083.8	59.783	57.105	0	0	-2.824	3.817	-17.409	-15.239	4.4548	-2.5206	19.067	12.767	1.6308	1.2965	1.6581	-2.4725	1490.7
13.84	1385	78	NaN	6.9151	19.709	6.2948	-180.14	12.212	9.0284	-31.709	-719.27	1098.8	29.918	770.05	1083.8	60.683	55.858	0	0	-2.8039	3.8379	-17.414	-15.244	4.5456	-2.5062	19.134	12.787	1.7417	1.3317	1.7202	-2.457	1490.7
13.85	1386	78	NaN	6.9835	19.743	6.3371	-180.13	12.215	9.0305	-31.619	-719.32	1098.7	29.918	770.03	1083.8	58.541	55.479	0	0	-2.7838	3.8588	-17.418	-15.248	4.6175	-2.5002	19.17	12.788	1.8337	1.3586	1.7521	-2.46	1490.7
13.86	1387	78	NaN	7.0541	19.715	6.4393	-180.14	12.205	9.0432	-31.845	-719.49	1098.7	29.96	770.03	1083.8	59.108	55.921	0	0	-2.7637	3.8798	-17.423	-15.253	4.6781	-2.5125	19.142	12.779	1.9144	1.3673	1.7189	-2.474	1490.9
13.87	1388	78	NaN	7.1423	19.605	6.6944	-180.14	12.192	9.0252	-32.662	-719.85	1098.8	29.926	770.03	1083.8	59.577	56.069	0	0	-2.7436	3.9007	-17.427	-15.257	4.7368	-2.5474	19.028	12.769	1.9932	1.3533	1.6007	-2.488	1491.3
13.88	1389	78	NaN	7.1668	19.599	6.6953	-180.15	12.182	9.0806	-32.638	-719.86	1098.8	30.091	770.04	1083.8	60.653	55.501	0	0	-2.7235	3.9216	-17.432	-15.261	4.7559	-2.5571	19.022	12.76	2.0324	1.3645	1.5902	-2.5016	1491.3
13.89	1390	78	NaN	7.2023	19.546	6.6926	-180.15	12.185	9.0417	-32.652	-719.93	1098.8	29.987	769.99	1083.8	60.47	55.291	0	0	-2.7033	3.9425	-17.436	-15.266	4.7949	-2.5595	18.97	12.761	2.0916	1.383	1.5335	-2.5045	1491.3
13.9	1391	78	NaN	7.2283	19.478	6.6974	-180.15	12.187	8.9971	-32.724	-720	1098.8	29.87	769.93	1083.8	61.062	55.737	0	0	-2.6832	3.9634	-17.441	-15.27	4.8226	-2.5602	18.902	12.764	2.1394	1.4032	1.4611	-2.5065	1491.3
13.91	1392	78	NaN	7.2418	19.394	6.7021	-180.15	12.183	8.9838	-32.829	-720.07	1098.9	29.845	769.89	1083.8	67.462	55.805	1	0	-2.6631	3.9843	-17.445	-15.275	4.8331	-2.5633	18.817	12.76	2.17	1.421	1.3721	-2.5151	1491.4
13.92	1393	78	NaN	7.2626	19.244	6.6655	-180.16	12.162	9.0004	-32.854	-720.18	1098.9	29.911	769.88	1083.9	76.374	55.725	1	0	-2.643	4.0052	-17.449	-15.279	4.8506	-2.5755	18.668	12.738	2.2076	1.4297	1.2189	-2.5416	1491.5
13.93	1394	78	NaN	7.2812	19.029	6.5989	-180.17	12.145	8.985	-32.827	-720.34	1098.8	29.874	769.84	1083.9	78.666	57.661	1	0	-2.6229	4.0261	-17.454	-15.284	4.8719	-2.5806	18.455	12.719	2.249	1.4455	1.0013	-2.5652	1491.6
13.94	1395	78	NaN	7.287	18.787	6.4981	-180.18	12.121	8.9773	-32.708	-720.52	1098.8	29.853	769.83	1083.9	80.065	56.755	1	0	-2.6028	4.047	-17.458	-15.288	4.8833	-2.5806	18.217	12.691	2.2805	1.4665	0.75896	-2.5974	1491.7
13.95	1396	78	NaN	7.2809	18.562	6.3903	-180.18	12.097	8.9726	-32.551	-720.7	1098.7	29.84	769.82	1083.9	80.244	54.725	1	0	-2.5827	4.068	-17.463	-15.293	4.884	-2.5773	17.996	12.664	2.3014	1.4906	0.53292	-2.629	1491.9
13.96	1397	78	NaN	7.2677	18.4	6.3121	-180.18	12.086	8.9597	-32.437	-720.81	1098.6	29.813	769.81	1084	79.808	54.921	1	0	-2.5626	4.0889	-17.467	-15.297	4.8763	-2.5735	17.837	12.65	2.3138	1.5154	0.36931	-2.647	1492
13.97	1398	78	NaN	7.2718	18.326	6.2838	-180.19	12.062	9.009	-32.397	-720.83	1098.6	29.968	769.85	1083.9	79.885	56.548	1	0	-2.5424	4.1098	-17.472	-15.302	4.8762	-2.5848	17.762	12.625	2.3337	1.525	0.29067	-2.6764	1492.1
13.98	1399	78	NaN	7.2407	18.142	6.2545	-180.18	12.058	8.9886	-32.459	-720.94	1098.6	29.904	769.8	1084	79.813	58.113	1	0	-2.5223	4.1307	-17.476	-15.306	4.8453	-2.5801	17.581	12.619	2.3229	1.5506	0.10436	-2.6866	1492.1
13.99	1400	78	NaN	7.193	17.936	6.2706	-180.18	12.042	8.9783	-32.674	-721.06	1098.5	29.879	769.77	1084	80.125	56.613	1	0	-2.5038	4.1499	-17.481	-15.31	4.7903	-2.5843	17.376	12.602	2.2865	1.5657	-0.10469	-2.7082	1492.2
14	1401	78	NaN	7.147	17.767	6.332	-180.18	12.008	9.0018	-32.985	-721.17	1098.5	29.967	769.81	1084	80.479	56.904	1	0	-2.5206	4.1325	-17.482	-15.312	4.7293	-2.6013	17.207	12.568	2.2088	1.5312	-0.27436	-2.744	1492.4
14.01	1402	78	NaN	7.139	17.684	6.3215	-180.17	12.009	8.959	-33.004	-721.25	1098.5	29.84	769.77	1084	81.749	57.034	1	0	-2.5424	4.1099	-17.484	-15.314	4.7255	-2.5847	17.126	12.568	2.1832	1.5252	-0.35791	-2.7464	1492.4
14.02	1403	78	NaN	7.133	17.636	6.3151	-180.17	11.981	8.9825	-33.034	-721.31	1098.5	29.915	769.82	1084	82.459	56.464	1	0	-2.5718	4.0792	-17.488	-15.318	4.7157	-2.5868	17.078	12.539	2.1439	1.4925	-0.41025	-2.7784	1492.5
14.03	1404	78	NaN	7.1287	17.617	6.3001	-180.16	11.958	8.9812	-33.035	-721.39	1098.5	29.921	769.86	1084	82.807	59.005	1	0	-2.6073	4.0424	-17.492	-15.322	4.7113	-2.5818	17.058	12.516	2.104	1.4606	-0.43417	-2.8058	1492.6
14.04	1405	78	NaN	7.1207	17.645	6.2933	-180.15	11.947	8.9648	-33.053	-721.46	1098.5	29.882	769.86	1084	81.871	58.11	1	0	-2.6543	3.9934	-17.498	-15.327	4.7043	-2.5714	17.087	12.506	2.0499	1.4221	-0.41102	-2.8217	1492.7
14.05	1406	78	NaN	7.1005	17.754	6.3266	-180.14	11.948	8.9799	-33.168	-721.48	1098.6	29.931	769.85	1084	80.276	57.323	1	0	-2.6848	3.9618	-17.502	-15.332	4.6777	-2.5671	17.194	12.508	1.9929	1.3946	-0.30829	-2.8237	1492.7
14.06	1407	78	NaN	7.1117	17.878	6.3206	-180.14	11.933	8.9786	-33.114	-721.46	1098.7	29.926	769.89	1084	79.064	59.648	1	0	-2.7177	3.9276	-17.506	-15.336	4.6913	-2.5615	17.315	12.496	1.9736	1.3661	-0.19112	-2.8399	1492.8
14.07	1408	78	NaN	7.1311	18.085	6.2967	-180.14	11.934	8.9886	-32.986	-721.48	1098.7	29.957	769.91	1084	77.566	55.266	1	0	-2.9024	3.7356	-17.52	-15.35	4.7144	-2.5521	17.52	12.499	1.812	1.1835	-0.00013797	-2.8508	1492.8
14.08	1409	78	NaN	7.1491	18.311	6.2918	-180.13	11.936	9.0093	-32.915	-721.49	1098.8	30.022	769.93	1084	77.004	56.468	1	0	-3.0266	3.6064	-17.531	-15.36	4.7327	-2.5504	17.743	12.504	1.7061	1.056	0.21248	-2.8565	1492.8
14.09	1410	78	NaN	7.1606	18.523	6.3315	-180.14	11.933	9.0286	-32.988	-721.43	1098.9	30.079	769.97	1084	77.509	58.436	1	0	-3.0668	3.5646	-17.536	-15.366	4.7392	-2.5603	17.951	12.505	1.6724	1.0043	0.41465	-2.8607	1492.8
14.1	1411	78	NaN	7.175	18.833	6.4117	-180.13	11.958	8.9697	-33.158	-721.35	1099.1	29.891	769.97	1084.1	79.397	55.347	1	0	-3.0489	3.5832	-17.54	-15.37	4.7542	-2.5508	18.255	12.536	1.7053	1.0325	0.71476	-2.8339	1492.7
14.11	1412	78	NaN	7.1953	19.041	6.4747	-180.12	11.963	8.9793	-33.31	-721.34	1099.2	29.911	770.01	1084.1	80.839	58.972	1	0	-3.014	3.6195	-17.544	-15.374	4.7679	-2.5479	18.46	12.544	1.7539	1.0716	0.91598	-2.8294	1492.8
14.12	1413	78	NaN	7.2265	19.254	6.515	-180.11	11.978	8.9715	-33.399	-721.37	1099.3	29.875	770.04	1084.1	81.09	60.348	1	0	-2.9753	3.6598	-17.548	-15.378	4.7971	-2.5405	18.671	12.562	1.8218	1.1193	1.1224	-2.8164	1492.8
14.13	1414	78	NaN	7.2652	19.462	6.5332	-180.1	12.003	8.9456	-33.423	-721.41	1099.4	29.782	770.08	1084.1	80.603	61.183	1	1	-2.9351	3.7016	-17.553	-15.382	4.8386	-2.5305	18.877	12.588	1.9036	1.1711	1.3245	-2.794	1492.9
14.14	1415	78	NaN	7.3004	19.577	6.5347	-180.1	12.02	8.9533	-33.404	-721.43	1099.4	29.797	770.11	1084.1	80.32	61.634	1	1	-2.8948	3.7434	-17.556	-15.386	4.8741	-2.5295	18.992	12.606	1.9793	1.2139	1.4357	-2.7801	1493
14.15	1416	78	NaN	7.3243	19.652	6.5835	-180.11	12.007	9.0133	-33.536	-721.47	1099.4	29.971	770.23	1084.1	79.572	62.342	1	1	-2.8794	3.7595	-17.562	-15.392	4.8865	-2.5494	19.064	12.595	2.0071	1.2101	1.5019	-2.7969	1493.1
14.16	1417	78	NaN	7.3779	19.713	6.5813	-180.11	12.03	9.016	-33.434	-721.5	1099.4	29.966	770.31	1084.1	78.462	61.584	1	1	-2.8962	3.742	-17.572	-15.402	4.9443	-2.5478	19.126	12.617	2.0481	1.1942	1.554	-2.7842	1493.2
14.17	1418	78	NaN	7.4347	19.752	6.563	-180.11	12.065	9.0168	-33.265	-721.51	1099.4	29.952	770.38	1084.1	77.834	63.74	1	1	-2.8385	3.8019	-17.576	-15.406	5.0083	-2.5399	19.165	12.651	2.1697	1.2621	1.5893	-2.7547	1493.3
14.18	1419	78	NaN	7.4689	19.758	6.5687	-180.11	12.089	9.0625	-33.206	-721.49	1099.4	30.075	770.47	1084.2	69.874	64.456	1	1	-2.7834	3.8593	-17.579	-15.409	5.0401	-2.5434	19.172	12.675	2.2568	1.3158	1.593	-2.7337	1493.4
14.19	1420	78	NaN	7.4975	19.733	6.6054	-180.14	12.137	9.019	-33.226	-721.43	1099.5	29.966	770.52	1084.2	63.753	63.571	1	1	-2.8531	3.7868	-17.583	-15.412	5.0722	-2.5699	19.149	12.722	2.2191	1.2169	1.566	-2.6908	1493.4
14.2	1421	78	NaN	7.4937	19.632	6.6659	-180.14	12.203	9.0902	-33.327	-721.31	1099.5	30.139	770.63	1084.2	58.863	63.723	1	1	-2.911	3.7266	-17.586	-15.416	5.0578	-2.5767	19.049	12.786	2.1468	1.1498	1.4627	-2.6292	1493.4
14.21	1422	78	NaN	7.4942	19.3	6.6228	-180.13	12.331	9.1426	-33.051	-721.11	1099.4	30.207	770.92	1084.3	59.673	63.295	1	1	-2.8575	3.7822	-17.587	-15.417	5.0665	-2.5562	18.722	12.909	2.209	1.226	1.135	-2.508	1493.4
14.22	1423	78	NaN	7.5062	18.803	6.4891	-180.11	12.507	9.151	-32.468	-720.88	1099.3	30.119	771.29	1084.5	59.245	65.361	1	1	-2.8764	3.7625	-17.588	-15.418	5.1045	-2.5154	18.236	13.075	2.228	1.2471	0.6476	-2.3435	1493.6
14.23	1424	78	NaN	7.5087	18.522	6.4503	-180.09	12.638	9.1944	-32.302	-720.87	1099.1	30.17	771.36	1084.5	62.013	64.146	1	1	-2.9838	3.6509	-17.59	-15.42	5.1115	-2.4843	17.961	13.199	2.1277	1.1666	0.37155	-2.2209	1493.6
14.24	1425	78	NaN	7.4855	18.126	6.4358	-180.04	12.824	9.1053	-32.148	-720.68	1099	29.77	771.56	1084.7	40.642	64.322	1	1	-3.0016	3.6324	-17.589	-15.419	5.1095	-2.4166	17.575	13.375	2.1079	1.2159	-0.014477	-2.0438	1493.6
14.25	1426	78	NaN	7.4635	17.89	6.453	-180.02	12.934	9.1066	-32.127	-720.56	1098.9	29.696	771.72	1084.7	74.123	64.959	1	1	-2.9949	3.6394	-17.587	-15.417	5.0912	-2.3956	17.345	13.479	2.0963	1.2438	-0.24292	-1.9381	1493.6
14.26	1427	78	NaN	7.4303	17.649	6.5182	-180.02	13.103	9.1797	-32.224	-720.39	1098.9	29.841	771.92	1084.8	71.64	64.135	1	1	-2.9714	3.6638	-17.584	-15.414	5.0488	-2.4047	17.11	13.641	2.0774	1.2591	-0.47384	-1.7726	1493.7
14.27	1428	78	NaN	7.3685	17.188	6.6363	-180.02	13.492	9.2661	-32.369	-720.05	1098.7	29.96	772.27	1085	73.245	64.335	1	1	-2.9742	3.6609	-17.58	-15.41	4.9769	-2.4103	16.665	14.015	2.0027	1.2506	-0.91518	-1.3954	1493.7
14.28	1429	78	NaN	7.2868	17.062	6.5228	-180.01	13.683	9.273	-31.767	-719.73	1098.4	29.924	772.56	1085.1	76.412	64.551	1	1	-3.0009	3.6331	-17.576	-15.406	4.9196	-2.3806	16.551	14.194	1.9187	1.2525	-1.0253	-1.2118	1493.6
14.29	1430	78	NaN	7.2555	16.912	6.5623	-180	13.892	9.2956	-31.712	-719.54	1098.4	29.929	772.82	1085.3	76.278	65.195	1	1	-3.0308	3.602	-17.571	-15.401	4.8903	-2.3669	16.409	14.394	1.8595	1.2351	-1.1624	-1.0068	1493.7
14.3	1431	78	NaN	7.2523	16.786	6.6073	-179.98	14.143	9.2905	-31.685	-719.36	1098.3	29.829	773.02	1085.4	77.5	63.186	1	1	-3.0644	3.5671	-17.566	-15.396	4.892	-2.3415	16.292	14.637	1.8276	1.2256	-1.2743	-0.75876	1493.7
14.31	1432	78	NaN	7.2741	16.695	6.6382	-179.95	14.474	9.2572	-31.591	-719.16	1098.2	29.62	773.24	1085.6	77.189	64.38	1	1	-3.0538	3.5782	-17.56	-15.39	4.9254	-2.3023	16.209	14.959	1.8717	1.2758	-1.3507	-0.43059	1493.7
14.32	1433	78	NaN	7.3582	16.568	6.891	-179.93	14.994	9.2854	-32.137	-719.05	1098.2	29.589	773.75	1085.8	78.058	64.349	1	1	-3.0454	3.5869	-17.554	-15.384	4.9904	-2.2996	16.091	15.47	1.945	1.2873	-1.4623	0.086229	1494.1
14.33	1434	78	NaN	7.385	16.583	6.954	-179.94	15.28	9.2888	-32.161	-718.92	1098.2	29.57	774.08	1085.9	78.162	63.441	1	1	-3.0889	3.5416	-17.549	-15.379	5.0174	-2.3098	16.112	15.75	1.9284	1.2318	-1.4371	0.37173	1494.3
14.34	1435	78	NaN	7.401	16.634	6.996	-179.93	15.514	9.382	-32.147	-718.8	1098.2	29.796	774.49	1086	77.632	63.781	1	1	-3.1888	3.4378	-17.544	-15.374	5.0257	-2.303	16.166	15.982	1.8369	1.1348	-1.3774	0.60829	1494.6
14.35	1436	78	NaN	7.4188	16.704	7.0349	-179.9	15.754	9.4905	-32.142	-718.71	1098.2	30.044	774.9	1086.1	73.462	63.638	1	1	-3.3363	3.2844	-17.538	-15.368	5.0347	-2.2833	16.239	16.22	1.6984	1.0011	-1.2997	0.85132	1494.9
14.36	1437	78	NaN	7.4454	16.793	7.0528	-179.89	16.037	9.4693	-32.092	-718.64	1098.3	29.914	775.17	1086.2	68.679	62.935	1	1	-3.4185	3.1989	-17.534	-15.364	5.0685	-2.2656	16.33	16.5	1.65	0.93327	-1.2038	1.1355	1495.1
14.37	1438	78	NaN	7.5031	16.982	6.9626	-179.88	16.42	9.5857	-31.65	-718.58	1098.3	30.176	775.7	1086.4	66.101	62.125	1	1	-3.4934	3.1211	-17.53	-15.36	5.1339	-2.2525	16.524	16.878	1.6405	0.86858	-1.0059	1.5176	1495.6
14.38	1439	78	NaN	7.5217	17.084	6.9475	-179.87	16.637	9.5715	-31.54	-718.55	1098.3	30.11	775.95	1086.5	66.063	62.054	1	1	-3.6349	2.974	-17.523	-15.353	5.1595	-2.2347	16.63	17.091	1.5246	0.73923	-0.8936	1.738	1495.8
14.39	1440	78	NaN	7.5221	17.253	7.0226	-179.89	16.909	9.5244	-31.694	-718.53	1098.4	29.984	776.43	1086.6	69.026	60.803	1	1	-3.8378	2.7631	-17.515	-15.345	5.1595	-2.2575	16.8	17.362	1.3217	0.50557	-0.71548	2.0174	1496.3
14.4	1441	78	NaN	7.5201	17.543	7.1718	-179.96	17.333	9.4993	-32.012	-718.5	1098.7	29.939	777.29	1086.9	75.162	61.92	1	1	-4.2379	2.347	-17.504	-15.334	5.1484	-2.3284	17.091	17.785	0.91047	0.018672	-0.41273	2.4512	1497.1
14.41	1442	78	NaN	7.5198	17.688	7.2568	-179.95	17.569	9.4142	-32.235	-718.51	1098.8	29.68	777.73	1086.9	77.608	61.655	1	1	-4.484	2.0912	-17.495	-15.325	5.1502	-2.3163	17.233	18.023	0.66622	-0.22513	-0.26229	2.6984	1497.6
14.42	1443	78	NaN	7.5315	17.809	7.2747	-179.94	17.796	9.4537	-32.266	-718.56	1098.8	29.801	778.14	1087	76.809	61.972	1	1	-4.6018	1.9687	-17.488	-15.318	5.1568	-2.3188	17.355	18.249	0.55505	-0.35008	-0.13339	2.9311	1498
14.43	1444	78	NaN	7.5515	17.937	7.2502	-179.95	18.073	9.3297	-32.175	-718.68	1098.9	29.462	778.7	1087	79.455	61.444	1	1	-4.7524	1.8121	-17.478	-15.308	5.1944	-2.3073	17.483	18.527	0.44195	-0.49521	0.0048237	3.2188	1498.7
14.44	1445	78	NaN	7.5714	18.061	7.2047	-179.96	18.367	9.1956	-32.027	-718.81	1099	29.091	779.31	1087.1	80.984	62.595	1	1	-4.9336	1.6238	-17.469	-15.299	5.2352	-2.2995	17.608	18.82	0.30163	-0.67573	0.13852	3.5211	1499.4
14.45	1446	78	NaN	7.5754	18.142	7.1702	-179.98	18.575	9.5088	-31.924	-718.9	1099	29.979	779.72	1087.3	81.223	62.024	1	1	-5.1908	1.3563	-17.463	-15.292	5.21	-2.3455	17.695	19.022	0.019149	-0.98921	0.23281	3.7296	1499.9
14.46	1447	78	NaN	7.5839	18.224	7.1787	-179.9	18.954	9.6582	-31.971	-719.01	1099.1	30.482	780.07	1087.5	81.62	62.123	1	1	-5.4371	1.1003	-17.455	-15.285	5.1982	-2.2905	17.78	19.398	-0.2389	-1.1903	0.32539	4.1129	1500.4
14.47	1448	78	NaN	7.5879	18.267	7.1869	-179.87	19.143	9.766	-31.987	-719.11	1099.2	30.844	780.58	1087.6	81.82	60.745	1	1	-5.6416	0.88771	-17.444	-15.274	5.1888	-2.2728	17.823	19.587	-0.45274	-1.3851	0.3784	4.3132	1501.1
14.48	1449	78	NaN	7.5901	18.268	7.1707	-179.84	19.373	9.7411	-31.908	-719.23	1099.2	30.811	780.95	1087.6	82.192	58.619	1	1	-5.846	0.67516	-17.434	-15.263	5.1961	-2.2376	17.825	19.816	-0.64991	-1.5625	0.39136	4.5524	1501.5
14.49	1450	78	NaN	7.5926	18.232	7.1227	-179.78	19.799	9.5509	-31.724	-719.41	1099.2	30.301	780.94	1087.7	81.903	60.821	1	1	-6.0505	0.4626	-17.423	-15.253	5.2253	-2.1494	17.793	20.238	-0.82518	-1.6868	0.37044	4.985	1501.7
14.5	1451	78	NaN	7.5882	18.17	7.1441	-179.79	19.911	9.6283	-31.765	-719.55	1099.2	30.567	781.35	1087.8	81.727	58.788	1	1	-5.9862	0.52944	-17.418	-15.248	5.2101	-2.1638	17.733	20.347	-0.77606	-1.6343	0.31515	5.0995	1502.2
14.51	1452	78	NaN	7.5953	18.1	7.0931	-179.78	20.049	9.607	-31.546	-719.68	1099.2	30.553	781.94	1087.9	80.807	60.743	1	1	-5.9986	0.51657	-17.41	-15.24	5.2272	-2.1465	17.668	20.481	-0.77132	-1.6299	0.25768	5.2407	1503
14.52	1453	78	NaN	7.5998	18.036	7.037	-179.77	20.175	9.5493	-31.3	-719.79	1099.2	30.428	782.43	1088	77.688	60.101	1	1	-6.268	0.23647	-17.393	-15.223	5.2468	-2.1187	17.609	20.601	-1.0212	-1.8822	0.21583	5.3781	1503.5
14.53	1454	78	NaN	7.597	17.98	7.0073	-179.75	20.279	9.489	-31.138	-719.88	1099.2	30.289	782.75	1088.1	73.308	59.394	1	1	-6.4361	0.061663	-17.382	-15.212	5.2561	-2.092	17.558	20.7	-1.18	-2.0303	0.17598	5.4875	1503.9
14.54	1455	78	NaN	7.5872	17.924	7.0259	-179.74	20.368	9.4592	-31.134	-719.95	1099.2	30.234	783.03	1088.2	67.485	58.05	1	1	-6.5253	-0.031088	-17.376	-15.206	5.249	-2.0773	17.507	20.785	-1.2763	-2.1084	0.13126	5.5793	1504.3
14.55	1456	78	NaN	7.5844	17.9	7.0412	-179.74	20.38	9.4835	-31.139	-719.98	1099.2	30.332	783.26	1088.3	68.773	56.603	1	1	-6.6115	-0.12067	-17.37	-15.2	5.2428	-2.0781	17.484	20.796	-1.3687	-2.1987	0.11352	5.5957	1504.5
14.56	1457	78	NaN	7.5896	17.865	7.0308	-179.72	20.418	9.5092	-31.008	-720.03	1099.2	30.46	783.57	1088.3	68.904	59.43	1	1	-6.6955	-0.20802	-17.365	-15.195	5.2487	-2.0659	17.452	20.831	-1.4468	-2.274	0.087091	5.6364	1504.9
14.57	1458	78	NaN	7.5944	17.827	7.0148	-179.71	20.466	9.508	-30.829	-720.11	1099.2	30.526	783.93	1088.4	68.707	61.379	1	1	-6.8747	-0.39428	-17.359	-15.189	5.2584	-2.0438	17.418	20.875	-1.6162	-2.4381	0.058445	5.6864	1505.3
14.58	1459	78	NaN	7.5901	17.798	7.0191	-179.69	20.496	9.4566	-30.72	-720.22	1099.1	30.442	784.22	1088.5	70.199	59.858	1	1	-7.011	-0.53604	-17.352	-15.182	5.262	-2.0176	17.391	20.902	-1.749	-2.5536	0.038896	5.7202	1505.7
14.59	1460	78	NaN	7.5915	17.773	7.0692	-179.65	20.526	9.3848	-30.782	-720.32	1099.1	30.235	784.28	1088.5	70.118	58.678	1	1	-7.0378	-0.56393	-17.343	-15.173	5.2692	-1.9739	17.371	20.929	-1.7686	-2.5378	0.0271	5.7554	1505.9
14.6	1461	78	NaN	7.6004	17.772	7.1048	-179.6	20.475	9.4249	-30.756	-720.44	1099.1	30.35	784.44	1088.6	74.803	58.037	1	1	-7.0669	-0.59414	-17.337	-15.167	5.2751	-1.9272	17.371	20.877	-1.7918	-2.5213	0.033687	5.7092	1506.2
14.61	1462	78	NaN	7.6167	17.792	7.1391	-179.56	20.405	9.4583	-30.707	-720.58	1099.1	30.459	784.57	1088.6	75.794	59.633	1	1	-7.0997	-0.62828	-17.333	-15.163	5.2897	-1.8827	17.393	20.804	-1.8101	-2.5109	0.059794	5.6412	1506.4
14.62	1463	78	NaN	7.6388	17.829	7.1751	-179.52	20.333	9.4551	-30.671	-720.73	1099.2	30.471	784.63	1088.7	75.901	58.236	1	1	-7.2581	-0.79298	-17.327	-15.156	5.3129	-1.8451	17.431	20.732	-1.9452	-2.6381	0.10457	5.5752	1506.6
14.63	1464	78	NaN	7.6597	17.869	7.2011	-179.49	20.233	9.5104	-30.675	-720.82	1099.2	30.625	784.67	1088.7	76.118	58.903	1	1	-7.4166	-0.95768	-17.32	-15.15	5.3281	-1.8235	17.471	20.631	-2.0885	-2.7811	0.15062	5.4815	1506.8
14.64	1465	78	NaN	7.6695	17.928	7.2428	-179.45	20.143	9.5708	-30.696	-720.92	1099.2	30.782	784.64	1088.7	76.018	56.127	1	1	-7.5153	-1.0603	-17.317	-15.147	5.3312	-1.7882	17.53	20.541	-2.1841	-2.8485	0.21272	5.3942	1506.9
14.65	1466	78	NaN	7.6827	17.976	7.2609	-179.41	20.089	9.5842	-30.666	-720.98	1099.2	30.803	784.55	1088.7	76.311	57.14	1	1	-7.6059	-1.1545	-17.313	-15.143	5.3446	-1.751	17.578	20.487	-2.2612	-2.9055	0.26475	5.3436	1506.8
14.66	1467	78	NaN	7.6939	18.041	7.2899	-179.37	20.018	9.5767	-30.667	-721.02	1099.2	30.763	784.42	1088.7	76.972	56.93	1	1	-7.6832	-1.2349	-17.307	-15.137	5.3572	-1.7092	17.643	20.416	-2.326	-2.944	0.3353	5.2783	1506.7
14.67	1468	78	NaN	7.6929	18.167	7.3853	-179.31	19.849	9.5942	-30.821	-721.12	1099.3	30.796	784.23	1088.7	76.939	60.146	1	1	-7.7284	-1.2819	-17.303	-15.133	5.349	-1.657	17.767	20.248	-2.3794	-2.9388	0.46434	5.1158	1506.7
14.68	1469	78	NaN	7.6904	18.306	7.4577	-179.28	19.479	9.4149	-30.917	-721.22	1099.3	30.266	784.49	1088.7	76.774	59.348	1	1	-7.7575	-1.3121	-17.299	-15.128	5.3636	-1.6086	17.903	19.883	-2.3939	-2.9207	0.60398	4.7542	1507
14.69	1470	78	NaN	7.6908	18.424	7.5014	-179.23	19.183	9.5245	-30.959	-721.36	1099.3	30.571	784.39	1088.7	76.544	60.948	1	1	-7.7608	-1.3156	-17.297	-15.127	5.3508	-1.5679	18.022	19.586	-2.41	-2.8836	0.7251	4.4593	1507
14.7	1471	78	NaN	7.692	18.53	7.5435	-179.17	18.914	9.506	-31.018	-721.49	1099.3	30.504	784.12	1088.7	76.613	62.221	1	1	-7.7461	-1.3003	-17.295	-15.125	5.352	-1.5096	18.126	19.318	-2.3941	-2.81	0.83058	4.1932	1506.9
14.71	1472	78	NaN	7.6926	18.624	7.5961	-179.13	18.64	9.2287	-31.124	-721.59	1099.4	29.699	783.83	1088.6	76.253	59.291	1	1	-7.7033	-1.2558	-17.294	-15.123	5.379	-1.4443	18.214	19.051	-2.3243	-2.7001	0.9203	3.9272	1506.7
14.72	1473	78	NaN	7.6928	18.691	7.6351	-179.18	18.359	9.3559	-31.209	-721.63	1099.4	30.126	783.8	1088.6	75.73	61.507	1	1	-7.6545	-1.2051	-17.293	-15.122	5.3597	-1.5095	18.281	18.769	-2.2948	-2.7146	0.98848	3.6462	1506.7
14.73	1474	78	NaN	7.6941	18.75	7.6775	-179.15	18.155	9.3319	-31.299	-721.67	1099.4	30.058	783.54	1088.6	75.553	62.063	1	1	-7.5938	-1.1419	-17.292	-15.122	5.3599	-1.4888	18.338	18.567	-2.2339	-2.6308	1.0453	3.4452	1506.5
14.74	1475	78	NaN	7.6949	18.816	7.7234	-179.11	17.858	9.363	-31.396	-721.69	1099.5	30.122	783.21	1088.5	74.829	62.922	1	1	-7.5686	-1.1157	-17.292	-15.122	5.354	-1.451	18.398	18.276	-2.2146	-2.5667	1.1062	3.1538	1506.2
14.75	1476	78	NaN	7.7013	18.879	7.7553	-179.06	17.482	9.4089	-31.449	-721.7	1099.5	30.223	782.83	1088.4	74.587	62.117	1	1	-7.549	-1.0954	-17.292	-15.122	5.3541	-1.4029	18.456	17.905	-2.1949	-2.4983	1.164	2.7832	1505.8
14.76	1477	78	NaN	7.7254	18.918	7.7418	-179	17.122	9.3105	-31.356	-721.72	1099.6	29.926	782.38	1088.3	73.835	61.711	1	1	-7.3608	-0.89975	-17.293	-15.122	5.3922	-1.3295	18.491	17.549	-1.9686	-2.2293	1.1987	2.4267	1505.4
14.77	1478	78	NaN	7.7536	18.918	7.739	-178.99	16.755	9.4403	-31.296	-721.74	1099.6	30.269	781.78	1088.3	73.14	62.031	1	1	-7.1645	-0.69562	-17.293	-15.123	5.4088	-1.3313	18.488	17.186	-1.7557	-2.0269	1.1944	2.0628	1504.8
14.78	1479	78	NaN	7.7698	18.915	7.7548	-178.98	16.47	9.4158	-31.318	-721.71	1099.6	30.186	781.35	1088.2	72.695	60.732	1	1	-6.9566	-0.47948	-17.294	-15.124	5.4266	-1.3224	18.481	16.903	-1.53	-1.8019	1.1874	1.7797	1504.4
14.79	1480	78	NaN	7.7834	18.899	7.7747	-178.97	16.175	9.4291	-31.359	-721.67	1099.6	30.199	781.08	1088.2	70.248	61.8	1	1	-6.6713	-0.1829	-17.296	-15.126	5.4376	-1.317	18.462	16.611	-1.2337	-1.4999	1.1664	1.4856	1504.1
14.8	1481	78	NaN	7.8008	18.864	7.7869	-178.96	15.815	9.5841	-31.369	-721.66	1099.6	30.587	780.91	1088.1	69.282	61.371	1	1	-6.3632	0.13745	-17.298	-15.128	5.4397	-1.317	18.424	16.255	-0.92355	-1.1795	1.1254	1.1273	1503.9
14.81	1482	78	NaN	7.8095	18.82	7.7926	-178.89	15.559	9.4134	-31.37	-721.62	1099.6	30.051	780.53	1088.1	68.714	60.579	1	1	-5.9951	0.52018	-17.31	-15.14	5.468	-1.2314	18.38	15.999	-0.52705	-0.71118	1.0707	0.85907	1503.4
14.82	1483	78	NaN	7.8163	18.75	7.7925	-178.89	15.247	9.5162	-31.367	-721.61	1099.6	30.272	780.22	1088.1	66.07	61.546	1	1	-5.6289	0.90085	-17.324	-15.154	5.4661	-1.2416	18.311	15.687	-0.16283	-0.34071	0.9865	0.53292	1503.1
14.83	1484	78	NaN	7.8207	18.675	7.7747	-178.89	14.921	9.5745	-31.325	-721.59	1099.6	30.374	779.92	1088	61.201	62.2	1	1	-5.5944	0.93674	-17.329	-15.159	5.4677	-1.2446	18.234	15.362	-0.12675	-0.30785	0.90533	0.20303	1502.8
14.84	1485	78	NaN	7.8243	18.579	7.732	-178.87	14.514	9.5235	-31.222	-721.55	1099.5	30.156	779.58	1088	57.764	62.384	0	1	-5.5599	0.97263	-17.334	-15.164	5.4829	-1.2156	18.137	14.956	-0.076963	-0.24295	0.80304	-0.20712	1502.4
14.85	1486	78	NaN	7.8321	18.409	7.6564	-178.85	13.834	9.4502	-31.028	-721.45	1099.5	29.798	779.08	1087.9	57.82	62.45	0	1	-5.5254	1.0085	-17.339	-15.168	5.5108	-1.1732	17.967	14.275	-0.014612	-0.16465	0.62884	-0.89293	1501.8
14.86	1487	78	NaN	7.8269	18.318	7.6401	-178.81	13.539	9.4525	-30.991	-721.36	1099.4	29.731	778.58	1087.9	58.579	65.88	0	1	-5.4909	1.0444	-17.343	-15.173	5.5086	-1.1287	17.877	13.98	0.017759	-0.084276	0.5339	-1.1931	1501.2
14.87	1488	78	NaN	7.8179	18.197	7.6379	-178.78	13.156	9.4456	-30.991	-721.25	1099.4	29.583	778.14	1088	59.286	65.349	0	1	-5.4563	1.0803	-17.348	-15.178	5.5045	-1.0896	17.76	13.592	0.048155	-0.0092947	0.4119	-1.5858	1500.7
14.88	1489	78	NaN	7.8057	18.077	7.6411	-178.74	12.734	9.4889	-31.004	-721.14	1099.3	29.568	777.81	1088	55.859	66.995	0	1	-5.4218	1.1162	-17.353	-15.183	5.4917	-1.0542	17.644	13.167	0.069862	0.062012	0.29132	-2.0162	1500.2
14.89	1490	78	NaN	7.7908	17.997	7.6428	-178.7	12.371	9.6318	-31.012	-721.05	1099.3	29.883	777.6	1088	58.351	67.594	0	1	-5.3873	1.1521	-17.358	-15.188	5.4639	-1.0239	17.565	12.803	0.076654	0.12816	0.20696	-2.3845	1499.9
14.9	1491	78	NaN	7.7821	17.915	7.6294	-178.73	12.149	9.6506	-30.949	-720.94	1099.3	29.911	777.23	1088.1	58.12	66.873	0	1	-5.3528	1.188	-17.363	-15.192	5.4558	-1.0566	17.487	12.576	0.10308	0.13134	0.1247	-2.6164	1499.5
14.91	1492	78	NaN	7.7681	17.787	7.6136	-178.68	11.739	9.7792	-30.859	-720.82	1099.2	30.049	776.99	1088.1	58.492	67.038	0	1	-5.3182	1.2239	-17.367	-15.197	5.4395	-1.012	17.362	12.163	0.12127	0.21189	-0.0054996	-3.034	1499.1
14.92	1493	78	NaN	7.7555	17.643	7.5929	-178.64	11.412	9.8888	-30.733	-720.68	1099.1	30.116	776.68	1088.1	57.293	67.673	0	1	-5.2837	1.2598	-17.372	-15.202	5.4284	-0.96994	17.221	11.833	0.14469	0.28981	-0.15078	-3.3693	1498.6
14.93	1494	78	NaN	7.7467	17.499	7.575	-178.64	11.271	9.9517	-30.596	-720.53	1099	30.101	776.24	1088.1	58.585	67.799	0	1	-5.2492	1.2956	-17.377	-15.207	5.4246	-0.96317	17.083	11.688	0.17537	0.33248	-0.29451	-3.5192	1498
14.94	1495	78	NaN	7.7409	17.371	7.5898	-178.66	11.276	10.058	-30.539	-720.39	1098.9	30.213	775.78	1088	58.52	65.28	0	1	-5.2147	1.3315	-17.382	-15.212	5.4157	-0.98731	16.954	11.694	0.201	0.34423	-0.42809	-3.5179	1497.4
14.95	1496	78	NaN	7.7327	17.28	7.6116	-178.68	11.421	10.142	-30.54	-720.32	1098.9	30.325	775.33	1088	60.384	66.602	0	1	-5.1802	1.3674	-17.387	-15.216	5.4024	-1.01	16.862	11.839	0.22222	0.35742	-0.52459	-3.3773	1496.9
14.96	1497	78	NaN	7.7291	17.195	7.6185	-178.7	11.657	10.182	-30.496	-720.26	1098.8	30.324	774.86	1087.9	59.276	63.318	0	1	-5.1456	1.4033	-17.391	-15.221	5.3997	-1.0272	16.777	12.075	0.25401	0.37616	-0.61474	-3.146	1496.4
14.97	1498	78	NaN	7.7254	17.107	7.6352	-178.73	12.016	10.195	-30.472	-720.2	1098.8	30.244	774.3	1087.8	59.031	59.821	0	1	-5.1111	1.4392	-17.396	-15.226	5.3989	-1.0591	16.687	12.436	0.28783	0.38016	-0.70897	-2.7904	1495.8
14.98	1499	78	NaN	7.7148	17.009	7.6956	-178.8	12.538	10.206	-30.562	-720.12	1098.7	30.156	773.61	1087.7	58.953	63.406	0	1	-5.0766	1.4751	-17.401	-15.231	5.3871	-1.1306	16.587	12.96	0.31047	0.3445	-0.81381	-2.2713	1495
14.99	1500	78	NaN	7.7116	16.962	7.737	-178.86	12.966	10.205	-30.613	-720.05	1098.7	30.08	773.26	1087.7	58.869	59.239	0	1	-5.0421	1.511	-17.406	-15.236	5.3842	-1.1894	16.54	13.388	0.34209	0.32164	-0.86606	-1.8476	1494.6
15	1501	78	NaN	7.713	16.932	7.7473	-178.87	13.21	10.272	-30.598	-720	1098.6	30.186	773.1	1087.6	57.931	61.7	0	1	-5.0076	1.5469	-17.411	-15.241	5.3818	-1.2037	16.508	13.635	0.37422	0.34315	-0.9032	-1.6059	1494.4
15.01	1502	78	NaN	7.7085	16.893	7.7703	-178.92	13.795	10.285	-30.608	-719.91	1098.6	30.083	772.67	1087.4	59.724	59.616	0	1	-4.973	1.5828	-17.416	-15.245	5.3801	-1.2532	16.465	14.223	0.40703	0.32959	-0.95018	-1.022	1493.9
15.02	1503	78	NaN	7.6975	16.839	7.8169	-179.05	14.844	10.232	-30.662	-719.75	1098.5	29.74	771.91	1087.3	57.82	59.908	0	1	-4.9385	1.6187	-17.42	-15.25	5.3787	-1.3666	16.407	15.275	0.44023	0.25211	-1.0132	0.0251	1492.9
15.03	1504	78	NaN	7.7046	16.806	7.8237	-179.14	15.566	10.369	-30.614	-719.66	1098.5	30.024	771.62	1087.1	57.451	60.246	0	1	-4.904	1.6545	-17.425	-15.255	5.3761	-1.4721	16.369	16.003	0.4721	0.18247	-1.056	0.74784	1492.6
15.04	1505	78	NaN	7.6998	16.8	7.8017	-179.21	16.136	10.297	-30.529	-719.56	1098.4	29.706	771.33	1087.1	57.177	59.102	0	1	-4.8695	1.6904	-17.43	-15.26	5.3862	-1.5212	16.363	16.574	0.51669	0.16928	-1.0674	1.3139	1492.1
15.05	1506	78	NaN	7.6865	16.789	7.8003	-179.29	16.748	10.299	-30.521	-719.48	1098.4	29.624	771.14	1087	57.397	59.911	0	1	-4.5527	2.0197	-17.424	-15.254	5.3759	-1.5984	16.351	17.186	0.82318	0.42132	-1.0734	1.9325	1491.9
15.06	1507	78	NaN	7.6729	16.775	7.8042	-179.36	17.285	10.347	-30.535	-719.43	1098.4	29.702	771.05	1087	56.608	55.227	0	1	-4.2031	2.3833	-17.417	-15.247	5.3585	-1.6775	16.336	17.724	1.1555	0.70576	-1.0809	2.4771	1491.7
15.07	1508	78	NaN	7.6715	16.774	7.7705	-179.38	17.489	10.297	-30.438	-719.41	1098.4	29.53	771.02	1087	57.35	57.844	0	1	-3.8534	2.7469	-17.41	-15.24	5.3675	-1.6862	16.336	17.927	1.5141	1.0607	-1.0745	2.6873	1491.7
15.08	1509	78	NaN	7.6487	16.788	7.7902	-179.51	17.93	10.268	-30.503	-719.32	1098.4	29.441	771.19	1087	55.673	58.219	0	1	-3.5037	3.1104	-17.403	-15.233	5.3457	-1.8083	16.35	18.368	1.842	1.3021	-1.0536	3.1349	1491.8
15.09	1510	78	NaN	7.6263	16.801	7.8169	-179.61	18.263	10.301	-30.591	-719.25	1098.4	29.571	771.39	1087	57.234	57.107	0	1	-3.154	3.474	-17.396	-15.226	5.3151	-1.9198	16.364	18.7	2.1612	1.5542	-1.032	3.4743	1491.9
15.1	1511	78	NaN	7.6105	16.809	7.8382	-179.69	18.482	10.293	-30.659	-719.21	1098.4	29.602	771.54	1087.1	57.568	58.187	0	1	-2.9522	3.6838	-17.395	-15.225	5.2957	-2.0064	16.374	18.917	2.3435	1.6774	-1.0209	3.6921	1492
15.11	1512	78	NaN	7.6036	16.809	7.848	-179.76	18.589	10.194	-30.687	-719.2	1098.4	29.369	771.61	1087.1	57.557	57.772	0	1	-2.8684	3.7709	-17.398	-15.228	5.2967	-2.0623	16.377	19.022	2.4283	1.7086	-1.0211	3.7939	1492.1
15.12	1513	78	NaN	7.595	16.814	7.8616	-179.79	18.594	10.175	-30.735	-719.17	1098.4	29.362	771.76	1087.1	56.3	56.562	0	1	-2.8366	3.804	-17.402	-15.232	5.2868	-2.1026	16.384	19.025	2.4502	1.7014	-1.0181	3.7935	1492.2
15.13	1514	78	NaN	7.5951	16.827	7.8544	-179.84	18.451	10.199	-30.698	-719.15	1098.3	29.473	772.03	1087.2	56.934	57.266	0	1	-2.8242	3.8168	-17.406	-15.236	5.2844	-2.151	16.399	18.879	2.4601	1.6658	-1.007	3.6431	1492.4
15.14	1515	78	NaN	7.5956	16.836	7.8676	-179.87	18.261	10.215	-30.728	-719.12	1098.3	29.575	772.27	1087.3	57.352	55.967	0	1	-2.8508	3.7891	-17.409	-15.239	5.2802	-2.1857	16.41	18.686	2.4293	1.6034	-0.99916	3.4473	1492.6
15.15	1516	78	NaN	7.5972	16.841	7.8883	-179.88	18.038	10.233	-30.781	-719.09	1098.4	29.695	772.47	1087.3	57.17	58.422	0	1	-2.8687	3.7706	-17.413	-15.243	5.2754	-2.2011	16.418	18.462	2.4067	1.5695	-0.99557	3.219	1492.8
15.16	1517	78	NaN	7.6061	16.849	7.8617	-179.87	17.751	10.31	-30.667	-719.07	1098.3	29.965	772.65	1087.4	58.291	57.557	0	1	-2.8518	3.7881	-17.419	-15.248	5.2785	-2.1985	16.428	18.171	2.4267	1.5896	-0.99065	2.9231	1493
15.17	1518	78	NaN	7.6052	16.838	7.8948	-179.88	17.405	10.305	-30.771	-719.08	1098.3	30.037	772.82	1087.5	56.852	57.323	0	1	-2.8674	3.7719	-17.424	-15.254	5.2712	-2.2147	16.42	17.823	2.4038	1.5572	-1.0034	2.569	1493.2
15.18	1519	78	NaN	7.6297	16.822	7.9024	-179.85	16.717	10.358	-30.772	-719.08	1098.3	30.345	773.06	1087.5	56.264	55.447	0	1	-2.9075	3.7302	-17.429	-15.258	5.2843	-2.1935	16.409	17.13	2.3768	1.5367	-1.0197	1.8716	1493.4
15.19	1520	78	NaN	7.6594	16.808	7.892	-179.8	15.978	10.402	-30.713	-719.08	1098.3	30.627	773.33	1087.6	56.699	59.084	0	1	-3.0038	3.6301	-17.434	-15.264	5.3058	-2.1547	16.398	16.388	2.3021	1.4754	-1.0358	1.124	1493.7
15.2	1521	78	NaN	7.6733	16.8	7.8792	-179.77	15.476	10.367	-30.663	-719.08	1098.2	30.634	773.54	1087.6	57.041	65.657	0	1	-3.1153	3.5142	-17.439	-15.269	5.3216	-2.1222	16.391	15.885	2.2064	1.392	-1.0481	0.61653	1493.9
15.21	1522	78	NaN	7.6742	16.796	7.9041	-179.76	15.16	10.311	-30.741	-719.09	1098.2	30.593	773.76	1087.6	58.541	65.577	0	1	-3.2527	3.3713	-17.444	-15.274	5.3215	-2.112	16.386	15.569	2.0688	1.2593	-1.0574	0.29551	1494.1
15.22	1523	78	NaN	7.6787	16.787	7.929	-179.7	14.306	10.197	-30.818	-719.09	1098.2	30.524	774.01	1087.5	57.979	64.226	0	1	-3.3702	3.2492	-17.447	-15.277	5.3261	-2.0533	16.379	14.714	1.9559	1.1958	-1.0679	-0.56329	1494.4
15.23	1524	78	NaN	7.6823	16.78	7.9427	-179.64	13.54	10.165	-30.867	-719.1	1098.2	30.655	774.25	1087.5	57.51	58.756	0	1	-3.4766	3.1385	-17.45	-15.279	5.3232	-1.9954	16.372	13.949	1.8466	1.1431	-1.0779	-1.331	1494.6
15.24	1525	78	NaN	7.685	16.775	7.9396	-179.58	13.011	10.225	-30.872	-719.12	1098.1	30.983	774.4	1087.4	58.687	57.156	0	0	-3.5721	3.0393	-17.452	-15.282	5.3135	-1.95	16.364	13.422	1.7414	1.0893	-1.0884	-1.8603	1494.8
15.25	1526	78	NaN	7.692	16.765	7.9154	-179.52	12.435	10.248	-30.811	-719.14	1098.1	31.234	774.34	1087.3	57.107	55.087	0	0	-3.6593	2.9486	-17.454	-15.284	5.3131	-1.8949	16.352	12.848	1.6538	1.0537	-1.1028	-2.4361	1494.8
15.26	1527	78	NaN	7.6955	16.744	7.9086	-179.47	12.136	10.156	-30.81	-719.2	1098.1	31.054	774.23	1087.2	56.907	55.698	0	0	-4.078	2.5133	-17.466	-15.296	5.3235	-1.8462	16.329	12.551	1.2455	0.66709	-1.1369	-2.7444	1494.8
15.27	1528	78	NaN	7.6936	16.726	7.8977	-179.43	11.833	10.119	-30.808	-719.27	1098	31.028	774.12	1087.1	57.849	55.28	0	0	-4.3951	2.1836	-17.476	-15.306	5.3225	-1.8011	16.308	12.251	0.92739	0.38247	-1.1681	-3.0545	1494.7
15.28	1529	78	NaN	7.6868	16.715	7.8905	-179.39	11.568	10.155	-30.823	-719.35	1098	31.196	774.02	1087	57.401	54.091	0	0	-4.4052	2.1731	-17.481	-15.311	5.3088	-1.7727	16.293	11.99	0.90353	0.40036	-1.1886	-3.3209	1494.7
15.29	1530	78	NaN	7.677	16.713	7.8995	-179.38	11.427	10.255	-30.881	-719.4	1098	31.505	773.95	1086.9	55.959	54.815	0	0	-4.4789	2.0965	-17.486	-15.316	5.2848	-1.7755	16.286	11.854	0.80582	0.32095	-1.1993	-3.4617	1494.7
15.3	1531	78	NaN	7.6748	16.717	7.9361	-179.39	11.424	10.305	-31.016	-719.48	1098	31.648	773.67	1086.7	58.311	56.949	0	0	-4.5874	1.9837	-17.49	-15.319	5.2716	-1.7885	16.285	11.855	0.68428	0.19523	-1.2047	-3.4642	1494.5
15.31	1532	78	NaN	7.6707	16.727	7.9448	-179.4	11.506	10.319	-31.059	-719.54	1097.9	31.686	773.4	1086.6	58.304	56.269	0	0	-4.7534	1.8112	-17.493	-15.323	5.2641	-1.8089	16.292	11.941	0.51077	0.0022905	-1.2013	-3.3823	1494.3
15.32	1533	78	NaN	7.6636	16.748	7.9506	-179.42	11.717	10.289	-31.105	-719.61	1097.9	31.558	773.02	1086.5	58.481	55.411	0	0	-4.9194	1.6386	-17.497	-15.327	5.2597	-1.8225	16.31	12.154	0.34032	-0.18398	-1.1867	-3.1727	1494
15.33	1534	78	NaN	7.6539	16.778	7.9598	-179.44	12.055	10.232	-31.179	-719.7	1097.9	31.305	772.52	1086.5	57.12	56.324	0	0	-5.0648	1.4873	-17.502	-15.332	5.2562	-1.8389	16.339	12.493	0.19135	-0.35158	-1.1625	-2.8382	1493.6
15.34	1535	78	NaN	7.6454	16.812	7.9468	-179.53	12.428	10.214	-31.182	-719.8	1097.9	31.21	772.13	1086.5	58.423	54.858	0	0	-5.1879	1.3594	-17.508	-15.338	5.2507	-1.9269	16.373	12.867	0.062786	-0.56744	-1.135	-2.4702	1493.3
15.35	1536	78	NaN	7.6275	16.849	7.9495	-179.56	12.777	10.242	-31.238	-719.88	1097.9	31.172	771.82	1086.4	55.641	53.831	0	0	-5.2649	1.2793	-17.516	-15.346	5.2317	-1.9593	16.408	13.218	-0.033228	-0.67999	-1.108	-2.128	1493.1
15.36	1537	78	NaN	7.6153	16.879	7.9484	-179.59	13.063	10.29	-31.267	-719.96	1097.9	31.209	771.6	1086.4	56.032	54.426	0	0	-5.3823	1.1573	-17.523	-15.353	5.2168	-1.992	16.438	13.504	-0.16552	-0.8347	-1.0853	-1.8485	1492.9
15.37	1538	78	NaN	7.6065	16.904	7.9465	-179.62	13.31	10.348	-31.281	-720.03	1097.9	31.302	771.44	1086.4	56.957	55.668	0	0	-5.519	1.0151	-17.529	-15.358	5.2037	-2.0255	16.462	13.752	-0.31532	-1.0104	-1.0662	-1.6063	1492.8
15.38	1539	78	NaN	7.5933	16.929	7.954	-179.64	13.574	10.411	-31.324	-720.08	1097.9	31.414	771.28	1086.4	56.808	55.226	0	0	-5.6567	0.87199	-17.539	-15.369	5.1844	-2.0458	16.488	14.016	-0.47225	-1.1738	-1.0513	-1.353	1492.7
15.39	1540	78	NaN	7.602	16.97	7.9159	-179.64	13.946	10.411	-31.193	-720.17	1097.9	31.275	771.1	1086.5	57.604	54.567	0	0	-5.7705	0.75368	-17.545	-15.375	5.2033	-2.0436	16.53	14.386	-0.56716	-1.2899	-1.0158	-0.9893	1492.6
15.4	1541	78	NaN	7.5994	17	7.9238	-179.66	14.293	10.39	-31.226	-720.25	1097.9	31.094	770.92	1086.5	55.934	55.079	0	0	-5.8459	0.67527	-17.546	-15.376	5.2063	-2.0535	16.561	14.732	-0.63962	-1.3782	-0.98518	-0.64314	1492.5
15.41	1542	78	NaN	7.5982	17.028	7.9459	-179.68	14.619	10.353	-31.292	-720.32	1098	30.903	770.78	1086.5	58.222	56.419	0	0	-5.9037	0.61515	-17.551	-15.381	5.2097	-2.0658	16.589	15.059	-0.694	-1.4507	-0.96227	-0.32202	1492.4
15.42	1543	78	NaN	7.6058	17.056	7.9566	-179.69	14.902	10.309	-31.292	-720.38	1098	30.734	770.7	1086.5	58.25	55.616	0	0	-5.9272	0.59073	-17.565	-15.395	5.2238	-2.0726	16.616	15.342	-0.70342	-1.4819	-0.94895	-0.052421	1492.4
15.43	1544	78	NaN	7.6165	17.064	7.9365	-179.69	14.989	10.287	-31.209	-720.41	1097.9	30.647	770.68	1086.5	57.311	54.537	0	0	-5.8927	0.62663	-17.573	-15.403	5.241	-2.0673	16.624	15.429	-0.65169	-1.4407	-0.94941	0.026241	1492.4
15.44	1545	78	NaN	7.6212	17.089	7.9452	-179.72	15.202	10.288	-31.204	-720.46	1098	30.671	770.63	1086.4	57.688	54.491	0	0	-5.8347	0.68693	-17.579	-15.409	5.245	-2.0979	16.647	15.644	-0.5897	-1.4109	-0.93203	0.23509	1492.4
15.45	1546	78	NaN	7.6278	17.116	7.956	-179.73	15.428	10.373	-31.195	-720.49	1098	30.94	770.5	1086.4	57.896	55.055	0	0	-5.8212	0.70099	-17.582	-15.412	5.2414	-2.1118	16.672	15.872	-0.57973	-1.4108	-0.90983	0.46046	1492.3
15.46	1547	78	NaN	7.6356	17.137	7.9625	-179.71	15.598	10.485	-31.177	-720.52	1098	31.283	770.35	1086.4	58.112	55.306	0	0	-5.7926	0.73069	-17.585	-15.415	5.2366	-2.1057	16.692	16.043	-0.55599	-1.375	-0.89382	0.62813	1492.2
15.47	1548	78	NaN	7.6392	17.141	7.9659	-179.7	15.627	10.478	-31.174	-720.53	1098	31.281	770.37	1086.4	58.04	55.758	0	0	-5.7423	0.78301	-17.59	-15.419	5.2404	-2.1001	16.696	16.072	-0.50185	-1.3171	-0.89391	0.65306	1492.3
15.48	1549	78	NaN	7.6365	17.166	7.9788	-179.71	15.635	10.507	-31.167	-720.56	1098	31.454	770.53	1086.3	57.329	55.726	0	0	-5.7655	0.75886	-17.594	-15.424	5.2316	-2.1197	16.719	16.082	-0.53389	-1.3609	-0.87519	0.65813	1492.5
15.49	1550	78	NaN	7.6345	17.187	7.9849	-179.72	15.551	10.445	-31.136	-720.57	1098	31.386	770.78	1086.3	56.287	53.543	0	0	-5.8111	0.71149	-17.598	-15.428	5.2339	-2.1168	16.74	15.998	-0.57719	-1.4053	-0.85796	0.56967	1492.7
15.5	1551	78	NaN	7.6328	17.197	7.9902	-179.71	15.482	10.39	-31.117	-720.58	1098	31.311	770.89	1086.3	58.994	54.121	0	0	-5.829	0.69289	-17.603	-15.432	5.236	-2.1033	16.751	15.927	-0.59293	-1.4104	-0.85131	0.49515	1492.8
15.51	1552	78	NaN	7.6295	17.193	8.0018	-179.69	15.482	10.402	-31.139	-720.59	1097.9	31.38	770.77	1086.4	59.159	56.086	0	0	-5.8322	0.68952	-17.607	-15.437	5.229	-2.09	16.748	15.926	-0.6032	-1.4005	-0.85891	0.48971	1492.7
15.52	1553	78	NaN	7.6131	17.198	8.0302	-179.67	15.16	10.201	-31.199	-720.58	1097.9	30.929	771.24	1086.5	55.611	57.693	0	0	-5.7886	0.73482	-17.61	-15.44	5.2283	-2.0563	16.758	15.6	-0.56032	-1.3214	-0.85247	0.16002	1493.2
15.53	1554	78	NaN	7.6136	17.201	8.0224	-179.66	14.947	10.109	-31.153	-720.54	1097.9	30.773	771.45	1086.5	57.768	56.662	0	0	-5.765	0.75936	-17.613	-15.443	5.2368	-2.0358	16.763	15.385	-0.52819	-1.2764	-0.85067	-0.058468	1493.3
15.54	1555	78	NaN	7.6159	17.197	8.0103	-179.64	14.74	10.074	-31.097	-720.51	1097.9	30.772	771.61	1086.5	56.575	56.137	0	0	-5.7684	0.75587	-17.617	-15.447	5.2416	-2.0191	16.761	15.176	-0.52683	-1.2632	-0.85617	-0.2709	1493.5
15.55	1556	78	NaN	7.6169	17.186	8.0057	-179.63	14.463	10.078	-31.063	-720.49	1097.9	30.914	771.82	1086.6	57.137	56.826	0	0	-5.8349	0.68669	-17.621	-15.451	5.2387	-2.0108	16.753	14.896	-0.59618	-1.3241	-0.86811	-0.55512	1493.6
15.56	1557	78	NaN	7.6228	17.173	8.0104	-179.64	14.002	10.12	-31.051	-720.43	1097.9	31.303	772.15	1086.7	58.33	55.476	0	0	-5.8949	0.62436	-17.625	-15.455	5.2306	-2.0319	16.743	14.432	-0.66425	-1.4076	-0.88162	-1.0228	1493.9
15.57	1558	78	NaN	7.6162	17.163	8.036	-179.65	13.758	10.089	-31.133	-720.37	1097.9	31.36	772.33	1086.7	57.946	55.404	0	0	-5.8119	0.71068	-17.629	-15.459	5.2188	-2.0511	16.735	14.186	-0.59304	-1.3404	-0.89407	-1.2733	1494
15.58	1559	78	NaN	7.6206	17.147	8.0404	-179.67	13.521	10.072	-31.132	-720.33	1097.8	31.466	772.52	1086.7	56.615	56.552	0	0	-5.7158	0.81057	-17.635	-15.465	5.2194	-2.0746	16.721	13.947	-0.49636	-1.2641	-0.91399	-1.5181	1494.2
15.59	1560	78	NaN	7.6302	17.127	8.0339	-179.69	13.216	10.068	-31.098	-720.3	1097.8	31.647	772.8	1086.7	58.242	54.992	0	0	-5.4828	1.0527	-17.651	-15.481	5.2239	-2.0976	16.703	13.641	-0.25896	-1.0448	-0.94842	-1.8404	1494.5
15.6	1561	78	NaN	7.6364	17.11	8.0314	-179.7	12.802	10.058	-31.099	-720.24	1097.8	31.864	773.21	1086.7	57.625	56.285	0	0	-5.2499	1.2949	-17.667	-15.497	5.2223	-2.1125	16.685	13.227	-0.027601	-0.81759	-0.98242	-2.2696	1494.8
15.61	1562	78	NaN	7.6446	17.106	8.0084	-179.69	12.59	9.9355	-31.019	-720.18	1097.8	31.691	773.31	1086.7	58.35	55.602	0	0	-5.017	1.5371	-17.683	-15.513	5.2402	-2.0966	16.681	13.015	0.22328	-0.55955	-1.0026	-2.4984	1494.8
15.62	1563	78	NaN	7.6449	17.101	8.0091	-179.68	12.367	9.8852	-31.031	-720.12	1097.8	31.71	773.45	1086.7	59.429	55.186	0	0	-4.8873	1.6719	-17.686	-15.516	5.2394	-2.0805	16.676	12.792	0.35215	-0.40864	-1.0105	-2.724	1494.9
15.63	1564	78	NaN	7.6552	17.101	8.0283	-179.65	12.115	9.8397	-31.073	-720.04	1097.8	31.794	773.6	1086.7	57.045	55.127	0	0	-4.8035	1.759	-17.687	-15.517	5.2451	-2.0558	16.676	12.54	0.44159	-0.29674	-1.011	-2.9764	1495
15.64	1565	78	NaN	7.6711	17.103	8.053	-179.62	11.842	9.7829	-31.119	-719.94	1097.8	31.901	773.75	1086.7	57.387	54.923	0	0	-4.827	1.7346	-17.69	-15.52	5.2552	-2.0338	16.678	12.267	0.4282	-0.29923	-1.0121	-3.2531	1495.1
15.65	1566	78	NaN	7.6447	17.087	8.0439	-179.65	11.613	9.7723	-31.189	-719.93	1097.7	32.1	773.92	1086.7	57.522	55.656	0	0	-4.8397	1.7214	-17.691	-15.521	5.2187	-2.072	16.664	12.036	0.37902	-0.35058	-1.0271	-3.4853	1495.2
15.66	1567	78	NaN	7.6387	17.085	8.0606	-179.64	11.369	9.7579	-31.264	-719.88	1097.8	32.231	774.08	1086.7	58.358	57.009	0	0	-4.8424	1.7186	-17.69	-15.52	5.205	-2.0734	16.662	11.792	0.36261	-0.35479	-1.0286	-3.7283	1495.3
15.67	1568	78	NaN	7.6361	17.086	8.054	-179.63	11.043	9.6951	-31.273	-719.8	1097.7	32.269	774.32	1086.7	58.157	55.344	0	0	-4.8423	1.7187	-17.69	-15.519	5.2009	-2.0698	16.665	11.465	0.35855	-0.35114	-1.0247	-4.0544	1495.5
15.68	1569	78	NaN	7.6319	17.091	8.0403	-179.62	10.671	9.611	-31.274	-719.72	1097.7	32.276	774.62	1086.8	55.834	54.535	0	0	-4.839	1.7222	-17.688	-15.518	5.1968	-2.0554	16.673	11.089	0.3578	-0.33324	-1.0153	-4.4292	1495.7
15.69	1570	78	NaN	7.6229	17.101	8.0525	-179.58	10.318	9.5542	-31.36	-719.61	1097.7	32.342	774.93	1086.9	56.336	54.067	0	0	-4.8274	1.7342	-17.685	-15.515	5.1822	-2.0165	16.688	10.731	0.35483	-0.28226	-0.99777	-4.7839	1495.9
15.7	1571	78	NaN	7.6189	17.099	8.0256	-179.58	10.077	9.4916	-31.301	-719.58	1097.7	32.378	775.14	1087	55.335	54.839	0	0	-4.8151	1.747	-17.682	-15.512	5.1794	-2.023	16.689	10.487	0.36429	-0.27608	-0.99319	-5.025	1496.1
15.71	1572	78	NaN	7.6047	17.108	8.0319	-179.61	9.724	9.4948	-31.364	-719.5	1097.7	32.673	775.53	1087.1	56.414	56.899	0	0	-4.8084	1.7539	-17.679	-15.509	5.152	-2.0672	16.702	10.129	0.34359	-0.31328	-0.97638	-5.3793	1496.4
15.72	1573	78	NaN	7.5948	17.117	8.0471	-179.65	9.4052	9.497	-31.447	-719.42	1097.7	32.933	775.9	1087.2	56.585	56.295	0	0	-4.866	1.6941	-17.675	-15.505	5.1295	-2.1121	16.716	9.8065	0.2635	-0.41807	-0.95949	-5.6986	1496.7
15.73	1574	78	NaN	7.5955	17.121	8.0545	-179.67	9.1943	9.4621	-31.491	-719.38	1097.7	33.005	776.16	1087.3	56.208	57.064	0	0	-4.9803	1.5752	-17.672	-15.502	5.1261	-2.1382	16.723	9.5924	0.14578	-0.56297	-0.94841	-5.9091	1497
15.74	1575	78	NaN	7.5921	17.126	8.0475	-179.69	9.0012	9.42	-31.513	-719.3	1097.7	33.057	776.39	1087.4	58.252	54.981	0	0	-5.0045	1.5501	-17.669	-15.499	5.1201	-2.1633	16.735	9.393	0.11562	-0.61324	-0.93438	-6.1057	1497.1
15.75	1576	78	NaN	7.5939	17.132	8.0567	-179.7	8.9111	9.3741	-31.569	-719.24	1097.7	33.032	776.52	1087.5	58.367	54.61	0	0	-5.0178	1.5362	-17.666	-15.496	5.1209	-2.1779	16.744	9.2994	0.10309	-0.64173	-0.92218	-6.1968	1497.2
15.76	1577	78	NaN	7.5981	17.137	8.0551	-179.72	8.8849	9.3593	-31.59	-719.18	1097.6	33.09	776.61	1087.6	56.505	54.945	0	0	-5.076	1.4757	-17.662	-15.492	5.1222	-2.1969	16.752	9.2696	0.046136	-0.72119	-0.91042	-6.2226	1497.2
15.77	1578	78	NaN	7.6016	17.136	8.0478	-179.74	8.9164	9.36	-31.596	-719.13	1097.6	33.182	776.64	1087.7	57.629	53.616	0	0	-5.1471	1.4018	-17.658	-15.488	5.1217	-2.2199	16.755	9.2975	-0.025408	-0.81817	-0.90289	-6.1906	1497.2
15.78	1579	78	NaN	7.5997	17.128	8.0553	-179.76	9.0076	9.3326	-31.654	-719.1	1097.6	33.157	776.59	1087.7	56.967	55.812	0	0	-5.2341	1.3113	-17.655	-15.484	5.1185	-2.2402	16.75	9.3865	-0.1156	-0.92884	-0.90502	-6.0979	1497.1
15.79	1580	78	NaN	7.6022	17.125	8.0519	-179.78	9.1201	9.2965	-31.661	-719.06	1097.6	33.109	776.57	1087.7	57.898	54.543	0	0	-5.3504	1.1904	-17.651	-15.481	5.1225	-2.2611	16.747	9.4982	-0.22795	-1.0707	-0.90389	-5.9823	1497.1
15.8	1581	78	NaN	7.6052	17.116	8.0481	-179.83	9.3167	9.2424	-31.67	-719.02	1097.6	33.057	776.5	1087.7	58.427	57.591	0	0	-5.491	1.0442	-17.647	-15.477	5.1269	-2.3035	16.737	9.6951	-0.36412	-1.2593	-0.90974	-5.7815	1496.9
15.81	1582	78	NaN	7.6094	17.103	8.0464	-179.88	9.5245	9.2221	-31.683	-718.98	1097.6	33.1	776.43	1087.6	58.735	55.839	0	0	-5.5713	0.96082	-17.644	-15.474	5.1288	-2.3558	16.723	9.904	-0.44249	-1.3949	-0.9207	-5.5695	1496.8
15.82	1583	78	NaN	7.6137	17.088	8.0495	-179.92	9.6998	9.2614	-31.708	-718.96	1097.5	33.278	776.39	1087.6	56.119	56.025	0	0	-5.6549	0.87383	-17.64	-15.47	5.1252	-2.4089	16.707	10.081	-0.5297	-1.535	-0.9336	-5.3893	1496.8
15.83	1584	78	NaN	7.6018	17.069	8.0672	-179.98	9.9773	9.2391	-31.785	-718.94	1097.5	33.289	776.35	1087.5	56.93	55.774	0	0	-5.7672	0.75711	-17.636	-15.466	5.1099	-2.4719	16.685	10.361	-0.65731	-1.7148	-0.95114	-5.1046	1496.7
15.84	1585	78	NaN	7.607	17.063	8.0745	-180.03	10.19	9.237	-31.803	-718.9	1097.5	33.324	776.3	1087.5	58.665	56.75	0	0	-5.8566	0.66419	-17.632	-15.462	5.1129	-2.5266	16.676	10.576	-0.74368	-1.8624	-0.95581	-4.8858	1496.7
15.85	1586	78	NaN	7.6156	17.052	8.0582	-180.08	10.453	9.1197	-31.744	-718.88	1097.5	33.048	776.21	1087.4	56.941	55.874	0	0	-5.8532	0.66767	-17.629	-15.459	5.1342	-2.5661	16.664	10.841	-0.71905	-1.8984	-0.96523	-4.6178	1496.5
15.86	1587	78	NaN	7.6216	17.037	8.0361	-180.13	10.748	8.9377	-31.676	-718.87	1097.5	32.593	776.09	1087.3	57.645	54.759	0	0	-5.908	0.61071	-17.627	-15.457	5.1599	-2.5919	16.647	11.138	-0.74809	-1.9812	-0.97983	-4.319	1496.4
15.87	1588	78	NaN	7.6199	17.029	8.0624	-180.15	10.936	8.9214	-31.771	-718.87	1097.5	32.549	775.99	1087.3	56.573	54.908	0	0	-6.0092	0.50549	-17.625	-15.455	5.1561	-2.6134	16.636	11.329	-0.8531	-2.108	-0.98926	-4.1265	1496.3
15.88	1589	78	NaN	7.6237	17.027	8.0748	-180.18	11.075	8.9878	-31.806	-718.85	1097.5	32.739	776.04	1087.2	58.829	55.595	0	0	-6.082	0.42985	-17.621	-15.451	5.1513	-2.65	16.631	11.471	-0.93062	-2.2201	-0.98997	-3.9807	1496.3
15.89	1590	78	NaN	7.6364	17.027	8.0842	-180.22	11.325	9.0095	-31.842	-718.83	1097.5	32.762	776	1087.1	58.3	54.314	0	0	-6.1637	0.34489	-17.618	-15.447	5.1617	-2.6947	16.628	11.724	-1.002	-2.3498	-0.98967	-3.7233	1496.3
15.9	1591	78	NaN	7.6505	17.026	8.0801	-180.26	11.55	8.9995	-31.837	-718.83	1097.5	32.692	775.94	1087.1	57.337	55.411	0	0	-6.2744	0.22974	-17.614	-15.444	5.1786	-2.7315	16.625	11.951	-1.0958	-2.5018	-0.9898	-3.4935	1496.2
15.91	1592	78	NaN	7.6589	17.022	8.0536	-180.28	11.615	8.9836	-31.752	-718.84	1097.5	32.637	775.95	1087.1	57.784	54.846	0	0	-6.3671	0.13339	-17.612	-15.442	5.1923	-2.7483	16.622	12.015	-1.1748	-2.6149	-0.9898	-3.427	1496.2
15.92	1593	78	NaN	7.6754	17.033	8.0384	-180.33	11.758	8.9834	-31.701	-718.82	1097.5	32.583	775.97	1087	57.535	54.601	0	0	-6.4496	0.047644	-17.61	-15.44	5.2129	-2.7956	16.632	12.158	-1.2367	-2.7479	-0.97738	-3.2813	1496.2
15.93	1594	78	NaN	7.6789	17.035	8.052	-180.37	11.827	9.0018	-31.754	-718.82	1097.5	32.595	776.02	1087	57.94	55.199	0	0	-6.5578	-0.064894	-17.607	-15.437	5.2139	-2.8357	16.635	12.227	-1.3439	-2.9006	-0.97194	-3.2091	1496.3
15.94	1595	78	NaN	7.6823	17.041	8.0471	-180.4	11.874	9.0062	-31.741	-718.83	1097.5	32.549	776.07	1087.1	57.047	56.148	0	0	-6.6856	-0.19769	-17.603	-15.433	5.2198	-2.8601	16.641	12.273	-1.4658	-3.0578	-0.9617	-3.1594	1496.3
15.95	1596	78	NaN	7.687	17.05	8.026	-180.42	11.904	8.9995	-31.667	-718.85	1097.5	32.447	776.13	1087.1	57.38	54.758	0	0	-6.76	-0.27508	-17.601	-15.431	5.2313	-2.8724	16.653	12.301	-1.5287	-3.1475	-0.94763	-3.1296	1496.4
15.96	1597	78	NaN	7.6788	17.052	8.0639	-180.44	11.856	9.0369	-31.795	-718.86	1097.5	32.473	776.25	1087.2	56.075	57.105	0	0	-6.8413	-0.35955	-17.598	-15.428	5.2174	-2.8973	16.657	12.251	-1.6238	-3.2569	-0.94117	-3.1771	1496.5
15.97	1598	78	NaN	7.667	17.06	8.0687	-180.43	11.752	9.1051	-31.817	-718.89	1097.5	32.592	776.36	1087.3	57.594	56.089	0	0	-6.9489	-0.47149	-17.595	-15.425	5.2005	-2.897	16.668	12.144	-1.7485	-3.3685	-0.92721	-3.2811	1496.7
15.98	1599	78	NaN	7.6586	17.061	8.0782	-180.42	11.681	9.1223	-31.85	-718.91	1097.5	32.588	776.44	1087.3	57.341	55.029	0	0	-6.9293	-0.45106	-17.593	-15.422	5.1911	-2.8906	16.671	12.071	-1.7382	-3.3417	-0.9221	-3.3514	1496.8
15.99	1600	78	NaN	7.6566	17.064	8.0838	-180.42	11.583	9.1245	-31.862	-718.93	1097.5	32.544	776.55	1087.3	56.184	54.133	0	0	-6.8446	-0.36307	-17.59	-15.42	5.1905	-2.883	16.675	11.972	-1.6541	-3.2461	-0.91521	-3.4478	1496.9
16	1601	78	NaN	7.6629	17.085	8.0687	-180.41	11.37	9.1705	-31.793	-718.94	1097.5	32.596	776.76	1087.4	57.759	54.183	0	0	-6.9571	-0.47998	-17.588	-15.418	5.1979	-2.8764	16.697	11.758	-1.7592	-3.3563	-0.89106	-3.6603	1497.1
16.01	1602	78	NaN	7.6641	17.105	8.0624	-180.38	11.133	9.1356	-31.755	-718.98	1097.5	32.398	776.91	1087.4	57.956	55.459	0	0	-7.0695	-0.59689	-17.586	-15.416	5.2084	-2.8399	16.718	11.52	-1.8611	-3.4368	-0.86834	-3.8966	1497.3
16.02	1603	78	NaN	7.6678	17.122	8.0601	-180.35	10.936	9.1377	-31.747	-719.01	1097.5	32.333	777.05	1087.4	58.568	57.357	0	0	-7.1738	-0.70525	-17.583	-15.412	5.2151	-2.8063	16.735	11.323	-1.9586	-3.5115	-0.84731	-4.0897	1497.5
16.03	1604	78	NaN	7.6713	17.134	8.0712	-180.33	10.811	9.1242	-31.792	-719.03	1097.5	32.248	777.1	1087.4	56.786	55.088	0	0	-7.2296	-0.76332	-17.579	-15.409	5.2203	-2.7779	16.747	11.198	-2.0093	-3.5412	-0.83183	-4.2107	1497.5
16.04	1605	78	NaN	7.6762	17.145	8.0899	-180.3	10.723	9.093	-31.87	-719.04	1097.5	32.107	777.09	1087.4	57.38	56.38	0	0	-7.1799	-0.71161	-17.576	-15.405	5.2276	-2.744	16.758	11.11	-1.9522	-3.4556	-0.81754	-4.2952	1497.5
16.05	1606	78	NaN	7.6971	17.185	8.0658	-180.2	10.429	9.1731	-31.834	-719.08	1097.6	32.165	777.19	1087.4	57.151	55.254	0	0	-7.2083	-0.74114	-17.574	-15.404	5.2479	-2.6468	16.795	10.819	-1.9604	-3.3879	-0.77867	-4.5851	1497.7
16.06	1607	78	NaN	7.707	17.202	8.0643	-180.16	10.307	9.1931	-31.869	-719.13	1097.6	32.144	777.17	1087.3	56.972	53.911	0	0	-7.2785	-0.81414	-17.573	-15.403	5.2573	-2.605	16.811	10.698	-2.0212	-3.4192	-0.76193	-4.7048	1497.7
16.07	1608	78	NaN	7.721	17.226	8.0498	-180.13	10.178	9.263	-31.869	-719.16	1097.6	32.274	777.15	1087.3	57.029	56.362	0	0	-7.2142	-0.74725	-17.569	-15.398	5.2664	-2.5856	16.833	10.572	-1.9478	-3.3329	-0.73602	-4.8269	1497.7
16.08	1609	78	NaN	7.7366	17.252	8.0291	-180.11	10.051	9.3439	-31.85	-719.18	1097.6	32.43	777.12	1087.2	56.417	56.233	0	0	-7.1629	-0.69398	-17.565	-15.395	5.2767	-2.5719	16.856	10.447	-1.8862	-3.2658	-0.70943	-4.9478	1497.7
16.09	1610	78	NaN	7.744	17.262	8.0259	-180.09	9.998	9.3325	-31.876	-719.22	1097.6	32.32	777.03	1087.2	57.367	56	0	0	-7.1496	-0.68016	-17.564	-15.393	5.2873	-2.5465	16.863	10.397	-1.8624	-3.2267	-0.70038	-4.9966	1497.7
16.1	1611	78	NaN	7.7538	17.282	7.9975	-180.07	9.9326	9.3403	-31.829	-719.25	1097.6	32.262	776.97	1087.1	55.962	56.033	0	0	-7.1236	-0.65309	-17.562	-15.392	5.3011	-2.5267	16.88	10.334	-1.8225	-3.1798	-0.68197	-5.0577	1497.6
16.11	1612	78	NaN	7.7567	17.295	7.9826	-180.06	9.8943	9.3472	-31.826	-719.29	1097.6	32.204	776.89	1087	57.096	55.496	0	0	-7.0697	-0.59708	-17.562	-15.391	5.3061	-2.5095	16.891	10.299	-1.7636	-3.1066	-0.67098	-5.0926	1497.6
16.12	1613	78	NaN	7.7531	17.318	7.9697	-180.04	9.8869	9.3573	-31.836	-719.33	1097.6	32.119	776.71	1087	56.007	56.604	0	0	-7.0433	-0.56961	-17.56	-15.39	5.3053	-2.4847	16.911	10.295	-1.738	-3.0543	-0.64983	-5.0955	1497.4
16.13	1614	78	NaN	7.7433	17.357	7.9543	-180.01	9.9077	9.3736	-31.845	-719.38	1097.6	32.002	776.44	1086.9	57.153	55.602	0	0	-7.0264	-0.55206	-17.559	-15.389	5.2991	-2.4498	16.945	10.32	-1.7273	-3.0019	-0.61384	-5.069	1497.2
16.14	1615	78	NaN	7.7213	17.361	7.9674	-179.99	9.9327	9.3952	-31.932	-719.46	1097.6	31.977	776.32	1086.8	57.499	54.228	0	0	-6.9157	-0.43696	-17.559	-15.389	5.2748	-2.4372	16.947	10.346	-1.6409	-2.8742	-0.6118	-5.0421	1497.2
16.15	1616	78	NaN	7.7123	17.379	7.9557	-179.99	9.9518	9.3966	-31.912	-719.46	1097.6	31.931	776.25	1086.8	58.564	56.037	0	0	-6.8723	-0.39182	-17.559	-15.389	5.2682	-2.434	16.964	10.367	-1.6041	-2.8258	-0.59459	-5.0218	1497.1
16.16	1617	78	NaN	7.6972	17.405	7.943	-179.99	10.005	9.4177	-31.897	-719.49	1097.6	31.896	776.11	1086.7	57.912	55.052	0	0	-6.9324	-0.45432	-17.56	-15.389	5.2548	-2.429	16.988	10.421	-1.6776	-2.8833	-0.57119	-4.9683	1497
16.17	1618	78	NaN	7.6751	17.441	7.9319	-179.99	10.102	9.465	-31.891	-719.55	1097.6	31.885	775.9	1086.7	56.933	54.328	0	0	-6.8676	-0.38693	-17.562	-15.392	5.2331	-2.4279	17.023	10.52	-1.6345	-2.8149	-0.53885	-4.8712	1496.8
16.18	1619	78	NaN	7.6561	17.5	7.914	-180.01	10.244	9.5277	-31.844	-719.61	1097.6	31.901	775.64	1086.6	57.939	54.675	0	0	-6.76	-0.27504	-17.564	-15.394	5.2149	-2.4506	17.081	10.663	-1.545	-2.7257	-0.48365	-4.7307	1496.6
16.19	1620	78	NaN	7.657	17.532	7.8725	-180.01	10.31	9.5138	-31.701	-719.61	1097.6	31.803	775.52	1086.6	58.76	55.838	0	0	-6.6332	-0.1433	-17.568	-15.397	5.2249	-2.4415	17.113	10.729	-1.4083	-2.5848	-0.45475	-4.6688	1496.5
16.2	1621	78	NaN	7.6425	17.595	7.8805	-180.08	10.464	9.4887	-31.728	-719.62	1097.6	31.672	775.34	1086.6	56.84	54.383	0	0	-6.4999	-0.0046131	-17.571	-15.401	5.2141	-2.5078	17.177	10.882	-1.2858	-2.5124	-0.39386	-4.519	1496.3
16.21	1622	78	NaN	7.6234	17.668	7.8991	-180.16	10.645	9.4726	-31.788	-719.62	1097.6	31.573	775.14	1086.6	58.902	54.93	0	0	-6.3893	0.11037	-17.577	-15.407	5.1961	-2.5891	17.25	11.063	-1.1931	-2.4787	-0.32697	-4.3442	1496.1
16.22	1623	78	NaN	7.6122	17.725	7.8873	-180.2	10.79	9.4831	-31.737	-719.59	1097.6	31.569	774.99	1086.7	57.532	54.223	0	0	-6.3127	0.18994	-17.584	-15.413	5.1868	-2.6257	17.308	11.207	-1.126	-2.4358	-0.27584	-4.2066	1496
16.23	1624	78	NaN	7.6095	17.789	7.8501	-180.24	10.931	9.5513	-31.59	-719.56	1097.5	31.739	774.87	1086.7	57.618	54.547	0	0	-6.2828	0.2211	-17.59	-15.42	5.183	-2.6672	17.372	11.348	-1.0998	-2.4461	-0.21819	-4.0725	1495.8
16.24	1625	78	NaN	7.6026	17.861	7.8224	-180.28	11.146	9.5581	-31.452	-719.53	1097.5	31.742	774.69	1086.7	57.42	54.969	0	0	-6.0831	0.42863	-17.601	-15.43	5.1809	-2.6989	17.446	11.561	-0.90228	-2.2702	-0.15515	-3.869	1495.6
16.25	1626	78	NaN	7.591	17.933	7.7936	-180.32	11.373	9.5397	-31.307	-719.48	1097.5	31.684	774.52	1086.7	57.03	54.077	0	0	-5.8324	0.68934	-17.612	-15.442	5.1767	-2.7307	17.518	11.788	-0.65571	-2.0413	-0.093559	-3.654	1495.4
16.26	1627	78	NaN	7.579	17.998	7.7646	-180.35	11.571	9.5256	-31.162	-719.43	1097.5	31.633	774.4	1086.6	58.148	55.612	0	0	-5.5816	0.95005	-17.623	-15.453	5.1719	-2.7522	17.584	11.985	-0.40966	-1.8021	-0.039605	-3.4678	1495.2
16.27	1628	78	NaN	7.5801	18.045	7.751	-180.32	11.686	9.5619	-31.06	-719.37	1097.4	31.662	774.37	1086.6	59.377	55.695	0	0	-5.3479	1.193	-17.634	-15.464	5.1757	-2.7205	17.63	12.101	-0.17222	-1.5275	-0.0039098	-3.3635	1495.1
16.28	1629	78	NaN	7.5766	18.088	7.7243	-180.33	11.817	9.5389	-30.933	-719.3	1097.4	31.584	774.29	1086.6	58.352	56.13	0	0	-5.3143	1.228	-17.641	-15.471	5.1798	-2.7304	17.673	12.232	-0.13449	-1.5024	0.032213	-3.2388	1494.9
16.29	1630	78	NaN	7.5727	18.129	7.7034	-180.37	11.956	9.5782	-30.809	-719.24	1097.4	31.707	774.25	1086.6	58.546	57.465	0	0	-5.4401	1.0972	-17.648	-15.478	5.1758	-2.7621	17.716	12.369	-0.26433	-1.6649	0.067675	-3.1083	1494.8
16.3	1631	78	NaN	7.5686	18.163	7.6953	-180.39	12.08	9.6276	-30.726	-719.18	1097.3	31.865	774.24	1086.6	58.756	54.843	0	0	-5.7686	0.75568	-17.656	-15.486	5.1687	-2.7918	17.751	12.491	-0.59987	-2.0362	0.094905	-2.995	1494.8
16.31	1632	78	NaN	7.5641	18.182	7.7034	-180.4	12.162	9.6091	-30.72	-719.14	1097.2	31.818	774.25	1086.5	58.685	53.593	0	0	-5.6945	0.83271	-17.665	-15.494	5.1662	-2.7952	17.771	12.573	-0.52828	-1.9625	0.10682	-2.9217	1494.7
16.32	1633	78	NaN	7.5691	18.208	7.6809	-180.41	12.24	9.5648	-30.642	-719.05	1097.2	31.698	774.24	1086.5	60.498	57.446	0	0	-5.5179	1.0163	-17.673	-15.503	5.1785	-2.804	17.8	12.647	-0.3394	-1.7878	0.12768	-2.8555	1494.6
16.33	1634	78	NaN	7.5563	18.317	7.5116	-180.43	12.277	9.6079	-30.021	-718.67	1096.9	31.832	774.36	1086.5	58.89	56.352	0	0	-5.3414	1.1998	-17.681	-15.511	5.184	-2.7977	17.918	12.676	-0.15739	-1.5979	0.23649	-2.8346	1494.3
16.34	1635	78	NaN	7.5483	18.403	7.3794	-180.43	12.279	9.6533	-29.532	-718.35	1096.7	31.972	774.51	1086.5	58.323	56.414	0	0	-5.1648	1.3833	-17.689	-15.519	5.189	-2.7884	18.011	12.671	0.02419	-1.4051	0.32149	-2.8483	1494.2
16.35	1636	78	NaN	7.553	18.425	7.3585	-180.42	12.257	9.6544	-29.447	-718.22	1096.6	31.98	774.6	1086.5	58.843	56.419	0	0	-4.9883	1.5669	-17.698	-15.527	5.1967	-2.7798	18.036	12.645	0.20843	-1.2129	0.33872	-2.8822	1494.1
16.36	1637	78	NaN	7.5561	18.435	7.3645	-180.41	12.25	9.5995	-29.44	-718.13	1096.5	31.82	774.61	1086.5	57.548	55.62	0	0	-4.8118	1.7504	-17.706	-15.536	5.2061	-2.7602	18.051	12.634	0.39431	-1.0098	0.34474	-2.9012	1494
16.37	1638	78	NaN	7.5869	18.365	7.5246	-180.38	12.167	9.5941	-30.031	-718.19	1096.5	31.781	774.73	1086.5	57.462	56.65	0	0	-4.6352	1.934	-17.714	-15.544	5.216	-2.7497	17.983	12.549	0.58081	-0.81567	0.26895	-2.9952	1494.2
16.38	1639	78	NaN	7.6012	18.332	7.6082	-180.35	12.106	9.5983	-30.333	-718.19	1096.4	31.775	774.8	1086.5	58.826	54.014	0	0	-4.2145	2.3714	-17.709	-15.539	5.2191	-2.7319	17.952	12.485	1.0046	-0.36052	0.24344	-3.0538	1494.3
16.39	1640	78	NaN	7.6071	18.338	7.6187	-180.32	12.039	9.6107	-30.335	-718.07	1096.3	31.794	774.84	1086.5	58.807	55.004	0	0	-3.8031	2.7991	-17.703	-15.532	5.224	-2.7009	17.962	12.415	1.4209	0.09816	0.25884	-3.1178	1494.2
16.4	1641	78	NaN	7.6289	18.35	7.6275	-180.27	11.899	9.6393	-30.277	-717.83	1096.2	31.85	774.93	1086.5	56.659	55.235	0	0	-3.7095	2.8964	-17.706	-15.535	5.2457	-2.6525	17.98	12.269	1.5362	0.24394	0.27473	-3.2668	1494.1
16.41	1642	78	NaN	7.6589	18.353	7.6388	-180.21	11.798	9.5886	-30.225	-717.65	1096.1	31.665	774.93	1086.5	57.746	56.926	0	0	-3.6599	2.948	-17.708	-15.538	5.2844	-2.5877	17.986	12.165	1.6245	0.36027	0.27819	-3.3723	1493.9
16.42	1643	78	NaN	7.707	18.341	7.6526	-180.18	11.595	9.5538	-30.153	-717.33	1095.9	31.584	774.97	1086.5	56.832	56.457	0	0	-3.6498	2.9585	-17.709	-15.539	5.338	-2.5441	17.98	11.956	1.6882	0.41435	0.27093	-3.5833	1493.6
16.43	1644	78	NaN	7.7515	18.32	7.6665	-180.14	11.377	9.5723	-30.102	-717.03	1095.8	31.654	775.05	1086.5	56.079	55.348	0	0	-3.6179	2.9917	-17.706	-15.536	5.3814	-2.5131	17.966	11.732	1.7635	0.47861	0.25961	-3.8039	1493.4
16.44	1645	78	NaN	7.7833	18.295	7.6723	-180.11	11.184	9.6526	-30.07	-716.83	1095.7	31.864	775.16	1086.5	55.34	56.111	0	0	-3.5831	3.0278	-17.702	-15.532	5.4063	-2.4851	17.944	11.536	1.8232	0.54273	0.24168	-3.9967	1493.3
16.45	1646	78	NaN	7.8375	18.255	7.6304	-180.07	10.88	9.7038	-29.869	-716.57	1095.5	32.005	775.31	1086.4	57.246	55.889	0	0	-3.5743	3.037	-17.697	-15.527	5.4626	-2.4416	17.908	11.227	1.8883	0.59543	0.21032	-4.2998	1493.2
16.46	1647	78	NaN	7.8584	18.223	7.6503	-179.99	10.691	9.6708	-29.902	-716.39	1095.4	31.867	775.35	1086.4	57.632	54.86	0	0	-3.5843	3.0266	-17.691	-15.521	5.4873	-2.3629	17.878	11.035	1.903	0.66369	0.18697	-4.4856	1493
16.47	1648	78	NaN	7.8806	18.195	7.6715	-179.92	10.513	9.6192	-29.96	-716.15	1095.2	31.701	775.31	1086.4	57.637	55.715	0	0	-3.6514	2.9568	-17.684	-15.514	5.5132	-2.2864	17.854	10.855	1.8617	0.67039	0.16996	-4.6593	1492.8
16.48	1649	78	NaN	7.9064	18.173	7.6794	-179.86	10.353	9.5788	-29.995	-715.88	1095.1	31.595	775.21	1086.3	57.853	55.378	0	0	-3.5848	3.0261	-17.672	-15.502	5.5412	-2.2302	17.835	10.69	1.9564	0.79593	0.16352	-4.8114	1492.4
16.49	1650	78	NaN	7.9228	18.159	7.6755	-179.84	10.275	9.5764	-30.012	-715.69	1095	31.603	775.08	1086.3	59.098	55.575	0	0	-3.408	3.2099	-17.656	-15.486	5.5561	-2.2109	17.825	10.609	2.1481	0.999	0.16914	-4.8769	1492.1
16.5	1651	78	NaN	7.9439	18.149	7.6739	-179.84	10.129	9.6326	-30.067	-715.4	1094.9	31.796	774.95	1086.3	58.061	55.533	0	0	-3.7595	2.8444	-17.647	-15.477	5.567	-2.2121	17.819	10.458	1.8075	0.63234	0.17235	-5.0185	1491.7
16.51	1652	78	NaN	7.9634	18.154	7.6525	-179.85	10.03	9.6822	-30.047	-715.17	1094.7	31.986	774.83	1086.2	56.777	54.958	0	0	-4.074	2.5174	-17.639	-15.469	5.5794	-2.236	17.826	10.358	1.5053	0.28138	0.18722	-5.1114	1491.3
16.52	1653	78	NaN	7.9847	18.164	7.6184	-179.88	9.9673	9.7025	-29.987	-714.96	1094.7	32.088	774.7	1086.2	58.113	55.955	0	0	-4.1008	2.4896	-17.63	-15.46	5.5986	-2.2619	17.838	10.293	1.4977	0.22764	0.2081	-5.167	1491
16.53	1654	78	NaN	8.0106	18.182	7.5641	-179.89	9.9233	9.6823	-29.865	-714.72	1094.5	32.054	774.53	1086.1	57.887	57.37	0	0	-4.1931	2.3936	-17.619	-15.449	5.6298	-2.2718	17.859	10.247	1.4367	0.12185	0.23921	-5.2023	1490.6
16.54	1655	78	NaN	8.0362	18.297	7.3394	-179.92	9.892	9.6705	-29.14	-714.13	1094.3	32.041	774.25	1086.1	56.897	55.88	0	0	-4.5503	2.0223	-17.6	-15.429	5.6823	-2.2703	17.98	10.21	1.132	-0.24802	0.37995	-5.2198	1489.7
16.55	1656	78	NaN	8.0474	18.323	7.309	-179.93	9.8722	9.6575	-29.071	-713.92	1094.3	32.014	774.13	1086	58.147	55.501	0	0	-4.9074	1.651	-17.58	-15.41	5.6967	-2.2848	18.006	10.189	0.78926	-0.6338	0.42581	-5.2206	1489.3
16.56	1657	78	NaN	8.0865	18.307	7.3796	-179.97	9.852	9.6353	-29.449	-713.71	1094.2	31.973	773.96	1085.9	58.218	55.037	0	0	-5.2646	1.2797	-17.56	-15.39	5.7222	-2.3382	17.989	10.17	0.45767	-1.0585	0.42887	-5.2197	1489
16.57	1658	78	NaN	8.1487	18.283	7.4674	-180.03	9.8404	9.5995	-29.963	-713.42	1094.2	31.903	773.69	1085.9	57.547	56.08	0	0	-5.1291	1.4206	-17.551	-15.381	5.7665	-2.4139	17.964	10.16	0.63743	-0.99338	0.41256	-5.2208	1488.4
16.58	1659	78	NaN	8.18	18.289	7.4341	-180.07	9.8731	9.5451	-29.959	-713.19	1094.1	31.766	773.5	1085.8	59.018	57.577	0	0	-5.0898	1.4614	-17.539	-15.369	5.8026	-2.445	17.971	10.191	0.7128	-0.98362	0.43241	-5.1776	1488
16.59	1660	78	NaN	8.2011	18.302	7.3817	-180.09	9.8859	9.5621	-29.926	-712.92	1094	31.812	773.38	1085.7	58.701	54.346	0	0	-5.4164	1.1218	-17.517	-15.347	5.8225	-2.4711	17.984	10.203	0.40604	-1.3493	0.46706	-5.1441	1487.6
16.6	1661	78	NaN	8.2065	18.304	7.3082	-180.13	9.9387	9.5535	-29.915	-712.58	1093.9	31.786	773.18	1085.7	57.868	54.912	0	0	-5.531	1.0026	-17.499	-15.328	5.8285	-2.5053	17.989	10.254	0.29743	-1.5026	0.49059	-5.0745	1487.1
16.61	1662	78	NaN	8.1977	18.298	7.2336	-180.16	10.008	9.5371	-29.929	-712.25	1093.7	31.741	772.97	1085.6	57.783	55.937	0	0	-5.5202	1.0138	-17.481	-15.311	5.82	-2.5404	17.985	10.321	0.29972	-1.5265	0.50369	-4.9901	1486.5
16.62	1663	78	NaN	8.1752	18.284	7.1803	-180.19	10.065	9.5391	-29.974	-712.02	1093.6	31.749	772.83	1085.5	57.329	56.452	0	0	-5.574	0.95799	-17.463	-15.293	5.7949	-2.5677	17.972	10.377	0.22093	-1.6097	0.5089	-4.9165	1486.2
16.63	1664	78	NaN	8.0996	18.237	7.1469	-180.21	10.181	9.4735	-30.261	-711.69	1093.5	31.559	772.59	1085.4	57.4	54.58	0	0	-5.6738	0.85424	-17.445	-15.274	5.7147	-2.5999	17.925	10.493	0.040914	-1.7457	0.48077	-4.7815	1485.6
16.64	1665	78	NaN	8.043	18.2	7.076	-180.23	10.267	9.4402	-30.326	-711.46	1093.4	31.462	772.42	1085.4	56.991	54.597	0	0	-5.962	0.55456	-17.422	-15.252	5.6586	-2.6169	17.888	10.579	-0.30344	-2.0623	0.46619	-4.673	1485.2
16.65	1666	78	NaN	7.9813	18.15	6.9863	-180.25	10.361	9.4231	-30.335	-711.2	1093.4	31.412	772.27	1085.3	56.111	55.926	0	0	-6.1757	0.3324	-17.401	-15.231	5.5978	-2.6287	17.837	10.674	-0.57789	-2.2963	0.43537	-4.5573	1484.8
16.66	1667	78	NaN	7.9157	18.086	6.9002	-180.26	10.459	9.4148	-30.355	-710.92	1093.3	31.389	772.13	1085.2	57.074	55.201	0	0	-6.1723	0.33588	-17.385	-15.215	5.5317	-2.6396	17.771	10.773	-0.64066	-2.3037	0.38584	-4.4417	1484.4
16.67	1668	78	NaN	7.8926	18.052	6.8676	-180.26	10.479	9.4172	-30.344	-710.84	1093.3	31.404	772.11	1085.1	57.567	56.194	0	0	-6.2278	0.27827	-17.368	-15.198	5.5083	-2.648	17.737	10.794	-0.71946	-2.3698	0.36832	-4.4037	1484.3
16.68	1669	78	NaN	7.7966	17.897	6.7685	-180.25	10.622	9.3702	-30.358	-710.63	1093.3	31.249	771.91	1085	56.616	55.534	0	0	-6.3149	0.18772	-17.351	-15.181	5.4171	-2.633	17.578	10.941	-0.89778	-2.4453	0.22667	-4.2395	1483.8
16.69	1670	78	NaN	7.7215	17.744	6.668	-180.25	10.72	9.3892	-30.301	-710.48	1093.2	31.296	771.81	1084.9	57.121	56.603	0	0	-6.3738	0.12647	-17.346	-15.176	5.342	-2.627	17.421	11.042	-1.0318	-2.5005	0.075293	-4.1334	1483.6
16.7	1671	78	NaN	7.6781	17.617	6.5912	-180.24	10.77	9.4334	-30.209	-710.41	1093.2	31.429	771.79	1084.8	59.565	54.395	0	0	-6.4327	0.065226	-17.341	-15.171	5.2968	-2.6249	17.291	11.096	-1.1359	-2.5597	-0.049476	-4.0748	1483.5
16.71	1672	78	NaN	7.6591	17.521	6.5579	-180.23	10.811	9.4195	-30.16	-710.38	1093.2	31.397	771.75	1084.7	58.076	56.882	0	0	-6.4931	0.0023627	-17.337	-15.166	5.2808	-2.6123	17.193	11.139	-1.2123	-2.61	-0.14402	-4.0274	1483.4
16.72	1673	78	NaN	7.6449	17.438	6.5219	-180.23	10.838	9.4391	-30.029	-710.35	1093.2	31.463	771.79	1084.7	57.811	55.925	0	0	-6.5294	-0.035336	-17.334	-15.163	5.2691	-2.6066	17.11	11.166	-1.2603	-2.6419	-0.22391	-3.9972	1483.4
16.73	1674	78	NaN	7.6276	17.34	6.5348	-180.22	10.881	9.4052	-30.023	-710.34	1093.2	31.391	771.82	1084.7	57.722	56.747	0	0	-6.5126	-0.017903	-17.332	-15.162	5.2549	-2.5972	17.01	11.21	-1.2577	-2.6151	-0.32186	-3.9517	1483.5
16.74	1675	78	NaN	7.6151	17.26	6.5571	-180.23	10.913	9.3929	-30.039	-710.36	1093.2	31.381	771.88	1084.7	58.635	56.785	0	0	-6.4869	0.0088533	-17.332	-15.162	5.2423	-2.5984	16.929	11.243	-1.2446	-2.5895	-0.40305	-3.9184	1483.5
16.75	1676	78	NaN	7.6098	17.21	6.5654	-180.24	10.923	9.43	-30.009	-710.4	1093.3	31.503	771.98	1084.7	59.398	55.162	0	0	-6.4535	0.043582	-17.333	-15.162	5.2337	-2.6157	16.879	11.255	-1.2198	-2.5721	-0.45372	-3.9076	1483.7
16.76	1677	78	NaN	7.5995	17.148	6.5686	-180.26	10.946	9.4173	-29.91	-710.56	1093.3	31.491	772.11	1084.7	58.511	57.539	0	0	-6.2961	0.20721	-17.332	-15.162	5.2281	-2.6334	16.817	11.277	-1.068	-2.4262	-0.51551	-3.8851	1484
16.77	1678	78	NaN	7.5894	17.131	6.5693	-180.28	10.982	9.3801	-29.842	-710.65	1093.3	31.393	772.18	1084.7	58.741	54.708	0	0	-6.1599	0.34881	-17.333	-15.163	5.2246	-2.6427	16.8	11.313	-0.93532	-2.2939	-0.53248	-3.8494	1484.1
16.78	1679	78	NaN	7.5759	17.142	6.5788	-180.3	11.014	9.3704	-29.782	-710.76	1093.4	31.374	772.31	1084.8	55.968	58.999	0	0	-6.0581	0.45464	-17.334	-15.164	5.2146	-2.6647	16.81	11.346	-0.84354	-2.21	-0.52408	-3.818	1484.4
16.79	1680	78	NaN	7.5613	17.171	6.5907	-180.33	11.035	9.3938	-29.712	-710.88	1093.4	31.448	772.49	1084.8	57.444	64.876	0	1	-5.9535	0.56343	-17.336	-15.166	5.2003	-2.6958	16.838	11.368	-0.75319	-2.1324	-0.49797	-3.7979	1484.7
16.8	1681	78	NaN	7.5509	17.208	6.589	-180.36	11.039	9.4372	-29.605	-710.99	1093.5	31.572	772.63	1084.9	58.728	68.035	0	1	-5.8429	0.67835	-17.338	-15.168	5.1896	-2.7209	16.875	11.371	-0.6533	-2.0426	-0.4629	-3.7964	1484.9
16.81	1682	78	NaN	7.5273	17.281	6.6493	-180.4	11.057	9.4296	-29.658	-711.15	1093.6	31.567	772.86	1084.9	56.217	69.938	0	1	-5.7689	0.7553	-17.34	-15.17	5.1648	-2.7652	16.947	11.391	-0.60413	-2.0099	-0.39342	-3.7787	1485.3
16.82	1683	78	NaN	7.5209	17.321	6.6639	-180.43	11.063	9.4467	-29.618	-711.25	1093.6	31.632	773.02	1085	58.434	70.891	0	1	-5.7112	0.81531	-17.343	-15.173	5.1579	-2.7919	16.987	11.396	-0.55336	-1.9766	-0.35547	-3.7766	1485.6
16.83	1684	78	NaN	7.5272	17.364	6.6565	-180.46	11.066	9.4751	-29.493	-711.38	1093.6	31.732	773.19	1085	59.121	72.393	0	1	-5.6306	0.89914	-17.346	-15.176	5.1656	-2.8202	17.032	11.398	-0.46498	-1.921	-0.31475	-3.7785	1485.9
16.84	1685	78	NaN	7.5402	17.434	6.6561	-180.51	11.078	9.4968	-29.331	-711.6	1093.7	31.818	773.46	1085.1	58.969	73.438	0	1	-5.5685	0.96363	-17.35	-15.18	5.1823	-2.8639	17.104	11.408	-0.38629	-1.9003	-0.24577	-3.7716	1486.3
16.85	1686	78	NaN	7.5506	17.491	6.7148	-180.54	11.111	9.4713	-29.357	-711.86	1093.7	31.796	773.69	1085.2	56.478	73.555	0	1	-5.5349	0.99858	-17.354	-15.183	5.1933	-2.9021	17.163	11.439	-0.34161	-1.9035	-0.19043	-3.7445	1486.8
16.86	1687	78	NaN	7.5705	17.548	6.7893	-180.58	11.138	9.4364	-29.408	-712.14	1093.8	31.749	773.92	1085.3	58.179	74.013	0	1	-5.4706	1.0654	-17.356	-15.186	5.2139	-2.9342	17.221	11.465	-0.25677	-1.8687	-0.13521	-3.7213	1487.3
16.87	1688	78	NaN	7.5877	17.589	6.8482	-180.61	11.152	9.4197	-29.455	-712.37	1093.8	31.753	774.13	1085.4	58.167	74.529	0	1	-5.3965	1.1425	-17.359	-15.188	5.2298	-2.9633	17.263	11.478	-0.16663	-1.8208	-0.095324	-3.7108	1487.8
16.88	1689	78	NaN	7.6023	17.616	6.8846	-180.63	11.157	9.4182	-29.484	-712.56	1093.8	31.803	774.32	1085.4	59.048	74.344	0	1	-5.3794	1.1603	-17.361	-15.191	5.242	-2.9898	17.292	11.482	-0.13742	-1.8296	-0.069286	-3.7093	1488.2
16.89	1690	78	NaN	7.6234	17.649	6.9065	-180.65	11.168	9.4033	-29.478	-712.72	1093.9	31.824	774.5	1085.5	58.145	70.358	0	1	-5.4109	1.1275	-17.364	-15.194	5.263	-3.0123	17.324	11.493	-0.1479	-1.8848	-0.040274	-3.7009	1488.5
16.9	1691	78	NaN	7.6682	17.696	6.9185	-180.67	11.214	9.3755	-29.394	-713.05	1094	31.87	774.78	1085.5	57.017	62.734	0	1	-5.4076	1.131	-17.367	-15.197	5.3103	-3.0307	17.37	11.54	-0.097303	-1.8997	0.0030497	-3.656	1489.1
16.91	1692	78	NaN	7.6853	17.72	6.932	-180.68	11.242	9.3409	-29.39	-713.23	1094.1	31.838	774.93	1085.6	58.765	60.542	0	1	-5.4098	1.1287	-17.369	-15.199	5.3293	-3.0376	17.393	11.569	-0.080523	-1.9089	0.023597	-3.6306	1489.4
16.92	1693	78	NaN	7.6859	17.741	6.9351	-180.68	11.28	9.3194	-29.396	-713.39	1094.1	31.832	775.05	1085.6	59.036	61.056	0	1	-5.4199	1.1182	-17.372	-15.202	5.3303	-3.0381	17.414	11.608	-0.089537	-1.9199	0.041448	-3.5939	1489.7
16.93	1694	78	NaN	7.6858	17.781	6.9165	-180.68	11.361	9.3268	-29.335	-713.71	1094.2	31.945	775.24	1085.7	56.803	61.453	0	1	-5.4351	1.1024	-17.375	-15.205	5.329	-3.0381	17.452	11.69	-0.10611	-1.9357	0.077186	-3.5152	1490.2
16.94	1695	78	NaN	7.6814	17.792	6.9002	-180.67	11.421	9.3074	-29.312	-713.9	1094.3	31.932	775.28	1085.7	57.069	62.021	0	1	-5.4511	1.0858	-17.378	-15.208	5.3264	-3.0287	17.463	11.75	-0.12471	-1.9429	0.08482	-3.458	1490.5
16.95	1696	78	NaN	7.6737	17.811	6.9009	-180.67	11.483	9.3347	-29.334	-714.06	1094.3	32.059	775.33	1085.7	57.219	63.097	0	1	-5.4618	1.0746	-17.38	-15.21	5.3133	-3.0298	17.481	11.813	-0.14847	-1.9552	0.10045	-3.3969	1490.7
16.96	1697	78	NaN	7.658	17.829	6.9014	-180.67	11.529	9.3726	-29.367	-714.22	1094.4	32.203	775.41	1085.7	58.675	63.021	0	1	-5.4727	1.0633	-17.383	-15.213	5.2912	-3.0342	17.498	11.86	-0.18147	-1.9709	0.11474	-3.3524	1490.9
16.97	1698	78	NaN	7.6374	17.845	6.8952	-180.67	11.561	9.3967	-29.387	-714.41	1094.4	32.292	775.51	1085.7	58.849	63.335	0	1	-5.4861	1.0493	-17.385	-15.215	5.2668	-3.0371	17.511	11.895	-0.21933	-1.9877	0.12592	-3.3206	1491.2
16.98	1699	78	NaN	7.6284	17.862	6.8852	-180.67	11.622	9.3779	-29.362	-714.58	1094.5	32.263	775.53	1085.8	59.053	60.26	0	1	-5.5213	1.0128	-17.388	-15.218	5.2603	-3.0333	17.528	11.956	-0.26102	-2.0205	0.1394	-3.2622	1491.4
16.99	1700	78	NaN	7.6085	17.887	6.9092	-180.65	11.695	9.3159	-29.44	-714.75	1094.5	32.093	775.5	1085.8	57.806	57.793	0	1	-5.5849	0.94662	-17.392	-15.222	5.244	-3.0192	17.552	12.03	-0.34087	-2.0725	0.15967	-3.1925	1491.5
17	1701	78	NaN	7.5859	17.927	6.9564	-180.59	11.838	9.195	-29.558	-715.04	1094.6	31.691	775.37	1085.9	58.188	58.03	0	1	-4.7119	1.8542	-17.381	-15.211	5.2326	-2.9481	17.594	12.171	0.52073	-1.0938	0.21301	-3.0398	1491.7
17.01	1702	78	NaN	7.5721	17.961	6.9913	-180.53	11.974	9.1027	-29.628	-715.33	1094.7	31.356	775.23	1086.1	58.059	57.292	0	1	-3.7665	2.8372	-17.368	-15.198	5.2292	-2.8754	17.63	12.304	1.4627	-0.038258	0.26251	-2.8938	1491.8
17.02	1703	78	NaN	7.5789	17.96	6.9727	-180.53	11.997	9.1509	-29.551	-715.44	1094.7	31.481	775.22	1086.1	58.061	55.066	0	1	-3.8168	2.7848	-17.37	-15.199	5.2344	-2.879	17.632	12.326	1.4175	-0.094108	0.2619	-2.8738	1491.9
17.03	1704	78	NaN	7.582	17.978	6.9912	-180.5	12.093	9.2097	-29.556	-715.68	1094.7	31.585	775.11	1086.3	56.707	57.863	0	1	-3.8537	2.7465	-17.371	-15.201	5.2335	-2.8511	17.655	12.416	1.3798	-0.10466	0.28406	-2.7852	1492.1
17.04	1705	78	NaN	7.5904	18.002	6.9898	-180.46	12.204	9.2433	-29.503	-715.89	1094.7	31.594	774.97	1086.5	57.53	73.096	0	1	-3.8778	2.7214	-17.372	-15.202	5.2437	-2.8034	17.685	12.521	1.3659	-0.081978	0.3131	-2.6814	1492.1
17.05	1706	78	NaN	7.5965	18.021	6.9962	-180.42	12.276	9.2877	-29.492	-716.03	1094.8	31.644	774.89	1086.6	59.425	79.499	0	1	-3.8955	2.703	-17.374	-15.204	5.2484	-2.771	17.709	12.588	1.3528	-0.068011	0.33461	-2.6164	1492.2
17.06	1707	78	NaN	7.5971	18.034	7.0174	-180.4	12.308	9.3551	-29.545	-716.11	1094.8	31.774	774.86	1086.7	60.843	79.242	0	1	-3.9056	2.6926	-17.377	-15.207	5.242	-2.7577	17.725	12.617	1.3365	-0.065143	0.34797	-2.5897	1492.3
17.07	1708	78	NaN	7.5973	18.068	7.0132	-180.33	12.45	9.4077	-29.516	-716.3	1094.8	31.797	774.61	1087	57.859	77.873	0	1	-3.9886	2.6062	-17.378	-15.208	5.2424	-2.6878	17.767	12.751	1.2538	-0.081524	0.38964	-2.4564	1492.2
17.08	1709	78	NaN	7.5966	18.103	7.0122	-180.28	12.569	9.4451	-29.526	-716.49	1094.9	31.798	774.38	1087.2	59.831	76.716	0	1	-4.084	2.5071	-17.378	-15.208	5.2412	-2.6404	17.81	12.862	1.1572	-0.13332	0.43199	-2.3463	1492.2
17.09	1710	78	NaN	7.6001	18.141	6.9951	-180.22	12.646	9.5039	-29.481	-716.62	1094.9	31.842	774.21	1087.5	59.376	74.882	0	1	-4.151	2.4375	-17.381	-15.211	5.2447	-2.58	17.853	12.933	1.0937	-0.14253	0.47251	-2.2775	1492.1
17.1	1711	78	NaN	7.6079	18.18	6.9639	-180.14	12.712	9.5738	-29.383	-716.71	1095	31.878	774.06	1087.6	60.097	75.432	0	1	-4.2703	2.3133	-17.383	-15.213	5.2548	-2.4906	17.898	12.994	0.98442	-0.17728	0.51522	-2.2192	1492
17.11	1712	78	NaN	7.618	18.223	6.9287	-180.01	12.821	9.6251	-29.269	-716.85	1095	31.801	773.84	1087.9	60.962	76.162	0	1	-4.4376	2.1394	-17.385	-15.214	5.2721	-2.3588	17.947	13.097	0.83447	-0.21938	0.56265	-2.1178	1492
17.12	1713	78	NaN	7.624	18.249	6.9268	-179.93	12.942	9.64	-29.259	-716.94	1095.1	31.712	773.63	1088	59.948	76.452	0	1	-4.5385	2.0346	-17.388	-15.217	5.2816	-2.2681	17.977	13.214	0.74314	-0.23356	0.58956	-2.0034	1491.8
17.13	1714	78	NaN	7.6252	18.269	6.938	-179.86	13.041	9.6226	-29.292	-716.99	1095.1	31.573	773.45	1088	58.779	76.015	0	1	-4.6299	1.9395	-17.391	-15.22	5.2867	-2.2032	17.998	13.311	0.65679	-0.2637	0.60781	-1.9092	1491.7
17.14	1715	78	NaN	7.6436	18.297	6.9483	-179.76	13.195	9.6316	-29.29	-717.08	1095.1	31.466	773.21	1088.1	59.806	75.594	0	1	-4.7038	1.8627	-17.393	-15.223	5.3091	-2.0917	18.028	13.464	0.60528	-0.22907	0.6347	-1.7589	1491.5
17.15	1716	78	NaN	7.6887	18.34	6.9505	-179.57	13.437	9.7048	-29.214	-717.24	1095.2	31.468	772.88	1088.2	60.166	75.771	0	1	-4.8074	1.755	-17.396	-15.226	5.3567	-1.9055	18.072	13.705	0.54937	-0.15048	0.67638	-1.5206	1491.4
17.16	1717	78	NaN	7.7179	18.357	6.9624	-179.47	13.604	9.8096	-29.204	-717.31	1095.2	31.678	772.68	1088.2	58.289	74.158	0	1	-5.0595	1.4929	-17.398	-15.227	5.3781	-1.8094	18.09	13.871	0.31857	-0.31647	0.69229	-1.3564	1491.3
17.17	1718	78	NaN	7.7694	18.387	6.9764	-179.33	13.903	9.8429	-29.151	-717.4	1095.2	31.664	772.28	1088.3	59.463	74.753	0	1	-5.298	1.2449	-17.399	-15.229	5.4316	-1.6631	18.12	14.169	0.13364	-0.41818	0.72101	-1.0601	1490.9
17.18	1719	78	NaN	7.8189	18.419	7.0039	-179.16	14.213	9.9396	-29.147	-717.48	1095.3	31.769	771.89	1088.4	59.114	75.21	0	1	-5.5251	1.0088	-17.401	-15.231	5.4767	-1.5028	18.154	14.477	-0.048413	-0.49406	0.75315	-0.75386	1490.6
17.19	1720	78	NaN	7.8555	18.448	7.0352	-179	14.486	10.075	-29.178	-717.53	1095.3	31.939	771.59	1088.5	57.71	75.272	0	1	-5.7354	0.79016	-17.401	-15.231	5.5053	-1.3508	18.186	14.748	-0.23011	-0.56065	0.78501	-0.48316	1490.4
17.2	1721	78	NaN	7.8713	18.468	7.0416	-178.89	14.695	10.105	-29.149	-717.59	1095.3	31.836	771.34	1088.6	57.03	76.208	0	1	-5.926	0.59196	-17.401	-15.231	5.5258	-1.2338	18.21	14.953	-0.40021	-0.64183	0.8085	-0.27761	1490.2
17.21	1722	78	NaN	7.8892	18.486	7.0552	-178.74	14.855	10.204	-29.165	-717.61	1095.3	31.957	771.17	1088.7	58.839	77.434	0	1	-6.0655	0.44701	-17.401	-15.231	5.5382	-1.0934	18.232	15.109	-0.52724	-0.64636	0.83118	-0.12183	1490.1
17.22	1723	78	NaN	7.9058	18.509	7.0415	-178.64	15.037	10.361	-29.098	-717.63	1095.3	32.217	770.91	1088.8	60.229	78.154	0	1	-6.231	0.27493	-17.401	-15.231	5.547	-1.0017	18.259	15.286	-0.68396	-0.72681	0.85831	0.055535	1489.8
17.23	1724	78	NaN	7.918	18.534	7.0355	-178.55	15.192	10.497	-29.063	-717.63	1095.3	32.402	770.67	1088.9	59.868	78.347	0	1	-6.4994	-0.0041918	-17.401	-15.231	5.5531	-0.91774	18.288	15.439	-0.94638	-0.92194	0.88688	0.20788	1489.6
17.24	1725	78	NaN	7.9225	18.558	7.0641	-178.43	15.278	10.552	-29.146	-717.62	1095.4	32.348	770.56	1089.1	59.848	78.238	0	1	-6.7001	-0.21281	-17.4	-15.23	5.5563	-0.79187	18.316	15.52	-1.1438	-1.0047	0.91532	0.29027	1489.5
17.25	1726	78	NaN	7.9139	18.585	7.0324	-178.19	15.316	10.703	-29.072	-717.63	1095.4	32.4	770.51	1089.3	59.07	77.684	0	1	-6.8477	-0.36627	-17.399	-15.229	5.5484	-0.55235	18.353	15.548	-1.2993	-0.91863	0.95367	0.3192	1489.4
17.26	1727	78	NaN	7.9053	18.61	7.0203	-178	15.312	10.721	-29.053	-717.6	1095.4	32.185	770.44	1089.5	59	75.968	0	1	-6.9859	-0.50997	-17.397	-15.227	5.5487	-0.35659	18.384	15.537	-1.4372	-0.86656	0.98718	0.31038	1489.3
17.27	1728	78	NaN	7.8936	18.619	7.0302	-177.85	15.282	10.7	-29.101	-717.58	1095.4	31.936	770.39	1089.7	58.306	77.093	0	1	-7.2075	-0.74036	-17.395	-15.224	5.5447	-0.20087	18.399	15.502	-1.6628	-0.94123	1.0042	0.27738	1489.2
17.28	1729	78	NaN	7.8791	18.615	7.0474	-177.73	15.233	10.667	-29.174	-717.58	1095.4	31.697	770.37	1089.8	56.918	77.663	0	1	-7.6503	-1.2007	-17.392	-15.221	5.5365	-0.070998	18.398	15.45	-2.1138	-1.2717	1.0067	0.22893	1489.2
17.29	1730	78	NaN	7.8654	18.613	7.0249	-177.6	15.178	10.589	-29.127	-717.58	1095.4	31.329	770.32	1089.9	58.086	76.005	0	1	-7.9009	-1.4612	-17.389	-15.219	5.5387	0.071335	18.4	15.391	-2.3622	-1.3899	1.0107	0.17206	1489.1
17.3	1731	78	NaN	7.8512	18.597	7.0279	-177.45	15.002	10.546	-29.161	-717.59	1095.5	31.128	770.56	1090	58.06	72.984	0	1	-8.0404	-1.6062	-17.387	-15.216	5.5313	0.22932	18.388	15.211	-2.5091	-1.3769	1.0011	-0.0055596	1489.4
17.31	1732	78	NaN	7.8254	18.578	7.0267	-177.21	14.722	10.559	-29.157	-717.57	1095.5	31.033	770.78	1090.1	57.493	60.557	0	1	-8.1819	-1.7534	-17.383	-15.213	5.5096	0.47771	18.373	14.928	-2.6723	-1.2757	0.99051	-0.28497	1489.6
17.32	1733	78	NaN	7.7977	18.56	7.027	-176.91	14.429	10.609	-29.148	-717.53	1095.5	31.009	770.95	1090.2	57.905	59.286	0	1	-8.3249	-1.9021	-17.377	-15.207	5.4833	0.77417	18.358	14.631	-2.8416	-1.1279	0.98021	-0.57632	1489.7
17.33	1734	78	NaN	7.7814	18.542	7.0398	-176.62	14.228	10.667	-29.185	-717.5	1095.5	30.998	771.05	1090.2	57.843	56.549	0	1	-8.4757	-2.0589	-17.373	-15.203	5.4662	1.0641	18.341	14.429	-3.0096	-0.99479	0.96796	-0.77436	1489.8
17.34	1735	78	NaN	7.7796	18.512	7.0696	-176.11	14.142	10.557	-29.232	-717.47	1095.5	30.379	770.81	1090.4	58.154	56.985	0	1	-8.5748	-2.1619	-17.37	-15.199	5.486	1.5935	18.316	14.338	-3.0888	-0.56841	0.94639	-0.86099	1489.5
17.35	1736	78	NaN	7.7884	18.5	7.0731	-175.85	14.12	10.537	-29.216	-717.46	1095.4	30.175	770.67	1090.4	57.424	54.944	0	1	-8.5447	-2.1305	-17.367	-15.197	5.5029	1.8655	18.306	14.314	-3.0418	-0.26506	0.93856	-0.88302	1489.3
17.36	1737	78	NaN	7.7961	18.494	7.0748	-175.71	14.122	10.538	-29.205	-717.44	1095.4	30.111	770.59	1090.4	57.174	57.048	0	1	-8.5166	-2.1013	-17.364	-15.194	5.5134	2.0081	18.301	14.315	-3.0032	-0.093241	0.93637	-0.87896	1489.2
17.37	1738	78	NaN	7.799	18.486	7.0861	-175.59	14.115	10.545	-29.233	-717.43	1095.4	30.084	770.52	1090.4	58.194	59.579	0	1	-8.489	-2.0726	-17.361	-15.191	5.5161	2.1276	18.292	14.308	-2.9728	0.054986	0.93111	-0.88329	1489.1
17.38	1739	78	NaN	7.8064	18.457	7.1029	-175.33	14.044	10.647	-29.291	-717.45	1095.4	30.286	770.51	1090.4	57.678	60.937	0	1	-8.3879	-1.9675	-17.36	-15.19	5.5135	2.3818	18.265	14.236	-2.8743	0.4143	0.90549	-0.95386	1489.2
17.39	1740	78	NaN	7.8289	18.44	7.0691	-175.1	14.005	10.632	-29.168	-717.44	1095.4	30.155	770.5	1090.5	57.632	66.991	0	1	-8.2868	-1.8625	-17.358	-15.188	5.5458	2.6125	18.252	14.193	-2.741	0.75009	0.89368	-0.99492	1489.1
17.4	1741	78	NaN	7.8505	18.414	7.0492	-174.91	13.997	10.618	-29.095	-717.47	1095.4	30.004	770.45	1090.6	58.071	72.227	0	1	-8.1889	-1.7607	-17.358	-15.187	5.576	2.8127	18.231	14.18	-2.6129	1.0521	0.87296	-1.0076	1489.1
17.41	1742	78	NaN	7.8638	18.389	7.051	-174.78	14.017	10.612	-29.1	-717.5	1095.4	29.87	770.39	1090.7	56.823	74.315	0	1	-8.0467	-1.6128	-17.357	-15.187	5.5942	2.9545	18.21	14.196	-2.4525	1.3417	0.85336	-0.99076	1489.1
17.42	1743	78	NaN	7.862	18.387	7.0674	-174.73	14.064	10.595	-29.162	-717.49	1095.4	29.722	770.33	1090.8	58.28	74.468	0	1	-7.8024	-1.3588	-17.356	-15.186	5.5956	2.9998	18.211	14.24	-2.2068	1.641	0.8549	-0.94581	1489
17.43	1744	78	NaN	7.8525	18.379	7.0709	-174.75	14.179	10.644	-29.197	-717.52	1095.4	29.677	770.16	1091	57.733	74.407	0	1	-7.6301	-1.1797	-17.355	-15.185	5.5863	2.9807	18.209	14.35	-2.0438	1.801	0.85307	-0.83505	1488.8
17.44	1745	78	NaN	7.8537	18.382	7.0787	-174.78	14.239	10.663	-29.22	-717.5	1095.4	29.624	770.08	1091	55.671	74.758	0	1	-7.4949	-1.0391	-17.355	-15.184	5.5885	2.957	18.213	14.408	-1.9064	1.9179	0.85793	-0.77639	1488.8
17.45	1746	78	NaN	7.8539	18.385	7.0815	-174.83	14.289	10.697	-29.223	-717.5	1095.4	29.599	770.03	1091.1	57.648	75.502	0	1	-7.3439	-0.88211	-17.354	-15.184	5.5894	2.909	18.218	14.456	-1.7545	2.0269	0.86357	-0.72796	1488.7
17.46	1747	78	NaN	7.8461	18.385	7.074	-174.92	14.36	10.763	-29.204	-717.52	1095.4	29.597	769.96	1091.2	58.292	75.455	0	1	-7.2067	-0.7395	-17.354	-15.183	5.5824	2.8149	18.222	14.523	-1.6243	2.0754	0.86827	-0.66029	1488.6
17.47	1748	78	NaN	7.8373	18.397	7.0642	-175.12	14.445	10.794	-29.187	-717.5	1095.4	29.42	769.89	1091.3	57.73	75.024	0	1	-7.0918	-0.62008	-17.353	-15.183	5.5808	2.6202	18.237	14.606	-1.511	2.0001	0.88365	-0.57705	1488.6
17.48	1749	78	NaN	7.8216	18.405	7.0491	-175.48	14.595	10.889	-29.175	-717.51	1095.4	29.328	769.69	1091.4	57.412	75.09	0	1	-6.9772	-0.5009	-17.352	-15.182	5.5689	2.2658	18.251	14.748	-1.4083	1.7649	0.8989	-0.43407	1488.3
17.49	1750	78	NaN	7.8073	18.404	7.0518	-175.79	14.714	11.002	-29.215	-717.53	1095.4	29.37	769.5	1091.6	57.643	74.357	0	1	-6.863	-0.38219	-17.352	-15.181	5.5512	1.9578	18.256	14.861	-1.3118	1.5756	0.90445	-0.31996	1488.2
17.5	1751	78	NaN	7.7971	18.397	7.0617	-176.03	14.79	11.101	-29.265	-717.55	1095.4	29.454	769.39	1091.7	58.352	73.483	0	1	-6.6073	-0.11628	-17.35	-15.18	5.5356	1.7038	18.253	14.934	-1.0716	1.5875	0.90287	-0.24621	1488.1
17.51	1752	78	NaN	7.7922	18.393	7.0446	-176.33	14.848	11.141	-29.216	-717.57	1095.4	29.369	769.34	1091.8	57.86	72.143	0	1	-6.2905	0.21309	-17.349	-15.179	5.5359	1.4104	18.253	14.989	-0.75459	1.6235	0.90371	-0.18985	1488.1
17.52	1753	78	NaN	7.7786	18.403	7.0491	-176.76	14.926	11.344	-29.255	-717.56	1095.4	29.676	769.21	1091.8	57.196	70.108	0	1	-6.1035	0.40749	-17.347	-15.177	5.5087	0.96687	18.263	15.066	-0.59475	1.3744	0.91598	-0.1112	1487.9
17.53	1754	78	NaN	7.776	18.406	7.0339	-177.1	15.01	11.46	-29.209	-717.58	1095.4	29.802	769.06	1091.9	58.207	66.367	0	1	-5.9449	0.57235	-17.346	-15.176	5.5029	0.62313	18.268	15.148	-0.44202	1.1955	0.92183	-0.028224	1487.8
17.54	1755	78	NaN	7.777	18.406	7.0253	-177.46	15.114	11.515	-29.174	-717.59	1095.4	29.797	768.83	1091.9	57.565	62.504	0	1	-5.8308	0.69102	-17.346	-15.176	5.5051	0.27301	18.27	15.249	-0.32564	0.96403	0.92352	0.073252	1487.6
17.55	1756	78	NaN	7.7757	18.408	7.0459	-177.92	15.236	11.546	-29.228	-717.61	1095.5	29.73	768.5	1091.9	57.77	61.227	0	1	-5.7298	0.79602	-17.347	-15.177	5.5038	-0.19067	18.272	15.372	-0.22599	0.60535	0.92535	0.19528	1487.3
17.56	1757	78	NaN	7.7871	18.418	7.0765	-178.55	15.275	11.545	-29.274	-717.6	1095.5	29.535	768.21	1092	57.414	58.862	0	1	-5.6332	0.89645	-17.348	-15.178	5.5206	-0.81342	18.284	15.41	-0.1126	0.083032	0.93624	0.23222	1487
17.57	1758	78	NaN	7.7917	18.42	7.1122	-178.77	15.272	11.599	-29.359	-717.6	1095.5	29.619	768.06	1092	57.873	55.334	0	1	-5.5014	1.0335	-17.35	-15.18	5.5183	-1.0466	18.285	15.407	0.016982	-0.013092	0.93557	0.22705	1486.8
17.58	1759	78	NaN	7.7975	18.42	7.1176	-178.89	15.279	11.697	-29.351	-717.6	1095.5	29.885	767.84	1092	57.631	57.387	0	1	-5.3508	1.19	-17.352	-15.182	5.5139	-1.1689	18.286	15.414	0.16309	0.021051	0.93353	0.23185	1486.6
17.59	1760	78	NaN	7.8085	18.423	7.0978	-178.99	15.285	11.79	-29.261	-717.6	1095.5	30.161	767.54	1092	55.716	56.309	0	1	-5.1357	1.4136	-17.355	-15.185	5.5172	-1.2777	18.289	15.419	0.38151	0.13594	0.93317	0.23424	1486.3
17.6	1761	78	NaN	7.8268	18.43	7.101	-179.08	15.205	11.744	-29.244	-717.56	1095.5	30.076	767.31	1092	59.097	53.897	0	1	-4.9235	1.6342	-17.358	-15.188	5.5391	-1.3704	18.294	15.341	0.61554	0.26383	0.93584	0.15283	1486.1
17.61	1762	78	NaN	7.8285	18.426	7.1216	-179.1	15.12	11.778	-29.29	-717.53	1095.5	30.212	767.15	1091.9	57.015	58.327	0	1	-4.7156	1.8504	-17.361	-15.19	5.5334	-1.3974	18.289	15.257	0.81784	0.45301	0.9288	0.066149	1485.9
17.62	1763	78	NaN	7.832	18.418	7.1196	-179.09	15.026	11.799	-29.267	-717.52	1095.5	30.327	766.99	1091.9	57.688	57.356	0	1	-4.524	2.0496	-17.364	-15.194	5.5331	-1.386	18.28	15.163	1.0091	0.66369	0.91604	-0.031056	1485.7
17.63	1764	78	NaN	7.8398	18.402	7.1114	-179.04	14.865	11.782	-29.23	-717.53	1095.5	30.384	766.85	1091.9	56.921	56.412	0	1	-4.3411	2.2397	-17.369	-15.198	5.54	-1.3358	18.264	15.004	1.1988	0.90394	0.89523	-0.19461	1485.6
17.64	1765	78	NaN	7.8521	18.377	7.1184	-178.95	14.593	11.712	-29.247	-717.54	1095.5	30.379	766.74	1091.9	57.739	56.306	0	1	-4.1873	2.3996	-17.372	-15.202	5.5517	-1.2462	18.237	14.734	1.3644	1.1534	0.86454	-0.46821	1485.5
17.65	1766	78	NaN	7.8594	18.37	7.1044	-178.83	14.507	11.667	-29.184	-717.53	1095.5	30.405	766.52	1091.8	57.846	55.572	0	1	-4.0126	2.5814	-17.377	-15.207	5.56	-1.1259	18.227	14.65	1.5474	1.4555	0.8502	-0.55662	1485.2
17.66	1767	78	NaN	7.8616	18.36	7.1133	-178.73	14.46	11.604	-29.211	-717.52	1095.5	30.321	766.23	1091.8	56.722	54.601	0	1	-3.583	3.0279	-17.391	-15.221	5.5639	-1.0259	18.215	14.605	1.981	2.002	0.82432	-0.61581	1485
17.67	1768	78	NaN	7.8617	18.353	7.1167	-178.64	14.426	11.572	-29.221	-717.52	1095.5	30.291	766	1091.7	56.077	55.35	0	1	-3.2528	3.3712	-17.402	-15.232	5.5645	-0.9404	18.207	14.573	2.3116	2.4308	0.80478	-0.65866	1484.7
17.68	1769	78	NaN	7.8623	18.348	7.1047	-178.52	14.387	11.57	-29.18	-717.53	1095.5	30.365	765.8	1091.7	56.352	56.143	0	1	-3.0519	3.5801	-17.409	-15.239	5.5636	-0.81467	18.2	14.535	2.5117	2.7655	0.79171	-0.70368	1484.5
17.69	1770	78	NaN	7.8677	18.336	7.0904	-178.15	14.312	11.496	-29.137	-717.54	1095.5	30.432	765.28	1091.6	58.911	60.444	0	1	-2.9094	3.7283	-17.415	-15.245	5.5672	-0.45391	18.185	14.464	2.6578	3.2744	0.76967	-0.78113	1484
17.7	1771	78	NaN	7.8606	18.335	7.0942	-177.8	14.286	11.446	-29.144	-717.53	1095.5	30.484	764.84	1091.5	57.559	68.958	0	1	-2.7786	3.8643	-17.421	-15.251	5.5572	-0.10426	18.181	14.441	2.7786	3.76	0.75948	-0.81062	1483.6
17.71	1772	78	NaN	7.854	18.34	7.1024	-177.61	14.297	11.395	-29.161	-717.51	1095.5	30.434	764.57	1091.5	57.602	70.996	0	1	-2.6249	4.0241	-17.432	-15.262	5.5514	0.085885	18.183	14.453	2.9265	4.11	0.75146	-0.80819	1483.3
17.72	1773	78	NaN	7.8467	18.346	7.1093	-177.47	14.35	11.345	-29.174	-717.5	1095.5	30.36	764.31	1091.5	59.88	75.3	0	1	-2.4712	4.1839	-17.442	-15.272	5.5461	0.22739	18.189	14.507	3.0749	4.4113	0.74682	-0.76468	1483
17.73	1774	78	NaN	7.8344	18.353	7.1097	-177.19	14.452	11.303	-29.168	-717.47	1095.5	30.39	763.78	1091.4	58.096	78.018	0	1	-2.3175	4.3437	-17.453	-15.283	5.5318	0.51001	18.195	14.609	3.2144	4.8537	0.74265	-0.67355	1482.5
17.74	1775	78	NaN	7.823	18.353	7.1054	-177.02	14.468	11.342	-29.16	-717.47	1095.5	30.51	763.6	1091.4	59.128	78.719	0	1	-2.2091	4.4564	-17.461	-15.29	5.5159	0.67197	18.195	14.626	3.3068	5.1283	0.73416	-0.66444	1482.3
17.75	1776	78	NaN	7.8168	18.349	7.1108	-176.92	14.486	11.358	-29.176	-717.47	1095.5	30.553	763.48	1091.4	59.235	78.841	0	1	-2.1556	4.5119	-17.465	-15.295	5.5072	0.7749	18.192	14.643	3.3516	5.2868	0.7268	-0.65168	1482.2
17.76	1777	78	NaN	7.8085	18.345	7.1165	-176.77	14.523	11.348	-29.189	-717.48	1095.5	30.486	763.28	1091.4	59.743	79.222	0	1	-2.1262	4.5425	-17.472	-15.302	5.5007	0.92241	18.188	14.68	3.3745	5.4649	0.71597	-0.62219	1482
17.77	1778	78	NaN	7.7967	18.342	7.1201	-176.53	14.584	11.311	-29.19	-717.48	1095.5	30.295	762.9	1091.4	57.748	79.377	0	1	-2.1027	4.5669	-17.48	-15.31	5.4957	1.1727	18.184	14.741	3.3929	5.7396	0.70453	-0.56878	1481.6
17.78	1779	78	NaN	7.7973	18.339	7.1406	-176.21	14.636	11.26	-29.213	-717.46	1095.5	30.005	762.43	1091.4	58.85	79.7	0	1	-2.0792	4.5914	-17.488	-15.317	5.5058	1.4961	18.181	14.794	3.4266	6.0875	0.69326	-0.52361	1481.1
17.79	1780	78	NaN	7.8055	18.337	7.1492	-176.02	14.632	11.325	-29.214	-717.46	1095.5	30.082	762.18	1091.4	59.395	79.31	0	1	-1.9066	4.7708	-17.497	-15.327	5.5106	1.6858	18.177	14.792	3.604	6.4566	0.68011	-0.53461	1480.8
17.8	1781	78	NaN	7.8135	18.335	7.1608	-175.9	14.636	11.372	-29.226	-717.46	1095.5	30.142	761.97	1091.4	56.943	76.706	0	1	-1.5982	5.0914	-17.507	-15.337	5.5155	1.8035	18.174	14.796	3.9172	6.8949	0.66699	-0.54066	1480.6
17.81	1782	78	NaN	7.8187	18.334	7.1734	-175.82	14.648	11.38	-29.251	-717.47	1095.5	30.114	761.75	1091.3	57.173	68.518	0	1	-1.2898	5.4121	-17.518	-15.348	5.5205	1.8786	18.172	14.81	4.2307	7.2907	0.65464	-0.53731	1480.4
17.82	1783	78	NaN	7.8198	18.333	7.1767	-175.76	14.649	11.37	-29.273	-717.47	1095.5	30.026	761.57	1091.3	57.517	60.382	0	1	-0.98146	5.7327	-17.528	-15.358	5.5239	1.9419	18.17	14.813	4.5424	7.6745	0.64128	-0.54486	1480.2
17.83	1784	78	NaN	7.8311	18.337	7.1613	-175.74	14.651	11.411	-29.213	-717.47	1095.5	30.12	761.4	1091.3	56.876	58.403	0	1	-0.90853	5.8085	-17.538	-15.368	5.5336	1.9601	18.172	14.816	4.6251	7.7686	0.63401	-0.5519	1480.1
17.84	1785	78	NaN	7.8365	18.343	7.1549	-175.74	14.637	11.456	-29.193	-717.46	1095.5	30.228	761.18	1091.2	57.654	60.204	0	1	-0.90892	5.8081	-17.547	-15.376	5.5353	1.9546	18.175	14.805	4.6264	7.7626	0.62794	-0.5711	1479.8
17.85	1786	78	NaN	7.8379	18.349	7.1499	-175.77	14.62	11.483	-29.182	-717.46	1095.5	30.3	760.97	1091.1	58.296	59.267	0	1	-1.0162	5.6965	-17.548	-15.378	5.5339	1.9309	18.177	14.792	4.5177	7.6274	0.62851	-0.58607	1479.6
17.86	1787	78	NaN	7.836	18.353	7.1425	-175.82	14.605	11.489	-29.165	-717.46	1095.5	30.344	760.8	1091	59.284	59.113	0	1	-0.8038	5.9174	-17.556	-15.385	5.5308	1.8786	18.178	14.78	4.727	7.796	0.6224	-0.60534	1479.5
17.87	1788	78	NaN	7.8208	18.355	7.1592	-176.01	14.54	11.579	-29.228	-717.46	1095.5	30.705	760.49	1090.8	57.42	61.715	0	1	-0.31901	6.4214	-17.568	-15.398	5.4987	1.6688	18.17	14.725	5.1797	8.0902	0.60209	-0.67267	1479.2
17.88	1789	78	NaN	7.8206	18.357	7.1564	-176.13	14.522	11.611	-29.205	-717.46	1095.5	30.851	760.3	1090.7	57.286	72.754	0	1	-0.19512	6.5502	-17.572	-15.402	5.4934	1.5429	18.168	14.71	5.2982	8.0931	0.59621	-0.69166	1479
17.89	1790	78	NaN	7.8239	18.359	7.1492	-176.24	14.515	11.614	-29.166	-717.45	1095.5	30.91	760.15	1090.6	57.36	75.485	0	1	-0.13145	6.6164	-17.576	-15.405	5.4957	1.4347	18.168	14.705	5.3643	8.0511	0.59292	-0.70002	1478.8
17.9	1791	78	NaN	7.8265	18.36	7.1509	-176.35	14.512	11.597	-29.158	-717.43	1095.5	30.92	759.99	1090.6	59.052	75.281	0	1	-0.11803	6.6304	-17.579	-15.409	5.4979	1.322	18.168	14.705	5.3799	7.9524	0.58839	-0.70432	1478.7
17.91	1792	78	NaN	7.826	18.358	7.1828	-176.47	14.523	11.561	-29.24	-717.43	1095.5	30.869	759.77	1090.5	57.784	75.723	0	1	-0.087252	6.6623	-17.583	-15.413	5.4958	1.2019	18.163	14.719	5.4086	7.8643	0.57949	-0.69423	1478.4
17.92	1793	78	NaN	7.8188	18.355	7.1846	-176.58	14.515	11.584	-29.238	-717.44	1095.5	31.015	759.56	1090.5	61.37	76.347	0	1	0.013398	6.767	-17.589	-15.419	5.4828	1.0867	18.158	14.712	5.4962	7.8537	0.56836	-0.7073	1478.2
17.93	1794	78	NaN	7.8176	18.351	7.1935	-176.73	14.506	11.544	-29.241	-717.45	1095.5	30.997	759.29	1090.4	59.451	77.929	0	1	0.12529	6.8833	-17.593	-15.423	5.4817	0.93283	18.151	14.706	5.607	7.8162	0.55863	-0.71694	1478
17.94	1795	78	NaN	7.8197	18.347	7.2058	-176.91	14.493	11.473	-29.246	-717.46	1095.5	30.913	759	1090.3	58.821	78.555	0	1	0.24611	7.0089	-17.594	-15.424	5.4864	0.75448	18.144	14.696	5.7325	7.7634	0.5505	-0.72774	1477.7
17.95	1796	78	NaN	7.8209	18.345	7.2141	-177.09	14.472	11.415	-29.243	-717.47	1095.6	30.893	758.74	1090.2	60.126	78.979	0	1	0.29603	7.0608	-17.596	-15.426	5.4881	0.57251	18.139	14.679	5.7842	7.6333	0.54246	-0.74675	1477.4
17.96	1797	78	NaN	7.8142	18.358	7.2158	-177.26	14.471	11.366	-29.237	-717.46	1095.6	30.855	758.44	1090.1	60.758	78.557	0	1	0.46295	7.2344	-17.599	-15.429	5.4826	0.41076	18.146	14.684	5.9456	7.6451	0.54658	-0.74521	1477.1
17.97	1798	78	NaN	7.8115	18.358	7.2144	-177.43	14.451	11.335	-29.229	-717.47	1095.6	30.885	758.17	1090	60.452	77.105	0	1	0.96742	7.7589	-17.603	-15.433	5.4787	0.242	18.14	14.669	6.4461	8.0009	0.53671	-0.76389	1476.9
17.98	1799	78	NaN	7.805	18.356	7.2211	-177.59	14.416	11.324	-29.248	-717.48	1095.6	30.974	757.94	1089.8	58.785	75.973	0	1	1.2817	8.0856	-17.608	-15.438	5.4677	0.077305	18.132	14.639	6.7494	8.1629	0.52436	-0.79844	1476.7
17.99	1800	78	NaN	7.7968	18.356	7.2342	-177.72	14.374	11.32	-29.285	-717.5	1095.6	31.076	757.73	1089.7	60.512	74.933	0	1	1.4843	8.2962	-17.612	-15.442	5.4537	-0.06224	18.128	14.602	6.938	8.234	0.51557	-0.83952	1476.5
18	1801	78	NaN	7.8053	18.364	7.2332	-177.78	14.355	11.291	-29.264	-717.5	1095.6	31.064	757.55	1089.6	57.995	74.065	0	1	1.6869	8.5069	-17.616	-15.446	5.4632	-0.12111	18.132	14.586	7.1502	8.3858	0.51616	-0.85997	1476.3
18.01	1802	78	NaN	7.8102	18.376	7.2072	-177.83	14.339	11.304	-29.168	-717.48	1095.6	31.214	757.38	1089.6	55.635	70.77	0	1	1.8895	8.7176	-17.62	-15.45	5.4657	-0.17057	18.142	14.573	7.3553	8.547	0.52129	-0.8769	1476.1
18.02	1803	78	NaN	7.8085	18.378	7.2035	-177.84	14.33	11.303	-29.146	-717.49	1095.6	31.365	757.17	1089.5	58.181	68.293	0	1	1.9718	8.8031	-17.621	-15.45	5.4588	-0.1862	18.142	14.566	7.4306	8.6169	0.52119	-0.88426	1475.9
18.03	1804	78	NaN	7.8038	18.377	7.2131	-177.78	14.324	11.272	-29.175	-717.51	1095.6	31.464	756.92	1089.5	59.587	69.524	0	1	2.029	8.8626	-17.621	-15.45	5.4487	-0.13326	18.139	14.562	7.4777	8.7293	0.51802	-0.88808	1475.7
18.04	1805	78	NaN	7.8011	18.383	7.216	-177.62	14.317	11.205	-29.197	-717.53	1095.6	31.482	756.67	1089.4	56.877	73.004	0	1	2.0458	8.88	-17.621	-15.451	5.4441	0.026418	18.142	14.558	7.4899	8.9064	0.52164	-0.89213	1475.5
18.05	1806	78	NaN	7.8043	18.387	7.2363	-177.3	14.315	11.234	-29.248	-717.55	1095.6	31.744	756.45	1089.4	55.626	76.738	0	1	2.0756	8.911	-17.621	-15.45	5.4348	0.32788	18.145	14.557	7.5104	9.2389	0.52469	-0.89367	1475.3
18.06	1807	78	NaN	7.8048	18.388	7.2402	-177.12	14.308	11.224	-29.255	-717.56	1095.6	31.807	756.35	1089.4	59.118	76.657	0	1	2.1126	8.9494	-17.62	-15.45	5.4325	0.5053	18.147	14.55	7.5451	9.4547	0.52657	-0.90041	1475.2
18.07	1808	78	NaN	7.8062	18.393	7.241	-176.9	14.297	11.209	-29.254	-717.56	1095.6	31.854	756.26	1089.4	58.405	75.945	0	1	2.1742	9.0135	-17.621	-15.451	5.4319	0.72348	18.151	14.539	7.6062	9.737	0.52969	-0.91171	1475.1
18.08	1809	78	NaN	7.8098	18.4	7.2431	-176.54	14.28	11.192	-29.259	-717.56	1095.6	31.951	756.14	1089.4	57.211	75.535	0	1	2.2359	9.0777	-17.622	-15.452	5.4314	1.0838	18.157	14.522	7.6673	10.161	0.53491	-0.92961	1475
18.09	1810	78	NaN	7.8137	18.395	7.2312	-176	14.235	11.113	-29.24	-717.6	1095.6	31.91	756.05	1089.4	59.034	75.197	0	1	2.1688	9.0079	-17.622	-15.452	5.4375	1.6248	18.153	14.477	7.6063	10.633	0.53112	-0.97493	1474.9
18.1	1811	78	NaN	7.8148	18.397	7.2416	-175.37	14.273	10.971	-29.282	-717.63	1095.6	31.723	755.83	1089.4	59.527	74.788	0	1	2.124	8.9613	-17.621	-15.451	5.4439	2.2572	18.157	14.513	7.5679	11.219	0.53589	-0.93792	1474.7
18.11	1812	78	NaN	7.8206	18.403	7.236	-174.86	14.312	10.835	-29.265	-717.64	1095.6	31.519	755.65	1089.5	56.762	75.173	0	1	2.1441	8.9822	-17.619	-15.448	5.458	2.7741	18.165	14.551	7.6022	11.756	0.54604	-0.89777	1474.6
18.12	1813	78	NaN	7.8279	18.415	7.2265	-174.37	14.34	10.685	-29.224	-717.62	1095.6	31.294	755.56	1089.5	57.832	75.503	0	1	2.0997	8.936	-17.617	-15.446	5.4755	3.2785	18.178	14.578	7.5752	12.214	0.5614	-0.86866	1474.4
18.13	1814	78	NaN	7.8285	18.436	7.2465	-173.64	14.366	10.471	-29.265	-717.6	1095.7	30.996	755.53	1089.6	59.355	76.324	0	1	2.0224	8.8556	-17.615	-15.445	5.486	4.0164	18.201	14.601	7.5084	12.872	0.58607	-0.84343	1474.4
18.14	1815	78	NaN	7.827	18.434	7.2494	-173.34	14.358	10.427	-29.269	-717.64	1095.7	31.012	755.56	1089.7	60.14	77.182	0	1	1.9216	8.7509	-17.611	-15.441	5.4838	4.3186	18.2	14.591	7.4054	13.07	0.58902	-0.84986	1474.4
18.15	1816	78	NaN	7.8273	18.436	7.2501	-173.15	14.356	10.366	-29.274	-717.65	1095.7	30.921	755.57	1089.7	57.654	76.412	0	1	1.8589	8.6857	-17.608	-15.437	5.4875	4.5077	18.203	14.588	7.3464	13.193	0.59581	-0.84902	1474.5
18.16	1817	78	NaN	7.8253	18.441	7.2501	-172.92	14.358	10.265	-29.273	-717.65	1095.7	30.742	755.61	1089.7	57.68	76.101	0	1	1.8589	8.6857	-17.605	-15.434	5.4926	4.7497	18.21	14.589	7.3515	13.435	0.60533	-0.84552	1474.5
18.17	1818	78	NaN	7.8187	18.446	7.2505	-172.56	14.362	10.121	-29.26	-717.67	1095.7	30.512	755.69	1089.8	58.807	76.642	0	1	1.8579	8.6846	-17.602	-15.431	5.4955	5.1176	18.218	14.59	7.3534	13.802	0.61651	-0.84117	1474.6
18.18	1819	78	NaN	7.812	18.451	7.2509	-172.39	14.374	10.029	-29.248	-717.66	1095.6	30.339	755.75	1089.8	59.512	77.437	0	1	1.8545	8.6812	-17.598	-15.428	5.4961	5.2929	18.223	14.602	7.3507	13.974	0.6249	-0.82589	1474.6
18.19	1820	78	NaN	7.8093	18.458	7.2471	-172.36	14.366	9.988	-29.231	-717.66	1095.6	30.228	755.83	1089.8	58.453	77.902	0	1	1.8019	8.6265	-17.592	-15.422	5.4985	5.3275	18.23	14.594	7.3005	13.954	0.63783	-0.82782	1474.7
18.2	1821	78	NaN	7.8099	18.465	7.2563	-172.39	14.349	9.9966	-29.251	-717.64	1095.6	30.22	755.91	1089.7	59.04	77.075	0	1	1.7253	8.5468	-17.585	-15.415	5.4988	5.2969	18.235	14.578	7.2241	13.844	0.64987	-0.83696	1474.8
18.21	1822	78	NaN	7.8123	18.469	7.2751	-172.45	14.329	10.023	-29.299	-717.61	1095.6	30.247	755.97	1089.7	58.55	73.731	0	1	1.6543	8.473	-17.581	-15.411	5.4983	5.24	18.239	14.559	7.1526	13.713	0.65779	-0.85126	1474.8
18.22	1823	78	NaN	7.813	18.474	7.2848	-172.49	14.31	9.9932	-29.328	-717.58	1095.6	30.131	756.03	1089.7	58.609	68.092	0	1	1.5445	8.3589	-17.576	-15.406	5.5024	5.1974	18.242	14.542	7.0469	13.556	0.6665	-0.86381	1474.8
18.23	1824	78	NaN	7.8144	18.465	7.2938	-172.67	14.271	9.9936	-29.363	-717.58	1095.6	30.004	756.16	1089.6	60.192	62.395	0	1	1.3742	8.1818	-17.57	-15.4	5.5076	5.0222	18.231	14.505	6.8818	13.204	0.66087	-0.89516	1475
18.24	1825	78	NaN	7.8222	18.45	7.3046	-172.91	14.19	10.042	-29.392	-717.58	1095.6	29.991	756.37	1089.5	56.744	60.051	0	1	1.2763	8.08	-17.566	-15.396	5.5151	4.7839	18.213	14.426	6.7914	12.864	0.6473	-0.96945	1475.2
18.25	1826	78	NaN	7.8331	18.431	7.3113	-173.18	14.087	10.123	-29.415	-717.58	1095.6	30.027	756.57	1089.5	56.168	59.959	0	1	1.2037	8.0045	-17.562	-15.392	5.524	4.5075	18.192	14.326	6.7276	12.512	0.62955	-1.0659	1475.4
[truncated: 64,919 more rows]
