# Supplementary material for: Speech, movement, and gaze behaviours during dyadic conversation in noise
Source: Sci Rep. 2019 Jul 18;9:10451. doi: 10.1038/s41598-019-46416-0 (PMC6639257; doi:10.1038/s41598-019-46416-0)
Supplement: Supplementary file 1 — All data [file 41598_2019_46416_MOESM1_ESM.zip › dyad6conv3.txt]

timestamps	sample	levels (dB)	level change	talker 1	talker 1	talker 1	talker 2	talker 2	talker 2	talker 1	talker 1	talker 1	talker 2	talker 2	talker 2	talker 1	talker 2	talker 1	talker 2	talker 1	talker 2	talker 1	talker 2	talker 1	talker 2	talker 1	talker 2	talker 1	talker 2	talker 1	talker 2	talker 1 and 2
timestamps	sample	levels (dB)	(dB)	yaw	pitch	roll	yaw	pitch	roll	x (mm)	y (mm)	z (mm)	x (mm)	y (mm)	z (mm)	rms (volts)	rms (volts)	talking	talking	eye phi (deg)	eye phi (deg)	eye theta (deg)	eye theta (deg)	yaw re t2	yaw re t1	pitch re t2	pitch re t1	gaze yaw re t2	gaze yaw re t1	gaze pitch re t2	gaze pitch re t1	distance
0	1	60	NaN	7.9801	12.967	7.2374	-180.99	5.333	10.739	-27.441	-675.54	1084.5	36.377	779.46	1086	23.649	41.987	0	0	6.6069	9.5474	-11.004	-19.732	5.4687	-3.5055	13.029	5.271	12.076	6.0419	2.0249	-14.461	1456.4
0.01	2	60	NaN	7.9866	12.988	7.2228	-180.88	5.4838	10.729	-27.434	-675.56	1084.5	36.53	779.15	1085.9	28.315	50.461	0	0	6.5305	9.468	-11.003	-19.73	5.4689	-3.3953	13.044	5.428	11.999	6.0727	2.0414	-14.302	1456.1
0.02	3	60	NaN	7.9865	12.999	7.2205	-180.82	5.5578	10.728	-27.442	-675.57	1084.5	36.624	779	1085.8	27.548	54.126	0	0	6.4847	9.4205	-11.002	-19.73	5.4646	-3.3438	13.051	5.5062	11.949	6.0767	2.049	-14.223	1456
0.03	4	60	NaN	7.9889	13.01	7.2206	-180.76	5.6709	10.697	-27.457	-675.59	1084.5	36.654	778.73	1085.6	26.744	51.119	0	0	6.498	9.4343	-11.002	-19.73	5.4647	-3.2804	13.055	5.6252	11.963	6.1539	2.0531	-14.104	1455.7
0.04	5	60	NaN	8.0006	13.023	7.2119	-180.65	5.8755	10.637	-27.45	-675.62	1084.5	36.647	778.23	1085.4	26.832	52.111	0	0	6.4931	9.4292	-11.002	-19.729	5.4762	-3.1732	13.059	5.8396	11.969	6.256	2.0576	-13.889	1455.3
0.05	6	60	NaN	8.0288	13.034	7.1743	-180.54	6.1137	10.626	-27.336	-675.67	1084.5	36.709	777.59	1085.1	25.126	50.309	0	0	6.4798	9.4154	-11.001	-19.728	5.5055	-3.0595	13.057	6.0903	11.985	6.3558	2.0567	-13.638	1454.7
0.06	7	60	NaN	8.0395	13.043	7.1634	-180.48	6.2385	10.673	-27.286	-675.68	1084.5	36.885	777.18	1084.9	26.413	55.561	0	0	6.4828	9.4185	-11.001	-19.728	5.5104	-3.0098	13.057	6.2239	11.993	6.4087	2.0566	-13.504	1454.3
0.07	8	60	NaN	8.0424	13.049	7.1689	-180.42	6.3678	10.674	-27.307	-675.7	1084.5	36.907	776.63	1084.6	26.826	55.813	0	0	6.4961	9.4323	-11.002	-19.729	5.5107	-2.9536	13.052	6.3647	12.007	6.4787	2.0509	-13.364	1453.7
0.08	9	60	NaN	8.0437	13.058	7.178	-180.37	6.4738	10.654	-27.342	-675.7	1084.5	36.861	776.07	1084.3	26.591	52.95	0	0	6.5125	9.4494	-11.002	-19.729	5.5115	-2.9053	13.048	6.4829	12.024	6.5441	2.0466	-13.247	1453.2
0.09	10	60	NaN	8.0473	13.07	7.1791	-180.36	6.509	10.66	-27.335	-675.69	1084.5	36.883	775.67	1084	24.971	53.16	0	0	6.535	9.4727	-11.002	-19.73	5.5138	-2.8889	13.051	6.5279	12.049	6.5838	2.0485	-13.202	1452.8
0.1	11	60	NaN	8.0323	13.064	7.1953	-180.33	6.4862	10.668	-27.393	-675.71	1084.5	36.903	775.29	1083.8	24.084	50.354	0	0	6.5716	9.5107	-11.002	-19.73	5.4951	-2.8692	13.035	6.5154	12.067	6.6415	2.0326	-13.214	1452.4
0.11	12	60	NaN	8.021	13.07	7.1838	-180.32	6.4445	10.69	-27.361	-675.7	1084.5	36.954	774.88	1083.5	23.649	48.73	0	0	6.6124	9.5532	-11.002	-19.73	5.4823	-2.8584	13.032	6.4832	12.095	6.6948	2.0294	-13.247	1452
0.12	13	60	NaN	8.0097	13.073	7.1926	-180.29	6.3666	10.725	-27.372	-675.68	1084.5	37.023	774.18	1083.1	23.649	46.278	0	0	6.6556	9.5981	-11.003	-19.73	5.4666	-2.836	13.02	6.4196	12.122	6.7621	2.017	-13.31	1451.3
0.13	14	60	NaN	8.0011	13.07	7.2124	-180.25	6.261	10.753	-27.403	-675.68	1084.5	37.07	773.34	1082.7	23.649	45.209	0	0	6.706	9.6505	-11.004	-19.732	5.4534	-2.8012	13	6.3307	12.159	6.8493	1.996	-13.401	1450.5
0.14	15	60	NaN	8.004	13.074	7.1814	-180.23	6.1629	10.731	-27.278	-675.67	1084.4	37.01	772.9	1082.4	36.277	40.967	0	0	6.7564	9.7029	-11.006	-19.733	5.4628	-2.7692	12.996	6.2413	12.219	6.9337	1.9904	-13.492	1450
0.15	16	60	NaN	8.004	13.066	7.1984	-180.15	5.9683	10.769	-27.302	-675.64	1084.4	37.104	772.2	1082.1	33.109	44.046	0	0	6.7852	9.7329	-11.006	-19.734	5.4569	-2.6983	12.975	6.0596	12.242	7.0345	1.9688	-13.674	1449.3
0.16	17	60	NaN	8.0071	13.057	7.2059	-180.11	5.8244	10.762	-27.293	-675.63	1084.4	37.105	771.61	1081.8	25.387	42.289	0	0	6.8101	9.7588	-11.007	-19.734	5.4592	-2.6608	12.955	5.9265	12.269	7.098	1.9485	-13.808	1448.7
0.17	18	60	NaN	8.0118	13.048	7.2196	-180.09	5.6904	10.739	-27.311	-675.62	1084.4	37.069	771.1	1081.6	23.94	43.515	0	0	6.8301	9.7795	-11.008	-19.735	5.4638	-2.6381	12.936	5.8026	12.294	7.1415	1.9283	-13.932	1448.1
0.18	19	60	NaN	8.0196	13.039	7.2467	-180.06	5.5209	10.725	-27.377	-675.6	1084.4	37.057	770.57	1081.3	23.649	45.289	0	0	6.8303	9.7798	-11.001	-19.728	5.4685	-2.6071	12.915	5.6446	12.299	7.1726	1.9144	-14.084	1447.6
0.19	20	60	NaN	8.0457	13.034	7.2471	-179.98	5.2678	10.736	-27.318	-675.55	1084.5	37.117	769.82	1080.9	23.649	44.493	0	0	6.817	9.7659	-10.989	-19.716	5.4931	-2.536	12.893	5.4082	12.31	7.23	1.9045	-14.308	1446.8
0.2	21	60	NaN	8.0707	13.013	7.2467	-179.92	5.007	10.733	-27.265	-675.54	1084.5	37.128	769.03	1080.5	23.649	45.212	0	0	6.7944	9.7424	-10.984	-19.711	5.5184	-2.4679	12.855	5.165	12.313	7.2746	1.8716	-14.546	1446
0.21	22	60	NaN	8.0828	12.998	7.2517	-179.86	4.8068	10.754	-27.254	-675.53	1084.5	37.197	768.38	1080.2	23.649	45.66	0	0	6.7805	9.728	-10.981	-19.708	5.527	-2.4111	12.826	4.9779	12.308	7.3169	1.8456	-14.73	1445.4
0.22	23	60	NaN	8.0917	12.985	7.251	-179.79	4.6304	10.772	-27.235	-675.51	1084.5	37.271	767.73	1079.9	23.649	46.901	0	0	6.7912	9.7391	-10.982	-19.709	5.5325	-2.3465	12.803	4.813	12.324	7.3925	1.8213	-14.896	1444.7
0.23	24	60	NaN	8.1143	12.97	7.2283	-179.69	4.4046	10.743	-27.127	-675.51	1084.5	37.243	766.83	1079.5	23.649	46.912	0	0	6.8051	9.7535	-10.983	-19.71	5.5589	-2.2464	12.772	4.6027	12.364	7.5071	1.7894	-15.107	1443.8
0.24	25	60	NaN	8.1149	12.964	7.2454	-179.65	4.2868	10.787	-27.157	-675.51	1084.5	37.4	766.11	1079.2	23.649	45.685	0	0	6.8317	9.7812	-10.985	-19.713	5.5509	-2.2167	12.756	4.4948	12.383	7.5645	1.7705	-15.218	1443.1
0.25	26	60	NaN	8.1205	12.957	7.2499	-179.61	4.1437	10.792	-27.153	-675.5	1084.5	37.465	765.45	1079	23.649	47.094	0	0	6.8455	9.7955	-10.986	-19.714	5.5528	-2.1803	12.739	4.3613	12.398	7.6153	1.7526	-15.353	1442.4
0.26	27	60	NaN	8.1252	12.957	7.253	-179.56	3.9608	10.786	-27.141	-675.48	1084.5	37.528	764.63	1078.7	23.649	48.068	0	0	6.8488	9.799	-10.987	-19.715	5.5541	-2.1307	12.728	4.19	12.403	7.6682	1.7404	-15.525	1441.6
0.27	28	60	NaN	8.1273	12.962	7.2548	-179.49	3.722	10.767	-27.125	-675.45	1084.5	37.596	763.53	1078.4	23.649	48.917	0	0	6.94	9.8938	-10.988	-19.716	5.552	-2.0664	12.718	3.9662	12.492	7.8274	1.7294	-15.75	1440.4
0.28	29	60	NaN	8.1298	12.956	7.2387	-179.42	3.3961	10.691	-27.078	-675.46	1084.5	37.552	762.1	1077.9	23.649	51.265	0	0	7.0267	9.9839	-10.99	-19.717	5.5556	-1.9918	12.692	3.6598	12.582	7.9921	1.7021	-16.057	1439
0.29	30	60	NaN	8.1321	12.956	7.2406	-179.38	3.244	10.676	-27.074	-675.45	1084.5	37.608	761.35	1077.6	23.649	53.523	0	0	7.0567	10.015	-10.992	-19.72	5.5544	-1.9562	12.683	3.517	12.611	8.059	1.691	-16.203	1438.3
0.3	31	60	NaN	8.1271	12.956	7.2428	-179.32	3.0422	10.597	-27.081	-675.44	1084.5	37.498	760.35	1077.3	23.649	50.091	0	0	7.0604	10.019	-10.994	-19.722	5.5518	-1.8985	12.67	3.3277	12.612	8.1204	1.6757	-16.394	1437.3
0.31	32	60	NaN	8.1181	12.955	7.237	-179.26	2.8371	10.514	-27.068	-675.43	1084.5	37.381	759.33	1077	23.649	44.737	0	0	7.0445	10.002	-10.996	-19.723	5.5461	-1.8321	12.657	3.1349	12.591	8.1703	1.6617	-16.588	1436.2
0.32	33	60	NaN	8.1074	12.956	7.2219	-179.2	2.6824	10.488	-27.028	-675.42	1084.5	37.412	758.56	1076.8	23.649	40.569	0	0	7.0282	9.9855	-10.997	-19.724	5.5343	-1.7758	12.649	2.9888	12.563	8.2097	1.6525	-16.735	1435.4
0.33	34	60	NaN	8.0774	12.935	7.2424	-179.15	2.4332	10.404	-27.126	-675.44	1084.5	37.321	757.37	1076.4	23.649	41.925	0	0	7.0116	9.9683	-10.998	-19.725	5.502	-1.7251	12.614	2.755	12.514	8.2432	1.6157	-16.97	1434.3
0.34	35	60	NaN	8.0721	12.928	7.2354	-179.13	2.3111	10.402	-27.111	-675.45	1084.5	37.393	756.89	1076.2	23.649	43.262	0	0	7.0145	9.9712	-10.999	-19.726	5.4936	-1.7112	12.599	2.6394	12.508	8.26	1.6009	-17.087	1433.8
0.35	36	60	NaN	8.0662	12.92	7.2233	-179.08	2.0469	10.404	-27.081	-675.46	1084.4	37.545	755.96	1075.9	23.649	42.276	0	0	7.0048	9.9611	-11	-19.727	5.4811	-1.6685	12.58	2.3866	12.486	8.2926	1.5805	-17.341	1432.9
0.36	37	60	NaN	8.0527	12.913	7.2164	-178.99	1.6426	10.382	-27.074	-675.45	1084.4	37.684	754.6	1075.5	23.649	38.147	0	0	6.9184	9.8714	-11.002	-19.73	5.4599	-1.5853	12.557	1.9992	12.378	8.286	1.5543	-17.731	1431.5
0.37	38	60	NaN	8.0337	12.919	7.2216	-178.88	1.269	10.327	-27.101	-675.42	1084.4	37.679	753.56	1075.2	23.649	30.634	0	0	6.8301	9.7795	-11.004	-19.732	5.4381	-1.48	12.548	1.6399	12.268	8.2995	1.544	-18.092	1430.5
0.38	39	60	NaN	8.023	12.921	7.216	-178.78	0.88079	10.291	-27.102	-675.41	1084.4	37.67	752.57	1074.8	23.649	34.248	0	0	6.7399	9.6857	-11.005	-19.733	5.4259	-1.3739	12.534	1.2669	12.166	8.3118	1.5292	-18.466	1429.5
0.39	40	60	NaN	8.0198	12.917	7.2017	-178.65	0.45734	10.252	-27.093	-675.44	1084.4	37.664	751.73	1074.4	23.649	29.54	0	0	6.6726	9.6157	-11.007	-19.735	5.4218	-1.2462	12.518	0.85629	12.094	8.3696	1.5106	-18.878	1428.7
0.4	41	60	NaN	8.0174	12.917	7.195	-178.54	0.15489	10.212	-27.107	-675.45	1084.4	37.62	751.13	1074.2	23.649	27.718	0	0	6.6087	9.5494	-11.009	-19.737	5.4195	-1.1378	12.509	0.56304	12.028	8.4115	1.4993	-19.174	1428.1
0.41	42	60	NaN	8.013	12.925	7.1985	-178.46	-0.0095722	10.172	-27.144	-675.44	1084.4	37.532	750.66	1074.1	24.529	27.632	0	0	6.6224	9.5636	-11.011	-19.738	5.4164	-1.0543	12.51	0.40555	12.039	8.5093	1.4988	-19.333	1427.6
0.42	43	60	NaN	8.0152	12.93	7.1741	-178.3	-0.42427	10.119	-27.112	-675.46	1084.4	37.489	749.84	1073.7	26.587	31.451	0	0	6.5928	9.5328	-11.01	-19.738	5.4201	-0.89492	12.501	0.0047102	12.013	8.6379	1.4912	-19.733	1426.8
0.43	44	60	NaN	8.013	12.933	7.1623	-178.1	-0.81596	10.064	-27.123	-675.49	1084.4	37.417	748.92	1073.5	26.946	27.992	0	0	6.1775	9.101	-10.998	-19.725	5.4187	-0.69463	12.493	-0.37608	11.596	8.4064	1.4959	-20.101	1425.9
0.44	45	60	NaN	8.0094	12.948	7.1478	-177.89	-1.1856	10.019	-27.113	-675.49	1084.4	37.389	747.95	1073.2	27.08	29.09	0	0	5.9545	8.8692	-10.992	-19.72	5.415	-0.4865	12.497	-0.73439	11.369	8.3827	1.5044	-20.454	1425
0.45	46	60	NaN	8.0029	12.961	7.1404	-177.7	-1.501	9.9827	-27.12	-675.5	1084.4	37.387	747.08	1073	29.755	30.314	0	0	5.9379	8.8519	-10.995	-19.722	5.4066	-0.30123	12.5	-1.0395	11.345	8.5507	1.5052	-20.762	1424.1
0.46	47	60	NaN	7.9909	12.957	7.1543	-177.56	-1.7325	9.9455	-27.199	-675.54	1084.4	37.368	746.45	1072.8	30.067	32.275	0	0	5.9022	8.8148	-10.996	-19.724	5.3911	-0.16422	12.488	-1.2635	11.293	8.6506	1.492	-20.987	1423.5
0.47	48	60	NaN	7.9783	12.984	7.1459	-177.37	-2.0468	9.8355	-27.205	-675.52	1084.5	37.144	745.43	1072.5	31.666	34.141	0	0	5.8645	8.7756	-10.997	-19.725	5.3854	0.03673	12.501	-1.5647	11.25	8.8123	1.504	-21.29	1422.5
0.48	49	60	NaN	7.9657	13.013	7.1353	-177.1	-2.528	9.7909	-27.206	-675.53	1084.5	37.166	743.99	1072	32.568	34.791	0	0	5.8379	8.748	-10.999	-19.726	5.3693	0.30163	12.51	-2.0248	11.207	9.0496	1.5114	-21.751	1421
0.49	50	60	NaN	7.9535	13.034	7.1337	-176.87	-2.9631	9.7195	-27.238	-675.55	1084.5	37.086	742.73	1071.6	34.601	34.765	0	0	5.8144	8.7235	-11	-19.727	5.3567	0.53442	12.512	-2.4414	11.171	9.258	1.5121	-22.169	1419.8
0.5	51	60	NaN	7.945	13.044	7.1347	-176.71	-3.2757	9.6161	-27.275	-675.56	1084.5	36.854	741.87	1071.3	34.725	33.573	0	0	5.821	8.7305	-11.001	-19.729	5.3545	0.69658	12.509	-2.7415	11.176	9.427	1.5082	-22.47	1418.9
0.51	52	60	NaN	7.949	13.053	7.1085	-176.62	-3.5061	9.5729	-27.205	-675.57	1084.5	36.744	741.25	1071.1	37.183	36.963	0	0	5.8204	8.7298	-11.002	-19.73	5.3647	0.79545	12.51	-2.9635	11.185	9.5253	1.5079	-22.693	1418.3
0.52	53	60	NaN	7.9406	13.052	7.1126	-176.45	-3.8646	9.5212	-27.26	-675.62	1084.6	36.614	740.4	1070.8	37.932	35.573	0	0	5.8105	8.7195	-11.003	-19.731	5.3579	0.96817	12.496	-3.3092	11.168	9.6876	1.4929	-23.04	1417.5
0.53	54	60	NaN	7.9356	13.059	7.1059	-176.34	-4.0603	9.4685	-27.26	-675.63	1084.6	36.461	739.86	1070.7	39.21	36.048	0	0	5.7386	8.6447	-11.006	-19.733	5.3581	1.0845	12.496	-3.4968	11.097	9.7292	1.49	-23.23	1417
0.54	55	60	NaN	7.931	13.076	7.0958	-176.21	-4.2782	9.4392	-27.241	-675.62	1084.6	36.337	739.29	1070.5	40.064	37.033	0	0	5.6611	8.5642	-11.008	-19.736	5.3582	1.2133	12.504	-3.7064	11.019	9.7775	1.4953	-23.442	1416.4
0.55	56	60	NaN	7.9235	13.097	7.0912	-176.02	-4.6592	9.4386	-27.247	-675.62	1084.7	36.256	738.42	1070.3	38.863	36.207	0	0	5.6743	8.5779	-11.01	-19.737	5.3521	1.4084	12.512	-4.0744	11.026	9.9863	1.5024	-23.812	1415.5
0.56	57	60	NaN	7.9132	13.109	7.0878	-175.87	-4.9344	9.3596	-27.27	-675.62	1084.8	35.977	737.81	1070	39.278	37.311	0	0	5.6273	8.5291	-11.01	-19.738	5.3511	1.5714	12.512	-4.3377	10.978	10.1	1.5023	-24.075	1414.9
0.57	58	60	NaN	7.8939	13.129	7.0558	-175.56	-5.4053	9.2946	-27.206	-675.68	1084.9	35.719	736.63	1069.7	39.969	36.8	0	0	5.507	8.4039	-11.01	-19.738	5.3428	1.8929	12.514	-4.7908	10.85	10.297	1.5043	-24.528	1413.8
0.58	59	60	NaN	7.8758	13.157	7.048	-175.28	-5.8602	9.2788	-27.226	-675.73	1085	35.616	735.56	1069.5	49.931	35.66	0	0	5.4273	8.321	-11.01	-19.738	5.3262	2.1746	12.525	-5.2286	10.753	10.496	1.5149	-24.966	1412.8
0.59	60	60	NaN	7.861	13.191	7.0563	-175.06	-6.2262	9.2881	-27.297	-675.77	1085.2	35.619	734.77	1069.2	55.2	37.97	0	0	5.4107	8.3038	-11.011	-19.738	5.3071	2.3847	12.545	-5.5807	10.718	10.689	1.5343	-25.319	1412
0.6	61	60	NaN	7.849	13.227	7.0443	-174.89	-6.4775	9.2658	-27.289	-675.78	1085.2	35.583	734.2	1069.1	51.481	36.633	0	0	5.3308	8.2207	-11.012	-19.739	5.2958	2.5582	12.571	-5.8218	10.627	10.779	1.5594	-25.561	1411.5
0.61	62	60	NaN	7.8429	13.264	7.0632	-174.72	-6.697	9.1233	-27.379	-675.8	1085.3	35.165	733.59	1068.9	50.233	37.208	0	0	5.2362	8.1224	-11.013	-19.74	5.3019	2.7426	12.596	-6.0286	10.538	10.865	1.5836	-25.769	1410.9
0.62	63	60	NaN	7.8401	13.322	7.0569	-174.52	-7.013	9.0609	-27.425	-675.84	1085.4	34.956	732.88	1068.6	54.17	36.894	0	0	5.2462	8.1328	-11.012	-19.74	5.3045	2.9473	12.637	-6.3279	10.551	11.08	1.6246	-26.068	1410.2
0.63	64	60	NaN	7.841	13.382	7.0222	-174.31	-7.322	9.0236	-27.4	-675.89	1085.5	34.769	732.06	1068.2	53.632	38.449	0	0	5.2382	8.1245	-11.012	-19.74	5.3127	3.1589	12.678	-6.6185	10.551	11.283	1.6657	-26.358	1409.4
0.64	65	60	NaN	7.8446	13.429	6.9702	-174.13	-7.5603	8.9751	-27.326	-675.95	1085.6	34.516	731.2	1067.9	53.307	38.943	0	0	5.2052	8.0901	-11.013	-19.741	5.3282	3.3552	12.708	-6.8396	10.533	11.445	1.6949	-26.58	1408.6
0.65	66	60	NaN	7.8457	13.446	6.9467	-174.01	-7.715	8.9043	-27.327	-676.01	1085.6	34.275	730.68	1067.6	57.802	36.04	0	0	5.1749	8.0586	-11.011	-19.739	5.3382	3.4834	12.715	-6.9839	10.513	11.542	1.7037	-26.723	1408.1
0.66	67	60	NaN	7.8404	13.477	6.933	-173.88	-7.9391	8.9303	-27.37	-676.06	1085.6	34.274	729.85	1067.4	60.164	39.899	0	0	5.1455	8.0281	-11.009	-19.737	5.3298	3.6066	12.734	-7.196	10.475	11.635	1.7251	-26.933	1407.4
0.67	68	60	NaN	7.8368	13.492	6.9233	-173.79	-8.1146	8.9016	-27.417	-676.11	1085.6	34.138	729.2	1067.2	57.694	39.776	0	0	5.0746	7.9543	-11.007	-19.734	5.3287	3.6993	12.74	-7.3635	10.403	11.654	1.7337	-27.098	1406.8
0.68	69	60	NaN	7.8292	13.493	6.9139	-173.72	-8.2645	8.8397	-27.465	-676.16	1085.6	33.932	728.58	1067	57.276	38.89	0	0	4.9856	7.8618	-11.004	-19.732	5.3265	3.7753	12.736	-7.5073	10.312	11.637	1.7314	-27.239	1406.2
0.69	70	60	NaN	7.8107	13.491	6.9026	-173.65	-8.4264	8.7926	-27.517	-676.2	1085.6	33.788	727.76	1066.8	57.873	37.848	0	0	4.9157	7.7892	-11.005	-19.732	5.3105	3.8519	12.727	-7.6621	10.226	11.641	1.7222	-27.394	1405.4
0.7	71	60	NaN	7.787	13.478	6.904	-173.61	-8.5107	8.7545	-27.588	-676.25	1085.6	33.638	727.14	1066.7	54.78	37.522	0	0	4.945	7.8197	-11.01	-19.737	5.289	3.8944	12.71	-7.7426	10.234	11.714	1.7	-27.48	1404.9
0.71	72	60	NaN	7.7723	13.466	6.9056	-173.59	-8.5704	8.7462	-27.625	-676.27	1085.6	33.606	726.81	1066.7	55.898	38.382	0	0	5.141	8.0234	-11.022	-19.75	5.2735	3.9099	12.696	-7.8006	10.414	11.933	1.674	-27.55	1404.5
0.72	73	60	NaN	7.7444	13.44	6.9035	-173.56	-8.6635	8.7369	-27.678	-676.31	1085.5	33.606	726.27	1066.6	56.593	36.761	0	0	5.1283	8.0102	-11.025	-19.752	5.2425	3.9403	12.667	-7.8904	10.371	11.951	1.6418	-27.643	1404
0.73	74	60	NaN	7.6963	13.392	6.8985	-173.51	-8.8138	8.724	-27.762	-676.37	1085.5	33.62	725.4	1066.4	55.316	37.882	0	0	5.0386	7.9169	-11.024	-19.751	5.1889	3.9788	12.613	-8.0348	10.228	11.896	1.5892	-27.786	1403.2
0.74	75	60	NaN	7.6307	13.32	6.8955	-173.51	-9.0268	8.7275	-27.87	-676.43	1085.5	33.675	724.34	1066.3	55.86	38.407	0	0	5.0652	7.9446	-11.023	-19.751	5.115	3.9749	12.533	-8.2395	10.18	11.919	1.5099	-27.99	1402.3
0.75	76	60	NaN	7.5715	13.252	6.905	-173.48	-9.1686	8.5977	-27.979	-676.48	1085.5	33.412	723.64	1066.1	54.02	38.713	0	0	5.0918	7.9723	-11.022	-19.75	5.0608	4.0062	12.458	-8.3745	10.153	11.978	1.4357	-28.124	1401.6
0.76	77	60	NaN	7.5245	13.199	6.9239	-173.47	-9.272	8.5438	-28.095	-676.53	1085.6	33.348	723.08	1066	52.252	41.962	0	0	4.9778	7.8538	-11.019	-19.747	5.0109	4.0189	12.4	-8.4725	9.9887	11.873	1.3808	-28.219	1401.1
0.77	78	60	NaN	7.4925	13.15	6.9224	-173.46	-9.3598	8.5225	-28.136	-676.58	1085.6	33.36	722.59	1065.9	53.263	44.925	0	0	4.8995	7.7724	-11.017	-19.744	4.9759	4.0223	12.345	-8.5554	9.8754	11.795	1.3286	-28.3	1400.7
0.78	79	60	NaN	7.4702	13.094	6.8933	-173.46	-9.4467	8.4859	-28.089	-676.66	1085.6	33.32	722.1	1065.8	65.639	36.663	1	0	4.8995	7.7724	-11.015	-19.742	4.9564	4.0281	12.284	-8.637	9.8559	11.801	1.2692	-28.379	1400.2
0.79	80	60	NaN	7.4213	13.045	6.917	-173.44	-9.5185	8.397	-28.23	-676.74	1085.6	33.126	721.61	1065.6	70.056	43.432	1	0	4.864	7.7354	-11.013	-19.74	4.9089	4.0498	12.228	-8.7019	9.7729	11.785	1.2156	-28.442	1399.8
0.8	81	60	NaN	7.4018	13.011	6.8921	-173.4	-9.6013	8.3737	-28.184	-676.79	1085.6	33.151	720.93	1065.4	71.399	46.739	1	0	4.811	7.6803	-11.01	-19.738	4.8891	4.091	12.187	-8.7771	9.7001	11.771	1.1765	-28.515	1399.2
0.81	82	60	NaN	7.382	12.998	6.8908	-173.35	-9.6687	8.3617	-28.201	-676.81	1085.6	33.2	720.34	1065.3	71.34	47.09	1	0	4.7644	7.6319	-11.009	-19.737	4.8656	4.1305	12.167	-8.8377	9.63	11.762	1.1572	-28.575	1398.6
0.82	83	60	NaN	7.3536	13.006	6.9147	-173.3	-9.7354	8.3329	-28.309	-676.82	1085.6	33.19	719.74	1065.2	70.718	47.196	1	0	4.739	7.6054	-11.008	-19.735	4.8321	4.1821	12.168	-8.8966	9.5711	11.788	1.1599	-28.632	1398.1
0.83	84	60	NaN	7.3151	13.036	6.9417	-173.21	-9.8287	8.2655	-28.464	-676.82	1085.7	33.073	718.87	1064.9	69.923	42.719	1	0	4.7523	7.6193	-11.005	-19.732	4.7906	4.2694	12.186	-8.9786	9.5428	11.889	1.1815	-28.711	1397.2
0.84	85	60	NaN	7.3079	13.06	6.9358	-173.15	-9.8611	8.2185	-28.514	-676.81	1085.7	32.986	718.45	1064.9	68.292	37.769	1	0	4.7674	7.635	-11.002	-19.729	4.784	4.3267	12.205	-9.0064	9.5514	11.962	1.2036	-28.736	1396.8
0.85	86	60	NaN	7.2914	13.086	6.9223	-173.11	-9.9055	8.1975	-28.558	-676.79	1085.7	32.966	718.07	1064.8	63.197	42.802	1	0	4.7874	7.6558	-10.999	-19.727	4.7659	4.3639	12.227	-9.047	9.5533	12.02	1.228	-28.774	1396.4
0.86	87	60	NaN	7.2796	13.145	6.8149	-173.07	-9.963	8.1977	-28.39	-676.69	1085.7	33.027	717.6	1064.8	57.33	42.877	1	0	4.7721	7.6399	-10.997	-19.724	4.7574	4.4096	12.284	-9.1025	9.5296	12.05	1.2875	-28.827	1395.8
0.87	88	60	NaN	7.2749	13.224	6.6317	-173.02	-10.03	8.2062	-28.055	-676.54	1085.7	33.137	717.06	1064.7	51.37	40.109	1	0	4.7357	7.6021	-10.994	-19.722	4.7607	4.4643	12.362	-9.1693	9.4964	12.066	1.3684	-28.891	1395.1
0.88	89	60	NaN	7.2637	13.234	6.5599	-173	-10.096	8.1904	-28.001	-676.56	1085.8	33.175	716.57	1064.8	49.236	39.44	1	0	4.6863	7.5507	-10.992	-19.72	4.7493	4.484	12.371	-9.2333	9.4356	12.035	1.3788	-28.953	1394.6
0.89	90	60	NaN	7.2546	13.242	6.4917	-173	-10.13	8.1788	-27.923	-676.59	1085.8	33.18	716.24	1064.8	48.9	35.858	1	0	4.6314	7.4936	-10.99	-19.718	4.7426	4.4873	12.38	-9.2673	9.374	11.981	1.3894	-28.985	1394.3
0.9	91	60	NaN	7.2674	13.26	6.4186	-173.02	-10.167	8.1804	-27.829	-676.61	1085.8	33.258	715.77	1064.9	42.655	38.463	1	0	4.565	7.4246	-10.988	-19.716	4.7553	4.4724	12.4	-9.3065	9.3203	11.897	1.4115	-29.022	1393.9
0.91	92	60	NaN	7.286	13.28	6.3798	-173.04	-10.196	8.1788	-27.808	-676.63	1085.8	33.339	715.32	1065	47.325	38.18	1	0	4.5329	7.3912	-10.987	-19.714	4.7706	4.4441	12.422	-9.3381	9.3035	11.835	1.4353	-29.052	1393.4
0.92	93	60	NaN	7.2951	13.294	6.4029	-173.07	-10.205	8.1605	-27.916	-676.61	1085.8	33.354	715.06	1065.1	47.915	38.574	1	0	4.5196	7.3774	-10.986	-19.713	4.7742	4.4079	12.439	-9.3494	9.2938	11.785	1.4531	-29.063	1393.2
0.93	94	60	NaN	7.3217	13.317	6.3958	-173.12	-10.218	8.1587	-27.889	-676.56	1085.8	33.422	714.88	1065.2	53.385	38.628	1	0	4.1606	7.0041	-11.024	-19.751	4.7987	4.3598	12.467	-9.3671	8.9592	11.364	1.4429	-29.118	1392.9
0.94	95	60	NaN	7.3423	13.311	6.3865	-173.15	-10.229	8.1773	-27.853	-676.59	1085.8	33.519	714.79	1065.2	67.108	40.29	1	0	3.5453	6.3645	-11.091	-19.819	4.8167	4.3242	12.464	-9.3823	8.3621	10.689	1.3727	-29.201	1392.9
0.95	96	60	NaN	7.3656	13.306	6.3813	-173.2	-10.24	8.1875	-27.839	-676.61	1085.8	33.606	714.71	1065.3	69.883	44.432	1	0	2.9301	5.7248	-11.158	-19.886	4.8369	4.2701	12.463	-9.3976	7.7671	9.9949	1.3046	-29.284	1392.8
0.96	97	60	NaN	7.3991	13.306	6.3613	-173.29	-10.239	8.1827	-27.781	-676.61	1085.7	33.696	714.58	1065.4	69.794	51.744	1	0	2.4317	5.2067	-11.207	-19.935	4.8689	4.1777	12.471	-9.4036	7.3006	9.3843	1.2632	-29.338	1392.7
0.97	98	60	NaN	7.4519	13.302	6.2879	-173.44	-10.205	8.1674	-27.543	-676.61	1085.6	33.839	714.42	1065.6	69.648	48.956	1	0	2.2621	5.0304	-11.204	-19.932	4.9253	4.029	12.478	-9.3812	7.1874	9.0594	1.2738	-29.313	1392.5
0.98	99	60	NaN	7.4351	13.3	6.3305	-173.62	-10.108	8.1691	-27.659	-676.53	1085.6	34.06	714.38	1065.8	68.55	43.591	1	0	2.38	5.1529	-11.201	-19.929	4.8944	3.8381	12.485	-9.2923	7.2744	8.991	1.2832	-29.221	1392.4
0.99	100	60	NaN	7.4069	13.296	6.3667	-173.79	-9.9777	8.1752	-27.745	-676.42	1085.6	34.238	714.42	1065.9	68.109	42.182	1	0	2.6849	5.4699	-11.198	-19.926	4.8552	3.6611	12.487	-9.1691	7.5401	9.1311	1.2886	-29.095	1392.4
1	101	60	NaN	7.3833	13.287	6.3828	-173.91	-9.8867	8.2397	-27.771	-676.35	1085.6	34.517	714.49	1066.1	67.75	41.027	1	0	2.7195	5.5059	-11.205	-19.933	4.819	3.527	12.483	-9.0828	7.5386	9.0329	1.2781	-29.015	1392.4
1.01	102	60	NaN	7.3713	13.273	6.3757	-173.98	-9.8374	8.346	-27.731	-676.33	1085.6	34.861	714.56	1066.1	66.977	43.791	1	0	2.7381	5.5253	-11.212	-19.94	4.7947	3.4406	12.472	-9.0365	7.5328	8.9659	1.2599	-28.976	1392.4
1.02	103	60	NaN	7.3581	13.249	6.3626	-174.09	-9.633	8.2649	-27.641	-676.29	1085.6	34.688	714.54	1066.3	66.248	43.065	1	0	2.8768	5.6694	-11.209	-19.936	4.7922	3.348	12.453	-8.8377	7.669	9.0174	1.2443	-28.774	1392.4
1.03	104	60	NaN	7.3348	13.155	6.4712	-174.25	-9.3598	8.2692	-27.849	-676.39	1085.7	34.756	714.66	1066.5	65.49	42.364	1	0	3.0008	5.7983	-11.206	-19.933	4.7579	3.173	12.365	-8.5699	7.7587	8.9714	1.1593	-28.503	1392.6
1.04	105	60	NaN	7.3096	13.122	6.4442	-174.48	-8.9533	8.3211	-27.772	-676.27	1085.7	34.862	714.83	1066.8	64.814	42.169	1	0	3.0075	5.8053	-11.208	-19.936	4.7316	2.9438	12.347	-8.1784	7.7391	8.7491	1.1389	-28.114	1392.6
1.05	106	60	NaN	7.2842	13.104	6.4124	-174.7	-8.5383	8.4044	-27.715	-676.11	1085.6	35.007	715.05	1067.2	63.243	41.67	1	0	3.1701	5.9744	-11.211	-19.939	4.7026	2.7187	12.345	-7.78	7.8727	8.693	1.1339	-27.719	1392.7
1.06	107	60	NaN	7.2585	13.017	6.577	-174.83	-8.2693	8.5042	-28.144	-676.24	1085.7	35.225	715.3	1067.4	61.41	41.158	1	0	3.4558	6.2714	-11.214	-19.942	4.6512	2.5591	12.266	-7.5181	8.107	8.8305	1.0518	-27.46	1393.1
1.07	108	60	NaN	7.2303	12.984	6.576	-175.04	-7.7998	8.6111	-28.209	-676.17	1085.7	35.34	715.66	1067.9	55.663	40.957	1	0	3.7502	6.5774	-11.218	-19.945	4.6161	2.3408	12.25	-7.0655	8.3662	8.9182	1.0319	-27.011	1393.4
1.08	109	60	NaN	7.2269	12.99	6.4271	-175.26	-7.3116	8.765	-27.938	-675.98	1085.7	35.589	716.18	1068.3	53.372	40.024	1	0	4.0454	6.8844	-11.221	-19.949	4.6142	2.1305	12.277	-6.5987	8.6596	9.0149	1.056	-26.548	1393.7
1.09	110	60	NaN	7.2247	12.986	6.3351	-175.4	-6.98	8.8938	-27.795	-675.89	1085.6	35.821	716.57	1068.6	51.258	43.053	1	0	4.3407	7.1914	-11.225	-19.952	4.6089	1.98	12.289	-6.2826	8.9496	9.1714	1.064	-26.235	1394
1.1	111	60	NaN	7.216	12.959	6.336	-175.53	-6.6813	8.9788	-27.889	-675.91	1085.5	35.926	716.94	1068.9	62.272	46.741	1	0	4.5935	7.4542	-11.228	-19.956	4.5928	1.8435	12.274	-5.9962	9.1863	9.2977	1.0457	-25.952	1394.4
1.11	112	60	NaN	7.2071	12.93	6.2969	-175.84	-5.8974	9.0515	-27.992	-675.9	1085.5	35.788	717.88	1069.5	65.929	49.325	1	0	4.64	7.5025	-11.231	-19.959	4.587	1.5435	12.273	-5.2408	9.227	9.046	1.0422	-25.2	1395.3
1.12	113	60	NaN	7.1953	12.93	6.2867	-176.01	-5.4835	9.1817	-28.082	-675.86	1085.4	35.99	718.53	1069.9	67.168	48.942	1	0	4.6533	7.5164	-11.232	-19.96	4.5644	1.3586	12.29	-4.8438	9.2177	8.875	1.0584	-24.803	1395.9
1.13	114	60	NaN	7.1873	12.941	6.2781	-176.17	-5.0905	9.3196	-28.158	-675.82	1085.4	36.229	719.18	1070.2	68.252	50.52	1	0	4.6351	7.4974	-11.231	-19.958	4.5447	1.1854	12.317	-4.4661	9.1798	8.6828	1.086	-24.424	1396.6
1.14	115	60	NaN	7.1796	12.955	6.2687	-176.39	-4.529	9.4574	-28.274	-675.77	1085.3	36.438	720.22	1070.6	68.196	50.526	1	0	4.6168	7.4784	-11.229	-19.957	4.5256	0.9569	12.351	-3.9251	9.1424	8.4353	1.1214	-23.882	1397.6
1.15	116	60	NaN	7.1699	12.964	6.2551	-176.69	-3.7268	9.5936	-28.448	-675.75	1085.2	36.598	721.82	1071.2	65.638	51.096	1	0	4.6412	7.5038	-11.229	-19.956	4.5052	0.6435	12.389	-3.1514	9.1464	8.1473	1.1596	-23.108	1399.2
1.16	117	60	NaN	7.1669	12.958	6.2173	-176.95	-3.1159	9.7421	-28.501	-675.75	1085.1	36.863	723.31	1071.7	62.2	52.196	1	0	4.8403	7.7108	-11.231	-19.959	4.492	0.37985	12.407	-2.5655	9.3323	8.0906	1.1757	-22.525	1400.6
1.17	118	60	NaN	7.164	12.952	6.206	-177.06	-2.8418	9.8451	-28.546	-675.75	1085.1	37.068	724.02	1071.9	61.256	52.041	1	0	4.8154	7.6849	-11.23	-19.958	4.4802	0.25545	12.415	-2.3043	9.2957	7.9404	1.1844	-22.262	1401.4
1.18	119	60	NaN	7.1591	12.944	6.1961	-177.18	-2.5143	9.9337	-28.594	-675.75	1085	37.231	724.9	1072.2	55.458	51.827	1	0	4.5971	7.458	-11.226	-19.953	4.4685	0.13293	12.422	-1.9923	9.0656	7.5909	1.1964	-21.945	1402.3
1.19	120	60	NaN	7.1556	12.936	6.1825	-177.33	-2.0313	10.027	-28.643	-675.74	1084.9	37.384	726.24	1072.7	41.289	49.226	0	0	4.5617	7.4211	-11.226	-19.954	4.4592	-0.024441	12.437	-1.5323	9.0209	7.3967	1.2102	-21.486	1403.6
1.2	121	60	NaN	7.1591	12.932	6.1673	-177.52	-1.3956	10.144	-28.678	-675.68	1084.8	37.575	728.13	1073.3	40.793	48.792	0	0	4.7343	7.6006	-11.233	-19.961	4.457	-0.21835	12.465	-0.92876	9.1913	7.3823	1.2313	-20.89	1405.4
1.21	122	60	NaN	7.1505	12.899	6.1685	-177.67	-0.75046	10.328	-28.75	-675.67	1084.6	38.057	730.24	1074.1	37.919	47.545	0	0	4.9661	7.8416	-11.234	-19.962	4.4299	-0.39464	12.472	-0.3225	9.3961	7.447	1.2375	-20.284	1407.5
1.22	123	60	NaN	7.1339	12.863	6.1855	-177.81	-0.053179	10.402	-28.87	-675.65	1084.5	38.24	732.35	1074.9	38.744	44.68	0	0	5.212	8.0972	-11.233	-19.961	4.4051	-0.53864	12.474	0.33677	9.617	7.5586	1.2404	-19.624	1409.6
1.23	124	60	NaN	7.1185	12.816	6.2075	-177.95	0.65122	10.5	-28.979	-675.64	1084.4	38.532	734.6	1075.7	39.063	41.616	0	0	5.4578	8.3528	-11.232	-19.96	4.3777	-0.68653	12.467	1.0007	9.8355	7.6662	1.2344	-18.959	1411.9
1.24	125	60	NaN	7.1069	12.76	6.2289	-178.08	1.3118	10.64	-29.054	-675.65	1084.2	38.986	736.86	1076.6	39.569	38.489	0	0	5.6341	8.5361	-11.234	-19.961	4.3491	-0.83909	12.451	1.6202	9.9833	7.6971	1.2175	-18.341	1414.2
1.25	126	60	NaN	7.0891	12.718	6.2517	-178.17	1.8366	10.603	-29.136	-675.65	1084.2	38.922	738.39	1077.2	36.881	38.026	0	0	5.739	8.6452	-11.238	-19.966	4.3336	-0.92178	12.438	2.1163	10.073	7.7234	1.1998	-17.849	1415.7
1.26	127	60	NaN	7.0724	12.647	6.3037	-178.25	2.5876	10.686	-29.298	-675.66	1084.1	39.262	740.66	1078.2	39.681	36.153	0	0	5.8439	8.7542	-11.243	-19.97	4.3011	-1.0225	12.407	2.8274	10.145	7.7317	1.1647	-17.143	1418
1.27	128	60	NaN	7.0715	12.609	6.3202	-178.3	3.0273	10.707	-29.331	-675.66	1084	39.401	742.1	1078.7	38.821	38.596	0	0	5.9488	8.8633	-11.247	-19.974	4.296	-1.0709	12.394	3.2431	10.245	7.7924	1.1468	-16.731	1419.4
1.28	129	60	NaN	7.0791	12.571	6.3328	-178.34	3.618	10.705	-29.337	-675.66	1084	39.511	744.11	1079.5	41.234	37.095	0	0	6.0306	8.9483	-11.254	-19.982	4.3028	-1.1186	12.387	3.8019	10.333	7.8297	1.1331	-16.18	1421.4
1.29	130	60	NaN	7.0841	12.494	6.3809	-178.44	4.8464	10.747	-29.449	-675.68	1084	39.856	748.18	1081	39.065	38.493	0	0	6.1053	9.026	-11.263	-19.99	4.2974	-1.2245	12.374	4.9659	10.403	7.8015	1.1119	-15.024	1425.5
1.3	131	60	NaN	7.0816	12.469	6.4007	-178.48	5.5251	10.844	-29.506	-675.71	1084	40.306	750.88	1082	38.648	42.47	0	0	6.18	9.1036	-11.271	-19.998	4.2799	-1.2791	12.389	5.6051	10.46	7.8245	1.1185	-14.393	1428.3
1.31	132	60	NaN	7.071	12.394	6.566	-178.51	5.9884	10.8	-29.955	-675.96	1084.1	40.295	752.9	1082.7	38.835	48.343	0	0	6.2584	9.1852	-11.275	-20.003	4.2563	-1.3269	12.337	6.0453	10.515	7.8583	1.0616	-13.958	1430.6
1.32	133	60	NaN	7.0714	12.357	6.6747	-178.54	6.3774	10.801	-30.249	-676.12	1084.2	40.395	754.76	1083.3	39.527	51.067	0	0	6.3416	9.2716	-11.275	-20.002	4.2449	-1.367	12.322	6.4124	10.586	7.9046	1.0469	-13.59	1432.6
1.33	134	60	NaN	7.0861	12.372	6.6902	-178.56	6.7458	10.869	-30.288	-676.15	1084.2	40.691	756.66	1084	40.266	52.602	0	0	6.3564	9.287	-11.283	-20.01	4.2501	-1.3999	12.361	6.7564	10.607	7.8871	1.0787	-13.254	1434.6
1.34	135	60	NaN	7.1076	12.397	6.6936	-178.59	7.1015	10.904	-30.281	-676.19	1084.2	40.909	758.58	1084.6	40.914	51.983	0	0	6.3361	9.266	-11.291	-20.019	4.267	-1.4268	12.41	7.0884	10.603	7.8391	1.1191	-12.93	1436.5
1.35	136	60	NaN	7.1279	12.426	6.6998	-178.6	7.4198	10.991	-30.292	-676.26	1084.3	41.311	760.51	1085.1	41.345	53.527	0	0	6.206	9.1307	-11.29	-20.018	4.2748	-1.4548	12.461	7.3849	10.481	7.676	1.1707	-12.633	1438.5
1.36	137	60	NaN	7.166	12.503	6.705	-178.61	7.9915	10.996	-30.301	-676.34	1084.3	41.563	763.55	1086.1	40.527	54.71	0	0	6.0723	8.9917	-11.29	-20.017	4.3088	-1.4677	12.574	7.9208	10.381	7.524	1.284	-12.097	1441.7
1.37	138	60	NaN	7.2089	12.613	6.6139	-178.61	8.5149	11.006	-30.046	-676.31	1084.3	41.784	766.42	1086.9	40.823	55.269	0	0	5.8813	8.7931	-11.295	-20.022	4.3586	-1.4603	12.719	8.4091	10.24	7.3328	1.4242	-11.613	1444.5
1.38	139	60	NaN	7.2394	12.728	6.4271	-178.6	8.8322	11.053	-29.547	-676.19	1084.2	42.009	768.36	1087.5	42.199	56.504	0	0	5.6902	8.5945	-11.3	-20.027	4.4036	-1.4374	12.858	8.7018	10.094	7.1571	1.5586	-11.325	1446.3
1.39	140	60	NaN	7.2213	12.768	6.5233	-178.6	9.3663	10.932	-29.942	-676.43	1084.3	41.856	770.83	1088.2	42.123	54.899	0	0	5.4992	8.3958	-11.305	-20.032	4.3812	-1.4411	12.921	9.2128	9.8804	6.9547	1.6167	-10.819	1449
1.4	141	60	NaN	7.2252	12.766	6.585	-178.61	9.7094	11.011	-30.063	-676.68	1084.4	42.187	772.59	1088.7	41.958	55.085	0	0	5.1647	8.048	-11.308	-20.036	4.3712	-1.4597	12.936	9.5397	9.5359	6.5883	1.628	-10.496	1451.1
1.41	142	60	NaN	7.2319	12.832	6.5101	-178.63	10.039	11.078	-29.843	-676.71	1084.3	42.478	774.2	1089.2	41.63	56.76	0	0	4.7808	7.6489	-11.311	-20.039	4.3783	-1.4848	13.021	9.8495	9.1591	6.1641	1.7104	-10.189	1452.7
1.42	143	60	NaN	7.233	12.926	6.3998	-178.66	10.425	11.123	-29.592	-676.7	1084.3	42.703	776.01	1089.7	41.481	54.152	0	0	4.3969	7.2498	-11.314	-20.042	4.384	-1.5092	13.139	10.212	8.7809	5.7406	1.8254	-9.8293	1454.5
1.43	144	60	NaN	7.2229	12.965	6.4252	-178.66	10.908	11.187	-29.751	-676.92	1084.3	42.969	778.34	1090.3	41.906	61.033	0	1	4.2059	7.0513	-11.319	-20.046	4.3622	-1.5238	13.201	10.672	8.5681	5.5274	1.882	-9.3744	1457.1
1.44	145	60	NaN	7.2303	13.008	6.3907	-178.65	11.306	11.108	-29.645	-677.03	1084.3	42.759	779.67	1090.7	42.943	69.702	0	1	4.2709	7.1188	-11.326	-20.053	4.3848	-1.4979	13.259	11.055	8.6557	5.6209	1.9335	-8.9981	1458.5
1.45	146	60	NaN	7.2357	13.045	6.3988	-178.68	11.85	11.232	-29.691	-677.24	1084.4	43.24	781.49	1091.4	44.363	70.517	0	1	4.3358	7.1863	-11.333	-20.06	4.3735	-1.5446	13.319	11.577	8.7093	5.6417	1.9865	-8.4836	1460.6
1.46	147	60	NaN	7.2436	13.084	6.4123	-178.73	12.443	11.292	-29.75	-677.48	1084.4	43.564	783.41	1092	44.995	69.169	0	1	4.4007	7.2538	-11.34	-20.067	4.3706	-1.6002	13.382	12.145	8.7714	5.6536	2.0423	-7.9221	1462.8
1.47	148	60	NaN	7.2528	13.126	6.4174	-178.77	13.001	11.231	-29.771	-677.69	1084.4	43.517	785.09	1092.5	47.565	68.961	0	1	4.3531	7.2042	-11.345	-20.072	4.3846	-1.6416	13.445	12.682	8.7377	5.5626	2.1	-7.3901	1464.6
1.48	149	60	NaN	7.2528	13.164	6.4296	-178.82	13.419	11.27	-29.809	-677.82	1084.4	43.713	786.12	1092.9	48.593	67.974	0	1	4.2567	7.1041	-11.348	-20.076	4.3778	-1.6955	13.496	13.087	8.6345	5.4086	2.1477	-6.9894	1465.8
1.49	150	60	NaN	7.2434	13.231	6.4279	-178.83	13.956	11.267	-29.795	-677.98	1084.4	43.805	787.66	1093.5	46.51	64.552	0	1	4.1604	7.0039	-11.352	-20.08	4.3685	-1.7012	13.587	13.6	8.5289	5.3027	2.2347	-6.48	1467.5
1.5	151	60	NaN	7.235	13.294	6.404	-178.83	14.329	11.218	-29.715	-678.06	1084.4	43.787	788.98	1093.9	45.556	64.035	0	1	4.064	6.9037	-11.356	-20.084	4.3668	-1.7008	13.666	13.957	8.4308	5.2029	2.3094	-6.1272	1468.9
1.51	152	60	NaN	7.2269	13.343	6.3818	-178.85	14.625	11.223	-29.64	-678.13	1084.4	43.925	790.03	1094.3	45.669	63.956	0	1	3.9676	6.8035	-11.36	-20.088	4.3584	-1.7169	13.726	14.241	8.326	5.0866	2.3658	-5.8471	1470
1.52	153	60	NaN	7.216	13.372	6.3863	-178.87	14.964	11.352	-29.645	-678.25	1084.4	44.401	790.9	1094.6	47.263	64.887	0	1	3.9872	6.8239	-11.368	-20.095	4.3308	-1.7514	13.77	14.566	8.318	5.0725	2.4022	-5.5298	1471.1
1.53	154	60	NaN	7.1917	13.399	6.4263	-178.77	15.379	11.406	-29.773	-678.42	1084.4	44.566	792.22	1095.1	46.899	64.344	0	1	4.0507	6.8899	-11.376	-20.104	4.2979	-1.6654	13.817	14.962	8.3487	5.2245	2.4403	-5.142	1472.5
1.54	155	60	NaN	7.1875	13.423	6.4314	-178.75	15.644	11.29	-29.767	-678.52	1084.4	44.304	793.19	1095.4	45.271	64.677	0	1	4.1142	6.9559	-11.385	-20.113	4.3062	-1.6354	13.853	15.214	8.4204	5.3205	2.4679	-4.8986	1473.6
1.55	156	60	NaN	7.193	13.445	6.4115	-178.71	15.892	11.219	-29.652	-678.64	1084.4	44.179	794.29	1095.8	41.306	62.232	0	1	4.1777	7.0219	-11.394	-20.121	4.3234	-1.5842	13.889	15.449	8.5011	5.4377	2.4948	-4.6724	1474.8
1.56	157	60	NaN	7.2014	13.464	6.3906	-178.64	16.15	11.214	-29.513	-678.78	1084.3	44.238	795.48	1096.2	40.694	55.52	0	1	4.0689	6.9088	-11.392	-20.12	4.3375	-1.4996	13.923	15.691	8.4064	5.4093	2.5306	-4.4284	1476.2
1.57	158	60	NaN	7.2053	13.478	6.4083	-178.54	16.39	11.187	-29.495	-678.9	1084.3	44.247	796.48	1096.5	41.097	45.68	0	1	4.0142	6.8519	-11.39	-20.117	4.3439	-1.4027	13.95	15.917	8.3581	5.4492	2.5601	-4.2003	1477.3
1.58	159	60	NaN	7.207	13.496	6.4121	-178.47	16.488	11.191	-29.432	-678.95	1084.3	44.342	797.24	1096.7	38.349	44.015	0	1	4.0673	6.9071	-11.386	-20.113	4.3459	-1.3298	13.977	16.007	8.4132	5.5774	2.5918	-4.1064	1478.1
1.59	160	60	NaN	7.2134	13.449	6.5184	-178.36	16.597	11.135	-29.592	-679.2	1084.3	44.29	798.08	1097	40.915	43.106	0	1	4.4814	7.3376	-11.384	-20.111	4.3503	-1.2215	13.939	16.108	8.8317	6.1162	2.5556	-4.0034	1479.2
1.6	161	60	NaN	7.2215	13.406	6.6223	-178.23	16.695	11.056	-29.756	-679.41	1084.3	44.172	798.77	1097.2	38.753	40.307	0	1	5.043	7.9215	-11.383	-20.11	4.3584	-1.0939	13.903	16.197	9.4014	6.8276	2.5208	-3.9126	1480.1
1.61	162	60	NaN	7.2294	13.401	6.6644	-178.11	16.76	10.977	-29.797	-679.48	1084.3	44.05	799.23	1097.4	39.548	40.515	0	1	4.54	7.3986	-11.384	-20.112	4.3704	-0.96574	13.906	16.254	8.9104	6.4329	2.5221	-3.8576	1480.6
1.62	163	60	NaN	7.2375	13.396	6.6927	-178.01	16.763	10.884	-29.787	-679.54	1084.3	43.952	799.77	1097.5	39.47	40.231	0	1	4.0371	6.8757	-11.386	-20.114	4.3838	-0.86694	13.908	16.251	8.4209	6.0088	2.5215	-3.8628	1481.2
1.63	164	60	NaN	7.2648	13.402	6.7017	-177.88	16.761	10.615	-29.652	-679.6	1084.2	43.433	800.41	1097.6	40.037	35.408	0	1	3.5341	6.3528	-11.388	-20.115	4.4378	-0.70323	13.921	16.242	7.9719	5.6496	2.5329	-3.8732	1481.9
1.64	165	60	NaN	7.2993	13.401	6.7164	-177.73	16.711	10.434	-29.512	-679.67	1084.2	43.214	801.06	1097.7	39.183	49.129	0	1	3.0312	5.8299	-11.39	-20.117	4.4875	-0.54109	13.924	16.188	7.5186	5.2888	2.5346	-3.929	1482.6
1.65	166	60	NaN	7.3333	13.397	6.7366	-177.59	16.653	10.339	-29.405	-679.73	1084.2	43.21	801.6	1097.8	39.315	53.133	0	1	2.5282	5.307	-11.391	-20.119	4.5269	-0.39476	13.923	16.127	7.0551	4.9123	2.5316	-3.9917	1483.2
1.66	167	60	NaN	7.3603	13.399	6.7569	-177.46	16.643	10.266	-29.349	-679.77	1084.2	43.161	801.91	1097.8	38.964	41.637	0	1	2.0313	4.7903	-11.395	-20.123	4.5586	-0.26073	13.928	16.115	6.5898	4.5296	2.5322	-4.0084	1483.5
1.67	168	60	NaN	7.3864	13.405	6.7854	-177.21	16.645	10.204	-29.262	-679.82	1084.2	43.155	802.3	1097.9	41.614	64.76	0	1	1.5377	4.2772	-11.401	-20.128	4.5891	-0.0086946	13.935	16.115	6.1269	4.2685	2.5342	-4.0133	1484
1.68	169	60	NaN	7.4013	13.407	6.799	-177.08	16.667	10.137	-29.215	-679.84	1084.2	43.031	802.44	1097.9	44.198	68.755	0	1	1.0442	3.7641	-11.406	-20.134	4.6109	0.13342	13.939	16.136	5.6551	3.8975	2.5324	-3.9978	1484.1
1.69	170	60	NaN	7.424	13.423	6.8125	-176.78	16.763	10.018	-29.122	-679.86	1084.2	42.713	802.49	1098	43.666	68.845	0	1	0.55066	3.251	-11.412	-20.139	4.6495	0.44217	13.955	16.231	5.2002	3.6932	2.5434	-3.908	1484.2
1.7	171	60	NaN	7.4529	13.449	6.8275	-176.35	16.901	9.8919	-28.991	-679.88	1084.2	42.354	802.53	1098	45.247	68.236	0	1	0.057128	2.7379	-11.417	-20.144	4.6975	0.89913	13.982	16.368	4.7546	3.637	2.5654	-3.7767	1484.2
1.71	172	60	NaN	7.4634	13.466	6.8325	-176.08	16.935	9.9289	-28.93	-679.88	1084.3	42.428	802.56	1098	46.124	66.489	0	1	-0.43641	2.2248	-11.422	-20.15	4.7076	1.1593	13.998	16.404	4.2712	3.3841	2.5755	-3.7463	1484.2
1.72	173	60	NaN	7.4851	13.483	6.8377	-175.69	16.984	9.9408	-28.853	-679.88	1084.3	42.365	802.53	1098	44.928	63.577	0	1	-0.92994	1.7117	-11.428	-20.155	4.7346	1.5628	14.012	16.455	3.8046	3.2745	2.5848	-3.7006	1484.2
1.73	174	60	NaN	7.5016	13.496	6.8438	-175.24	16.995	9.9258	-28.813	-679.87	1084.3	42.22	802.53	1098	43.543	55.851	0	1	-1.4235	1.1986	-11.433	-20.161	4.7581	2.0205	14.025	16.467	3.3347	3.2191	2.5915	-3.6935	1484.2
1.74	175	60	NaN	7.5135	13.508	6.8369	-174.88	16.985	9.9164	-28.762	-679.85	1084.3	42.124	802.53	1098	40.503	53.453	0	1	-1.917	0.68546	-11.438	-20.166	4.7757	2.3773	14.036	16.457	2.8587	3.0628	2.5973	-3.7087	1484.1
1.75	176	60	NaN	7.5218	13.517	6.8129	-174.68	16.963	9.9279	-28.678	-679.82	1084.3	42.145	802.53	1098	39.831	58.162	0	1	-2.1466	0.44676	-11.443	-20.171	4.7864	2.5836	14.047	16.434	2.6398	3.0303	2.6032	-3.7372	1484.1
1.76	177	60	NaN	7.5224	13.516	6.8233	-174.13	16.865	9.8769	-28.734	-679.83	1084.3	42.035	802.55	1098.1	40.517	56.801	0	1	-2.3391	0.24663	-11.447	-20.174	4.7892	3.1366	14.047	16.334	2.4501	3.3832	2.6008	-3.8407	1484.1
1.77	178	60	NaN	7.5306	13.523	6.8164	-173.67	16.778	9.8268	-28.727	-679.78	1084.3	41.977	802.5	1098.2	41.435	57.98	0	1	-2.4863	0.093547	-11.447	-20.174	4.7997	3.5985	14.058	16.244	2.3134	3.692	2.611	-3.9305	1484
1.78	179	60	NaN	7.5356	13.524	6.8139	-173.28	16.68	9.7977	-28.74	-679.74	1084.3	41.968	802.5	1098.2	41.249	60.699	0	1	-2.6336	-0.059534	-11.447	-20.174	4.8045	3.9874	14.06	16.144	2.1709	3.9279	2.6135	-4.0302	1484
1.79	180	60	NaN	7.5366	13.514	6.8063	-172.9	16.577	9.7814	-28.744	-679.72	1084.3	42.017	802.51	1098.2	41.029	55.676	0	1	-2.7808	-0.21262	-11.447	-20.174	4.8034	4.3711	14.054	16.038	2.0225	4.1584	2.6068	-4.1365	1484
1.8	181	60	NaN	7.5366	13.497	6.7703	-172.41	16.484	9.7567	-28.663	-679.7	1084.2	42.138	802.45	1098.3	40.34	52.582	0	1	-2.9281	-0.3657	-11.447	-20.174	4.8016	4.8503	14.043	15.939	1.8736	4.4846	2.5958	-4.2357	1483.9
1.81	182	60	NaN	7.5335	13.485	6.773	-172.14	16.399	9.7527	-28.705	-679.65	1084.2	42.271	802.47	1098.4	40.309	56.819	0	1	-3.0753	-0.51878	-11.447	-20.174	4.7918	5.1167	14.033	15.851	1.7165	4.5979	2.5866	-4.3233	1483.9
1.82	183	60	NaN	7.5307	13.463	6.7542	-171.81	16.328	9.6512	-28.66	-679.61	1084.1	42.202	802.52	1098.5	41.814	59.018	0	1	-3.2225	-0.67186	-11.447	-20.174	4.7934	5.448	14.016	15.775	1.5709	4.7761	2.5696	-4.3991	1483.9
1.83	184	60	NaN	7.5275	13.441	6.7447	-171.52	16.261	9.5353	-28.632	-679.58	1084.1	42.118	802.61	1098.5	41.744	61.101	0	1	-3.3698	-0.82494	-11.447	-20.174	4.7947	5.7475	13.999	15.703	1.4249	4.9226	2.5525	-4.4714	1483.9
1.84	185	60	NaN	7.5215	13.427	6.7531	-171.27	16.195	9.4327	-28.649	-679.54	1084.1	42.086	802.74	1098.6	41.836	60.271	0	1	-3.517	-0.97802	-11.447	-20.174	4.7894	5.9945	13.987	15.634	1.2724	5.0165	2.5407	-4.5401	1484
1.85	186	60	NaN	7.5058	13.418	6.747	-170.96	16.154	9.2692	-28.608	-679.46	1084	41.97	802.89	1098.7	42.138	59.956	0	1	-3.6643	-1.1311	-11.447	-20.174	4.7799	6.3107	13.985	15.588	1.1156	5.1796	2.5381	-4.5866	1484.1
1.86	187	60	NaN	7.4918	13.404	6.7774	-170.76	16.104	9.1756	-28.687	-679.43	1084	41.998	803.06	1098.8	41.444	58.017	0	1	-3.8115	-1.2842	-11.447	-20.174	4.762	6.5061	13.973	15.536	0.95046	5.2219	2.526	-4.6386	1484.2
1.87	188	60	NaN	7.4889	13.394	6.8025	-170.58	16.083	9.0805	-28.733	-679.38	1084	42.014	803.17	1098.8	39.149	44.776	0	1	-4.0789	-1.5622	-11.438	-20.165	4.7569	6.6844	13.965	15.512	0.67795	5.1222	2.5271	-4.6533	1484.3
1.88	189	60	NaN	7.492	13.383	6.8291	-170.35	16.118	8.9122	-28.766	-679.32	1084	41.943	803.26	1098.9	38.401	54.572	0	1	-4.3581	-1.8524	-11.428	-20.155	4.7615	6.9176	13.958	15.543	0.40341	5.0652	2.5303	-4.6126	1484.3
1.89	190	60	NaN	7.4947	13.366	6.8663	-170.03	16.22	8.6282	-28.82	-679.25	1084	41.75	803.36	1099.1	41.918	60.733	0	1	-4.6372	-2.1426	-11.418	-20.145	4.7696	7.2481	13.948	15.638	0.13243	5.1055	2.5306	-4.5077	1484.4
1.9	191	60	NaN	7.5102	13.363	6.8642	-169.84	16.242	8.4929	-28.769	-679.21	1084	41.665	803.55	1099.1	43.024	65.338	0	1	-4.9309	-2.448	-11.405	-20.133	4.7906	7.4442	13.948	15.658	-0.14037	4.9962	2.5422	-4.475	1484.5
1.91	192	60	NaN	7.5172	13.367	6.8847	-169.58	16.279	8.3049	-28.812	-679.14	1084	41.552	803.84	1099.2	45.278	69.393	0	1	-5.2906	-2.822	-11.381	-20.108	4.8007	7.7004	13.954	15.692	-0.48991	4.8784	2.5726	-4.4162	1484.7
1.92	193	60	NaN	7.5247	13.367	6.9027	-169.3	16.332	8.1354	-28.851	-679.07	1084	41.487	804.15	1099.2	46.247	72.378	0	1	-5.6503	-3.1959	-11.357	-20.084	4.8096	7.9863	13.957	15.743	-0.84068	4.7904	2.6008	-4.3416	1485
1.93	194	60	NaN	7.5326	13.367	6.9104	-169.01	16.4	8.0117	-28.861	-679.01	1083.9	41.477	804.42	1099.3	48.891	74.319	0	1	-6.0099	-3.5698	-11.332	-20.06	4.8179	8.2728	13.959	15.808	-1.1921	4.703	2.6272	-4.2517	1485.2
1.94	195	60	NaN	7.5339	13.374	6.9096	-168.77	16.479	7.9373	-28.866	-678.96	1083.9	41.471	804.54	1099.3	49.926	74.996	0	1	-6.3696	-3.9438	-11.308	-20.035	4.8193	8.5196	13.968	15.885	-1.5503	4.5758	2.6599	-4.15	1485.2
1.95	196	60	NaN	7.5306	13.365	6.9067	-168.39	16.655	7.7024	-28.875	-678.91	1083.9	41.094	804.76	1099.4	50.211	75.151	0	1	-6.731	-4.3195	-11.282	-20.01	4.8305	8.9082	13.964	16.056	-1.9005	4.5887	2.6821	-3.9536	1485.4
1.96	197	60	NaN	7.5269	13.36	6.9041	-168.19	16.751	7.5553	-28.881	-678.88	1083.9	40.851	804.92	1099.5	49.641	75.411	0	1	-7.0991	-4.7022	-11.252	-19.979	4.8362	9.1193	13.961	16.149	-2.2629	4.4171	2.7097	-3.8296	1485.5
1.97	198	60	NaN	7.5247	13.355	6.9037	-167.95	16.861	7.4419	-28.893	-678.85	1083.9	40.723	805.11	1099.6	49.308	74.287	0	1	-7.4672	-5.0849	-11.221	-19.948	4.8388	9.3609	13.959	16.257	-2.6284	4.2759	2.7384	-3.691	1485.7
1.98	199	60	NaN	7.5221	13.35	6.906	-167.52	17.077	7.2948	-28.919	-678.79	1083.9	40.583	805.39	1099.7	48.058	71.169	0	1	-7.8353	-5.4676	-11.19	-19.918	4.841	9.7986	13.958	16.468	-2.9943	4.3309	2.7681	-3.4494	1485.9
1.99	200	60	NaN	7.5038	13.342	6.9047	-166.89	17.486	7.0136	-28.969	-678.72	1083.9	39.938	805.58	1099.9	46.727	64.297	0	1	-8.2034	-5.8503	-11.16	-19.887	4.8458	10.451	13.96	16.867	-3.3577	4.6008	2.8006	-3.0198	1486
2	201	60	NaN	7.4964	13.341	6.9087	-166.66	17.616	6.9912	-29.001	-678.69	1083.8	39.897	805.63	1100	45.432	65.722	0	1	-8.5716	-6.233	-11.129	-19.857	4.8388	10.681	13.963	16.995	-3.7328	4.4482	2.8336	-2.8618	1486
2.01	202	60	NaN	7.4937	13.338	6.9106	-166.4	17.772	7.0025	-29.023	-678.67	1083.8	39.913	805.68	1100	46.461	67.244	0	1	-8.7741	-6.4436	-11.099	-19.826	4.8347	10.941	13.963	17.147	-3.9394	4.4972	2.864	-2.6792	1486
2.02	203	60	NaN	7.4928	13.337	6.9073	-166.04	18.002	6.9935	-29.027	-678.64	1083.8	39.843	805.82	1100.2	48.617	67.189	0	1	-8.8993	-6.5737	-11.074	-19.801	4.8366	11.307	13.968	17.371	-4.0627	4.7337	2.8937	-2.4301	1486.1
2.03	204	60	NaN	7.4914	13.347	6.8971	-165.61	18.276	6.9548	-29.004	-678.56	1083.8	39.649	806.1	1100.4	49.094	66.927	0	1	-8.809	-6.48	-11.075	-19.803	4.8438	11.746	13.985	17.638	-3.9652	5.2662	2.91	-2.1648	1486.3
2.04	205	60	NaN	7.4848	13.344	6.888	-165.48	18.365	6.9799	-29	-678.56	1083.8	39.658	806.16	1100.4	50.22	67.15	0	1	-8.7188	-6.3862	-11.077	-19.804	4.8372	11.876	13.985	17.724	-3.8817	5.4903	2.9086	-2.08	1486.4
2.05	206	60	NaN	7.4748	13.347	6.868	-165.08	18.726	7.0048	-28.961	-678.5	1083.8	39.372	806.26	1100.6	51.591	67.366	0	1	-8.6286	-6.2924	-11.078	-19.805	4.8398	12.285	13.996	18.077	-3.7889	5.9926	2.9178	-1.7287	1486.4
2.06	207	60	NaN	7.4664	13.351	6.8499	-164.73	19.116	7.0726	-28.92	-678.44	1083.7	39.135	806.4	1100.8	52.08	68.225	0	1	-8.5384	-6.1986	-11.079	-19.807	4.8422	12.65	14.008	18.459	-3.6962	6.4518	2.9288	-1.348	1486.5
2.07	208	60	NaN	7.4598	13.354	6.8409	-164.54	19.405	7.1857	-28.892	-678.38	1083.7	39.092	806.57	1100.9	54.215	68.938	0	1	-8.4482	-6.1048	-11.081	-19.808	4.8385	12.838	14.016	18.743	-3.6097	6.7334	2.9356	-1.0656	1486.6
2.08	209	60	NaN	7.4487	13.353	6.843	-164.46	19.555	7.2908	-28.886	-678.35	1083.7	39.184	806.84	1100.9	55.624	69.995	0	1	-8.358	-6.011	-11.082	-19.81	4.8245	12.913	14.016	18.892	-3.5335	6.9018	2.9337	-0.91766	1486.8
2.09	210	60	NaN	7.4378	13.354	6.8395	-164.4	19.77	7.2699	-28.86	-678.31	1083.7	38.819	806.97	1100.9	55.869	69.199	0	1	-8.2678	-5.9172	-11.083	-19.811	4.8288	12.989	14.019	19.105	-3.4389	7.0719	2.9356	-0.70589	1486.9
2.1	211	60	NaN	7.4352	13.353	6.8302	-164.37	19.997	7.2909	-28.8	-678.28	1083.6	38.55	807.03	1100.9	54.048	68.203	0	1	-8.1776	-5.8234	-11.085	-19.812	4.8389	13.035	14.02	19.33	-3.3386	7.2117	2.9351	-0.48226	1486.9
2.11	212	60	NaN	7.434	13.349	6.8317	-164.38	20.251	7.4036	-28.755	-678.25	1083.6	38.473	807.02	1100.9	51.735	68.947	0	1	-8.0873	-5.7296	-11.086	-19.814	4.8424	13.024	14.016	19.584	-3.2449	7.2943	2.9304	-0.22944	1486.9
2.12	213	60	NaN	7.428	13.344	6.8544	-164.46	20.538	7.6089	-28.757	-678.19	1083.6	38.574	806.98	1100.9	51.351	66.9	0	1	-7.9971	-5.6358	-11.087	-19.815	4.8323	12.942	14.009	19.872	-3.1649	7.306	2.9221	0.057625	1486.8
2.13	214	60	NaN	7.4262	13.347	6.8536	-164.57	20.731	7.6675	-28.687	-678.12	1083.6	38.444	807	1100.8	49.262	64.83	0	1	-7.9069	-5.542	-11.089	-19.816	4.838	12.843	14.012	20.066	-3.0689	7.3009	2.9236	0.24977	1486.7
2.14	215	60	NaN	7.4249	13.342	6.8903	-164.64	20.831	7.8127	-28.738	-678.08	1083.6	38.499	807.08	1100.7	45.403	63.927	0	1	-7.8167	-5.4482	-11.09	-19.818	4.8328	12.769	14.002	20.171	-2.9839	7.3205	2.912	0.35344	1486.8
2.15	216	60	NaN	7.4355	13.326	6.9257	-164.73	20.947	8.019	-28.742	-678.04	1083.6	38.566	807.12	1100.6	40.946	63.424	0	1	-7.7265	-5.3545	-11.091	-19.819	4.8407	12.679	13.98	20.292	-2.8858	7.3245	2.8885	0.47359	1486.8
2.16	217	60	NaN	7.4563	13.306	6.9438	-164.83	21.044	8.2174	-28.67	-677.98	1083.6	38.577	807.15	1100.4	39.943	57.853	0	1	-7.6402	-5.2648	-11.093	-19.82	4.8637	12.576	13.954	20.396	-2.7765	7.311	2.8614	0.57543	1486.7
2.17	218	60	NaN	7.4774	13.297	6.9371	-164.93	21.003	8.2941	-28.569	-677.94	1083.6	38.499	807.26	1100.3	38.282	53.803	0	1	-7.6199	-5.2437	-11.095	-19.822	4.8918	12.486	13.941	20.36	-2.7281	7.2421	2.846	0.53768	1486.8
2.18	219	60	NaN	7.4905	13.267	6.9521	-164.99	20.953	8.4469	-28.562	-677.94	1083.6	38.503	807.18	1100.1	38.373	49.057	0	1	-7.5997	-5.2226	-11.097	-19.824	4.9049	12.422	13.905	20.316	-2.6948	7.1992	2.8078	0.49148	1486.7
2.19	220	60	NaN	7.495	13.259	6.9639	-165.02	20.925	8.5062	-28.574	-677.92	1083.5	38.434	807.11	1100	41.196	51.03	0	1	-7.5794	-5.2016	-11.099	-19.826	4.9114	12.401	13.894	20.29	-2.668	7.1997	2.7946	0.46328	1486.6
2.2	221	60	NaN	7.4996	13.253	6.9681	-165.02	20.888	8.5237	-28.567	-677.89	1083.5	38.232	806.94	1099.9	37.833	51.046	0	1	-7.5592	-5.1805	-11.101	-19.829	4.9237	12.408	13.885	20.256	-2.6354	7.2277	2.7839	0.4272	1486.4
2.21	222	60	NaN	7.5081	13.24	6.9663	-165.01	20.815	8.5587	-28.535	-677.87	1083.5	37.965	806.63	1099.8	39.401	51.284	0	1	-7.5389	-5.1594	-11.103	-19.831	4.9432	12.429	13.868	20.187	-2.5957	7.2697	2.765	0.35629	1486.1
2.22	223	60	NaN	7.5118	13.24	6.9775	-164.97	20.66	8.71	-28.539	-677.83	1083.5	38.067	806.18	1099.6	39.127	44.915	0	1	-7.5186	-5.1384	-11.105	-19.833	4.942	12.456	13.861	20.038	-2.5766	7.3175	2.7563	0.20556	1485.6
2.23	224	60	NaN	7.5247	13.25	6.9728	-164.94	20.419	8.8857	-28.511	-677.78	1083.5	38.308	805.7	1099.5	39.755	49.346	0	1	-7.4984	-5.1173	-11.107	-19.835	4.9457	12.482	13.866	19.803	-2.5527	7.3647	2.7588	-0.031509	1485.1
2.24	225	60	NaN	7.5345	13.249	6.9648	-164.9	20.243	8.9062	-28.483	-677.76	1083.5	38.159	805.28	1099.4	38.015	38.536	0	1	-7.4781	-5.0962	-11.109	-19.837	4.9616	12.531	13.862	19.63	-2.5165	7.4351	2.753	-0.20675	1484.6
2.25	226	60	NaN	7.5413	13.243	6.9639	-164.87	20.094	8.8525	-28.488	-677.77	1083.5	37.858	804.89	1099.3	42.365	69.451	0	1	-7.4578	-5.0752	-11.111	-19.839	4.9791	12.57	13.854	19.483	-2.4787	7.4949	2.7428	-0.35573	1484.2
2.26	227	60	NaN	7.548	13.243	6.9777	-164.89	19.898	8.8621	-28.548	-677.76	1083.5	37.807	804.44	1099.2	54.148	75.178	0	1	-7.4376	-5.0541	-11.113	-19.841	4.9847	12.551	13.85	19.29	-2.4529	7.497	2.737	-0.55051	1483.8
2.27	228	60	NaN	7.5665	13.237	6.9532	-164.99	19.704	8.8963	-28.479	-677.77	1083.5	37.9	803.91	1099.2	52.486	75.933	0	1	-7.4173	-5.033	-11.115	-19.843	5.0013	12.448	13.845	19.096	-2.416	7.4149	2.7292	-0.74657	1483.3
2.28	229	60	NaN	7.5831	13.243	6.9397	-165.15	19.341	8.9225	-28.442	-677.75	1083.4	37.986	803.32	1099.1	50.31	76.114	0	1	-7.3971	-5.012	-11.118	-19.845	5.0151	12.279	13.846	18.737	-2.382	7.2672	2.7286	-1.1078	1482.6
2.29	230	60	NaN	7.5938	13.244	6.943	-165.45	18.922	8.9172	-28.463	-677.72	1083.4	37.957	802.42	1098.9	52.784	75.717	0	1	-7.3768	-4.9909	-11.12	-19.847	5.0244	11.985	13.844	18.322	-2.3523	6.9941	2.7239	-1.5252	1481.7
2.3	231	60	NaN	7.5961	13.237	6.9577	-165.81	18.55	8.8834	-28.529	-677.7	1083.4	37.812	801.34	1098.8	51.982	73.963	0	1	-7.3565	-4.9698	-11.122	-19.849	5.0279	11.619	13.835	17.952	-2.3286	6.649	2.713	-1.8969	1480.6
2.31	232	60	NaN	7.5885	13.23	6.9639	-166.06	18.368	8.8534	-28.573	-677.68	1083.4	37.673	800.67	1098.8	50.608	71.235	0	1	-7.3363	-4.9488	-11.124	-19.851	5.0228	11.377	13.826	17.772	-2.3135	6.4283	2.7024	-2.0788	1479.9
2.32	233	60	NaN	7.5924	13.221	6.9495	-166.36	18.205	8.9405	-28.545	-677.67	1083.4	37.887	799.79	1098.8	50.467	66.29	0	1	-7.316	-4.9277	-11.126	-19.853	5.018	11.063	13.817	17.609	-2.298	6.1354	2.6913	-2.2446	1479
2.33	234	60	NaN	7.5877	13.204	6.943	-166.72	17.971	8.9215	-28.546	-677.66	1083.4	37.708	798.79	1098.7	47.541	56.502	0	1	-7.2957	-4.9066	-11.128	-19.855	5.0183	10.707	13.799	17.376	-2.2774	5.8001	2.6716	-2.4798	1478
2.34	235	60	NaN	7.5835	13.187	6.9394	-167.08	17.749	8.8893	-28.546	-677.64	1083.4	37.487	797.77	1098.7	37.184	44.924	0	1	-7.3284	-4.9406	-11.127	-19.854	5.0209	10.354	13.781	17.154	-2.3075	5.4138	2.6546	-2.6999	1477
2.35	236	60	NaN	7.5857	13.172	6.9346	-167.42	17.587	8.9144	-28.527	-677.62	1083.3	37.501	796.77	1098.7	40.192	45.366	0	1	-7.3882	-5.0028	-11.124	-19.852	5.0215	10.014	13.767	16.992	-2.3667	5.0115	2.6424	-2.8597	1475.9
2.36	237	60	NaN	7.5746	13.137	6.9447	-167.95	17.308	8.8616	-28.583	-677.63	1083.3	37.371	795.57	1098.6	38.543	45.43	0	1	-7.448	-5.065	-11.122	-19.849	5.0112	9.4901	13.73	16.716	-2.4369	4.4252	2.6081	-3.1335	1474.7
2.37	238	60	NaN	7.5737	13.124	6.9471	-168.16	17.228	8.8177	-28.592	-677.62	1083.3	37.196	794.93	1098.6	39.947	43.436	0	1	-7.4894	-5.108	-11.12	-19.848	5.0156	9.2866	13.717	16.635	-2.4738	4.1786	2.5965	-3.2129	1474.1
2.38	239	60	NaN	7.572	13.1	6.9469	-168.47	17.035	8.812	-28.593	-677.61	1083.3	37.136	793.99	1098.5	40.759	42.697	0	1	-7.4961	-5.1149	-11.121	-19.849	5.0146	8.9768	13.692	16.443	-2.4815	3.8619	2.5711	-3.4056	1473.1
2.39	240	60	NaN	7.5702	13.066	6.9458	-168.89	16.734	8.8593	-28.593	-677.59	1083.3	37.221	792.69	1098.5	39.422	42.402	0	1	-7.4542	-5.0714	-11.121	-19.848	5.0072	8.5447	13.656	16.145	-2.447	3.4733	2.5352	-3.7032	1471.8
2.4	241	60	NaN	7.5735	13.033	6.9448	-169.29	16.459	8.9664	-28.594	-677.57	1083.3	37.425	791.29	1098.4	39.291	42.418	0	1	-7.3905	-5.0052	-11.119	-19.847	5	8.1358	13.62	15.871	-2.3905	3.1306	2.5011	-3.9752	1470.4
2.41	242	60	NaN	7.5796	13.011	6.9653	-169.68	16.207	8.938	-28.639	-677.52	1083.3	37.306	789.91	1098.3	39.699	40.459	0	1	-7.6475	-5.2724	-11.117	-19.844	5.0065	7.7466	13.594	15.624	-2.641	2.4742	2.4777	-4.2207	1469
2.42	243	60	NaN	7.5845	12.993	6.9753	-169.93	16.027	8.8333	-28.66	-677.48	1083.4	36.939	788.9	1098.3	39.766	38.513	0	1	-8.1059	-5.749	-11.114	-19.841	5.0231	7.505	13.575	15.445	-3.0829	1.7561	2.4607	-4.3963	1467.9
2.43	244	60	NaN	7.5858	12.978	6.9759	-170.17	15.854	8.8012	-28.659	-677.45	1083.4	36.768	787.71	1098.2	40.407	42.012	0	1	-7.8369	-5.4692	-11.103	-19.831	5.0289	7.2757	13.558	15.275	-2.808	1.8065	2.455	-4.5559	1466.7
2.44	245	60	NaN	7.5834	12.966	6.967	-170.43	15.662	8.8519	-28.636	-677.41	1083.5	36.835	786.16	1098.2	39.796	34.955	0	1	-7.5166	-5.1363	-11.094	-19.821	5.022	7.005	13.542	15.086	-2.4946	1.8688	2.4486	-4.735	1465.1
2.45	246	60	NaN	7.5817	12.954	6.9463	-170.68	15.487	8.7293	-28.569	-677.38	1083.5	36.407	784.75	1098.2	41.373	55.27	0	1	-7.1546	-4.7598	-11.09	-19.817	5.0371	6.7752	13.527	14.914	-2.1174	2.0154	2.4375	-4.9035	1463.7
2.46	247	60	NaN	7.578	12.953	6.933	-170.82	15.327	8.8292	-28.524	-677.36	1083.6	36.645	783.73	1098.1	49.648	74.043	0	1	-6.5873	-4.1701	-11.084	-19.812	5.0241	6.6242	13.522	14.757	-1.5632	2.4542	2.4377	-5.0547	1462.6
2.47	248	60	NaN	7.5729	12.957	6.9424	-170.97	15.137	8.8939	-28.559	-677.33	1083.6	36.786	782.5	1098	50.49	76.726	0	1	-5.905	-3.4607	-11.078	-19.806	5.01	6.4708	13.52	14.574	-0.89498	3.0101	2.442	-5.2321	1461.4
2.48	249	60	NaN	7.5683	12.966	6.9525	-171.09	14.975	8.8657	-28.603	-677.3	1083.7	36.663	781.26	1097.9	52.373	76.481	0	1	-5.4883	-3.0275	-11.066	-19.794	5.0062	6.3482	13.524	14.417	-0.48211	3.3207	2.4578	-5.3771	1460.1
2.49	250	60	NaN	7.565	12.981	6.9397	-171.16	14.889	8.7429	-28.581	-677.29	1083.7	36.28	780.26	1097.9	51.688	76.142	0	1	-5.0754	-2.5982	-11.054	-19.782	5.017	6.2911	13.536	14.334	-0.058352	3.6929	2.4819	-5.4478	1459.1
2.5	251	60	NaN	7.5548	13.005	6.931	-171.27	14.701	8.7839	-28.588	-677.29	1083.8	36.422	778.91	1097.7	48.084	71.885	0	1	-4.3386	-1.8322	-11.045	-19.772	4.9986	6.1779	13.553	14.153	0.65993	4.3457	2.5082	-5.6199	1457.7
2.51	252	60	NaN	7.5562	13.019	6.929	-171.3	14.639	8.7741	-28.597	-677.29	1083.8	36.395	778.23	1097.7	45.972	64.142	0	1	-3.5909	-1.0549	-11.034	-19.761	4.9995	6.1384	13.566	14.093	1.4085	5.0836	2.5319	-5.6684	1457
2.52	253	60	NaN	7.5554	13.041	6.9133	-171.35	14.538	8.6934	-28.599	-677.3	1083.9	36.217	777.31	1097.7	45.17	45.937	0	1	-2.9107	-0.34769	-11.017	-19.744	5.004	6.101	13.585	13.995	2.0933	5.7533	2.5679	-5.7496	1456.1
2.53	254	60	NaN	7.5462	13.075	6.896	-171.41	14.362	8.5884	-28.64	-677.34	1083.9	36.043	775.9	1097.6	38.185	41.569	0	1	-2.5737	0.002744	-11.011	-19.739	4.9977	6.0459	13.614	13.823	2.424	6.0487	2.6029	-5.9153	1454.7
2.54	255	60	NaN	7.5259	13.117	6.9186	-171.45	14.158	8.5744	-28.824	-677.37	1084	36.194	774.15	1097.5	40.413	39.614	0	1	-2.4707	0.10985	-11.013	-19.74	4.9611	5.9846	13.652	13.624	2.4905	6.0945	2.6389	-6.1162	1453
2.55	256	60	NaN	7.5202	13.139	6.8958	-171.45	14.039	8.5797	-28.813	-677.38	1084	36.302	773.23	1097.5	40.637	39.686	0	1	-2.0528	0.5443	-11.016	-19.743	4.95	5.9786	13.671	13.506	2.8972	6.5229	2.6556	-6.2376	1452.1
2.56	257	60	NaN	7.5148	13.155	6.8748	-171.47	13.944	8.5304	-28.809	-677.4	1084	36.318	772.39	1097.5	39.573	39.584	0	1	-1.5454	1.0718	-11.018	-19.745	4.9427	5.9534	13.687	13.412	3.3973	7.0252	2.6689	-6.3336	1451.3
2.57	258	60	NaN	7.5113	13.163	6.8534	-171.5	13.843	8.4658	-28.802	-677.43	1084	36.318	771.56	1097.4	40.413	37.672	0	1	-0.86292	1.7814	-11.016	-19.743	4.9381	5.9228	13.694	13.312	4.0751	7.7042	2.6781	-6.4315	1450.5
2.58	259	60	NaN	7.5107	13.164	6.831	-171.53	13.717	8.4074	-28.784	-677.47	1084	36.348	770.65	1097.4	40.094	36.273	0	1	-0.20573	2.4646	-11.015	-19.742	4.9355	5.8903	13.693	13.189	4.7297	8.3549	2.6779	-6.5534	1449.7
2.59	260	60	NaN	7.5107	13.16	6.8188	-171.61	13.584	8.3031	-28.796	-677.54	1084	36.351	769.4	1097.4	37.845	37.579	0	1	0.35466	3.0472	-11.017	-19.744	4.9328	5.8072	13.691	13.053	5.2874	8.8544	2.6738	-6.6911	1448.5
2.6	261	60	NaN	7.5156	13.168	6.8136	-171.69	13.409	8.1329	-28.813	-677.55	1084	36.254	767.67	1097.4	39.201	39.518	0	1	1.2181	3.9449	-11.022	-19.75	4.9377	5.7332	13.699	12.878	6.1558	9.6781	2.6767	-6.872	1446.7
2.61	262	60	NaN	7.5261	13.167	6.8124	-171.75	13.252	8.0258	-28.812	-677.57	1084	36.284	766.47	1097.4	39.106	39.178	0	1	2.3335	5.1046	-11.03	-19.758	4.945	5.6678	13.698	12.721	7.2785	10.772	2.6679	-7.0367	1445.6
2.62	263	60	NaN	7.5399	13.16	6.8092	-171.8	13.118	7.9559	-28.785	-677.59	1084	36.359	765.69	1097.4	39.086	39.782	0	1	3.0774	5.878	-11.022	-19.75	4.9556	5.6154	13.69	12.588	8.033	11.493	2.6679	-7.162	1444.8
2.63	264	60	NaN	7.5539	13.155	6.7973	-171.84	12.997	7.8513	-28.729	-677.61	1084	36.313	764.81	1097.3	38.854	37.343	0	1	3.6752	6.4995	-11.016	-19.744	4.972	5.5792	13.684	12.468	8.6472	12.079	2.6678	-7.2762	1443.9
2.64	265	60	NaN	7.5831	13.138	6.7914	-171.92	12.882	7.7873	-28.664	-677.64	1083.9	36.472	763.37	1097.3	39.421	36.391	0	1	3.9473	6.7824	-11.023	-19.75	4.995	5.4962	13.669	12.351	8.9423	12.279	2.6464	-7.3998	1442.5
2.65	266	60	NaN	7.6095	13.133	6.7803	-171.97	12.766	7.6563	-28.581	-677.64	1083.9	36.457	761.93	1097.3	39.448	37.485	0	1	4.381	7.2333	-11.026	-19.753	5.0227	5.4465	13.666	12.232	9.4037	12.68	2.6407	-7.5206	1441.1
2.66	267	60	NaN	7.6266	13.133	6.7897	-172.02	12.675	7.5498	-28.564	-677.63	1083.9	36.469	760.7	1097.3	37.077	37.156	0	1	4.9331	7.8072	-11.025	-19.753	5.0378	5.3937	13.667	12.141	9.9708	13.201	2.642	-7.6123	1439.9
2.67	268	60	NaN	7.6369	13.131	6.8206	-172.07	12.596	7.4715	-28.614	-677.6	1083.9	36.535	759.63	1097.3	40.144	38.069	0	1	5.3479	8.2385	-11.024	-19.752	5.0414	5.3315	13.666	12.062	10.389	13.57	2.6418	-7.6896	1438.8
2.68	269	60	NaN	7.6556	13.118	6.8405	-172.11	12.453	7.3019	-28.611	-677.59	1083.9	36.456	758.24	1097.2	39.22	36.052	0	1	5.6266	8.5283	-11.022	-19.749	5.0609	5.2925	13.652	11.92	10.688	13.821	2.6303	-7.8295	1437.4
2.69	270	60	NaN	7.666	13.106	6.8312	-172.16	12.37	7.2514	-28.543	-677.61	1083.8	36.64	757.27	1097.2	40.489	39.265	0	1	5.7351	8.6411	-11.021	-19.749	5.0649	5.2388	13.64	11.837	10.8	13.88	2.6186	-7.9117	1436.4
2.7	271	60	NaN	7.6698	13.097	6.8155	-172.21	12.262	7.1903	-28.451	-677.59	1083.8	36.921	755.98	1097.1	39.318	37.529	0	1	5.7533	8.66	-11.022	-19.749	5.0589	5.1813	13.63	11.729	10.812	13.841	2.6076	-8.02	1435.1
2.71	272	60	NaN	7.6647	13.087	6.8165	-172.24	12.177	7.1257	-28.425	-677.55	1083.8	37.216	754.63	1097	40.503	37.884	0	1	5.5204	8.4179	-11.028	-19.756	5.0405	5.1319	13.618	11.647	10.561	13.55	2.5901	-8.109	1433.8
2.72	273	60	NaN	7.6507	13.073	6.8469	-172.26	12.16	7.0744	-28.513	-677.53	1083.8	37.473	753.54	1097	38.751	37.713	0	1	5.4117	8.3049	-11.031	-19.759	5.0107	5.0962	13.603	11.63	10.422	13.401	2.5717	-8.1286	1432.7
2.73	274	60	NaN	7.6479	13.061	6.8504	-172.31	12.119	7.024	-28.492	-677.52	1083.7	37.771	752.47	1097	38.756	37.665	0	1	5.4117	8.3049	-11.032	-19.759	4.9947	5.0383	13.59	11.59	10.406	13.343	2.5589	-8.1693	1431.6
2.74	275	60	NaN	7.6451	13.05	6.8526	-172.35	12.107	6.8882	-28.465	-677.5	1083.7	37.846	751.36	1096.9	40.334	37.361	0	1	5.509	8.406	-11.031	-19.759	4.988	4.9921	13.578	11.578	10.497	13.398	2.547	-8.1806	1430.5
2.75	276	60	NaN	7.639	13.037	6.8521	-172.45	12.117	6.6931	-28.433	-677.46	1083.7	37.989	749.91	1096.9	38.56	37.842	0	1	5.6205	8.5219	-11.031	-19.759	4.9747	4.8866	13.565	11.589	10.595	13.408	2.5338	-8.1698	1429
2.76	277	60	NaN	7.6278	13.021	6.8497	-172.6	12.138	6.4571	-28.399	-677.43	1083.7	38.208	748.15	1096.9	38.898	36.51	0	1	5.7728	8.6803	-11.031	-19.759	4.9528	4.7269	13.551	11.609	10.726	13.407	2.5196	-8.1497	1427.2
2.77	278	60	NaN	7.6107	13.008	6.8473	-172.75	12.149	6.2024	-28.366	-677.39	1083.7	38.361	746.34	1096.9	39.548	37.673	0	1	5.9235	8.8369	-11.032	-19.759	4.9273	4.5625	13.538	11.619	10.851	13.399	2.5059	-8.1404	1425.4
2.78	279	60	NaN	7.5998	13.002	6.849	-172.88	12.077	6.0443	-28.365	-677.37	1083.7	38.534	745.35	1096.8	37.896	37.34	0	1	5.9999	8.9164	-11.036	-19.764	4.9076	4.4325	13.53	11.549	10.907	13.349	2.4936	-8.2142	1424.4
2.79	280	60	NaN	7.5942	13.002	6.8328	-173.04	12.069	5.8774	-28.29	-677.34	1083.7	38.696	744.16	1096.8	39.711	38.247	0	1	5.9165	8.8297	-11.042	-19.769	4.8962	4.2655	13.53	11.541	10.813	13.095	2.4882	-8.2282	1423.1
2.8	281	60	NaN	7.5818	12.995	6.8353	-173.25	12.064	5.6642	-28.283	-677.32	1083.7	38.843	742.67	1096.8	39.421	37.441	0	1	5.66	8.563	-11.048	-19.776	4.8753	4.0434	13.523	11.536	10.535	12.606	2.4745	-8.2396	1421.6
2.81	282	60	NaN	7.5602	12.978	6.8644	-173.51	12.022	5.4357	-28.378	-677.3	1083.7	39.083	740.89	1096.7	41.386	38.907	0	1	5.2585	8.1456	-11.053	-19.78	4.8367	3.7697	13.505	11.495	10.095	11.915	2.4521	-8.2853	1419.8
2.82	283	60	NaN	7.5503	12.97	6.8565	-173.74	11.932	5.4195	-28.338	-677.27	1083.6	39.878	739.1	1096.7	40.182	38.506	0	1	4.9363	7.8106	-11.058	-19.786	4.7929	3.4982	13.497	11.405	9.7292	11.309	2.4389	-8.3804	1418.1
2.83	284	60	NaN	7.5433	12.965	6.8397	-173.97	11.854	5.2637	-28.276	-677.24	1083.6	40.223	737.37	1096.7	39.72	35.823	0	1	5.154	8.0369	-11.068	-19.796	4.771	3.2612	13.495	11.323	9.925	11.298	2.4269	-8.4724	1416.3
2.84	285	60	NaN	7.5279	12.963	6.8442	-174.22	11.818	5.1292	-28.281	-677.2	1083.6	40.656	735.56	1096.9	40.249	37.29	0	1	5.3637	8.255	-11.079	-19.806	4.7343	2.9896	13.501	11.28	10.098	11.245	2.4222	-8.526	1414.5
2.85	286	60	NaN	7.5099	12.964	6.8533	-174.42	11.804	5.0383	-28.299	-677.16	1083.6	41.119	733.91	1097.1	39.2	39.453	0	1	5.4965	8.393	-11.088	-19.816	4.6935	2.7671	13.511	11.256	10.19	11.16	2.423	-8.5596	1412.8
2.86	287	60	NaN	7.4985	12.968	6.8431	-174.47	11.779	4.986	-28.256	-677.12	1083.5	41.439	732.79	1097.2	39.422	37.819	0	1	5.4352	8.3293	-11.096	-19.823	4.6685	2.6984	13.523	11.223	10.104	11.028	2.4278	-8.5996	1411.7
2.87	288	60	NaN	7.4934	12.961	6.8593	-174.5	11.748	4.9918	-28.302	-677.11	1083.5	41.684	732.26	1097.3	40.705	38.292	0	1	5.1225	8.0042	-11.099	-19.827	4.6505	2.6535	13.521	11.188	9.773	10.658	2.4214	-8.6382	1411.2
2.88	289	60	NaN	7.4868	12.956	6.8567	-174.6	11.792	4.9868	-28.259	-677.04	1083.5	42.389	730.22	1097.8	41.366	36.94	0	1	5.0797	7.9597	-11.109	-19.837	4.6128	2.526	13.536	11.212	9.6925	10.486	2.4274	-8.6246	1409.1
2.89	290	60	NaN	7.4806	12.947	6.8608	-174.67	11.843	4.9496	-28.235	-676.99	1083.5	42.934	728.38	1098.2	39.281	37.369	0	1	5.026	7.9039	-11.121	-19.848	4.5816	2.4267	13.547	11.243	9.6076	10.331	2.4262	-8.605	1407.3
2.9	291	60	NaN	7.4765	12.936	6.8738	-174.71	11.873	4.9029	-28.247	-676.98	1083.4	43.255	727.23	1098.5	39.701	38.411	0	1	4.359	7.2104	-11.133	-19.861	4.5615	2.3729	13.549	11.26	8.9205	9.5833	2.4157	-8.6012	1406.1
2.91	292	60	NaN	7.4769	12.933	6.8752	-174.77	11.882	4.9243	-28.231	-676.92	1083.4	43.82	726.13	1098.8	40.097	37.389	0	1	4.0647	6.9045	-11.143	-19.871	4.5372	2.2939	13.56	11.256	8.6019	9.1983	2.4162	-8.6154	1405
2.92	293	60	NaN	7.488	12.913	6.918	-174.82	11.961	4.9156	-28.295	-676.82	1083.3	44.698	723.99	1099.2	37.76	37.855	0	1	4.2003	7.0454	-11.15	-19.878	4.5052	2.1995	13.562	11.312	8.7054	9.2449	2.4119	-8.5659	1402.8
2.93	294	60	NaN	7.5154	12.955	6.8007	-174.85	11.95	4.9773	-27.948	-676.6	1083.2	45.335	723	1099.4	38.963	38.19	0	1	4.3257	7.1758	-11.157	-19.885	4.5181	2.1504	13.618	11.287	8.8438	9.3262	2.4607	-8.5974	1401.6
2.94	295	60	NaN	7.5347	12.963	6.756	-174.86	11.942	4.9733	-27.799	-676.51	1083.1	45.63	722.35	1099.5	38.118	37.046	0	1	4.4353	7.2898	-11.164	-19.891	4.5299	2.1397	13.632	11.272	8.9652	9.4295	2.4686	-8.619	1400.9
2.95	296	60	NaN	7.5334	12.874	6.9263	-174.82	12.005	4.8448	-28.217	-676.67	1083.2	45.714	721.28	1099.7	38.943	43.78	0	1	5.2177	8.1031	-11.182	-19.91	4.5062	2.1481	13.551	11.328	9.7238	10.251	2.3686	-8.5817	1400
2.96	297	60	NaN	7.5607	12.841	6.936	-174.81	12	4.9589	-28.21	-676.59	1083.2	46.691	719.92	1099.9	40.659	59.743	0	1	6.3213	9.2505	-11.208	-19.935	4.4906	2.1189	13.528	11.313	10.812	11.369	2.3203	-8.623	1398.6
2.97	298	60	NaN	7.5752	12.798	6.9287	-174.84	11.968	5.0377	-28.196	-676.53	1083.1	47.632	718.69	1100.1	41.014	59.569	0	1	8.398	11.41	-11.273	-20	4.4643	2.0518	13.494	11.272	12.862	13.461	2.2211	-8.7278	1397.4
2.98	299	60	NaN	7.5935	12.794	6.8048	-174.83	11.856	5.1282	-27.902	-676.3	1082.9	48.794	717.6	1100.1	40.564	57.397	0	1	9.585	12.644	-11.313	-20.041	4.4441	2.0175	13.498	11.152	14.029	14.661	2.1851	-8.8891	1396.1
2.99	300	60	NaN	7.6049	12.804	6.6594	-174.81	11.712	5.1858	-27.575	-676	1082.8	49.94	716.68	1100.1	41.219	52.658	0	1	9.542	12.599	-11.321	-20.049	4.4192	2.0071	13.514	11.003	13.961	14.606	2.1928	-9.0462	1394.9
3	301	60	NaN	7.5872	12.767	6.6793	-174.8	11.636	5.1261	-27.705	-675.92	1082.8	50.604	715.99	1100	38.527	41.971	0	1	9.131	12.172	-11.332	-20.059	4.3671	1.9789	13.476	10.928	13.498	14.151	2.1437	-9.1315	1394.2
3.01	302	60	NaN	7.5681	12.741	6.6744	-174.84	11.543	5.0971	-27.736	-675.87	1082.7	51.14	715.79	1099.9	39.975	38.767	0	1	8.6001	11.62	-11.344	-20.071	4.3242	1.9113	13.446	10.838	12.924	13.531	2.1022	-9.233	1394
3.02	303	60	NaN	7.5514	12.718	6.666	-174.89	11.489	4.9616	-27.757	-675.8	1082.7	51.383	715.61	1099.8	36.854	36.998	0	1	8.2121	11.216	-11.354	-20.082	4.296	1.8498	13.42	10.787	12.508	13.066	2.0655	-9.2947	1393.8
3.03	304	60	NaN	7.5343	12.689	6.6549	-174.96	11.439	4.8024	-27.774	-675.75	1082.7	51.583	715.49	1099.6	40.311	39.479	0	1	7.8978	10.89	-11.365	-20.092	4.2697	1.773	13.386	10.741	12.168	12.663	2.0217	-9.3507	1393.6
3.04	305	60	NaN	7.5123	12.65	6.6421	-175.05	11.367	4.6839	-27.803	-675.72	1082.6	51.974	715.5	1099.4	39.752	36.942	0	1	7.7881	10.776	-11.383	-20.11	4.2303	1.6652	13.341	10.676	12.018	12.441	1.9581	-9.4338	1393.6
3.05	306	60	NaN	7.4749	12.608	6.6298	-175.17	11.248	4.6681	-27.882	-675.63	1082.6	52.902	715.71	1099.1	38.307	38.297	0	1	7.666	10.649	-11.4	-20.128	4.1519	1.5104	13.287	10.569	11.818	12.159	1.8867	-9.5592	1393.8
3.06	307	60	NaN	7.4587	12.582	6.6155	-175.21	11.226	4.5375	-27.905	-675.57	1082.5	53.112	715.9	1098.9	40.202	37.7	0	1	7.5231	10.5	-11.418	-20.146	4.1265	1.4594	13.255	10.554	11.65	11.959	1.8364	-9.5922	1393.9
3.07	308	60	NaN	7.4375	12.556	6.6107	-175.28	11.23	4.4113	-27.959	-675.51	1082.5	53.277	716.15	1098.7	38.537	35.917	0	1	7.4304	10.404	-11.423	-20.151	4.0967	1.3798	13.221	10.564	11.527	11.783	1.7979	-9.5866	1394.1
3.08	309	60	NaN	7.409	12.524	6.6028	-175.42	11.247	4.3146	-28.024	-675.44	1082.5	53.629	716.71	1098.5	37.997	38.622	0	1	7.3942	10.366	-11.425	-20.153	4.0523	1.2281	13.18	10.591	11.446	11.594	1.7555	-9.5612	1394.6
3.09	310	60	NaN	7.3762	12.49	6.5805	-175.62	11.269	4.2627	-28.077	-675.34	1082.5	54.288	717.77	1098.1	38.717	38.394	0	1	8.0269	11.024	-11.453	-20.181	3.9926	0.99679	13.131	10.628	12.02	12.021	1.6775	-9.5528	1395.6
3.1	311	60	NaN	7.3569	12.463	6.5844	-175.7	11.262	4.321	-28.187	-675.28	1082.4	54.869	719.02	1097.8	38.713	36.746	0	1	8.6596	11.682	-11.482	-20.209	3.9479	0.89008	13.093	10.631	12.608	12.572	1.6116	-9.5782	1396.9
3.11	312	60	NaN	7.352	12.447	6.5629	-175.78	11.352	4.4282	-28.195	-675.21	1082.4	55.457	720.31	1097.6	38.742	38.896	0	1	7.6323	10.614	-11.47	-20.198	3.9217	0.78577	13.072	10.727	11.554	11.399	1.6024	-9.4711	1398.1
3.12	313	60	NaN	7.3435	12.432	6.5658	-175.86	11.433	4.4646	-28.272	-675.16	1082.4	55.755	721.5	1097.6	39.131	33.354	0	1	7.1484	10.11	-11.467	-20.195	3.9006	0.69902	13.054	10.811	11.049	10.809	1.5872	-9.3834	1399.3
3.13	314	60	NaN	7.3322	12.413	6.5794	-175.95	11.532	4.4361	-28.38	-675.13	1082.3	55.8	722.88	1097.5	38.78	39.601	0	1	7.8673	10.858	-11.483	-20.211	3.8864	0.60306	13.034	10.91	11.754	11.461	1.5508	-9.3006	1400.6
3.14	315	60	NaN	7.3336	12.387	6.5385	-176.13	11.78	4.4434	-28.314	-675.09	1082.3	55.893	725.11	1097.7	37.577	39.03	0	1	7.3634	10.334	-11.474	-20.201	3.892	0.43047	13.014	11.152	11.255	10.764	1.5401	-9.0493	1402.8
3.15	316	60	NaN	7.3363	12.361	6.5424	-176.17	11.848	4.5066	-28.355	-675.09	1082.3	55.952	726.58	1097.7	40.245	63.856	0	1	6.267	9.1941	-11.452	-20.179	3.8942	0.38832	12.99	11.22	10.161	9.5824	1.538	-8.9596	1404.3
3.16	317	60	NaN	7.3449	12.347	6.5398	-176.24	11.944	4.6109	-28.35	-675.06	1082.3	56.116	728	1097.7	45.739	68.675	0	1	6.4499	9.3842	-11.452	-20.18	3.8997	0.3117	12.977	11.314	10.35	9.6959	1.525	-8.8659	1405.7
3.17	318	60	NaN	7.355	12.333	6.5476	-176.34	12.061	4.7667	-28.359	-675.03	1082.3	56.346	729.84	1097.8	48.098	69.423	0	1	6.5927	9.5327	-11.45	-20.177	3.9045	0.20819	12.966	11.428	10.497	9.7409	1.516	-8.7496	1407.5
3.18	319	60	NaN	7.365	12.311	6.5706	-176.44	12.193	4.9466	-28.402	-675.01	1082.3	56.539	732.16	1098	48.028	68.193	0	1	6.662	9.6047	-11.443	-20.171	3.9107	0.10344	12.949	11.554	10.573	9.7082	1.5063	-8.6164	1409.8
3.19	320	60	NaN	7.3844	12.285	6.5662	-176.49	12.354	4.9789	-28.334	-675.03	1082.2	56.343	733.77	1098.2	46.225	64.764	0	1	6.7889	9.7367	-11.443	-20.17	3.9448	0.075078	12.933	11.707	10.734	9.8118	1.4902	-8.4632	1411.4
3.2	321	60	NaN	7.4322	12.26	6.5873	-176.55	12.566	5.2107	-28.305	-675	1082.2	56.395	737.21	1098.5	44.287	62.444	0	1	7.0609	10.02	-11.458	-20.185	3.9999	0.020558	12.918	11.908	11.061	10.04	1.4605	-8.2777	1414.8
3.21	322	60	NaN	7.472	12.239	6.5997	-176.59	12.709	5.4222	-28.274	-674.98	1082.2	56.542	739.94	1098.7	42.691	61.386	0	1	6.5991	9.5394	-11.44	-20.167	4.0416	-0.016039	12.907	12.042	10.641	9.5234	1.4668	-8.1252	1417.6
3.22	323	60	NaN	7.5031	12.216	6.6163	-176.61	12.826	5.5938	-28.274	-674.97	1082.3	56.699	742.31	1099	42.788	60.432	0	1	5.6956	8.6001	-11.402	-20.129	4.072	-0.042095	12.892	12.15	9.7677	8.558	1.49	-7.9792	1419.9
3.23	324	60	NaN	7.535	12.178	6.6597	-176.65	13.002	5.7641	-28.346	-675	1082.3	56.806	745.42	1099.4	42.215	59.214	0	1	5.3361	8.2263	-11.389	-20.116	4.1043	-0.077875	12.866	12.314	9.4404	8.1484	1.4775	-7.8026	1423.1
3.24	325	60	NaN	7.5875	12.156	6.6148	-176.62	13.11	6.0914	-28.18	-675.02	1082.3	57.365	748.79	1099.7	43.286	61.502	0	1	4.8904	7.7629	-11.381	-20.108	4.1492	-0.058508	12.854	12.413	9.0395	7.7043	1.4734	-7.6957	1426.5
3.25	326	60	NaN	7.6194	12.138	6.5914	-176.61	13.188	6.2425	-28.095	-675.05	1082.3	57.55	751.4	1099.9	42.644	60.203	0	1	4.2008	7.046	-11.381	-20.108	4.1835	-0.049844	12.843	12.483	8.3844	6.9961	1.4621	-7.6249	1429.1
3.26	327	60	NaN	7.6485	12.12	6.584	-176.61	13.232	6.343	-28.067	-675.08	1082.3	57.622	754.47	1100.1	42.752	62.173	0	1	3.8122	6.6419	-11.374	-20.102	4.2182	-0.039013	12.832	12.52	8.0304	6.6029	1.458	-7.5822	1432.2
3.27	328	60	NaN	7.6769	12.104	6.5897	-176.6	13.242	6.4564	-28.086	-675.11	1082.3	57.744	758.05	1100.3	43.092	61.438	0	1	3.5818	6.4024	-11.365	-20.092	4.2497	-0.031485	12.823	12.523	7.8315	6.3709	1.4582	-7.5688	1435.8
3.28	329	60	NaN	7.6872	12.094	6.6085	-176.63	13.227	6.5935	-28.153	-675.15	1082.3	58.017	760.68	1100.4	46.936	60.993	0	1	3.4325	6.2471	-11.357	-20.085	4.2527	-0.061108	12.815	12.506	7.6852	6.186	1.4579	-7.5784	1438.5
3.29	330	60	NaN	7.6913	12.085	6.6027	-176.64	13.194	6.6616	-28.195	-675.2	1082.3	58.04	765.85	1100.6	45.136	60.594	0	1	3.3429	6.154	-11.351	-20.079	4.2667	-0.068196	12.809	12.47	7.6096	6.0858	1.4574	-7.6082	1443.7
3.3	331	60	NaN	7.6932	12.082	6.5901	-176.67	13.071	6.7843	-28.206	-675.23	1082.4	58.308	769.74	1100.6	47.963	60.282	0	1	3.192	5.9972	-11.354	-20.081	4.2668	-0.099078	12.805	12.349	7.4588	5.8981	1.4509	-7.7327	1447.7
3.31	332	60	NaN	7.6924	12.08	6.576	-176.71	12.947	6.9042	-28.198	-675.26	1082.4	58.619	772.18	1100.6	43.811	61.557	0	1	3.1583	5.962	-11.356	-20.084	4.2599	-0.13901	12.8	12.227	7.4182	5.823	1.4438	-7.8568	1450.2
3.32	333	60	NaN	7.6878	12.072	6.5661	-176.74	12.891	6.9632	-28.195	-675.29	1082.3	58.757	773.86	1100.6	43.664	59.353	0	1	3.4707	6.2869	-11.356	-20.084	4.2541	-0.17232	12.791	12.172	7.7248	6.1146	1.4349	-7.9122	1451.9
3.33	334	60	NaN	7.6734	12.057	6.5779	-176.79	12.726	7.0105	-28.316	-675.36	1082.4	58.842	778.26	1100.5	44.344	60.478	0	0	3.3332	6.1439	-11.359	-20.087	4.242	-0.2181	12.772	12.01	7.5752	5.9258	1.4129	-8.0767	1456.3
3.34	335	60	NaN	7.663	12.053	6.5758	-176.9	12.563	6.9795	-28.373	-675.42	1082.4	58.788	782.7	1100.6	45.71	59.609	0	0	2.9016	5.6952	-11.364	-20.092	4.2421	-0.31623	12.768	11.848	7.1437	5.379	1.404	-8.2441	1460.8
3.35	336	60	NaN	7.6563	12.053	6.5647	-176.97	12.434	7.0137	-28.386	-675.45	1082.4	58.903	785.56	1100.7	46.065	57.848	0	0	3.1969	6.0022	-11.363	-20.091	4.2372	-0.39276	12.769	11.718	7.4341	5.6094	1.4052	-8.373	1463.7
3.36	337	60	NaN	7.6453	12.053	6.5523	-177.05	12.282	7.0792	-28.396	-675.48	1082.4	59.093	788.31	1100.7	44.451	57.851	0	0	3.5338	6.3525	-11.362	-20.09	4.2248	-0.47401	12.77	11.566	7.7586	5.8785	1.4077	-8.5239	1466.5
3.37	338	60	NaN	7.6156	12.051	6.5505	-177.24	11.997	7.0401	-28.471	-675.53	1082.4	59.029	794.43	1101	43.827	58.427	0	0	3.9678	6.8037	-11.364	-20.092	4.2091	-0.64513	12.772	11.277	8.1769	6.1586	1.4076	-8.8152	1472.7
3.38	339	60	NaN	7.6048	12.037	6.5508	-177.38	11.901	7.0453	-28.504	-675.59	1082.4	59.082	797.34	1101.2	45.859	58.249	0	0	4.3969	7.2498	-11.368	-20.096	4.2018	-0.78521	12.764	11.173	8.5987	6.4646	1.3958	-8.9232	1475.7
3.39	340	60	NaN	7.5906	12.027	6.5417	-177.59	11.791	6.9519	-28.519	-675.64	1082.5	58.905	801.26	1101.6	43.822	57.653	0	0	4.7534	7.6205	-11.379	-20.107	4.203	-0.9748	12.767	11.051	8.9565	6.6457	1.3879	-9.0558	1479.6
3.4	341	60	NaN	7.5801	12.017	6.5271	-177.81	11.7	6.8667	-28.505	-675.7	1082.5	58.744	805.54	1102.1	43.137	55.584	0	0	4.8808	7.7529	-11.387	-20.114	4.2091	-1.1814	12.773	10.944	9.0898	6.5714	1.3868	-9.1702	1483.9
3.41	342	60	NaN	7.5768	12.005	6.5144	-178	11.656	6.8384	-28.477	-675.76	1082.5	58.705	809.28	1102.5	44.753	54.494	0	0	4.8276	7.6976	-11.391	-20.119	4.217	-1.3645	12.778	10.884	9.0446	6.3331	1.3864	-9.2351	1487.7
3.42	343	60	NaN	7.5774	11.995	6.5242	-178.09	11.696	6.7842	-28.515	-675.79	1082.5	58.561	810.56	1102.8	44.739	53.914	0	0	4.8673	7.7389	-11.399	-20.127	4.2246	-1.444	12.776	10.914	9.0919	6.2949	1.3769	-9.2122	1489
3.43	344	60	NaN	7.5793	11.998	6.5438	-178.41	11.878	6.5518	-28.493	-675.8	1082.5	57.906	815.16	1103.7	44.646	53.341	0	0	4.9134	7.7868	-11.406	-20.133	4.2628	-1.7291	12.809	11.067	9.1762	6.0577	1.4034	-9.0658	1493.6
3.44	345	60	NaN	7.5812	11.993	6.5492	-178.66	12.025	6.5095	-28.444	-675.84	1082.5	57.786	818.67	1104.3	44.858	53.331	0	0	4.948	7.8228	-11.408	-20.135	4.279	-1.9637	12.825	11.192	9.227	5.859	1.4179	-8.9427	1497.1
3.45	346	60	NaN	7.5843	11.986	6.5546	-178.87	12.244	6.486	-28.401	-675.88	1082.5	57.712	821.38	1104.8	44.479	52.127	0	0	4.9351	7.8093	-11.409	-20.137	4.2926	-2.1654	12.836	11.394	9.2277	5.644	1.4265	-8.7423	1499.9
3.46	347	60	NaN	7.5888	11.988	6.5805	-179.16	12.707	6.2325	-28.394	-675.89	1082.5	56.969	824.59	1105.4	43.835	50.686	0	0	4.6931	7.5577	-11.408	-20.136	4.3327	-2.4129	12.861	11.834	9.0257	5.1448	1.4532	-8.3019	1503.1
3.47	348	60	NaN	7.5731	11.998	6.6177	-179.62	13.608	6.1871	-28.39	-675.87	1082.5	56.682	829.43	1106.4	43.366	50.417	0	0	4.5101	7.3675	-11.407	-20.135	4.3385	-2.8511	12.903	12.703	8.8485	4.5164	1.4962	-7.4318	1507.9
3.48	349	60	NaN	7.5539	12.002	6.6479	-179.9	14.227	6.0946	-28.452	-675.85	1082.6	56.376	831.65	1106.9	44.026	48.642	0	0	4.3837	7.2361	-11.406	-20.133	4.3332	-3.1168	12.924	13.304	8.7169	4.1193	1.5189	-6.8288	1510.1
3.49	350	60	NaN	7.5366	12.004	6.6644	-180.08	14.78	6.0103	-28.488	-675.82	1082.6	56.108	833.06	1107.2	42.476	47.949	0	0	4.8058	7.6749	-11.398	-20.125	4.3276	-3.2907	12.938	13.846	9.1334	4.3843	1.54	-6.2794	1511.5
3.5	351	60	NaN	7.5105	11.984	6.72	-180.24	15.4	5.9285	-28.628	-675.86	1082.6	55.799	834.59	1107.5	43.421	47.596	0	0	5.254	8.1409	-11.391	-20.119	4.3113	-3.4426	12.927	14.457	9.5653	4.6983	1.5356	-5.6619	1513
3.51	352	60	NaN	7.4443	11.888	6.9509	-180.47	16.203	5.7803	-29.281	-676.12	1082.7	55.188	836.64	1107.9	42.591	47.609	0	0	5.4299	8.3238	-11.395	-20.123	4.2484	-3.6654	12.84	15.251	9.6783	4.6584	1.4444	-4.8714	1515.3
3.52	353	60	NaN	7.4123	11.873	6.9694	-180.73	17.159	5.3172	-29.352	-676.08	1082.7	53.738	838.26	1108.2	43.248	47.477	0	0	5.3227	8.2123	-11.398	-20.126	4.2717	-3.8714	12.835	16.197	9.5943	4.3409	1.4364	-3.9284	1516.8
3.53	354	60	NaN	7.3883	11.862	6.9799	-180.95	17.943	5.0022	-29.403	-676.04	1082.7	52.718	839.29	1108.4	43.249	46.671	0	0	4.974	7.8498	-11.4	-20.128	4.2862	-4.0479	12.832	16.973	9.2603	3.8019	1.4315	-3.1543	1517.8
3.54	355	60	NaN	7.3741	11.854	6.9902	-181.09	18.478	4.9096	-29.447	-676.01	1082.7	52.356	839.95	1108.5	43.795	48.137	0	0	4.6961	7.5608	-11.395	-20.123	4.2853	-4.1795	12.827	17.505	8.9814	3.3813	1.4316	-2.6181	1518.4
3.55	356	60	NaN	7.3662	11.849	7	-181.17	18.891	4.9987	-29.483	-675.98	1082.7	52.498	840.55	1108.4	42.66	47.505	0	0	4.5029	7.36	-11.383	-20.111	4.272	-4.2625	12.821	17.92	8.7749	3.0975	1.4375	-2.1911	1519
3.56	357	60	NaN	7.3281	11.83	7.0271	-181.28	20.233	4.8277	-29.627	-675.9	1082.7	51.537	841.8	1108.5	42.687	46.064	0	0	3.9597	6.7953	-11.374	-20.102	4.2669	-4.3378	12.804	19.259	8.2267	2.4575	1.4295	-0.8431	1520.1
3.57	358	60	NaN	7.312	11.816	7.0163	-181.49	20.951	4.8177	-29.652	-675.86	1082.6	51.296	842.57	1108.4	43.439	44.928	0	0	3.4975	6.3147	-11.366	-20.093	4.2604	-4.5463	12.787	19.979	7.7579	1.7685	1.4213	-0.11396	1520.8
3.58	359	60	NaN	7.2997	11.803	7.0074	-181.64	21.59	4.8008	-29.68	-675.81	1082.6	51.012	843.11	1108.4	43.365	43.863	0	0	3.9934	6.8303	-11.352	-20.079	4.2587	-4.6816	12.775	20.618	8.2522	2.1487	1.4232	0.53863	1521.3
3.59	360	60	NaN	7.2823	11.789	6.9916	-181.75	22.338	4.7572	-29.7	-675.76	1082.6	50.539	843.53	1108.5	44.565	42.93	0	0	4.1205	6.9625	-11.343	-20.071	4.259	-4.7749	12.763	21.364	8.3796	2.1876	1.42	1.293	1521.6
3.6	361	60	NaN	7.2526	11.77	6.9416	-181.95	23.282	4.7178	-29.654	-675.7	1082.6	49.936	843.91	1108.4	44.246	42.281	0	0	3.8706	6.7027	-11.34	-20.068	4.2545	-4.9489	12.743	22.309	8.1251	1.7538	1.4029	2.2407	1521.9
3.61	362	60	NaN	7.2126	11.755	6.9336	-182.03	24.228	4.6304	-29.726	-675.61	1082.6	48.997	844	1108.4	45.512	42.226	0	0	3.6235	6.4457	-11.334	-20.062	4.247	-4.9917	12.728	23.255	7.8705	1.454	1.3937	3.1935	1521.9
3.62	363	60	NaN	7.1811	11.74	6.9425	-182.04	24.899	4.7458	-29.808	-675.55	1082.6	48.806	844.1	1108.3	44.099	42.093	0	0	3.3769	6.1893	-11.327	-20.055	4.2198	-5.005	12.71	23.928	7.5967	1.1844	1.3829	3.8732	1521.9
3.63	364	60	NaN	7.1503	11.725	6.9546	-182.1	25.455	4.7944	-29.883	-675.5	1082.6	48.459	844.13	1108.2	44.067	41.129	0	0	2.9531	5.7488	-11.311	-20.039	4.1991	-5.0535	12.693	24.487	7.1522	0.69523	1.3818	4.4489	1521.9
3.64	365	60	NaN	7.1176	11.713	6.9672	-182.22	26.021	4.7382	-29.96	-675.45	1082.6	47.776	843.97	1108.2	43.704	38.924	0	0	2.5095	5.2875	-11.294	-20.021	4.1888	-5.1459	12.678	25.056	6.6982	0.14161	1.3837	5.0349	1521.6
3.65	366	60	NaN	7.0895	11.702	6.9972	-182.25	26.711	4.9514	-30.098	-675.37	1082.6	47.83	843.38	1108.2	43.25	39.193	0	0	2.357	5.129	-11.294	-20.021	4.1522	-5.1916	12.668	25.746	6.5092	-0.06265	1.3739	5.7248	1521
3.66	367	60	NaN	7.08	11.75	6.8151	-182.19	27.494	5.3705	-29.661	-675.03	1082.4	48.133	842.91	1108	42.445	38.801	0	0	2.1805	4.9455	-11.293	-20.02	4.1462	-5.1276	12.716	26.528	6.3267	-0.1821	1.4238	6.5082	1520.1
3.67	368	60	NaN	7.0592	11.751	6.7245	-182.18	28.221	5.3669	-29.456	-674.84	1082.3	47.264	842.29	1107.8	43.083	38.144	0	0	1.9741	4.7309	-11.29	-20.018	4.1643	-5.0775	12.713	27.259	6.1383	-0.34662	1.4229	7.2412	1519.3
3.68	369	60	NaN	7.0256	11.719	6.715	-182.21	28.865	5.266	-29.474	-674.75	1082.3	46.159	841.59	1107.6	43.356	39.163	0	0	1.484	4.2213	-11.288	-20.015	4.1701	-5.0653	12.673	27.911	5.6541	-0.84397	1.3851	7.8962	1518.4
3.69	370	60	NaN	6.9837	11.682	6.7304	-182.24	29.42	5.4437	-29.579	-674.66	1082.2	45.878	840.91	1107.3	43.497	37.14	0	0	0.95694	3.6734	-11.285	-20.012	4.1334	-5.0951	12.628	28.474	5.0903	-1.4217	1.3435	8.4619	1517.7
3.7	371	60	NaN	6.952	11.652	6.7315	-182.29	29.84	5.34	-29.633	-674.61	1082.2	45.184	840.22	1107.2	43.718	37.274	0	0	0.69818	3.4044	-11.281	-20.009	4.1245	-5.1223	12.596	28.895	4.8227	-1.7179	1.3147	8.8867	1516.9
3.71	372	60	NaN	6.9185	11.621	6.7281	-182.34	30.21	5.4114	-29.683	-674.57	1082.2	45.007	839.48	1107.1	41.893	38.991	0	0	0.4614	3.1582	-11.278	-20.005	4.0943	-5.1612	12.561	29.27	4.5557	-2.003	1.2831	9.2654	1516.1
3.72	373	60	NaN	6.8769	11.582	6.7307	-182.43	30.655	5.4329	-29.769	-674.5	1082.1	44.648	838.5	1106.9	42.514	37.743	0	0	0.57102	3.2722	-11.274	-20.002	4.0611	-5.2421	12.517	29.72	4.6321	-1.9699	1.2429	9.7185	1515
3.73	374	60	NaN	6.8344	11.542	6.731	-182.54	31.12	5.408	-29.847	-674.42	1082.1	44.15	837.38	1106.7	43.387	40.259	0	0	0.70873	3.4153	-11.271	-19.999	4.0322	-5.3399	12.472	30.189	4.7409	-1.9245	1.2009	10.19	1513.8
3.74	375	60	NaN	6.8101	11.522	6.7043	-182.58	31.405	5.503	-29.802	-674.34	1082.1	44.098	836.57	1106.5	43.52	40.341	0	0	0.88826	3.602	-11.271	-19.998	4.01	-5.3811	12.447	30.48	4.8983	-1.7791	1.1766	10.481	1512.9
3.75	376	60	NaN	6.7513	11.477	6.7248	-182.69	31.869	5.4764	-29.985	-674.28	1082	43.679	835.05	1106.2	43.823	37.375	0	0	1.5395	4.2791	-11.275	-20.002	3.9572	-5.4806	12.395	30.951	5.4967	-1.2015	1.1208	10.949	1511.3
3.76	377	60	NaN	6.7002	11.44	6.7212	-182.8	32.258	5.3841	-30.087	-674.19	1082	43.073	833.52	1105.9	44.342	38.864	0	0	2.2477	5.0154	-11.282	-20.009	3.9222	-5.5788	12.348	31.35	6.1699	-0.5634	1.0661	11.341	1509.7
3.77	378	60	NaN	6.663	11.407	6.7088	-182.9	32.535	5.3151	-30.142	-674.14	1081.9	42.588	832.23	1105.5	44.309	37.456	0	0	1.8264	4.5773	-11.303	-20.03	3.8988	-5.6641	12.303	31.639	5.7251	-1.0868	1.0003	11.609	1508.3
3.78	379	60	NaN	6.6398	11.377	6.6991	-182.98	32.708	5.322	-30.187	-674.12	1081.9	42.402	831.24	1105.1	43.932	37.811	0	0	1.405	4.1392	-11.324	-20.052	3.8791	-5.7371	12.262	31.823	5.2841	-1.5979	0.93735	11.771	1507.3
3.79	380	60	NaN	6.6171	11.352	6.6848	-183.07	32.893	5.3589	-30.228	-674.09	1081.8	42.34	830.23	1104.9	43.734	38.843	0	0	0.98362	3.7011	-11.346	-20.073	3.8553	-5.834	12.229	32.016	4.8389	-2.1328	0.88299	11.943	1506.2
3.8	381	60	NaN	6.5993	11.337	6.6616	-183.1	33.059	5.3832	-30.221	-674.05	1081.8	42.143	829.13	1104.6	45.441	43.935	0	0	0.56225	3.2631	-11.367	-20.094	3.8431	-5.8603	12.204	32.192	4.4054	-2.5973	0.83746	12.097	1505.1
3.81	382	60	NaN	6.5721	11.324	6.6454	-183.12	33.269	5.3179	-30.267	-674	1081.8	41.581	827.56	1104.2	44.58	54.047	0	0	0.14088	2.825	-11.388	-20.116	3.8326	-5.8617	12.179	32.414	3.9735	-3.0367	0.79075	12.298	1503.5
3.82	383	60	NaN	6.5391	11.312	6.6373	-183.13	33.504	5.2653	-30.352	-673.95	1081.7	41.011	825.71	1103.8	44.842	56.735	0	0	-0.28049	2.3869	-11.41	-20.137	3.8146	-5.8583	12.155	32.662	3.5341	-3.4714	0.74497	12.525	1501.5
3.83	384	60	NaN	6.5098	11.304	6.633	-183.14	33.718	5.3754	-30.426	-673.91	1081.7	40.955	823.92	1103.5	44.424	56.288	0	0	-0.70186	1.9488	-11.431	-20.158	3.7813	-5.8639	12.137	32.886	3.0795	-3.9151	0.70603	12.727	1499.7
3.84	385	60	NaN	6.4979	11.317	6.609	-183.08	33.916	5.4193	-30.402	-673.82	1081.7	40.689	821.93	1103.2	45.416	54.649	0	0	-1.1232	1.5107	-11.452	-20.18	3.7768	-5.8042	12.139	33.094	2.6536	-4.2934	0.68671	12.914	1497.6
3.85	386	60	NaN	6.4874	11.322	6.6062	-183.07	34.008	5.4176	-30.426	-673.79	1081.7	40.54	820.97	1103	45.484	55.025	0	0	-1.5446	1.0726	-11.474	-20.201	3.7692	-5.7849	12.139	33.19	2.2246	-4.7122	0.66571	12.989	1496.6
3.86	387	60	NaN	6.4772	11.324	6.6029	-183.03	34.072	5.3812	-30.454	-673.75	1081.7	40.25	819.41	1102.6	45.774	55.441	0	0	-1.966	0.63455	-11.495	-20.222	3.7662	-5.7371	12.128	33.267	1.8002	-5.1025	0.63317	13.045	1495
3.87	388	60	NaN	6.4698	11.323	6.5951	-182.96	34.13	5.3416	-30.47	-673.71	1081.6	39.874	817.25	1102.1	45.23	54.927	0	0	-2.3873	0.19647	-11.516	-20.244	3.7686	-5.6591	12.108	33.345	1.3812	-5.4626	0.59179	13.101	1492.8
3.88	389	60	NaN	6.4738	11.319	6.6003	-182.93	34.139	5.3738	-30.49	-673.7	1081.6	39.922	816.65	1102	45.1	55.51	0	0	-2.8087	-0.24162	-11.538	-20.265	3.7688	-5.6374	12.1	33.359	0.96008	-5.879	0.5624	13.093	1492.1
3.89	390	60	NaN	6.5071	11.314	6.5872	-182.85	34.099	5.39	-30.439	-673.67	1081.6	39.84	814.19	1101.4	45.667	55.379	0	0	-3.2301	-0.6797	-11.559	-20.286	3.8028	-5.5542	12.074	33.339	0.5727	-6.2339	0.51469	13.052	1489.7
3.9	391	60	NaN	6.5298	11.306	6.5899	-182.76	33.998	5.3479	-30.438	-673.65	1081.6	39.641	812.07	1100.8	43.889	55.632	0	0	-3.6515	-1.1178	-11.58	-20.308	3.8293	-5.4616	12.047	33.258	0.17782	-6.5794	0.46668	12.95	1487.5
3.91	392	60	NaN	6.543	11.301	6.5994	-182.7	33.9	5.3229	-30.459	-673.65	1081.6	39.537	810.67	1100.5	42.924	55.651	0	0	-4.0728	-1.5559	-11.602	-20.329	3.8431	-5.396	12.028	33.173	-0.22976	-6.9519	0.4265	12.844	1486.1
3.92	393	60	NaN	6.5515	11.3	6.6058	-182.66	33.841	5.3503	-30.472	-673.64	1081.6	39.607	809.94	1100.3	44.441	55.586	0	0	-4.4942	-1.994	-11.623	-20.35	3.8471	-5.3667	12.02	33.121	-0.64713	-7.3607	0.39695	12.77	1485.3
3.93	394	60	NaN	6.558	11.299	6.6234	-182.53	33.644	5.1293	-30.54	-673.6	1081.6	38.944	808.09	1099.7	43.857	55.693	0	0	-4.9156	-2.432	-11.644	-20.372	3.873	-5.2186	11.998	32.944	-1.0426	-7.6507	0.35424	12.572	1483.4
3.94	395	60	NaN	6.5621	11.297	6.6074	-182.41	33.423	5.0906	-30.483	-673.57	1081.6	38.817	806.28	1099.2	45.361	56.273	0	0	-5.3369	-2.8701	-11.666	-20.393	3.881	-5.0907	11.976	32.744	-1.456	-7.9609	0.31063	12.351	1481.6
3.95	396	60	NaN	6.5633	11.293	6.5988	-182.28	33.252	5.1708	-30.448	-673.54	1081.6	39.008	804.81	1098.8	45.554	55.725	0	0	-5.7583	-3.3082	-11.687	-20.414	3.8734	-4.9722	11.959	32.586	-1.8849	-8.2805	0.27186	12.172	1480.1
3.96	397	60	NaN	6.5601	11.286	6.6003	-182.14	33.091	5.2601	-30.451	-673.53	1081.6	39.201	803.45	1098.5	44.703	55.788	0	0	-6.1797	-3.7463	-11.708	-20.436	3.8602	-4.8415	11.941	32.436	-2.3195	-8.5877	0.23279	12	1478.7
3.97	398	60	NaN	6.551	11.274	6.5961	-181.97	32.836	5.1935	-30.443	-673.52	1081.6	38.945	801.58	1098	45.392	55.627	0	0	-6.6011	-4.1844	-11.73	-20.457	3.8579	-4.6657	11.911	32.199	-2.7432	-8.8501	0.18139	11.742	1476.8
3.98	399	60	NaN	6.5497	11.269	6.5946	-181.85	32.607	5.2009	-30.433	-673.49	1081.6	38.959	800.55	1097.7	44.27	55.601	0	0	-6.9472	-4.5442	-11.664	-20.391	3.8544	-4.5459	11.894	31.983	-3.0927	-9.0901	0.23024	11.591	1475.8
3.99	400	60	NaN	6.539	11.252	6.5975	-181.72	32.274	5.2102	-30.437	-673.48	1081.6	38.969	799.12	1097.2	45.108	55.226	0	0	-7.2892	-4.8999	-11.593	-20.321	3.8405	-4.4182	11.859	31.667	-3.4487	-9.3181	0.26525	11.346	1474.3
4	401	60	NaN	6.5323	11.237	6.5962	-181.59	31.958	5.1449	-30.423	-673.48	1081.5	38.76	797.76	1096.7	44.894	55.352	0	0	-7.6313	-5.2555	-11.523	-20.25	3.84	-4.2843	11.827	31.368	-3.7913	-9.5398	0.30425	11.118	1472.9
4.01	402	60	NaN	6.5349	11.231	6.5869	-181.48	31.72	5.0125	-30.375	-673.47	1081.5	38.367	796.71	1096.4	44.863	55.127	0	0	-6.1027	-3.6663	-11.462	-20.19	3.8579	-4.1523	11.809	31.141	-2.2449	-7.8186	0.34713	10.952	1471.9
4.02	403	60	NaN	6.5347	11.215	6.574	-181.37	31.49	5.0293	-30.31	-673.47	1081.5	38.45	795.68	1096.2	45.623	55.658	0	0	-3.4877	-0.94756	-11.407	-20.134	3.855	-4.0495	11.786	30.92	0.36732	-4.997	0.37923	10.785	1470.8
4.03	404	60	NaN	6.5328	11.212	6.585	-181.26	31.183	4.8939	-30.296	-673.43	1081.5	38.104	794.13	1095.9	46.609	55.356	0	0	-7.5321	-5.1524	-11.329	-20.056	3.8643	-3.9253	11.772	30.623	-3.6678	-9.0777	0.44301	10.567	1469.2
4.04	405	60	NaN	6.5259	11.204	6.5955	-181.15	30.792	4.7562	-30.288	-673.41	1081.5	37.754	792.74	1095.4	45.685	55.471	0	0	-10.389	-8.1224	-11.269	-19.997	3.8688	-3.8033	11.748	30.248	-6.52	-11.926	0.4786	10.251	1467.8
4.05	406	60	NaN	6.5159	11.191	6.6056	-181.05	30.382	4.6222	-30.279	-673.4	1081.5	37.428	791.47	1095	46.259	55.023	0	0	-10.352	-8.0837	-11.25	-19.978	3.8695	-3.6979	11.719	29.854	-6.4821	-11.782	0.46877	9.8761	1466.5
4.06	407	60	NaN	6.506	11.177	6.6183	-180.99	30.037	4.4807	-30.265	-673.4	1081.5	37.099	790.19	1094.8	46.052	55.361	0	0	-8.3577	-6.0107	-11.228	-19.956	3.8707	-3.6209	11.696	29.518	-4.4869	-9.6316	0.46751	9.562	1465.2
4.07	408	60	NaN	6.5019	11.166	6.6143	-180.93	29.771	4.46	-30.224	-673.4	1081.5	37.023	789.39	1094.6	45.818	55.323	0	0	-0.34306	2.3218	-11.195	-19.923	3.8697	-3.5625	11.678	29.259	3.5267	-1.2406	0.48284	9.3363	1464.4
4.08	409	60	NaN	6.4972	11.157	6.6197	-180.89	29.471	4.4126	-30.207	-673.41	1081.5	36.892	788.76	1094.3	46.164	55.225	0	0	4.9736	7.8494	-11.136	-19.863	3.8697	-3.5151	11.661	28.968	8.8433	4.3343	0.52463	9.1044	1463.8
4.09	410	60	NaN	6.4912	11.152	6.6254	-180.83	29.121	4.4307	-30.179	-673.41	1081.5	36.903	787.97	1094.1	45.644	55.519	0	0	8.4034	11.415	-11.058	-19.786	3.8629	-3.4572	11.645	28.627	12.266	7.958	0.58695	8.8413	1463
4.1	411	60	NaN	6.4806	11.147	6.6333	-180.76	28.758	4.4671	-30.161	-673.42	1081.5	36.919	787.07	1093.8	45.856	55.852	0	0	8.5278	11.545	-11.064	-19.792	3.8508	-3.3893	11.631	28.274	12.379	8.1552	0.56731	8.4823	1462.1
4.11	412	60	NaN	6.4587	11.136	6.6562	-180.72	28.497	4.3195	-30.23	-673.44	1081.5	36.426	786.54	1093.7	45.961	55.561	0	0	8.3159	11.324	-11.073	-19.8	3.8447	-3.3326	11.617	28.016	12.161	7.9917	0.54412	8.2161	1461.6
4.12	413	60	NaN	6.4634	11.139	6.6429	-180.73	28.229	4.1944	-30.161	-673.44	1081.5	36.061	786.11	1093.7	46.348	55.712	0	0	7.8594	10.85	-11.073	-19.8	3.8656	-3.3296	11.618	27.75	11.725	7.5202	0.54563	7.9498	1461.1
4.13	414	60	NaN	6.4648	11.14	6.6466	-180.74	27.826	4.0645	-30.16	-673.46	1081.5	35.66	785.38	1093.5	45.735	55.939	0	0	7.401	10.373	-11.074	-19.801	3.8815	-3.3212	11.612	27.354	11.283	7.0519	0.53808	7.5528	1460.4
4.14	415	60	NaN	6.4654	11.14	6.6556	-180.75	27.408	4.0967	-30.191	-673.49	1081.4	35.706	784.91	1093.3	46.135	55.954	0	0	6.9414	9.8952	-11.076	-19.804	3.8783	-3.3346	11.604	26.944	10.82	6.5607	0.52815	7.1402	1459.9
4.15	416	60	NaN	6.4696	11.142	6.6602	-180.77	27.08	4.3323	-30.218	-673.52	1081.4	36.325	784.97	1093.2	45.968	55.988	0	0	6.5743	9.5136	-11.082	-19.81	3.8573	-3.3825	11.602	26.62	10.432	6.131	0.51999	6.8107	1460.1
4.16	417	60	NaN	6.4852	11.158	6.6742	-180.8	26.849	4.2175	-30.281	-673.53	1081.5	35.949	784.54	1092.9	45.613	55.404	0	0	6.2873	9.2152	-11.091	-19.819	3.8844	-3.3982	11.609	26.398	10.172	5.817	0.51744	6.5794	1459.6
4.17	418	60	NaN	6.4947	11.166	6.6739	-180.79	26.726	4.0812	-30.299	-673.55	1081.5	35.489	784.22	1092.8	45.263	55.052	0	0	6.0634	8.9824	-11.101	-19.829	3.9107	-3.3752	11.61	26.282	9.9741	5.6072	0.50893	6.453	1459.3
4.18	419	60	NaN	6.502	11.177	6.6729	-180.78	26.613	4.0261	-30.331	-673.56	1081.5	35.251	784.02	1092.6	45.427	55.454	0	0	5.8859	8.7978	-11.109	-19.837	3.9258	-3.3563	11.615	26.176	9.8117	5.4415	0.50509	6.3391	1459.1
4.19	420	60	NaN	6.5102	11.194	6.6595	-180.76	26.501	4.0234	-30.338	-673.56	1081.5	35.134	783.88	1092.4	44.686	54.808	0	0	5.8393	8.7495	-11.11	-19.838	3.938	-3.3351	11.622	26.072	9.7773	5.4144	0.5122	6.2345	1459
4.2	421	60	NaN	6.522	11.213	6.6131	-180.73	26.409	3.9906	-30.249	-673.57	1081.5	34.876	783.7	1092.1	45.618	53.565	0	0	5.6571	8.56	-11.116	-19.843	3.9632	-3.2871	11.632	25.99	9.6203	5.2729	0.51652	6.147	1458.8
4.21	422	60	NaN	6.5186	11.232	6.6153	-180.69	26.4	4.0047	-30.303	-673.54	1081.5	34.76	783.58	1092	44.525	53.816	0	0	5.3721	8.2637	-11.125	-19.852	3.962	-3.2514	11.644	25.988	9.3341	5.0124	0.51902	6.1356	1458.6
4.22	423	60	NaN	6.5122	11.237	6.6144	-180.65	26.405	4.0333	-30.335	-673.55	1081.5	34.651	783.5	1091.9	44.619	52.644	0	0	5.029	7.907	-11.13	-19.857	3.9584	-3.2025	11.643	25.998	8.9875	4.7045	0.51347	6.1402	1458.5
4.23	424	60	NaN	6.511	11.233	6.5987	-180.6	26.408	4.0898	-30.306	-673.57	1081.5	34.586	783.47	1091.7	44.954	53.997	0	0	4.68	7.5441	-11.135	-19.862	3.9609	-3.1456	11.634	26.007	8.6409	4.3985	0.49978	6.1446	1458.5
4.24	425	60	NaN	6.5139	11.227	6.5744	-180.53	26.417	4.1825	-30.243	-673.58	1081.5	34.552	783.49	1091.5	43.914	53.849	0	0	3.6419	6.4649	-11.135	-19.862	3.9677	-3.075	11.623	26.022	7.6096	3.3899	0.48797	6.1594	1458.5
4.25	426	60	NaN	6.5025	11.234	6.5836	-180.42	26.473	4.3179	-30.303	-673.56	1081.5	34.441	783.5	1091.4	44.111	54.441	0	0	2.6468	5.4303	-11.134	-19.862	3.9582	-2.963	11.621	26.086	6.605	2.4673	0.48663	6.2242	1458.5
4.26	427	60	NaN	6.4956	11.223	6.6054	-180.32	26.566	4.4793	-30.367	-673.57	1081.5	34.39	783.55	1091.2	44.755	54.882	0	0	2.4344	5.2095	-11.135	-19.863	3.9509	-2.8631	11.605	26.184	6.3853	2.3464	0.47008	6.3215	1458.6
4.27	428	60	NaN	6.4867	11.218	6.6122	-180.22	26.674	4.6145	-30.379	-673.56	1081.5	34.249	783.61	1091.1	44.393	54.74	0	0	2.2134	4.9797	-11.139	-19.867	3.9472	-2.7628	11.597	26.296	6.1607	2.217	0.4577	6.4287	1458.6
4.28	429	60	NaN	6.4781	11.217	6.6118	-180.16	26.756	4.7226	-30.371	-673.55	1081.5	34.151	783.67	1091.1	44.358	56.117	0	0	1.9847	4.7419	-11.146	-19.874	3.9428	-2.691	11.594	26.379	5.9274	2.0509	0.44738	6.5051	1458.7
4.29	430	60	NaN	6.4716	11.213	6.6163	-180.13	26.783	4.8146	-30.38	-673.53	1081.5	34.215	783.73	1091	45.618	55.869	0	0	1.1216	3.8446	-11.151	-19.879	3.9336	-2.6677	11.59	26.406	5.0552	1.1769	0.43814	6.5274	1458.7
4.3	431	60	NaN	6.4581	11.202	6.6239	-180.05	26.873	4.9336	-30.405	-673.53	1081.5	34.036	783.88	1091.1	44.544	52.787	0	0	0.2942	2.9844	-11.158	-19.885	3.9263	-2.5861	11.579	26.496	4.2205	0.39826	0.42152	6.6103	1458.9
4.31	432	60	NaN	6.4511	11.195	6.6182	-180.03	26.908	5.0489	-30.374	-673.53	1081.4	34.027	784.06	1091.1	43.049	50.032	0	0	-0.0037763	2.6746	-11.171	-19.898	3.9213	-2.5573	11.573	26.53	3.9175	0.1173	0.40162	6.6317	1459
4.32	433	60	NaN	6.4375	11.183	6.622	-180.02	26.93	5.1833	-30.359	-673.52	1081.4	34.009	784.35	1091.1	42.813	45.406	0	0	-0.25208	2.4164	-11.183	-19.911	3.9094	-2.55	11.563	26.55	3.6573	-0.13359	0.38032	6.6396	1459.3
4.33	434	60	NaN	6.4199	11.171	6.6362	-180.03	26.941	5.3009	-30.372	-673.49	1081.4	33.942	784.67	1091.2	43.152	40.635	0	0	-0.18565	2.4855	-11.189	-19.916	3.8944	-2.5511	11.554	26.558	3.7088	-0.065652	0.36572	6.6416	1459.6
4.34	435	60	NaN	6.4132	11.173	6.6465	-180.03	26.913	5.3128	-30.391	-673.47	1081.4	33.87	784.82	1091.2	44.127	38.063	0	0	-0.23668	2.4324	-11.194	-19.922	3.89	-2.5544	11.555	26.531	3.6533	-0.12199	0.36092	6.6091	1459.7
4.35	436	60	NaN	6.3999	11.158	6.6523	-180.07	26.901	5.3872	-30.377	-673.45	1081.4	33.839	785.08	1091.3	43.359	37.549	0	0	-0.41588	2.2461	-11.2	-19.928	3.879	-2.5872	11.545	26.513	3.4631	-0.3411	0.34514	6.5858	1460
4.36	437	60	NaN	6.3898	11.136	6.6779	-180.12	26.842	5.4478	-30.408	-673.44	1081.4	33.768	785.45	1091.4	43.32	38.784	0	0	-0.42935	2.2321	-11.203	-19.931	3.871	-2.6391	11.531	26.448	3.4417	-0.40699	0.32775	6.5175	1460.3
4.37	438	60	NaN	6.384	11.122	6.6949	-180.16	26.758	5.5071	-30.417	-673.42	1081.4	33.755	785.8	1091.6	42.901	38.567	0	0	-0.40076	2.2619	-11.205	-19.933	3.866	-2.6791	11.521	26.359	3.4652	-0.41728	0.31593	6.4262	1460.7
4.38	439	60	NaN	6.3828	11.119	6.6921	-180.17	26.667	5.5654	-30.383	-673.4	1081.4	33.826	786.03	1091.6	44.193	38.748	0	0	-0.34439	2.3205	-11.208	-19.935	3.8636	-2.6912	11.52	26.266	3.5192	-0.37079	0.31183	6.3307	1460.9
4.39	440	60	NaN	6.3846	11.106	6.7153	-180.18	26.573	5.5712	-30.445	-673.38	1081.4	33.78	786.27	1091.7	44.601	38.299	0	0	-0.17915	2.4922	-11.208	-19.936	3.8653	-2.701	11.509	26.17	3.6861	-0.20873	0.30073	6.2343	1461.1
4.4	441	60	NaN	6.3861	11.099	6.7094	-180.17	26.462	5.5925	-30.413	-673.39	1081.4	33.743	786.51	1091.7	44.095	37.89	0	0	0.094875	2.7771	-11.207	-19.934	3.8699	-2.6898	11.504	26.056	3.9648	0.087368	0.29733	6.1221	1461.3
4.41	442	60	NaN	6.3807	11.093	6.7098	-180.15	26.32	5.5721	-30.425	-673.38	1081.4	33.582	786.8	1091.8	45.618	38.597	0	0	0.42557	3.121	-11.204	-19.931	3.8707	-2.6619	11.502	25.911	4.2963	0.45902	0.29809	5.9802	1461.6
4.42	443	60	NaN	6.372	11.091	6.7117	-180.13	26.155	5.5372	-30.457	-673.36	1081.4	33.403	787.12	1091.9	45.752	38.587	0	0	0.8314	3.5429	-11.198	-19.925	3.8684	-2.6315	11.501	25.745	4.6998	0.91134	0.30364	5.8194	1461.9
4.43	444	60	NaN	6.3669	11.093	6.7004	-180.11	25.984	5.5358	-30.444	-673.33	1081.4	33.371	787.46	1091.9	45.419	38.131	0	0	0.95621	3.6726	-11.195	-19.923	3.8655	-2.6156	11.504	25.573	4.8217	1.0571	0.30827	5.6499	1462.2
4.44	445	60	NaN	6.3581	11.086	6.6941	-180.09	25.737	5.4749	-30.458	-673.33	1081.4	33.195	787.92	1091.8	45.217	35.771	0	0	1.0139	3.7326	-11.193	-19.921	3.8639	-2.5873	11.496	25.328	4.8777	1.1453	0.30239	5.4068	1462.7
4.45	446	60	NaN	6.346	11.077	6.7044	-180.08	25.503	5.4428	-30.529	-673.33	1081.4	33.158	788.34	1091.8	45.449	37.097	0	0	1.1979	3.924	-11.184	-19.912	3.8512	-2.5709	11.484	25.097	5.0491	1.353	0.29943	5.1848	1463.1
4.46	447	60	NaN	6.3371	11.072	6.6901	-180.06	25.312	5.4199	-30.52	-673.33	1081.4	33.161	788.68	1091.7	44.789	37.206	0	0	1.3493	4.0814	-11.177	-19.905	3.843	-2.5553	11.475	24.908	5.1923	1.5261	0.29828	5.0034	1463.4
4.47	448	60	NaN	6.3299	11.069	6.6576	-180.04	25.146	5.4145	-30.454	-673.33	1081.4	33.217	788.99	1091.6	44.635	37.24	0	0	1.4622	4.1987	-11.172	-19.9	3.8367	-2.5359	11.468	24.746	5.2989	1.6628	0.29627	4.8466	1463.7
4.48	449	60	NaN	6.3125	11.054	6.6779	-180.01	24.924	5.4758	-30.565	-673.35	1081.4	33.485	789.41	1091.4	44.683	38.408	0	0	1.8136	4.564	-11.176	-19.904	3.8052	-2.5147	11.446	24.531	5.6188	2.0493	0.27035	4.6275	1464.2
4.49	450	60	NaN	6.295	11.043	6.6812	-179.95	24.729	5.4635	-30.601	-673.36	1081.3	33.57	789.77	1091.2	42.268	37.283	0	0	2.2246	4.9913	-11.182	-19.91	3.7837	-2.4574	11.428	24.345	6.0082	2.534	0.24543	4.435	1464.6
4.5	451	60	NaN	6.2816	11.037	6.6832	-179.88	24.588	5.4537	-30.631	-673.36	1081.3	33.618	790.03	1091	43.19	37.442	0	0	1.946	4.7017	-11.19	-19.918	3.7677	-2.396	11.415	24.21	5.7137	2.3057	0.22484	4.2926	1464.8
4.51	452	60	NaN	6.2671	11.034	6.6798	-179.82	24.487	5.4277	-30.648	-673.35	1081.3	33.609	790.24	1090.9	41.564	37.043	0	0	1.4031	4.1372	-11.199	-19.927	3.7532	-2.3312	11.407	24.115	5.1563	1.806	0.20733	4.1882	1465
4.52	453	60	NaN	6.2476	11.032	6.6681	-179.75	24.408	5.3745	-30.644	-673.36	1081.3	33.544	790.41	1090.7	39.538	38.1	0	0	0.86014	3.5728	-11.208	-19.936	3.7367	-2.2605	11.399	24.04	4.5969	1.3123	0.19129	4.1047	1465.2
4.53	454	60	NaN	6.2312	11.034	6.6638	-179.66	24.333	5.3802	-30.658	-673.34	1081.3	33.611	790.59	1090.6	39.712	39.207	0	0	0.31723	3.0083	-11.217	-19.945	3.7174	-2.1757	11.396	23.97	4.0346	0.83258	0.17909	4.0255	1465.4
4.54	455	60	NaN	6.1995	11.033	6.6627	-179.47	24.287	5.343	-30.719	-673.34	1081.3	33.592	790.71	1090.4	40.828	38.716	0	0	-0.22569	2.4439	-11.226	-19.954	3.6843	-1.9851	11.389	23.931	3.4586	0.45877	0.16261	3.9776	1465.5
4.55	456	60	NaN	6.1725	11.026	6.6617	-179.3	24.276	5.2937	-30.781	-673.34	1081.3	33.5	790.74	1090.3	41.371	38.999	0	0	-0.7686	1.8794	-11.235	-19.962	3.6585	-1.815	11.377	23.925	2.8899	0.064423	0.14212	3.9622	1465.5
4.56	457	60	NaN	6.153	11.017	6.6601	-179.17	24.289	5.2605	-30.832	-673.36	1081.3	33.41	790.7	1090.2	39.619	38.585	0	0	-1.3115	1.315	-11.244	-19.971	3.6405	-1.6837	11.365	23.941	2.329	-0.36873	0.12125	3.9697	1465.5
4.57	458	60	NaN	6.1365	11.015	6.6576	-179.04	24.306	5.2768	-30.879	-673.38	1081.3	33.444	790.64	1090.1	40.2	38.844	0	0	-1.8544	0.75052	-11.253	-19.98	3.6208	-1.5605	11.359	23.962	1.7664	-0.81002	0.10625	3.9814	1465.5
4.58	459	60	NaN	6.1161	11.009	6.6535	-178.76	24.391	5.2564	-30.944	-673.41	1081.3	33.333	790.36	1090	40.056	39.412	0	0	-2.3973	0.18607	-11.262	-19.989	3.6018	-1.2754	11.348	24.052	1.2044	-1.0893	0.085896	4.0633	1465.2
4.59	460	60	NaN	6.1139	11.009	6.6489	-178.56	24.441	5.2649	-30.958	-673.41	1081.3	33.309	790.17	1089.9	39.988	40.635	0	0	-2.9403	-0.37838	-11.271	-19.998	3.5996	-1.0762	11.343	24.107	0.65939	-1.4546	0.072191	4.1086	1465
4.6	461	60	NaN	6.1149	11.01	6.6406	-178.38	24.488	5.2693	-30.964	-673.4	1081.3	33.26	789.95	1089.8	40.071	40.109	0	0	-3.4832	-0.94283	-11.279	-20.007	3.6019	-0.89247	11.341	24.157	0.11872	-1.8353	0.061519	4.1501	1464.8
4.61	462	60	NaN	6.1118	11.011	6.6339	-178.19	24.547	5.248	-30.995	-673.4	1081.3	33.119	789.64	1089.7	41.227	38.144	0	0	-4.0261	-1.5073	-11.288	-20.016	3.6025	-0.69665	11.34	24.219	-0.42355	-2.2039	0.051228	4.2031	1464.5
4.62	463	60	NaN	6.114	11.011	6.6567	-178.06	24.596	5.1975	-31.083	-673.39	1081.4	32.884	789.37	1089.7	41.149	37.102	0	0	-4.569	-2.0717	-11.297	-20.025	3.6101	-0.56081	11.338	24.269	-0.95896	-2.6325	0.040286	4.2444	1464.2
4.63	464	60	NaN	6.121	11.014	6.6245	-177.99	24.611	5.1825	-30.992	-673.38	1081.3	32.771	789.24	1089.7	40.181	38.856	0	0	-5.1119	-2.6362	-11.306	-20.034	3.6247	-0.48747	11.342	24.284	-1.4872	-3.1237	0.035455	4.25	1464
4.64	465	60	NaN	6.124	11.017	6.6139	-177.84	24.657	5.1776	-30.968	-673.37	1081.3	32.543	788.88	1089.7	39.116	37.458	0	0	-5.6548	-3.2006	-11.315	-20.043	3.637	-0.32309	11.346	24.328	-2.0179	-3.5237	0.030783	4.2852	1463.7
4.65	466	60	NaN	6.1211	11.018	6.6227	-177.6	24.683	5.2454	-31.007	-673.35	1081.3	32.372	788.37	1089.8	40.38	38.887	0	0	-6.1978	-3.7651	-11.324	-20.052	3.6383	-0.087544	11.349	24.353	-2.5594	-3.8526	0.024608	4.3017	1463.1
4.66	467	60	NaN	6.1126	11.02	6.632	-177.35	24.629	5.4432	-31.053	-673.32	1081.3	32.473	787.85	1089.7	38.492	37.773	0	0	-6.7407	-4.3295	-11.333	-20.06	3.6232	0.15742	11.349	24.3	-3.1175	-4.1721	0.016183	4.2397	1462.6
4.67	468	60	NaN	6.1089	11.022	6.6186	-177.22	24.598	5.5212	-31.008	-673.29	1081.3	32.463	787.51	1089.7	40.076	39.476	0	0	-7.2836	-4.894	-11.342	-20.069	3.621	0.28948	11.349	24.27	-3.6626	-4.6045	0.0072388	4.201	1462.2
4.68	469	60	NaN	6.0972	11.015	6.6206	-177.03	24.522	5.5855	-31.008	-673.27	1081.3	32.316	787.07	1089.6	40.86	37.709	0	0	-7.8265	-5.4584	-11.351	-20.078	3.6142	0.4855	11.339	24.197	-4.2123	-4.9729	-0.011265	4.1187	1461.7
4.69	470	60	NaN	6.0954	11.014	6.6222	-176.81	24.478	5.5329	-30.985	-673.24	1081.2	31.858	786.63	1089.5	38.916	37.596	0	0	-8.3694	-6.0229	-11.36	-20.087	3.6304	0.72698	11.337	24.155	-4.739	-5.2959	-0.023099	4.0681	1461.2
4.7	471	60	NaN	6.1041	11.021	6.6235	-176.58	24.469	5.4393	-30.936	-673.19	1081.2	31.328	786.2	1089.4	39.625	37.932	0	0	-8.9123	-6.5873	-11.369	-20.096	3.6611	0.9775	11.343	24.147	-5.2512	-5.6098	-0.025881	4.0506	1460.7
4.71	472	60	NaN	6.1085	11.028	6.639	-176.38	24.424	5.5818	-30.914	-673.12	1081.2	31.457	785.71	1089.3	41.338	35.831	0	0	-9.4552	-7.1518	-11.377	-20.105	3.6603	1.1672	11.348	24.104	-5.7949	-5.9845	-0.029017	3.9995	1460.2
4.72	473	60	NaN	6.1007	11.032	6.6584	-176.25	24.366	5.6341	-30.934	-673.05	1081.2	31.543	785.39	1089.3	39.016	38.045	0	0	-9.9982	-7.7162	-11.386	-20.114	3.6478	1.2961	11.35	24.048	-6.3504	-6.4202	-0.036631	3.9339	1459.8
4.73	474	60	NaN	6.1006	11.027	6.6686	-176.12	24.294	5.7222	-30.92	-673.01	1081.1	31.704	785.09	1089.2	38.483	36.34	0	0	-10.541	-8.2807	-11.395	-20.123	3.6413	1.4161	11.342	23.978	-6.8998	-6.8645	-0.0528	3.8552	1459.5
4.74	475	60	NaN	6.1051	11.014	6.6775	-176	24.211	5.7882	-30.897	-672.97	1081.1	31.826	784.79	1089.1	41.412	37.466	0	0	-11.084	-8.8451	-11.404	-20.132	3.6414	1.5398	11.327	23.898	-7.4426	-7.3053	-0.077282	3.7658	1459.1
4.75	476	60	NaN	6.1101	10.996	6.6893	-175.87	24.124	5.7935	-30.882	-672.95	1081.1	31.836	784.49	1089	39.641	36.065	0	0	-11.627	-9.4096	-11.413	-20.141	3.646	1.6672	11.306	23.813	-7.9809	-7.7424	-0.10717	3.6729	1458.8
4.76	477	60	NaN	6.1126	10.985	6.6881	-175.78	24.063	5.8119	-30.835	-672.89	1081.1	31.885	784.22	1088.9	37.398	37.917	0	0	-12.17	-9.974	-11.422	-20.15	3.6479	1.7528	11.293	23.755	-8.5219	-8.2213	-0.12918	3.6058	1458.5
4.77	478	60	NaN	6.1195	10.953	6.6733	-175.68	23.948	5.7888	-30.714	-672.85	1081	32.004	783.84	1088.8	38.267	35.974	0	0	-12.713	-10.538	-11.431	-20.158	3.6541	1.8501	11.259	23.643	-9.0587	-8.6884	-0.17226	3.4845	1458.1
4.78	479	60	NaN	6.1163	10.909	6.6874	-175.61	23.764	5.7616	-30.668	-672.79	1081	32.283	783.44	1088.7	38.411	37.947	0	0	-13.256	-11.103	-11.44	-20.167	3.641	1.9118	11.21	23.463	-9.6146	-9.1911	-0.23004	3.2958	1457.6
4.79	480	60	NaN	6.1073	10.871	6.7194	-175.57	23.582	5.7493	-30.69	-672.75	1081	32.594	783.14	1088.5	39.676	37.443	0	0	-13.799	-11.667	-11.449	-20.176	3.6183	1.9438	11.166	23.287	-10.18	-9.7235	-0.28279	3.1109	1457.3
4.8	481	60	NaN	6.104	10.86	6.7372	-175.53	23.517	5.7638	-30.717	-672.74	1081	32.713	783.03	1088.5	40.106	40.548	0	0	-14.341	-12.232	-11.458	-20.185	3.609	1.9738	11.154	23.224	-10.732	-10.258	-0.30388	3.0389	1457.2
4.81	482	60	NaN	6.106	10.831	6.7564	-175.47	23.382	5.6118	-30.697	-672.7	1081	32.623	782.69	1088.4	40.304	41.51	0	0	-14.884	-12.796	-11.467	-20.194	3.6148	2.0426	11.122	23.091	-11.27	-10.754	-0.34476	2.8974	1456.8
4.82	483	60	NaN	6.1079	10.816	6.7663	-175.42	23.308	5.5413	-30.672	-672.66	1081	32.669	782.43	1088.3	40.29	36.993	0	0	-15.427	-13.361	-11.475	-20.203	3.6153	2.085	11.106	23.019	-11.812	-11.276	-0.3693	2.8156	1456.5
4.83	484	60	NaN	6.1056	10.804	6.7711	-175.37	23.229	5.4908	-30.636	-672.61	1080.9	32.771	782.2	1088.3	40.112	39.425	0	0	-15.97	-13.925	-11.484	-20.212	3.61	2.1312	11.093	22.94	-12.36	-11.794	-0.39148	2.7283	1456.2
4.84	485	60	NaN	6.0989	10.791	6.7756	-175.31	23.122	5.4366	-30.599	-672.56	1080.9	32.888	781.97	1088.2	40.019	37.218	0	0	-16.513	-14.49	-11.493	-20.221	3.5997	2.1897	11.077	22.836	-12.913	-12.3	-0.41618	2.6153	1455.9
4.85	486	60	NaN	6.093	10.783	6.7885	-175.26	23.039	5.4095	-30.612	-672.53	1080.9	33.035	781.84	1088.1	40.973	37.394	0	0	-17.056	-15.054	-11.502	-20.23	3.5872	2.2358	11.067	22.755	-13.469	-12.818	-0.43475	2.5252	1455.8
4.86	487	60	NaN	6.09	10.765	6.7974	-175.15	22.966	5.3623	-30.593	-672.51	1080.9	33.076	781.63	1088.1	40.871	36.773	0	0	-17.599	-15.619	-11.511	-20.239	3.5829	2.3406	11.048	22.682	-14.016	-13.278	-0.46288	2.4439	1455.6
4.87	488	60	NaN	6.0945	10.746	6.7906	-175.05	22.825	5.4048	-30.515	-672.49	1080.9	33.371	781.58	1088	40.27	37.717	0	0	-18.142	-16.183	-11.52	-20.247	3.5788	2.4312	11.026	22.545	-14.563	-13.752	-0.49425	2.2979	1455.5
4.88	489	60	NaN	6.0961	10.728	6.7921	-174.97	22.697	5.4421	-30.474	-672.47	1080.8	33.611	781.59	1087.8	40.933	37.643	0	0	-18.685	-16.747	-11.529	-20.256	3.5725	2.5111	11.004	22.421	-15.112	-14.236	-0.52501	2.1649	1455.5
4.89	490	60	NaN	6.0863	10.71	6.8226	-174.89	22.659	5.3839	-30.55	-672.47	1080.8	33.501	781.53	1087.8	40.224	36.815	0	0	-19.228	-17.312	-11.538	-20.265	3.564	2.5889	10.986	22.383	-15.664	-14.723	-0.55151	2.1178	1455.4
4.9	491	60	NaN	6.0933	10.706	6.8271	-174.85	22.554	5.434	-30.516	-672.46	1080.8	33.716	781.58	1087.7	39.792	37.891	0	0	-19.771	-17.876	-11.547	-20.274	3.5639	2.6205	10.978	22.283	-16.207	-15.256	-0.56887	2.0085	1455.5
4.91	492	60	NaN	6.107	10.706	6.819	-174.75	22.466	5.413	-30.404	-672.44	1080.8	33.644	781.62	1087.7	40.56	38.829	0	0	-20.314	-18.441	-11.556	-20.283	3.5849	2.7248	10.976	22.197	-16.729	-15.716	-0.58001	1.9135	1455.5
4.92	493	60	NaN	6.1141	10.701	6.8245	-174.68	22.384	5.3621	-30.35	-672.44	1080.8	33.469	781.71	1087.6	41.545	36.8	0	0	-20.856	-19.005	-11.564	-20.292	3.6011	2.8119	10.969	22.115	-17.255	-16.193	-0.59558	1.8233	1455.6
4.93	494	60	NaN	6.1137	10.692	6.8431	-174.62	22.312	5.3299	-30.361	-672.45	1080.8	33.344	781.81	1087.6	39.566	37.232	0	0	-21.399	-19.57	-11.573	-20.301	3.6054	2.867	10.958	22.046	-17.794	-16.703	-0.61491	1.7449	1455.7
4.94	495	60	NaN	6.1128	10.687	6.8563	-174.57	22.273	5.3865	-30.361	-672.46	1080.8	33.454	781.84	1087.5	41.912	37.711	0	0	-21.942	-20.134	-11.582	-20.31	3.6003	2.9206	10.953	22.008	-18.342	-17.214	-0.6295	1.6978	1455.7
4.95	496	60	NaN	6.1062	10.691	6.8798	-174.5	22.23	5.3094	-30.382	-672.47	1080.8	33.2	781.91	1087.6	41.151	37.368	0	0	-22.485	-20.699	-11.591	-20.319	3.6029	2.996	10.957	21.964	-18.882	-17.703	-0.63472	1.6453	1455.8
4.96	497	60	NaN	6.1057	10.691	6.8838	-174.44	22.153	5.3723	-30.366	-672.49	1080.8	33.3	782.05	1087.5	38.263	36.438	0	0	-23.028	-21.263	-11.6	-20.328	3.5994	3.055	10.953	21.891	-19.429	-18.208	-0.64708	1.563	1455.9
4.97	498	60	NaN	6.1058	10.69	6.8799	-174.38	22.089	5.4489	-30.342	-672.53	1080.8	33.409	782.17	1087.4	40.375	36.153	0	0	-23.571	-21.828	-11.609	-20.337	3.5964	3.1084	10.95	21.83	-19.975	-18.719	-0.65945	1.4932	1456.1
4.98	499	60	NaN	6.1042	10.692	6.8774	-174.33	22.059	5.4586	-30.332	-672.56	1080.8	33.311	782.23	1087.4	40.815	35.053	0	0	-24.114	-22.392	-11.618	-20.345	3.5992	3.1673	10.951	21.8	-20.515	-19.225	-0.66672	1.4548	1456.2
4.99	500	60	NaN	6.1113	10.698	6.8769	-174.25	22.009	5.4666	-30.331	-672.6	1080.8	33.208	782.38	1087.4	41.111	37.752	0	0	-24.657	-22.956	-11.627	-20.354	3.6108	3.2445	10.957	21.75	-21.046	-19.712	-0.66982	1.3961	1456.4
5	501	60	NaN	6.1184	10.711	6.8792	-174.22	21.964	5.4912	-30.348	-672.62	1080.9	33.199	782.5	1087.4	40.225	38.4	0	0	-25.2	-23.521	-11.636	-20.363	3.6178	3.2755	10.97	21.706	-21.582	-20.245	-0.66604	1.3425	1456.5
5.01	502	60	NaN	6.122	10.726	6.8845	-174.21	21.897	5.5529	-30.393	-672.66	1080.9	33.302	782.67	1087.4	39.771	38.283	0	0	-25.743	-24.085	-11.645	-20.372	3.616	3.2848	10.984	21.64	-22.127	-20.801	-0.66057	1.2673	1456.7
5.02	503	60	NaN	6.1209	10.741	6.8778	-174.22	21.825	5.5872	-30.424	-672.72	1080.9	33.321	782.88	1087.5	39.986	38.337	0	0	-26.286	-24.65	-11.654	-20.381	3.6134	3.2769	11	21.567	-22.672	-21.373	-0.65339	1.1855	1457
5.03	504	60	NaN	6.1146	10.756	6.8411	-174.25	21.776	5.5138	-30.389	-672.8	1080.9	33.021	783.1	1087.5	38.922	38.862	0	0	-26.829	-25.214	-11.662	-20.39	3.6207	3.2544	11.019	21.513	-23.208	-21.96	-0.64311	1.1227	1457.3
5.04	505	60	NaN	6.1111	10.781	6.8185	-174.26	21.723	5.5362	-30.368	-672.81	1080.9	33.024	783.26	1087.6	39.659	38.059	0	0	-27.371	-25.779	-11.671	-20.399	3.6182	3.2453	11.046	21.459	-23.753	-22.533	-0.62528	1.0596	1457.5
5.05	506	60	NaN	6.1016	10.8	6.8059	-174.27	21.68	5.5477	-30.369	-672.84	1080.9	33.024	783.39	1087.7	39.523	37.696	0	0	-27.914	-26.343	-11.68	-20.408	3.609	3.2342	11.066	21.414	-24.305	-23.109	-0.61392	1.0066	1457.6
5.06	507	60	NaN	6.0921	10.815	6.7986	-174.29	21.642	5.5469	-30.375	-672.87	1080.9	33.006	783.52	1087.7	39.233	37.132	0	0	-28.457	-26.908	-11.689	-20.417	3.6002	3.221	11.082	21.375	-24.857	-23.687	-0.60694	0.95811	1457.8
5.07	508	60	NaN	6.082	10.827	6.8003	-174.3	21.614	5.5298	-30.401	-672.9	1080.9	32.93	783.66	1087.7	41.083	38.552	0	0	-29	-27.472	-11.698	-20.426	3.5924	3.2127	11.096	21.345	-25.408	-24.259	-0.60206	0.91886	1458
5.08	509	60	NaN	6.0629	10.839	6.8283	-174.29	21.616	5.4857	-30.509	-672.94	1080.9	32.704	783.75	1087.8	38.255	38.373	0	0	-29.543	-28.036	-11.707	-20.435	3.5781	3.2299	11.111	21.344	-25.965	-24.807	-0.5956	0.90944	1458.1
5.09	510	60	NaN	6.0606	10.847	6.8381	-174.29	21.594	5.4974	-30.527	-672.96	1080.9	32.718	783.83	1087.8	39.707	35.881	0	0	-29.291	-27.774	-11.643	-20.37	3.5748	3.2198	11.12	21.322	-25.716	-24.555	-0.52315	0.95164	1458.2
5.1	511	60	NaN	6.0643	10.855	6.838	-174.29	21.58	5.5145	-30.515	-672.98	1080.9	32.688	783.95	1087.8	39.263	35.661	0	0	-28.914	-27.383	-11.567	-20.295	3.5804	3.2244	11.127	21.308	-25.334	-24.158	-0.44015	1.0136	1458.3
5.11	512	60	NaN	6.0703	10.865	6.8394	-174.28	21.579	5.5342	-30.511	-673	1080.9	32.686	784.04	1087.8	39.828	38.196	0	0	-20.464	-18.597	-11.416	-20.143	3.5867	3.2353	11.136	21.308	-16.877	-15.362	-0.28021	1.1648	1458.4
5.12	513	60	NaN	6.076	10.876	6.8484	-174.27	21.594	5.5466	-30.535	-673.01	1080.9	32.742	784.03	1087.8	40.225	37.827	0	0	-11.691	-9.4763	-11.274	-20.002	3.5893	3.2434	11.146	21.324	-8.1017	-6.2329	-0.12835	1.3222	1458.4
5.13	514	60	NaN	6.0838	10.879	6.8402	-174.26	21.627	5.466	-30.499	-673.02	1080.9	32.44	784.03	1087.8	40.621	37.811	0	0	-12.688	-10.513	-11.3	-20.028	3.6104	3.2668	11.149	21.357	-9.078	-7.2464	-0.15101	1.3297	1458.4
5.14	515	60	NaN	6.0762	10.895	6.8508	-174.26	21.632	5.4881	-30.544	-673	1080.9	32.506	784.03	1087.7	37.95	39.407	0	0	-13.797	-11.666	-11.322	-20.049	3.5984	3.2583	11.163	21.364	-10.199	-8.408	-0.15814	1.3154	1458.4
5.15	516	60	NaN	6.0738	10.912	6.8514	-174.27	21.646	5.5331	-30.551	-672.98	1080.9	32.664	783.94	1087.7	38.076	38.248	0	0	-15.023	-12.941	-11.339	-20.066	3.5893	3.248	11.178	21.381	-11.434	-9.6928	-0.16077	1.3145	1458.3
5.16	517	60	NaN	6.0777	10.923	6.8451	-174.27	21.671	5.5506	-30.523	-672.97	1080.9	32.759	783.8	1087.6	39.478	58.051	0	0	-16.263	-14.229	-11.389	-20.117	3.5903	3.2433	11.186	21.408	-12.672	-10.986	-0.20272	1.291	1458.2
5.17	518	60	NaN	6.0797	10.919	6.8514	-174.27	21.696	5.4915	-30.528	-672.97	1080.9	32.655	783.67	1087.7	42.079	52.212	0	0	-17.515	-15.532	-11.44	-20.168	3.596	3.2422	11.184	21.432	-13.919	-12.289	-0.25655	1.2637	1458
5.18	519	60	NaN	6.082	10.92	6.859	-174.29	21.665	5.5606	-30.529	-672.97	1080.9	32.88	783.6	1087.6	40.054	41.433	0	0	-18.823	-16.891	-11.459	-20.186	3.5893	3.2148	11.182	21.403	-15.234	-13.676	-0.27719	1.217	1458
5.19	520	60	NaN	6.0832	10.927	6.8627	-174.31	21.628	5.5874	-30.514	-672.96	1080.9	32.974	783.48	1087.5	38.033	44.962	0	0	-20.4	-18.531	-11.479	-20.206	3.5872	3.1904	11.185	21.369	-16.813	-15.34	-0.29359	1.1629	1457.8
5.2	521	60	NaN	6.0814	10.926	6.8734	-174.34	21.589	5.5883	-30.533	-672.96	1080.9	32.986	783.36	1087.5	40.167	37.643	0	0	-24.408	-22.698	-11.513	-20.241	3.584	3.1673	11.182	21.333	-20.824	-19.531	-0.33117	1.0923	1457.7
5.21	522	60	NaN	6.0793	10.917	6.892	-174.36	21.541	5.5891	-30.584	-672.97	1080.9	32.993	783.25	1087.4	41.534	39.961	0	0	-26.982	-25.374	-11.545	-20.272	3.5794	3.1404	11.17	21.287	-23.403	-22.234	-0.37412	1.0151	1457.6
5.22	523	60	NaN	6.092	10.927	6.8969	-174.4	21.444	5.6479	-30.561	-672.93	1080.9	33.153	783.11	1087.3	38.803	37.257	0	0	-27.74	-26.161	-11.573	-20.3	3.5864	3.0922	11.176	21.195	-24.153	-23.069	-0.39639	0.89505	1457.4
5.23	524	60	NaN	6.0942	10.931	6.894	-174.43	21.383	5.6711	-30.541	-672.9	1080.9	33.202	782.97	1087.2	38.366	37.666	0	0	-28.498	-26.95	-11.592	-20.319	3.5872	3.0616	11.178	21.136	-24.911	-23.888	-0.41354	0.81698	1457.3
5.24	525	60	NaN	6.0936	10.934	6.8942	-174.45	21.253	5.6493	-30.539	-672.88	1081	33.068	782.78	1087.2	37.376	35.046	0	0	-27.108	-25.504	-11.57	-20.297	3.5915	3.047	11.179	21.008	-23.516	-22.457	-0.39131	0.71102	1457.1
5.25	526	60	NaN	6.093	10.935	6.8982	-174.47	21.1	5.5882	-30.549	-672.87	1081	32.791	782.61	1087.1	39.969	38.755	0	0	-8.8828	-6.5566	-11.248	-19.975	3.6012	3.0412	11.176	20.86	-5.2816	-3.5154	-0.071642	0.88451	1456.9
5.26	527	60	NaN	6.0948	10.93	6.9045	-174.49	20.993	5.5119	-30.562	-672.87	1080.9	32.48	782.53	1087	38.833	38.303	0	0	0.96893	3.6859	-11.074	-19.802	3.6145	3.034	11.168	20.755	4.5834	6.7199	0.093971	0.95278	1456.8
5.27	528	60	NaN	6.0984	10.93	6.9113	-174.51	20.809	5.6135	-30.577	-672.85	1080.9	32.783	782.29	1086.9	39.43	39.189	0	0	0.98495	3.7025	-11.077	-19.804	3.6052	2.997	11.164	20.575	4.5902	6.6995	0.087197	0.77065	1456.5
5.28	529	60	NaN	6.1055	10.937	6.8903	-174.55	20.687	5.6392	-30.494	-672.83	1080.9	32.85	782.08	1086.8	41.103	37.279	0	0	0.98272	3.7002	-11.079	-19.807	3.6125	2.9614	11.17	20.454	4.5953	6.6616	0.090193	0.64757	1456.3
5.29	530	60	NaN	6.1105	10.945	6.8851	-174.57	20.579	5.6794	-30.463	-672.8	1080.9	32.939	781.9	1086.8	38.33	35.997	0	0	0.95284	3.6691	-11.083	-19.81	3.6149	2.9341	11.174	20.35	4.5678	6.6032	0.09178	0.5395	1456.1
5.3	531	60	NaN	6.1103	10.948	6.9005	-174.58	20.484	5.7424	-30.505	-672.78	1080.9	33.085	781.77	1086.7	37.487	37.01	0	0	0.92052	3.6355	-11.083	-19.811	3.6071	2.9166	11.175	20.256	4.5276	6.5521	0.09184	0.44553	1456
5.31	532	60	NaN	6.1027	10.948	6.9083	-174.59	20.432	5.7656	-30.541	-672.78	1080.9	33.132	781.69	1086.7	39.433	37.022	0	0	0.89048	3.6043	-11.083	-19.811	3.596	2.9063	11.175	20.205	4.4865	6.5107	0.091662	0.39431	1455.9
5.32	533	60	NaN	6.1155	10.942	6.8945	-174.58	20.259	5.7342	-30.471	-672.78	1080.9	32.935	781.36	1086.7	39.93	37.567	0	0	0.89713	3.6112	-11.084	-19.812	3.6187	2.9235	11.167	20.033	4.5159	6.5348	0.083351	0.22176	1455.5
5.33	534	60	NaN	6.1128	10.943	6.8906	-174.57	20.125	5.7386	-30.452	-672.77	1080.9	32.865	781.16	1086.6	37.609	38.642	0	0	1.2861	4.0156	-11.079	-19.806	3.6193	2.9324	11.167	19.901	4.9053	6.948	0.088412	0.094467	1455.3
5.34	535	60	NaN	6.1034	10.946	6.8918	-174.57	19.958	5.7973	-30.468	-672.77	1080.9	32.955	781.01	1086.5	40.039	36.889	0	0	2.1982	4.964	-11.065	-19.793	3.6054	2.9305	11.166	19.738	5.8037	7.8944	0.10097	-0.055169	1455.2
5.35	536	60	NaN	6.0967	10.946	6.8928	-174.57	19.731	5.896	-30.494	-672.77	1080.9	33.152	780.82	1086.4	39.099	38.133	0	0	2.3785	5.1514	-11.062	-19.79	3.5896	2.921	11.16	19.517	5.968	8.0723	0.097984	-0.27311	1455
5.36	537	60	NaN	6.097	10.952	6.8956	-174.57	19.65	5.8975	-30.495	-672.75	1080.9	33.108	780.68	1086.4	39.227	37.807	0	0	2.3144	5.0847	-11.063	-19.79	3.5913	2.9231	11.165	19.436	5.9057	8.0077	0.10213	-0.35398	1454.8
5.37	538	60	NaN	6.0941	10.954	6.8909	-174.58	19.547	5.904	-30.502	-672.76	1080.9	33.058	780.45	1086.3	37.975	37.31	0	0	2.2462	5.0138	-11.062	-19.79	3.5897	2.9137	11.167	19.335	5.8359	7.9275	0.10429	-0.45474	1454.6
5.38	539	60	NaN	6.0965	10.956	6.8908	-174.6	19.447	5.9423	-30.509	-672.76	1080.9	33.117	780.26	1086.3	38.331	36.707	0	0	2.1784	4.9433	-11.061	-19.789	3.5892	2.8921	11.166	19.237	5.7676	7.8354	0.10515	-0.55122	1454.4
5.39	540	60	NaN	6.1038	10.958	6.8893	-174.63	19.355	5.9783	-30.501	-672.77	1080.9	33.191	780.1	1086.2	37.24	37.123	0	0	2.1684	4.9329	-11.058	-19.786	3.5937	2.8626	11.165	19.147	5.7621	7.7956	0.10694	-0.63889	1454.3
5.4	541	60	NaN	6.1125	10.96	6.8737	-174.66	19.265	5.954	-30.46	-672.79	1081	33.105	779.94	1086.2	38.819	38.907	0	0	2.2046	4.9706	-11.056	-19.784	3.6071	2.8325	11.166	19.06	5.8118	7.8031	0.10953	-0.72404	1454.1
5.41	542	60	NaN	6.125	10.963	6.8719	-174.71	19.1	5.9725	-30.466	-672.82	1081	33.126	779.78	1086.1	40.29	39.353	0	0	2.317	5.0874	-11.054	-19.782	3.6183	2.7882	11.165	18.898	5.9353	7.8756	0.11038	-0.88367	1454
5.42	543	60	NaN	6.1311	10.973	6.8683	-174.75	18.969	5.9165	-30.48	-672.83	1081	32.96	779.61	1086	38.107	40.097	0	0	2.3967	5.1703	-11.053	-19.781	3.6301	2.7441	11.172	18.77	6.0268	7.9144	0.11903	-1.0108	1453.8
5.43	544	60	NaN	6.1381	10.986	6.854	-174.81	18.837	5.8499	-30.454	-672.84	1081	32.78	779.48	1086	38.393	37.054	0	0	2.4636	5.2398	-11.052	-19.78	3.645	2.6984	11.183	18.641	6.1086	7.9383	0.13029	-1.1391	1453.7
5.44	545	60	NaN	6.1462	10.998	6.8329	-174.86	18.693	5.8171	-30.396	-672.85	1081	32.706	779.43	1085.9	38.737	37.446	0	0	2.5383	5.3175	-11.052	-19.78	3.6583	2.6489	11.192	18.499	6.1966	7.9664	0.13941	-1.2808	1453.7
5.45	546	60	NaN	6.1439	11.006	6.8322	-174.92	18.556	5.8532	-30.409	-672.85	1081	32.839	779.43	1085.8	37.973	36.483	0	0	2.613	5.3952	-11.052	-19.78	3.6502	2.5911	11.196	18.366	6.2633	7.9863	0.14337	-1.4142	1453.7
5.46	547	60	NaN	6.1554	11.012	6.8358	-174.99	18.4	5.8779	-30.415	-672.89	1081	32.951	779.32	1085.7	38.894	38.062	0	0	2.6599	5.4439	-11.051	-19.779	3.657	2.5158	11.199	18.214	6.3168	7.9596	0.1473	-1.5653	1453.6
5.47	548	60	NaN	6.1663	11.014	6.8404	-175.04	18.291	5.8602	-30.415	-672.91	1081	32.933	779.23	1085.7	37.687	38.186	0	0	2.7493	5.5368	-11.05	-19.778	3.6685	2.4667	11.198	18.107	6.4178	8.0036	0.14727	-1.6713	1453.5
5.48	549	60	NaN	6.177	11.015	6.8419	-175.07	18.206	5.8422	-30.398	-672.92	1081	32.912	779.14	1085.6	40.787	37.611	0	0	2.9253	5.7198	-11.049	-19.777	3.6805	2.4348	11.197	18.024	6.6058	8.1546	0.14758	-1.7526	1453.5
5.49	550	60	NaN	6.1895	11.021	6.8391	-175.1	18.117	5.8596	-30.36	-672.92	1081	33.001	779.06	1085.5	39.95	38.924	0	0	3.0187	5.8169	-11.049	-19.777	3.6908	2.4026	11.2	17.938	6.7094	8.2195	0.15017	-1.8385	1453.4
5.5	551	60	NaN	6.2054	11.013	6.859	-175.15	18.037	5.8024	-30.403	-672.94	1081	32.898	778.89	1085.5	37.596	37.812	0	0	3.0724	5.8728	-11.05	-19.778	3.7088	2.3498	11.189	17.862	6.7812	8.2225	0.13895	-1.916	1453.2
5.51	552	60	NaN	6.2237	11.013	6.8711	-175.22	17.974	5.7386	-30.407	-672.95	1081	32.801	778.72	1085.4	39.205	38.852	0	0	3.1551	5.9587	-11.048	-19.776	3.7306	2.2895	11.187	17.801	6.8857	8.2482	0.13885	-1.9751	1453.1
5.52	553	60	NaN	6.2405	11.012	6.8738	-175.27	17.922	5.6924	-30.385	-672.96	1081	32.757	778.61	1085.4	38.173	38.155	0	0	3.234	6.0408	-11.047	-19.774	3.7497	2.236	11.184	17.75	6.9838	8.2768	0.13694	-2.0243	1453
5.53	554	60	NaN	6.2534	11.009	6.8687	-175.32	17.88	5.6714	-30.348	-672.97	1081	32.774	778.56	1085.4	38.941	36.801	0	0	3.306	6.1156	-11.046	-19.773	3.7634	2.1944	11.18	17.709	7.0694	8.3101	0.13383	-2.0644	1452.9
5.54	555	60	NaN	6.261	11.013	6.8603	-175.34	17.851	5.6739	-30.311	-672.96	1081	32.832	778.54	1085.4	37.119	36.991	0	0	3.3441	6.1552	-11.045	-19.772	3.77	2.1655	11.184	17.68	7.1141	8.3207	0.13919	-2.0919	1452.9
5.55	556	60	NaN	6.2686	11.013	6.8675	-175.45	17.742	5.6732	-30.318	-672.96	1081	32.987	778.51	1085.3	38.464	37.281	0	0	3.2975	6.1068	-11.041	-19.769	3.7713	2.0478	11.18	17.575	7.0688	8.1546	0.13904	-2.1939	1452.9
5.56	557	60	NaN	6.2773	11.016	6.8638	-175.55	17.655	5.6857	-30.303	-672.96	1081	33.156	778.48	1085.2	39.662	38.517	0	0	3.322	6.1322	-11.038	-19.765	3.7739	1.948	11.18	17.49	7.0958	8.0802	0.14252	-2.2751	1452.8
5.57	558	60	NaN	6.2796	11.02	6.8618	-175.61	17.604	5.6883	-30.303	-672.96	1081	33.252	778.46	1085.2	36.185	37.957	0	0	3.3883	6.2012	-11.034	-19.762	3.7723	1.8793	11.182	17.441	7.1606	8.0805	0.14819	-2.3207	1452.8
5.58	559	60	NaN	6.2736	11.023	6.8684	-175.65	17.588	5.6724	-30.335	-672.96	1081	33.252	778.44	1085.1	39.136	37.13	0	0	3.4033	6.2168	-11.03	-19.757	3.765	1.8391	11.186	17.426	7.1683	8.0559	0.15576	-2.3318	1452.8
5.59	560	60	NaN	6.275	11.031	6.8744	-175.7	17.561	5.6724	-30.343	-672.93	1081	33.314	778.45	1085.1	40.502	39.199	0	0	3.4412	6.2562	-11.026	-19.753	3.7637	1.7871	11.192	17.4	7.2049	8.0433	0.16609	-2.353	1452.8
5.6	561	60	NaN	6.2713	11.035	6.8705	-175.75	17.538	5.6712	-30.323	-672.89	1081	33.363	778.46	1085.1	40.636	37.351	0	0	3.5339	6.3526	-11.021	-19.749	3.7587	1.7335	11.196	17.377	7.2926	8.0861	0.17465	-2.3718	1452.8
5.61	562	60	NaN	6.2659	11.034	6.8773	-175.79	17.525	5.6824	-30.353	-672.89	1081	33.43	778.47	1085.1	39.852	38.94	0	0	3.6081	6.4297	-11.018	-19.746	3.7495	1.6969	11.195	17.364	7.3576	8.1267	0.17641	-2.3819	1452.8
5.62	563	60	NaN	6.2647	11.033	6.8865	-175.82	17.515	5.6886	-30.394	-672.87	1081	33.481	778.48	1085.1	38.809	37.541	0	0	3.6722	6.4963	-11.016	-19.743	3.7447	1.6644	11.193	17.355	7.4168	8.1607	0.17757	-2.3886	1452.8
5.63	564	60	NaN	6.2731	11.039	6.8833	-175.87	17.5	5.6662	-30.378	-672.82	1081	33.469	778.49	1085.1	41.469	36.726	0	0	3.7531	6.5805	-11.012	-19.739	3.7542	1.6149	11.199	17.34	7.5073	8.1954	0.18774	-2.3995	1452.7
5.64	565	60	NaN	6.2754	11.03	6.8922	-175.92	17.487	5.6606	-30.407	-672.79	1081	33.524	778.53	1085.1	38.534	37.956	0	0	3.8461	6.6772	-11.007	-19.734	3.7531	1.5587	11.191	17.326	7.5992	8.2358	0.18431	-2.4079	1452.7
5.65	566	60	NaN	6.2749	11.022	6.8943	-175.96	17.483	5.6371	-30.419	-672.76	1081	33.513	778.56	1085.1	40.006	38.094	0	0	3.8653	6.6972	-10.996	-19.724	3.7526	1.5188	11.183	17.322	7.618	8.216	0.18679	-2.4012	1452.7
5.66	567	60	NaN	6.2739	11.009	6.8863	-176.01	17.479	5.6125	-30.402	-672.72	1081	33.506	778.62	1085.1	38.853	37.096	0	0	3.878	6.7104	-10.988	-19.715	3.7526	1.4726	11.171	17.317	7.6306	8.183	0.18269	-2.3981	1452.7
5.67	568	60	NaN	6.2737	10.991	6.8682	-176.06	17.472	5.5987	-30.356	-672.66	1081	33.532	778.68	1085.1	40.318	37.497	0	0	3.889	6.7218	-10.987	-19.715	3.7532	1.4203	11.153	17.309	7.6422	8.1422	0.16596	-2.4059	1452.8
5.68	569	60	NaN	6.2754	10.972	6.8426	-176.09	17.469	5.6071	-30.284	-672.64	1081	33.597	778.73	1085.1	39.37	37.009	0	0	3.9001	6.7333	-10.987	-19.715	3.7552	1.3909	11.135	17.306	7.6553	8.1242	0.14813	-2.409	1452.8
5.69	570	60	NaN	6.2547	10.949	6.8621	-176.12	17.49	5.5456	-30.36	-672.62	1081	33.458	778.78	1085.1	38.633	38.391	0	0	3.9111	6.7447	-10.987	-19.714	3.7369	1.3629	11.114	17.325	7.6481	8.1077	0.12716	-2.3887	1452.8
5.7	571	60	NaN	6.2455	10.931	6.8666	-176.15	17.48	5.5515	-30.377	-672.61	1081	33.526	778.87	1085.1	40.275	37.025	0	0	3.9221	6.7562	-10.986	-19.714	3.7247	1.3267	11.096	17.315	7.6468	8.0829	0.10968	-2.3984	1452.9
5.71	572	60	NaN	6.2438	10.917	6.8628	-176.19	17.454	5.6264	-30.359	-672.59	1080.9	33.795	778.98	1085.1	42.327	38.38	0	0	3.9332	6.7677	-10.986	-19.713	3.7132	1.2778	11.081	17.29	7.6463	8.0455	0.095308	-2.4229	1453
5.72	573	60	NaN	6.2433	10.906	6.8604	-176.23	17.44	5.7246	-30.346	-672.56	1080.9	34.124	779.05	1085.1	39.72	38.599	0	0	3.9442	6.7791	-10.985	-19.713	3.7003	1.2222	11.069	17.276	7.6445	8.0014	0.084123	-2.4373	1453
5.73	574	60	NaN	6.2467	10.903	6.856	-176.25	17.491	5.5885	-30.339	-672.54	1080.9	33.774	779.08	1085.1	39.389	36.994	0	0	3.9552	6.7906	-10.985	-19.712	3.7178	1.2255	11.069	17.325	7.673	8.0161	0.084018	-2.3879	1453
5.74	575	60	NaN	6.254	10.892	6.8509	-176.28	17.508	5.57	-30.312	-672.54	1080.9	33.763	779.16	1085.1	38.556	37.839	0	0	3.9662	6.8021	-10.985	-19.712	3.7267	1.1972	11.061	17.339	7.693	7.9993	0.076264	-2.3726	1453.1
5.75	576	60	NaN	6.2572	10.888	6.8559	-176.3	17.516	5.5629	-30.316	-672.53	1080.8	33.79	779.2	1085.1	38.155	37.604	0	0	3.9773	6.8135	-10.984	-19.712	3.7288	1.1667	11.057	17.347	7.7061	7.9802	0.073247	-2.3647	1453.2
5.76	577	60	NaN	6.2599	10.889	6.8638	-176.34	17.521	5.5582	-30.337	-672.52	1080.9	33.828	779.24	1085.1	38.752	37.447	0	0	3.9883	6.825	-10.984	-19.711	3.7291	1.1316	11.058	17.352	7.7174	7.9566	0.073874	-2.3588	1453.2
5.77	578	60	NaN	6.2717	10.885	6.8578	-176.39	17.522	5.5882	-30.331	-672.51	1080.8	33.974	779.35	1085.1	38.09	35.61	0	0	3.9993	6.8365	-10.983	-19.711	3.7357	1.0748	11.054	17.353	7.735	7.9113	0.070509	-2.3573	1453.3
5.78	579	60	NaN	6.2762	10.877	6.8574	-176.44	17.541	5.5858	-30.333	-672.53	1080.9	34.022	779.39	1085.1	39.644	36.623	0	0	4.0103	6.8479	-10.983	-19.71	3.7383	1.0205	11.046	17.372	7.7486	7.8684	0.063223	-2.3387	1453.3
5.79	580	60	NaN	6.2756	10.874	6.8559	-176.47	17.554	5.5805	-30.33	-672.55	1080.9	34.023	779.41	1085.1	36.908	38.851	0	0	4.0214	6.8594	-10.982	-19.71	3.7378	0.99178	11.043	17.385	7.7592	7.8512	0.06109	-2.3249	1453.4
5.8	581	60	NaN	6.271	10.877	6.8559	-176.5	17.556	5.5136	-30.331	-672.56	1080.9	33.825	779.47	1085.1	39.928	38.494	0	0	4.0324	6.8709	-10.982	-19.709	3.7411	0.97288	11.045	17.387	7.7735	7.8437	0.063475	-2.322	1453.4
5.81	582	60	NaN	6.2671	10.884	6.8575	-176.53	17.547	5.4165	-30.33	-672.56	1080.9	33.543	779.54	1085.1	39.186	37.975	0	0	4.0434	6.8823	-10.982	-19.709	3.7485	0.95025	11.051	17.38	7.792	7.8326	0.06933	-2.3295	1453.5
5.82	583	60	NaN	6.278	10.888	6.8553	-176.56	17.546	5.5424	-30.274	-672.59	1080.9	33.944	779.52	1085.2	39.448	37.379	0	0	4.0545	6.8938	-10.981	-19.709	3.7458	0.90964	11.058	17.376	7.8003	7.8034	0.076762	-2.3324	1453.5
5.83	584	60	NaN	6.2726	10.893	6.8652	-176.58	17.523	5.5756	-30.296	-672.61	1080.9	34.051	779.59	1085.2	39.791	38.283	0	0	4.0655	6.9053	-10.981	-19.708	3.7355	0.88579	11.062	17.353	7.801	7.791	0.08132	-2.3549	1453.6
5.84	585	60	NaN	6.2702	10.901	6.8813	-176.6	17.51	5.5732	-30.332	-672.63	1080.9	34.038	779.63	1085.2	40.009	38.527	0	0	4.0765	6.9167	-10.98	-19.708	3.7323	0.86562	11.07	17.341	7.8088	7.7823	0.089993	-2.3672	1453.7
5.85	586	60	NaN	6.2703	10.909	6.8941	-176.62	17.5	5.5622	-30.353	-672.67	1081	34.006	779.64	1085.3	37.714	38.119	0	0	4.0875	6.9282	-10.98	-19.707	3.7329	0.83906	11.077	17.331	7.8205	7.7672	0.097422	-2.3762	1453.7
5.86	587	60	NaN	6.2701	10.91	6.8925	-176.66	17.479	5.5623	-30.336	-672.74	1081	34.034	779.65	1085.3	41.655	37.323	0	0	4.0986	6.9396	-10.979	-19.707	3.7324	0.80001	11.077	17.311	7.831	7.7397	0.098002	-2.3956	1453.8
5.87	588	60	NaN	6.2792	10.927	6.8656	-176.68	17.438	5.5437	-30.243	-672.74	1081	33.962	779.74	1085.3	42.727	37.279	0	0	4.1096	6.9511	-10.979	-19.707	3.7482	0.79104	11.093	17.271	7.8578	7.7422	0.11424	-2.4353	1453.9
5.88	589	60	NaN	6.2797	10.94	6.8717	-176.71	17.411	5.52	-30.259	-672.77	1081.1	33.9	779.8	1085.3	39.771	37.685	0	0	4.1206	6.9626	-10.979	-19.706	3.7506	0.76408	11.106	17.245	7.8712	7.7267	0.12742	-2.4607	1454
5.89	590	60	NaN	6.2776	10.955	6.88	-176.74	17.387	5.5135	-30.294	-672.82	1081.1	33.884	779.81	1085.3	40.152	36.824	0	0	4.1317	6.974	-10.978	-19.706	3.7479	0.726	11.12	17.222	7.8796	7.7	0.14165	-2.4836	1454.1
5.9	591	60	NaN	6.2767	10.969	6.8806	-176.78	17.357	5.5296	-30.308	-672.88	1081.1	33.932	779.82	1085.3	40.774	36.335	0	0	4.1427	6.9855	-10.978	-19.705	3.7446	0.68306	11.133	17.192	7.8873	7.6686	0.15537	-2.5128	1454.1
5.91	592	60	NaN	6.2796	10.976	6.8768	-176.82	17.31	5.5619	-30.284	-672.9	1081.1	34.058	779.9	1085.2	48.252	39.743	0	0	4.1537	6.997	-10.977	-19.705	3.7437	0.64387	11.139	17.147	7.8974	7.6408	0.16142	-2.5575	1454.2
5.92	593	60	NaN	6.2777	10.97	6.8824	-176.83	17.28	5.578	-30.318	-672.95	1081.1	34.107	779.93	1085.2	41.359	38.808	0	0	4.1647	7.0084	-10.977	-19.704	3.7387	0.63023	11.132	17.118	7.9034	7.6387	0.15539	-2.5868	1454.3
5.93	594	60	NaN	6.2809	10.97	6.8666	-176.86	17.285	5.5563	-30.282	-673	1081.1	34.057	779.89	1085.3	41.85	37.96	0	0	4.1758	7.0199	-10.976	-19.704	3.7453	0.60565	11.133	17.122	7.921	7.6256	0.15687	-2.5822	1454.3
5.94	595	60	NaN	6.2845	10.973	6.8554	-176.88	17.288	5.565	-30.26	-673.04	1081.1	34.094	779.85	1085.3	41.474	38.546	0	0	4.1868	7.0314	-10.976	-19.704	3.7483	0.58114	11.136	17.124	7.9351	7.6125	0.16038	-2.5793	1454.3
5.95	596	60	NaN	6.2865	10.974	6.8619	-176.89	17.264	5.6305	-30.296	-673.08	1081.2	34.288	779.87	1085.3	41.813	38.07	0	0	4.1978	7.0428	-10.976	-19.703	3.7413	0.56531	11.138	17.101	7.9391	7.6081	0.16227	-2.6023	1454.4
5.96	597	60	NaN	6.297	10.983	6.8389	-176.91	17.241	5.5957	-30.231	-673.09	1081.1	34.214	779.9	1085.3	41.438	38.668	0	0	4.2088	7.0543	-10.975	-19.703	3.7574	0.54999	11.146	17.077	7.9663	7.6043	0.17112	-2.6252	1454.4
5.97	598	60	NaN	6.3202	10.993	6.8346	-176.94	17.231	5.5678	-30.227	-673.13	1081.2	34.173	779.85	1085.3	41.685	38.059	0	0	4.2199	7.0658	-10.975	-19.702	3.7823	0.52594	11.158	17.067	8.0022	7.5917	0.18307	-2.6357	1454.4
5.98	599	60	NaN	6.3491	11.011	6.8354	-176.95	17.22	5.5356	-30.2	-673.14	1081.2	34.112	779.82	1085.4	42.101	35.86	0	0	4.2309	7.0772	-10.974	-19.702	3.8147	0.51273	11.176	17.055	8.0456	7.59	0.2017	-2.6471	1454.4
5.99	600	60	NaN	6.3779	11.03	6.8337	-176.97	17.199	5.5192	-30.147	-673.12	1081.2	34.097	779.81	1085.4	42.096	37.782	0	0	4.2419	7.0887	-10.974	-19.701	3.8462	0.50007	11.194	17.035	8.0881	7.5888	0.21967	-2.6661	1454.4
6	601	60	NaN	6.4	11.036	6.823	-177	17.167	5.5496	-30.092	-673.12	1081.2	34.235	779.81	1085.4	42.713	37.864	0	0	4.253	7.1002	-10.973	-19.701	3.865	0.46715	11.199	17.004	8.1179	7.5673	0.22532	-2.6974	1454.4
6.01	602	60	NaN	6.4061	11.043	6.8117	-177.02	17.14	5.5401	-30.04	-673.11	1081.2	34.239	779.79	1085.4	41.021	37.428	0	0	4.264	7.1116	-10.973	-19.701	3.8729	0.44844	11.206	16.978	8.1369	7.5601	0.23314	-2.7229	1454.3
6.02	603	60	NaN	6.4117	11.039	6.8112	-177.03	17.106	5.5628	-30.011	-673.12	1081.2	34.339	779.81	1085.4	40.526	39.091	0	0	4.275	7.1231	-10.973	-19.7	3.8757	0.43114	11.201	16.944	8.1507	7.5542	0.22858	-2.7565	1454.4
6.03	604	60	NaN	6.4095	11.023	6.8109	-177.05	17.067	5.5645	-29.986	-673.15	1081.2	34.39	779.81	1085.4	39.556	36.395	0	0	4.286	7.1346	-10.972	-19.7	3.8726	0.40843	11.187	16.903	8.1586	7.543	0.21476	-2.7966	1454.4
6.04	605	60	NaN	6.4048	11.006	6.8169	-177.09	17.017	5.5321	-29.972	-673.17	1081.2	34.352	779.8	1085.4	40.466	37.99	0	0	4.2971	7.146	-10.972	-19.699	3.8699	0.37974	11.171	16.853	8.167	7.5258	0.19923	-2.8468	1454.4
6.05	606	60	NaN	6.4263	11.01	6.8666	-177.11	16.941	5.5102	-30.021	-673.13	1081.3	34.331	779.84	1085.4	41.075	37.633	0	0	4.3081	7.1575	-10.971	-19.699	3.8903	0.35429	11.172	16.778	8.1984	7.5118	0.20076	-2.9204	1454.4
6.06	607	60	NaN	6.4408	11.019	6.8683	-177.14	16.91	5.5348	-29.983	-673.08	1081.3	34.453	779.81	1085.4	39.892	36.384	0	0	4.3191	7.1689	-10.971	-19.698	3.9014	0.32329	11.18	16.748	8.2205	7.4922	0.20915	-2.9502	1454.3
6.07	608	60	NaN	6.435	11.008	6.8675	-177.17	16.872	5.5456	-29.982	-673.09	1081.3	34.538	779.82	1085.4	38.7	36.093	0	0	4.3301	7.1804	-10.97	-19.698	3.8923	0.29157	11.17	16.71	8.2225	7.472	0.19979	-2.9882	1454.4
6.08	609	60	NaN	6.4259	10.997	6.8646	-177.19	16.836	5.5451	-29.985	-673.12	1081.3	34.575	779.82	1085.4	39.283	34.793	0	0	4.3412	7.1919	-10.97	-19.698	3.8817	0.26781	11.159	16.673	8.2228	7.4597	0.18921	-3.0244	1454.4
6.09	610	60	NaN	6.4303	11.001	6.8572	-177.2	16.811	5.5428	-29.951	-673.1	1081.3	34.588	779.77	1085.4	40.582	37.064	0	0	4.3522	7.2033	-10.97	-19.697	3.8867	0.25553	11.164	16.648	8.2389	7.4589	0.19429	-3.0489	1454.3
6.1	611	60	NaN	6.4308	10.999	6.8616	-177.24	16.74	5.538	-29.965	-673.07	1081.3	34.664	779.75	1085.4	40.68	38.138	0	0	4.3632	7.2148	-10.969	-19.697	3.8837	0.21227	11.161	16.578	8.2469	7.4271	0.19134	-3.1184	1454.3
6.11	612	60	NaN	6.4307	11.001	6.8756	-177.26	16.717	5.5278	-30.014	-673.04	1081.3	34.689	779.71	1085.4	40.975	38.21	0	0	4.3743	7.2263	-10.969	-19.696	3.8805	0.19298	11.163	16.555	8.2548	7.4193	0.19433	-3.1413	1454.2
6.12	613	60	NaN	6.4416	11.013	6.8794	-177.28	16.686	5.5425	-30.006	-673	1081.3	34.788	779.69	1085.4	40.005	38.47	0	0	4.3853	7.2377	-10.968	-19.696	3.8878	0.17055	11.173	16.526	8.2731	7.4083	0.20483	-3.1701	1454.1
6.13	614	60	NaN	6.4535	11.025	6.8643	-177.3	16.643	5.5778	-29.943	-672.96	1081.3	34.955	779.68	1085.3	40.842	37.009	0	0	4.3963	7.2492	-10.968	-19.695	3.8954	0.14224	11.183	16.484	8.2917	7.3914	0.21535	-3.2112	1454.1
6.14	615	60	NaN	6.4388	11.018	6.8253	-177.32	16.611	5.6057	-29.895	-672.98	1081.3	35.102	779.61	1085.4	41.651	37.645	0	0	4.4073	7.2607	-10.968	-19.695	3.8768	0.1196	11.178	16.451	8.2841	7.3803	0.21017	-3.2438	1454
6.15	616	60	NaN	6.4527	11.035	6.8425	-177.33	16.579	5.5951	-29.923	-672.91	1081.4	35.153	779.53	1085.4	40.914	37.82	0	0	4.4184	7.2721	-10.967	-19.695	3.8873	0.10688	11.193	16.42	8.3056	7.379	0.22619	-3.2741	1453.9
6.16	617	60	NaN	6.4578	11.042	6.844	-177.33	16.569	5.5613	-29.924	-672.88	1081.4	35.087	779.48	1085.4	40.771	37.206	0	0	4.4294	7.2836	-10.967	-19.694	3.8948	0.10939	11.2	16.411	8.3242	7.393	0.23343	-3.2835	1453.8
6.17	618	60	NaN	6.4619	11.047	6.8248	-177.33	16.551	5.5353	-29.876	-672.85	1081.4	35.054	779.45	1085.4	40.669	37.894	0	0	4.4404	7.2951	-10.966	-19.694	3.902	0.10733	11.207	16.391	8.3424	7.4024	0.24067	-3.3027	1453.8
6.18	619	60	NaN	6.4673	11.055	6.7956	-177.35	16.51	5.5244	-29.804	-672.81	1081.4	35.106	779.41	1085.5	41.873	37.819	0	0	4.4514	7.3065	-10.966	-19.693	3.908	0.092841	11.216	16.349	8.3595	7.3994	0.2505	-3.3446	1453.7
6.19	620	60	NaN	6.4578	11.047	6.8146	-177.35	16.484	5.4651	-29.897	-672.8	1081.4	34.995	779.33	1085.5	41.05	37.676	0	0	4.4625	7.318	-10.965	-19.693	3.8992	0.092184	11.21	16.321	8.3616	7.4102	0.24459	-3.372	1453.6
6.2	621	60	NaN	6.4386	11.038	6.8118	-177.35	16.454	5.472	-29.949	-672.81	1081.4	35.052	779.31	1085.5	40.491	39.084	0	0	4.4735	7.3295	-10.965	-19.692	3.8756	0.085188	11.202	16.29	8.3491	7.4146	0.23726	-3.4022	1453.6
6.21	622	60	NaN	6.4386	11.034	6.8031	-177.35	16.415	5.4549	-29.932	-672.76	1081.4	35.06	779.3	1085.6	39.694	36.718	0	0	4.4845	7.3409	-10.965	-19.692	3.8759	0.086138	11.2	16.249	8.3604	7.4271	0.23565	-3.443	1453.5
6.22	623	60	NaN	6.447	11.031	6.8002	-177.35	16.379	5.4204	-29.903	-672.71	1081.4	35.017	779.29	1085.6	39.631	37.581	0	0	4.4956	7.3524	-10.964	-19.692	3.887	0.090511	11.198	16.212	8.3825	7.4429	0.23392	-3.48	1453.5
6.23	624	60	NaN	6.4419	11.019	6.8126	-177.35	16.365	5.3997	-29.943	-672.72	1081.4	34.977	779.28	1085.7	40.14	37.217	0	0	4.5066	7.3638	-10.964	-19.691	3.8819	0.088889	11.187	16.197	8.3885	7.4527	0.22321	-3.4944	1453.5
6.24	625	60	NaN	6.4121	11.005	6.8043	-177.36	16.346	5.42	-29.988	-672.73	1081.4	35.057	779.29	1085.7	40.308	39.071	0	0	4.5176	7.3753	-10.963	-19.691	3.8472	0.078129	11.174	16.176	8.3648	7.4534	0.2109	-3.5143	1453.5
6.25	626	60	NaN	6.4095	10.986	6.7807	-177.35	16.327	5.4054	-29.917	-672.72	1081.3	35.032	779.28	1085.7	41.881	38.528	0	0	4.5286	7.3868	-10.963	-19.69	3.8484	0.084231	11.158	16.155	8.377	7.471	0.1955	-3.5356	1453.5
6.26	627	60	NaN	6.4021	10.961	6.7787	-177.35	16.307	5.3939	-29.908	-672.73	1081.3	35.014	779.26	1085.8	38.421	36.91	0	0	4.5397	7.3982	-10.962	-19.69	3.842	0.086606	11.136	16.132	8.3817	7.4849	0.17385	-3.558	1453.5
6.27	628	60	NaN	6.3857	10.936	6.7996	-177.35	16.285	5.3912	-29.979	-672.76	1081.3	35.012	779.25	1085.8	37.96	37.407	0	0	4.5525	7.4116	-10.96	-19.687	3.8229	0.082717	11.112	16.109	8.3754	7.4943	0.15263	-3.5786	1453.5
6.28	629	60	NaN	6.3873	10.924	6.8042	-177.35	16.267	5.3673	-29.973	-672.77	1081.3	34.922	779.26	1085.8	39.693	39.484	0	0	4.5689	7.4287	-10.953	-19.68	3.8283	0.090055	11.103	16.088	8.3973	7.5187	0.14973	-3.5924	1453.5
6.29	630	60	NaN	6.3779	10.912	6.8262	-177.35	16.233	5.4041	-30.021	-672.79	1081.3	35.016	779.3	1085.9	37.3	37.817	0	0	4.5854	7.4458	-10.946	-19.674	3.8134	0.08989	11.093	16.052	8.3988	7.5357	0.14655	-3.6212	1453.5
6.3	631	60	NaN	6.3777	10.914	6.8186	-177.34	16.212	5.4285	-29.972	-672.78	1081.3	35.072	779.32	1085.9	39.078	36.174	0	0	4.6018	7.4629	-10.939	-19.667	3.813	0.091358	11.096	16.031	8.4148	7.5542	0.15664	-3.6359	1453.6
6.31	632	60	NaN	6.3791	10.919	6.8157	-177.34	16.205	5.4374	-29.94	-672.77	1081.3	35.086	779.34	1085.9	38.628	38.116	0	0	4.6182	7.4799	-10.932	-19.66	3.815	0.096137	11.102	16.023	8.4333	7.5761	0.16936	-3.6372	1453.6
6.32	633	60	NaN	6.3743	10.917	6.8461	-177.33	16.205	5.4363	-30.023	-672.78	1081.3	35.077	779.36	1085.9	38.581	37.993	0	0	4.6347	7.497	-10.925	-19.653	3.8074	0.10375	11.1	16.022	8.4421	7.6008	0.17429	-3.6304	1453.6
6.33	634	60	NaN	6.3649	10.907	6.8798	-177.32	16.194	5.4437	-30.128	-672.8	1081.3	35.088	779.39	1085.9	39.559	37.811	0	0	4.6511	7.5141	-10.918	-19.646	3.7935	0.10529	11.089	16.012	8.4447	7.6194	0.17088	-3.6338	1453.7
6.34	635	60	NaN	6.3624	10.904	6.8897	-177.32	16.203	5.4408	-30.148	-672.83	1081.3	35.072	779.38	1085.9	38.165	36.106	0	0	4.643	7.5056	-10.913	-19.641	3.7909	0.10999	11.086	16.021	8.4339	7.6156	0.17243	-3.6201	1453.7
6.35	636	60	NaN	6.3616	10.907	6.8786	-177.31	16.211	5.4241	-30.119	-672.85	1081.3	35.026	779.38	1085.9	39.942	37.011	0	0	4.5765	7.4366	-10.913	-19.641	3.7931	0.11897	11.088	16.03	8.3697	7.5555	0.17504	-3.6112	1453.7
6.36	637	60	NaN	6.3623	10.914	6.8566	-177.31	16.215	5.4069	-30.066	-672.88	1081.3	34.987	779.41	1085.9	39.808	37.348	0	0	4.5377	7.3962	-10.914	-19.641	3.7975	0.12674	11.095	16.035	8.3353	7.523	0.18141	-3.6067	1453.7
6.37	638	60	NaN	6.3664	10.923	6.8403	-177.31	16.218	5.4135	-30.02	-672.89	1081.4	35.017	779.43	1085.9	40.22	36.777	0	0	4.5145	7.3721	-10.914	-19.642	3.8023	0.12366	11.103	16.037	8.3169	7.4958	0.18881	-3.6044	1453.8
6.38	639	2.5	NaN	6.3378	10.969	6.8691	-177.33	16.226	5.4266	-30.174	-672.92	1081.4	35.101	779.53	1085.9	38.323	38.922	0	0	4.3326	7.183	-10.916	-19.644	3.7646	0.096186	11.146	16.049	8.0973	7.2792	0.22947	-3.5949	1453.9
6.39	640	2.5	NaN	6.3388	10.988	6.8442	-177.33	16.236	5.4039	-30.113	-672.93	1081.4	35.037	779.55	1085.9	39.373	37.281	0	0	4.1667	7.0105	-10.918	-19.645	3.7705	0.10129	11.166	16.058	7.9373	7.1118	0.24778	-3.5872	1453.9
6.4	641	2.5	NaN	6.3368	11.005	6.8432	-177.34	16.235	5.4142	-30.12	-672.91	1081.4	35.08	779.59	1085.9	40.251	37.094	0	0	4.0441	6.883	-10.918	-19.646	3.7667	0.09033	11.182	16.058	7.8107	6.9733	0.26398	-3.588	1454
6.41	642	2.5	NaN	6.3309	11.027	6.8395	-177.35	16.244	5.4372	-30.126	-672.9	1081.4	35.159	779.62	1085.9	38.561	37.159	0	0	3.9247	6.7589	-10.919	-19.646	3.7574	0.073229	11.203	16.067	7.6821	6.8321	0.28463	-3.5792	1454
6.42	643	2.5	NaN	6.3216	11.051	6.8245	-177.37	16.265	5.4524	-30.11	-672.91	1081.4	35.211	779.65	1085.9	40.33	36.748	0	0	3.8151	6.6449	-10.919	-19.646	3.7468	0.058701	11.227	16.088	7.5619	6.7036	0.30875	-3.5579	1454
6.43	644	2.5	NaN	6.3147	11.053	6.8328	-177.37	16.259	5.4286	-30.161	-672.91	1081.4	35.148	779.71	1085.9	38.399	36.343	0	0	3.5774	6.3978	-10.917	-19.645	3.7405	0.057051	11.23	16.082	7.3179	6.4549	0.31218	-3.5632	1454.1
6.44	645	2.5	NaN	6.3321	11.071	6.8257	-177.38	16.265	5.4438	-30.102	-672.86	1081.5	35.171	779.75	1085.9	34.824	35.267	0	0	3.2517	6.0591	-10.915	-19.643	3.7592	0.051476	11.248	16.088	7.0109	6.1106	0.33234	-3.5546	1454.1
6.45	646	2.5	NaN	6.3231	11.062	6.8333	-177.39	16.268	5.4539	-30.151	-672.86	1081.5	35.179	779.78	1086	35.858	33.03	0	0	3.122	5.9243	-10.915	-19.643	3.748	0.039379	11.239	16.09	6.87	5.9637	0.32416	-3.5525	1454.1
6.46	647	2.5	NaN	6.303	11.035	6.8436	-177.4	16.266	5.4496	-30.239	-672.9	1081.4	35.15	779.82	1086	34.271	31.85	0	0	2.9901	5.7873	-10.916	-19.644	3.7258	0.023071	11.214	16.087	6.7159	5.8103	0.29818	-3.5568	1454.2
6.47	648	2.5	NaN	6.3036	11.014	6.8338	-177.42	16.262	5.4317	-30.222	-672.91	1081.4	35.084	779.86	1086	33.337	31.511	0	0	2.8176	5.6079	-10.919	-19.646	3.7297	0.0065253	11.196	16.081	6.5473	5.6144	0.27682	-3.5654	1454.2
6.48	649	2.5	NaN	6.3081	11.014	6.8091	-177.43	16.25	5.4656	-30.148	-672.87	1081.4	35.171	779.89	1086	31.451	30.066	0	0	2.6497	5.4333	-10.921	-19.649	3.7337	-0.0092018	11.195	16.068	6.3834	5.4241	0.27413	-3.5805	1454.2
6.49	650	2.5	NaN	6.3123	11.004	6.8055	-177.45	16.224	5.4797	-30.134	-672.85	1081.4	35.161	779.94	1086	29.437	27.609	0	0	2.4847	5.2618	-10.923	-19.651	3.7389	-0.027927	11.187	16.041	6.2235	5.2338	0.26376	-3.6101	1454.3
6.5	651	2.5	NaN	6.3135	10.994	6.8069	-177.46	16.203	5.4714	-30.138	-672.84	1081.4	35.081	779.99	1086.1	28.549	25.332	0	0	2.3247	5.0954	-10.926	-19.653	3.7431	-0.034092	11.178	16.018	6.0678	5.0613	0.25268	-3.6349	1454.3
6.51	652	2.5	NaN	6.3132	10.988	6.8061	-177.46	16.192	5.446	-30.136	-672.85	1081.4	34.959	780	1086.1	27.63	25.909	0	0	2.1688	4.9334	-10.928	-19.656	3.7478	-0.025486	11.174	16.006	5.9167	4.9079	0.2457	-3.6497	1454.3
6.52	653	2.5	NaN	6.3201	10.99	6.8054	-177.46	16.176	5.4249	-30.11	-672.81	1081.4	34.839	779.99	1086.1	26.769	25.025	0	0	2.0449	4.8045	-10.931	-19.659	3.7604	-0.019909	11.178	15.988	5.8053	4.7846	0.24627	-3.6704	1454.3
6.53	654	2.5	NaN	6.3244	10.987	6.8007	-177.46	16.156	5.4278	-30.073	-672.81	1081.4	34.797	780.01	1086.1	23.649	24.157	0	0	1.9329	4.688	-10.934	-19.662	3.7677	-0.020258	11.176	15.968	5.7006	4.6678	0.24143	-3.6937	1454.3
6.54	655	2.5	NaN	6.3247	10.985	6.8127	-177.46	16.129	5.4425	-30.086	-672.8	1081.3	34.78	780.04	1086.1	26.288	24.005	0	0	1.8465	4.5983	-10.936	-19.664	3.7683	-0.019336	11.174	15.94	5.6148	4.5789	0.23739	-3.724	1454.3
6.55	656	2.5	NaN	6.3245	10.984	6.8263	-177.46	16.108	5.4588	-30.109	-672.79	1081.3	34.772	780.04	1086.2	23.649	24.005	0	0	1.8116	4.562	-10.938	-19.666	3.7674	-0.017112	11.174	15.919	5.5791	4.5449	0.23527	-3.7471	1454.3
6.56	657	2.5	NaN	6.3281	10.986	6.8238	-177.46	16.108	5.4687	-30.087	-672.79	1081.3	34.761	780	1086.2	23.649	24.247	0	0	1.815	4.5655	-10.941	-19.668	3.7723	-0.01352	11.177	15.917	5.5873	4.5519	0.23594	-3.7508	1454.2
6.57	658	2.5	NaN	6.3446	10.988	6.8238	-177.44	16.061	5.494	-30.003	-672.76	1081.3	34.708	779.99	1086.1	23.649	28.723	0	0	1.7568	4.505	-10.941	-19.669	3.7941	0.0067281	11.179	15.871	5.5509	4.5117	0.23719	-3.798	1454.2
6.58	659	2.5	NaN	6.356	10.987	6.8378	-177.43	16.038	5.4838	-29.984	-672.74	1081.3	34.611	779.97	1086.2	23.649	43.565	0	0	1.693	4.4387	-10.942	-19.669	3.81	0.024421	11.178	15.847	5.503	4.4631	0.23574	-3.822	1454.2
6.59	660	2.5	NaN	6.3669	10.984	6.8584	-177.42	15.99	5.5277	-29.972	-672.72	1081.3	34.67	779.96	1086.1	29.018	53.744	0	0	1.6746	4.4196	-10.944	-19.672	3.819	0.033811	11.175	15.799	5.4936	4.4534	0.23089	-3.8727	1454.1
6.6	661	2.5	NaN	6.3766	10.983	6.8793	-177.41	15.919	5.6035	-29.953	-672.7	1081.3	34.811	779.96	1086.1	33.918	56.689	0	0	1.6838	4.4291	-10.946	-19.674	3.8239	0.038502	11.173	15.729	5.5077	4.4676	0.2265	-3.9447	1454.1
6.61	662	2.5	NaN	6.379	10.987	6.891	-177.4	15.887	5.5589	-29.956	-672.67	1081.3	34.633	779.95	1086.1	31.309	55.957	0	0	1.7768	4.5258	-10.947	-19.674	3.8331	0.053909	11.176	15.698	5.6098	4.5797	0.22886	-3.9769	1454.1
6.62	663	2.5	NaN	6.372	10.983	6.919	-177.39	15.865	5.5693	-30.023	-672.66	1081.3	34.629	779.9	1086.1	31.186	55.54	0	0	1.8733	4.6261	-10.948	-19.676	3.8235	0.060657	11.172	15.676	5.6969	4.6868	0.22402	-3.9997	1454
6.63	664	2.5	NaN	6.3906	10.993	6.9204	-177.39	15.829	5.5891	-29.972	-672.6	1081.3	34.655	779.87	1086.1	35.022	55.573	0	0	1.9731	4.7298	-10.95	-19.677	3.8429	0.066069	11.182	15.641	5.816	4.7959	0.23186	-4.0363	1453.9
6.64	665	2.5	NaN	6.4026	10.994	6.9149	-177.38	15.783	5.5961	-29.927	-672.57	1081.3	34.644	779.85	1086.1	34.687	55.602	0	0	2.1219	4.8845	-10.953	-19.68	3.857	0.070138	11.182	15.595	5.9789	4.9547	0.22954	-4.0854	1453.9
6.65	666	2.5	NaN	6.3811	10.967	6.922	-177.38	15.729	5.5782	-30.002	-672.6	1081.3	34.555	779.79	1086.1	35.027	55.62	0	0	2.2525	5.0204	-10.956	-19.684	3.836	0.073603	11.156	15.54	6.0885	5.094	0.20006	-4.1434	1453.8
6.66	667	2.5	NaN	6.3694	10.953	6.9267	-177.37	15.66	5.5759	-30.057	-672.6	1081.3	34.507	779.72	1086.1	34.751	55.528	0	0	2.2887	5.058	-10.961	-19.689	3.824	0.08721	11.141	15.471	6.1127	5.1452	0.18012	-4.2178	1453.8
6.67	668	2.5	NaN	6.3725	10.943	6.9158	-177.37	15.572	5.6083	-30.036	-672.59	1081.3	34.583	779.69	1086	34.747	55.49	0	0	2.325	5.0957	-10.966	-19.694	3.8248	0.084979	11.131	15.384	6.1498	5.1807	0.16474	-4.3098	1453.7
6.68	669	2.5	NaN	6.3729	10.931	6.9065	-177.37	15.506	5.6021	-30.026	-672.59	1081.2	34.552	779.66	1086	34.869	55.254	0	0	2.3612	5.1334	-10.972	-19.699	3.8268	0.084847	11.12	15.317	6.1879	5.2182	0.14818	-4.3824	1453.7
6.69	670	2.5	NaN	6.3671	10.917	6.9029	-177.38	15.454	5.561	-30.041	-672.61	1081.2	34.428	779.61	1086.1	34.671	54.981	0	0	2.3974	5.171	-10.977	-19.704	3.8252	0.082043	11.108	15.263	6.2226	5.2531	0.13159	-4.4411	1453.7
6.7	671	2.5	NaN	6.3596	10.911	6.9021	-177.4	15.38	5.5416	-30.058	-672.61	1081.2	34.388	779.54	1086.1	34.129	54.563	0	0	2.4336	5.2087	-10.982	-19.709	3.8185	0.055058	11.103	15.189	6.2521	5.2637	0.12102	-4.5209	1453.6
6.71	672	2.5	NaN	6.3541	10.903	6.9085	-177.42	15.331	5.4927	-30.088	-672.61	1081.2	34.256	779.48	1086.1	33.965	54.075	0	0	2.4698	5.2463	-10.987	-19.715	3.817	0.038588	11.095	15.139	6.2868	5.2849	0.10767	-4.5761	1453.5
6.72	673	2.5	NaN	6.3505	10.894	6.8995	-177.47	15.254	5.4826	-30.065	-672.62	1081.2	34.254	779.41	1086.1	33.411	53.346	0	0	2.5061	5.284	-10.992	-19.72	3.8142	-0.010795	11.088	15.06	6.3203	5.2732	0.095692	-4.6595	1453.5
6.73	674	2.5	NaN	6.3473	10.891	6.8901	-177.52	15.158	5.5226	-30.042	-672.63	1081.2	34.398	779.37	1086.1	32.542	53.021	0	0	2.5423	5.3216	-10.997	-19.725	3.8062	-0.065617	11.085	14.964	6.3485	5.256	0.087394	-4.7614	1453.4
6.74	675	2.5	NaN	6.344	10.893	6.8925	-177.56	15.054	5.597	-30.06	-672.63	1081.2	34.632	779.39	1086.1	32.645	53.048	0	0	2.5785	5.3593	-11.003	-19.73	3.793	-0.1061	11.086	14.862	6.3715	5.2532	0.082987	-4.868	1453.5
6.75	676	2.5	NaN	6.3447	10.89	6.9044	-177.6	14.971	5.5783	-30.093	-672.66	1081.2	34.614	779.38	1086.1	32.12	53.11	0	0	2.6147	5.397	-11.008	-19.735	3.7931	-0.15029	11.082	14.779	6.4078	5.2467	0.074563	-4.9559	1453.5
6.76	677	2.5	NaN	6.3451	10.89	6.9012	-177.66	14.848	5.6152	-30.087	-672.69	1081.2	34.746	779.3	1086	29.576	51.981	0	0	2.651	5.4346	-11.013	-19.74	3.7885	-0.21774	11.08	14.658	6.4394	5.2169	0.067279	-5.0824	1453.4
6.77	678	2.5	NaN	6.3489	10.897	6.8983	-177.7	14.742	5.6605	-30.086	-672.7	1081.2	34.879	779.22	1086	25.58	50.526	0	0	2.6872	5.4723	-11.018	-19.746	3.787	-0.26187	11.085	14.554	6.4741	5.2104	0.066936	-5.1914	1453.4
6.78	679	2.5	NaN	6.3535	10.906	6.9036	-177.72	14.632	5.6653	-30.113	-672.7	1081.2	34.895	779.21	1086	24.97	48.885	0	0	2.7234	5.5099	-11.023	-19.751	3.7899	-0.28284	11.092	14.446	6.5133	5.2271	0.068734	-5.3048	1453.4
6.79	680	2.5	NaN	6.353	10.904	6.9229	-177.74	14.461	5.5692	-30.189	-672.74	1081.3	34.659	779.4	1086	23.649	47.319	0	0	2.7596	5.5476	-11.028	-19.756	3.796	-0.30083	11.091	14.274	6.5556	5.2468	0.062183	-5.4815	1453.6
6.8	681	2.5	NaN	6.3593	10.919	6.9017	-177.85	14.346	5.5213	-30.111	-672.76	1081.3	34.51	779.25	1086	23.649	46.365	0	0	2.7958	5.5852	-11.034	-19.761	3.8111	-0.39707	11.106	14.16	6.607	5.1882	0.071976	-5.6015	1453.5
6.81	682	2.5	NaN	6.3652	10.937	6.8849	-177.94	14.201	5.501	-30.038	-672.79	1081.3	34.437	779.15	1086	23.649	45.872	0	0	2.8321	5.6229	-11.039	-19.766	3.8226	-0.48401	11.122	14.015	6.6546	5.1389	0.0836	-5.7508	1453.4
6.82	683	2.5	NaN	6.364	10.949	6.8934	-178.01	14.069	5.5035	-30.051	-672.81	1081.3	34.43	779.08	1086	23.649	45.933	0	0	2.8683	5.6606	-11.044	-19.771	3.8211	-0.55271	11.133	13.884	6.6894	5.1079	0.089528	-5.8877	1453.3
6.83	684	2.5	NaN	6.3585	10.958	6.9226	-178.06	13.96	5.5138	-30.126	-672.82	1081.3	34.453	779.02	1086	23.649	45.627	0	0	2.9045	5.6982	-11.049	-19.777	3.8116	-0.60794	11.142	13.776	6.7161	5.0903	0.092845	-6.0009	1453.3
6.84	685	2.5	NaN	6.3794	11	6.8942	-178.16	13.805	5.4818	-29.939	-672.78	1081.4	34.381	778.92	1086	23.649	44.552	0	0	2.9407	5.7359	-11.054	-19.782	3.8425	-0.69347	11.183	13.622	6.7832	5.0424	0.12881	-6.16	1453.1
6.85	686	2.5	NaN	6.3793	11.01	6.9082	-178.21	13.669	5.5237	-29.943	-672.8	1081.4	34.507	778.88	1086	23.649	42.646	0	0	2.9769	5.7735	-11.059	-19.787	3.8372	-0.75339	11.191	13.488	6.8142	5.0201	0.13159	-6.2985	1453.1
6.86	687	2.5	NaN	6.3746	11.014	6.9286	-178.25	13.563	5.546	-29.979	-672.82	1081.4	34.558	778.79	1085.9	23.649	39.961	0	0	3.0056	5.8033	-11.063	-19.791	3.829	-0.79969	11.194	13.383	6.8346	5.0036	0.1313	-6.4074	1453.1
6.87	688	2.5	NaN	6.3705	11.018	6.9457	-178.31	13.441	5.5126	-29.996	-672.85	1081.4	34.451	778.67	1085.9	23.649	37.662	0	0	2.9425	5.7377	-11.047	-19.774	3.8283	-0.85035	11.197	13.262	6.7708	4.8874	0.15043	-6.5126	1453
6.88	689	2.5	NaN	6.3694	11.02	6.9551	-178.4	13.246	5.4046	-29.966	-672.89	1081.4	34.159	778.57	1085.9	23.649	33.631	0	0	2.8794	5.6721	-11.031	-19.758	3.8398	-0.92552	11.199	13.067	6.7192	4.7466	0.1682	-6.6914	1452.9
6.89	690	2.5	NaN	6.3486	11.013	6.9621	-178.44	13.126	5.418	-30.031	-672.93	1081.4	34.174	778.54	1085.9	23.649	26.991	0	0	2.8163	5.6066	-11.015	-19.742	3.8158	-0.96879	11.191	12.949	6.6321	4.6378	0.17616	-6.7932	1452.9
6.9	691	2.5	NaN	6.3426	11.013	6.9853	-178.48	13.016	5.4196	-30.106	-672.95	1081.4	34.171	778.48	1085.8	23.649	24.005	0	0	2.2314	4.9984	-11.028	-19.755	3.8069	-1.0162	11.189	12.84	6.0383	3.9822	0.16115	-6.9158	1452.9
6.91	692	2.5	NaN	6.3422	11.011	7.0016	-178.53	12.871	5.4684	-30.142	-672.99	1081.4	34.304	778.43	1085.8	23.649	24.009	0	0	1.6004	4.3423	-11.047	-19.775	3.7999	-1.0765	11.184	12.698	5.4002	3.2659	0.13682	-7.0774	1452.9
6.92	693	2.5	NaN	6.3437	11.008	6.9947	-178.6	12.679	5.5902	-30.1	-673.04	1081.4	34.638	778.4	1085.7	23.649	24.005	0	0	2.0333	4.7925	-11.039	-19.766	3.7898	-1.153	11.179	12.509	5.8232	3.6395	0.14032	-7.2573	1452.9
6.93	694	2.5	NaN	6.3516	11.035	6.9486	-178.68	12.463	5.7727	-29.939	-673.01	1081.4	35.142	778.39	1085.6	23.649	24.005	0	0	2.4663	5.2427	-11.03	-19.757	3.7842	-1.2426	11.199	12.299	6.2505	4.0001	0.16949	-7.4587	1452.9
6.94	695	2.5	NaN	6.3381	11.049	6.9586	-178.76	12.34	5.6822	-29.979	-673.05	1081.4	34.87	778.24	1085.6	23.649	24.005	0	0	2.8993	5.6928	-11.021	-19.748	3.7796	-1.3214	11.214	12.176	6.6789	4.3714	0.19302	-7.5724	1452.7
6.95	696	2.5	NaN	6.3281	11.061	6.987	-178.81	12.28	5.5986	-30.068	-673.06	1081.4	34.62	778.12	1085.6	23.649	24.005	0	0	3.5274	6.3459	-11.008	-19.736	3.7758	-1.359	11.226	12.116	7.3033	4.9868	0.21761	-7.62	1452.6
6.96	697	2.5	NaN	6.3201	11.08	7.0134	-178.84	12.196	5.5916	-30.139	-673.05	1081.5	34.583	778.08	1085.6	23.649	24.005	0	0	4.4815	7.3378	-10.989	-19.717	3.7664	-1.394	11.243	12.033	8.2479	5.9438	0.25357	-7.6836	1452.6
6.97	698	2.5	NaN	6.3087	11.111	7.0226	-178.91	12.007	5.6832	-30.151	-673.04	1081.5	34.819	778.07	1085.5	23.649	24.005	0	0	4.7776	7.6457	-10.983	-19.71	3.7452	-1.4698	11.271	11.847	8.5228	6.1759	0.28806	-7.863	1452.6
6.98	699	2.5	NaN	6.2943	11.123	7.0573	-178.94	11.908	5.6655	-30.271	-673.05	1081.5	34.748	778.02	1085.5	23.649	24.005	0	0	4.8012	7.6701	-10.981	-19.709	3.7287	-1.5037	11.281	11.75	8.5298	6.1664	0.29975	-7.9589	1452.5
6.99	700	2.5	NaN	6.2952	11.146	7.0467	-179.01	11.794	5.6576	-30.232	-673.04	1081.5	34.71	777.92	1085.5	23.649	24.005	0	0	4.7182	7.5839	-10.978	-19.706	3.7325	-1.5694	11.303	11.637	8.4507	6.0145	0.32423	-8.0685	1452.4
7	701	2.5	NaN	6.2972	11.163	7.0316	-179.08	11.683	5.6773	-30.185	-673.03	1081.5	34.76	777.87	1085.5	23.649	24.005	0	0	4.6608	7.5242	-10.976	-19.703	3.7343	-1.6388	11.319	11.527	8.3951	5.8854	0.34278	-8.1766	1452.4
7.01	702	2.5	NaN	6.297	11.171	7.026	-179.14	11.582	5.6979	-30.179	-673.04	1081.5	34.823	777.85	1085.4	23.649	24.005	0	0	4.6422	7.5048	-10.974	-19.702	3.7318	-1.7076	11.326	11.427	8.374	5.7972	0.35173	-8.2747	1452.4
7.02	703	2.5	NaN	6.3023	11.179	7.0224	-179.24	11.496	5.6268	-30.172	-673.05	1081.5	34.638	777.66	1085.4	23.649	24.005	0	0	4.5916	7.4523	-10.973	-19.7	3.7443	-1.7954	11.333	11.342	8.336	5.6569	0.36048	-8.3579	1452.2
7.03	704	2.5	NaN	6.3043	11.192	7.0298	-179.28	11.451	5.6225	-30.177	-673.05	1081.5	34.63	777.58	1085.4	23.649	24.005	0	0	4.4756	7.3316	-10.972	-19.699	3.7464	-1.8402	11.345	11.298	8.2219	5.4914	0.37311	-8.4012	1452.1
7.04	705	2.5	NaN	6.3012	11.209	7.0441	-179.36	11.405	5.6027	-30.202	-673.02	1081.6	34.589	777.44	1085.4	23.649	24.005	0	0	4.3616	7.2131	-10.972	-19.699	3.7436	-1.919	11.36	11.253	8.1051	5.2941	0.38844	-8.4462	1451.9
7.05	706	2.5	NaN	6.3008	11.222	7.0487	-179.44	11.358	5.5863	-30.193	-673.01	1081.6	34.551	777.3	1085.4	23.649	24.005	0	0	4.2482	7.0952	-10.972	-19.7	3.7447	-1.9951	11.371	11.208	7.9929	5.1002	0.39915	-8.4913	1451.8
7.06	707	2.5	NaN	6.3089	11.226	7.0348	-179.48	11.316	5.5966	-30.123	-673.02	1081.6	34.566	777.25	1085.3	23.852	24.005	0	0	4.0987	6.9398	-10.971	-19.699	3.7549	-2.0333	11.373	11.169	7.8536	4.9064	0.4022	-8.5293	1451.7
7.07	708	2.5	NaN	6.3098	11.243	7.0632	-179.53	11.288	5.6249	-30.166	-672.98	1081.6	34.63	777.1	1085.3	23.649	24.005	0	0	3.9772	6.8135	-10.97	-19.697	3.7512	-2.0921	11.388	11.144	7.7284	4.7214	0.41755	-8.5536	1451.5
7.08	709	2.5	NaN	6.3053	11.254	7.0813	-179.56	11.259	5.6345	-30.189	-672.96	1081.7	34.645	777.04	1085.3	23.649	24.005	0	0	3.9074	6.7409	-10.969	-19.697	3.7451	-2.1209	11.396	11.117	7.6525	4.62	0.42725	-8.5799	1451.4
7.09	710	2.5	NaN	6.3014	11.266	7.1117	-179.6	11.234	5.6397	-30.252	-672.92	1081.7	34.647	776.96	1085.3	23.649	24.621	0	0	3.8454	6.6765	-10.969	-19.696	3.7385	-2.1598	11.407	11.093	7.5839	4.5166	0.43794	-8.6028	1451.3
7.1	711	2.5	NaN	6.3014	11.283	7.1411	-179.65	11.207	5.6468	-30.308	-672.87	1081.8	34.662	776.85	1085.3	23.649	24.005	0	0	3.7869	6.6157	-10.968	-19.696	3.7354	-2.2159	11.421	11.07	7.5223	4.3998	0.45249	-8.6256	1451.2
7.11	712	2.5	NaN	6.3084	11.306	7.1242	-179.71	11.17	5.6589	-30.22	-672.82	1081.8	34.73	776.76	1085.2	23.649	24.005	0	0	3.7276	6.554	-10.968	-19.695	3.7429	-2.2754	11.44	11.036	7.4706	4.2786	0.47213	-8.6593	1451
7.12	713	2.5	NaN	6.3094	11.308	7.1223	-179.73	11.164	5.6726	-30.209	-672.81	1081.8	34.78	776.74	1085.2	24.744	24.005	0	0	3.6678	6.4918	-10.967	-19.695	3.7423	-2.2963	11.441	11.03	7.4101	4.1955	0.47382	-8.6647	1451
7.13	714	2.5	NaN	6.3022	11.309	7.1356	-179.77	11.158	5.6556	-30.259	-672.77	1081.9	34.747	776.69	1085.2	24.628	24.005	0	0	3.5439	6.363	-10.966	-19.693	3.7343	-2.3394	11.441	11.026	7.2782	4.0236	0.47575	-8.6675	1450.9
7.14	715	2.5	NaN	6.2914	11.307	7.153	-179.81	11.152	5.6469	-30.327	-672.74	1081.9	34.734	776.64	1085.2	24.182	24.005	0	0	3.4463	6.2615	-10.964	-19.692	3.7212	-2.385	11.437	11.021	7.1674	3.8765	0.47284	-8.6703	1450.8
7.15	716	2.5	NaN	6.2804	11.296	7.162	-179.85	11.145	5.6722	-30.369	-672.72	1082	34.809	776.64	1085.2	23.649	24.005	0	0	3.4131	6.227	-10.964	-19.691	3.7055	-2.4199	11.424	11.017	7.1186	3.8071	0.4604	-8.6748	1450.8
7.16	717	2.5	NaN	6.2651	11.267	7.1384	-179.9	11.13	5.6934	-30.303	-672.73	1082	34.862	776.68	1085.2	35.528	24.005	0	0	3.3605	6.1723	-10.963	-19.69	3.6908	-2.4719	11.395	11.002	7.0514	3.7004	0.43234	-8.6882	1450.9
7.17	718	2.5	NaN	6.2579	11.246	7.1343	-179.93	11.142	5.6764	-30.273	-672.73	1082	34.796	776.68	1085.2	53.211	27.23	0	0	3.2975	6.1068	-10.961	-19.689	3.6874	-2.4967	11.373	11.014	6.9849	3.6101	0.41213	-8.6743	1450.9
7.18	719	2.5	NaN	6.242	11.209	7.1411	-179.96	11.179	5.678	-30.273	-672.72	1082	34.766	776.66	1085.2	59.218	30.878	0	0	3.2284	6.0349	-10.96	-19.688	3.6726	-2.5304	11.336	11.053	6.901	3.5046	0.37552	-8.6352	1450.8
7.19	720	2.5	NaN	6.2133	11.149	7.157	-180.01	11.234	5.7117	-30.304	-672.72	1082.1	34.814	776.66	1085.3	63.486	36.202	1	0	3.1592	5.963	-10.959	-19.687	3.6409	-2.579	11.276	11.108	6.8001	3.384	0.31657	-8.5794	1450.8
7.2	721	2.5	NaN	6.1727	11.067	7.1817	-180.06	11.29	5.7744	-30.364	-672.74	1082.1	34.934	776.7	1085.3	64.524	36.221	1	0	3.0986	5.9	-10.959	-19.686	3.5932	-2.6365	11.194	11.163	6.6918	3.2634	0.23492	-8.5234	1450.9
7.21	722	2.5	NaN	6.1386	10.963	7.1965	-180.1	11.365	5.8181	-30.363	-672.8	1082.1	34.998	776.76	1085.3	65.556	36.492	1	0	3.0301	5.8288	-10.958	-19.686	3.5569	-2.6811	11.091	11.238	6.587	3.1477	0.1325	-8.448	1451
7.22	723	2.5	NaN	6.1253	10.888	7.2083	-180.13	11.441	5.8305	-30.338	-672.81	1082.1	34.99	776.8	1085.4	65.727	37.773	1	0	2.9371	5.7321	-10.958	-19.686	3.545	-2.7123	11.016	11.313	6.4821	3.0198	0.058144	-8.373	1451.1
7.23	724	2.5	NaN	6.0875	10.797	7.2174	-180.15	11.517	5.8465	-30.338	-672.82	1082.2	34.958	776.88	1085.4	65.858	37.567	1	0	2.8842	5.6771	-10.959	-19.687	3.5086	-2.7286	10.926	11.388	6.3928	2.9485	-0.033031	-8.2986	1451.2
7.24	725	2.5	NaN	6.0096	10.676	7.2272	-180.16	11.591	5.8801	-30.391	-672.83	1082.2	34.93	776.99	1085.5	66.305	37.732	1	0	2.8577	5.6495	-10.961	-19.689	3.4299	-2.7353	10.805	11.461	6.2876	2.9142	-0.15588	-8.2282	1451.3
7.25	726	2.5	NaN	5.9564	10.59	7.2536	-180.18	11.641	5.8875	-30.468	-672.81	1082.2	34.899	777.11	1085.5	66.432	38.48	1	0	2.7275	5.5142	-10.962	-19.69	3.3751	-2.7617	10.72	11.511	6.1026	2.7525	-0.24251	-8.1786	1451.4
7.26	727	2.5	NaN	5.8798	10.448	7.2398	-180.21	11.729	5.9574	-30.399	-672.8	1082.2	35.005	777.27	1085.5	67.282	38.938	1	0	2.6258	5.4084	-10.963	-19.691	3.2972	-2.7924	10.579	11.598	5.923	2.6161	-0.38405	-8.093	1451.5
7.27	728	2.5	NaN	5.7867	10.283	7.2363	-180.23	11.845	6.01	-30.351	-672.81	1082.2	35.066	777.42	1085.6	68.061	38.933	1	0	2.6098	5.3919	-10.964	-19.692	3.204	-2.8152	10.417	11.71	5.8138	2.5766	-0.54675	-7.9811	1451.7
7.28	729	2.5	NaN	5.699	10.13	7.2384	-180.25	11.963	6.0399	-30.314	-672.82	1082.1	35.072	777.55	1085.7	68.6	37.759	1	0	2.5809	5.3618	-10.965	-19.693	3.1178	-2.8305	10.268	11.825	5.6987	2.5313	-0.69747	-7.8682	1451.8
7.29	730	2.5	NaN	5.6446	10.028	7.2269	-180.26	12.049	6.0639	-30.238	-672.8	1082.1	35.069	777.65	1085.7	66.114	36.158	1	0	2.5046	5.2825	-10.968	-19.696	3.0666	-2.8426	10.168	11.909	5.5713	2.4399	-0.80036	-7.787	1451.9
7.3	731	2.5	NaN	5.5704	9.9212	7.2634	-180.3	12.183	6.1529	-30.253	-672.66	1082.1	35.22	777.88	1085.8	61.063	31.43	1	0	2.5098	5.2879	-10.973	-19.701	2.986	-2.8808	10.065	12.039	5.4958	2.407	-0.90795	-7.6617	1452
7.31	732	2.5	NaN	5.5305	9.8629	7.3039	-180.31	12.253	6.167	-30.329	-672.59	1082.1	35.198	777.97	1085.8	61.529	33.807	1	0	2.5805	5.3613	-10.979	-19.707	2.944	-2.8945	10.009	12.107	5.5245	2.4668	-0.97064	-7.5996	1452
7.32	733	2.5	NaN	5.4788	9.7998	7.348	-180.33	12.321	6.2286	-30.38	-672.49	1082.1	35.311	778.11	1085.8	53.031	32.324	1	0	2.6511	5.4348	-10.985	-19.713	2.8859	-2.9274	9.9471	12.174	5.537	2.5074	-1.0383	-7.5389	1452.1
7.33	734	2.5	NaN	5.4042	9.7145	7.3845	-180.38	12.421	6.3399	-30.353	-672.32	1082	35.529	778.32	1085.9	53.803	24.005	1	0	2.7217	5.5082	-10.992	-19.719	2.8038	-2.9785	9.8647	12.271	5.5255	2.5296	-1.1269	-7.4485	1452.1
7.34	735	2.5	NaN	5.3555	9.6457	7.3751	-180.38	12.549	6.2724	-30.212	-672.19	1082	35.155	778.47	1086	55.373	24.005	1	0	2.7924	5.5816	-10.998	-19.725	2.7755	-2.9605	9.8026	12.392	5.5678	2.6211	-1.1951	-7.3328	1452.1
7.35	736	2.5	NaN	5.3414	9.6171	7.3599	-180.4	12.658	6.2077	-30.094	-672.07	1082	34.877	778.57	1086	58.4	24.005	1	0	2.863	5.6551	-11.004	-19.731	2.7769	-2.9638	9.7785	12.497	5.6399	2.6912	-1.2254	-7.2348	1452.1
7.36	737	2.5	NaN	5.324	9.5959	7.3641	-180.43	12.794	6.1499	-30.033	-671.93	1081.9	34.583	778.67	1086.1	54.795	24.005	1	0	2.9336	5.7285	-11.01	-19.738	2.7735	-2.9794	9.762	12.628	5.7071	2.7491	-1.2481	-7.1093	1452.1
7.37	738	2.5	NaN	5.3063	9.5887	7.3843	-180.45	12.937	6.1383	-30.016	-671.78	1081.9	34.378	778.81	1086.2	54.231	24.005	1	0	3.0042	5.8019	-11.016	-19.744	2.7645	-2.9961	9.7595	12.767	5.7687	2.8058	-1.2568	-6.9772	1452
7.38	739	2.5	NaN	5.2982	9.6068	7.4109	-180.46	13.054	6.2083	-30.023	-671.61	1081.8	34.386	778.98	1086.2	53.659	24.005	1	0	3.0749	5.8754	-11.022	-19.75	2.7559	-3.0034	9.7813	12.879	5.8307	2.8719	-1.2412	-6.8708	1452
7.39	740	2.5	NaN	5.3059	9.6244	7.4364	-180.48	13.139	6.2177	-30.054	-671.51	1081.8	34.284	779.05	1086.3	54.729	24.005	1	0	3.1455	5.9488	-11.029	-19.756	2.7663	-3.0187	9.8008	12.962	5.9118	2.9301	-1.2279	-6.7937	1452
7.4	741	2.5	NaN	5.3223	9.6591	7.4187	-180.51	13.217	6.3532	-29.969	-671.4	1081.8	34.495	779.23	1086.3	55.564	24.005	1	0	3.2161	6.0222	-11.035	-19.762	2.7779	-3.0497	9.8377	13.038	5.994	2.9726	-1.1971	-6.7244	1452.1
7.41	742	2.5	NaN	5.3362	9.69	7.399	-180.52	13.268	6.4453	-29.893	-671.32	1081.8	34.63	779.37	1086.3	52.21	24.005	1	0	3.2868	6.0957	-11.041	-19.769	2.7895	-3.0695	9.8703	13.088	6.0763	3.0262	-1.1707	-6.6809	1452.1
7.42	743	2.5	NaN	5.3466	9.7258	7.3934	-180.54	13.305	6.4565	-29.876	-671.24	1081.8	34.567	779.48	1086.4	59.425	24.005	1	0	3.3574	6.1691	-11.047	-19.775	2.8031	-3.0829	9.907	13.124	6.1605	3.0862	-1.1402	-6.651	1452.2
7.43	744	2.5	NaN	5.3635	9.8159	7.3971	-180.6	13.385	6.4852	-29.893	-671.1	1081.8	34.425	779.78	1086.4	51.798	24.005	1	0	3.428	6.2425	-11.053	-19.781	2.8253	-3.1358	9.9985	13.203	6.2533	3.1067	-1.0549	-6.5782	1452.3
7.44	745	2.5	NaN	5.3606	9.8855	7.4448	-180.64	13.425	6.5179	-30.05	-671.03	1081.8	34.356	780.01	1086.4	55.146	24.005	1	0	3.4987	6.3159	-11.06	-19.787	2.8191	-3.1834	10.067	13.243	6.3178	3.1326	-0.99261	-6.5437	1452.5
7.45	746	2.5	NaN	5.3633	9.9333	7.4503	-180.66	13.481	6.5172	-30.088	-671	1081.8	34.228	780.12	1086.4	63.454	29.906	1	0	3.5693	6.3894	-11.066	-19.793	2.8255	-3.2017	10.115	13.299	6.3948	3.1877	-0.95034	-6.4938	1452.5
7.46	747	2.5	NaN	5.3684	9.9741	7.4261	-180.68	13.555	6.5231	-30.055	-671	1081.8	34.122	780.19	1086.5	65.62	35.372	1	0	3.6399	6.4628	-11.072	-19.799	2.8362	-3.2123	10.158	13.372	6.4762	3.2505	-0.91422	-6.4275	1452.6
7.47	748	2.5	NaN	5.3715	10.021	7.3942	-180.71	13.635	6.5725	-30.021	-671.02	1081.9	34.121	780.31	1086.5	67.352	37.645	1	0	3.7106	6.5362	-11.078	-19.806	2.8409	-3.2371	10.206	13.451	6.5515	3.2991	-0.87249	-6.3545	1452.7
7.48	749	2.5	NaN	5.382	10.054	7.3608	-180.73	13.67	6.6109	-29.944	-671.02	1081.9	34.144	780.42	1086.6	67.891	38.342	1	0	3.7812	6.6097	-11.084	-19.812	2.8538	-3.2563	10.239	13.485	6.6349	3.3533	-0.84523	-6.3271	1452.9
7.49	750	2.5	NaN	5.3755	10.084	7.3682	-180.74	13.705	6.6435	-29.994	-671.03	1081.9	34.154	780.5	1086.6	68.724	38.311	1	0	3.8518	6.6831	-11.09	-19.818	2.8451	-3.2712	10.269	13.521	6.6969	3.4119	-0.82178	-6.2971	1453
7.5	751	2.5	NaN	5.3688	10.121	7.3824	-180.75	13.754	6.6709	-30.076	-671.03	1081.9	34.134	780.59	1086.6	69.091	39.174	1	0	3.9224	6.7565	-11.097	-19.824	2.8361	-3.2811	10.304	13.571	6.7585	3.4755	-0.79226	-6.2536	1453
7.51	752	2.5	NaN	5.3654	10.154	7.3941	-180.75	13.808	6.6922	-30.159	-671.01	1081.9	34.092	780.7	1086.6	68.501	39.576	1	0	3.9931	6.83	-11.103	-19.83	2.8312	-3.2886	10.338	13.624	6.8243	3.5414	-0.76497	-6.2063	1453.1
7.52	753	2.5	NaN	5.3608	10.159	7.4087	-180.76	13.835	6.7056	-30.244	-671.02	1082	34.055	780.78	1086.6	67.782	39.001	1	0	4.0532	6.8925	-11.108	-19.835	2.8249	-3.3006	10.343	13.651	6.8781	3.5919	-0.7648	-6.1841	1453.2
7.53	754	2.5	NaN	5.3731	10.144	7.3866	-180.79	13.889	6.7525	-30.235	-671.07	1082	34.128	780.91	1086.6	67.63	37.679	1	0	4.0638	6.9035	-11.107	-19.834	2.835	-3.3322	10.328	13.705	6.8988	3.5713	-0.77841	-6.1293	1453.4
7.54	755	2.5	NaN	5.3823	10.128	7.3675	-180.81	13.932	6.7558	-30.208	-671.09	1081.9	34.097	780.97	1086.6	65.349	37.847	1	0	4.1048	6.9461	-11.105	-19.833	2.8466	-3.3432	10.313	13.747	6.9513	3.6029	-0.79219	-6.0857	1453.5
7.55	756	2.5	NaN	5.3849	10.106	7.3626	-180.82	13.969	6.7566	-30.216	-671.09	1081.9	34.074	781.01	1086.7	61.441	34.105	1	0	4.4035	7.2567	-11.1	-19.827	2.8498	-3.3515	10.292	13.783	7.2533	3.9052	-0.80778	-6.0443	1453.5
7.56	757	2.5	NaN	5.3803	10.074	7.375	-180.83	14.006	6.7847	-30.285	-671.09	1081.9	34.136	781.09	1086.7	58.17	31.535	1	0	4.7023	7.5673	-11.095	-19.822	2.8403	-3.3715	10.261	13.819	7.5425	4.1958	-0.83356	-6.0034	1453.6
7.57	758	2.5	NaN	5.3774	10.031	7.3797	-180.85	14.035	6.7883	-30.335	-671.1	1081.9	34.136	781.11	1086.7	52.448	32.389	1	0	5.001	7.8779	-11.089	-19.817	2.8354	-3.3874	10.22	13.846	7.8364	4.4905	-0.86931	-5.9712	1453.7
7.58	759	2.5	NaN	5.3797	10.011	7.374	-180.85	14.045	6.7874	-30.334	-671.09	1081.9	34.132	781.15	1086.7	52.502	26.898	1	0	5.2997	8.1885	-11.084	-19.812	2.838	-3.3897	10.2	13.855	8.1377	4.7988	-0.88395	-5.9565	1453.7
7.59	760	2.5	NaN	5.3744	9.9624	7.3474	-180.86	14.071	6.7888	-30.282	-671.12	1081.8	34.144	781.18	1086.7	54.362	24.005	1	0	5.5985	8.499	-11.079	-19.806	2.8344	-3.3995	10.153	13.88	8.4329	5.0996	-0.92548	-5.9263	1453.7
7.6	761	2.5	NaN	5.3634	9.8856	7.3151	-180.88	14.117	6.8024	-30.225	-671.18	1081.8	34.2	781.21	1086.7	54.578	24.005	1	0	5.8972	8.8096	-11.074	-19.801	2.8236	-3.4204	10.079	13.923	8.7208	5.3893	-0.99439	-5.8779	1453.8
7.61	762	2.5	NaN	5.3563	9.804	7.3097	-180.9	14.169	6.8423	-30.246	-671.26	1081.7	34.334	781.19	1086.7	54.668	24.874	1	0	6.1959	9.1202	-11.068	-19.796	2.8104	-3.4484	10.001	13.973	9.0064	5.6718	-1.0677	-5.8232	1453.9
7.62	763	2.5	NaN	5.3469	9.7561	7.3116	-180.93	14.204	6.8462	-30.284	-671.26	1081.7	34.341	781.25	1086.7	53.316	24.005	1	0	6.4947	9.4308	-11.063	-19.791	2.7994	-3.4788	9.955	14.005	9.2941	5.952	-1.1081	-5.7852	1454
7.63	764	2.5	NaN	5.3462	9.7223	7.3246	-180.96	14.225	6.8592	-30.33	-671.28	1081.7	34.399	781.28	1086.7	56.097	24.005	1	0	6.7934	9.7414	-11.058	-19.785	2.7946	-3.5077	9.9218	14.026	9.588	6.2337	-1.136	-5.7596	1454
7.64	765	2.5	NaN	5.3462	9.6995	7.334	-180.98	14.247	6.8631	-30.367	-671.3	1081.7	34.434	781.3	1086.7	54.291	24.005	1	0	7.0922	10.052	-11.052	-19.78	2.7919	-3.5307	9.8995	14.047	9.8841	6.5213	-1.1529	-5.7328	1454.1
7.65	766	2.5	NaN	5.3438	9.6851	7.3305	-181	14.287	6.8391	-30.378	-671.34	1081.6	34.377	781.29	1086.7	55.206	24.005	1	0	6.9266	9.8799	-11.046	-19.774	2.7914	-3.5488	9.8866	14.085	9.718	6.3311	-1.1596	-5.6884	1454.1
7.66	767	2.5	NaN	5.3511	9.6771	7.316	-181.04	14.376	6.755	-30.361	-671.4	1081.6	34.135	781.18	1086.8	54.952	24.005	1	0	6.6247	9.5659	-11.04	-19.767	2.8087	-3.5802	9.8814	14.171	9.4334	5.9858	-1.1585	-5.596	1454
7.67	768	2.5	NaN	5.3586	9.6881	7.3068	-181.07	14.435	6.688	-30.359	-671.44	1081.6	33.947	781.13	1086.8	55.792	24.005	1	0	6.5748	9.5141	-11.038	-19.766	2.8237	-3.6059	9.894	14.229	9.3985	5.9082	-1.144	-5.5368	1454
7.68	769	2.5	NaN	5.3661	9.7081	7.3063	-181.1	14.45	6.7153	-30.371	-671.46	1081.6	34.018	781.17	1086.8	55.841	25.151	1	0	6.4909	9.4268	-11.036	-19.764	2.8281	-3.6387	9.9138	14.244	9.3189	5.7881	-1.1224	-5.5194	1454.1
7.69	770	2.5	NaN	5.3755	9.7425	7.3116	-181.13	14.446	6.7904	-30.395	-671.49	1081.6	34.216	781.25	1086.8	53.22	24.005	1	0	6.3613	9.2921	-11.034	-19.762	2.8289	-3.6797	9.9465	14.242	9.1902	5.6124	-1.0878	-5.5202	1454.2
7.7	771	2.5	NaN	5.3894	9.7999	7.3167	-181.18	14.463	6.8191	-30.427	-671.52	1081.6	34.279	781.29	1086.8	52.562	24.005	1	0	6.2906	9.2186	-11.034	-19.761	2.8392	-3.7256	10.003	14.26	9.1297	5.493	-1.0308	-5.501	1454.3
7.71	772	2.5	NaN	5.3992	9.831	7.3252	-181.19	14.503	6.7732	-30.47	-671.57	1081.6	34.122	781.25	1086.8	43.267	24.005	1	0	6.2374	9.1633	-11.033	-19.761	2.8535	-3.7382	10.035	14.299	9.091	5.4251	-0.99852	-5.4614	1454.3
7.72	773	2.5	NaN	5.4137	9.8713	7.314	-181.22	14.532	6.7443	-30.455	-671.6	1081.7	34.018	781.24	1086.9	38.45	24.005	1	0	6.0963	9.0166	-11.032	-19.76	2.8727	-3.7578	10.076	14.328	8.969	5.2587	-0.95642	-5.4313	1454.3
7.73	774	2.5	NaN	5.4369	9.9344	7.3088	-181.26	14.548	6.758	-30.453	-671.65	1081.7	34.038	781.28	1086.9	31.111	24.005	1	0	5.922	8.8354	-11.031	-19.758	2.8954	-3.7986	10.138	14.345	8.8174	5.0368	-0.89289	-5.413	1454.4
7.74	775	2.5	NaN	5.4672	10.012	7.3166	-181.31	14.553	6.798	-30.483	-671.7	1081.8	34.133	781.35	1086.9	23.649	24.005	1	0	5.8722	8.7836	-11.032	-19.759	2.921	-3.8534	10.213	14.353	8.7932	4.9302	-0.81846	-5.4066	1454.5
7.75	776	2.5	NaN	5.4895	10.047	7.3109	-181.33	14.563	6.7513	-30.465	-671.73	1081.8	33.978	781.39	1087	23.649	24.005	1	0	5.7768	8.6845	-11.032	-19.76	2.9502	-3.8669	10.248	14.362	8.7271	4.8176	-0.78383	-5.3981	1454.6
7.76	777	2.5	NaN	5.5102	10.084	7.3285	-181.36	14.579	6.7673	-30.527	-671.79	1081.9	34.007	781.44	1087	23.649	24.005	1	0	5.6073	8.5082	-11.032	-19.76	2.9676	-3.9024	10.284	14.379	8.5748	4.6058	-0.74761	-5.3807	1454.7
7.77	778	2.5	NaN	5.5353	10.12	7.3152	-181.38	14.592	6.8022	-30.497	-671.85	1082	34.076	781.51	1087	23.649	24.005	1	0	5.5412	8.4395	-11.033	-19.76	2.9913	-3.9256	10.321	14.392	8.5324	4.5139	-0.71232	-5.3682	1454.8
7.78	779	2.5	NaN	5.5531	10.144	7.2987	-181.4	14.596	6.839	-30.461	-671.89	1082	34.155	781.58	1087.1	23.649	24.005	1	0	5.5142	8.4115	-11.034	-19.762	3.0076	-3.943	10.344	14.396	8.5218	4.4685	-0.68992	-5.3659	1454.9
7.79	780	2.5	NaN	5.5504	10.143	7.3196	-181.42	14.586	6.8632	-30.541	-671.92	1082	34.224	781.64	1087.1	23.649	24.005	1	0	5.4823	8.3783	-11.034	-19.761	2.9992	-3.9679	10.343	14.386	8.4815	4.4104	-0.69095	-5.3749	1455
7.8	781	2.5	NaN	5.5543	10.167	7.3183	-181.43	14.606	6.8547	-30.549	-671.9	1082	34.199	781.68	1087.1	23.649	24.005	1	0	5.4504	8.3451	-11.034	-19.761	3.0039	-3.9772	10.367	14.405	8.4543	4.3679	-0.66675	-5.3559	1455
7.81	782	2.5	NaN	5.5517	10.174	7.3311	-181.44	14.64	6.8725	-30.602	-671.91	1082	34.235	781.76	1087.1	23.649	24.005	1	0	5.371	8.2626	-11.033	-19.761	2.9979	-3.9985	10.376	14.439	8.3689	4.2641	-0.65749	-5.3217	1455.1
7.82	783	2.5	NaN	5.5447	10.17	7.3396	-181.46	14.669	6.8831	-30.641	-671.9	1082	34.255	781.84	1087.2	23.649	24.005	1	0	5.3047	8.1937	-11.033	-19.76	2.9886	-4.0182	10.373	14.466	8.2934	4.1754	-0.65996	-5.2945	1455.2
7.83	784	2.5	NaN	5.5381	10.151	7.333	-181.47	14.687	6.8885	-30.636	-671.88	1082	34.269	781.91	1087.2	23.649	24.005	1	0	5.2648	8.1522	-11.032	-19.76	2.9818	-4.0312	10.356	14.483	8.2466	4.121	-0.67624	-5.277	1455.3
7.84	785	2.5	NaN	5.5431	10.108	7.304	-181.48	14.716	6.938	-30.577	-671.87	1082	34.404	781.99	1087.2	23.649	24.005	1	0	4.8468	7.7176	-11.038	-19.765	2.984	-4.0397	10.315	14.51	7.8308	3.6779	-0.72293	-5.255	1455.3
7.85	786	2.5	NaN	5.5395	10.052	7.2997	-181.49	14.759	6.9086	-30.598	-671.87	1081.9	34.335	782.05	1087.2	23.649	24.005	1	0	4.2612	7.1087	-11.045	-19.773	2.9824	-4.05	10.261	14.55	7.2435	3.0587	-0.78453	-5.2228	1455.4
7.86	787	2.5	NaN	5.5457	10.016	7.291	-181.5	14.788	6.9048	-30.584	-671.84	1081.9	34.33	782.11	1087.2	23.649	24.005	1	0	4.2911	7.1399	-11.042	-19.77	2.9893	-4.0551	10.227	14.578	7.2804	3.0847	-0.81556	-5.1924	1455.4
7.87	788	2.5	NaN	5.5546	9.9842	7.2794	-181.51	14.816	6.9184	-30.561	-671.8	1081.9	34.375	782.16	1087.2	23.649	24.005	1	0	4.3198	7.1697	-11.039	-19.766	2.9974	-4.0647	10.196	14.604	7.3172	3.105	-0.84281	-5.1622	1455.4
7.88	789	2.5	NaN	5.5579	9.937	7.2698	-181.53	14.855	6.9337	-30.567	-671.77	1081.8	34.434	782.22	1087.3	23.649	24.005	1	0	4.3464	7.1973	-11.035	-19.762	2.9982	-4.0852	10.152	14.641	7.3446	3.1121	-0.88301	-5.1216	1455.4
7.89	790	2.5	NaN	5.5627	9.9103	7.2713	-181.51	14.855	6.9908	-30.593	-671.75	1081.8	34.568	782.35	1087.3	23.649	24.005	1	0	4.3364	7.1869	-11.031	-19.758	2.9969	-4.0738	10.126	14.64	7.3333	3.1131	-0.90505	-5.1189	1455.6
7.9	791	2.5	NaN	5.559	9.877	7.2569	-181.51	14.873	7.0244	-30.58	-671.74	1081.8	34.659	782.45	1087.3	23.649	24.005	1	0	4.2366	7.0832	-11.027	-19.755	2.9902	-4.0818	10.094	14.656	7.2269	3.0014	-0.93355	-5.0985	1455.7
7.91	792	2.5	NaN	5.5578	9.8509	7.2335	-181.52	14.896	7.0312	-30.533	-671.73	1081.7	34.675	782.52	1087.3	23.649	24.005	1	0	4.2168	7.0626	-11.024	-19.751	2.9904	-4.0845	10.07	14.677	7.2073	2.9781	-0.95441	-5.074	1455.7
7.92	793	2.5	NaN	5.56	9.8369	7.2133	-181.52	14.924	7.0206	-30.479	-671.73	1081.7	34.643	782.55	1087.3	23.649	24.005	1	0	4.2434	7.0902	-11.02	-19.748	2.9961	-4.0834	10.057	14.703	7.2394	3.0068	-0.96305	-5.0447	1455.7
7.93	794	2.5	NaN	5.558	9.8348	7.219	-181.54	14.969	7.0182	-30.482	-671.71	1081.7	34.65	782.59	1087.4	23.649	24.005	1	0	4.2506	7.0977	-11.017	-19.745	2.9937	-4.1023	10.057	14.747	7.2443	2.9954	-0.96021	-4.9976	1455.8
7.94	795	2.5	NaN	5.5579	9.8365	7.231	-181.54	14.979	7.0054	-30.502	-671.72	1081.7	34.611	782.64	1087.4	23.649	24.005	1	0	4.2277	7.0739	-11.014	-19.742	2.9945	-4.1062	10.059	14.756	7.2222	2.9676	-0.95514	-4.9854	1455.8
7.95	796	2.5	NaN	5.5642	9.8549	7.2481	-181.56	14.999	6.9947	-30.52	-671.72	1081.7	34.578	782.69	1087.4	23.649	24.005	1	0	4.1413	6.9841	-11.012	-19.74	3.0014	-4.1245	10.078	14.776	7.1427	2.8596	-0.93431	-4.9636	1455.9
7.96	797	2.5	NaN	5.5747	9.8818	7.269	-181.59	15.026	6.9795	-30.546	-671.73	1081.8	34.534	782.73	1087.4	23.649	24.005	1	0	4.0944	6.9353	-11.011	-19.738	3.0127	-4.1505	10.105	14.802	7.1071	2.7848	-0.90568	-4.9357	1455.9
7.97	798	2.5	NaN	5.5879	9.9089	7.2897	-181.62	15.053	6.9568	-30.582	-671.77	1081.8	34.468	782.75	1087.5	23.649	24.005	1	0	4.0678	6.9077	-11.01	-19.737	3.0272	-4.1767	10.132	14.83	7.095	2.731	-0.87732	-4.9076	1456
7.98	799	2.5	NaN	5.6095	9.9321	7.2898	-181.64	15.075	6.9471	-30.57	-671.8	1081.8	34.443	782.75	1087.5	23.649	24.005	1	0	4.0198	6.8578	-11.008	-19.736	3.0503	-4.2013	10.155	14.852	7.0701	2.6564	-0.85291	-4.8839	1456
7.99	800	2.5	NaN	5.633	9.9789	7.2765	-181.67	15.086	6.9773	-30.511	-671.83	1081.8	34.51	782.78	1087.5	38.03	24.005	1	0	3.9567	6.7921	-11.007	-19.734	3.0736	-4.2318	10.202	14.863	7.0303	2.5603	-0.80486	-4.871	1456.1
8	801	2.5	NaN	5.6461	10.021	7.2809	-181.69	15.115	6.972	-30.528	-671.86	1081.9	34.464	782.76	1087.5	39.904	24.005	1	0	3.7886	6.6174	-11.004	-19.732	3.0878	-4.2508	10.244	14.893	6.8764	2.3666	-0.76041	-4.8389	1456.1
8.01	802	2.5	NaN	5.6519	10.057	7.2961	-181.71	15.16	6.9515	-30.592	-671.89	1081.9	34.368	782.68	1087.6	39.235	24.005	1	0	3.6306	6.4531	-11.002	-19.73	3.0948	-4.2646	10.28	14.937	6.7254	2.1885	-0.7219	-4.7927	1456
8.02	803	2.5	NaN	5.6632	10.098	7.2938	-181.73	15.198	6.9932	-30.585	-671.95	1081.9	34.443	782.63	1087.6	42.719	24.005	1	0	3.5211	6.3392	-11.001	-19.729	3.1034	-4.2943	10.323	14.973	6.6245	2.0449	-0.67778	-4.756	1456
8.03	804	2.5	NaN	5.6666	10.132	7.2798	-181.75	15.238	6.9688	-30.552	-671.97	1081.9	34.322	782.56	1087.7	45.55	24.005	1	0	3.389	6.2019	-10.999	-19.727	3.1128	-4.2995	10.359	15.011	6.5018	1.9024	-0.64018	-4.7161	1456
8.04	805	2.5	NaN	5.665	10.163	7.2778	-181.76	15.25	6.9967	-30.559	-671.98	1081.9	34.35	782.55	1087.8	47.502	24.005	1	0	3.2425	6.0497	-10.997	-19.724	3.1098	-4.3151	10.392	15.022	6.3523	1.7346	-0.60476	-4.7024	1456
8.05	806	2.5	NaN	5.6603	10.192	7.2822	-181.77	15.267	7.0365	-30.58	-671.97	1082	34.412	782.52	1087.8	48.21	24.005	1	0	3.2133	6.0193	-10.994	-19.722	3.1019	-4.328	10.422	15.037	6.3152	1.6913	-0.57221	-4.6848	1456
8.06	807	2.5	NaN	5.6555	10.217	7.2893	-181.77	15.305	7.0643	-30.598	-671.97	1082	34.435	782.43	1087.9	49.28	24.005	1	0	3.1894	5.9944	-10.991	-19.719	3.0953	-4.3327	10.45	15.072	6.2847	1.6617	-0.54164	-4.6467	1455.9
8.07	808	2.5	NaN	5.6574	10.243	7.3023	-181.79	15.337	7.115	-30.625	-671.96	1082	34.504	782.36	1088	50.385	24.005	1	0	3.1426	5.9458	-10.988	-19.716	3.0933	-4.3511	10.481	15.099	6.2359	1.5947	-0.50714	-4.6165	1455.8
8.08	809	2.5	NaN	5.6592	10.255	7.3079	-181.78	15.383	7.1352	-30.629	-671.96	1082	34.49	782.24	1088.2	51.426	24.005	1	0	3.1063	5.908	-10.985	-19.713	3.0952	-4.3471	10.498	15.14	6.2015	1.5609	-0.48667	-4.5729	1455.7
8.09	810	2.5	NaN	5.6586	10.253	7.3102	-181.79	15.417	7.1475	-30.641	-671.97	1082	34.47	782.13	1088.3	47.746	24.005	1	0	3.1162	5.9183	-10.983	-19.71	3.0947	-4.3517	10.501	15.169	6.2109	1.5666	-0.48191	-4.541	1455.6
8.1	811	2.5	NaN	5.6565	10.242	7.3087	-181.8	15.438	7.1703	-30.661	-671.98	1082	34.501	782.06	1088.4	57.444	24.675	1	0	3.096	5.8973	-10.981	-19.708	3.0905	-4.369	10.493	15.186	6.1865	1.5283	-0.48722	-4.5221	1455.5
8.11	812	2.5	NaN	5.6553	10.229	7.3019	-181.82	15.451	7.2225	-30.676	-671.99	1082	34.635	782.01	1088.5	63.123	31.642	1	0	3.0528	5.8524	-10.978	-19.706	3.0834	-4.3947	10.484	15.195	6.1362	1.4576	-0.49455	-4.5104	1455.5
8.12	813	2.5	NaN	5.6643	10.213	7.275	-181.82	15.491	7.1862	-30.606	-672.02	1082	34.497	781.9	1088.6	64.498	33.507	1	0	3.0278	5.8264	-10.976	-19.703	3.1005	-4.3841	10.473	15.23	6.1282	1.4423	-0.50285	-4.473	1455.4
8.13	814	2.5	NaN	5.663	10.192	7.2797	-181.8	15.519	7.1634	-30.648	-672.08	1082	34.388	781.79	1088.7	64.432	34.457	1	0	2.9742	5.7707	-10.973	-19.7	3.1017	-4.3663	10.457	15.254	6.0759	1.4044	-0.51628	-4.446	1455.3
8.14	815	2.5	NaN	5.6579	10.182	7.2836	-181.8	15.522	7.1906	-30.682	-672.11	1082	34.44	781.74	1088.8	64.18	35.306	1	0	2.831	5.6218	-10.969	-19.697	3.0932	-4.3687	10.449	15.255	5.9242	1.253	-0.52011	-4.4422	1455.3
8.15	816	2.5	NaN	5.6519	10.185	7.2747	-181.82	15.511	7.2472	-30.668	-672.12	1082	34.593	781.73	1088.9	64.428	37.41	1	0	2.6151	5.3973	-10.964	-19.692	3.0818	-4.3905	10.456	15.241	5.6968	1.0067	-0.50845	-4.4511	1455.3
8.16	817	2.5	NaN	5.6417	10.186	7.2798	-181.81	15.557	7.1727	-30.715	-672.17	1082	34.323	781.53	1089.1	64.814	35.759	1	0	2.0592	4.8194	-10.952	-19.68	3.08	-4.3675	10.465	15.278	5.1392	0.45197	-0.48757	-4.4015	1455.2
8.17	818	2.5	NaN	5.636	10.194	7.2787	-181.8	15.58	7.1758	-30.724	-672.2	1082	34.313	781.44	1089.2	65.089	36.292	1	0	1.8019	4.5519	-10.947	-19.675	3.0743	-4.3622	10.476	15.298	4.8762	0.18966	-0.47171	-4.3765	1455.1
8.18	819	2.5	NaN	5.6305	10.204	7.2762	-181.79	15.605	7.1688	-30.723	-672.25	1082	34.269	781.32	1089.3	64.834	36.284	1	0	1.8185	4.5691	-10.949	-19.676	3.0704	-4.347	10.49	15.319	4.8888	0.22211	-0.45897	-4.3572	1455
8.19	820	2.5	NaN	5.6259	10.22	7.2791	-181.77	15.625	7.1664	-30.729	-672.31	1082	34.229	781.21	1089.4	64.76	35.793	1	0	1.792	4.5416	-10.949	-19.677	3.067	-4.3265	10.51	15.336	4.8591	0.21509	-0.43947	-4.3407	1455
8.2	821	2.5	NaN	5.6245	10.247	7.2934	-181.75	15.632	7.201	-30.757	-672.35	1082	34.286	781.14	1089.4	64.077	36.02	1	0	1.7636	4.5121	-10.95	-19.677	3.0623	-4.3117	10.538	15.342	4.8259	0.20042	-0.41237	-4.3356	1455
8.21	822	2.5	NaN	5.6313	10.271	7.2981	-181.73	15.666	7.2141	-30.762	-672.37	1082.1	34.288	781.03	1089.5	62.956	35.381	1	0	1.7537	4.5018	-10.952	-19.68	3.0686	-4.2916	10.563	15.374	4.8223	0.21017	-0.38894	-4.3057	1454.9
8.22	823	2.5	NaN	5.637	10.291	7.3174	-181.7	15.688	7.1992	-30.814	-672.41	1082.1	34.198	780.92	1089.5	61.464	35.447	1	0	1.7448	4.4925	-10.953	-19.681	3.0757	-4.2654	10.583	15.396	4.8205	0.22709	-0.37048	-4.2853	1454.8
8.23	824	2.5	NaN	5.643	10.307	7.3175	-181.69	15.7	7.1911	-30.811	-672.44	1082.1	34.144	780.86	1089.5	59.054	34.825	1	0	1.7368	4.4842	-10.954	-19.681	3.0839	-4.2473	10.6	15.407	4.8207	0.23692	-0.35395	-4.274	1454.8
8.24	825	2.5	NaN	5.6523	10.329	7.2934	-181.68	15.714	7.1978	-30.735	-672.45	1082.1	34.14	780.83	1089.6	53.139	30.459	1	0	1.7484	4.4962	-10.955	-19.683	3.0963	-4.2345	10.622	15.421	4.8447	0.2617	-0.33296	-4.2613	1454.7
8.25	826	2.5	NaN	5.6727	10.378	7.2772	-181.65	15.767	7.1949	-30.669	-672.49	1082.2	34.054	780.63	1089.6	49.164	24.081	1	0	1.7817	4.5309	-10.958	-19.685	3.1224	-4.199	10.67	15.475	4.9041	0.33185	-0.28709	-4.2104	1454.6
8.26	827	2.5	NaN	5.6802	10.43	7.2827	-181.62	15.86	7.161	-30.706	-672.55	1082.3	33.87	780.37	1089.7	48.587	25.891	1	0	1.7931	4.5428	-10.959	-19.687	3.1354	-4.1681	10.723	15.567	4.9285	0.37464	-0.23657	-4.1197	1454.4
8.27	828	2.5	NaN	5.6819	10.468	7.2821	-181.6	15.895	7.2695	-30.72	-672.57	1082.3	34.13	780.25	1089.6	48.034	24.005	1	0	1.8073	4.5575	-10.961	-19.689	3.1261	-4.1548	10.758	15.605	4.9334	0.40271	-0.20297	-4.0834	1454.3
8.28	829	2.5	NaN	5.6827	10.498	7.2807	-181.57	15.932	7.3815	-30.721	-672.59	1082.3	34.388	780.12	1089.6	51.519	27.816	1	0	1.8604	4.6127	-10.965	-19.693	3.1165	-4.1358	10.785	15.646	4.9769	0.47696	-0.18037	-4.0472	1454.2
8.29	830	2.5	NaN	5.6862	10.527	7.2854	-181.53	16.034	7.3467	-30.731	-672.64	1082.3	34.172	779.86	1089.6	54.06	25.527	1	0	1.8935	4.6471	-10.969	-19.697	3.1277	-4.091	10.814	15.747	5.0212	0.55617	-0.15575	-3.9494	1454
8.3	831	2.5	NaN	5.6826	10.543	7.2817	-181.53	16.07	7.3389	-30.724	-672.63	1082.3	34.125	779.78	1089.6	57.344	30.752	1	0	1.9068	4.661	-10.973	-19.7	3.1261	-4.0841	10.829	15.784	5.0329	0.57685	-0.14362	-3.9159	1453.9
8.31	832	2.5	NaN	5.693	10.568	7.2737	-181.5	16.151	7.4349	-30.66	-672.63	1082.3	34.289	779.56	1089.5	60.587	31.987	1	0	1.9583	4.7144	-10.975	-19.703	3.1322	-4.0578	10.851	15.868	5.0904	0.65668	-0.1241	-3.8342	1453.7
8.32	833	2.5	NaN	5.6945	10.583	7.2929	-181.48	16.21	7.4918	-30.693	-672.64	1082.3	34.375	779.41	1089.4	61.912	33.587	1	0	2.0167	4.7752	-10.978	-19.705	3.1287	-4.0453	10.863	15.929	5.1454	0.72989	-0.11427	-3.776	1453.5
8.33	834	2.5	NaN	5.6892	10.587	7.329	-181.48	16.259	7.4849	-30.797	-672.64	1082.3	34.322	779.29	1089.4	61.93	33.483	1	0	2.1148	4.8772	-10.98	-19.707	3.1212	-4.0483	10.866	15.98	5.236	0.82893	-0.11407	-3.7267	1453.4
8.34	835	2.5	NaN	5.7023	10.593	7.3291	-181.48	16.399	7.482	-30.762	-672.62	1082.3	34.238	778.91	1089.4	59.78	32.737	1	0	2.2229	4.9896	-10.982	-19.709	3.1383	-4.0402	10.871	16.12	5.3612	0.94942	-0.11013	-3.5889	1453
8.35	836	2.5	NaN	5.7237	10.598	7.3253	-181.47	16.414	7.5799	-30.706	-672.6	1082.3	34.475	778.84	1089.3	52.604	30.876	1	0	2.319	5.0895	-10.984	-19.712	3.1524	-4.0391	10.875	16.138	5.4714	1.0504	-0.1096	-3.5739	1452.9
8.36	837	2.5	NaN	5.7386	10.598	7.3193	-181.46	16.469	7.5703	-30.675	-672.6	1082.3	34.404	778.66	1089.3	49.238	26.527	1	0	2.3956	5.1692	-10.987	-19.714	3.171	-4.0234	10.873	16.193	5.5666	1.1458	-0.11319	-3.5212	1452.7
8.37	838	2.5	NaN	5.7553	10.594	7.3116	-181.44	16.542	7.5297	-30.646	-672.59	1082.3	34.243	778.41	1089.3	47.47	25.128	1	0	2.4488	5.2245	-10.988	-19.716	3.1948	-4.0018	10.869	16.267	5.6436	1.2227	-0.1187	-3.449	1452.5
8.38	839	2.5	NaN	5.7784	10.59	7.3045	-181.43	16.603	7.535	-30.607	-672.57	1082.3	34.213	778.18	1089.3	43.693	24.005	1	0	2.502	5.2798	-10.99	-19.717	3.2201	-3.9846	10.865	16.328	5.7221	1.2952	-0.12461	-3.3888	1452.2
8.39	840	2.5	NaN	5.7804	10.588	7.3139	-181.42	16.608	7.5667	-30.646	-672.53	1082.3	34.28	778.1	1089.2	39.082	24.005	1	0	2.5585	5.3385	-10.991	-19.718	3.2177	-3.9826	10.862	16.334	5.7762	1.356	-0.12864	-3.3847	1452.1
8.4	841	2.5	NaN	5.7853	10.592	7.2978	-181.42	16.617	7.5958	-30.588	-672.5	1082.3	34.35	777.98	1089.2	36.617	24.005	1	0	2.6355	5.4185	-10.992	-19.719	3.2219	-3.9812	10.864	16.345	5.8573	1.4373	-0.12752	-3.375	1451.9
8.41	842	2.5	NaN	5.7788	10.59	7.2992	-181.4	16.598	7.6191	-30.582	-672.47	1082.3	34.39	777.82	1089.1	33.871	24.005	1	0	2.7049	5.4907	-10.993	-19.72	3.2137	-3.9698	10.859	16.329	5.9187	1.5209	-0.13424	-3.3914	1451.8
8.42	843	2.5	NaN	5.7656	10.585	7.3104	-181.38	16.553	7.6346	-30.607	-672.44	1082.3	34.401	777.69	1088.9	31.162	24.005	1	0	2.6649	5.4491	-10.992	-19.72	3.1988	-3.9514	10.847	16.291	5.8637	1.4977	-0.14474	-3.4291	1451.6
8.43	844	2.5	NaN	5.7624	10.585	7.2922	-181.37	16.512	7.6405	-30.533	-672.42	1082.2	34.401	777.63	1088.8	45.108	24.005	1	0	2.6482	5.4318	-10.99	-19.718	3.1984	-3.9376	10.843	16.254	5.8466	1.4941	-0.14754	-3.4638	1451.5
8.44	845	2.5	NaN	5.7604	10.577	7.3242	-181.36	16.442	7.6162	-30.589	-672.38	1082.2	34.321	777.57	1088.6	47.642	24.005	1	0	2.6648	5.4491	-10.987	-19.715	3.1972	-3.9199	10.827	16.191	5.8621	1.5292	-0.15964	-3.5233	1451.4
8.45	846	2.5	NaN	5.7558	10.574	7.3398	-181.39	16.437	7.5462	-30.619	-672.36	1082.2	34.192	777.45	1088.5	54.857	24.005	1	0	2.6314	5.4143	-10.983	-19.711	3.1963	-3.9458	10.821	16.189	5.8277	1.4685	-0.16192	-3.5214	1451.3
8.46	847	2.5	NaN	5.7586	10.569	7.3462	-181.38	16.405	7.4969	-30.6	-672.34	1082.2	34.08	777.33	1088.3	57.429	28.69	1	0	2.5887	5.3699	-10.979	-19.706	3.2039	-3.931	10.811	16.163	5.7927	1.4389	-0.16789	-3.543	1451.1
8.47	848	2.5	NaN	5.7729	10.557	7.351	-181.29	16.295	7.5102	-30.539	-672.31	1082.2	34.05	777.27	1088	58.638	32.866	1	0	2.6154	5.3976	-10.973	-19.701	3.2216	-3.843	10.788	16.065	5.837	1.5546	-0.18515	-3.636	1451
8.48	849	2.5	NaN	5.7829	10.536	7.3591	-181.28	16.186	7.557	-30.54	-672.31	1082.2	34.215	777.28	1087.8	57.179	31.088	1	0	2.6686	5.453	-10.968	-19.695	3.2251	-3.8372	10.758	15.964	5.8937	1.6158	-0.20964	-3.7314	1451
8.49	850	2.5	NaN	5.7771	10.53	7.366	-181.27	16.133	7.5739	-30.568	-672.31	1082.2	34.274	777.31	1087.7	56.343	30.262	1	0	2.7562	5.544	-10.963	-19.69	3.2159	-3.8361	10.748	15.915	5.9721	1.7079	-0.2153	-3.7751	1451.1
8.5	851	2.5	NaN	5.7827	10.524	7.3501	-181.29	16.02	7.5801	-30.51	-672.28	1082.2	34.323	777.43	1087.5	53.206	29.124	1	0	2.8031	5.5928	-10.957	-19.685	3.2221	-3.8473	10.735	15.809	6.0252	1.7455	-0.22177	-3.8758	1451.2
8.51	852	2.5	NaN	5.7934	10.516	7.3304	-181.3	15.888	7.5707	-30.434	-672.23	1082.1	34.346	777.58	1087.3	49.916	27.942	1	0	2.7782	5.5669	-10.95	-19.678	3.235	-3.8626	10.721	15.683	6.0132	1.7043	-0.2288	-3.9949	1451.3
8.52	853	2.5	NaN	5.7893	10.51	7.3442	-181.31	15.836	7.5334	-30.478	-672.2	1082.1	34.291	777.61	1087.3	46.115	26.408	1	0	2.7532	5.5409	-10.943	-19.67	3.2314	-3.8666	10.712	15.634	5.9846	1.6743	-0.23125	-4.0365	1451.3
8.53	854	2.5	NaN	5.7733	10.494	7.3442	-181.31	15.75	7.5765	-30.495	-672.2	1082.1	34.469	777.72	1087.1	42.404	24.005	1	0	2.7315	5.5183	-10.936	-19.663	3.2079	-3.8774	10.693	15.552	5.9393	1.641	-0.24311	-4.1117	1451.4
8.54	855	2.5	NaN	5.7652	10.491	7.3424	-181.3	15.716	7.5777	-30.485	-672.18	1082.1	34.49	777.76	1087.1	40.39	24.005	1	0	2.7714	5.5598	-10.931	-19.659	3.1994	-3.8684	10.689	15.518	5.9708	1.6915	-0.24189	-4.1412	1451.4
8.55	856	2.5	NaN	5.7572	10.488	7.352	-181.29	15.69	7.5694	-30.511	-672.15	1082.1	34.477	777.81	1087.1	39.181	24.005	1	0	2.8113	5.6013	-10.928	-19.656	3.1909	-3.8575	10.687	15.491	6.0022	1.7438	-0.24138	-4.1653	1451.4
8.56	857	2.5	NaN	5.7464	10.48	7.372	-181.28	15.652	7.5774	-30.575	-672.12	1082.1	34.518	777.91	1087.2	45.007	24.005	1	0	2.8511	5.6427	-10.928	-19.656	3.1761	-3.8544	10.679	15.452	6.0272	1.7883	-0.24897	-4.2035	1451.5
8.57	858	2.5	NaN	5.7408	10.475	7.3654	-181.28	15.63	7.6273	-30.549	-672.11	1082.1	34.665	777.99	1087.2	44.113	24.005	1	0	2.8286	5.6193	-10.93	-19.658	3.1658	-3.8559	10.676	15.429	5.9944	1.7634	-0.25444	-4.2289	1451.6
8.58	859	2.5	NaN	5.7576	10.481	7.3681	-181.28	15.629	7.6123	-30.53	-672.08	1082.1	34.643	778.11	1087.2	38.737	24.005	1	0	2.7835	5.5724	-10.933	-19.66	3.1844	-3.8509	10.684	15.426	5.968	1.7215	-0.24827	-4.2345	1451.7
8.59	860	2.5	NaN	5.766	10.487	7.3729	-181.28	15.632	7.6067	-30.529	-672.06	1082.1	34.647	778.24	1087.3	45.567	24.005	1	0	2.7265	5.5132	-10.931	-19.659	3.1928	-3.8497	10.693	15.426	5.9194	1.6635	-0.23787	-4.2325	1451.8
8.6	861	2.5	NaN	5.7702	10.491	7.3755	-181.29	15.651	7.6005	-30.529	-672.05	1082.1	34.659	778.34	1087.3	47.17	24.005	1	0	2.6636	5.4477	-10.927	-19.655	3.1967	-3.8594	10.7	15.443	5.8603	1.5884	-0.22788	-4.2121	1451.9
8.61	862	2.5	NaN	5.782	10.492	7.3712	-181.32	15.705	7.5671	-30.501	-672.06	1082.1	34.618	778.42	1087.4	42.283	24.005	1	0	2.7433	5.5306	-10.923	-19.65	3.2115	-3.8858	10.703	15.494	5.9548	1.6448	-0.21964	-4.1559	1452
8.62	863	2.5	NaN	5.7894	10.512	7.3525	-181.34	15.775	7.5443	-30.418	-672.04	1082.1	34.616	778.5	1087.5	41.978	24.005	1	0	2.7497	5.5373	-10.919	-19.647	3.2223	-3.9078	10.725	15.561	5.9721	1.6296	-0.19373	-4.0854	1452
8.63	864	2.5	NaN	5.7907	10.521	7.3546	-181.37	15.797	7.5131	-30.422	-672.03	1082.1	34.581	778.58	1087.5	23.649	24.005	1	0	2.6167	5.399	-10.917	-19.645	3.2249	-3.9311	10.735	15.583	5.8416	1.4679	-0.18238	-4.0617	1452.1
8.64	865	2.5	NaN	5.7921	10.536	7.3566	-181.39	15.844	7.5206	-30.423	-672.02	1082.1	34.679	778.63	1087.5	40.36	24.005	1	0	2.5426	5.3219	-10.916	-19.643	3.2225	-3.9595	10.75	15.63	5.7651	1.3625	-0.16567	-4.0135	1452.1
8.65	866	2.5	NaN	5.7931	10.561	7.3598	-181.42	15.93	7.5523	-30.421	-672	1082.1	34.873	778.66	1087.5	23.649	24.005	1	0	2.4951	5.2726	-10.914	-19.642	3.2159	-3.9941	10.775	15.716	5.711	1.2785	-0.13917	-3.9259	1452.1
8.66	867	2.5	NaN	5.7813	10.582	7.401	-181.45	15.996	7.4912	-30.555	-671.97	1082.1	34.786	778.76	1087.5	58.37	24.005	1	0	2.4554	5.2314	-10.912	-19.64	3.2025	-4.0333	10.795	15.782	5.6579	1.1981	-0.11685	-3.8576	1452.2
8.67	868	2.5	NaN	5.7722	10.587	7.4155	-181.49	16	7.5099	-30.611	-671.97	1082.1	34.91	778.82	1087.5	69.843	24.005	1	0	2.4174	5.1918	-10.911	-19.638	3.1863	-4.0791	10.8	15.787	5.6037	1.1127	-0.11032	-3.8514	1452.3
8.68	869	2.5	NaN	5.769	10.593	7.4115	-181.55	16.028	7.5087	-30.605	-671.98	1082.1	35.008	778.9	1087.4	61.608	24.005	1	0	2.3616	5.1338	-10.908	-19.636	3.1797	-4.1409	10.804	15.816	5.5413	0.99294	-0.10403	-3.8198	1452.4
8.69	870	2.5	NaN	5.7715	10.594	7.4072	-181.61	16.071	7.5038	-30.603	-672	1082.1	35.098	778.98	1087.4	56.479	24.005	1	0	2.2861	5.0553	-10.907	-19.634	3.1789	-4.2039	10.804	15.861	5.4651	0.85147	-0.1025	-3.7736	1452.5
8.7	871	2.5	NaN	5.778	10.584	7.4179	-181.66	16.108	7.5228	-30.662	-672.04	1082.1	35.228	779.03	1087.4	47.29	24.005	0	0	2.1664	4.9308	-10.905	-19.633	3.1781	-4.2553	10.794	15.898	5.3445	0.67549	-0.1109	-3.7347	1452.6
8.71	872	2.5	NaN	5.7775	10.576	7.3934	-181.75	16.154	7.5317	-30.62	-672.07	1082.1	35.396	779.15	1087.4	45.456	24.005	0	0	2.0831	4.8442	-10.905	-19.633	3.1729	-4.3538	10.788	15.942	5.256	0.49039	-0.11756	-3.6904	1452.7
8.72	873	2.5	NaN	5.7829	10.567	7.3694	-181.82	16.215	7.4673	-30.581	-672.1	1082.1	35.313	779.2	1087.5	34.902	24.005	0	0	2.02	4.7786	-10.906	-19.634	3.1833	-4.4179	10.781	16.001	5.2033	0.36074	-0.12539	-3.6328	1452.8
8.73	874	2.5	NaN	5.7945	10.562	7.3379	-181.9	16.254	7.4195	-30.505	-672.14	1082.1	35.249	779.3	1087.6	46.435	24.005	0	0	1.9831	4.7402	-10.906	-19.634	3.2007	-4.4904	10.779	16.037	5.1837	0.24977	-0.12737	-3.5962	1452.9
8.74	875	2.5	NaN	5.8031	10.562	7.3123	-181.97	16.278	7.4097	-30.439	-672.18	1082.1	35.275	779.44	1087.7	54.752	24.005	0	0	1.9602	4.7164	-10.906	-19.634	3.2111	-4.5614	10.782	16.058	5.1713	0.15499	-0.12416	-3.5751	1453.1
8.75	876	2.5	NaN	5.7845	10.563	7.3347	-181.97	16.334	7.4048	-30.537	-672.19	1082.1	35.309	779.38	1087.7	55.586	27.335	0	0	1.9655	4.7219	-10.906	-19.633	3.1873	-4.5642	10.784	16.113	5.1528	0.15771	-0.12166	-3.5197	1453.1
8.76	877	2.5	NaN	5.7814	10.573	7.3192	-182.04	16.4	7.4113	-30.485	-672.24	1082.1	35.393	779.49	1087.8	56.778	30.183	0	0	1.9719	4.7287	-10.905	-19.633	3.1831	-4.6427	10.797	16.176	5.1551	0.086005	-0.1087	-3.4572	1453.2
8.77	878	2.5	NaN	5.7811	10.581	7.3226	-182.12	16.449	7.4211	-30.484	-672.29	1082.1	35.486	779.63	1087.8	56.794	27.517	0	0	1.9819	4.7391	-10.905	-19.632	3.1796	-4.7179	10.807	16.223	5.1616	0.021207	-0.097179	-3.4094	1453.4
8.78	879	2.5	NaN	5.7771	10.594	7.3392	-182.19	16.509	7.4477	-30.519	-672.34	1082.1	35.625	779.78	1087.9	57.254	28.752	0	0	2.0808	4.8419	-10.905	-19.632	3.1691	-4.7971	10.823	16.28	5.2499	0.044774	-0.081896	-3.352	1453.6
8.79	880	2.5	NaN	5.7656	10.614	7.3597	-182.27	16.596	7.5017	-30.563	-672.39	1082.1	35.836	779.96	1088	56.476	27.59	0	0	2.2399	5.0072	-10.905	-19.632	3.148	-4.8883	10.845	16.364	5.3879	0.11896	-0.05931	-3.2683	1453.9
8.8	881	2.5	NaN	5.7607	10.623	7.3814	-182.33	16.649	7.5778	-30.621	-672.42	1082.1	36.084	780.18	1088	56.901	28.404	0	0	2.2566	5.0246	-10.905	-19.633	3.1315	-4.963	10.855	16.417	5.3881	0.061545	-0.049734	-3.2158	1454.1
8.81	882	2.5	NaN	5.771	10.642	7.3654	-182.42	16.81	7.5438	-30.556	-672.48	1082.1	36.033	780.38	1088.1	56.588	27.666	0	0	2.2932	5.0627	-10.906	-19.633	3.1468	-5.0405	10.877	16.575	5.44	0.022219	-0.028413	-3.0582	1454.4
8.82	883	2.5	NaN	5.7858	10.666	7.3568	-182.52	17.036	7.4619	-30.508	-672.54	1082.2	35.881	780.6	1088.2	56.747	28.005	0	0	2.4061	5.1801	-10.906	-19.633	3.17	-5.133	10.904	16.797	5.5761	0.047077	-0.0012636	-2.8363	1454.7
8.83	884	2.5	NaN	5.8006	10.692	7.3588	-182.62	17.272	7.3212	-30.491	-672.57	1082.2	35.587	780.85	1088.3	56.956	26.661	0	0	2.4983	5.2759	-10.905	-19.633	3.1975	-5.2223	10.933	17.032	5.6958	0.053574	0.027407	-2.6014	1454.9
8.84	885	2.5	NaN	5.8118	10.718	7.351	-182.69	17.437	7.0651	-30.448	-672.58	1082.2	34.955	781.09	1088.3	56.825	27.986	0	0	2.578	5.3587	-10.905	-19.632	3.2357	-5.2645	10.956	17.198	5.8137	0.094201	0.051493	-2.4341	1455.2
8.85	886	2.5	NaN	5.819	10.733	7.3611	-182.79	17.705	7.3353	-30.477	-672.62	1082.2	35.844	781.33	1088.6	56.545	27.9	0	0	2.6394	5.4226	-10.904	-19.632	3.2073	-5.397	10.983	17.456	5.8466	0.025512	0.078193	-2.1761	1455.5
8.86	887	2.5	NaN	5.8404	10.772	7.3672	-182.85	17.952	7.3835	-30.45	-672.59	1082.3	36.005	781.65	1088.7	56.651	26.335	0	0	2.6858	5.4708	-10.904	-19.632	3.2239	-5.4695	11.026	17.698	5.9097	0.0012751	0.12142	-1.9332	1455.8
8.87	888	2.5	NaN	5.856	10.8	7.367	-182.92	18.194	7.3732	-30.427	-672.59	1082.3	35.988	782.02	1088.8	56.725	25.897	0	0	2.8355	5.6265	-10.905	-19.632	3.2418	-5.5357	11.056	17.938	6.0773	0.090799	0.1511	-1.6945	1456.1
8.88	889	2.5	NaN	5.8577	10.801	7.3605	-183.01	18.489	7.3784	-30.437	-672.65	1082.3	36.073	782.46	1088.9	56.641	26.701	0	0	2.9739	5.7704	-10.906	-19.633	3.2407	-5.6312	11.062	18.228	6.2146	0.13921	0.15633	-1.4049	1456.6
8.89	890	2.5	NaN	5.8873	10.835	7.3546	-183.13	19.089	6.9946	-30.379	-672.67	1082.3	35.117	783.19	1089.1	56.593	26.07	0	0	3.031	5.8297	-10.906	-19.633	3.3114	-5.7069	11.1	18.824	6.3424	0.12283	0.19471	-0.80942	1457.3
8.9	891	2.5	NaN	5.9069	10.845	7.3641	-183.23	19.613	6.7366	-30.383	-672.7	1082.3	34.514	783.27	1089.4	56.392	28.056	0	0	3.0782	5.8788	-10.906	-19.634	3.3548	-5.7804	11.123	19.334	6.433	0.098429	0.21728	-0.29938	1457.4
8.91	892	2.5	NaN	5.9302	10.856	7.3763	-183.31	20.087	6.7376	-30.386	-672.69	1082.3	34.613	783.76	1089.6	55.817	26.512	0	0	3.0868	5.8878	-10.908	-19.636	3.3749	-5.8692	11.143	19.8	6.4617	0.018569	0.23489	0.16437	1457.9
8.92	893	2.5	NaN	5.9543	10.869	7.3846	-183.37	20.431	6.9785	-30.371	-672.67	1082.4	35.348	784.54	1089.7	55.429	26.374	0	0	3.1315	5.9342	-10.91	-19.638	3.3721	-5.9568	11.159	20.142	6.5036	-0.0226	0.24839	0.50395	1458.7
8.93	894	2.5	NaN	5.9699	10.875	7.3824	-183.39	20.513	7.3635	-30.337	-672.67	1082.4	36.448	785.09	1089.8	55.202	25.131	0	0	3.1792	5.9838	-10.912	-19.64	3.3469	-6.0102	11.165	20.224	6.5261	-0.026421	0.25248	0.58405	1459.3
8.94	895	72	NaN	6.0108	10.865	7.3979	-183.55	21.664	6.9427	-30.313	-672.72	1082.3	35.488	786.65	1090.2	55.226	31.926	0	0	3.2006	6.0061	-10.916	-19.644	3.4292	-6.1279	11.173	21.356	6.6298	-0.12179	0.25639	1.7118	1460.9
8.95	896	72	NaN	6.0305	10.867	7.3843	-183.6	21.998	6.8657	-30.256	-672.7	1082.3	35.36	787.29	1090.4	55.337	29.472	0	0	3.2215	6.0278	-10.921	-19.648	3.4572	-6.1736	11.182	21.682	6.6788	-0.14579	0.26171	2.0338	1461.5
8.96	897	72	0	6.0363	10.864	7.3969	-183.67	22.369	6.7674	-30.285	-672.69	1082.3	35.186	787.85	1090.6	55.207	24.005	0	0	3.2614	6.0693	-10.924	-19.652	3.4697	-6.2367	11.186	22.046	6.7311	-0.16738	0.26205	2.3944	1462
8.97	898	72	NaN	6.0442	10.852	7.4014	-183.79	22.897	6.6689	-30.286	-672.68	1082.3	35.064	788.68	1090.9	55.42	27.493	0	0	3.2221	6.0284	-10.928	-19.656	3.4837	-6.3523	11.186	22.564	6.7058	-0.32391	0.25736	2.9079	1462.8
8.98	899	72	NaN	6.0585	10.832	7.3902	-183.93	23.509	6.6202	-30.237	-672.66	1082.3	35.091	789.84	1091.2	54.799	25.606	0	0	3.112	5.914	-10.933	-19.66	3.5008	-6.4893	11.178	23.163	6.6129	-0.57534	0.24547	3.5033	1464
8.99	900	72	NaN	6.0645	10.806	7.4018	-183.91	23.757	6.7466	-30.275	-672.69	1082.3	35.403	790.77	1091.2	54.34	24.096	0	0	3.002	5.7996	-10.937	-19.664	3.4948	-6.4841	11.154	23.409	6.4968	-0.68455	0.21716	3.745	1465
9	901	72	NaN	6.0582	10.782	7.4029	-183.97	24.225	6.7185	-30.31	-672.68	1082.3	35.382	791.71	1091.4	51.626	27.158	0	0	2.8919	5.6852	-10.941	-19.669	3.4897	-6.5377	11.138	23.869	6.3816	-0.85259	0.19748	4.2006	1465.9
9.01	902	72	NaN	6.0582	10.755	7.3959	-184.09	24.604	6.6994	-30.308	-672.68	1082.3	35.502	792.47	1091.6	51.68	37.676	0	0	2.7819	5.5707	-10.945	-19.673	3.4864	-6.657	11.121	24.239	6.2683	-1.0863	0.17532	4.5658	1466.7
9.02	903	72	NaN	6.0619	10.726	7.3839	-184.17	24.952	6.7023	-30.294	-672.7	1082.3	35.627	793.3	1091.9	46.071	33.513	0	0	2.6718	5.4563	-10.949	-19.677	3.4872	-6.7463	11.1	24.578	6.1591	-1.29	0.1509	4.9012	1467.5
9.03	904	72	NaN	6.0659	10.697	7.371	-184.16	25.368	6.7246	-30.292	-672.7	1082.3	35.622	794.32	1092.1	45.284	24.005	0	0	2.5618	5.3419	-10.954	-19.681	3.4932	-6.7329	11.08	24.984	6.055	-1.391	0.12679	5.3031	1468.5
9.04	905	72	NaN	6.0767	10.674	7.3659	-184.15	25.93	6.7783	-30.304	-672.71	1082.3	35.748	794.72	1092.4	46.654	24.005	0	0	2.4517	5.2275	-10.958	-19.685	3.4995	-6.7321	11.07	25.534	5.9512	-1.5046	0.11214	5.849	1469
9.05	906	72	NaN	6.0881	10.662	7.3658	-184.25	26.271	6.8974	-30.346	-672.7	1082.3	36.252	795.67	1092.6	24.044	24.005	0	0	2.3417	5.1131	-10.962	-19.69	3.4912	-6.8422	11.066	25.868	5.8329	-1.7291	0.10381	6.1779	1469.9
9.06	907	72	NaN	6.1006	10.657	7.3522	-184.29	26.487	6.9149	-30.328	-672.7	1082.3	36.369	796.48	1092.8	28.538	28.488	0	0	2.3165	5.0869	-10.965	-19.692	3.5012	-6.8925	11.065	26.078	5.8177	-1.8056	0.10048	6.3862	1470.7
9.07	908	72	NaN	6.1137	10.654	7.3385	-184.3	26.624	6.8626	-30.296	-672.7	1082.3	36.197	797.13	1092.9	23.649	34.156	0	0	2.3143	5.0846	-10.967	-19.695	3.5234	-6.893	11.066	26.213	5.8377	-1.8084	0.09851	6.5181	1471.4
9.08	909	72	NaN	6.1264	10.652	7.3513	-184.33	26.725	6.8569	-30.349	-672.7	1082.3	36.192	797.84	1092.9	23.649	38.733	0	0	2.3342	5.1053	-10.97	-19.698	3.5355	-6.9246	11.065	26.311	5.8698	-1.8193	0.094745	6.6134	1472.1
9.09	910	72	NaN	6.1451	10.653	7.3445	-184.36	26.865	6.9365	-30.338	-672.72	1082.3	36.352	798.68	1093.1	23.649	32.169	0	0	2.3753	5.148	-10.973	-19.701	3.55	-6.9513	11.072	26.445	5.9253	-1.8033	0.098933	6.7447	1473
9.1	911	72	NaN	6.157	10.667	7.3329	-184.31	26.933	7.0001	-30.309	-672.73	1082.3	36.408	799.49	1093.2	23.649	27.746	0	0	2.4364	5.2115	-10.976	-19.703	3.5623	-6.9028	11.09	26.51	5.9987	-1.6913	0.11396	6.8074	1473.8
9.11	912	72	NaN	6.1666	10.68	7.3233	-184.24	26.968	6.9693	-30.276	-672.75	1082.3	36.192	800.12	1093.3	23.649	28.143	0	0	2.5129	5.2911	-10.978	-19.706	3.5827	-6.821	11.105	26.542	6.0955	-1.5299	0.12669	6.8362	1474.4
9.12	913	72	NaN	6.1756	10.69	7.32	-184.17	26.976	6.8969	-30.248	-672.77	1082.3	35.86	800.66	1093.4	23.649	24.005	0	0	2.6091	5.3911	-10.982	-19.709	3.6066	-6.7359	11.119	26.547	6.2157	-1.3447	0.1369	6.8379	1475
9.13	914	72	NaN	6.1824	10.716	7.3264	-184.1	26.926	7.0262	-30.231	-672.77	1082.3	36.041	801.54	1093.4	23.649	24.005	0	0	2.6718	5.4563	-10.986	-19.713	3.6086	-6.6736	11.146	26.496	6.2805	-1.2172	0.16016	6.7828	1475.8
9.14	915	72	NaN	6.1846	10.728	7.3196	-184.03	26.853	7.1027	-30.189	-672.8	1082.3	36.063	802.06	1093.4	23.649	24.005	0	0	2.7168	5.5031	-10.99	-19.718	3.6125	-6.6019	11.159	26.422	6.3294	-1.0988	0.16824	6.7044	1476.4
9.15	916	72	NaN	6.1859	10.735	7.3214	-183.99	26.787	7.1697	-30.175	-672.82	1082.3	36.149	802.38	1093.4	23.649	24.005	0	0	2.7036	5.4893	-10.995	-19.722	3.6117	-6.5637	11.165	26.357	6.3152	-1.0743	0.1702	6.6348	1476.7
9.16	917	72	NaN	6.1835	10.748	7.3253	-183.9	26.7	7.2226	-30.161	-672.82	1082.4	36.078	802.66	1093.4	23.649	24.005	0	0	2.6995	5.4851	-10.999	-19.726	3.6131	-6.4676	11.177	26.272	6.3126	-0.98248	0.17783	6.5458	1477
9.17	918	72	NaN	6.1763	10.77	7.3282	-183.72	26.586	7.2575	-30.133	-672.81	1082.4	35.747	803.01	1093.4	23.649	24.005	0	0	2.7062	5.4921	-11.003	-19.73	3.6204	-6.2753	11.199	26.157	6.3266	-0.7832	0.19637	6.4265	1477.3
9.18	919	72	NaN	6.1725	10.784	7.3507	-183.63	26.51	7.2844	-30.172	-672.8	1082.4	35.621	803.13	1093.4	23.649	24.005	0	0	2.6667	5.4509	-11.006	-19.733	3.6201	-6.1858	11.212	26.082	6.2868	-0.73484	0.20598	6.3489	1477.4
9.19	920	72	NaN	6.1579	10.787	7.3809	-183.55	26.424	7.2975	-30.264	-672.8	1082.4	35.468	803.22	1093.4	23.649	24.005	0	0	2.6162	5.3985	-11.008	-19.736	3.608	-6.1026	11.213	25.998	6.2242	-0.70407	0.20421	6.2623	1477.5
9.2	921	72	NaN	6.1486	10.783	7.3809	-183.43	26.244	7.2339	-30.251	-672.79	1082.3	34.966	803.4	1093.3	23.649	24.005	0	0	2.5127	5.2909	-11.012	-19.74	3.619	-5.9556	11.207	25.82	6.1317	-0.66473	0.19489	6.08	1477.7
9.21	922	72	NaN	6.1449	10.773	7.3683	-183.28	26.031	7.2068	-30.189	-672.79	1082.3	34.503	803.56	1093.2	23.649	24.005	0	0	2.3968	5.1704	-11.017	-19.745	3.6358	-5.7863	11.195	25.609	6.0327	-0.61588	0.17825	5.8642	1477.8
9.22	923	72	NaN	6.1433	10.757	7.3762	-183.15	25.887	7.366	-30.2	-672.8	1082.3	34.636	803.56	1093.1	23.649	24.005	0	0	2.3669	5.1393	-11.021	-19.749	3.6288	-5.6668	11.175	25.469	5.9956	-0.52755	0.1538	5.7198	1477.8
9.23	924	72	NaN	6.1561	10.747	7.3887	-183.04	25.8	7.4476	-30.23	-672.79	1082.3	34.616	803.46	1093	23.649	24.005	0	0	2.3021	5.072	-11.026	-19.753	3.6409	-5.5575	11.162	25.385	5.943	-0.48551	0.13645	5.6315	1477.7
9.24	925	72	NaN	6.1612	10.743	7.3851	-182.95	25.706	7.4592	-30.212	-672.79	1082.3	34.427	803.37	1092.9	23.649	24.005	0	0	2.1892	4.9546	-11.03	-19.758	3.6539	-5.4614	11.156	25.294	5.8431	-0.50682	0.12518	5.5357	1477.6
9.25	926	72	NaN	6.1721	10.735	7.3771	-182.86	25.598	7.4574	-30.185	-672.79	1082.3	34.173	803.22	1092.8	23.649	24.005	0	0	2.1242	4.887	-11.039	-19.767	3.6755	-5.3539	11.145	25.189	5.7997	-0.4669	0.10511	5.4222	1477.5
9.26	927	72	NaN	6.1855	10.727	7.3685	-182.75	25.48	7.4658	-30.165	-672.8	1082.3	33.909	803	1092.7	23.649	24.005	0	0	2.081	4.8421	-11.049	-19.777	3.6995	-5.2331	11.131	25.075	5.7805	-0.39102	0.082064	5.2987	1477.2
9.27	928	72	NaN	6.1815	10.731	7.3582	-182.64	25.365	7.4861	-30.153	-672.8	1082.3	33.665	802.72	1092.6	23.649	24.005	0	0	2.0943	4.8559	-11.053	-19.781	3.705	-5.1173	11.13	24.967	5.7993	-0.26144	0.076454	5.186	1476.9
9.28	929	72	NaN	6.1858	10.734	7.3516	-182.57	25.293	7.5517	-30.131	-672.81	1082.3	33.654	802.49	1092.4	23.649	24.005	0	0	2.1053	4.8674	-11.057	-19.785	3.7101	-5.043	11.128	24.899	5.8155	-0.17565	0.070235	5.1144	1476.7
9.29	930	72	NaN	6.1878	10.743	7.3496	-182.48	25.174	7.6532	-30.114	-672.8	1082.3	33.663	802.22	1092.2	24.077	24.005	0	0	2.0489	4.8086	-11.061	-19.788	3.7119	-4.9519	11.13	24.788	5.7608	-0.14328	0.069043	4.9998	1476.4
9.3	931	72	NaN	6.1857	10.75	7.353	-182.41	25.085	7.7255	-30.118	-672.8	1082.3	33.641	801.99	1092.1	26.225	24.294	0	0	1.9824	4.7396	-11.064	-19.791	3.7101	-4.8809	11.131	24.704	5.6926	-0.14128	0.067208	4.9131	1476.2
9.31	932	72	NaN	6.1787	10.751	7.3635	-182.37	25.06	7.7362	-30.153	-672.81	1082.3	33.539	801.76	1092	27.088	27.077	0	0	1.8993	4.6532	-11.067	-19.794	3.7055	-4.8402	11.131	24.681	5.6048	-0.18702	0.064141	4.8868	1476
9.32	933	72	NaN	6.1672	10.77	7.3884	-182.29	25.005	7.7406	-30.218	-672.8	1082.3	33.279	801.19	1091.9	27.424	25.302	0	0	1.8091	4.5594	-11.071	-19.798	3.7005	-4.7568	11.142	24.633	5.5097	-0.19743	0.071278	4.8347	1475.4
9.33	934	72	NaN	6.17	10.801	7.3711	-182.19	24.911	7.8327	-30.14	-672.8	1082.3	33.191	800.46	1091.7	30.094	29.31	0	0	1.7085	4.4548	-11.075	-19.803	3.7085	-4.6564	11.165	24.548	5.417	-0.20164	0.089681	4.7449	1474.7
9.34	935	72	NaN	6.171	10.818	7.3853	-182.13	24.825	7.9342	-30.18	-672.8	1082.3	33.233	799.96	1091.5	29.465	29.276	0	0	1.486	4.2234	-11.082	-19.809	3.7056	-4.5969	11.175	24.468	5.1916	-0.37352	0.092875	4.6586	1474.2
9.35	936	72	NaN	6.1733	10.83	7.4069	-182.09	24.742	7.9921	-30.255	-672.81	1082.3	33.201	799.54	1091.4	33.987	33.203	0	0	1.3473	4.0792	-11.086	-19.814	3.7054	-4.5567	11.181	24.391	5.0527	-0.47751	0.094567	4.5775	1473.7
9.36	937	72	NaN	6.1824	10.851	7.3976	-182.05	24.654	7.9687	-30.233	-672.81	1082.3	32.903	798.98	1091.2	34.291	33.41	0	0	1.334	4.0654	-11.087	-19.815	3.726	-4.5028	11.197	24.308	5.06	-0.43737	0.11038	4.4937	1473.2
9.37	938	72	NaN	6.1923	10.871	7.3872	-182.03	24.583	7.9393	-30.2	-672.8	1082.3	32.648	798.55	1091.1	34.555	35.166	0	0	1.2981	4.0281	-11.088	-19.815	3.7464	-4.4739	11.213	24.24	5.0445	-0.44583	0.12541	4.4253	1472.7
9.38	939	72	NaN	6.1983	10.875	7.3909	-182.01	24.51	7.9286	-30.222	-672.83	1082.3	32.443	798.11	1091	37.283	36.198	0	0	1.2149	3.9416	-11.088	-19.815	3.7589	-4.4497	11.214	24.171	4.9737	-0.50813	0.12597	4.356	1472.3
9.39	940	72	NaN	6.2066	10.884	7.3935	-181.99	24.393	7.9933	-30.236	-672.84	1082.4	32.43	797.6	1090.9	35.619	36.967	0	0	1.1051	3.8275	-11.088	-19.816	3.7663	-4.4329	11.217	24.06	4.8715	-0.60537	0.12885	4.2448	1471.8
9.4	941	72	NaN	6.214	10.9	7.3932	-181.97	24.233	8.075	-30.239	-672.83	1082.4	32.449	797.04	1090.7	39.155	35.966	0	0	0.98275	3.7002	-11.088	-19.816	3.7719	-4.4167	11.225	23.909	4.7546	-0.7165	0.13698	4.0926	1471.2
9.41	942	72	NaN	6.2102	10.916	7.3955	-181.96	24.062	8.0257	-30.26	-672.84	1082.4	32.097	796.43	1090.5	40.562	40.586	0	0	0.8998	3.614	-11.087	-19.814	3.78	-4.387	11.233	23.745	4.6798	-0.77295	0.14665	3.9304	1470.6
9.42	943	72	NaN	6.2132	10.921	7.3916	-181.94	23.981	8.0647	-30.251	-672.83	1082.4	32.108	796.26	1090.4	41.869	38.896	0	0	0.84939	3.5616	-11.085	-19.812	3.7825	-4.3712	11.235	23.667	4.6319	-0.80965	0.15088	3.8554	1470.4
9.43	944	72	NaN	6.2062	10.926	7.396	-181.93	23.823	8.1825	-30.257	-672.83	1082.4	32.242	795.81	1090.3	45.57	41.638	0	0	0.85935	3.5719	-11.082	-19.81	3.7694	-4.3658	11.234	23.515	4.6288	-0.79386	0.15154	3.7057	1470
9.44	945	72	NaN	6.1988	10.929	7.4037	-181.92	23.631	8.2585	-30.264	-672.84	1082.4	32.204	795.18	1090.1	46.311	43.521	0	0	0.82554	3.5368	-11.079	-19.807	3.7622	-4.3538	11.229	23.33	4.5877	-0.81697	0.14971	3.5235	1469.4
9.45	946	72	NaN	6.1952	10.928	7.4098	-181.9	23.432	8.2509	-30.263	-672.85	1082.4	31.924	794.51	1089.9	48.488	47.435	0	0	0.77226	3.4814	-11.077	-19.804	3.7685	-4.3263	11.222	23.138	4.5407	-0.84495	0.14568	3.3341	1468.7
9.46	947	72	NaN	6.1899	10.923	7.4074	-181.87	23.217	8.2691	-30.246	-672.89	1082.4	31.763	793.93	1089.8	48.896	47.668	0	0	0.80196	3.5123	-11.073	-19.801	3.7692	-4.2883	11.211	22.929	4.5712	-0.77602	0.13776	3.1277	1468.1
9.47	948	72	NaN	6.1953	10.915	7.4187	-181.8	22.862	8.3667	-30.253	-672.9	1082.4	31.749	792.89	1089.5	51.25	49.608	0	0	0.88151	3.595	-11.07	-19.797	3.7732	-4.2174	11.195	22.583	4.6547	-0.62241	0.12534	2.7857	1467.1
9.48	949	72	NaN	6.2033	10.911	7.4168	-181.76	22.691	8.4151	-30.235	-672.9	1082.4	31.756	792.34	1089.4	51.921	49.886	0	0	0.87482	3.588	-11.065	-19.792	3.7807	-4.1871	11.186	22.415	4.6555	-0.59904	0.12178	2.6224	1466.6
9.49	950	72	NaN	6.2122	10.908	7.3991	-181.75	22.516	8.4733	-30.182	-672.91	1082.3	31.831	791.95	1089.3	49.974	49.935	0	0	0.89876	3.6129	-11.06	-19.787	3.7881	-4.1716	11.181	22.243	4.6869	-0.55871	0.12101	2.4561	1466.2
9.5	951	72	NaN	6.2201	10.907	7.3742	-181.71	22.169	8.5893	-30.108	-672.91	1082.3	31.988	791.33	1089.1	53.274	48.059	0	0	0.99814	3.7162	-11.055	-19.783	3.7918	-4.14	11.172	21.904	4.7899	-0.42375	0.11677	2.1216	1465.6
9.51	952	72	NaN	6.2178	10.9	7.4049	-181.7	22.097	8.5482	-30.208	-672.92	1082.3	31.849	791.13	1089.1	51.144	48.675	0	0	1.0353	3.7549	-11.05	-19.777	3.7906	-4.1249	11.163	21.834	4.8259	-0.36998	0.11347	2.0567	1465.4
9.52	953	72	NaN	6.2049	10.896	7.4177	-181.64	21.812	8.5873	-30.267	-672.94	1082.4	31.857	790.44	1088.9	52.409	48.48	0	0	1.0386	3.7583	-11.044	-19.771	3.774	-4.0698	11.153	21.556	4.8126	-0.31144	0.1088	1.7841	1464.7
9.53	954	72	NaN	6.1966	10.897	7.4075	-181.58	21.532	8.7486	-30.24	-672.95	1082.4	32.23	789.78	1088.8	50.291	48.896	0	0	1.0308	3.7501	-11.035	-19.763	3.7511	-4.0232	11.15	21.279	4.7818	-0.2731	0.11416	1.5162	1464.1
9.54	955	72	NaN	6.1922	10.899	7.3905	-181.49	21.318	8.8777	-30.18	-672.95	1082.4	32.538	789.22	1088.7	50.356	50.442	0	0	1.0228	3.7419	-11.027	-19.755	3.7361	-3.9454	11.149	21.069	4.7589	-0.20349	0.12178	1.3141	1463.5
9.55	956	72	NaN	6.1837	10.893	7.3951	-181.32	21.173	8.7127	-30.197	-672.97	1082.4	32.005	788.67	1088.6	51.628	50.398	0	0	0.97934	3.6967	-11.025	-19.752	3.7469	-3.7563	11.138	20.928	4.7262	-0.059632	0.11303	1.1756	1463
9.56	957	72	NaN	6.1805	10.895	7.3832	-181.39	20.878	8.7392	-30.154	-672.99	1082.4	32.137	788.25	1088.5	51.893	49.712	0	0	0.96515	3.6819	-11.023	-19.75	3.7395	-3.8354	11.135	20.638	4.7047	-0.15342	0.11222	0.88819	1462.6
9.57	958	72	NaN	6.1799	10.897	7.3844	-181.4	20.751	8.6931	-30.159	-672.99	1082.4	32.028	787.98	1088.4	49.598	48.686	0	0	1.0416	3.7614	-11.021	-19.748	3.7426	-3.833	11.134	20.513	4.7841	-0.071646	0.11356	0.76498	1462.3
9.58	959	72	NaN	6.1765	10.902	7.3977	-181.35	20.583	8.594	-30.197	-673	1082.4	31.761	787.62	1088.3	51.225	47.908	0	0	1.0135	3.7322	-11.019	-19.747	3.7475	-3.7838	11.136	20.349	4.761	-0.051586	0.11627	0.60222	1461.9
9.59	960	72	NaN	6.1712	10.913	7.4156	-181.29	20.288	8.5209	-30.243	-673	1082.4	31.573	787.13	1088.2	52.63	50.481	0	0	0.91742	3.6323	-11.018	-19.746	3.747	-3.7191	11.14	20.061	4.6644	-0.086751	0.12193	0.31514	1461.5
9.6	961	72	NaN	6.1746	10.934	7.4188	-181.23	19.927	8.6754	-30.242	-672.99	1082.4	32.019	786.8	1087.9	51.627	50.164	0	0	0.90886	3.6234	-11.018	-19.746	3.7323	-3.6752	11.152	19.708	4.6412	-0.051743	0.13447	-0.037046	1461.1
9.61	962	72	NaN	6.172	10.941	7.4115	-181.07	19.849	8.6712	-30.231	-673	1082.4	32.024	786.1	1087.9	51.602	50.486	0	0	0.88913	3.6029	-11.018	-19.746	3.7289	-3.5181	11.158	19.632	4.618	0.084852	0.13996	-0.11349	1460.4
9.62	963	72	NaN	6.1724	10.949	7.4022	-181.04	19.555	8.8236	-30.206	-673.01	1082.4	32.499	785.79	1087.9	50.809	48.397	0	0	0.82775	3.5391	-11.019	-19.746	3.7111	-3.4998	11.165	19.339	4.5389	0.039272	0.14585	-0.40761	1460.2
9.63	964	72	NaN	6.177	10.957	7.3895	-181.05	19.222	8.9771	-30.158	-673.01	1082.4	32.992	785.62	1087.8	49.952	49.161	0	0	0.76822	3.4772	-11.02	-19.747	3.6979	-3.5262	11.171	19.009	4.4662	-0.049014	0.15131	-0.73852	1460
9.64	965	72	NaN	6.1826	10.962	7.3789	-181.02	18.996	8.9475	-30.103	-673.02	1082.4	32.981	785.29	1087.7	52.903	49.874	0	0	0.71526	3.4221	-11.019	-19.747	3.7056	-3.4978	11.172	18.786	4.4209	-0.075645	0.15251	-0.96103	1459.7
9.65	966	72	NaN	6.1694	10.957	7.4167	-180.99	18.559	8.5599	-30.2	-673.04	1082.4	32.038	784.64	1087.4	51.633	51.938	0	0	0.6603	3.365	-11.019	-19.747	3.7245	-3.4301	11.154	18.362	4.3848	-0.065051	0.13518	-1.3849	1459
9.66	967	72	NaN	6.1746	10.955	7.4015	-180.96	18.374	8.6952	-30.128	-673.03	1082.4	32.526	784.19	1087.5	52.146	50.264	0	0	0.60373	3.3062	-11.019	-19.746	3.7126	-3.4188	11.155	18.174	4.3164	-0.11263	0.13676	-1.5724	1458.6
9.67	968	72	NaN	6.1821	10.954	7.3975	-180.92	18.1	8.8345	-30.079	-673.02	1082.4	33.032	783.88	1087.4	52.709	50.245	0	0	0.60104	3.3034	-11.019	-19.746	3.7017	-3.3972	11.153	17.901	4.3027	-0.09381	0.13428	-1.8455	1458.3
9.68	969	72	NaN	6.1877	10.95	7.4013	-180.87	17.783	8.8443	-30.051	-673.03	1082.4	33.18	783.61	1087.3	49.545	50.571	0	0	0.59552	3.2976	-11.019	-19.747	3.7021	-3.3536	11.144	17.59	4.2976	-0.055909	0.12468	-2.157	1458
9.69	970	72	NaN	6.1901	10.942	7.3897	-180.82	17.593	8.7148	-29.982	-673.07	1082.4	32.928	783.31	1087.2	52.249	50.467	0	0	0.56239	3.2632	-11.02	-19.748	3.7167	-3.2955	11.131	17.404	4.2791	-0.03228	0.11044	-2.3436	1457.7
9.7	971	72	NaN	6.1859	10.941	7.3946	-180.8	17.434	8.7187	-29.97	-673.07	1082.4	33.069	783	1087.1	51.773	49.577	0	0	0.51445	3.2134	-11.021	-19.749	3.7069	-3.2748	11.13	17.246	4.2213	-0.061406	0.10864	-2.5029	1457.4
9.71	972	72	NaN	6.1898	10.945	7.4081	-180.79	17.325	8.7243	-29.977	-673.06	1082.4	33.15	782.84	1087.1	52.568	49.657	0	0	0.4558	3.1524	-11.021	-19.749	3.7071	-3.2718	11.132	17.139	4.1629	-0.11942	0.11037	-2.6103	1457.3
9.72	973	72	NaN	6.1932	10.952	7.4221	-180.77	17.159	8.7148	-29.985	-673.05	1082.4	33.218	782.56	1087	51.094	50.162	0	0	0.43586	3.1317	-11.022	-19.75	3.707	-3.2589	11.136	16.975	4.1428	-0.12721	0.11349	-2.7749	1457
9.73	974	72	NaN	6.1926	10.96	7.435	-180.74	16.93	8.6678	-29.99	-673.04	1082.4	33.234	782.16	1086.9	50.886	49.056	0	0	0.45247	3.1489	-11.024	-19.752	3.7049	-3.2321	11.14	16.75	4.1573	-0.083132	0.11558	-3.0013	1456.6
9.74	975	72	NaN	6.1892	10.963	7.4517	-180.73	16.745	8.5469	-29.995	-673.07	1082.4	33.044	781.81	1086.8	51.699	50.098	0	0	0.38113	3.0748	-11.025	-19.753	3.7082	-3.2118	11.138	16.57	4.0893	-0.13704	0.11314	-3.1831	1456.3
9.75	976	72	NaN	6.1908	10.965	7.4724	-180.8	16.571	8.5319	-30.045	-673.11	1082.4	33.253	781.52	1086.8	50.725	50.634	0	0	0.30909	2.9999	-11.026	-19.753	3.6991	-3.2871	11.138	16.398	4.0082	-0.28726	0.11191	-3.3558	1456
9.76	977	72	NaN	6.1936	10.971	7.4636	-180.76	16.398	8.6127	-30.011	-673.14	1082.4	33.564	781.31	1086.7	51.626	49.355	0	0	0.29579	2.986	-11.025	-19.753	3.6908	-3.2608	11.141	16.228	3.9866	-0.2748	0.11592	-3.5248	1455.8
9.77	978	72	NaN	6.1985	10.98	7.4518	-180.7	16.269	8.6623	-29.964	-673.15	1082.4	33.732	781.14	1086.6	52.393	50.963	0	0	0.25931	2.9481	-11.025	-19.753	3.6906	-3.2087	11.147	16.102	3.9499	-0.26055	0.122	-3.6511	1455.7
9.78	979	72	NaN	6.2043	10.989	7.4557	-180.69	16.199	8.608	-29.961	-673.13	1082.4	33.641	781	1086.6	51.427	50.076	0	0	0.20288	2.8894	-11.026	-19.754	3.6999	-3.1929	11.155	16.033	3.9028	-0.30347	0.12833	-3.7207	1455.5
9.79	980	72	NaN	6.2033	10.994	7.4615	-180.69	16.108	8.5557	-29.984	-673.15	1082.4	33.544	780.97	1086.5	51.185	50.382	0	0	0.23342	2.9212	-11.028	-19.755	3.7017	-3.1954	11.158	15.944	3.9351	-0.27425	0.13008	-3.811	1455.5
9.8	981	72	NaN	6.2018	11.003	7.4803	-180.7	16.061	8.5274	-30.041	-673.15	1082.4	33.517	780.85	1086.5	49.911	50.195	0	0	0.27603	2.9655	-11.03	-19.757	3.6989	-3.198	11.165	15.899	3.9749	-0.23248	0.13544	-3.8577	1455.4
9.81	982	72	NaN	6.2102	11.014	7.4655	-180.7	16.025	8.4706	-30	-673.15	1082.4	33.411	780.7	1086.5	50.072	49.966	0	0	0.30295	2.9935	-11.03	-19.758	3.7128	-3.1926	11.175	15.864	4.0158	-0.19912	0.14486	-3.8934	1455.2
9.82	983	72	NaN	6.2208	11.023	7.4338	-180.7	15.993	8.4049	-29.913	-673.17	1082.4	33.287	780.56	1086.5	52.204	49.911	0	0	0.33076	3.0224	-11.031	-19.758	3.7314	-3.1902	11.183	15.833	4.0622	-0.16783	0.15251	-3.9256	1455.1
9.83	984	72	NaN	6.2218	11.025	7.4167	-180.72	15.965	8.3619	-29.873	-673.19	1082.4	33.235	780.47	1086.4	50.885	51.49	0	0	0.38398	3.0777	-11.032	-19.759	3.7359	-3.2039	11.184	15.806	4.1199	-0.12615	0.15284	-3.9533	1455
9.84	985	72	NaN	6.2156	11.032	7.4149	-180.73	15.975	8.2767	-29.883	-673.22	1082.4	33.04	780.38	1086.4	52.523	50.005	0	0	0.44195	3.138	-11.033	-19.761	3.737	-3.2071	11.191	15.816	4.1789	-0.069153	0.15766	-3.9444	1455
9.85	986	72	NaN	6.218	11.036	7.4224	-180.74	15.974	8.2709	-29.907	-673.23	1082.4	33.047	780.35	1086.4	50.962	48.938	0	0	0.50474	3.2033	-11.036	-19.763	3.7381	-3.2204	11.194	15.816	4.2429	-0.017093	0.15869	-3.9474	1454.9
9.86	987	72	NaN	6.2209	11.044	7.4247	-180.75	15.976	8.2761	-29.902	-673.23	1082.4	33.075	780.35	1086.4	51.572	48.644	0	0	0.46565	3.1626	-11.038	-19.766	3.7401	-3.2327	11.202	15.818	4.2057	-0.070088	0.16365	-3.9478	1454.9
9.87	988	72	NaN	6.2224	11.053	7.4222	-180.76	15.987	8.2634	-29.875	-673.23	1082.4	33.043	780.35	1086.4	53.349	48.993	0	0	0.43381	3.1295	-11.041	-19.768	3.7439	-3.2378	11.211	15.828	4.1777	-0.10825	0.17065	-3.94	1455
9.88	989	72	NaN	6.2248	11.053	7.4269	-180.76	16.005	8.2246	-29.874	-673.26	1082.4	32.922	780.35	1086.5	49.931	48.781	0	0	0.53223	3.2319	-11.041	-19.769	3.7512	-3.2307	11.212	15.846	4.2834	0.001156	0.17059	-3.9232	1455
9.89	990	72	NaN	6.2268	11.069	7.4265	-180.78	15.998	8.2714	-29.838	-673.26	1082.4	33.055	780.46	1086.5	52.16	49.037	0	0	0.63038	3.3339	-11.042	-19.77	3.7495	-3.2601	11.228	15.839	4.3799	0.073808	0.18533	-3.931	1455.1
9.9	991	72	NaN	6.2177	11.073	7.4475	-180.8	16.012	8.3219	-29.88	-673.27	1082.4	33.179	780.55	1086.5	50.964	49.738	0	0	0.72629	3.4336	-11.045	-19.772	3.734	-3.2878	11.232	15.853	4.4603	0.14577	0.18761	-3.9192	1455.2
9.91	992	72	NaN	6.211	11.075	7.4625	-180.81	16.042	8.3773	-29.912	-673.29	1082.4	33.316	780.59	1086.5	51.726	48.904	0	0	0.75474	3.4632	-11.048	-19.775	3.7208	-3.3013	11.235	15.883	4.4756	0.16189	0.18689	-3.8922	1455.3
9.92	993	72	NaN	6.2106	11.082	7.4622	-180.81	16.08	8.4325	-29.901	-673.29	1082.4	33.457	780.6	1086.5	50.558	48.929	0	0	0.69803	3.4042	-11.051	-19.779	3.7154	-3.3029	11.242	15.92	4.4134	0.10138	0.1902	-3.859	1455.3
9.93	994	72	NaN	6.196	11.098	7.4829	-180.83	16.108	8.4585	-29.964	-673.27	1082.4	33.477	780.71	1086.5	51.184	50.494	0	0	0.71507	3.4219	-11.053	-19.781	3.6976	-3.3309	11.258	15.948	4.4126	0.091078	0.20489	-3.8323	1455.4
9.94	995	72	NaN	6.1983	11.096	7.4773	-180.84	16.11	8.4673	-29.941	-673.28	1082.4	33.482	780.78	1086.5	52.873	50.572	0	0	0.75116	3.4595	-11.054	-19.782	3.7008	-3.3377	11.256	15.95	4.452	0.12172	0.20211	-3.8318	1455.4
9.95	996	72	NaN	6.2047	11.096	7.4644	-180.86	16.115	8.5162	-29.882	-673.29	1082.4	33.597	780.92	1086.5	51.956	47.314	0	0	0.78439	3.494	-11.056	-19.783	3.7052	-3.3624	11.258	15.953	4.4896	0.13166	0.20163	-3.8302	1455.6
9.96	997	72	NaN	6.2114	11.097	7.4641	-180.89	16.127	8.56	-29.863	-673.3	1082.4	33.686	781.09	1086.5	49.664	49.425	0	0	0.79175	3.5017	-11.058	-19.785	3.7095	-3.3946	11.26	15.965	4.5012	0.10701	0.2018	-3.8205	1455.8
9.97	998	72	NaN	6.216	11.095	7.4899	-180.92	16.147	8.5521	-29.941	-673.31	1082.4	33.613	781.22	1086.5	49.592	49.133	0	0	0.77051	3.4796	-11.06	-19.787	3.7141	-3.4187	11.257	15.985	4.4847	0.0609	0.1976	-3.8026	1455.9
9.98	999	72	NaN	6.2178	11.091	7.4984	-180.94	16.154	8.5841	-29.953	-673.32	1082.4	33.676	781.32	1086.6	50.905	49.43	0	0	0.72585	3.4331	-11.061	-19.789	3.7131	-3.442	11.254	15.991	4.439	-0.0088726	0.19284	-3.7978	1456
9.99	1000	72	NaN	6.2167	11.093	7.4924	-180.96	16.176	8.6015	-29.93	-673.32	1082.4	33.672	781.48	1086.6	51.335	49.712	0	0	0.64603	3.3502	-11.061	-19.789	3.7134	-3.4587	11.257	16.012	4.3594	-0.10849	0.196	-3.7765	1456.2
10	1001	72	NaN	6.2187	11.093	7.4906	-180.97	16.198	8.6107	-29.916	-673.32	1082.4	33.658	781.6	1086.6	52.7	49.376	0	0	0.68985	3.3957	-11.063	-19.79	3.7167	-3.4709	11.258	16.032	4.4065	-0.075156	0.19516	-3.7576	1456.3
10.01	1002	72	NaN	6.2225	11.089	7.4934	-180.98	16.21	8.6173	-29.917	-673.34	1082.4	33.656	781.66	1086.7	52.361	48.457	0	0	0.76679	3.4757	-11.064	-19.792	3.7207	-3.478	11.255	16.045	4.4875	-0.0022443	0.19022	-3.747	1456.4
10.02	1003	72	NaN	6.2231	11.086	7.4919	-180.98	16.212	8.6288	-29.913	-673.36	1082.5	33.679	781.72	1086.7	51.848	49.321	0	0	0.74358	3.4516	-11.066	-19.794	3.7206	-3.4777	11.251	16.047	4.4642	-0.026138	0.18531	-3.7472	1456.5
10.03	1004	72	NaN	6.2265	11.083	7.4926	-181	16.215	8.6243	-29.933	-673.39	1082.5	33.641	781.92	1086.7	51.775	47.698	0	0	0.73306	3.4406	-11.067	-19.795	3.7252	-3.5001	11.25	16.048	4.4582	-0.059424	0.1826	-3.747	1456.7
10.04	1005	72	NaN	6.2289	11.088	7.4824	-181.01	16.216	8.6278	-29.911	-673.41	1082.5	33.634	782.03	1086.7	51.647	49.369	0	0	0.73971	3.4476	-11.068	-19.795	3.7289	-3.5073	11.255	16.048	4.4686	-0.059713	0.18736	-3.7472	1456.8
10.05	1006	72	NaN	6.2302	11.096	7.4775	-181.01	16.23	8.5973	-29.9	-673.42	1082.5	33.539	782.09	1086.8	51.406	50.004	0	0	0.7637	3.4725	-11.068	-19.796	3.7346	-3.5077	11.265	16.061	4.4983	-0.035184	0.19639	-3.7345	1456.9
10.06	1007	72	NaN	6.231	11.107	7.4816	-181.02	16.25	8.5414	-29.914	-673.44	1082.5	33.381	782.13	1086.8	51.828	49.314	0	0	0.79296	3.5029	-11.069	-19.796	3.7411	-3.5102	11.276	16.081	4.5341	-0.0072581	0.20712	-3.7154	1456.9
10.07	1008	72	NaN	6.232	11.116	7.4778	-181.04	16.231	8.5625	-29.9	-673.49	1082.5	33.447	782.3	1086.8	51.417	48.354	0	0	0.81576	3.5266	-11.07	-19.798	3.7404	-3.5275	11.285	16.062	4.5562	-0.00087652	0.21476	-3.7362	1457.2
10.08	1009	72	NaN	6.2304	11.124	7.5029	-181.05	16.249	8.5248	-29.994	-673.53	1082.5	33.349	782.37	1086.8	52.508	49.723	0	0	0.83762	3.5494	-11.072	-19.8	3.7391	-3.5407	11.294	16.08	4.5767	0.008612	0.22121	-3.7198	1457.3
10.09	1010	72	NaN	6.2319	11.139	7.5048	-181.06	16.259	8.5221	-30	-673.54	1082.5	33.358	782.42	1086.8	51	50.464	0	0	0.90072	3.615	-11.074	-19.802	3.7402	-3.5531	11.308	16.09	4.6409	0.061819	0.23431	-3.7119	1457.3
10.1	1011	72	NaN	6.2334	11.149	7.4923	-181.07	16.27	8.5275	-29.96	-673.56	1082.5	33.387	782.44	1086.8	51.25	49.778	0	0	0.93953	3.6553	-11.076	-19.803	3.7421	-3.5606	11.319	16.1	4.6816	0.094667	0.24269	-3.7034	1457.4
10.11	1012	72	NaN	6.2316	11.146	7.4807	-181.07	16.29	8.5112	-29.933	-673.6	1082.5	33.349	782.42	1086.8	50.994	50.367	0	0	0.93953	3.6553	-11.077	-19.805	3.7429	-3.5623	11.316	16.12	4.6825	0.092971	0.23863	-3.6853	1457.4
10.12	1013	72	NaN	6.2304	11.155	7.4838	-181.09	16.294	8.5031	-29.945	-673.66	1082.5	33.366	782.47	1086.8	51.1	49.612	0	0	0.97321	3.6903	-11.08	-19.807	3.7408	-3.5794	11.324	16.125	4.714	0.11092	0.24416	-3.6823	1457.5
10.13	1014	72	NaN	6.228	11.168	7.5052	-181.11	16.308	8.4829	-30.031	-673.73	1082.5	33.367	782.51	1086.8	52.565	49.532	0	0	1.0187	3.7376	-11.083	-19.81	3.7352	-3.6015	11.337	16.139	4.7539	0.13611	0.25463	-3.6712	1457.6
10.14	1015	72	NaN	6.2285	11.182	7.5026	-181.12	16.319	8.4706	-30.046	-673.76	1082.6	33.377	782.52	1086.9	50.522	47.918	0	0	1.0506	3.7708	-11.083	-19.811	3.7348	-3.6118	11.351	16.15	4.7853	0.15892	0.26764	-3.6606	1457.7
10.15	1016	72	NaN	6.2329	11.193	7.481	-181.12	16.32	8.4684	-30	-673.79	1082.6	33.41	782.53	1086.8	50.645	47.929	0	0	1.0825	3.8039	-11.084	-19.811	3.7397	-3.6117	11.362	16.152	4.8222	0.19225	0.27793	-3.6595	1457.7
10.16	1017	72	NaN	6.2407	11.198	7.4654	-181.12	16.309	8.4703	-29.964	-673.86	1082.6	33.471	782.58	1086.9	50.072	50.512	0	0	1.129	3.8523	-11.086	-19.813	3.7467	-3.6099	11.367	16.14	4.8757	0.24242	0.28174	-3.6728	1457.8
10.17	1018	72	NaN	6.2414	11.21	7.4692	-181.12	16.333	8.4274	-29.994	-673.88	1082.6	33.408	782.51	1086.9	52.017	49.088	0	0	1.1755	3.9006	-11.088	-19.815	3.7487	-3.613	11.379	16.164	4.9242	0.28761	0.29096	-3.6507	1457.8
10.18	1019	72	NaN	6.2451	11.21	7.4647	-181.12	16.337	8.4222	-29.987	-673.94	1082.6	33.442	782.49	1086.9	49.867	49.09	0	0	1.2217	3.9486	-11.09	-19.817	3.7513	-3.6151	11.379	16.169	4.973	0.33354	0.2886	-3.6485	1457.8
10.19	1020	72	NaN	6.2542	11.214	7.4586	-181.13	16.33	8.4163	-29.97	-674.01	1082.6	33.485	782.49	1086.9	50.012	49.653	0	0	1.3038	4.034	-11.091	-19.819	3.7595	-3.6229	11.382	16.162	5.0633	0.41108	0.29088	-3.6572	1457.9
10.2	1021	72	NaN	6.2656	11.227	7.4513	-181.14	16.319	8.3942	-29.95	-674.06	1082.6	33.49	782.51	1086.9	52.24	48.471	0	0	1.4029	4.137	-11.092	-19.819	3.7717	-3.6326	11.395	16.151	5.1746	0.50446	0.30316	-3.668	1458
10.21	1022	72	NaN	6.268	11.247	7.4344	-181.13	16.322	8.3638	-29.9	-674.08	1082.6	33.445	782.48	1086.9	50.078	48.296	0	0	1.4528	4.189	-11.093	-19.821	3.7778	-3.6251	11.415	16.154	5.2306	0.5639	0.32156	-3.6664	1457.9
10.22	1023	72	NaN	6.2661	11.252	7.4481	-181.14	16.333	8.3535	-29.957	-674.13	1082.6	33.462	782.44	1086.9	51.115	50.458	0	0	1.4925	4.2302	-11.094	-19.822	3.773	-3.6364	11.42	16.165	5.2655	0.59376	0.32589	-3.6566	1458
10.23	1024	72	NaN	6.2707	11.272	7.4405	-181.16	16.332	8.3505	-29.937	-674.2	1082.6	33.54	782.42	1086.9	51.449	48.698	0	0	1.5138	4.2523	-11.095	-19.822	3.7754	-3.6556	11.439	16.166	5.2892	0.59674	0.34396	-3.6562	1458
10.24	1025	72	NaN	6.2752	11.293	7.4403	-181.17	16.329	8.3525	-29.936	-674.26	1082.7	33.618	782.42	1086.9	50.179	49.214	0	0	1.5162	4.2548	-11.095	-19.823	3.777	-3.672	11.458	16.164	5.2932	0.58279	0.36283	-3.6583	1458.1
10.25	1026	72	NaN	6.2756	11.305	7.4626	-181.18	16.334	8.3528	-30.011	-674.29	1082.7	33.641	782.42	1086.9	51.336	48.869	0	0	1.473	4.21	-11.095	-19.823	3.7736	-3.6793	11.469	16.169	5.2467	0.53066	0.37394	-3.6533	1458.1
10.26	1027	72	NaN	6.2809	11.324	7.4497	-181.19	16.359	8.323	-29.979	-674.31	1082.7	33.591	782.39	1086.9	53.396	48.747	0	0	1.5161	4.2548	-11.095	-19.823	3.7821	-3.6853	11.489	16.195	5.2982	0.56951	0.3933	-3.6277	1458.1
10.27	1028	72	NaN	6.2884	11.341	7.4439	-181.21	16.397	8.2856	-29.956	-674.35	1082.7	33.55	782.31	1086.9	50.026	48.052	0	0	1.609	4.3514	-11.096	-19.823	3.7921	-3.7075	11.505	16.233	5.4011	0.64393	0.40975	-3.5904	1458.1
10.28	1029	72	NaN	6.2976	11.361	7.4384	-181.23	16.42	8.276	-29.936	-674.39	1082.7	33.577	782.28	1086.8	51.783	50.612	0	0	1.7085	4.4548	-11.097	-19.825	3.8009	-3.7292	11.524	16.257	5.5095	0.72566	0.42659	-3.5679	1458.1
10.29	1030	72	NaN	6.3067	11.379	7.4291	-181.25	16.44	8.2758	-29.904	-674.42	1082.7	33.611	782.26	1086.8	51.899	50.205	0	0	1.7967	4.5465	-11.099	-19.826	3.8101	-3.7466	11.541	16.278	5.6068	0.79992	0.44182	-3.5481	1458.1
10.3	1031	72	NaN	6.3142	11.389	7.4135	-181.27	16.48	8.2535	-29.846	-674.45	1082.7	33.565	782.2	1086.8	52.18	49.339	0	0	1.8601	4.6124	-11.101	-19.829	3.8215	-3.7599	11.552	16.317	5.6816	0.85251	0.45044	-3.5114	1458
10.31	1032	72	NaN	6.3209	11.397	7.4177	-181.29	16.506	8.2489	-29.864	-674.49	1082.7	33.575	782.18	1086.8	52.448	50.037	0	0	1.8937	4.6473	-11.103	-19.831	3.8273	-3.7802	11.558	16.344	5.7209	0.86711	0.45491	-3.4871	1458.1
10.32	1033	72	NaN	6.3158	11.402	7.435	-181.3	16.514	8.2618	-29.919	-674.51	1082.7	33.615	782.21	1086.8	52.288	49.383	0	0	1.9122	4.6666	-11.106	-19.833	3.8184	-3.7972	11.564	16.353	5.7306	0.86938	0.45821	-3.4804	1458.1
10.33	1034	72	NaN	6.3093	11.412	7.4495	-181.31	16.522	8.2723	-29.961	-674.51	1082.7	33.639	782.24	1086.8	51.789	49.815	0	0	1.9882	4.7455	-11.108	-19.836	3.8094	-3.8083	11.573	16.361	5.7976	0.93724	0.46456	-3.4741	1458.1
10.34	1035	72	NaN	6.3099	11.421	7.4525	-181.31	16.539	8.2797	-29.957	-674.52	1082.7	33.651	782.25	1086.8	51.083	48.508	0	0	2.1046	4.8666	-11.111	-19.838	3.8097	-3.8139	11.581	16.379	5.9143	1.0527	0.47039	-3.459	1458.2
10.35	1036	72	NaN	6.3267	11.416	7.4389	-181.32	16.572	8.3002	-29.883	-674.55	1082.7	33.698	782.23	1086.8	51.57	50.847	0	0	2.1745	4.9393	-11.114	-19.841	3.8276	-3.8171	11.577	16.411	6.0021	1.1222	0.46333	-3.4297	1458.2
10.36	1037	72	NaN	6.3342	11.418	7.4355	-181.33	16.58	8.3283	-29.87	-674.54	1082.7	33.774	782.28	1086.8	51.022	49.834	0	0	2.2573	5.0253	-11.116	-19.844	3.8327	-3.827	11.578	16.419	6.09	1.1983	0.46175	-3.4246	1458.2
10.37	1038	72	NaN	6.3411	11.417	7.4415	-181.32	16.615	8.3308	-29.878	-674.54	1082.7	33.741	782.27	1086.8	49.868	49.698	0	0	2.3836	5.1567	-11.118	-19.846	3.8406	-3.8236	11.577	16.454	6.2242	1.3331	0.45873	-3.3917	1458.2
10.38	1039	72	NaN	6.3461	11.412	7.4436	-181.32	16.641	8.3588	-29.881	-674.55	1082.7	33.769	782.29	1086.8	50.943	50.163	0	0	2.4709	5.2474	-11.115	-19.842	3.8444	-3.8246	11.572	16.481	6.3153	1.4229	0.45755	-3.3608	1458.2
10.39	1040	72	NaN	6.349	11.405	7.4358	-181.33	16.645	8.4226	-29.863	-674.56	1082.7	33.909	782.36	1086.8	53.079	50.525	0	0	2.5338	5.3128	-11.107	-19.835	3.8426	-3.8359	11.565	16.485	6.3765	1.4769	0.45762	-3.3496	1458.3
10.4	1041	72	NaN	6.3539	11.407	7.4323	-181.32	16.671	8.4107	-29.85	-674.56	1082.7	33.836	782.33	1086.8	51.393	50.519	0	0	2.5065	5.2844	-11.107	-19.835	3.8509	-3.8278	11.567	16.511	6.3574	1.4566	0.45948	-3.3243	1458.3
10.41	1042	72	NaN	6.3538	11.408	7.422	-181.32	16.692	8.3983	-29.83	-674.55	1082.7	33.748	782.32	1086.8	52.646	50.043	0	0	2.4747	5.2514	-11.108	-19.835	3.855	-3.8178	11.569	16.531	6.3297	1.4336	0.46076	-3.304	1458.3
10.42	1043	72	NaN	6.3518	11.409	7.4261	-181.32	16.686	8.4313	-29.85	-674.55	1082.7	33.806	782.38	1086.8	53.83	49.868	0	0	2.491	5.2683	-11.109	-19.837	3.8501	-3.821	11.57	16.526	6.3411	1.4473	0.46061	-3.3111	1458.3
10.43	1044	72	NaN	6.3506	11.414	7.4328	-181.32	16.678	8.4714	-29.868	-674.54	1082.7	33.881	782.46	1086.8	51.376	49.64	0	0	2.5202	5.2987	-11.11	-19.838	3.8453	-3.827	11.574	16.518	6.3655	1.4717	0.46374	-3.3204	1458.4
10.44	1045	72	NaN	6.3524	11.423	7.4273	-181.32	16.695	8.472	-29.837	-674.54	1082.7	33.822	782.48	1086.8	51.659	48.545	0	0	2.57	5.3505	-11.11	-19.838	3.8507	-3.8233	11.584	16.534	6.4207	1.5272	0.47383	-3.3034	1458.4
10.45	1046	72	NaN	6.3561	11.422	7.4354	-181.33	16.694	8.4971	-29.853	-674.55	1082.7	33.88	782.54	1086.8	51.784	48.074	0	0	2.6012	5.3829	-11.11	-19.837	3.8516	-3.8385	11.584	16.533	6.4528	1.5444	0.47426	-3.3045	1458.5
10.46	1047	72	NaN	6.3622	11.428	7.4444	-181.34	16.714	8.5009	-29.877	-674.55	1082.7	33.867	782.56	1086.8	50.69	50.481	0	0	2.6179	5.4002	-11.109	-19.836	3.8573	-3.8421	11.59	16.551	6.4751	1.5581	0.48117	-3.285	1458.5
10.47	1048	72	NaN	6.3689	11.44	7.4437	-181.35	16.731	8.5164	-29.868	-674.53	1082.7	33.896	782.58	1086.8	51.432	48.423	0	0	2.6676	5.452	-11.106	-19.834	3.8633	-3.852	11.603	16.568	6.5309	1.6	0.49666	-3.2659	1458.5
10.48	1049	72	NaN	6.3754	11.454	7.433	-181.36	16.747	8.5378	-29.824	-674.51	1082.7	33.955	782.6	1086.8	50.726	49.349	0	0	2.7055	5.4913	-11.104	-19.831	3.8691	-3.8674	11.617	16.583	6.5746	1.6239	0.51363	-3.2478	1458.5
10.49	1050	72	NaN	6.3807	11.458	7.418	-181.37	16.777	8.5331	-29.774	-674.53	1082.7	33.947	782.57	1086.9	51.183	49.182	0	0	2.6975	5.483	-11.101	-19.829	3.8767	-3.8759	11.622	16.613	6.5742	1.6072	0.52101	-3.2157	1458.5
10.5	1051	72	NaN	6.3862	11.46	7.4454	-181.37	16.775	8.525	-29.86	-674.52	1082.7	33.932	782.64	1086.9	52.656	48.929	0	0	2.6881	5.4732	-11.099	-19.826	3.8795	-3.8797	11.624	16.611	6.5675	1.5935	0.52534	-3.2159	1458.6
10.51	1052	72	NaN	6.3916	11.467	7.4462	-181.37	16.798	8.5124	-29.86	-674.5	1082.7	33.903	782.61	1086.9	52.616	48.357	0	0	2.6715	5.456	-11.096	-19.824	3.8859	-3.877	11.631	16.633	6.5574	1.5789	0.53492	-3.1901	1458.5
10.52	1053	72	NaN	6.4003	11.473	7.4358	-181.37	16.815	8.5072	-29.827	-674.48	1082.7	33.902	782.61	1086.9	51.106	51.343	0	0	2.6327	5.4157	-11.092	-19.82	3.8959	-3.8779	11.637	16.651	6.5287	1.5377	0.54459	-3.169	1458.5
10.53	1054	72	NaN	6.4144	11.476	7.4241	-181.38	16.822	8.4991	-29.796	-674.47	1082.7	33.901	782.65	1086.9	50.507	50.772	0	0	2.5731	5.3537	-11.088	-19.816	3.9113	-3.8808	11.641	16.657	6.4844	1.4729	0.55268	-3.1583	1458.5
10.54	1055	72	NaN	6.4342	11.483	7.4094	-181.36	16.865	8.4251	-29.761	-674.45	1082.7	33.709	782.59	1086.9	50.374	48.475	0	0	2.5443	5.3238	-11.084	-19.812	3.9399	-3.8575	11.649	16.699	6.4842	1.4663	0.56441	-3.1126	1458.4
10.55	1056	72	NaN	6.4524	11.492	7.3802	-181.37	16.868	8.4395	-29.687	-674.41	1082.7	33.794	782.62	1086.9	50.72	49.889	0	0	2.5093	5.2874	-11.081	-19.809	3.9576	-3.8675	11.657	16.703	6.467	1.4198	0.57636	-3.1057	1458.4
10.56	1057	72	NaN	6.4726	11.498	7.3621	-181.38	16.887	8.434	-29.669	-674.38	1082.7	33.824	782.63	1086.9	50.703	47.547	0	0	2.4294	5.2043	-11.079	-19.807	3.9774	-3.8766	11.663	16.721	6.4068	1.3277	0.58414	-3.0857	1458.4
10.57	1058	72	NaN	6.488	11.505	7.3452	-181.39	16.895	8.4423	-29.662	-674.34	1082.7	33.887	782.64	1086.9	51.054	48.94	0	0	2.3498	5.1215	-11.078	-19.805	3.9905	-3.8828	11.67	16.73	6.3403	1.2387	0.59212	-3.0752	1458.4
10.58	1059	72	NaN	6.4934	11.515	7.3166	-181.39	16.871	8.4996	-29.614	-674.3	1082.7	34.081	782.7	1086.9	52.16	50.484	0	0	2.2704	5.039	-11.077	-19.804	3.9902	-3.8891	11.679	16.707	6.2606	1.1499	0.60244	-3.0975	1458.4
10.59	1060	72	NaN	6.5037	11.515	7.2748	-181.4	16.863	8.523	-29.529	-674.29	1082.7	34.174	782.71	1086.9	51.21	49.591	0	0	2.1847	4.9498	-11.076	-19.803	4.0002	-3.9011	11.678	16.7	6.1848	1.0487	0.60256	-3.1038	1458.4
10.6	1061	72	NaN	6.5245	11.516	7.2257	-181.39	16.868	8.4897	-29.433	-674.27	1082.7	34.1	782.69	1086.9	52.463	49.211	0	0	2.0917	4.8532	-11.075	-19.803	4.0276	-3.8832	11.681	16.704	6.1192	0.96993	0.60555	-3.0991	1458.4
10.61	1062	72	NaN	6.5415	11.518	7.1913	-181.38	16.873	8.4518	-29.376	-674.25	1082.7	34.007	782.67	1086.9	50.625	49.131	0	0	1.9957	4.7533	-11.075	-19.802	4.0504	-3.8674	11.683	16.708	6.0461	0.88597	0.60784	-3.0946	1458.3
10.62	1063	72	NaN	6.5552	11.518	7.1669	-181.37	16.872	8.4263	-29.336	-674.25	1082.7	33.951	782.65	1086.9	51.679	48.966	0	0	1.8878	4.6412	-11.074	-19.802	4.0679	-3.8595	11.683	16.707	5.9557	0.78172	0.60898	-3.095	1458.3
10.63	1064	72	NaN	6.5726	11.517	7.1353	-181.37	16.863	8.4165	-29.257	-674.26	1082.7	33.953	782.63	1086.9	52.399	50.906	0	0	1.7216	4.4684	-11.073	-19.801	4.0883	-3.8548	11.683	16.698	5.8098	0.61355	0.60972	-3.1029	1458.3
10.64	1065	72	NaN	6.582	11.52	7.1171	-181.36	16.808	8.4453	-29.247	-674.24	1082.7	34.049	782.65	1086.9	52.948	50.086	0	0	1.6256	4.3686	-11.073	-19.8	4.0943	-3.8504	11.684	16.644	5.7199	0.51818	0.61109	-3.1559	1458.3
10.65	1066	72	NaN	6.583	11.517	7.1031	-181.35	16.793	8.4519	-29.215	-674.25	1082.7	34.059	782.59	1086.9	52.992	50.177	0	0	1.599	4.341	-11.073	-19.801	4.0961	-3.8365	11.681	16.629	5.6951	0.5045	0.60771	-3.172	1458.2
10.66	1067	72	NaN	6.5791	11.509	7.0968	-181.33	16.778	8.429	-29.208	-674.29	1082.7	33.982	782.49	1086.9	51.001	50.757	0	0	1.5747	4.3157	-11.073	-19.8	4.0953	-3.8135	11.674	16.614	5.6701	0.50217	0.60074	-3.1862	1458.2
10.67	1068	72	NaN	6.5751	11.503	7.0922	-181.31	16.752	8.3976	-29.211	-674.34	1082.7	33.886	782.4	1086.9	52.254	49.088	0	0	1.5508	4.2909	-11.072	-19.8	4.0949	-3.7886	11.666	16.588	5.6458	0.5023	0.59399	-3.2117	1458.1
10.68	1069	72	NaN	6.5801	11.51	7.0659	-181.3	16.733	8.4284	-29.118	-674.33	1082.7	33.971	782.31	1086.8	51.524	48.574	0	0	1.5479	4.2878	-11.073	-19.801	4.1001	-3.7808	11.673	16.57	5.6481	0.50706	0.60039	-3.2308	1458
10.69	1070	72	NaN	6.5709	11.508	7.0801	-181.29	16.703	8.3764	-29.16	-674.37	1082.7	33.802	782.24	1086.8	52.728	49.25	0	0	1.538	4.2775	-11.074	-19.802	4.0958	-3.7611	11.671	16.541	5.6338	0.51638	0.59663	-3.2608	1458
10.7	1071	72	NaN	6.5526	11.527	7.1051	-181.27	16.668	8.3152	-29.232	-674.38	1082.7	33.61	782.05	1086.8	51.528	48.731	0	0	1.4286	4.1638	-11.074	-19.801	4.0819	-3.7429	11.689	16.506	5.5105	0.4209	0.61499	-3.2949	1457.8
10.71	1072	72	NaN	6.5357	11.551	7.1281	-181.26	16.62	8.2939	-29.295	-674.39	1082.7	33.533	781.88	1086.8	52.476	49.428	0	0	1.3721	4.1051	-11.073	-19.801	4.0654	-3.7279	11.711	16.46	5.4375	0.37715	0.63795	-3.3414	1457.6
10.72	1073	72	NaN	6.528	11.564	7.141	-181.24	16.558	8.3281	-29.323	-674.41	1082.7	33.61	781.83	1086.7	51.691	52.278	0	0	1.3788	4.112	-11.073	-19.801	4.0535	-3.7157	11.722	16.4	5.4322	0.3963	0.64913	-3.4012	1457.6
10.73	1074	72	NaN	6.5246	11.564	7.1481	-181.23	16.515	8.2916	-29.347	-674.46	1082.7	33.488	781.73	1086.7	51.245	49.464	0	0	1.3722	4.1052	-11.072	-19.8	4.0538	-3.6989	11.721	16.357	5.426	0.40626	0.64891	-3.4429	1457.5
10.74	1075	72	NaN	6.5201	11.574	7.1582	-181.21	16.428	8.346	-29.378	-674.49	1082.7	33.638	781.63	1086.7	51.347	50.134	0	0	1.3429	4.0746	-11.071	-19.799	4.0421	-3.6882	11.73	16.272	5.3849	0.38642	0.65892	-3.5272	1457.5
10.75	1076	72	NaN	6.5186	11.588	7.1438	-181.19	16.349	8.3677	-29.328	-674.52	1082.7	33.688	781.54	1086.6	52.085	50.542	0	0	1.1939	3.9197	-11.071	-19.799	4.0405	-3.6714	11.742	16.195	5.2344	0.24832	0.67091	-3.6041	1457.4
10.76	1077	72	NaN	6.5185	11.598	7.1285	-181.18	16.291	8.3758	-29.274	-674.54	1082.7	33.7	781.47	1086.6	50.606	49.355	0	0	1.0511	3.7713	-11.072	-19.799	4.0419	-3.6573	11.751	16.137	5.093	0.114	0.67981	-3.6617	1457.4
10.77	1078	72	NaN	6.5163	11.599	7.152	-181.17	16.245	8.4316	-29.35	-674.56	1082.7	33.867	781.45	1086.6	51.376	51.11	0	0	0.99136	3.7092	-11.072	-19.8	4.0302	-3.6603	11.752	16.093	5.0216	0.048871	0.68007	-3.7069	1457.4
10.78	1079	72	NaN	6.5109	11.622	7.1741	-181.16	16.071	8.4451	-29.385	-674.57	1082.7	33.871	781.34	1086.5	50.561	51.794	0	0	0.90575	3.6202	-11.072	-19.8	4.0231	-3.6493	11.771	15.923	4.9289	-0.029074	0.6984	-3.8771	1457.3
10.79	1080	72	NaN	6.5075	11.626	7.1925	-181.11	16.035	8.4479	-29.449	-674.59	1082.7	33.859	781.18	1086.4	51.402	48.957	0	0	0.78267	3.4922	-11.072	-19.8	4.0174	-3.6032	11.772	15.889	4.8001	-0.111	0.69968	-3.9106	1457.1
10.8	1081	72	NaN	6.5039	11.628	7.202	-181.09	15.985	8.3919	-29.488	-674.61	1082.7	33.708	781.02	1086.4	51.584	49.925	0	0	0.72476	3.432	-11.072	-19.8	4.018	-3.5797	11.772	15.841	4.7427	-0.14769	0.69995	-3.9591	1457
10.81	1082	72	NaN	6.5023	11.634	7.2008	-181.11	15.883	8.2929	-29.479	-674.64	1082.7	33.455	780.86	1086.3	51.801	49.135	0	0	0.68098	3.3865	-11.073	-19.8	4.0264	-3.5833	11.776	15.74	4.7074	-0.19681	0.70342	-4.0596	1456.9
10.82	1083	72	NaN	6.5102	11.636	7.1893	-181.1	15.799	8.2392	-29.424	-674.68	1082.7	33.319	780.69	1086.2	50.111	50.371	0	0	0.56792	3.269	-11.073	-19.8	4.0416	-3.564	11.775	15.66	4.6095	-0.29502	0.70247	-4.1405	1456.7
10.83	1084	72	NaN	6.5171	11.637	7.1999	-181.1	15.722	8.1976	-29.439	-674.74	1082.7	33.25	780.47	1086.1	50.518	51.318	0	0	0.50559	3.2041	-11.073	-19.8	4.0504	-3.5657	11.773	15.585	4.556	-0.36153	0.70085	-4.2148	1456.6
10.84	1085	72	NaN	6.5255	11.651	7.2122	-181.08	15.667	8.2429	-29.477	-674.75	1082.7	33.43	780.2	1086.1	50.83	50.354	0	0	0.50824	3.2069	-11.073	-19.8	4.0498	-3.5571	11.784	15.534	4.558	-0.35019	0.7116	-4.2668	1456.3
10.85	1086	72	NaN	6.5339	11.664	7.2162	-181.07	15.616	8.3048	-29.496	-674.74	1082.7	33.656	780.05	1086	51.875	49.731	0	0	0.53975	3.2397	-11.073	-19.8	4.0483	-3.5589	11.795	15.486	4.588	-0.31924	0.72261	-4.3146	1456.2
10.86	1087	72	NaN	6.5419	11.669	7.206	-181.09	15.558	8.3337	-29.468	-674.75	1082.7	33.782	780.08	1086	51.52	49.994	0	0	0.6226	3.3258	-11.071	-19.799	4.0525	-3.5801	11.798	15.43	4.6751	-0.25426	0.72655	-4.3693	1456.2
10.87	1088	72	NaN	6.5549	11.675	7.1847	-181.09	15.51	8.3613	-29.413	-674.78	1082.7	33.89	779.96	1086	50.405	49.068	0	0	0.64297	3.347	-11.072	-19.799	4.0633	-3.5844	11.804	15.382	4.7063	-0.23741	0.73272	-4.4176	1456.1
10.88	1089	72	NaN	6.5733	11.7	7.1778	-181.09	15.388	8.3153	-29.413	-674.8	1082.7	33.782	779.89	1085.9	51.476	49.543	0	0	0.63831	3.3421	-11.072	-19.8	4.0859	-3.5745	11.826	15.261	4.7242	-0.23234	0.75398	-4.5383	1456.1
10.89	1090	72	NaN	6.5855	11.722	7.1692	-181.09	15.303	8.3183	-29.413	-674.81	1082.7	33.816	779.85	1085.9	51.347	49.51	0	0	0.67494	3.3802	-11.07	-19.798	4.0966	-3.5758	11.846	15.179	4.7715	-0.19558	0.77572	-4.6193	1456
10.9	1091	72	NaN	6.5944	11.742	7.1624	-181.09	15.252	8.3485	-29.421	-674.8	1082.7	33.932	779.79	1085.8	51.495	47.783	0	0	0.7389	3.4467	-11.071	-19.799	4.1006	-3.5847	11.864	15.129	4.8395	-0.13802	0.79272	-4.6694	1456
10.91	1092	72	NaN	6.6056	11.763	7.1628	-181.09	15.207	8.3509	-29.45	-674.82	1082.8	33.97	779.71	1085.8	52.117	50.525	0	0	0.84521	3.5572	-11.077	-19.804	4.1089	-3.59	11.883	15.087	4.9541	-0.032794	0.8065	-4.717	1455.9
10.92	1093	72	NaN	6.6058	11.771	7.1406	-181.09	15.219	8.307	-29.404	-674.82	1082.7	33.849	779.63	1085.8	51.285	48.273	0	0	0.99275	3.7106	-11.082	-19.81	4.1156	-3.577	11.893	15.097	5.1084	0.13365	0.81116	-4.7126	1455.8
10.93	1094	72	NaN	6.6242	11.794	7.1171	-181.09	15.226	8.3008	-29.381	-674.85	1082.7	33.838	779.5	1085.8	50.969	48.685	0	0	1.1552	3.8795	-11.087	-19.815	4.1351	-3.5776	11.915	15.105	5.2904	0.30195	0.82739	-4.7102	1455.7
10.94	1095	72	NaN	6.6445	11.82	7.1087	-181.1	15.226	8.2897	-29.417	-674.87	1082.7	33.838	779.42	1085.8	51.232	49.709	0	0	1.3177	4.0484	-11.093	-19.82	4.154	-3.5858	11.94	15.105	5.4716	0.46263	0.84718	-4.7151	1455.7
10.95	1096	72	NaN	6.6621	11.845	7.1021	-181.1	15.224	8.2668	-29.464	-674.91	1082.8	33.817	779.38	1085.8	51.914	51.26	0	0	1.4801	4.2173	-11.098	-19.826	4.1706	-3.5927	11.965	15.104	5.6507	0.62463	0.86631	-4.7217	1455.7
10.96	1097	72	NaN	6.6797	11.866	7.0579	-181.1	15.236	8.2497	-29.397	-674.93	1082.7	33.786	779.34	1085.8	51.91	49.139	0	0	1.6426	4.3862	-11.104	-19.831	4.1919	-3.5845	11.986	15.117	5.8345	0.80174	0.88211	-4.7145	1455.6
10.97	1098	72	NaN	6.7006	11.897	7.0376	-181.09	15.235	8.215	-29.405	-674.92	1082.7	33.705	779.37	1085.8	52.622	49.239	0	0	1.7457	4.4935	-11.108	-19.835	4.2158	-3.5705	12.017	15.116	5.9615	0.92301	0.90927	-4.7196	1455.7
10.98	1099	72	NaN	6.7337	11.935	6.987	-181.09	15.252	8.2434	-29.414	-674.96	1082.8	33.812	779.42	1085.8	51.011	50.46	0	0	1.7357	4.4831	-11.109	-19.837	4.2445	-3.5817	12.055	15.132	5.9802	0.9014	0.94522	-4.7048	1455.8
10.99	1100	72	NaN	6.7648	11.97	6.9295	-181.1	15.281	8.2725	-29.393	-675.01	1082.8	33.918	779.45	1085.8	51.769	48.339	0	0	1.7784	4.5275	-11.109	-19.837	4.2723	-3.5944	12.089	15.162	6.0508	0.93304	0.97986	-4.6751	1455.8
11	1101	72	NaN	6.7927	11.999	6.8793	-181.11	15.325	8.2638	-29.367	-675.06	1082.8	33.908	779.47	1085.8	52.954	49.617	0	0	1.8454	4.5971	-11.108	-19.836	4.3018	-3.5964	12.118	15.205	6.1472	1.0007	1.0096	-4.6304	1455.9
11.01	1102	72	NaN	6.8498	12.034	6.8279	-181.11	15.405	8.2322	-29.498	-675.18	1082.8	33.819	779.57	1085.9	51.824	49.039	0	0	1.925	4.6799	-11.107	-19.835	4.3577	-3.6024	12.154	15.285	6.2827	1.0775	1.0473	-4.5501	1456.1
11.02	1103	72	NaN	6.8661	11.979	6.956	-181.09	15.482	8.2554	-29.97	-675.53	1082.9	33.895	779.53	1085.9	49.529	49.348	0	0	2.0047	4.7628	-11.106	-19.833	4.3529	-3.6076	12.094	15.367	6.3576	1.1552	0.9883	-4.4662	1456.5
11.03	1104	72	NaN	6.9206	12.044	6.8221	-181.09	15.538	8.2791	-29.799	-675.54	1082.9	33.95	779.63	1085.9	52.583	49.909	0	0	2.0271	4.786	-11.104	-19.831	4.4121	-3.5952	12.161	15.421	6.4392	1.1908	1.0575	-4.4109	1456.6
11.04	1105	72	NaN	6.9758	12.144	6.6248	-181.08	15.58	8.2888	-29.454	-675.41	1082.8	33.959	779.76	1085.9	52.621	49.547	0	0	2.0511	4.8109	-11.102	-19.83	4.4805	-3.5802	12.265	15.458	6.5316	1.2307	1.1634	-4.3716	1456.6
11.05	1106	72	NaN	6.9889	12.166	6.6114	-181.08	15.626	8.2698	-29.524	-675.44	1082.9	33.897	779.79	1086	51.769	49.519	0	0	2.0843	4.8455	-11.1	-19.828	4.4935	-3.5748	12.288	15.503	6.5777	1.2707	1.1878	-4.3246	1456.6
11.06	1107	72	NaN	7.0402	12.22	6.4988	-181.04	15.726	8.1497	-29.446	-675.52	1082.9	33.494	779.9	1086.1	51.49	49.102	0	0	2.0726	4.8333	-11.098	-19.826	4.5639	-3.5164	12.346	15.6	6.6365	1.3169	1.2472	-4.2258	1456.8
11.07	1108	72	NaN	7.1112	12.306	6.3764	-180.99	15.842	8.176	-29.516	-675.68	1082.9	33.488	780.37	1086.2	51.047	48.359	0	0	2.0361	4.7953	-11.096	-19.824	4.6335	-3.4726	12.434	15.713	6.6696	1.3228	1.338	-4.1104	1457.4
11.08	1109	72	NaN	7.1514	12.361	6.3057	-180.97	15.918	8.2471	-29.581	-675.8	1082.9	33.632	780.74	1086.3	52.187	50.839	0	0	2.0976	4.8593	-11.094	-19.821	4.6663	-3.4595	12.492	15.787	6.7639	1.3999	1.3983	-4.0347	1457.9
11.09	1110	72	NaN	7.1564	12.385	6.2865	-180.97	15.967	8.3124	-29.631	-675.86	1083	33.779	780.95	1086.3	52.187	50.952	0	0	2.1583	4.9224	-11.092	-19.819	4.664	-3.4618	12.518	15.835	6.8223	1.4606	1.4259	-3.9846	1458.2
11.1	1111	72	NaN	7.1467	12.407	6.284	-180.95	16.046	8.3371	-29.726	-675.91	1083	33.801	781.11	1086.4	50.824	49.257	0	0	2.2142	4.9805	-11.09	-19.817	4.6501	-3.444	12.541	15.912	6.8643	1.5365	1.4513	-3.9051	1458.4
11.11	1112	72	NaN	7.1379	12.419	6.2728	-180.99	16.072	8.3299	-29.74	-675.98	1083	33.778	781.38	1086.4	52.496	49.703	0	0	2.2364	5.0036	-11.088	-19.815	4.6423	-3.4894	12.555	15.936	6.8787	1.5142	1.4676	-3.8797	1458.7
11.12	1113	72	NaN	7.1154	12.443	6.27	-180.99	16.179	8.3338	-29.761	-676.02	1083	33.772	781.57	1086.5	49.952	48.707	0	0	2.16	4.9242	-11.085	-19.812	4.6196	-3.4822	12.582	16.04	6.7796	1.442	1.4974	-3.7722	1459
11.13	1114	72	NaN	7.0901	12.459	6.2817	-180.97	16.293	8.3095	-29.802	-676.05	1083	33.674	781.7	1086.6	50.565	49.18	0	0	2.1886	4.9539	-11.082	-19.81	4.5967	-3.4586	12.601	16.151	6.7854	1.4953	1.5191	-3.6583	1459.1
11.14	1115	72	NaN	7.0657	12.461	6.3033	-180.95	16.381	8.2505	-29.848	-676.08	1083	33.472	781.85	1086.7	50.923	49.544	0	0	2.2883	5.0576	-11.079	-19.807	4.5788	-3.4361	12.605	16.237	6.8671	1.6214	1.526	-3.5704	1459.3
11.15	1116	72	NaN	7.0347	12.463	6.3106	-180.92	16.475	8.2054	-29.822	-676.11	1083	33.309	782.13	1086.7	51.229	49.687	0	0	2.2227	4.9894	-11.078	-19.806	4.5558	-3.4038	12.61	16.328	6.7785	1.5856	1.5319	-3.4782	1459.6
11.16	1117	72	NaN	7.0161	12.446	6.3238	-180.91	16.516	8.2891	-29.791	-676.15	1083	33.519	782.52	1086.8	52.123	50.213	0	0	2.1817	4.9467	-11.077	-19.805	4.5309	-3.395	12.594	16.367	6.7126	1.5517	1.5169	-3.4374	1460
11.17	1118	72	NaN	6.9965	12.427	6.3318	-180.88	16.579	8.3558	-29.736	-676.17	1083	33.673	782.84	1086.8	50.814	47.932	0	0	2.2315	4.9986	-11.076	-19.803	4.508	-3.3716	12.579	16.427	6.7396	1.6269	1.503	-3.3759	1460.4
11.18	1119	72	NaN	6.9834	12.409	6.3472	-180.86	16.674	8.3624	-29.696	-676.19	1082.9	33.673	783.05	1086.9	52.539	50.087	0	0	2.2767	5.0456	-11.075	-19.802	4.4968	-3.346	12.565	16.519	6.7736	1.6995	1.4897	-3.2839	1460.6
11.19	1120	72	NaN	6.9825	12.391	6.3772	-180.85	16.787	8.3054	-29.7	-676.2	1083	33.53	783.19	1087	50.311	50.744	0	0	2.3191	5.0896	-11.074	-19.802	4.5017	-3.3344	12.551	16.627	6.8208	1.7553	1.4763	-3.1745	1460.8
11.2	1121	72	NaN	6.9799	12.38	6.3824	-180.86	16.801	8.3331	-29.69	-676.23	1083	33.633	783.29	1087	50.14	50.494	0	0	2.2952	5.0647	-11.074	-19.801	4.4956	-3.3458	12.54	16.642	6.7907	1.7189	1.4661	-3.1598	1460.9
11.21	1122	72	NaN	6.9818	12.363	6.3964	-180.85	16.868	8.3184	-29.673	-676.25	1083	33.587	783.45	1087.1	51.804	49.239	0	0	2.2155	4.9819	-11.073	-19.801	4.5003	-3.3341	12.525	16.706	6.7158	1.6478	1.4513	-3.0943	1461.1
11.22	1123	72	NaN	6.9904	12.346	6.4058	-180.85	16.937	8.2808	-29.614	-676.27	1082.9	33.471	783.65	1087.1	51.101	50.395	0	0	2.221	4.9876	-11.072	-19.8	4.5161	-3.3205	12.51	16.773	6.7371	1.6671	1.4375	-3.027	1461.3
11.23	1124	72	NaN	7.0004	12.334	6.4147	-180.84	16.986	8.253	-29.555	-676.29	1082.9	33.382	783.82	1087.2	51.395	51.497	0	0	2.2239	4.9906	-11.071	-19.799	4.5322	-3.3114	12.499	16.82	6.7562	1.6792	1.428	-2.979	1461.5
11.24	1125	72	NaN	7.0036	12.329	6.4335	-180.84	17.002	8.2744	-29.567	-676.3	1082.9	33.43	783.91	1087.2	53.712	48.583	0	0	2.1805	4.9455	-11.07	-19.797	4.5333	-3.3086	12.495	16.836	6.7138	1.6369	1.4258	-2.9616	1461.6
11.25	1126	72	NaN	7.0138	12.323	6.4331	-180.85	17.02	8.2691	-29.51	-676.3	1082.9	33.41	783.99	1087.2	52.113	49.253	0	0	2.1276	4.8905	-11.069	-19.796	4.5466	-3.3207	12.49	16.853	6.6742	1.5698	1.4217	-2.9434	1461.7
11.26	1127	72	NaN	7.0261	12.317	6.4451	-180.86	17.046	8.2072	-29.491	-676.3	1082.9	33.238	784.05	1087.2	50.617	47.854	0	0	2.0678	4.8284	-11.068	-19.796	4.5665	-3.3192	12.485	16.878	6.6343	1.5091	1.4173	-2.9172	1461.7
11.27	1128	72	NaN	7.0344	12.314	6.4595	-180.86	17.062	8.1862	-29.494	-676.3	1082.9	33.179	784.1	1087.2	51.428	49.229	0	0	2.0484	4.8082	-11.069	-19.797	4.5771	-3.3177	12.483	16.894	6.6255	1.4905	1.4133	-2.903	1461.7
11.28	1129	72	NaN	7.0414	12.313	6.4663	-180.86	17.065	8.2064	-29.48	-676.3	1082.9	33.231	784.13	1087.3	51.515	49.406	0	0	2.0325	4.7916	-11.071	-19.798	4.5826	-3.3186	12.482	16.896	6.6151	1.473	1.4113	-2.9023	1461.8
11.29	1130	72	NaN	7.0626	12.311	6.4515	-180.86	17.07	8.1455	-29.381	-676.28	1082.9	33.051	784.13	1087.3	52.462	49.432	0	0	1.9908	4.7483	-11.071	-19.798	4.6147	-3.3114	12.481	16.9	6.6055	1.4369	1.4101	-2.8981	1461.7
11.3	1131	72	NaN	7.0769	12.303	6.4505	-180.86	17.041	8.2225	-29.359	-676.29	1082.9	33.268	784.16	1087.2	52.399	48.837	0	0	1.9523	4.7083	-11.071	-19.798	4.6215	-3.3194	12.473	16.871	6.5738	1.3889	1.4019	-2.9269	1461.8
11.31	1132	72	NaN	7.0918	12.301	6.4473	-180.86	17.009	8.2492	-29.326	-676.28	1082.9	33.338	784.13	1087.2	50.98	49.345	0	0	1.949	4.7048	-11.071	-19.798	4.6348	-3.3137	12.471	16.839	6.5838	1.3911	1.4	-2.9586	1461.8
11.32	1133	72	NaN	7.1026	12.303	6.4436	-180.85	16.98	8.2408	-29.288	-676.26	1082.9	33.306	784.05	1087.2	52.812	49.254	0	0	1.9297	4.6847	-11.07	-19.798	4.6482	-3.3042	12.473	16.81	6.5778	1.3805	1.4022	-2.9876	1461.7
11.33	1134	72	NaN	7.1053	12.307	6.443	-180.85	16.956	8.2271	-29.265	-676.24	1082.9	33.257	783.99	1087.2	52.225	49.462	0	0	1.8964	4.6501	-11.071	-19.798	4.6536	-3.2989	12.477	16.786	6.5499	1.3512	1.4059	-3.0121	1461.6
11.34	1135	72	NaN	7.1001	12.309	6.4548	-180.84	16.929	8.2428	-29.301	-676.22	1082.9	33.286	783.94	1087.2	51.632	48.821	0	0	1.8486	4.6005	-11.071	-19.799	4.6457	-3.2903	12.479	16.759	6.4943	1.3101	1.4073	-3.0395	1461.5
11.35	1136	72	NaN	7.1031	12.311	6.4495	-180.83	16.898	8.256	-29.262	-676.21	1082.9	33.315	783.92	1087.2	50.402	49.875	0	0	1.808	4.5582	-11.072	-19.8	4.6491	-3.281	12.479	16.729	6.4571	1.2773	1.4075	-3.0706	1461.5
11.36	1137	72	NaN	7.1017	12.307	6.4403	-180.82	16.82	8.3198	-29.203	-676.2	1082.9	33.488	783.88	1087.1	50.588	49.897	0	0	1.8001	4.55	-11.072	-19.8	4.6431	-3.2805	12.474	16.653	6.4432	1.2695	1.4016	-3.1472	1461.4
11.37	1138	72	NaN	7.0959	12.298	6.4373	-180.82	16.735	8.3655	-29.165	-676.18	1082.9	33.611	783.76	1087.1	50.35	47.379	0	0	1.7877	4.5371	-11.073	-19.8	4.6337	-3.2805	12.464	16.57	6.4214	1.2567	1.3913	-3.2305	1461.3
11.38	1139	72	NaN	7.0889	12.289	6.4485	-180.81	16.701	8.3039	-29.176	-676.16	1082.8	33.429	783.52	1087	51.544	49.464	0	0	1.7478	4.4956	-11.073	-19.8	4.633	-3.2683	12.454	16.537	6.3808	1.2273	1.381	-3.2635	1461
11.39	1140	72	NaN	7.0831	12.282	6.4474	-180.8	16.626	8.3685	-29.146	-676.16	1082.8	33.584	783.38	1087	50.577	48.657	0	0	1.7078	4.4541	-11.073	-19.8	4.6221	-3.263	12.444	16.464	6.3299	1.1911	1.3707	-3.3367	1460.9
11.4	1141	72	NaN	7.085	12.279	6.4358	-180.81	16.588	8.386	-29.087	-676.15	1082.8	33.62	783.32	1086.9	52.976	51.4	0	0	1.6679	4.4125	-11.074	-19.801	4.6248	-3.2653	12.439	16.427	6.2927	1.1473	1.3659	-3.3743	1460.8
11.41	1142	72	NaN	7.0832	12.274	6.4431	-180.8	16.554	8.3452	-29.085	-676.14	1082.8	33.483	783.18	1086.9	51.366	51.252	0	0	1.617	4.3597	-11.075	-19.803	4.6282	-3.2566	12.433	16.395	6.2452	1.1031	1.3578	-3.4081	1460.7
11.42	1143	72	NaN	7.0771	12.268	6.4641	-180.79	16.516	8.2795	-29.121	-676.13	1082.8	33.266	782.91	1086.8	50.767	50.031	0	0	1.5628	4.3033	-11.077	-19.805	4.6287	-3.2393	12.424	16.36	6.1915	1.064	1.3468	-3.4446	1460.4
11.43	1144	72	NaN	7.075	12.265	6.4604	-180.79	16.489	8.2737	-29.074	-676.13	1082.8	33.222	782.6	1086.7	50.245	49.12	0	0	1.5031	4.2412	-11.08	-19.808	4.6296	-3.2355	12.419	16.335	6.1327	1.0057	1.3388	-3.473	1460.1
11.44	1145	72	NaN	7.0683	12.276	6.4539	-180.82	16.452	8.2302	-29.024	-676.11	1082.8	33.1	782.3	1086.7	50.782	48.976	0	0	1.4833	4.2206	-11.083	-19.811	4.6291	-3.2549	12.429	16.299	6.1124	0.96571	1.3462	-3.5116	1459.7
11.45	1146	72	NaN	7.0616	12.282	6.4706	-180.82	16.413	8.2466	-29.052	-676.09	1082.8	33.122	782.1	1086.7	51.427	50.614	0	0	1.5019	4.24	-11.086	-19.813	4.6201	-3.2606	12.434	16.262	6.122	0.97939	1.3481	-3.5517	1459.5
11.46	1147	72	NaN	7.0541	12.284	6.4913	-180.82	16.375	8.2786	-29.101	-676.08	1082.8	33.186	781.94	1086.6	51.186	50.019	0	0	1.5557	4.2959	-11.09	-19.817	4.6079	-3.2658	12.435	16.225	6.1636	1.0301	1.3451	-3.5921	1459.4
11.47	1148	72	NaN	7.0448	12.285	6.5018	-180.83	16.334	8.2981	-29.123	-676.07	1082.8	33.223	781.77	1086.6	51.362	52.024	0	0	1.6537	4.3978	-11.095	-19.822	4.596	-3.2754	12.434	16.185	6.2498	1.1224	1.3396	-3.6374	1459.2
11.48	1149	72	NaN	7.0314	12.29	6.5018	-180.82	16.264	8.3307	-29.096	-676.05	1082.8	33.286	781.56	1086.5	52.067	48.752	0	0	1.7518	4.4998	-11.1	-19.828	4.5808	-3.2675	12.437	16.117	6.3326	1.2323	1.3368	-3.711	1458.9
11.49	1150	72	NaN	7.0267	12.284	6.5147	-180.82	16.178	8.3495	-29.118	-676.06	1082.8	33.296	781.5	1086.5	51.999	51.704	0	0	1.8499	4.6018	-11.105	-19.833	4.5748	-3.2687	12.43	16.032	6.4247	1.3331	1.3249	-3.8011	1458.9
11.5	1151	72	NaN	7.0235	12.278	6.5217	-180.81	16.096	8.3473	-29.114	-676.05	1082.8	33.252	781.36	1086.4	51.584	47.632	0	0	1.948	4.7038	-11.111	-19.838	4.5732	-3.2591	12.422	15.952	6.5212	1.4447	1.3112	-3.8863	1458.8
11.51	1152	72	NaN	7.0205	12.268	6.5313	-180.8	16.025	8.3192	-29.124	-676.04	1082.8	33.146	781.17	1086.4	51.57	49.015	0	0	2.0461	4.8058	-11.116	-19.844	4.5736	-3.2435	12.41	15.883	6.6197	1.5623	1.2938	-3.9604	1458.5
11.52	1153	72	NaN	7.0175	12.252	6.5523	-180.79	15.969	8.2642	-29.192	-676.03	1082.7	32.979	780.96	1086.3	51.597	49.289	0	0	2.1442	4.9078	-11.121	-19.849	4.5742	-3.2316	12.393	15.829	6.7184	1.6762	1.2715	-4.0199	1458.3
11.53	1154	72	NaN	7.0111	12.253	6.5424	-180.79	15.937	8.2084	-29.171	-676.03	1082.8	32.837	780.83	1086.3	52.173	48.603	0	0	2.2423	5.0097	-11.127	-19.854	4.5739	-3.2249	12.391	15.799	6.8162	1.7849	1.2648	-4.0555	1458.2
11.54	1155	72	NaN	7.0075	12.247	6.5445	-180.79	15.9	8.1338	-29.2	-676.02	1082.8	32.649	780.67	1086.2	49.887	47.731	0	0	2.3404	5.1117	-11.132	-19.859	4.5763	-3.2197	12.384	15.763	6.9167	1.892	1.2518	-4.0962	1458
11.55	1156	72	NaN	7.0071	12.241	6.5335	-180.8	15.857	8.1046	-29.186	-676.02	1082.7	32.595	780.56	1086.2	49.849	49.913	0	0	2.3104	5.0805	-11.135	-19.863	4.5783	-3.2267	12.376	15.722	6.8887	1.8538	1.2407	-4.141	1457.9
11.56	1157	72	NaN	7.0125	12.237	6.5092	-180.81	15.812	8.1163	-29.129	-676.02	1082.7	32.662	780.49	1086.1	51.418	48.22	0	0	2.2351	5.0022	-11.138	-19.865	4.5833	-3.242	12.371	15.679	6.8184	1.7602	1.2326	-4.1865	1457.8
11.57	1158	72	NaN	7.0283	12.236	6.4872	-180.82	15.776	8.1181	-29.094	-676.01	1082.7	32.7	780.37	1086.1	49.923	49.461	0	0	2.1598	4.9239	-11.141	-19.868	4.5987	-3.2516	12.368	15.644	6.7585	1.6724	1.2276	-4.2239	1457.7
11.58	1159	72	NaN	7.0259	12.237	6.4752	-180.82	15.754	8.1539	-29.07	-676.02	1082.7	32.82	780.38	1086.1	51.734	50.283	0	0	2.0845	4.8456	-11.143	-19.871	4.5926	-3.2537	12.368	15.623	6.677	1.5919	1.2247	-4.2474	1457.7
11.59	1160	72	NaN	7.0276	12.24	6.467	-180.81	15.756	8.1591	-29.075	-676.02	1082.7	32.871	780.26	1086	52.406	49.646	0	0	2.0091	4.7673	-11.146	-19.873	4.5919	-3.2441	12.37	15.625	6.601	1.5233	1.2242	-4.2479	1457.6
11.6	1161	72	NaN	7.0329	12.246	6.4688	-180.8	15.753	8.1528	-29.109	-676.02	1082.7	32.9	780.15	1086	51.711	48.438	0	0	1.89	4.6435	-11.15	-19.877	4.5945	-3.2409	12.375	15.623	6.4845	1.4025	1.2258	-4.2537	1457.5
11.61	1162	72	NaN	7.0395	12.255	6.4788	-180.82	15.737	8.1453	-29.154	-676.03	1082.7	32.932	780.12	1086	49.948	49.961	0	0	1.7693	4.5179	-11.154	-19.881	4.5981	-3.2573	12.385	15.607	6.3673	1.2607	1.2311	-4.2737	1457.5
11.62	1163	72	NaN	7.0418	12.27	6.4791	-180.86	15.73	8.1292	-29.159	-676.05	1082.7	32.958	780.1	1086	52.577	51.886	0	0	1.7507	4.4987	-11.155	-19.883	4.5992	-3.3006	12.399	15.6	6.3499	1.1981	1.2439	-4.2826	1457.5
11.63	1164	72	NaN	7.0465	12.291	6.477	-180.88	15.716	8.1509	-29.145	-676.03	1082.8	33.058	780.16	1086	52.632	50.052	0	0	1.7315	4.4787	-11.157	-19.885	4.6006	-3.3266	12.421	15.587	6.3321	1.1521	1.2631	-4.2983	1457.5
11.64	1165	72	NaN	7.0498	12.298	6.4753	-180.9	15.71	8.1021	-29.142	-676.04	1082.7	32.909	780.23	1086.1	52.46	50.303	0	0	1.6883	4.4338	-11.162	-19.889	4.6099	-3.3364	12.428	15.58	6.2982	1.0974	1.2667	-4.3096	1457.6
11.65	1166	72	NaN	7.0539	12.3	6.4802	-180.9	15.727	8.0454	-29.16	-676.05	1082.7	32.741	780.25	1086.1	51.68	50.301	0	0	1.6278	4.3709	-11.165	-19.893	4.62	-3.3325	12.433	15.595	6.2478	1.0384	1.2673	-4.2981	1457.6
11.66	1167	72	NaN	7.062	12.312	6.4936	-180.89	15.768	8.0472	-29.193	-676.05	1082.7	32.789	780.2	1086.1	50.132	49.429	0	0	1.5378	4.2773	-11.168	-19.895	4.6249	-3.3245	12.444	15.635	6.1627	0.95286	1.2767	-4.26	1457.6
11.67	1168	72	NaN	7.0758	12.324	6.4835	-180.93	15.76	8.0411	-29.145	-676.08	1082.7	32.78	780.36	1086.1	51.502	48.131	0	0	1.4742	4.2112	-11.171	-19.898	4.6411	-3.3673	12.457	15.626	6.1154	0.84394	1.2866	-4.2716	1457.8
11.68	1169	72	NaN	7.0947	12.338	6.467	-180.96	15.78	8.027	-29.08	-676.08	1082.8	32.77	780.47	1086.2	52.196	49.417	0	0	1.4182	4.153	-11.174	-19.901	4.6632	-3.3928	12.471	15.647	6.0815	0.76019	1.2971	-4.2544	1457.9
11.69	1170	72	NaN	7.1054	12.342	6.4627	-180.99	15.805	8.0449	-29.078	-676.1	1082.8	32.868	780.61	1086.2	51.573	48.684	0	0	1.3151	4.0457	-11.178	-19.906	4.6704	-3.4242	12.476	15.671	5.9854	0.62154	1.298	-4.2342	1458
11.7	1171	72	NaN	7.1101	12.344	6.4636	-181.02	15.833	8.0874	-29.1	-676.1	1082.8	33.04	780.77	1086.2	51.456	48.618	0	0	1.2149	3.9416	-11.18	-19.908	4.6678	-3.4588	12.478	15.699	5.8827	0.48281	1.298	-4.209	1458.2
11.71	1172	72	NaN	7.1187	12.358	6.4503	-181.04	15.874	8.1241	-29.047	-676.08	1082.8	33.181	780.9	1086.2	51.386	50.107	0	0	1.1193	3.8422	-11.18	-19.908	4.6731	-3.4818	12.493	15.74	5.7923	0.36039	1.3121	-4.1683	1458.3
11.72	1173	72	NaN	7.1298	12.355	6.4383	-181.01	15.946	8.1787	-29.01	-676.12	1082.8	33.358	780.86	1086.2	51.012	47.245	0	0	1.0104	3.729	-11.181	-19.909	4.6787	-3.4595	12.491	15.81	5.6892	0.26949	1.3099	-4.0988	1458.3
11.73	1174	72	NaN	7.1296	12.358	6.4562	-181.01	15.973	8.2588	-29.058	-676.13	1082.8	33.621	780.97	1086.2	50.883	48.927	0	0	0.87474	3.5879	-11.184	-19.911	4.6664	-3.476	12.494	15.837	5.5412	0.11198	1.3099	-4.0741	1458.4
11.74	1175	72	NaN	7.1312	12.363	6.4681	-181.04	16.007	8.286	-29.07	-676.13	1082.8	33.738	781.16	1086.3	52.81	50.955	0	0	0.79186	3.5018	-11.185	-19.913	4.6633	-3.511	12.5	15.87	5.4551	-0.0092351	1.3145	-4.0425	1458.6
11.75	1176	72	NaN	7.1383	12.369	6.4616	-181.08	16.059	8.2542	-29.013	-676.13	1082.8	33.68	781.36	1086.3	52.639	48.572	0	0	0.73503	3.4427	-11.187	-19.914	4.6753	-3.543	12.508	15.92	5.4103	-0.10029	1.3212	-3.9946	1458.8
11.76	1177	72	NaN	7.1423	12.371	6.454	-181.08	16.079	8.2597	-28.975	-676.14	1082.8	33.704	781.39	1086.3	51.178	49.606	0	0	0.56781	3.2688	-11.188	-19.916	4.6799	-3.5398	12.511	15.939	5.2477	-0.27098	1.3222	-3.9765	1458.9
11.77	1178	72	NaN	7.1446	12.374	6.4711	-181.08	16.115	8.2271	-29.009	-676.15	1082.8	33.634	781.45	1086.3	50.022	50.142	0	0	0.44135	3.1374	-11.19	-19.918	4.6837	-3.538	12.513	15.975	5.1251	-0.40065	1.3234	-3.9425	1458.9
11.78	1179	72	NaN	7.148	12.374	6.4839	-181.07	16.18	8.1783	-29.023	-676.18	1082.8	33.524	781.53	1086.4	52.191	48.434	0	0	0.38819	3.0821	-11.191	-19.919	4.6911	-3.5285	12.516	16.038	5.0792	-0.44642	1.3243	-3.881	1459.1
11.79	1180	72	NaN	7.15	12.374	6.4962	-181.06	16.241	8.1642	-29.038	-676.2	1082.8	33.508	781.6	1086.4	52.347	48.33	0	0	0.28528	2.9751	-11.189	-19.917	4.6933	-3.5129	12.517	16.098	4.9785	-0.53783	1.328	-3.8188	1459.1
11.8	1181	72	NaN	7.1501	12.375	6.5106	-181.03	16.277	8.1951	-29.069	-676.21	1082.8	33.613	781.61	1086.4	51.67	48.535	0	0	0.16108	2.846	-11.186	-19.913	4.6881	-3.494	12.518	16.134	4.8492	-0.64804	1.3328	-3.7795	1459.2
11.81	1182	72	NaN	7.1587	12.376	6.509	-181.02	16.321	8.0834	-29.048	-676.22	1082.8	33.322	781.68	1086.5	52.602	50.922	0	0	0.036876	2.7168	-11.182	-19.91	4.7091	-3.4743	12.52	16.176	4.746	-0.75743	1.3384	-3.7337	1459.2
11.82	1183	72	NaN	7.1607	12.38	6.5104	-181.02	16.318	8.1054	-29.043	-676.21	1082.8	33.404	781.72	1086.5	50.697	50.048	0	0	-0.087328	2.5877	-11.178	-19.906	4.7081	-3.4775	12.525	16.174	4.6208	-0.88982	1.3464	-3.7318	1459.3
11.83	1184	72	NaN	7.1655	12.384	6.5076	-181.02	16.333	8.0952	-29.006	-676.22	1082.8	33.394	781.76	1086.5	52.744	48.694	0	0	-0.21153	2.4586	-11.175	-19.902	4.7148	-3.4693	12.529	16.188	4.5033	-1.0107	1.3542	-3.7137	1459.3
11.84	1185	72	NaN	7.1686	12.385	6.5081	-181.01	16.358	8.0596	-28.979	-676.23	1082.8	33.309	781.79	1086.5	51.475	48.674	0	0	-0.33574	2.3295	-11.171	-19.898	4.7223	-3.4544	12.531	16.212	4.3866	-1.1249	1.3603	-3.6865	1459.4
11.85	1186	72	NaN	7.1616	12.385	6.524	-181	16.362	8.0586	-29.032	-676.25	1082.8	33.318	781.85	1086.5	51.684	49.794	0	0	-0.45994	2.2003	-11.167	-19.895	4.713	-3.4504	12.531	16.216	4.2531	-1.2501	1.3634	-3.6788	1459.4
11.86	1187	72	NaN	7.1629	12.389	6.5381	-181	16.356	8.0672	-29.039	-676.23	1082.8	33.384	781.94	1086.5	50.847	49.942	0	0	-0.52078	2.1371	-11.162	-19.889	4.7117	-3.4544	12.535	16.21	4.1909	-1.3174	1.3735	-3.6797	1459.5
11.87	1188	72	NaN	7.1674	12.389	6.5383	-181	16.35	8.0696	-29.01	-676.24	1082.8	33.412	781.96	1086.5	51.192	49.345	0	0	-0.54744	2.1094	-11.156	-19.883	4.7162	-3.4545	12.535	16.204	4.1688	-1.3452	1.379	-3.6793	1459.5
11.88	1189	72	NaN	7.171	12.388	6.5419	-181	16.346	8.0659	-29.004	-676.25	1082.8	33.425	781.96	1086.5	49.401	49.671	0	0	-0.67707	1.9746	-11.155	-19.882	4.7195	-3.4555	12.534	16.2	4.0425	-1.4809	1.3788	-3.682	1459.6
11.89	1190	72	NaN	7.1719	12.388	6.5474	-181	16.345	8.0585	-29.014	-676.25	1082.8	33.43	781.96	1086.5	53.151	50.77	0	0	-0.80707	1.8394	-11.154	-19.882	4.7199	-3.4556	12.534	16.199	3.9128	-1.6161	1.3798	-3.6828	1459.6
11.9	1191	72	NaN	7.1705	12.387	6.5324	-181	16.342	8.0529	-28.965	-676.25	1082.8	33.427	781.96	1086.5	50.921	49.037	0	0	-0.81436	1.8319	-11.153	-19.881	4.7204	-3.4453	12.533	16.196	3.9061	-1.6135	1.38	-3.6852	1459.5
11.91	1192	72	NaN	7.1689	12.383	6.5516	-181	16.34	8.0327	-29.024	-676.28	1082.8	33.405	781.89	1086.5	50.617	49.055	0	0	-0.76961	1.8784	-11.152	-19.88	4.7173	-3.4472	12.528	16.195	3.9477	-1.5689	1.3754	-3.6847	1459.5
11.92	1193	72	NaN	7.1698	12.388	6.5653	-180.99	16.33	8.0252	-29.069	-676.27	1082.8	33.408	781.86	1086.5	51.17	50.987	0	0	-0.60592	2.0485	-11.152	-19.879	4.7163	-3.4482	12.532	16.186	4.1104	-1.3997	1.38	-3.693	1459.5
11.93	1194	72	NaN	7.173	12.397	6.579	-180.99	16.315	8.033	-29.108	-676.26	1082.8	33.451	781.81	1086.5	50.976	48.355	0	0	-0.48745	2.1717	-11.15	-19.877	4.7163	-3.4511	12.54	16.172	4.2288	-1.2794	1.3903	-3.7047	1459.4
11.94	1195	72	NaN	7.179	12.405	6.5934	-180.99	16.297	8.0601	-29.143	-676.27	1082.8	33.551	781.75	1086.4	51.399	48.107	0	0	-0.39792	2.2648	-11.146	-19.874	4.7169	-3.4566	12.547	16.155	4.3189	-1.1918	1.4003	-3.7192	1459.4
11.95	1196	72	NaN	7.1911	12.407	6.5861	-180.99	16.261	8.1239	-29.136	-676.3	1082.8	33.75	781.68	1086.4	49.403	50.394	0	0	-0.3618	2.3024	-11.145	-19.872	4.7214	-3.456	12.547	16.121	4.3596	-1.1536	1.4025	-3.7515	1459.3
11.96	1197	72	NaN	7.2114	12.427	6.5703	-180.97	16.241	8.0974	-29.092	-676.28	1082.8	33.67	781.58	1086.3	52.716	49.282	0	0	-0.37311	2.2906	-11.141	-19.868	4.7463	-3.4328	12.566	16.102	4.3732	-1.1422	1.4255	-3.7663	1459.2
11.97	1198	72	NaN	7.2292	12.438	6.5704	-180.96	16.205	8.1175	-29.089	-676.28	1082.8	33.729	781.54	1086.3	51.664	48.927	0	0	-0.49289	2.1661	-11.129	-19.857	4.7618	-3.4263	12.575	16.068	4.2689	-1.2602	1.4456	-3.7886	1459.2
11.98	1199	72	NaN	7.2469	12.441	6.5731	-180.96	16.167	8.1529	-29.092	-676.29	1082.8	33.835	781.51	1086.3	51.694	48.479	0	0	-0.54999	2.1067	-11.12	-19.847	4.7753	-3.4276	12.576	16.033	4.2253	-1.3209	1.4558	-3.8147	1459.2
11.99	1200	72	NaN	7.2684	12.444	6.56	-180.95	16.147	8.1432	-29.049	-676.31	1082.8	33.806	781.44	1086.2	51.277	50.156	0	0	-0.38733	2.2758	-11.117	-19.844	4.7995	-3.4187	12.577	16.014	4.4121	-1.1428	1.4605	-3.8302	1459.1
12	1201	72	NaN	7.274	12.458	6.5716	-180.94	16.11	8.1852	-29.093	-676.3	1082.8	33.917	781.39	1086.2	50.726	48.618	0	0	-0.34051	2.3245	-11.113	-19.841	4.7989	-3.4144	12.589	15.979	4.4584	-1.0899	1.4761	-3.8619	1459.1
12.01	1202	72	NaN	7.2943	12.465	6.5762	-180.92	16.074	8.196	-29.114	-676.31	1082.8	33.92	781.23	1086.1	50.757	48.605	0	0	-0.38367	2.2796	-11.109	-19.837	4.818	-3.3979	12.592	15.946	4.4343	-1.1182	1.4826	-3.8906	1458.9
12.02	1203	72	NaN	7.3106	12.474	6.5778	-180.91	16.058	8.1767	-29.112	-676.31	1082.8	33.838	781.06	1086	51.279	48.979	0	0	-0.29791	2.3688	-11.106	-19.833	4.8373	-3.3796	12.599	15.933	4.5394	-1.0108	1.4936	-3.9005	1458.7
12.03	1204	72	NaN	7.3226	12.486	6.5747	-180.89	16.049	8.1409	-29.083	-676.31	1082.8	33.708	780.92	1086	51.681	48.141	0	0	-0.23779	2.4313	-11.102	-19.83	4.8552	-3.3588	12.61	15.926	4.6175	-0.92752	1.5077	-3.9042	1458.6
12.04	1205	72	NaN	7.3431	12.49	6.5602	-180.87	16.009	8.1168	-29.022	-676.32	1082.8	33.595	780.79	1085.9	50.885	49.46	0	0	-0.30053	2.3661	-11.099	-19.827	4.8824	-3.3264	12.612	15.888	4.5819	-0.96032	1.5123	-3.9391	1458.5
12.05	1206	72	NaN	7.3423	12.495	6.5535	-180.86	15.979	8.1303	-29.008	-676.34	1082.8	33.593	780.71	1085.9	51.039	50.692	0	0	-0.31646	2.3495	-11.096	-19.824	4.8821	-3.3159	12.615	15.86	4.5657	-0.96644	1.5185	-3.964	1458.4
12.06	1207	72	NaN	7.3365	12.507	6.5556	-180.84	15.974	8.0755	-29.025	-676.32	1082.8	33.394	780.59	1085.9	51.672	49.718	0	0	-0.29771	2.369	-11.093	-19.821	4.8832	-3.2983	12.626	15.856	4.5855	-0.92926	1.5322	-3.965	1458.2
12.07	1208	72	NaN	7.3323	12.515	6.5625	-180.83	15.966	8.0195	-29.04	-676.31	1082.8	33.176	780.44	1085.9	53.596	50.447	0	0	-0.34708	2.3177	-11.084	-19.811	4.8868	-3.2761	12.633	15.847	4.5397	-0.95839	1.5497	-3.964	1458.1
12.08	1209	72	NaN	7.3295	12.514	6.5727	-180.81	15.936	7.9989	-29.045	-676.33	1082.8	33.045	780.32	1085.8	51.134	49.921	0	0	-0.45977	2.2005	-11.068	-19.796	4.8887	-3.254	12.632	15.818	4.4289	-1.0535	1.5643	-3.9777	1458
12.09	1210	72	NaN	7.3104	12.508	6.5924	-180.8	15.893	7.9808	-29.099	-676.36	1082.8	32.945	780.22	1085.8	50.611	48.392	0	0	-0.82352	1.8223	-11.05	-19.777	4.8714	-3.2415	12.624	15.777	4.0478	-1.4192	1.5743	-4.0005	1457.9
12.1	1211	72	NaN	7.2985	12.509	6.5975	-180.79	15.855	8.0009	-29.115	-676.37	1082.8	32.951	780.16	1085.7	51.733	49.388	0	0	-1.1346	1.4989	-11.034	-19.761	4.8585	-3.2279	12.623	15.741	3.7239	-1.729	1.5891	-4.0209	1457.9
12.11	1212	72	NaN	7.2948	12.511	6.595	-180.78	15.817	8.0209	-29.104	-676.38	1082.8	32.966	780.06	1085.7	49.896	48.903	0	0	-1.0684	1.5678	-11.032	-19.76	4.8545	-3.2237	12.624	15.704	3.7861	-1.6559	1.5918	-4.0555	1457.8
12.12	1213	72	NaN	7.292	12.514	6.5985	-180.78	15.778	8.0449	-29.11	-676.39	1082.8	32.994	779.97	1085.7	52.279	48.838	0	0	-1.0502	1.5866	-11.031	-19.759	4.8503	-3.2251	12.625	15.666	3.8	-1.6385	1.5942	-4.0925	1457.7
12.13	1214	72	NaN	7.2843	12.518	6.6159	-180.78	15.736	8.078	-29.16	-676.41	1082.9	33.037	779.94	1085.7	51.782	48.409	0	0	-1.0735	1.5624	-11.031	-19.759	4.8388	-3.225	12.627	15.627	3.7653	-1.6626	1.5963	-4.1318	1457.7
12.14	1215	72	NaN	7.2896	12.527	6.5984	-180.77	15.694	8.0767	-29.091	-676.43	1082.9	32.97	779.89	1085.6	50.732	50.218	0	0	-1.0175	1.6206	-11.029	-19.757	4.8494	-3.209	12.635	15.586	3.8319	-1.5884	1.6061	-4.1713	1457.6
12.15	1216	72	NaN	7.2886	12.532	6.6042	-180.76	15.666	8.1276	-29.111	-676.43	1082.9	33.075	779.88	1085.6	51.748	50.864	0	0	-0.95099	1.6898	-11.027	-19.755	4.8435	-3.2058	12.639	15.559	3.8925	-1.516	1.6121	-4.1959	1457.6
12.16	1217	72	NaN	7.29	12.537	6.602	-180.74	15.652	8.1246	-29.104	-676.46	1082.9	33.003	779.82	1085.6	50.031	49.645	0	0	-0.91695	1.7252	-11.024	-19.751	4.848	-3.1842	12.643	15.546	3.931	-1.4591	1.6198	-4.2056	1457.6
12.17	1218	72	NaN	7.294	12.545	6.5943	-180.72	15.638	8.1058	-29.076	-676.5	1082.9	32.868	779.73	1085.5	52.819	48.464	0	0	-0.88988	1.7533	-11.02	-19.747	4.8583	-3.1566	12.651	15.532	3.9684	-1.4032	1.6308	-4.2148	1457.6
12.18	1219	72	NaN	7.2963	12.561	6.6021	-180.72	15.6	8.1919	-29.093	-676.52	1082.9	33.046	779.74	1085.5	52.023	48.488	0	0	-0.86014	1.7843	-11.016	-19.743	4.8529	-3.1603	12.663	15.497	3.9928	-1.3761	1.6476	-4.2462	1457.6
12.19	1220	72	NaN	7.3073	12.569	6.6038	-180.7	15.611	8.1891	-29.079	-676.52	1082.9	32.97	779.66	1085.5	53.887	50.338	0	0	-0.86607	1.7781	-11.01	-19.738	4.8673	-3.1349	12.672	15.508	4.0013	-1.3568	1.6622	-4.2298	1457.5
12.2	1221	72	NaN	7.3081	12.583	6.5798	-180.68	15.614	8.1986	-28.989	-676.54	1082.9	32.925	779.6	1085.5	52.47	49.4	0	0	-0.90926	1.7332	-11.003	-19.73	4.8734	-3.1166	12.686	15.51	3.9642	-1.3834	1.6837	-4.2199	1457.5
12.21	1222	72	NaN	7.3058	12.594	6.5768	-180.67	15.603	8.2337	-28.96	-676.56	1082.9	32.964	779.59	1085.5	52.359	49.682	0	0	-0.98862	1.6507	-10.999	-19.726	4.8707	-3.1054	12.697	15.499	3.8821	-1.4547	1.6989	-4.2268	1457.5
12.22	1223	72	NaN	7.3038	12.601	6.6058	-180.66	15.586	8.2764	-29.028	-676.55	1082.9	33.034	779.63	1085.5	51.862	50.772	0	0	-1.0645	1.5718	-10.995	-19.723	4.8633	-3.096	12.704	15.483	3.7988	-1.5242	1.7085	-4.2397	1457.5
12.23	1224	72	NaN	7.3012	12.61	6.6205	-180.64	15.6	8.2473	-29.067	-676.55	1082.9	32.887	779.6	1085.5	49.522	48.563	0	0	-1.0911	1.5441	-10.993	-19.72	4.865	-3.0718	12.713	15.498	3.7739	-1.5277	1.72	-4.2226	1457.5
12.24	1225	72	NaN	7.3071	12.621	6.6314	-180.61	15.611	8.2408	-29.053	-676.56	1082.9	32.801	779.64	1085.5	50.589	50.198	0	0	-1.1198	1.5142	-10.99	-19.718	4.8748	-3.0448	12.725	15.507	3.755	-1.5305	1.7343	-4.2111	1457.5
12.25	1226	72	NaN	7.3169	12.626	6.6403	-180.59	15.628	8.2602	-29.037	-676.55	1082.9	32.792	779.7	1085.5	51.853	49.924	0	0	-1.1662	1.4661	-10.99	-19.718	4.8857	-3.0246	12.73	15.524	3.7195	-1.5585	1.7398	-4.1942	1457.6
12.26	1227	72	NaN	7.324	12.625	6.65	-180.58	15.652	8.2884	-29.04	-676.55	1082.9	32.83	779.76	1085.6	51.65	49.381	0	0	-1.22	1.4101	-10.992	-19.719	4.8913	-3.0132	12.73	15.546	3.6713	-1.6031	1.7384	-4.1728	1457.6
12.27	1228	72	NaN	7.3246	12.62	6.6604	-180.57	15.681	8.3	-29.063	-676.55	1082.9	32.85	779.82	1085.6	51.922	49.273	0	0	-1.2831	1.3445	-10.994	-19.722	4.8904	-3.0057	12.726	15.575	3.6073	-1.6612	1.7317	-4.147	1457.7
12.28	1229	72	NaN	7.3303	12.613	6.6522	-180.54	15.744	8.228	-29.034	-676.54	1082.9	32.591	779.86	1085.6	50.674	49.916	0	0	-1.2703	1.3578	-10.995	-19.723	4.9073	-2.9619	12.721	15.637	3.637	-1.6041	1.7252	-4.0861	1457.7
12.29	1230	72	NaN	7.3271	12.603	6.6653	-180.53	15.779	8.2352	-29.058	-676.55	1082.9	32.606	779.96	1085.6	51.272	50.239	0	0	-1.2252	1.4047	-10.997	-19.724	4.9028	-2.9547	12.711	15.671	3.6776	-1.5501	1.714	-4.0529	1457.8
12.3	1231	72	NaN	7.322	12.596	6.6685	-180.51	15.836	8.2058	-29.063	-676.55	1082.9	32.512	780.01	1085.7	51.43	49.045	0	0	-1.1058	1.5289	-11	-19.728	4.9013	-2.9336	12.705	15.727	3.7956	-1.4047	1.7051	-4.0014	1457.9
12.31	1232	72	NaN	7.3188	12.592	6.6582	-180.49	15.91	8.1618	-29.034	-676.54	1082.9	32.366	780.07	1085.7	50.048	50.281	0	0	-1.0255	1.6124	-11.004	-19.731	4.9051	-2.8992	12.704	15.799	3.8796	-1.2868	1.7001	-3.9324	1457.9
12.32	1233	72	NaN	7.3201	12.587	6.6419	-180.46	15.977	8.1776	-28.98	-676.52	1082.9	32.391	780.25	1085.7	50.895	49.599	0	0	-0.98823	1.6511	-11.006	-19.734	4.9078	-2.8716	12.7	15.864	3.9196	-1.2205	1.6935	-3.8696	1458.1
12.33	1234	72	NaN	7.3065	12.57	6.668	-180.44	16.05	8.2072	-29.084	-676.56	1082.9	32.464	780.31	1085.8	52.93	48.507	0	0	-0.89776	1.7451	-11.009	-19.737	4.8874	-2.8629	12.686	15.935	3.9896	-1.1178	1.6764	-3.8019	1458.2
12.34	1235	72	NaN	7.3015	12.565	6.6759	-180.43	16.117	8.2567	-29.119	-676.56	1082.9	32.586	780.5	1085.9	50.574	51.933	0	0	-0.72943	1.9201	-11.012	-19.74	4.8766	-2.8537	12.682	16	4.1471	-0.93353	1.6695	-3.7395	1458.4
12.35	1236	72	NaN	7.3024	12.56	6.6721	-180.43	16.167	8.3189	-29.109	-676.57	1082.9	32.765	780.71	1085.9	53.844	49.501	0	0	-0.61649	2.0376	-11.016	-19.743	4.8712	-2.8617	12.679	16.048	4.2547	-0.82413	1.6632	-3.695	1458.6
12.36	1237	72	NaN	7.3041	12.555	6.6669	-180.44	16.227	8.3702	-29.094	-676.58	1082.9	32.93	780.91	1085.9	51.934	50.622	0	0	-0.51918	2.1387	-11.02	-19.747	4.8674	-2.881	12.676	16.106	4.3482	-0.74224	1.6561	-3.6412	1458.8
12.37	1238	72	NaN	7.2973	12.552	6.6786	-180.44	16.385	8.3576	-29.146	-676.59	1082.9	32.884	781.13	1086.1	50.837	49.921	0	0	-0.3766	2.287	-11.024	-19.752	4.8607	-2.8739	12.679	16.259	4.4841	-0.58694	1.6549	-3.4932	1459
12.38	1239	72	NaN	7.2943	12.561	6.6748	-180.45	16.46	8.3582	-29.14	-676.58	1082.9	32.926	781.26	1086.1	51.491	49.841	0	0	-0.29277	2.3741	-11.027	-19.755	4.8565	-2.8926	12.69	16.332	4.5637	-0.51844	1.6626	-3.4233	1459.2
12.39	1240	72	NaN	7.2916	12.561	6.6824	-180.45	16.501	8.3608	-29.164	-676.59	1082.9	32.935	781.36	1086.2	49.267	50.607	0	0	-0.28944	2.3776	-11.029	-19.756	4.8526	-2.8933	12.692	16.371	4.5632	-0.51574	1.6626	-3.3856	1459.3
12.4	1241	72	NaN	7.2908	12.56	6.6852	-180.41	16.555	8.3406	-29.166	-676.6	1082.9	32.815	781.58	1086.2	51.162	49.158	0	0	-0.24973	2.4189	-11.03	-19.757	4.8569	-2.8473	12.693	16.422	4.6072	-0.42846	1.6633	-3.3355	1459.5
12.41	1242	72	NaN	7.2929	12.566	6.6737	-180.34	16.643	8.2928	-29.113	-676.61	1082.8	32.563	781.93	1086.3	51.318	51.491	0	0	-0.19925	2.4714	-11.03	-19.758	4.8715	-2.7566	12.702	16.507	4.6723	-0.28528	1.6715	-3.2512	1459.8
12.42	1243	72	NaN	7.2952	12.574	6.6724	-180.32	16.701	8.2929	-29.094	-676.6	1082.9	32.528	782.07	1086.4	51.723	50.61	0	0	-0.20726	2.463	-11.032	-19.759	4.8761	-2.7361	12.711	16.563	4.6688	-0.27308	1.6797	-3.1957	1460
12.43	1244	72	NaN	7.2916	12.573	6.6905	-180.33	16.748	8.2894	-29.149	-676.61	1082.9	32.535	782.23	1086.4	52.996	50.181	0	0	-0.23713	2.432	-11.033	-19.761	4.8704	-2.7493	12.712	16.609	4.6332	-0.31728	1.6791	-3.1518	1460.1
12.44	1245	72	NaN	7.2919	12.578	6.6902	-180.3	16.806	8.3091	-29.141	-676.61	1082.9	32.552	782.44	1086.5	52.164	50.939	0	0	-0.19055	2.4804	-11.035	-19.762	4.8707	-2.7224	12.719	16.665	4.6801	-0.24205	1.6844	-3.0973	1460.4
12.45	1246	72	NaN	7.2944	12.581	6.6823	-180.26	16.868	8.3431	-29.109	-676.61	1082.9	32.577	782.65	1086.5	51.346	51.091	0	0	-0.14529	2.5275	-11.035	-19.763	4.8738	-2.6756	12.723	16.725	4.7285	-0.14815	1.6879	-3.038	1460.6
12.46	1247	72	NaN	7.2946	12.569	6.6894	-180.23	16.922	8.3716	-29.135	-676.64	1082.9	32.611	782.81	1086.6	51.836	47.705	0	0	-0.10212	2.5723	-11.036	-19.763	4.872	-2.653	12.714	16.778	4.7699	-0.080672	1.6777	-2.9856	1460.8
12.47	1248	72	NaN	7.2989	12.57	6.686	-180.21	16.991	8.388	-29.128	-676.64	1082.9	32.603	783.03	1086.6	51.742	50.411	0	0	-0.12649	2.547	-11.037	-19.764	4.8773	-2.6352	12.716	16.844	4.7508	-0.088159	1.6798	-2.9198	1461
12.48	1249	72	NaN	7.3055	12.569	6.6827	-180.22	17.055	8.402	-29.118	-676.65	1082.9	32.62	783.23	1086.7	53.104	50.026	0	0	-0.17889	2.4925	-11.037	-19.765	4.8839	-2.6406	12.717	16.907	4.705	-0.14803	1.6799	-2.8579	1461.2
12.49	1250	72	NaN	7.305	12.569	6.6795	-180.22	17.093	8.4306	-29.114	-676.67	1082.9	32.68	783.4	1086.7	52.958	50.171	0	0	-0.27503	2.3926	-11.038	-19.765	4.8816	-2.6388	12.718	16.945	4.6065	-0.24627	1.6796	-2.8208	1461.4
12.5	1251	72	NaN	7.3001	12.571	6.6723	-180.2	17.117	8.4493	-29.099	-676.68	1082.9	32.701	783.54	1086.7	50.723	50.994	0	0	-0.37118	2.2926	-11.039	-19.766	4.8767	-2.6217	12.72	16.968	4.5055	-0.32913	1.6817	-2.7986	1461.5
12.51	1252	72	NaN	7.3047	12.578	6.6521	-180.19	17.167	8.3897	-29.027	-676.67	1082.9	32.491	783.62	1086.8	50.236	50.597	0	0	-0.41774	2.2442	-11.042	-19.769	4.8924	-2.5978	12.73	17.016	4.4747	-0.35359	1.6881	-2.7537	1461.6
12.52	1253	72	NaN	7.3019	12.583	6.6558	-180.15	17.23	8.357	-29.034	-676.67	1082.9	32.348	783.69	1086.8	50.771	50.568	0	0	-0.46765	2.1923	-11.044	-19.772	4.8951	-2.5556	12.736	17.078	4.4274	-0.36331	1.692	-2.6942	1461.7
12.53	1254	72	NaN	7.299	12.584	6.6633	-180.13	17.265	8.3285	-29.06	-676.69	1082.9	32.234	783.78	1086.8	51.263	49.718	0	0	-0.52413	2.1336	-11.045	-19.773	4.8957	-2.5377	12.738	17.112	4.3716	-0.40407	1.6924	-2.6612	1461.8
12.54	1255	72	NaN	7.2932	12.586	6.6745	-180.12	17.29	8.3102	-29.104	-676.7	1082.9	32.151	783.85	1086.8	51.395	50.45	0	0	-0.58276	2.0726	-11.048	-19.775	4.8917	-2.5264	12.74	17.136	4.3089	-0.45373	1.6926	-2.6388	1461.8
12.55	1256	72	NaN	7.2812	12.577	6.7217	-180.11	17.318	8.307	-29.251	-676.75	1082.9	32.106	783.89	1086.8	52.434	50.909	0	0	-0.64361	2.0094	-11.051	-19.778	4.8758	-2.5133	12.73	17.164	4.2322	-0.50393	1.6796	-2.6138	1461.9
12.56	1257	72	NaN	7.2553	12.482	6.9477	-180.09	17.335	8.322	-29.877	-677.07	1083.1	32.124	783.95	1086.9	51.166	48.456	0	0	-0.76315	1.8851	-11.052	-19.78	4.8253	-2.5206	12.629	17.188	4.0622	-0.63552	1.5769	-2.5923	1462.3
12.57	1258	72	NaN	7.2822	12.558	6.7553	-180.09	17.344	8.3404	-29.325	-676.85	1083	32.152	784.01	1086.9	51.682	49.772	0	0	-0.82884	1.8168	-11.054	-19.782	4.8725	-2.4975	12.711	17.191	4.0437	-0.68067	1.6568	-2.5911	1462.2
12.58	1259	72	NaN	7.2943	12.605	6.6667	-180.08	17.352	8.3904	-29.068	-676.73	1082.9	32.261	784.08	1086.9	51.056	50.314	0	0	-0.79955	1.8472	-11.057	-19.785	4.8903	-2.4868	12.76	17.197	4.0907	-0.6396	1.7032	-2.5877	1462.1
12.59	1260	72	NaN	7.2953	12.615	6.6712	-180.08	17.364	8.4354	-29.075	-676.71	1082.9	32.353	784.12	1086.9	52.619	49.642	0	0	-0.79057	1.8566	-11.06	-19.788	4.8875	-2.4861	12.77	17.21	4.0969	-0.62948	1.7095	-2.5782	1462.1
12.6	1261	72	NaN	7.2981	12.608	6.6821	-180.08	17.382	8.4337	-29.102	-676.72	1082.9	32.318	784.1	1086.9	52.14	49.356	0	0	-0.83051	1.8151	-11.064	-19.792	4.8906	-2.485	12.763	17.228	4.0601	-0.66999	1.6988	-2.5641	1462.1
12.61	1262	72	NaN	7.263	12.509	6.9195	-180.06	17.392	8.4274	-29.771	-677.06	1083.1	32.262	784.11	1086.9	50.862	48.668	0	0	-0.84919	1.7956	-11.068	-19.796	4.832	-2.4933	12.657	17.244	3.9828	-0.6977	1.5883	-2.5521	1462.5
12.62	1263	72	NaN	7.2855	12.574	6.7776	-180.07	17.398	8.4373	-29.358	-676.85	1083	32.261	784.11	1086.9	52.894	48.795	0	0	-0.85583	1.7887	-11.072	-19.8	4.8703	-2.4811	12.726	17.247	4.0145	-0.69239	1.6532	-2.553	1462.3
12.63	1264	72	NaN	7.3074	12.621	6.6702	-180.06	17.404	8.4588	-29.04	-676.68	1082.9	32.282	784.09	1086.9	52.091	51.379	0	0	-0.84294	1.8021	-11.077	-19.804	4.9036	-2.4675	12.775	17.25	4.0606	-0.6654	1.6985	-2.5548	1462.1
12.64	1265	72	NaN	7.3108	12.614	6.6765	-180.05	17.409	8.471	-29.05	-676.67	1082.9	32.272	784.05	1086.9	50.765	49.376	0	0	-0.83072	1.8148	-11.081	-19.808	4.9069	-2.4578	12.769	17.254	4.0761	-0.64298	1.6885	-2.5543	1462
12.65	1266	72	NaN	7.2987	12.604	6.6874	-180.05	17.41	8.4387	-29.097	-676.68	1082.9	32.157	784	1086.9	51.918	49.605	0	0	-0.82077	1.8252	-11.083	-19.81	4.8974	-2.4498	12.759	17.255	4.0766	-0.62466	1.6761	-2.5548	1462
12.66	1267	72	NaN	7.3058	12.6	6.6747	-180.05	17.406	8.4677	-29.034	-676.65	1082.9	32.219	783.95	1086.9	50.972	49.216	0	0	-0.73988	1.9093	-11.086	-19.813	4.9044	-2.4495	12.756	17.25	4.1645	-0.54027	1.6704	-2.5626	1461.9
12.67	1268	72	NaN	7.3071	12.591	6.6688	-180.04	17.394	8.4386	-29	-676.64	1082.9	32.112	783.86	1086.9	52.006	49.918	0	0	-0.62289	2.0309	-11.089	-19.816	4.9111	-2.4392	12.746	17.238	4.2882	-0.40825	1.6579	-2.578	1461.8
12.68	1269	72	NaN	7.3012	12.577	6.6805	-180.04	17.38	8.4118	-29.039	-676.65	1082.9	32.019	783.79	1086.9	50.537	48.299	0	0	-0.52201	2.1358	-11.092	-19.82	4.9072	-2.4335	12.732	17.224	4.3852	-0.29766	1.6403	-2.5951	1461.7
12.69	1270	72	NaN	7.2893	12.563	6.7034	-180.04	17.36	8.4223	-29.126	-676.67	1082.9	32.042	783.75	1086.9	50.972	50.068	0	0	-0.43228	2.2291	-11.096	-19.823	4.8909	-2.4374	12.718	17.205	4.4586	-0.2083	1.6219	-2.6185	1461.7
12.7	1271	72	NaN	7.2772	12.559	6.6942	-180.04	17.303	8.4652	-29.094	-676.64	1082.9	32.144	783.65	1086.8	50.689	50.099	0	0	-0.2651	2.4029	-11.101	-19.828	4.8758	-2.4373	12.713	17.15	4.6107	-0.034454	1.6119	-2.678	1461.6
12.71	1272	72	NaN	7.2802	12.558	6.6729	-180.04	17.262	8.4829	-29.011	-676.62	1082.9	32.191	783.57	1086.8	51.958	49.78	0	0	-0.13997	2.533	-11.105	-19.832	4.8801	-2.4371	12.711	17.108	4.7401	0.095858	1.6065	-2.7237	1461.5
12.72	1273	72	NaN	7.2745	12.554	6.6825	-180.03	17.186	8.5163	-29.033	-676.61	1082.9	32.274	783.47	1086.8	51.286	49.555	0	0	-0.13997	2.533	-11.106	-19.834	4.8702	-2.4388	12.706	17.034	4.7302	0.094174	1.5997	-2.7995	1461.4
12.73	1274	72	NaN	7.2646	12.555	6.707	-180.03	17.097	8.555	-29.106	-676.59	1082.9	32.369	783.33	1086.7	51.346	48.652	0	0	-0.12764	2.5458	-11.107	-19.834	4.8534	-2.4396	12.704	16.948	4.7257	0.10617	1.5969	-2.8869	1461.2
12.74	1275	72	NaN	7.2585	12.563	6.7234	-180.02	17.022	8.5844	-29.151	-676.56	1082.9	32.445	783.14	1086.7	52.824	50.766	0	0	-0.1077	2.5665	-11.107	-19.835	4.8422	-2.4373	12.71	16.875	4.7345	0.12927	1.6025	-2.9601	1461
12.75	1276	72	NaN	7.2652	12.559	6.7181	-180.02	16.968	8.6089	-29.109	-676.58	1082.9	32.518	783.03	1086.7	51.396	48.55	0	0	-0.025184	2.6523	-11.109	-19.836	4.8475	-2.4361	12.705	16.822	4.8223	0.21623	1.5966	-3.0142	1460.9
12.76	1277	72	NaN	7.2734	12.565	6.7128	-180.01	16.885	8.5863	-29.086	-676.57	1082.9	32.446	782.87	1086.6	50.138	49.966	0	0	0.059893	2.7408	-11.11	-19.838	4.8592	-2.4226	12.709	16.741	4.9191	0.31821	1.5992	-3.0965	1460.7
12.77	1278	72	NaN	7.2772	12.575	6.713	-180.01	16.817	8.4861	-29.084	-676.54	1082.9	32.164	782.65	1086.5	51.632	49.889	0	0	0.11359	2.7966	-11.112	-19.84	4.8737	-2.4107	12.717	16.675	4.9873	0.38591	1.6048	-3.1645	1460.5
12.78	1279	72	NaN	7.2764	12.583	6.7183	-180.02	16.766	8.3735	-29.096	-676.52	1082.9	31.854	782.43	1086.5	53.019	49.008	0	0	0.14582	2.8301	-11.114	-19.841	4.8842	-2.4078	12.723	16.625	5.03	0.4223	1.6095	-3.2161	1460.2
12.79	1280	72	NaN	7.2742	12.582	6.725	-180.03	16.711	8.3671	-29.111	-676.52	1082.9	31.844	782.3	1086.5	51.488	50.933	0	0	0.11923	2.8025	-11.113	-19.84	4.8816	-2.4194	12.721	16.572	5.0008	0.38302	1.6086	-3.2687	1460.1
12.8	1281	72	NaN	7.2682	12.576	6.7369	-180.06	16.627	8.4557	-29.158	-676.52	1082.9	32.135	782.22	1086.4	50.797	50.593	0	0	0.10408	2.7867	-11.112	-19.839	4.8622	-2.4622	12.714	16.488	4.9663	0.32455	1.6021	-3.3508	1460
12.81	1282	72	NaN	7.2608	12.58	6.74	-180.08	16.535	8.5404	-29.178	-676.51	1082.9	32.386	782.16	1086.4	51.565	50.182	0	0	0.097451	2.7798	-11.111	-19.839	4.8441	-2.4926	12.715	16.4	4.9415	0.28723	1.6043	-3.4388	1460
12.82	1283	72	NaN	7.2543	12.581	6.7347	-180.09	16.475	8.5694	-29.171	-676.49	1083	32.486	782.01	1086.4	51.628	50.657	0	0	0.11204	2.795	-11.111	-19.839	4.8336	-2.5154	12.715	16.341	4.9457	0.27955	1.6041	-3.4979	1459.8
12.83	1284	72	NaN	7.2493	12.577	6.7227	-180.11	16.44	8.5571	-29.142	-676.49	1083	32.48	781.78	1086.4	50.534	49.22	0	0	0.12028	2.8036	-11.111	-19.838	4.8296	-2.5326	12.71	16.306	4.9499	0.27095	1.5995	-3.5325	1459.6
12.84	1285	72	NaN	7.2447	12.576	6.7086	-180.12	16.362	8.6195	-29.104	-676.48	1083	32.657	781.66	1086.3	51.407	47.758	0	0	0.10436	2.787	-11.11	-19.838	4.8193	-2.5422	12.708	16.23	4.9236	0.24478	1.5978	-3.6079	1459.5
12.85	1286	72	NaN	7.2006	12.476	6.9434	-180.1	16.222	8.6901	-29.786	-676.78	1083.1	32.829	781.58	1086.2	52.216	48.838	0	0	0.082798	2.7646	-11.109	-19.837	4.7421	-2.556	12.598	16.1	4.8249	0.20855	1.4887	-3.7371	1459.7
12.86	1287	72	NaN	7.1977	12.507	6.8857	-180.1	16.131	8.7165	-29.64	-676.69	1083.1	32.899	781.5	1086.2	50.771	50.941	0	0	0.036205	2.7161	-11.108	-19.835	4.7419	-2.5509	12.629	16.01	4.7781	0.16526	1.5211	-3.8258	1459.5
12.87	1288	72	NaN	7.1953	12.538	6.8439	-180.1	16.077	8.6857	-29.532	-676.61	1083.1	32.814	781.4	1086.1	52.608	52.412	0	0	-0.010249	2.6679	-11.107	-19.834	4.7468	-2.5442	12.659	15.956	4.7365	0.12362	1.5519	-3.8783	1459.3
12.88	1289	72	NaN	7.1684	12.479	7.0162	-180.09	16.037	8.6061	-30.02	-676.81	1083.2	32.586	781.25	1086.1	51.376	50.063	0	0	-0.056581	2.6197	-11.107	-19.834	4.7097	-2.5455	12.594	15.922	4.6531	0.074231	1.4878	-3.9122	1459.4
12.89	1290	72	NaN	7.2098	12.589	6.7763	-180.08	15.985	8.5604	-29.345	-676.5	1083	32.486	781.05	1086.1	51.213	47.952	0	0	-0.08589	2.5892	-11.105	-19.832	4.7807	-2.5099	12.709	15.865	4.6948	0.079319	1.6038	-3.9679	1458.9
12.9	1291	72	NaN	7.2179	12.606	6.7283	-180.07	15.928	8.5663	-29.231	-676.47	1083	32.519	780.95	1086	52.45	50.25	0	0	-0.097826	2.5768	-11.103	-19.831	4.7918	-2.4977	12.726	15.808	4.694	0.07914	1.6226	-4.023	1458.7
12.91	1292	72	NaN	7.2212	12.615	6.718	-180.07	15.863	8.5238	-29.23	-676.48	1083	32.417	780.84	1086	51.526	51.43	0	0	-0.054615	2.6217	-11.103	-19.83	4.799	-2.491	12.734	15.744	4.7444	0.13076	1.6314	-4.086	1458.6
12.92	1293	72	NaN	7.2236	12.628	6.7148	-180.07	15.805	8.4651	-29.244	-676.47	1083	32.27	780.7	1085.9	49.185	49.742	0	0	-0.026499	2.651	-11.104	-19.832	4.8063	-2.4879	12.745	15.688	4.7798	0.16308	1.6404	-4.1434	1458.5
12.93	1294	72	NaN	7.2224	12.633	6.7201	-180.07	15.774	8.4661	-29.264	-676.49	1083	32.287	780.57	1085.9	52.324	49.001	0	0	-0.010558	2.6675	-11.107	-19.835	4.8034	-2.491	12.748	15.66	4.7928	0.17651	1.6408	-4.1753	1458.4
12.94	1295	72	NaN	7.2246	12.647	6.7072	-180.08	15.715	8.5273	-29.232	-676.49	1083	32.492	780.44	1085.9	50.524	49.421	0	0	0.044037	2.7243	-11.11	-19.838	4.7987	-2.5068	12.76	15.601	4.8427	0.21747	1.6497	-4.2367	1458.2
12.95	1296	72	NaN	7.2273	12.658	6.6944	-180.08	15.672	8.5337	-29.193	-676.5	1083	32.519	780.34	1085.9	50.529	48.862	0	0	0.14042	2.8245	-11.114	-19.841	4.8017	-2.5072	12.771	15.56	4.9421	0.31729	1.6568	-4.2813	1458.1
12.96	1297	72	NaN	7.2301	12.667	6.6886	-180.09	15.633	8.5221	-29.169	-676.5	1083	32.498	780.27	1085.8	52.59	48.332	0	0	0.17385	2.8593	-11.117	-19.844	4.8062	-2.5102	12.778	15.521	4.98	0.3491	1.6612	-4.3228	1458.1
12.97	1298	72	NaN	7.2316	12.672	6.6903	-180.1	15.589	8.5315	-29.166	-676.5	1083	32.543	780.22	1085.8	48.989	48.226	0	0	0.20141	2.8879	-11.119	-19.846	4.806	-2.5223	12.782	15.479	5.0074	0.36561	1.6631	-4.3668	1458
12.98	1299	72	NaN	7.2289	12.674	6.6939	-180.1	15.543	8.6175	-29.179	-676.52	1083	32.794	780.19	1085.8	49.88	49.585	0	0	0.26776	2.9569	-11.117	-19.844	4.7929	-2.541	12.783	15.435	5.0606	0.41594	1.6658	-4.4097	1458
12.99	1300	72	NaN	7.2349	12.682	6.6826	-180.11	15.518	8.5964	-29.135	-676.52	1083	32.746	780.14	1085.8	52.008	50.336	0	0	0.30568	2.9963	-11.115	-19.843	4.8024	-2.5406	12.789	15.41	5.1081	0.45567	1.6744	-4.4326	1458
13	1301	72	NaN	7.2286	12.686	6.6941	-180.11	15.506	8.5841	-29.167	-676.54	1083	32.718	780.07	1085.8	52.053	49.534	0	0	0.31565	3.0067	-11.113	-19.841	4.7959	-2.5475	12.794	15.398	5.1115	0.45919	1.6808	-4.4424	1457.9
13.01	1302	72	NaN	7.2231	12.693	6.7066	-180.12	15.501	8.5588	-29.193	-676.56	1083	32.646	780	1085.8	50.195	49.977	0	0	0.37362	3.0669	-11.111	-19.839	4.7921	-2.5508	12.8	15.394	5.1657	0.51615	1.6892	-4.445	1457.9
13.02	1303	72	NaN	7.2251	12.705	6.7076	-180.12	15.497	8.5195	-29.171	-676.58	1083.1	32.534	779.93	1085.8	51.787	50.252	0	0	0.44014	3.1361	-11.109	-19.837	4.7993	-2.5463	12.811	15.39	5.2394	0.58977	1.7021	-4.4467	1457.8
13.03	1304	72	NaN	7.2154	12.714	6.7223	-180.12	15.482	8.5579	-29.219	-676.58	1083.1	32.654	779.95	1085.8	51.808	50.472	0	0	0.39283	3.0869	-11.108	-19.835	4.783	-2.5563	12.82	15.376	5.1758	0.53066	1.712	-4.4596	1457.8
13.04	1305	72	NaN	7.1795	12.639	6.9231	-180.13	15.479	8.5485	-29.779	-676.86	1083.2	32.65	779.97	1085.8	51.889	48.56	0	0	0.32664	3.0181	-11.107	-19.834	4.7257	-2.5845	12.738	15.379	5.0524	0.4336	1.6316	-4.4552	1458.2
13.05	1306	72	NaN	7.1646	12.604	7.0148	-180.13	15.491	8.5329	-30.025	-677.01	1083.3	32.621	779.99	1085.8	50.716	48.536	0	0	0.35988	3.0527	-11.106	-19.834	4.7026	-2.5915	12.701	15.394	5.0625	0.46116	1.5941	-4.4402	1458.3
13.06	1307	72	NaN	7.1667	12.605	7.0189	-180.13	15.509	8.5323	-30.02	-677.03	1083.3	32.635	780.01	1085.8	51.196	47.628	0	0	0.31792	3.009	-11.105	-19.833	4.7044	-2.5887	12.702	15.412	5.0223	0.42031	1.5968	-4.4207	1458.4
13.07	1308	72	NaN	7.1715	12.617	7.0112	-180.13	15.523	8.557	-29.976	-677.01	1083.3	32.735	780.05	1085.8	51.817	49.752	0	0	0.18857	2.8746	-11.103	-19.83	4.707	-2.5952	12.714	15.426	4.8956	0.27939	1.6116	-4.4044	1458.4
13.08	1309	72	NaN	7.1982	12.728	6.7736	-180.13	15.546	8.5279	-29.307	-676.7	1083.1	32.678	780.12	1085.8	51.336	49.779	0	0	0.088224	2.7702	-11.101	-19.829	4.7618	-2.5618	12.83	15.443	4.85	0.20842	1.7292	-4.386	1458.1
13.09	1310	72	NaN	7.1964	12.747	6.7382	-180.13	15.565	8.5104	-29.201	-676.66	1083.1	32.659	780.22	1085.8	50.936	47.551	0	0	-0.00025588	2.6782	-11.1	-19.827	4.7651	-2.5584	12.851	15.461	4.7648	0.11981	1.7513	-4.3665	1458.2
13.1	1311	72	NaN	7.1872	12.748	6.7652	-180.13	15.601	8.4907	-29.264	-676.68	1083.1	32.629	780.32	1085.8	50.796	48.262	0	0	-0.061445	2.6146	-11.098	-19.825	4.7548	-2.5597	12.853	15.495	4.6933	0.05488	1.7556	-4.3296	1458.3
13.11	1312	72	NaN	7.1815	12.754	6.7892	-180.12	15.644	8.4655	-29.311	-676.68	1083.1	32.58	780.42	1085.8	52.269	49.371	0	0	-0.12838	2.545	-11.096	-19.823	4.7493	-2.5572	12.861	15.537	4.6209	-0.012119	1.7653	-4.2859	1458.4
13.12	1313	72	NaN	7.1862	12.761	6.7788	-180.12	15.663	8.4375	-29.258	-676.69	1083.1	32.526	780.53	1085.8	51	51.269	0	0	-0.26435	2.4037	-11.095	-19.823	4.7584	-2.5517	12.868	15.555	4.494	-0.14799	1.7722	-4.2677	1458.5
13.13	1314	72	NaN	7.1831	12.768	6.7853	-180.12	15.715	8.386	-29.267	-676.69	1083.1	32.409	780.59	1085.9	49.849	48.127	0	0	-0.4225	2.2393	-11.095	-19.822	4.7596	-2.5481	12.877	15.606	4.3371	-0.30885	1.7824	-4.2161	1458.6
13.14	1315	72	NaN	7.1825	12.776	6.7933	-180.13	15.775	8.3783	-29.266	-676.69	1083.1	32.406	780.68	1085.9	50.31	47.394	0	0	-0.61178	2.0425	-11.093	-19.821	4.7593	-2.5498	12.887	15.663	4.1475	-0.50734	1.7937	-4.1573	1458.7
13.15	1316	72	NaN	7.184	12.782	6.7953	-180.13	15.815	8.4034	-29.248	-676.69	1083.1	32.488	780.79	1086	50.908	49.386	0	0	-0.72304	1.9268	-11.093	-19.82	4.7585	-2.5509	12.895	15.702	4.0355	-0.62414	1.802	-4.1183	1458.8
13.16	1317	72	NaN	7.1849	12.789	6.7926	-180.12	15.833	8.4433	-29.226	-676.68	1083.1	32.606	780.94	1086	51.733	48.68	0	0	-0.80771	1.8388	-11.093	-19.821	4.7559	-2.5503	12.902	15.72	3.9482	-0.71157	1.8094	-4.1008	1458.9
13.17	1318	72	NaN	7.1775	12.806	6.8083	-180.13	15.881	8.4641	-29.267	-676.66	1083.1	32.673	781.17	1086	51.223	49.865	0	0	-0.87757	1.7661	-11.093	-19.82	4.7446	-2.5584	12.92	15.766	3.867	-0.79226	1.8273	-4.0541	1459.1
13.18	1319	72	NaN	7.1789	12.807	6.8142	-180.13	15.909	8.4267	-29.269	-676.65	1083.1	32.563	781.22	1086.1	51.219	50.182	0	0	-0.98836	1.6509	-11.093	-19.82	4.7503	-2.5545	12.922	15.793	3.7619	-0.90351	1.8299	-4.0274	1459.2
13.19	1320	72	NaN	7.1764	12.802	6.8266	-180.14	15.93	8.4891	-29.297	-676.65	1083.1	32.766	781.36	1086.1	51.046	49.763	0	0	-1.1508	1.482	-11.092	-19.819	4.739	-2.5792	12.919	15.814	3.5882	-1.0972	1.8271	-4.0059	1459.3
13.2	1321	72	NaN	7.1718	12.801	6.8401	-180.16	15.952	8.5765	-29.333	-676.64	1083.1	33.041	781.54	1086.1	50.199	48.864	0	0	-1.2934	1.3338	-11.091	-19.819	4.7225	-2.6105	12.918	15.834	3.4291	-1.2767	1.8272	-3.9848	1459.5
13.21	1322	72	NaN	7.166	12.8	6.8648	-180.17	15.975	8.5971	-29.4	-676.64	1083.1	33.092	781.7	1086.2	51.492	51.457	0	0	-1.4028	1.2201	-11.09	-19.818	4.7123	-2.6213	12.918	15.857	3.3095	-1.4012	1.828	-3.9603	1459.7
13.22	1323	72	NaN	7.1326	12.717	7.0779	-180.15	16.003	8.6401	-29.976	-676.91	1083.3	33.181	781.78	1086.2	50.926	50.188	0	0	-1.9879	0.61174	-11.087	-19.815	4.6534	-2.6296	12.831	15.89	2.6655	-2.0179	1.7433	-3.9252	1460.1
13.23	1324	72	NaN	7.1499	12.774	6.9397	-180.14	16.029	8.6619	-29.588	-676.72	1083.2	33.227	781.84	1086.2	50.535	48.937	0	0	-2.72	-0.14934	-11.084	-19.812	4.6839	-2.6068	12.892	15.911	1.964	-2.7561	1.8082	-3.9005	1459.9
13.24	1325	72	NaN	7.1578	12.813	6.8493	-180.15	16.046	8.6756	-29.348	-676.58	1083.1	33.282	781.91	1086.2	51.845	50.081	0	0	-2.6635	-0.090619	-11.087	-19.815	4.699	-2.6101	12.934	15.924	2.0355	-2.7007	1.8467	-3.8907	1459.8
13.25	1326	72	NaN	7.1516	12.811	6.8598	-180.17	16.055	8.6896	-29.389	-676.56	1083.1	33.346	781.99	1086.2	53.366	49.736	0	0	-2.6663	-0.093589	-11.09	-19.817	4.6887	-2.6327	12.933	15.933	2.0224	-2.7263	1.8431	-3.8842	1459.9
13.26	1327	72	NaN	7.1544	12.812	6.8557	-180.17	16.064	8.7116	-29.367	-676.55	1083.1	33.399	782.07	1086.2	53.922	50.539	0	0	-2.7594	-0.19031	-11.09	-19.817	4.6904	-2.6332	12.934	15.942	1.9311	-2.8235	1.8445	-3.875	1460
13.27	1328	72	NaN	7.1548	12.808	6.8311	-180.13	16.089	8.7238	-29.309	-676.54	1083.1	33.352	782.1	1086.2	51.054	51.018	0	0	-2.7895	-0.22167	-11.091	-19.819	4.6949	-2.5865	12.932	15.965	1.9054	-2.8081	1.8408	-3.8534	1460
13.28	1329	72	NaN	7.1519	12.803	6.8328	-180.14	16.106	8.6972	-29.323	-676.53	1083.1	33.286	782.1	1086.3	51.284	49.596	0	0	-2.7975	-0.22996	-11.093	-19.821	4.6941	-2.5941	12.929	15.98	1.8966	-2.8241	1.835	-3.8407	1460
13.29	1330	72	NaN	7.1454	12.798	6.8445	-180.13	16.111	8.6727	-29.372	-676.52	1083.1	33.199	782.11	1086.3	52.048	50.989	0	0	-2.8268	-0.26042	-11.097	-19.824	4.6891	-2.5823	12.924	15.986	1.8623	-2.8427	1.8268	-3.8388	1460
13.3	1331	72	NaN	7.1388	12.795	6.8512	-180.08	16.108	8.6684	-29.411	-676.51	1083.1	33.111	782.13	1086.3	52.117	52.072	0	0	-2.8662	-0.30139	-11.101	-19.828	4.6845	-2.5355	12.92	15.983	1.8183	-2.8369	1.819	-3.8454	1460
13.31	1332	72	NaN	7.1429	12.8	6.8341	-180.08	16.104	8.6679	-29.353	-676.48	1083.1	33.087	782.1	1086.3	51.805	49.484	0	0	-2.8629	-0.29794	-11.102	-19.829	4.6917	-2.5344	12.924	15.98	1.8288	-2.8324	1.8222	-3.8494	1459.9
13.32	1333	72	NaN	7.1448	12.8	6.8189	-180.08	16.069	8.7345	-29.307	-676.47	1083.1	33.241	782.13	1086.2	52.828	50.155	0	0	-2.8689	-0.30421	-11.103	-19.831	4.6893	-2.5338	12.923	15.946	1.8204	-2.8381	1.82	-3.8852	1459.9
13.33	1334	72	NaN	7.1392	12.802	6.8239	-180.07	16.049	8.729	-29.322	-676.46	1083.1	33.194	782.11	1086.2	52.296	50.212	0	0	-2.8922	-0.32836	-11.106	-19.834	4.6849	-2.5291	12.925	15.926	1.7927	-2.8574	1.8182	-3.9081	1459.9
13.34	1335	72	NaN	7.1332	12.802	6.8438	-180.07	16.023	8.712	-29.376	-676.45	1083.1	33.117	782.07	1086.2	50.029	48.902	0	0	-2.943	-0.3812	-11.11	-19.837	4.6798	-2.5262	12.923	15.902	1.7368	-2.9074	1.8135	-3.9355	1459.9
13.35	1336	72	NaN	7.1324	12.797	6.8678	-180.07	15.979	8.7377	-29.434	-676.47	1083.1	33.162	782.03	1086.2	52.731	50.94	0	0	-3.0032	-0.44384	-11.113	-19.841	4.6749	-2.5297	12.917	15.859	1.6717	-2.9735	1.8034	-3.9813	1459.8
13.36	1337	72	NaN	7.1248	12.802	6.8697	-180.07	15.965	8.7106	-29.441	-676.45	1083.1	33.077	781.98	1086.2	51.667	49.707	0	0	-2.9819	-0.42168	-11.116	-19.843	4.6703	-2.5294	12.921	15.845	1.6884	-2.9511	1.8054	-3.9976	1459.8
13.37	1338	72	NaN	7.1222	12.8	6.8705	-180.07	15.948	8.6858	-29.427	-676.46	1083.1	32.977	781.86	1086.1	52.121	49.32	0	0	-2.9606	-0.39952	-11.118	-19.846	4.6719	-2.5208	12.919	15.829	1.7113	-2.9203	1.8008	-4.0167	1459.7
13.38	1339	72	NaN	7.1219	12.805	6.8731	-180.07	15.927	8.6689	-29.417	-676.46	1083.1	32.912	781.76	1086.1	51.532	49.675	0	0	-3.1395	-0.58554	-11.118	-19.845	4.6744	-2.5183	12.923	15.81	1.5349	-3.1038	1.8052	-4.0354	1459.6
13.39	1340	72	NaN	7.1215	12.818	6.8751	-180.07	15.906	8.641	-29.407	-676.44	1083.1	32.826	781.68	1086.1	51.45	50.255	0	0	-3.305	-0.75757	-11.113	-19.84	4.6775	-2.5152	12.934	15.789	1.3725	-3.2728	1.8215	-4.0507	1459.5
13.4	1341	72	NaN	7.1179	12.834	6.872	-180.06	15.885	8.5743	-29.384	-676.42	1083.1	32.626	781.6	1086	51.978	49.789	0	0	-3.4243	-0.88165	-11.097	-19.825	4.6826	-2.4976	12.949	15.77	1.2582	-3.3792	1.8519	-4.0547	1459.3
13.41	1342	72	NaN	7.1118	12.847	6.8867	-180.06	15.867	8.5201	-29.424	-676.43	1083.1	32.476	781.43	1086	50.966	50.272	0	0	-3.4902	-0.95015	-11.09	-19.817	4.6805	-2.4927	12.961	15.754	1.1903	-3.4428	1.8717	-4.0636	1459.2
13.42	1343	72	NaN	7.1052	12.861	6.8916	-180.06	15.853	8.5025	-29.43	-676.41	1083.1	32.43	781.3	1086	52.137	50.837	0	0	-3.5268	-0.98819	-11.086	-19.814	4.6752	-2.4884	12.974	15.74	1.1484	-3.4766	1.8872	-4.0735	1459
13.43	1344	72	NaN	7.0969	12.871	6.8954	-180.06	15.826	8.5147	-29.443	-676.4	1083.1	32.473	781.21	1085.9	51.215	49.873	0	0	-3.491	-0.95092	-11.086	-19.814	4.6646	-2.4913	12.982	15.715	1.1736	-3.4422	1.896	-4.0987	1458.9
13.44	1345	72	NaN	7.0865	12.876	6.8993	-180.06	15.786	8.5333	-29.467	-676.4	1083.1	32.541	781.14	1085.9	52.983	50.925	0	0	-3.4365	-0.89428	-11.087	-19.814	4.6504	-2.498	12.985	15.676	1.2139	-3.3922	1.8986	-4.1382	1458.9
13.45	1346	72	NaN	7.074	12.872	6.8966	-180.06	15.745	8.5063	-29.467	-676.4	1083.1	32.489	781	1085.9	53.124	49.392	0	0	-3.3461	-0.80031	-11.088	-19.816	4.6397	-2.4917	12.98	15.637	1.2936	-3.292	1.8919	-4.1784	1458.7
13.46	1347	72	NaN	7.063	12.866	6.9204	-180.06	15.727	8.4877	-29.558	-676.41	1083.1	32.464	780.88	1085.8	50.473	49.002	0	0	-3.2455	-0.69569	-11.089	-19.817	4.626	-2.4947	12.972	15.621	1.3805	-3.1904	1.8827	-4.1953	1458.6
13.47	1348	72	NaN	7.0523	12.86	6.916	-180.06	15.687	8.4972	-29.564	-676.42	1083.1	32.514	780.82	1085.8	50.644	50.754	0	0	-3.1159	-0.56097	-11.089	-19.816	4.6129	-2.4955	12.964	15.583	1.497	-3.0564	1.8755	-4.2335	1458.6
13.48	1349	72	NaN	7.0304	12.814	6.9905	-180.06	15.646	8.5231	-29.782	-676.55	1083.2	32.612	780.77	1085.8	52.054	48.274	0	0	-3.0325	-0.47424	-11.088	-19.815	4.5789	-2.5127	12.915	15.545	1.5464	-2.9869	1.8279	-4.2704	1458.7
13.49	1350	72	NaN	6.999	12.737	7.1476	-180.07	15.62	8.5469	-30.227	-676.79	1083.3	32.706	780.68	1085.7	50.711	50.461	0	0	-2.9794	-0.41904	-11.086	-19.814	4.5265	-2.547	12.833	15.524	1.5471	-2.9661	1.7465	-4.2899	1458.8
13.5	1351	72	NaN	7.0115	12.825	6.9442	-180.07	15.594	8.5307	-29.701	-676.5	1083.2	32.671	780.57	1085.7	51.453	49.415	0	0	-2.8918	-0.32797	-11.084	-19.812	4.5604	-2.5222	12.924	15.495	1.6686	-2.8501	1.8396	-4.3163	1458.4
13.51	1352	72	NaN	6.9816	12.75	7.0878	-180.09	15.564	8.5493	-30.1	-676.74	1083.3	32.761	780.45	1085.7	52.014	50.343	0	0	-2.7945	-0.22685	-11.081	-19.809	4.5114	-2.5554	12.843	15.471	1.7169	-2.7823	1.762	-4.3383	1458.5
13.52	1353	72	NaN	6.9634	12.711	7.1683	-180.09	15.533	8.5466	-30.329	-676.87	1083.4	32.776	780.35	1085.7	50.957	48.727	0	0	-2.6782	-0.10589	-11.078	-19.806	4.4838	-2.5741	12.801	15.444	1.8056	-2.68	1.7228	-4.3619	1458.6
13.53	1354	72	NaN	6.9574	12.714	7.1698	-180.1	15.507	8.5265	-30.35	-676.89	1083.4	32.736	780.27	1085.6	51.13	50.137	0	0	-2.5866	-0.010715	-11.075	-19.802	4.4784	-2.5805	12.802	15.418	1.8917	-2.5913	1.7276	-4.384	1458.5
13.54	1355	72	NaN	6.9523	12.719	7.1646	-180.12	15.488	8.5087	-30.36	-676.91	1083.4	32.719	780.16	1085.6	51.517	49.601	0	0	-2.5097	0.069208	-11.071	-19.799	4.4734	-2.594	12.807	15.4	1.9636	-2.5248	1.7358	-4.3983	1458.4
13.55	1356	72	NaN	6.9846	12.808	6.9347	-180.11	15.49	8.4946	-29.722	-676.65	1083.2	32.678	780.12	1085.6	51.968	49.877	0	0	-2.4533	0.12788	-11.068	-19.795	4.5318	-2.5655	12.902	15.396	2.0785	-2.4376	1.8345	-4.3996	1458.1
13.56	1357	72	NaN	6.9855	12.835	6.9073	-180.12	15.47	8.4816	-29.669	-676.6	1083.2	32.668	780.06	1085.6	50.936	50.289	0	0	-2.4136	0.16921	-11.064	-19.792	4.535	-2.5736	12.93	15.375	2.1214	-2.4044	1.866	-4.4171	1458
13.57	1358	72	NaN	6.9676	12.79	7.0398	-180.14	15.446	8.4709	-30.05	-676.78	1083.3	32.661	780.02	1085.6	51.001	47.658	0	0	-2.3145	0.27217	-11.059	-19.787	4.5026	-2.605	12.882	15.354	2.1881	-2.3328	1.8227	-4.4324	1458.1
13.58	1359	72	NaN	6.948	12.718	7.2077	-180.16	15.424	8.459	-30.514	-677.03	1083.4	32.641	779.99	1085.6	49.549	48.686	0	0	-2.2174	0.37313	-11.054	-19.781	4.466	-2.6373	12.805	15.337	2.2486	-2.2642	1.7513	-4.4439	1458.4
13.59	1360	72	NaN	6.9534	12.726	7.1736	-180.16	15.404	8.4372	-30.411	-677.03	1083.3	32.591	779.99	1085.6	52.897	48.638	0	0	-2.1512	0.44199	-11.048	-19.775	4.4774	-2.6326	12.813	15.316	2.3263	-2.1906	1.7654	-4.4588	1458.4
13.6	1361	72	NaN	6.9778	12.812	6.9737	-180.16	15.388	8.4324	-29.862	-676.79	1083.2	32.586	779.97	1085.6	50.853	48.998	0	0	-2.0356	0.56214	-11.042	-19.77	4.5232	-2.6105	12.905	15.296	2.4876	-2.0484	1.8631	-4.4742	1458.1
13.61	1362	72	NaN	6.968	12.773	7.0711	-180.16	15.379	8.4356	-30.119	-676.94	1083.2	32.614	779.96	1085.6	51.596	48.35	0	0	-1.8829	0.72095	-11.037	-19.765	4.5025	-2.6291	12.864	15.289	2.6196	-1.9082	1.8267	-4.476	1458.3
13.62	1363	72	NaN	6.9695	12.757	7.107	-180.17	15.367	8.4411	-30.208	-677.01	1083.3	32.649	779.99	1085.6	52.267	50.714	0	0	-1.7884	0.81913	-11.028	-19.756	4.4992	-2.6389	12.847	15.277	2.7108	-1.8198	1.8193	-4.4786	1458.4
13.63	1364	72	NaN	6.997	12.819	6.9565	-180.17	15.35	8.448	-29.79	-676.82	1083.2	32.683	780.06	1085.6	51.505	49.172	0	0	-1.6997	0.91143	-11.019	-19.746	4.5416	-2.6211	12.914	15.256	2.8419	-1.7097	1.8946	-4.4905	1458.2
13.64	1365	72	NaN	6.9746	12.729	7.1887	-180.17	15.346	8.467	-30.404	-677.11	1083.3	32.753	780.1	1085.6	51.936	49.148	0	0	-1.6109	1.0037	-11.01	-19.737	4.4929	-2.6468	12.817	15.258	2.882	-1.6431	1.8073	-4.4797	1458.6
13.65	1366	72	NaN	6.9715	12.71	7.2203	-180.16	15.359	8.4676	-30.497	-677.19	1083.4	32.788	780.17	1085.6	51.307	49.761	0	0	-1.5383	1.0792	-11.002	-19.729	4.4851	-2.6507	12.798	15.271	2.9468	-1.5715	1.7961	-4.458	1458.7
13.66	1367	72	NaN	6.9785	12.709	7.2179	-180.16	15.372	8.4581	-30.488	-677.22	1083.3	32.782	780.24	1085.6	51.521	48.851	0	0	-1.535	1.0827	-11	-19.727	4.4928	-2.6427	12.797	15.284	2.9579	-1.56	1.7974	-4.4437	1458.8
13.67	1368	72	NaN	6.9863	12.713	7.2098	-180.15	15.38	8.447	-30.461	-677.23	1083.3	32.765	780.31	1085.6	51.974	49.138	0	0	-1.4515	1.1694	-10.993	-19.72	4.5025	-2.6343	12.802	15.291	3.051	-1.4649	1.8093	-4.4293	1458.9
13.68	1369	72	NaN	6.9886	12.727	7.1862	-180.15	15.384	8.4447	-30.401	-677.24	1083.3	32.786	780.42	1085.6	51.404	47.321	0	0	-1.2952	1.3319	-10.981	-19.709	4.5065	-2.6352	12.816	15.294	3.2112	-1.3034	1.8346	-4.4143	1459
13.69	1370	72	NaN	7.0155	12.836	6.9832	-180.16	15.411	8.4786	-29.853	-676.95	1083.2	32.938	780.53	1085.6	53.001	48.947	0	0	-1.3148	1.3115	-10.975	-19.702	4.5487	-2.6284	12.931	15.317	3.2338	-1.3168	1.9559	-4.3857	1458.8
13.7	1371	72	NaN	6.9966	12.803	7.1178	-180.16	15.433	8.4994	-30.224	-677.1	1083.3	33.015	780.62	1085.7	51.648	49.716	0	0	-1.3962	1.227	-10.968	-19.696	4.5125	-2.6461	12.895	15.341	3.1164	-1.4192	1.9272	-4.354	1459.1
13.71	1372	72	NaN	6.9952	12.826	7.1081	-180.16	15.466	8.4933	-30.212	-677.08	1083.3	33.012	780.72	1085.7	52.332	48.969	0	0	-1.6103	1.0043	-10.958	-19.685	4.5119	-2.6445	12.919	15.372	2.9016	-1.6402	1.961	-4.3127	1459.2
13.72	1373	72	NaN	7.0125	12.902	6.9506	-180.16	15.513	8.452	-29.8	-676.9	1083.2	32.905	780.81	1085.7	50.121	49.999	0	0	-1.7942	0.81309	-10.949	-19.676	4.5493	-2.6211	13.001	15.414	2.7551	-1.8081	2.0518	-4.2619	1459.1
13.73	1374	72	NaN	7.0112	12.911	6.9345	-180.15	15.574	8.3696	-29.754	-676.9	1083.2	32.656	780.8	1085.8	52.504	51.277	0	0	-1.8075	0.79934	-10.948	-19.675	4.5597	-2.5994	13.012	15.473	2.7522	-1.8001	2.0644	-4.2021	1459
13.74	1375	72	NaN	7.0057	12.925	6.9422	-180.15	15.612	8.3788	-29.786	-676.88	1083.2	32.673	780.87	1085.8	51.79	49.603	0	0	-1.8755	0.72865	-10.945	-19.673	4.5523	-2.599	13.027	15.509	2.6768	-1.8704	2.0822	-4.1635	1459.1
13.75	1376	72	NaN	6.9998	12.928	6.9477	-180.15	15.627	8.405	-29.825	-676.88	1083.2	32.742	780.98	1085.8	50.23	48.907	0	0	-2.0015	0.59763	-10.941	-19.668	4.5424	-2.6042	13.032	15.524	2.5409	-2.0065	2.0911	-4.1444	1459.2
13.76	1377	72	NaN	6.9947	12.928	6.9469	-180.15	15.653	8.4177	-29.845	-676.87	1083.2	32.772	781.08	1085.9	52.364	49.357	0	0	-2.0318	0.56612	-10.938	-19.666	4.5354	-2.6084	13.033	15.548	2.5036	-2.0423	2.0949	-4.118	1459.3
13.77	1378	72	NaN	6.99	12.929	6.9407	-180.15	15.697	8.4061	-29.842	-676.85	1083.2	32.731	781.16	1085.9	50.357	49.222	0	0	-2.0641	0.53255	-10.936	-19.664	4.5325	-2.6097	13.036	15.591	2.4685	-2.0771	2.0996	-4.073	1459.4
13.78	1379	72	NaN	6.9834	12.928	6.9396	-180.16	15.73	8.3933	-29.844	-676.84	1083.2	32.688	781.23	1085.9	51.612	51.648	0	0	-2.2074	0.38351	-10.932	-19.659	4.5277	-2.6144	13.036	15.621	2.3202	-2.2309	2.1044	-4.0381	1459.4
13.79	1380	72	NaN	6.9783	12.92	6.9263	-180.17	15.75	8.4181	-29.814	-676.84	1083.2	32.764	781.32	1086	52.197	49.984	0	0	-2.2933	0.29424	-10.929	-19.657	4.5209	-2.6239	13.03	15.64	2.2276	-2.3296	2.1012	-4.0169	1459.5
13.8	1381	72	NaN	6.9735	12.921	6.9078	-180.17	15.773	8.4246	-29.757	-676.81	1083.1	32.782	781.39	1086	52.224	51.078	0	0	-2.3251	0.26118	-10.928	-19.655	4.5177	-2.628	13.032	15.662	2.1926	-2.3668	2.1046	-3.9936	1459.5
13.81	1382	72	NaN	6.9666	12.92	6.9003	-180.18	15.8	8.4252	-29.734	-676.77	1083.1	32.777	781.44	1086	53.766	50.998	0	0	-2.3664	0.21829	-10.925	-19.653	4.5119	-2.6317	13.033	15.687	2.1456	-2.4134	2.1077	-3.9662	1459.6
13.82	1383	72	NaN	6.9539	12.909	6.9167	-180.18	15.829	8.4388	-29.795	-676.74	1083.1	32.805	781.5	1086.1	52.386	48.726	0	0	-2.4199	0.16267	-10.923	-19.65	4.4958	-2.6408	13.025	15.713	2.0759	-2.4781	2.102	-3.937	1459.6
13.83	1384	72	NaN	6.9249	12.901	6.9427	-180.19	15.849	8.4699	-29.878	-676.65	1083.1	32.897	781.59	1086.1	52.195	51.206	0	0	-2.4883	0.091483	-10.922	-19.65	4.4599	-2.6562	13.017	15.732	1.9716	-2.5647	2.0951	-3.9174	1459.6
13.84	1385	72	NaN	6.9123	12.887	6.9454	-180.2	15.864	8.4926	-29.875	-676.61	1083.1	32.969	781.65	1086.1	52.629	49.502	0	0	-2.557	0.020064	-10.923	-19.65	4.4446	-2.6669	13.005	15.746	1.8876	-2.6468	2.0828	-3.9047	1459.6
13.85	1386	72	NaN	6.8915	12.809	7.0581	-180.22	15.86	8.5474	-30.161	-676.72	1083.1	33.166	781.75	1086.1	49.753	49.323	0	0	-2.5972	-0.021734	-10.923	-19.651	4.4052	-2.7112	12.925	15.743	1.808	-2.7329	2.0022	-3.9073	1459.9
13.86	1387	72	NaN	6.8686	12.71	7.1993	-180.25	15.855	8.5954	-30.528	-676.88	1083.2	33.352	781.86	1086.1	50.774	49.543	0	0	-2.5653	0.011455	-10.924	-19.652	4.3611	-2.7611	12.823	15.742	1.7958	-2.7497	1.8987	-3.9099	1460.1
13.87	1388	72	NaN	6.8636	12.683	7.1847	-180.25	15.883	8.5608	-30.489	-676.84	1083.2	33.26	781.82	1086.1	52.947	50.421	0	0	-2.4531	0.12811	-10.926	-19.653	4.3612	-2.7568	12.797	15.769	1.9081	-2.6287	1.8714	-3.8844	1460.1
13.88	1389	72	NaN	6.859	12.653	7.1839	-180.26	15.867	8.6047	-30.478	-676.81	1083.2	33.405	781.9	1086.1	52.996	49.468	0	0	-2.3645	0.22025	-10.928	-19.656	4.3514	-2.771	12.767	15.753	1.9869	-2.5507	1.8385	-3.9032	1460.1
13.89	1390	72	NaN	6.8602	12.623	7.1857	-180.27	15.864	8.6114	-30.477	-676.77	1083.1	33.448	781.94	1086.1	53.799	49.337	0	0	-2.2816	0.30644	-10.931	-19.659	4.3509	-2.7791	12.738	15.749	2.0693	-2.4727	1.8068	-3.9094	1460.1
13.9	1391	72	NaN	6.8595	12.601	7.1845	-180.26	15.876	8.5776	-30.465	-676.73	1083.1	33.356	781.93	1086.1	53.643	49.991	0	0	-2.2456	0.34388	-10.935	-19.663	4.3543	-2.766	12.717	15.76	2.1087	-2.4221	1.7819	-3.9029	1460.1
13.91	1392	72	NaN	6.8536	12.583	7.1853	-180.25	15.889	8.5352	-30.458	-676.67	1083.1	33.237	781.89	1086.1	51.468	49.905	0	0	-2.2256	0.3646	-10.94	-19.667	4.3531	-2.747	12.7	15.772	2.1275	-2.3824	1.7606	-3.8955	1460
13.92	1393	72	NaN	6.8432	12.55	7.2106	-180.28	15.865	8.5785	-30.536	-676.59	1083.1	33.439	781.93	1086.1	50.535	49.954	0	0	-2.2057	0.38532	-10.944	-19.672	4.3316	-2.788	12.668	15.747	2.1259	-2.4027	1.7236	-3.9242	1459.9
13.93	1394	72	NaN	6.8425	12.53	7.1902	-180.27	15.858	8.5653	-30.462	-676.56	1083	33.427	781.92	1086.1	51.132	50.776	0	0	-2.1858	0.40604	-10.948	-19.676	4.3343	-2.783	12.649	15.74	2.1485	-2.377	1.7007	-3.9362	1459.9
13.94	1395	72	NaN	6.8404	12.517	7.1868	-180.29	15.846	8.5641	-30.431	-676.51	1083	33.457	781.92	1086.1	51.698	50.391	0	0	-2.1658	0.42677	-10.953	-19.68	4.332	-2.794	12.636	15.728	2.1662	-2.3672	1.6833	-3.9529	1459.8
13.95	1396	72	NaN	6.8446	12.537	7.1096	-180.29	15.835	8.5527	-30.201	-676.33	1083	33.462	781.9	1086.1	52.258	49.192	0	0	-2.1459	0.44749	-10.957	-19.685	4.3447	-2.7944	12.659	15.713	2.1989	-2.347	1.7017	-3.9714	1459.6
13.96	1397	72	NaN	6.8578	12.595	6.9291	-180.29	15.829	8.5143	-29.691	-676.03	1082.8	33.383	781.83	1086.1	53.037	48.166	0	0	-2.126	0.46821	-10.962	-19.689	4.3804	-2.7664	12.723	15.701	2.2544	-2.2982	1.7612	-3.988	1459.2
13.97	1398	72	NaN	6.8524	12.58	6.9422	-180.28	15.819	8.4861	-29.709	-676	1082.8	33.318	781.8	1086	49.522	49.238	0	0	-2.106	0.48894	-10.966	-19.694	4.3768	-2.758	12.707	15.691	2.2707	-2.269	1.7411	-4.0025	1459.2
13.98	1399	72	NaN	6.8444	12.572	6.9494	-180.28	15.822	8.4518	-29.718	-675.95	1082.8	33.238	781.73	1086.1	51.155	50.536	0	0	-2.0861	0.50966	-10.971	-19.698	4.3714	-2.7528	12.701	15.694	2.2853	-2.2432	1.7303	-4.0045	1459
13.99	1400	72	NaN	6.8225	12.513	7.0865	-180.28	15.811	8.4371	-30.078	-676.07	1082.9	33.222	781.69	1086	52.212	48.224	0	0	-2.0662	0.53038	-10.975	-19.702	4.3361	-2.7667	12.639	15.686	2.2699	-2.2363	1.6636	-4.0164	1459.1
14	1401	72	NaN	6.8094	12.468	7.1784	-180.28	15.794	8.4276	-30.317	-676.14	1082.9	33.228	781.66	1086	51.498	49.878	0	0	-2.0462	0.55111	-10.979	-19.707	4.3135	-2.7778	12.59	15.672	2.2672	-2.2267	1.6106	-4.035	1459.2
14.01	1402	72	NaN	6.8364	12.534	6.9672	-180.28	15.791	8.3967	-29.736	-675.86	1082.7	33.176	781.56	1086	52.35	48.915	0	0	-2.0263	0.57183	-10.984	-19.711	4.3647	-2.7539	12.662	15.663	2.3384	-2.1821	1.6782	-4.0487	1458.8
14.02	1403	72	NaN	6.8407	12.541	6.9493	-180.28	15.786	8.3645	-29.672	-675.79	1082.7	33.103	781.49	1086	52.104	49.735	0	0	-2.0064	0.59255	-10.988	-19.716	4.3742	-2.7427	12.669	15.658	2.3678	-2.1501	1.6804	-4.0576	1458.6
14.03	1404	72	NaN	6.8371	12.541	6.9596	-180.28	15.784	8.3431	-29.709	-675.77	1082.7	33.066	781.42	1086	52.03	52.435	0	0	-1.9864	0.61328	-10.993	-19.72	4.3703	-2.7449	12.668	15.657	2.3839	-2.1316	1.6756	-4.0629	1458.5
14.04	1405	72	NaN	6.8349	12.54	6.9683	-180.28	15.777	8.3091	-29.748	-675.74	1082.7	32.987	781.33	1085.9	51.801	50.113	0	0	-1.9665	0.634	-10.997	-19.725	4.3695	-2.7455	12.666	15.651	2.403	-2.1115	1.6692	-4.0737	1458.4
14.05	1406	72	NaN	6.8378	12.539	6.9637	-180.28	15.763	8.2742	-29.747	-675.7	1082.7	32.898	781.25	1085.9	52.77	50.47	0	0	-1.9466	0.65472	-11.001	-19.729	4.3757	-2.7442	12.665	15.637	2.4292	-2.0895	1.6631	-4.0918	1458.3
14.06	1407	72	NaN	6.8445	12.536	6.9487	-180.29	15.747	8.2907	-29.705	-675.68	1082.7	32.953	781.23	1085.9	51.211	52.652	0	0	-1.9266	0.67544	-11.006	-19.733	4.3818	-2.7555	12.662	15.621	2.4552	-2.08	1.6558	-4.1123	1458.3
14.07	1408	72	NaN	6.841	12.534	6.9394	-180.28	15.756	8.2404	-29.703	-675.67	1082.7	32.793	781.1	1085.9	50.651	48.74	0	0	-1.9067	0.69617	-11.01	-19.738	4.3845	-2.7323	12.66	15.631	2.4777	-2.0362	1.6496	-4.107	1458.1
14.08	1409	72	NaN	6.8388	12.533	6.9311	-180.28	15.747	8.231	-29.686	-675.66	1082.7	32.769	781.03	1085.9	51.79	49.016	0	0	-1.8868	0.71689	-11.015	-19.742	4.3838	-2.7382	12.658	15.621	2.497	-2.0213	1.6436	-4.1207	1458
14.09	1410	72	NaN	6.8366	12.53	6.9328	-180.29	15.727	8.2311	-29.697	-675.66	1082.7	32.774	780.97	1085.9	51.293	49.501	0	0	-1.8668	0.73761	-11.019	-19.747	4.3808	-2.7483	12.654	15.602	2.514	-2.0107	1.635	-4.1444	1458
14.1	1411	72	NaN	6.8338	12.525	6.9413	-180.29	15.707	8.2192	-29.734	-675.65	1082.7	32.734	780.87	1085.9	52.325	47.827	0	0	-1.8469	0.75834	-11.024	-19.751	4.378	-2.7468	12.649	15.583	2.5311	-1.9884	1.6252	-4.1684	1457.9
14.11	1412	72	NaN	6.8344	12.533	6.91	-180.3	15.691	8.2206	-29.632	-675.63	1082.7	32.744	780.83	1085.9	52.715	49.747	0	0	-1.827	0.77906	-11.028	-19.755	4.3821	-2.7568	12.657	15.567	2.5551	-1.9778	1.6287	-4.1886	1457.8
14.12	1413	72	NaN	6.8261	12.536	6.9116	-180.32	15.64	8.2281	-29.65	-675.61	1082.7	32.763	780.81	1085.8	52.236	51.106	0	0	-1.8203	0.786	-11.031	-19.759	4.3723	-2.7738	12.659	15.518	2.5519	-1.9878	1.6275	-4.241	1457.8
14.13	1414	72	NaN	6.8239	12.537	6.9118	-180.33	15.598	8.263	-29.646	-675.61	1082.7	32.861	780.8	1085.8	51.302	50.568	0	0	-1.8369	0.76876	-11.032	-19.76	4.3663	-2.7897	12.659	15.476	2.5294	-2.0209	1.6266	-4.2836	1457.8
14.14	1415	72	NaN	6.8257	12.539	6.9181	-180.34	15.57	8.2828	-29.659	-675.61	1082.7	32.92	780.77	1085.8	51.962	48.301	0	0	-1.8623	0.74231	-11.036	-19.763	4.3653	-2.8019	12.66	15.449	2.503	-2.0596	1.6243	-4.3142	1457.7
14.15	1416	72	NaN	6.8261	12.543	6.9441	-180.35	15.551	8.2456	-29.757	-675.59	1082.7	32.822	780.73	1085.8	51.259	49.536	0	0	-1.8915	0.71196	-11.039	-19.767	4.3655	-2.8103	12.662	15.431	2.474	-2.0983	1.623	-4.3359	1457.7
14.16	1417	72	NaN	6.8253	12.543	6.9661	-180.36	15.509	8.3276	-29.828	-675.58	1082.8	33.058	780.75	1085.8	51.45	48.948	0	0	-1.9317	0.67023	-11.044	-19.772	4.3527	-2.833	12.661	15.391	2.4211	-2.1628	1.6171	-4.3805	1457.7
14.17	1418	72	NaN	6.832	12.545	6.9445	-180.36	15.493	8.3297	-29.762	-675.58	1082.8	33.044	780.68	1085.8	53.034	49.85	0	0	-1.9783	0.62173	-11.049	-19.777	4.3625	-2.8322	12.663	15.375	2.3842	-2.2105	1.6137	-4.4017	1457.6
14.18	1419	72	NaN	6.8419	12.541	6.9234	-180.36	15.471	8.3246	-29.691	-675.59	1082.7	33.021	780.65	1085.8	52.121	50.42	0	0	-2.0021	0.59695	-11.053	-19.781	4.376	-2.8305	12.659	15.353	2.3739	-2.2335	1.6063	-4.4281	1457.6
14.19	1420	72	NaN	6.8515	12.537	6.9149	-180.37	15.438	8.3325	-29.656	-675.59	1082.7	33.053	780.66	1085.7	51.354	51.064	0	0	-2.0756	0.52056	-11.06	-19.788	4.3858	-2.8339	12.654	15.321	2.3102	-2.3133	1.5943	-4.467	1457.6
14.2	1421	72	NaN	6.8574	12.545	6.9107	-180.37	15.412	8.3422	-29.647	-675.57	1082.8	33.091	780.64	1085.7	51.193	49.103	0	0	-2.2587	0.33024	-11.074	-19.801	4.3904	-2.8384	12.661	15.296	2.1317	-2.5082	1.5875	-4.5058	1457.6
14.21	1422	72	NaN	6.8684	12.536	6.8984	-180.37	15.377	8.3716	-29.594	-675.57	1082.8	33.174	780.68	1085.7	52.374	48.217	0	0	-2.3473	0.23814	-11.082	-19.81	4.4003	-2.8392	12.653	15.261	2.053	-2.6011	1.5705	-4.5491	1457.6
14.22	1423	72	NaN	6.8729	12.529	6.8992	-180.37	15.369	8.3733	-29.588	-675.57	1082.8	33.18	780.65	1085.7	55.275	51.01	0	0	-2.3871	0.19677	-11.088	-19.815	4.4048	-2.8372	12.646	15.252	2.0177	-2.6404	1.5584	-4.5631	1457.6
14.23	1424	72	NaN	6.8765	12.526	6.8944	-180.37	15.361	8.3689	-29.558	-675.56	1082.7	33.179	780.64	1085.7	51.867	49.207	0	0	-2.3525	0.2327	-11.091	-19.819	4.4096	-2.8356	12.643	15.245	2.0571	-2.6029	1.5518	-4.5741	1457.5
14.24	1425	72	NaN	6.8815	12.523	6.8838	-180.37	15.343	8.3705	-29.498	-675.54	1082.7	33.209	780.66	1085.7	52.929	50.728	0	0	-2.3179	0.26863	-11.095	-19.823	4.4158	-2.8375	12.64	15.226	2.0978	-2.5689	1.5452	-4.5968	1457.6
14.25	1426	72	NaN	6.8823	12.501	6.9132	-180.38	15.328	8.3678	-29.562	-675.54	1082.7	33.235	780.67	1085.7	50.994	50.708	0	0	-2.2785	0.30966	-11.099	-19.827	4.4131	-2.8466	12.619	15.21	2.1346	-2.537	1.5192	-4.6165	1457.6
14.26	1427	72	NaN	6.881	12.491	6.9359	-180.37	15.329	8.3469	-29.62	-675.51	1082.7	33.18	780.67	1085.7	50.649	48.644	0	0	-2.2386	0.3511	-11.104	-19.831	4.4116	-2.8394	12.609	15.211	2.173	-2.4883	1.5054	-4.62	1457.5
14.27	1428	72	NaN	6.881	12.478	6.9346	-180.37	15.314	8.3578	-29.593	-675.49	1082.7	33.228	780.7	1085.7	52.763	50.005	0	0	-2.1987	0.39256	-11.107	-19.835	4.4108	-2.8384	12.597	15.195	2.2121	-2.4459	1.4896	-4.6394	1457.5
14.28	1429	72	NaN	6.8794	12.456	6.9326	-180.37	15.297	8.379	-29.559	-675.48	1082.7	33.319	780.74	1085.7	52.498	50.991	0	0	-2.1935	0.39802	-11.114	-19.842	4.407	-2.846	12.575	15.179	2.2135	-2.448	1.4608	-4.6631	1457.6
14.29	1430	72	NaN	6.874	12.422	6.9509	-180.38	15.301	8.3806	-29.59	-675.47	1082.7	33.363	780.77	1085.7	51.728	50.686	0	0	-2.2101	0.38074	-11.124	-19.851	4.3986	-2.8589	12.542	15.181	2.1885	-2.4782	1.4183	-4.67	1457.6
14.3	1431	72	NaN	6.8783	12.396	6.9346	-180.39	15.312	8.3584	-29.517	-675.47	1082.6	33.325	780.79	1085.7	52.23	48.743	0	0	-2.1378	0.45589	-11.127	-19.854	4.4074	-2.857	12.518	15.189	2.2696	-2.4011	1.3911	-4.665	1457.6
14.31	1432	72	NaN	6.8809	12.377	6.9253	-180.38	15.31	8.3848	-29.45	-675.45	1082.6	33.412	780.82	1085.7	52.034	51.651	0	0	-2.1047	0.49031	-11.13	-19.857	4.4092	-2.8541	12.499	15.187	2.3045	-2.3638	1.3697	-4.6702	1457.6
14.32	1433	72	NaN	6.8823	12.357	6.9354	-180.38	15.32	8.3668	-29.447	-675.42	1082.6	33.371	780.82	1085.7	52.309	51.333	0	0	-2.1738	0.41847	-11.133	-19.861	4.4123	-2.8508	12.481	15.196	2.2385	-2.4323	1.3475	-4.6648	1457.6
14.33	1434	72	NaN	6.8829	12.335	6.9647	-180.38	15.34	8.3243	-29.503	-675.39	1082.6	33.266	780.83	1085.7	52.415	50.132	0	0	-2.2154	0.37522	-11.136	-19.864	4.4147	-2.8519	12.46	15.215	2.1993	-2.4767	1.3233	-4.6487	1457.6
14.34	1435	72	NaN	6.883	12.31	7.0053	-180.39	15.356	8.3378	-29.582	-675.35	1082.6	33.329	780.88	1085.7	52.705	49.196	0	0	-2.1623	0.43042	-11.137	-19.865	4.4093	-2.8656	12.435	15.231	2.247	-2.4351	1.2977	-4.6335	1457.6
14.35	1436	72	NaN	6.8897	12.308	6.9957	-180.39	15.365	8.2843	-29.535	-675.33	1082.6	33.185	780.87	1085.7	49.56	49.717	0	0	-2.1994	0.39188	-11.139	-19.866	4.4234	-2.8612	12.433	15.24	2.224	-2.4693	1.2941	-4.6265	1457.5
14.36	1437	72	NaN	6.8952	12.287	7.0056	-180.4	15.385	8.2614	-29.54	-675.3	1082.6	33.137	780.88	1085.8	51.408	48.109	0	0	-2.3058	0.28125	-11.14	-19.868	4.4306	-2.8636	12.413	15.259	2.1248	-2.5824	1.2727	-4.6083	1457.5
14.37	1438	72	NaN	6.8971	12.268	7.0157	-180.41	15.407	8.265	-29.556	-675.27	1082.6	33.169	780.9	1085.8	52.189	47.876	0	0	-2.3125	0.27432	-11.139	-19.867	4.4305	-2.8771	12.395	15.281	2.1181	-2.6028	1.2558	-4.5858	1457.5
14.38	1439	72	NaN	6.897	12.258	7.0134	-180.43	15.431	8.271	-29.547	-675.23	1082.5	33.204	780.9	1085.8	50.185	48.521	0	0	-2.3041	0.28299	-11.137	-19.865	4.4294	-2.8934	12.385	15.303	2.1253	-2.6104	1.2479	-4.5616	1457.5
14.39	1440	72	NaN	6.9052	12.24	6.9914	-180.42	15.471	8.2117	-29.461	-675.21	1082.5	33.03	780.88	1085.8	52.224	47.54	0	0	-2.2809	0.30718	-11.134	-19.862	4.4478	-2.8796	12.37	15.342	2.1669	-2.5725	1.2356	-4.52	1457.4
14.4	1441	72	NaN	6.8989	12.228	7.0245	-180.43	15.488	8.1789	-29.569	-675.19	1082.5	32.944	780.88	1085.9	50.297	49.227	0	0	-2.2871	0.30065	-11.13	-19.858	4.4405	-2.8917	12.358	15.358	2.1534	-2.591	1.2281	-4.5002	1457.4
14.41	1442	72	NaN	6.8949	12.218	7.0252	-180.43	15.506	8.1541	-29.588	-675.17	1082.5	32.874	780.87	1085.9	50.758	49.032	0	0	-2.3136	0.27315	-11.126	-19.854	4.4385	-2.8908	12.349	15.374	2.1249	-2.6177	1.2233	-4.4792	1457.4
14.42	1443	72	NaN	6.8929	12.208	7.0114	-180.44	15.507	8.1611	-29.562	-675.15	1082.5	32.906	780.91	1085.9	52.024	50.793	0	0	-2.3436	0.24198	-11.121	-19.849	4.4363	-2.8971	12.34	15.375	2.0927	-2.6551	1.2187	-4.474	1457.4
14.43	1444	72	NaN	6.8906	12.199	7.0087	-180.46	15.483	8.2079	-29.565	-675.11	1082.5	33.069	781.02	1085.9	51.675	49.767	0	0	-2.3769	0.20732	-11.116	-19.844	4.4275	-2.9238	12.33	15.352	2.0506	-2.7165	1.2135	-4.4922	1457.5
14.44	1445	72	NaN	6.8849	12.194	7.0272	-180.45	15.497	8.1978	-29.647	-675.09	1082.5	33.02	780.99	1085.9	51.438	52.217	0	0	-2.3644	0.22034	-11.11	-19.838	4.4205	-2.9153	12.326	15.365	2.0561	-2.6949	1.2156	-4.4722	1457.4
14.45	1446	72	NaN	6.8877	12.185	7.0095	-180.46	15.497	8.2073	-29.605	-675.07	1082.5	33.063	781.04	1085.9	51.443	50.576	0	0	-2.3574	0.22757	-11.104	-19.831	4.4233	-2.9217	12.317	15.365	2.0659	-2.6941	1.213	-4.4661	1457.5
14.46	1447	72	NaN	6.8864	12.181	6.992	-180.47	15.5	8.1988	-29.566	-675.06	1082.5	33.069	781.08	1085.9	53.071	49.404	0	0	-2.4006	0.18269	-11.099	-19.827	4.4234	-2.9356	12.313	15.368	2.0228	-2.7529	1.2136	-4.4584	1457.5
14.47	1448	72	NaN	6.8796	12.181	6.9899	-180.48	15.513	8.1683	-29.578	-675.04	1082.5	33	781.08	1085.9	51.773	48.62	0	0	-2.5002	0.079132	-11.094	-19.822	4.4188	-2.941	12.313	15.381	1.9186	-2.8618	1.2186	-4.4403	1457.5
14.48	1449	72	NaN	6.8702	12.181	7.0099	-180.46	15.54	8.1261	-29.654	-675.02	1082.6	32.856	781.05	1085.9	52.031	49.367	0	0	-2.6464	-0.072894	-11.089	-19.816	4.412	-2.9191	12.313	15.407	1.7656	-2.992	1.2241	-4.4087	1457.4
14.49	1450	72	NaN	6.8663	12.189	6.9936	-180.47	15.541	8.1289	-29.596	-674.99	1082.6	32.896	781.08	1085.9	50.763	50.401	0	0	-2.7285	-0.15824	-11.085	-19.812	4.4088	-2.926	12.321	15.41	1.6803	-3.0843	1.2366	-4.4025	1457.4
14.5	1451	72	NaN	6.866	12.195	6.9975	-180.47	15.544	8.1476	-29.607	-674.96	1082.6	32.969	781.11	1085.9	52.296	49.781	0	0	-2.8027	-0.23537	-11.081	-19.808	4.4052	-2.9318	12.326	15.413	1.6025	-3.1672	1.2454	-4.3951	1457.4
14.51	1452	72	NaN	6.8711	12.195	7.0089	-180.47	15.562	8.1355	-29.635	-674.96	1082.6	32.949	781.1	1085.9	52.842	50.613	0	0	-2.9408	-0.37898	-11.074	-19.801	4.41	-2.9356	12.327	15.43	1.4691	-3.3146	1.253	-4.3717	1457.4
14.52	1453	72	NaN	6.8782	12.192	7.0212	-180.48	15.588	8.0999	-29.656	-674.97	1082.6	32.861	781.08	1086	51.425	48.931	0	0	-3.1317	-0.5774	-11.066	-19.794	4.4196	-2.9396	12.326	15.455	1.2879	-3.517	1.2595	-4.3383	1457.4
14.53	1454	72	NaN	6.8757	12.193	7.0324	-180.49	15.596	8.1159	-29.68	-674.95	1082.6	32.919	781.07	1085.9	50.254	49.08	0	0	-3.5282	-0.98969	-11.055	-19.782	4.4139	-2.9515	12.326	15.463	0.88564	-3.9412	1.2713	-4.3192	1457.4
14.54	1455	72	NaN	6.8883	12.194	7.0281	-180.5	15.613	8.079	-29.641	-674.95	1082.6	32.83	781.06	1085.9	49.814	51.02	0	0	-3.788	-1.2597	-11.046	-19.773	4.4315	-2.955	12.328	15.48	0.6435	-4.2147	1.2817	-4.2934	1457.4
14.55	1456	72	NaN	6.892	12.197	7.0267	-180.5	15.612	8.1084	-29.622	-674.96	1082.6	32.912	781.09	1085.9	50.431	49.036	0	0	-3.9047	-1.3811	-11.039	-19.767	4.4327	-2.9626	12.33	15.478	0.52803	-4.3437	1.2909	-4.2886	1457.4
14.56	1457	72	NaN	6.8943	12.203	7.0248	-180.51	15.616	8.1159	-29.602	-674.95	1082.5	32.928	781.09	1086	51.307	50.725	0	0	-4.0514	-1.5336	-11.03	-19.757	4.4352	-2.9672	12.337	15.482	0.38379	-4.5009	1.3075	-4.275	1457.4
14.57	1458	72	NaN	6.8996	12.212	7.0264	-180.51	15.638	8.0588	-29.587	-674.93	1082.5	32.769	781.05	1086	51.298	50.984	0	0	-4.2221	-1.711	-11.02	-19.748	4.4472	-2.9669	12.347	15.503	0.22516	-4.6779	1.3269	-4.2445	1457.3
14.58	1459	72	NaN	6.8915	12.204	7.0705	-180.52	15.626	8.1094	-29.714	-674.96	1082.5	32.924	781.08	1086	51.213	48.294	0	0	-4.4771	-1.9761	-11.013	-19.741	4.4282	-2.9837	12.338	15.492	-0.048879	-4.9598	1.3251	-4.249	1457.4
14.59	1460	72	NaN	6.8968	12.208	7.0641	-180.53	15.622	8.1503	-29.661	-674.96	1082.5	33.042	781.11	1086	50.956	49.073	0	0	-4.7266	-2.2356	-11.006	-19.734	4.431	-2.9982	12.344	15.486	-0.29566	-5.2338	1.3371	-4.2475	1457.4
14.6	1461	72	NaN	6.8959	12.213	7.0648	-180.53	15.627	8.136	-29.64	-674.95	1082.5	32.989	781.1	1086	53.105	49.69	0	0	-4.9292	-2.4463	-10.996	-19.723	4.433	-2.9935	12.35	15.491	-0.49624	-5.4397	1.3537	-4.2324	1457.4
14.61	1462	72	NaN	6.8899	12.213	7.0725	-180.53	15.631	8.1148	-29.657	-674.95	1082.5	32.921	781.08	1086	50.809	51.867	0	0	-5.1319	-2.6569	-10.985	-19.713	4.4289	-2.9873	12.35	15.494	-0.70296	-5.6442	1.3647	-4.2184	1457.4
14.62	1463	72	NaN	6.8846	12.203	7.074	-180.54	15.619	8.1546	-29.669	-674.97	1082.5	33.05	781.11	1086	54.848	49.492	0	0	-5.3345	-2.8675	-10.975	-19.702	4.4182	-3.0049	12.34	15.483	-0.91624	-5.8725	1.3653	-4.2194	1457.4
14.63	1464	72	NaN	6.88	12.195	7.0913	-180.54	15.613	8.1543	-29.711	-674.98	1082.5	33.058	781.13	1086	59.333	49.68	0	0	-5.3098	-2.8419	-10.969	-19.696	4.4117	-3.0108	12.332	15.477	-0.89808	-5.8526	1.3629	-4.2197	1457.5
14.64	1465	72	NaN	6.8825	12.18	7.0755	-180.56	15.616	8.1288	-29.648	-675.03	1082.5	33.016	781.12	1086	73.437	49.149	1	0	-5.2691	-2.7996	-10.963	-19.69	4.4183	-3.025	12.317	15.479	-0.85075	-5.8245	1.354	-4.2113	1457.5
14.65	1466	72	NaN	6.8839	12.168	7.0668	-180.57	15.617	8.1212	-29.622	-675.05	1082.5	33.012	781.12	1086	74.965	51.838	1	0	-5.5361	-3.0771	-10.946	-19.674	4.421	-3.0302	12.305	15.48	-1.1151	-6.1073	1.3585	-4.1938	1457.5
14.66	1467	72	NaN	6.8829	12.16	7.0768	-180.56	15.613	8.1344	-29.665	-675.07	1082.5	33.054	781.13	1086	76.095	49.959	1	0	-5.7322	-3.2811	-10.934	-19.661	4.4167	-3.0279	12.296	15.477	-1.3156	-6.309	1.3627	-4.1844	1457.6
14.67	1468	72	NaN	6.8833	12.15	7.0958	-180.57	15.61	8.1377	-29.73	-675.11	1082.5	33.076	781.13	1086	75.959	51.48	1	0	-5.8206	-3.373	-10.928	-19.655	4.4137	-3.0365	12.286	15.474	-1.407	-6.4095	1.3585	-4.1813	1457.6
14.68	1469	72	NaN	6.8834	12.155	7.0887	-180.57	15.613	8.1419	-29.707	-675.13	1082.5	33.096	781.13	1086	76.16	53.093	1	0	-5.907	-3.4628	-10.922	-19.649	4.414	-3.0374	12.292	15.477	-1.493	-6.5002	1.37	-4.1723	1457.6
14.69	1470	72	NaN	6.8927	12.161	7.0649	-180.58	15.601	8.1531	-29.624	-675.16	1082.5	33.152	781.18	1086	72.476	50.771	1	0	-5.9902	-3.5493	-10.916	-19.644	4.4245	-3.0445	12.297	15.464	-1.5657	-6.5938	1.3806	-4.1795	1457.7
14.7	1471	72	NaN	6.8996	12.173	7.0526	-180.58	15.593	8.1455	-29.571	-675.19	1082.5	33.16	781.2	1086	68.248	50.86	1	0	-6.1481	-3.7134	-10.911	-19.638	4.4332	-3.0492	12.309	15.457	-1.7148	-6.7626	1.3984	-4.1807	1457.8
14.71	1472	72	NaN	6.8983	12.193	7.065	-180.58	15.602	8.1135	-29.593	-675.22	1082.6	33.097	781.19	1086	67.406	50.573	1	0	-6.3165	-3.8885	-10.905	-19.632	4.4336	-3.0468	12.328	15.467	-1.8829	-6.9353	1.4232	-4.165	1457.8
14.72	1473	72	NaN	6.8997	12.195	7.0775	-180.58	15.61	8.1051	-29.63	-675.26	1082.6	33.089	781.18	1086	66.248	49.591	1	0	-6.343	-3.9161	-10.896	-19.623	4.4338	-3.0427	12.329	15.475	-1.9092	-6.9589	1.4338	-4.1481	1457.8
14.73	1474	72	NaN	6.8976	12.213	7.0925	-180.59	15.596	8.1162	-29.656	-675.27	1082.6	33.141	781.23	1086	68.591	51.188	1	0	-6.3711	-3.9453	-10.889	-19.616	4.4288	-3.0578	12.348	15.462	-1.9423	-7.0031	1.459	-4.1545	1457.9
14.74	1475	72	NaN	6.8953	12.23	7.1106	-180.59	15.593	8.1185	-29.692	-675.29	1082.6	33.171	781.24	1086	72.313	51.066	1	0	-6.401	-3.9764	-10.884	-19.612	4.424	-3.0639	12.363	15.46	-1.977	-7.0402	1.4788	-4.1524	1457.9
14.75	1476	72	NaN	6.8943	12.254	7.1218	-180.59	15.604	8.1119	-29.708	-675.3	1082.6	33.177	781.23	1086	76.142	49.973	1	0	-6.5298	-4.1103	-10.878	-19.606	4.4221	-3.067	12.386	15.471	-2.1076	-7.1772	1.5078	-4.1349	1457.9
14.76	1477	72	NaN	6.8957	12.296	7.1169	-180.61	15.622	8.1014	-29.671	-675.27	1082.7	33.174	781.23	1086	79.608	53.775	1	0	-6.6868	-4.2735	-10.872	-19.6	4.4251	-3.0772	12.428	15.491	-2.2617	-7.3506	1.5558	-4.1085	1457.9
14.77	1478	72	NaN	6.9027	12.326	7.114	-180.61	15.631	8.0896	-29.619	-675.25	1082.8	33.168	781.23	1086	79.817	52.89	1	0	-6.8006	-4.3918	-10.868	-19.596	4.4343	-3.0772	12.455	15.502	-2.3663	-7.469	1.5864	-4.0933	1457.8
14.78	1479	72	NaN	6.9068	12.346	7.1324	-180.61	15.626	8.1118	-29.651	-675.25	1082.8	33.244	781.27	1086	78.394	52.794	1	0	-6.8957	-4.4907	-10.865	-19.593	4.4342	-3.0822	12.472	15.5	-2.4614	-7.5729	1.6064	-4.093	1457.9
14.79	1480	72	NaN	6.9108	12.372	7.1425	-180.62	15.628	8.1216	-29.656	-675.24	1082.9	33.303	781.29	1086	79.366	51.763	1	0	-6.9723	-4.5703	-10.859	-19.587	4.4357	-3.0926	12.494	15.506	-2.5366	-7.6629	1.6347	-4.0808	1457.9
14.8	1481	72	NaN	6.9142	12.403	7.1408	-180.63	15.639	8.1247	-29.625	-675.22	1083.1	33.355	781.31	1086	79.336	52.452	1	0	-7.0307	-4.631	-10.854	-19.582	4.4383	-3.1066	12.52	15.521	-2.5923	-7.7376	1.6656	-4.0603	1457.9
14.81	1482	72	NaN	6.9154	12.423	7.1388	-180.64	15.644	8.1592	-29.607	-675.21	1083.2	33.473	781.32	1086	78.596	53.858	1	0	-7.0606	-4.6622	-10.85	-19.578	4.4356	-3.1211	12.536	15.532	-2.625	-7.7832	1.6861	-4.0459	1457.9
14.82	1483	72	NaN	6.9184	12.438	7.1265	-180.65	15.648	8.1155	-29.567	-675.22	1083.3	33.366	781.33	1086	76.551	53.139	1	0	-7.071	-4.673	-10.848	-19.575	4.4443	-3.1228	12.546	15.541	-2.6267	-7.7958	1.6981	-4.0347	1457.9
14.83	1484	72	NaN	6.9243	12.451	7.1246	-180.66	15.642	8.1063	-29.529	-675.23	1083.4	33.356	781.37	1086	71.451	52.679	1	0	-7.0711	-4.6731	-10.846	-19.573	4.4522	-3.1312	12.554	15.539	-2.6189	-7.8043	1.7081	-4.0341	1458
14.84	1485	72	NaN	6.9301	12.454	7.1449	-180.67	15.64	8.1322	-29.524	-675.26	1083.6	33.456	781.41	1086	69.82	50.177	1	0	-7.0287	-4.629	-10.844	-19.572	4.4544	-3.1489	12.55	15.545	-2.5742	-7.7779	1.7054	-4.0271	1458
14.85	1486	72	NaN	6.9302	12.443	7.1796	-180.69	15.652	8.1672	-29.54	-675.34	1083.8	33.583	781.41	1086	71.751	51.542	1	0	-6.9863	-4.5849	-10.843	-19.571	4.4491	-3.167	12.53	15.565	-2.5372	-7.7518	1.6874	-4.0057	1458.1
14.86	1487	72	NaN	6.9116	12.421	7.1814	-180.68	15.676	8.1249	-29.467	-675.47	1083.9	33.45	781.36	1086	70.03	53.723	1	0	-6.9262	-4.5224	-10.843	-19.57	4.4387	-3.1495	12.505	15.592	-2.4874	-7.6719	1.6624	-3.9788	1458.2
14.87	1488	72	NaN	6.9019	12.4	7.1872	-180.68	15.686	8.1304	-29.367	-675.65	1083.9	33.462	781.35	1086	67.514	50.299	1	0	-6.8834	-4.4779	-10.843	-19.57	4.4328	-3.1491	12.481	15.605	-2.4506	-7.627	1.6386	-3.9652	1458.4
14.88	1489	72	NaN	6.9001	12.407	7.2701	-180.69	15.687	8.1533	-29.344	-675.85	1084.1	33.529	781.35	1086	70.611	51.851	1	0	-6.8734	-4.4676	-10.842	-19.57	4.4295	-3.159	12.482	15.612	-2.4439	-7.6266	1.6394	-3.9581	1458.6
14.89	1490	72	NaN	6.8997	12.462	7.4272	-180.7	15.68	8.1755	-29.372	-676.04	1084.3	33.598	781.37	1086	69.305	50.398	1	0	-6.7427	-4.3317	-10.843	-19.57	4.4256	-3.1709	12.528	15.614	-2.3171	-7.5026	1.6859	-3.9563	1458.8
14.9	1491	72	NaN	6.8953	12.573	7.6351	-180.7	15.673	8.1763	-29.409	-676.21	1084.5	33.608	781.39	1086	72.82	48.489	1	0	-6.5556	-4.1372	-10.843	-19.571	4.4198	-3.1763	12.631	15.616	-2.1358	-7.3135	1.7875	-3.9551	1459
14.91	1492	72	NaN	6.8945	12.685	7.8221	-180.7	15.693	8.1033	-29.448	-676.4	1084.8	33.403	781.31	1086	75.762	49.757	1	0	-6.3496	-3.923	-10.844	-19.571	4.4257	-3.1647	12.734	15.643	-1.9239	-7.0876	1.8905	-3.9284	1459.1
14.92	1493	72	NaN	6.9053	12.773	8.1248	-180.7	15.683	8.1133	-29.632	-676.75	1085	33.439	781.33	1086	75.103	52.282	1	0	-6.1066	-3.6703	-10.845	-19.573	4.4285	-3.1778	12.812	15.644	-1.6781	-6.848	1.9665	-3.9289	1459.4
14.93	1494	72	NaN	6.9481	12.902	8.3627	-180.7	15.677	8.1208	-29.562	-677.04	1085.2	33.462	781.33	1086	76.482	50.867	1	0	-5.8012	-3.3528	-10.847	-19.575	4.4735	-3.1771	12.933	15.646	-1.3277	-6.5299	2.0854	-3.9287	1459.7
14.94	1495	72	NaN	7.0121	13.069	8.5599	-180.7	15.68	8.1069	-29.324	-677.27	1085.4	33.417	781.31	1086	77.957	51.959	1	0	-5.4711	-3.0096	-10.854	-19.581	4.549	-3.161	13.094	15.654	-0.92207	-6.1705	2.2407	-3.9268	1459.9
14.95	1496	72	NaN	7.0744	13.244	8.8288	-180.69	15.679	8.0795	-29.209	-677.56	1085.6	33.329	781.28	1086	79.85	55.229	1	0	-5.0827	-2.6058	-10.869	-19.596	4.6197	-3.1428	13.263	15.661	-0.46301	-5.7486	2.394	-3.935	1460.2
14.96	1497	72	NaN	7.3516	13.675	9.0148	-180.68	15.671	8.0724	-28.022	-677.61	1085.8	33.307	781.3	1086	80.923	53.533	1	0	-4.9207	-2.4374	-10.877	-19.605	4.9444	-3.0898	13.685	15.661	0.023676	-5.5272	2.808	-3.9434	1460.2
14.97	1498	72	NaN	7.528	13.971	9.3354	-180.68	15.668	8.0899	-27.537	-677.82	1086	33.353	781.29	1086	81.61	55.405	1	0	-4.8865	-2.4019	-10.882	-19.609	5.1384	-3.0729	13.971	15.669	0.25186	-5.4748	3.0893	-3.9408	1460.4
14.98	1499	72	NaN	7.6807	14.218	9.6987	-180.68	15.665	8.1163	-27.258	-678.08	1086.3	33.421	781.29	1086	83.084	54.723	1	0	-4.8523	-2.3663	-10.887	-19.614	5.2998	-3.0638	14.208	15.675	0.44745	-5.4301	3.3215	-3.9395	1460.6
14.99	1500	72	NaN	7.8343	14.435	10.035	-180.68	15.66	8.1308	-26.991	-678.33	1086.5	33.452	781.3	1086	83.61	53.442	1	0	-4.8181	-2.3307	-10.891	-19.619	5.4631	-3.0493	14.417	15.678	0.64494	-5.38	3.5254	-3.9407	1460.9
15	1501	72	NaN	7.9466	14.551	10.28	-180.67	15.665	8.0978	-26.905	-678.5	1086.6	33.348	781.27	1086	82.82	54.909	1	0	-4.7839	-2.2951	-10.896	-19.624	5.5831	-3.0335	14.527	15.689	0.79915	-5.3287	3.6311	-3.9349	1461
15.01	1502	72	NaN	8.2468	14.885	10.812	-180.66	15.668	8.0875	-26.159	-679.05	1086.9	33.298	781.24	1086	82.011	57.088	1	0	-4.7497	-2.2596	-10.901	-19.628	5.9152	-2.9888	14.85	15.703	1.1656	-5.2484	3.9491	-3.9252	1461.5
15.02	1503	72	NaN	8.4934	15.151	11.34	-180.65	15.666	8.091	-25.805	-679.53	1087.2	33.299	781.23	1086	81.15	55.606	1	0	-4.7155	-2.224	-10.906	-19.633	6.1764	-2.9678	15.104	15.713	1.4609	-5.1919	4.1984	-3.9203	1462
15.03	1504	72	NaN	8.729	15.381	11.835	-180.65	15.667	8.1004	-25.556	-679.91	1087.5	33.32	781.22	1086	78.937	56.458	1	0	-4.6813	-2.1884	-10.91	-19.638	6.4215	-2.9534	15.323	15.725	1.7402	-5.1418	4.4122	-3.9134	1462.3
15.04	1505	72	NaN	9.0131	15.632	12.306	-180.64	15.671	8.1099	-25.047	-680.24	1087.8	33.343	781.18	1086	76.662	54.964	1	0	-4.6471	-2.1529	-10.915	-19.643	6.7251	-2.9279	15.564	15.739	2.0781	-5.0808	4.6486	-3.9036	1462.6
15.05	1506	72	NaN	9.3913	15.969	12.833	-180.65	15.646	8.1246	-23.982	-680.83	1088	33.412	781.24	1086	75.174	52.958	1	0	-4.6128	-2.1173	-10.92	-19.648	7.1434	-2.8971	15.891	15.725	2.5305	-5.0144	4.9712	-3.9229	1463.2
15.06	1507	72	NaN	9.6328	16.196	13.301	-180.64	15.647	8.0849	-23.62	-681.21	1088.2	33.284	781.22	1086	76.013	53.467	1	0	-4.5786	-2.0817	-10.925	-19.652	7.4045	-2.8663	16.108	15.735	2.8258	-4.9481	5.1831	-3.9172	1463.5
15.07	1508	72	NaN	9.8663	16.413	13.656	-180.63	15.637	8.0838	-23.054	-681.53	1088.4	33.281	781.23	1086	77.343	52.496	1	0	-4.5444	-2.0462	-10.93	-19.657	7.6608	-2.8393	16.317	15.733	3.1163	-4.8855	5.3873	-3.9244	1463.9
15.08	1509	72	NaN	10.161	16.656	14.033	-180.64	15.621	8.1057	-22.2	-682.01	1088.7	33.363	781.25	1086	78.899	54.276	1	0	-4.5102	-2.0106	-10.934	-19.662	7.9863	-2.8124	16.552	15.726	3.4761	-4.823	5.6174	-3.936	1464.3
15.09	1510	72	NaN	10.558	16.938	14.608	-180.64	15.619	8.1013	-21.238	-682.83	1089	33.375	781.2	1086	79.836	57.061	1	0	-4.476	-1.975	-10.939	-19.667	8.4215	-2.7796	16.82	15.736	3.9455	-4.7547	5.8812	-3.9301	1465
15.1	1511	72	NaN	10.771	17.087	14.76	-180.65	15.625	8.0786	-20.496	-683.12	1089.1	33.318	781.18	1086	78.717	56.831	1	0	-4.4418	-1.9395	-10.944	-19.671	8.6659	-2.752	16.965	15.747	4.2242	-4.6915	6.0208	-3.9247	1465.3
15.11	1512	72	NaN	10.935	17.216	14.902	-180.65	15.627	8.0515	-19.881	-683.46	1089.2	33.25	781.17	1086	73.591	54.731	1	0	-4.4076	-1.9039	-10.949	-19.676	8.8577	-2.7313	17.09	15.753	4.4502	-4.6352	6.141	-3.9234	1465.6
15.12	1513	72	NaN	11.069	17.335	15.052	-180.66	15.624	8.0528	-19.382	-683.81	1089.3	33.267	781.16	1086	68.387	51.99	1	0	-4.3734	-1.8683	-10.953	-19.681	9.0108	-2.7186	17.204	15.755	4.6374	-4.5869	6.2508	-3.926	1465.9
15.13	1514	72	NaN	11.189	17.47	15.226	-180.67	15.622	8.0717	-18.932	-684.18	1089.5	33.335	781.16	1086	65.325	50.233	1	0	-4.3392	-1.8328	-10.958	-19.686	9.1462	-2.7088	17.334	15.758	4.807	-4.5415	6.3762	-3.928	1466.3
15.14	1515	72	NaN	11.319	17.677	15.434	-180.67	15.628	8.0496	-18.391	-684.58	1089.7	33.282	781.13	1086	62.578	49.675	1	0	-4.3049	-1.7972	-10.963	-19.69	9.2994	-2.6886	17.533	15.772	4.9945	-4.4858	6.5702	-3.9182	1466.6
15.15	1516	72	NaN	11.377	17.823	15.563	-180.67	15.644	8.0428	-18.144	-684.75	1089.8	33.273	781.09	1086	62.045	50.348	1	0	-4.2707	-1.7616	-10.968	-19.695	9.3676	-2.6803	17.673	15.794	5.0969	-4.4419	6.7052	-3.9011	1466.8
15.16	1517	72	NaN	11.431	17.94	15.672	-180.67	15.646	8.0422	-17.926	-684.91	1090	33.277	781.08	1086	59.469	50.174	1	0	-4.2365	-1.7261	-10.972	-19.7	9.4307	-2.6727	17.784	15.802	5.1941	-4.3988	6.8117	-3.8983	1466.9
15.17	1518	72	NaN	11.469	18.027	15.759	-180.68	15.648	8.0517	-17.729	-685.09	1090.1	33.312	781.07	1086	59.621	50.686	1	0	-4.2023	-1.6905	-10.977	-19.705	9.4753	-2.6706	17.865	15.81	5.273	-4.3611	6.8876	-3.8951	1467.1
15.18	1519	72	NaN	11.486	18.085	15.804	-180.69	15.66	8.0688	-17.487	-685.36	1090.3	33.376	781.06	1086	63.607	48.828	1	0	-4.0864	-1.5699	-10.979	-19.706	9.4995	-2.6736	17.918	15.827	5.4131	-4.2435	6.9388	-3.8795	1467.3
15.19	1520	72	NaN	11.512	18.135	15.734	-180.7	15.669	8.0676	-16.884	-685.78	1090.4	33.398	781.03	1086	68.182	50.14	1	0	-3.7398	-1.2097	-10.972	-19.699	9.5485	-2.6624	17.962	15.841	5.8086	-3.8721	6.9905	-3.8582	1467.7
15.2	1521	72	NaN	11.452	18.147	15.734	-180.71	15.689	8.0606	-16.814	-686.23	1090.7	33.395	780.99	1086	70.772	51.346	1	0	-3.3933	-0.84936	-10.965	-19.693	9.4922	-2.6673	17.964	15.872	6.099	-3.5167	6.9986	-3.8205	1468.1
15.21	1522	72	NaN	11.376	18.16	15.711	-180.7	15.705	8.0555	-16.78	-686.58	1090.9	33.375	780.97	1086	71.1	50.018	1	0	-3.0467	-0.48906	-10.958	-19.686	9.419	-2.6624	17.968	15.896	6.3723	-3.1514	7.01	-3.7893	1468.4
15.22	1523	72	NaN	11.308	18.177	15.657	-180.7	15.714	8.0566	-16.699	-686.83	1091	33.365	780.95	1086	69.86	49.237	1	0	-2.7002	-0.12877	-10.951	-19.679	9.3542	-2.6516	17.98	15.911	6.6541	-2.7804	7.0292	-3.768	1468.6
15.23	1524	72	NaN	11.26	18.196	15.57	-180.7	15.717	8.0661	-16.549	-686.98	1091.1	33.39	780.95	1086	67.053	49.649	1	0	-2.3536	0.23153	-10.944	-19.672	9.3113	-2.6446	17.997	15.916	6.9576	-2.4131	7.0526	-3.7555	1468.8
15.24	1525	72	NaN	11.233	18.223	15.327	-180.7	15.713	8.0716	-15.981	-687.08	1091	33.428	780.96	1086	64.599	49.661	1	0	-2.2374	0.35235	-10.946	-19.673	9.305	-2.6305	18.027	15.909	7.0676	-2.2781	7.0812	-3.7647	1468.9
15.25	1526	72	NaN	11.183	18.229	15.202	-180.71	15.708	8.058	-15.831	-687.22	1091	33.407	780.96	1086	63.881	49.066	1	0	-2.1665	0.42602	-10.949	-19.677	9.2618	-2.6317	18.031	15.906	7.0952	-2.2056	7.0817	-3.7708	1469
15.26	1527	72	NaN	11.125	18.236	15.097	-180.72	15.712	8.0508	-15.785	-687.35	1091.1	33.399	780.94	1086	66.414	50.244	1	0	-2.14	0.45367	-10.953	-19.681	9.2062	-2.6351	18.035	15.913	7.0662	-2.1814	7.0813	-3.7679	1469.1
15.27	1528	72	NaN	11.063	18.245	14.996	-180.72	15.717	8.0542	-15.782	-687.49	1091.2	33.413	780.93	1086	70.303	50.462	1	0	-2.143	0.45055	-10.957	-19.685	9.1443	-2.6368	18.041	15.921	7.0013	-2.1862	7.0839	-3.7639	1469.3
15.28	1529	72	NaN	10.996	18.244	14.936	-180.71	15.701	8.0582	-15.925	-687.65	1091.3	33.416	780.95	1086	75.534	50.44	1	0	-2.1693	0.42313	-10.96	-19.688	9.0714	-2.6386	18.037	15.908	6.9021	-2.2155	7.0768	-3.7799	1469.4
15.29	1530	72	NaN	10.875	18.271	14.807	-180.73	15.699	8.0533	-16.148	-687.88	1091.4	33.437	780.94	1086	77.56	53.165	1	0	-2.1754	0.41679	-10.965	-19.692	8.9419	-2.6641	18.059	15.911	6.7665	-2.2474	7.0943	-3.7817	1469.7
15.3	1531	72	NaN	10.824	18.29	14.741	-180.73	15.703	8.0406	-16.231	-687.96	1091.4	33.4	780.93	1086	77.132	54.724	1	0	-2.1587	0.43419	-10.97	-19.698	8.8891	-2.6647	18.077	15.916	6.7304	-2.2305	7.1069	-3.7818	1469.7
15.31	1532	72	NaN	10.782	18.327	14.642	-180.74	15.701	8.0406	-16.281	-688.02	1091.5	33.407	780.91	1086	76.926	52.18	1	0	-2.1885	0.40318	-10.975	-19.703	8.845	-2.6735	18.112	15.916	6.6564	-2.2703	7.137	-3.7865	1469.8
15.32	1533	72	NaN	10.72	18.385	14.479	-180.75	15.692	8.0504	-16.375	-688.12	1091.6	33.458	780.9	1086	76	52.287	1	0	-2.238	0.35178	-10.98	-19.708	8.7767	-2.6979	18.166	15.911	6.5388	-2.3461	7.1861	-3.797	1469.9
15.33	1534	72	NaN	10.675	18.419	14.366	-180.74	15.694	8.0099	-16.543	-688.19	1091.6	33.304	780.85	1086	74.099	52.724	1	0	-2.3381	0.24763	-10.985	-19.713	8.7318	-2.6829	18.198	15.915	6.3936	-2.4353	7.2123	-3.7976	1469.9
15.34	1535	72	NaN	10.667	18.477	14.176	-180.74	15.702	7.9767	-16.734	-688.26	1091.8	33.193	780.78	1086	68.43	51.753	1	0	-2.4567	0.12432	-10.99	-19.718	8.7201	-2.6888	18.252	15.927	6.2634	-2.5645	7.262	-3.7909	1469.9
15.35	1536	72	NaN	10.662	18.518	14.049	-180.75	15.686	8.0028	-16.858	-688.28	1091.8	33.26	780.78	1086	61.517	48.066	1	0	-2.5929	-0.017279	-10.995	-19.723	8.7085	-2.7054	18.29	15.914	6.1155	-2.7227	7.2952	-3.8089	1469.9
15.36	1537	72	NaN	10.656	18.556	13.935	-180.76	15.664	8.0368	-16.969	-688.24	1091.9	33.355	780.8	1086	62.504	48.837	1	0	-2.7029	-0.13162	-10.998	-19.725	8.6936	-2.721	18.327	15.893	5.9907	-2.8526	7.3286	-3.8323	1469.9
15.37	1538	72	NaN	10.643	18.607	13.783	-180.76	15.658	8.0219	-17.13	-688.17	1091.9	33.315	780.78	1086	58.384	50.336	1	0	-2.8084	-0.24129	-11	-19.728	8.6763	-2.7267	18.376	15.888	5.8679	-2.968	7.3758	-3.8399	1469.8
15.38	1539	72	NaN	10.621	18.62	13.764	-180.77	15.665	7.9946	-17.255	-688.16	1091.9	33.258	780.76	1086	57.752	49.443	1	0	-2.8993	-0.33582	-11.003	-19.73	8.6513	-2.7435	18.389	15.896	5.752	-3.0794	7.3861	-3.8344	1469.8
15.39	1540	72	NaN	10.492	18.624	13.766	-180.78	15.636	8.04	-18.118	-688.24	1092.1	33.424	780.81	1086	55.159	48.879	1	0	-3.0241	-0.4655	-11.006	-19.734	8.4829	-2.7916	18.385	15.874	5.4588	-3.2571	7.3792	-3.8594	1470
15.4	1541	72	NaN	10.408	18.626	13.769	-180.79	15.633	8.0427	-18.685	-688.27	1092.2	33.45	780.8	1086	55.089	49.556	1	0	-3.4628	-0.92166	-11.018	-19.746	8.375	-2.8209	18.384	15.875	4.9122	-3.7426	7.3657	-3.8711	1470
15.41	1542	72	NaN	10.372	18.632	13.745	-180.79	15.646	8.0182	-18.869	-688.22	1092.2	33.393	780.75	1086	52.025	49.755	1	0	-3.7079	-1.1765	-11.027	-19.755	8.3345	-2.8314	18.39	15.888	4.6266	-4.0079	7.3628	-3.8668	1469.9
15.42	1543	72	NaN	10.319	18.645	13.657	-180.8	15.631	8.0503	-19.048	-688.1	1092.1	33.523	780.77	1085.9	58.278	49.893	1	0	-3.7179	-1.1869	-11.032	-19.76	8.2689	-2.8482	18.403	15.873	4.5509	-4.035	7.371	-3.8873	1469.8
15.43	1544	72	NaN	10.257	18.629	13.564	-180.81	15.645	7.9829	-19.221	-687.99	1092.1	33.38	780.75	1086	57.589	48.474	1	0	-3.8051	-1.2775	-11.037	-19.764	8.2057	-2.8656	18.39	15.884	4.4006	-4.1432	7.3536	-3.8802	1469.7
15.44	1545	72	NaN	10.211	18.596	13.516	-180.81	15.651	7.9636	-19.422	-687.93	1092.1	33.324	780.72	1086	71.219	49.044	1	0	-3.9202	-1.3972	-11.04	-19.768	8.1545	-2.8658	18.358	15.889	4.2343	-4.263	7.3181	-3.8788	1469.6
15.45	1546	72	NaN	10.175	18.563	13.445	-180.81	15.644	7.9614	-19.51	-687.86	1092	33.329	780.73	1086	77.496	50.757	1	0	-4.0847	-1.5682	-11.044	-19.772	8.1148	-2.8692	18.326	15.881	4.0301	-4.4374	7.2822	-3.891	1469.6
15.46	1547	72	NaN	10.13	18.526	13.33	-180.82	15.623	7.9708	-19.526	-687.76	1092	33.401	780.77	1085.9	78.298	53.066	1	0	-4.2477	-1.7377	-11.048	-19.775	8.0662	-2.8878	18.29	15.859	3.8185	-4.6255	7.2424	-3.9162	1469.5
15.47	1548	72	NaN	10.031	18.441	13.224	-180.84	15.607	8.0302	-19.834	-687.62	1091.9	33.614	780.78	1085.9	79.33	52.428	1	0	-4.391	-1.8866	-11.053	-19.78	7.9463	-2.9235	18.209	15.839	3.5553	-4.8101	7.1565	-3.9413	1469.4
15.48	1549	72	NaN	9.9661	18.396	13.181	-180.84	15.606	8.0056	-20.044	-687.53	1091.8	33.555	780.78	1085.9	78.747	52.867	1	0	-4.5063	-2.0066	-11.059	-19.787	7.8755	-2.9328	18.166	15.836	3.3692	-4.9393	7.1072	-3.9506	1469.3
15.49	1550	72	NaN	9.8605	18.321	13.103	-180.85	15.604	7.9902	-20.285	-687.37	1091.7	33.534	780.79	1085.9	77.724	51.256	1	0	-4.5827	-2.086	-11.067	-19.795	7.7611	-2.9494	18.095	15.83	3.1784	-5.0354	7.0281	-3.9648	1469.2
15.5	1551	72	NaN	9.745	18.221	13.031	-180.86	15.596	7.9932	-20.56	-687.21	1091.6	33.564	780.8	1085.9	77.628	51.832	1	0	-4.7039	-2.212	-11.073	-19.801	7.6336	-2.97	18	15.817	2.9296	-5.182	6.9263	-3.9839	1469
15.51	1552	72	NaN	9.6547	18.112	13.002	-180.86	15.582	8.0086	-20.839	-687.14	1091.5	33.612	780.8	1085.9	77.986	52.447	1	0	-4.8395	-2.3529	-11.079	-19.807	7.5304	-2.9871	17.895	15.799	2.6909	-5.34	6.8154	-4.0083	1469
15.52	1553	72	NaN	9.5914	18.038	12.968	-180.86	15.585	7.9962	-20.975	-687.09	1091.4	33.568	780.78	1086	78.113	53.876	1	0	-4.9759	-2.4948	-11.09	-19.817	7.4634	-2.9887	17.824	15.799	2.4874	-5.4835	6.7345	-4.0185	1468.9
15.53	1554	72	NaN	9.5221	17.95	12.921	-180.87	15.573	8.0048	-21.165	-687.02	1091.3	33.605	780.81	1086	79.089	52.662	1	0	-5.0854	-2.6086	-11.096	-19.823	7.3852	-3.0052	17.74	15.782	2.2997	-5.6138	6.6445	-4.0407	1468.9
15.54	1555	72	NaN	9.4787	17.897	12.888	-180.87	15.573	7.9941	-21.277	-686.97	1091.3	33.586	780.8	1085.9	79.921	51.794	1	0	-5.1602	-2.6863	-11.096	-19.824	7.3381	-3.0124	17.689	15.781	2.178	-5.6987	6.5929	-4.0431	1468.8
15.55	1556	72	NaN	9.4396	17.854	12.855	-180.87	15.577	7.9755	-21.366	-686.9	1091.2	33.535	780.78	1085.9	80.391	54.215	1	0	-5.2157	-2.7441	-11.102	-19.829	7.2973	-3.0131	17.648	15.783	2.0817	-5.7572	6.5462	-4.046	1468.7
15.56	1557	72	NaN	9.3643	17.772	12.791	-180.87	15.564	7.9778	-21.55	-686.73	1091.1	33.534	780.79	1085.9	80.375	54.425	1	0	-5.239	-2.7683	-11.116	-19.843	7.2148	-3.0202	17.569	15.767	1.9758	-5.7884	6.4535	-4.0759	1468.6
15.57	1558	72	NaN	9.347	17.748	12.732	-180.88	15.59	7.9395	-21.515	-686.62	1091.1	33.432	780.72	1085.9	80.421	52.469	1	0	-5.2031	-2.7309	-11.124	-19.851	7.2025	-3.024	17.548	15.791	1.9994	-5.755	6.4242	-4.0604	1468.4
15.58	1559	72	NaN	9.3082	17.708	12.693	-180.87	15.59	7.9532	-21.558	-686.5	1091	33.469	780.7	1085.9	79.98	53.786	1	0	-5.1458	-2.6714	-11.129	-19.857	7.1603	-3.0215	17.509	15.789	2.0145	-5.693	6.3795	-4.0677	1468.2
15.59	1560	72	NaN	9.3022	17.69	12.565	-180.87	15.588	7.962	-21.188	-686.29	1090.8	33.491	780.69	1085.9	79.66	51.182	1	0	-5.1324	-2.6575	-11.132	-19.86	7.1676	-3.0083	17.497	15.781	2.0352	-5.6658	6.3651	-4.0787	1468
15.6	1561	72	NaN	9.3293	17.695	12.393	-180.88	15.592	7.9569	-20.562	-686.03	1090.6	33.473	780.69	1085.9	79.372	52.299	1	0	-5.1045	-2.6284	-11.136	-19.863	7.2194	-2.9904	17.511	15.775	2.1149	-5.6188	6.3753	-4.0879	1467.7
15.61	1562	72	NaN	9.3249	17.671	12.42	-180.87	15.586	7.983	-20.666	-685.95	1090.6	33.533	780.68	1085.9	79.221	51.963	1	0	-5.0546	-2.5766	-11.14	-19.867	7.2086	-2.9883	17.487	15.77	2.154	-5.5649	6.3477	-4.0969	1467.6
15.62	1563	72	NaN	9.3099	17.667	12.426	-180.88	15.588	7.9895	-20.706	-685.9	1090.6	33.551	780.67	1085.9	78.886	50.634	1	0	-5.0753	-2.5981	-11.144	-19.871	7.1912	-2.9992	17.483	15.771	2.1159	-5.5973	6.339	-4.1	1467.6
15.63	1564	72	NaN	9.2972	17.663	12.416	-180.88	15.595	7.9892	-20.705	-685.8	1090.6	33.549	780.65	1085.9	77.91	52.55	1	0	-5.1204	-2.645	-11.148	-19.876	7.1784	-3.0012	17.48	15.778	2.058	-5.6463	6.3317	-4.0974	1467.5
15.64	1565	72	NaN	9.2914	17.671	12.383	-180.88	15.604	7.9767	-20.636	-685.66	1090.5	33.515	780.61	1085.9	77.592	51.852	1	0	-5.1398	-2.6652	-11.153	-19.88	7.1764	-2.9954	17.489	15.785	2.0365	-5.6606	6.3367	-4.0952	1467.3
15.65	1566	72	NaN	9.2899	17.699	12.338	-180.88	15.607	7.9523	-20.527	-685.51	1090.5	33.45	780.59	1085.9	76.802	52.842	1	0	-5.1459	-2.6715	-11.157	-19.884	7.1814	-2.9872	17.519	15.786	2.0354	-5.6587	6.3621	-4.0982	1467.1
15.66	1567	72	NaN	9.2644	17.745	12.362	-180.88	15.601	7.9424	-20.647	-685.32	1090.5	33.412	780.59	1085.9	75.807	53.024	1	0	-5.1028	-2.6267	-11.16	-19.888	7.1525	-2.9937	17.565	15.781	2.0497	-5.6203	6.4044	-4.1063	1466.9
15.67	1568	72	NaN	9.2608	17.779	12.36	-180.87	15.614	7.9411	-20.662	-685.15	1090.5	33.403	780.52	1085.9	74.831	51.525	1	0	-5.076	-2.5988	-11.163	-19.891	7.1483	-2.9857	17.599	15.795	2.0723	-5.5845	6.4353	-4.0961	1466.7
15.68	1569	72	NaN	9.2638	17.795	12.353	-180.87	15.597	7.9725	-20.65	-685.04	1090.5	33.49	780.53	1085.9	72.824	51.831	1	0	-5.0793	-2.6023	-11.167	-19.895	7.1482	-2.9879	17.614	15.778	2.0689	-5.5902	6.4472	-4.117	1466.6
15.69	1570	72	NaN	9.2647	17.796	12.352	-180.87	15.564	8.0204	-20.65	-684.98	1090.5	33.615	780.58	1085.8	70.507	50.956	1	0	-5.1382	-2.6635	-11.171	-19.898	7.1442	-2.9933	17.615	15.745	2.0059	-5.6568	6.4441	-4.1533	1466.6
15.7	1571	72	NaN	9.2555	17.785	12.359	-180.86	15.549	8.055	-20.684	-684.95	1090.5	33.681	780.57	1085.8	68.436	49.428	1	0	-5.2146	-2.743	-11.175	-19.902	7.131	-2.988	17.603	15.73	1.9164	-5.731	6.4288	-4.1721	1466.5
15.71	1572	72	NaN	9.2286	17.664	12.339	-180.88	15.558	8.0486	-20.591	-684.88	1090.4	33.689	780.51	1085.9	66.722	52.164	1	0	-5.1324	-2.6574	-11.179	-19.907	7.1073	-3.0014	17.487	15.735	1.975	-5.6588	6.3074	-4.1715	1466.4
15.72	1573	72	NaN	9.2086	17.62	12.355	-180.88	15.54	8.0359	-20.633	-684.83	1090.4	33.658	780.51	1085.8	64.135	50.118	1	0	-5.0501	-2.5719	-11.184	-19.911	7.0867	-3.0005	17.443	15.718	2.0367	-5.5724	6.2588	-4.1933	1466.4
15.73	1574	72	NaN	9.1892	17.599	12.366	-180.88	15.529	8.0296	-20.677	-684.77	1090.4	33.636	780.5	1085.8	62.431	51.013	1	0	-4.8243	-2.3372	-11.199	-19.927	7.0664	-2.9991	17.421	15.707	2.242	-5.3363	6.2214	-4.2195	1466.3
15.74	1575	72	NaN	9.1697	17.577	12.364	-180.88	15.528	8.0344	-20.694	-684.7	1090.4	33.647	780.47	1085.8	62.321	48.755	1	0	-4.5935	-2.0972	-11.215	-19.943	7.0457	-3.0022	17.398	15.707	2.4522	-5.0994	6.183	-4.2358	1466.2
15.75	1576	72	NaN	9.1536	17.548	12.362	-180.88	15.522	8.0497	-20.736	-684.63	1090.4	33.697	780.47	1085.8	59.721	49.375	1	0	-4.3627	-1.8572	-11.231	-19.959	7.0259	-3.0096	17.368	15.702	2.6632	-4.8668	6.1371	-4.2569	1466.1
15.76	1577	72	NaN	9.1362	17.514	12.353	-180.87	15.535	8.0142	-20.767	-684.63	1090.4	33.604	780.39	1085.8	56.091	48.934	0	0	-4.2148	-1.7035	-11.237	-19.964	7.0107	-2.9998	17.335	15.714	2.7959	-4.7032	6.098	-4.2504	1466
15.77	1578	72	NaN	9.1292	17.464	12.329	-180.87	15.532	8.0096	-20.761	-684.65	1090.3	33.602	780.38	1085.8	55.348	47.979	0	0	-4.1118	-1.5964	-11.237	-19.964	7.0041	-2.9973	17.286	15.71	2.8922	-4.5937	6.049	-4.254	1466
15.78	1579	72	NaN	9.126	17.427	12.311	-180.87	15.518	8.0446	-20.755	-684.66	1090.3	33.701	780.39	1085.8	52.42	50.148	0	0	-4.1341	-1.6195	-11.24	-19.967	6.9973	-2.998	17.249	15.696	2.8632	-4.6175	6.0087	-4.2714	1466.1
15.79	1580	72	NaN	9.1218	17.41	12.309	-180.87	15.505	8.0923	-20.782	-684.66	1090.3	33.828	780.38	1085.8	55.316	49.083	0	0	-4.1504	-1.6365	-11.242	-19.969	6.9871	-3	17.231	15.684	2.8367	-4.6365	5.9897	-4.2856	1466.1
15.8	1581	72	NaN	9.1165	17.366	12.308	-180.88	15.528	8.027	-20.856	-684.68	1090.3	33.679	780.34	1085.8	56.025	51.648	0	0	-4.1531	-1.6393	-11.241	-19.968	6.9847	-3.0105	17.189	15.706	2.8316	-4.6498	5.9477	-4.2624	1466
15.81	1582	72	NaN	9.1235	17.324	12.306	-180.87	15.527	8.0061	-20.965	-684.68	1090.3	33.629	780.35	1085.8	52.516	49.84	0	0	-4.1542	-1.6405	-11.24	-19.968	6.9894	-3.0061	17.147	15.705	2.8353	-4.6465	5.9066	-4.2627	1466.1
15.82	1583	72	NaN	9.1317	17.299	12.307	-180.86	15.526	8.0143	-21.053	-684.69	1090.3	33.652	780.34	1085.8	52.345	50.33	0	0	-4.1509	-1.637	-11.239	-19.966	6.9932	-3.0024	17.121	15.703	2.8424	-4.6394	5.8824	-4.263	1466.1
15.83	1584	72	NaN	9.138	17.289	12.305	-180.86	15.526	8.0211	-21.105	-684.68	1090.3	33.669	780.34	1085.8	52.955	49.826	0	0	-4.1415	-1.6273	-11.236	-19.964	6.9969	-3.001	17.111	15.704	2.8553	-4.6283	5.8744	-4.2601	1466.1
15.84	1585	72	NaN	9.1422	17.286	12.296	-180.86	15.527	8.0023	-21.118	-684.68	1090.3	33.62	780.33	1085.8	52.531	50.958	0	0	-4.1282	-1.6134	-11.233	-19.961	7.0024	-3.0013	17.108	15.704	2.8742	-4.6147	5.8753	-4.2564	1466
15.85	1586	72	NaN	9.1528	17.272	12.274	-180.86	15.523	8.0395	-21.133	-684.68	1090.3	33.717	780.33	1085.8	51.144	49.636	0	0	-4.1212	-1.6062	-11.23	-19.957	7.0087	-3.0037	17.094	15.7	2.8875	-4.6098	5.8644	-4.2569	1466
15.86	1587	72	NaN	9.1919	17.242	12.231	-180.87	15.534	8.0463	-21.136	-684.69	1090.3	33.745	780.32	1085.8	52.016	49.378	0	0	-4.149	-1.635	-11.227	-19.954	7.0466	-3.0104	17.065	15.711	2.8976	-4.6454	5.8387	-4.2431	1466.1
15.87	1588	72	NaN	9.2156	17.22	12.188	-180.87	15.542	8.0517	-21.12	-684.7	1090.3	33.772	780.31	1085.8	51.379	48.988	0	0	-4.2622	-1.7528	-11.223	-19.95	7.0697	-3.017	17.044	15.718	2.8075	-4.7698	5.8211	-4.232	1466
15.88	1589	72	NaN	9.22	17.2	12.155	-180.87	15.548	8.0553	-21.115	-684.7	1090.3	33.789	780.3	1085.8	53.233	49.935	0	0	-4.3121	-1.8047	-11.22	-19.947	7.0737	-3.0207	17.025	15.723	2.7616	-4.8253	5.8046	-4.2242	1466
15.89	1590	72	NaN	9.2248	17.157	12.141	-180.87	15.561	8.0402	-21.175	-684.74	1090.2	33.734	780.25	1085.8	52.273	49.607	0	0	-4.3254	-1.8184	-11.217	-19.945	7.0783	-3.0184	16.982	15.736	2.7529	-4.8368	5.7649	-4.2089	1466
15.9	1591	72	NaN	9.2241	17.13	12.095	-180.88	15.562	8.0358	-21.109	-684.73	1090.2	33.734	780.27	1085.8	52.41	51.25	0	0	-4.3682	-1.8629	-11.214	-19.941	7.0803	-3.0198	16.956	15.736	2.7121	-4.8828	5.7423	-4.2057	1466
15.91	1592	72	NaN	9.2182	17.114	12.092	-180.88	15.574	8.0073	-21.137	-684.73	1090.2	33.657	780.26	1085.8	52.212	50.595	0	0	-4.4349	-1.9323	-11.21	-19.937	7.0762	-3.0196	16.941	15.747	2.6413	-4.9519	5.7315	-4.1903	1466
15.92	1593	72	NaN	9.2	17.09	12.1	-180.88	15.586	8.0053	-21.201	-684.73	1090.2	33.642	780.24	1085.8	51.6	49.395	0	0	-4.5191	-2.0199	-11.206	-19.933	7.0561	-3.0263	16.918	15.758	2.5369	-5.0462	5.7116	-4.1751	1466
15.93	1594	72	NaN	9.1729	17.052	12.101	-180.89	15.594	8.041	-21.262	-684.72	1090.1	33.724	780.22	1085.8	52.558	51.567	0	0	-4.6181	-2.1228	-11.202	-19.93	7.0233	-3.0402	16.882	15.765	2.4052	-5.1629	5.6798	-4.1651	1466
15.94	1595	72	NaN	9.1609	17.031	12.112	-180.89	15.602	8.0523	-21.307	-684.72	1090.1	33.755	780.21	1085.8	50.884	50.982	0	0	-4.7574	-2.2676	-11.198	-19.926	7.0084	-3.0463	16.862	15.771	2.251	-5.3139	5.6638	-4.1552	1466
15.95	1596	72	NaN	9.1374	17.004	12.134	-180.89	15.633	8.0364	-21.422	-684.69	1090	33.702	780.17	1085.8	51.839	50.548	0	0	-4.8583	-2.3725	-11.195	-19.923	6.9824	-3.049	16.838	15.799	2.1241	-5.4215	5.6432	-4.1234	1465.9
15.96	1597	72	NaN	9.1281	16.978	12.129	-180.9	15.679	7.9855	-21.444	-684.65	1090	33.555	780.1	1085.8	51.013	52.21	0	0	-4.9313	-2.4484	-11.192	-19.919	6.9778	-3.0529	16.815	15.841	2.0464	-5.5013	5.6235	-4.0782	1465.8
15.97	1598	72	NaN	9.1265	16.95	12.112	-180.92	15.711	7.9708	-21.428	-684.62	1089.9	33.517	780.06	1085.8	52.189	50.981	0	0	-5.0396	-2.561	-11.188	-19.915	6.9782	-3.0651	16.791	15.87	1.9386	-5.6261	5.6028	-4.0452	1465.7
15.98	1599	72	NaN	9.123	16.919	12.1	-180.93	15.717	8.0352	-21.443	-684.62	1089.8	33.71	780.09	1085.8	51.603	49.926	0	0	-5.1508	-2.6766	-11.184	-19.911	6.9666	-3.0888	16.762	15.874	1.8158	-5.7654	5.5788	-4.0373	1465.7
15.99	1600	72	NaN	9.1154	16.9	12.09	-180.95	15.799	7.9788	-21.47	-684.53	1089.7	33.569	779.99	1085.8	50.537	49.94	0	0	-5.1656	-2.692	-11.181	-19.908	6.9632	-3.1023	16.747	15.952	1.7976	-5.7943	5.5662	-3.9563	1465.6
16	1601	72	NaN	9.1122	16.872	12.099	-180.96	15.87	7.9847	-21.54	-684.48	1089.7	33.599	779.89	1085.8	51.568	49.319	0	0	-5.1815	-2.7085	-11.178	-19.906	6.9558	-3.1175	16.722	16.02	1.7744	-5.826	5.5437	-3.886	1465.4
16.01	1602	72	NaN	9.1115	16.836	12.09	-180.98	15.96	8.0117	-21.562	-684.43	1089.6	33.683	779.77	1085.8	52.031	50.722	0	0	-5.2818	-2.8128	-11.176	-19.904	6.9507	-3.136	16.691	16.106	1.6689	-5.9488	5.5143	-3.7978	1465.2
16.02	1603	72	NaN	9.1106	16.804	12.07	-180.99	16.053	8.0272	-21.549	-684.39	1089.5	33.733	779.64	1085.9	52.642	52.322	0	0	-5.3657	-2.9	-11.173	-19.901	6.9482	-3.1521	16.662	16.195	1.5825	-6.0521	5.4888	-3.7058	1465.1
16.03	1604	72	NaN	9.1065	16.788	12.064	-181	16.112	7.9993	-21.559	-684.37	1089.5	33.663	779.55	1085.9	51.221	49.855	0	0	-5.4354	-2.9725	-11.169	-19.897	6.9462	-3.1565	16.648	16.251	1.5108	-6.129	5.479	-3.6453	1465
16.04	1605	72	NaN	9.109	16.751	12.049	-181.01	16.253	8.0464	-21.55	-684.31	1089.4	33.78	779.34	1085.9	51.877	51.235	0	0	-5.5404	-3.0816	-11.166	-19.894	6.9441	-3.1705	16.615	16.389	1.4037	-6.2522	5.4494	-3.5048	1464.7
16.05	1606	72	NaN	9.1116	16.72	12.043	-181.03	16.432	8.0831	-21.536	-684.22	1089.3	33.891	779.07	1086	50.804	49.314	0	0	-5.6439	-3.1892	-11.163	-19.891	6.9423	-3.1998	16.588	16.564	1.2984	-6.389	5.4248	-3.3266	1464.3
16.06	1607	72	NaN	9.1088	16.695	12.041	-181.06	16.661	8.0948	-21.511	-684.13	1089.3	33.94	778.69	1086	50.685	48.944	0	0	-5.7256	-3.2742	-11.161	-19.889	6.9379	-3.2331	16.567	16.788	1.2123	-6.5073	5.4063	-3.1	1463.9
16.07	1608	72	NaN	9.1015	16.675	12.042	-181.09	16.915	8.0672	-21.485	-684.04	1089.2	33.876	778.24	1086.1	51.501	50.748	0	0	-5.8134	-3.3655	-11.159	-19.886	6.9334	-3.2594	16.552	17.037	1.12	-6.6248	5.3937	-2.8487	1463.3
16.08	1609	72	NaN	9.0995	16.658	12.052	-181.1	17.107	7.9789	-21.497	-683.98	1089.2	33.625	777.86	1086.2	50.715	50.353	0	0	-5.94	-3.4971	-11.155	-19.882	6.9401	-3.2623	16.538	17.228	1.0001	-6.7594	5.3831	-2.655	1462.9
16.09	1610	72	NaN	9.0999	16.623	12.053	-181.15	17.317	8.022	-21.462	-683.93	1089.2	33.78	777.47	1086.2	50.632	50.129	0	0	-6.0392	-3.6003	-11.152	-19.88	6.9351	-3.312	16.507	17.433	0.89585	-6.9123	5.355	-2.447	1462.5
16.1	1611	72	NaN	9.0977	16.601	12.046	-181.16	17.427	8.0498	-21.424	-683.92	1089.2	33.864	777.26	1086.3	50.613	50.291	0	0	-6.1091	-3.6729	-11.15	-19.877	6.9308	-3.3307	16.488	17.54	0.82174	-7.0036	5.3377	-2.3372	1462.2
16.11	1612	72	NaN	9.1006	16.589	12.05	-181.16	17.52	8.0501	-21.411	-683.9	1089.2	33.848	777.03	1086.3	51.216	49.632	0	0	-6.2093	-3.7771	-11.147	-19.875	6.9345	-3.3257	16.479	17.63	0.72512	-7.1028	5.3317	-2.2443	1462
16.12	1613	72	NaN	9.1138	16.584	12.072	-181.15	17.653	8.0342	-21.428	-683.83	1089.2	33.774	776.65	1086.4	50.343	51.008	0	0	-6.2824	-3.8531	-11.144	-19.872	6.9492	-3.3111	16.477	17.76	0.66679	-7.1642	5.3328	-2.1117	1461.5
16.13	1614	72	NaN	9.1321	16.582	12.071	-181.13	17.72	8.0697	-21.387	-683.77	1089.1	33.863	776.19	1086.5	51.208	49.289	0	0	-6.1959	-3.7631	-11.142	-19.869	6.9649	-3.3003	16.481	17.822	0.76903	-7.0634	5.3388	-2.0476	1461
16.14	1615	72	NaN	9.1419	16.596	12.08	-181.11	17.716	8.0827	-21.416	-683.71	1089.1	33.873	775.9	1086.6	52.145	48.359	0	0	-6.2122	-3.7801	-11.14	-19.867	6.9726	-3.2782	16.497	17.815	0.76039	-7.0583	5.3569	-2.0517	1460.7
16.15	1616	72	NaN	9.1534	16.608	12.083	-181.08	17.68	8.0834	-21.436	-683.66	1089.1	33.865	775.68	1086.7	52.915	49.881	0	0	-6.3237	-3.896	-11.138	-19.865	6.9832	-3.2512	16.511	17.777	0.65954	-7.1471	5.3737	-2.0882	1460.4
16.16	1617	72	NaN	9.165	16.616	12.083	-181.04	17.586	8.0824	-21.458	-683.64	1089.1	33.86	775.48	1086.7	52.008	49.029	0	0	-6.4313	-4.0079	-11.135	-19.862	6.9939	-3.2144	16.523	17.679	0.56257	-7.2223	5.3885	-2.1832	1460.2
16.17	1618	72	NaN	9.1723	16.624	12.085	-180.99	17.391	8.0888	-21.509	-683.63	1089.1	33.862	775.31	1086.8	50.818	48.755	0	0	-6.5342	-4.1149	-11.131	-19.859	6.9988	-3.1607	16.535	17.48	0.46451	-7.2756	5.4041	-2.3782	1460
16.18	1619	72	NaN	9.1875	16.644	12.06	-180.93	17.127	8.0453	-21.465	-683.57	1089.1	33.745	775.21	1086.9	52.624	49.073	0	0	-6.5176	-4.0977	-11.128	-19.855	7.0201	-3.0985	16.56	17.211	0.50243	-7.1961	5.4323	-2.6445	1459.8
16.19	1620	72	NaN	9.1836	16.654	12.038	-180.88	16.798	8.148	-21.444	-683.54	1089	33.982	775.22	1087	53.11	49.791	0	0	-6.4813	-4.0599	-11.125	-19.852	7.0076	-3.055	16.576	16.876	0.52631	-7.1149	5.4511	-2.9762	1459.8
16.2	1621	72	NaN	9.1747	16.658	12.027	-180.83	16.525	8.2549	-21.451	-683.52	1089	34.21	775.23	1087.1	50.545	52.376	0	0	-6.5509	-4.1322	-11.124	-19.851	6.9896	-3.0133	16.584	16.598	0.43864	-7.1456	5.4603	-3.2528	1459.8
16.21	1622	72	NaN	9.1575	16.657	12.028	-180.78	16.321	8.3002	-21.489	-683.51	1089	34.254	775.19	1087.2	52.685	65.545	0	1	-6.5675	-4.1495	-11.121	-19.849	6.9691	-2.9665	16.587	16.391	0.40153	-7.116	5.4657	-3.4575	1459.8
16.22	1623	72	NaN	9.1094	16.656	12.032	-180.73	16.1	8.2713	-21.562	-683.5	1089	34.055	775.04	1087.3	51.783	69.464	0	1	-6.4931	-4.0721	-11.117	-19.845	6.9257	-2.9152	16.59	16.165	0.43258	-6.9873	5.4733	-3.6795	1459.6
16.23	1624	72	NaN	9.101	16.655	12.026	-180.72	16.015	8.3389	-21.548	-683.48	1089	34.2	775.02	1087.3	54.368	71.288	0	1	-6.4685	-4.0466	-11.115	-19.842	6.9121	-2.9112	16.591	16.079	0.44354	-6.9578	5.4761	-3.7634	1459.6
16.24	1625	72	NaN	9.0832	16.655	12.019	-180.71	15.902	8.4372	-21.538	-683.47	1088.9	34.379	774.98	1087.4	54.362	72.247	0	1	-6.4553	-4.0329	-11.113	-19.841	6.8875	-2.9046	16.592	15.965	0.43218	-6.9375	5.4794	-3.876	1459.5
16.25	1626	72	NaN	9.0578	16.654	12.015	-180.67	15.761	8.5743	-21.551	-683.46	1088.9	34.55	774.89	1087.4	53.804	72.504	0	1	-6.4131	-3.989	-11.112	-19.84	6.8547	-2.8746	16.596	15.819	0.44165	-6.8635	5.484	-4.0204	1459.4
16.26	1627	72	NaN	9.0322	16.654	12.019	-180.6	15.616	8.7396	-21.601	-683.43	1088.9	34.671	774.75	1087.5	54.287	72.964	0	1	-6.3626	-3.9365	-11.112	-19.839	6.8222	-2.8074	16.602	15.668	0.45955	-6.7439	5.4901	-4.1707	1459.3
16.27	1628	72	NaN	9.0262	16.652	12.038	-180.48	15.56	8.8529	-21.71	-683.42	1088.9	34.642	774.65	1087.6	55.415	72.922	0	1	-6.3493	-3.9227	-11.11	-19.838	6.8129	-2.6981	16.603	15.609	0.46353	-6.6208	5.4924	-4.2282	1459.2
16.28	1629	72	NaN	9.0418	16.647	12.027	-180.4	15.561	8.9748	-21.702	-683.44	1088.8	34.682	774.5	1087.6	55.698	73.276	0	1	-6.296	-3.8672	-11.109	-19.837	6.8271	-2.6101	16.599	15.609	0.5311	-6.4773	5.4897	-4.2276	1459
16.29	1630	72	NaN	9.0613	16.643	12	-180.29	15.593	9.0588	-21.656	-683.45	1088.8	34.62	774.35	1087.6	55.166	72.943	0	1	-6.1863	-3.7532	-11.109	-19.836	6.8505	-2.5021	16.596	15.64	0.66425	-6.2553	5.4872	-4.1962	1458.9
16.3	1631	72	NaN	9.0772	16.642	11.974	-180.19	15.632	9.1165	-21.612	-683.45	1088.8	34.531	774.22	1087.6	55.241	72.768	0	1	-6.205	-3.7726	-11.109	-19.837	6.8715	-2.3994	16.595	15.679	0.6665	-6.172	5.4858	-4.1582	1458.8
16.31	1632	72	NaN	9.0869	16.642	11.963	-180.12	15.662	9.1788	-21.595	-683.46	1088.8	34.514	774.13	1087.6	54.761	72.453	0	1	-6.2488	-3.8182	-11.11	-19.838	6.8824	-2.3234	16.596	15.708	0.63358	-6.1416	5.4856	-4.1301	1458.7
16.32	1633	72	NaN	9.1216	16.648	11.92	-179.87	15.772	9.3355	-21.53	-683.48	1088.8	34.27	773.82	1087.6	56.708	72.424	0	1	-6.1422	-3.7073	-11.113	-19.84	6.9288	-2.0632	16.601	15.819	0.78661	-5.7705	5.4878	-4.0214	1458.4
16.33	1634	72	NaN	9.1264	16.647	11.929	-179.68	15.861	9.4608	-21.59	-683.5	1088.7	34.135	773.59	1087.6	55.217	72.167	0	1	-6.0348	-3.5956	-11.116	-19.843	6.9363	-1.875	16.6	15.908	0.9015	-5.4706	5.4848	-3.9348	1458.2
16.34	1635	72	NaN	9.121	16.651	11.938	-179.53	15.908	9.6065	-21.627	-683.51	1088.8	34.116	773.46	1087.5	55.419	72.211	0	1	-5.901	-3.4565	-11.119	-19.846	6.93	-1.7198	16.604	15.956	1.029	-5.1764	5.4849	-3.8906	1458
16.35	1636	72	NaN	9.113	16.66	11.936	-179.36	15.921	9.793	-21.614	-683.52	1088.7	34.146	773.38	1087.5	55.046	73.19	0	1	-5.7764	-3.3271	-11.123	-19.851	6.9212	-1.5555	16.612	15.97	1.1447	-4.8825	5.4884	-3.881	1458
16.36	1637	72	NaN	9.1043	16.668	11.938	-179.14	15.933	10.024	-21.606	-683.52	1088.7	34.082	773.25	1087.5	56.059	74.293	0	1	-5.6668	-3.2131	-11.129	-19.857	6.9151	-1.3253	16.619	15.981	1.2483	-4.5384	5.4896	-3.8755	1457.8
16.37	1638	72	NaN	9.0869	16.671	11.967	-178.91	15.908	10.325	-21.66	-683.54	1088.7	34.16	773.14	1087.4	56.321	75.122	0	1	-5.6151	-3.1593	-11.136	-19.863	6.8924	-1.1013	16.622	15.957	1.2773	-4.2606	5.4864	-3.9066	1457.8
16.38	1639	72	NaN	9.0721	16.674	11.985	-178.66	15.865	10.586	-21.681	-683.55	1088.7	34.032	773.02	1087.4	57.559	74.936	0	1	-5.5734	-3.1159	-11.143	-19.87	6.8816	-0.84767	16.625	15.915	1.3082	-3.9636	5.4821	-3.9555	1457.6
16.39	1640	72	NaN	9.0663	16.674	11.993	-178.42	15.821	10.763	-21.674	-683.56	1088.7	33.719	772.88	1087.4	58.617	74.854	0	1	-5.3249	-2.8576	-11.154	-19.882	6.8882	-0.59571	16.625	15.871	1.5634	-3.4533	5.4704	-4.0106	1457.5
16.4	1641	72	NaN	9.0696	16.671	11.994	-178.2	15.784	10.843	-21.65	-683.55	1088.6	33.248	772.72	1087.4	57.439	75.184	0	1	-5.0764	-2.5992	-11.165	-19.893	6.9107	-0.36345	16.621	15.834	1.8344	-2.9627	5.4557	-4.0589	1457.3
16.41	1642	72	NaN	9.0671	16.668	11.991	-178.01	15.752	10.868	-21.626	-683.56	1088.6	32.623	772.53	1087.4	56.497	76.544	0	1	-4.8279	-2.3408	-11.177	-19.904	6.9334	-0.14275	16.62	15.8	2.1056	-2.4836	5.4434	-4.1037	1457.1
16.42	1643	72	NaN	9.0681	16.659	11.987	-177.64	15.516	11.398	-21.598	-683.54	1088.6	32.818	772.48	1087.5	55.633	75.334	0	1	-4.6507	-2.1566	-11.186	-19.914	6.9278	0.21668	16.615	15.559	2.2771	-1.94	5.4293	-4.3543	1457
16.43	1644	72	NaN	9.0703	16.655	11.97	-177.35	15.33	11.69	-21.537	-683.53	1088.6	32.665	772.41	1087.6	52.965	70.684	0	1	-4.6174	-2.122	-11.193	-19.92	6.9383	0.51962	16.616	15.369	2.3209	-1.6024	5.4231	-4.5506	1457
16.44	1645	72	NaN	9.0744	16.65	11.946	-177.09	15.157	11.849	-21.46	-683.52	1088.5	32.286	772.31	1087.7	52.41	67.179	0	1	-4.8275	-2.3405	-11.2	-19.928	6.9601	0.80036	16.616	15.191	2.1325	-1.5401	5.4157	-4.737	1456.8
16.45	1646	72	NaN	9.0796	16.64	11.929	-176.79	14.93	12.082	-21.401	-683.5	1088.5	31.984	772.15	1087.8	51.169	60.171	0	1	-5.1428	-2.6683	-11.208	-19.936	6.9792	1.1134	16.611	14.959	1.8364	-1.5549	5.4028	-4.9774	1456.6
16.46	1647	72	NaN	9.0715	16.634	11.94	-176.51	14.746	12.317	-21.429	-683.47	1088.5	31.887	772.07	1087.9	52.146	57.817	0	1	-4.9679	-2.4864	-11.217	-19.944	6.9738	1.3914	16.61	14.77	2.0059	-1.095	5.3933	-5.174	1456.5
16.47	1648	72	NaN	9.0736	16.624	11.953	-176.14	14.515	12.546	-21.445	-683.44	1088.5	31.504	771.94	1088	51.562	60.521	0	1	-4.7929	-2.3045	-11.225	-19.952	6.9901	1.7722	16.607	14.531	2.1971	-0.53229	5.3826	-5.4212	1456.3
16.48	1649	72	NaN	9.0764	16.619	11.954	-175.92	14.352	12.717	-21.425	-683.41	1088.4	31.317	771.86	1088.1	52.04	59.956	0	1	-4.618	-2.1226	-11.233	-19.96	7.0008	2.009	16.608	14.363	2.3828	-0.11361	5.3749	-5.5975	1456.2
16.49	1650	72	NaN	9.0764	16.615	11.951	-175.76	14.221	12.873	-21.398	-683.38	1088.4	31.265	771.83	1088.2	52.809	58.153	0	1	-4.443	-1.9407	-11.241	-19.969	7.0039	2.1654	16.608	14.228	2.5608	0.22471	5.367	-5.741	1456.2
16.5	1651	72	NaN	9.0729	16.602	11.968	-175.46	14	13.113	-21.428	-683.33	1088.3	30.999	771.75	1088.3	52.243	58.953	0	1	-4.268	-1.7588	-11.249	-19.977	7.0094	2.4723	16.601	14.001	2.7414	0.71343	5.3512	-5.9759	1456
16.51	1652	72	NaN	9.0829	16.578	11.995	-175.15	13.894	13.428	-21.489	-683.29	1088.3	30.931	771.57	1088.4	50.906	57.742	0	1	-4.0931	-1.5769	-11.257	-19.985	7.0194	2.7877	16.584	13.888	2.9263	1.2108	5.3261	-6.0973	1455.8
16.52	1653	72	NaN	9.0912	16.556	11.995	-174.89	13.873	13.72	-21.502	-683.26	1088.2	30.88	771.39	1088.6	52.516	60.303	0	1	-3.9181	-1.395	-11.266	-19.993	7.0288	3.0457	16.57	13.859	3.1107	1.6507	5.3043	-6.134	1455.6
16.53	1654	72	NaN	9.099	16.542	11.99	-174.73	13.889	13.899	-21.502	-683.23	1088.2	30.807	771.28	1088.7	51.947	49.882	0	1	-3.4534	-0.91182	-11.258	-19.986	7.0393	3.207	16.561	13.869	3.586	2.2952	5.303	-6.1161	1455.4
16.54	1655	72	NaN	9.1081	16.53	11.99	-174.62	13.95	13.967	-21.518	-683.19	1088.2	30.57	771.2	1088.7	51.157	69.3	0	1	-3.101	-0.54549	-11.253	-19.981	7.057	3.3274	16.552	13.928	3.956	2.7819	5.2991	-6.0534	1455.3
16.55	1656	72	NaN	9.1221	16.5	11.992	-174.34	14.175	14.082	-21.59	-683.14	1088.1	29.785	770.98	1088.9	53.763	74.743	0	1	-3.0082	-0.44903	-11.256	-19.984	7.0987	3.6405	16.529	14.145	4.0905	3.1915	5.2727	-5.8388	1455
16.56	1657	72	NaN	9.1217	16.479	11.993	-174.21	14.31	14.256	-21.658	-683.11	1088.1	29.739	770.98	1088.9	53.366	76.013	0	1	-2.9698	-0.40913	-11.258	-19.986	7.0974	3.7623	16.513	14.276	4.1275	3.3532	5.2548	-5.7092	1455
16.57	1658	72	NaN	9.1181	16.471	11.974	-174.1	14.469	14.396	-21.649	-683.07	1088.1	29.63	770.95	1089	56.162	76.392	0	1	-2.9598	-0.39871	-11.259	-19.987	7.0983	3.8759	16.508	14.431	4.1384	3.4772	5.2485	-5.5556	1454.9
16.58	1659	72	NaN	9.1047	16.46	11.939	-173.96	14.724	14.53	-21.615	-683.02	1088	29.335	770.93	1089.1	54.685	76.65	0	1	-2.9254	-0.3629	-11.256	-19.983	7.0978	4.0328	16.503	14.681	4.1724	3.6699	5.247	-5.3026	1454.8
16.59	1660	72	NaN	9.079	16.44	11.9	-173.77	15.085	14.69	-21.608	-682.98	1088	28.909	770.96	1089.2	54.375	77.197	0	1	-2.8909	-0.3271	-11.252	-19.98	7.089	4.2401	16.491	15.035	4.1981	3.913	5.2384	-4.9451	1454.8
16.6	1661	72	NaN	9.0651	16.435	11.9	-173.66	15.274	14.887	-21.638	-682.94	1087.9	28.992	771	1089.4	55.445	76.82	0	1	-2.8852	-0.32113	-11.247	-19.975	7.0707	4.3424	16.492	15.218	4.1855	4.0213	5.2448	-4.7565	1454.8
16.61	1662	72	NaN	9.055	16.434	11.897	-173.56	15.438	15.029	-21.644	-682.9	1087.9	28.901	771.07	1089.5	54.287	76.11	0	1	-2.9008	-0.3374	-11.241	-19.969	7.064	4.4465	16.496	15.376	4.1631	4.1091	5.255	-4.5921	1454.8
16.62	1663	72	NaN	9.0467	16.432	11.895	-173.45	15.597	15.254	-21.654	-682.84	1087.9	28.92	771.25	1089.6	54.479	72.164	0	1	-2.9673	-0.40653	-11.234	-19.961	7.0548	4.563	16.501	15.527	4.0874	4.1564	5.2676	-4.434	1455
16.63	1664	72	NaN	9.0424	16.43	11.895	-173.32	15.738	15.49	-21.669	-682.77	1087.9	28.939	771.48	1089.8	51.819	63.963	0	1	-2.8851	-0.32104	-11.221	-19.949	7.0493	4.6875	16.508	15.66	4.1642	4.3665	5.2865	-4.2882	1455.1
16.64	1665	72	NaN	9.0452	16.431	11.9	-173.21	15.84	15.587	-21.68	-682.72	1087.8	28.711	771.63	1090	51.514	59.727	0	1	-2.7099	-0.13889	-11.205	-19.933	7.0607	4.8083	16.515	15.756	4.3508	4.6694	5.3095	-4.177	1455.2
16.65	1666	72	NaN	9.0537	16.428	11.898	-173.14	15.91	15.71	-21.67	-682.68	1087.8	28.629	771.82	1090.1	51.06	59.503	0	1	-3.0886	-0.53263	-11.197	-19.925	7.0732	4.8822	16.519	15.819	3.9846	4.3495	5.322	-4.1059	1455.4
16.66	1667	72	NaN	9.0588	16.424	11.893	-173.05	15.981	15.884	-21.661	-682.63	1087.7	28.545	772.05	1090.3	51.531	59.789	0	1	-3.3862	-0.84197	-11.189	-19.917	7.0821	4.9685	16.526	15.879	3.696	4.1266	5.3364	-4.0371	1455.5
16.67	1668	72	NaN	9.0641	16.423	11.895	-172.98	16.017	15.998	-21.672	-682.56	1087.7	28.35	772.28	1090.5	51.789	60.077	0	1	-3.4127	-0.86958	-11.18	-19.908	7.0949	5.0483	16.533	15.907	3.6822	4.1787	5.3523	-4.0008	1455.7
16.68	1669	72	NaN	9.0706	16.425	11.901	-172.92	15.998	16.07	-21.693	-682.48	1087.7	28.107	772.54	1090.6	50.184	63.419	0	1	-3.5102	-0.97091	-11.169	-19.897	7.1103	5.118	16.54	15.883	3.6001	4.1471	5.3705	-4.0138	1455.9
16.69	1670	72	NaN	9.0761	16.422	11.895	-172.85	15.921	16.28	-21.685	-682.39	1087.7	28.112	772.92	1090.8	52.867	68.654	0	1	-3.8641	-1.3389	-11.15	-19.877	7.1163	5.1919	16.547	15.796	3.2522	3.853	5.3968	-4.081	1456.2
16.7	1671	72	NaN	9.0843	16.417	11.882	-172.81	15.845	16.374	-21.65	-682.32	1087.6	28.014	773.21	1090.9	55.134	68.537	0	1	-4.2181	-1.7069	-11.13	-19.858	7.1301	5.2388	16.547	15.714	2.912	3.5319	5.4169	-4.1435	1456.4
16.71	1672	72	NaN	9.0849	16.389	11.859	-172.76	15.738	16.54	-21.595	-682.22	1087.6	27.923	773.66	1091.1	52.586	65.547	0	1	-4.572	-2.0749	-11.111	-19.838	7.1369	5.2968	16.529	15.598	2.5649	3.2219	5.4179	-4.24	1456.7
16.72	1673	72	NaN	9.0803	16.362	11.835	-172.7	15.68	16.676	-21.523	-682.13	1087.5	27.795	774.02	1091.2	52.418	59.664	0	1	-4.4438	-1.9415	-11.101	-19.829	7.1405	5.3597	16.509	15.533	2.6967	3.4181	5.4079	-4.2962	1457
16.73	1674	72	NaN	9.0737	16.349	11.819	-172.65	15.719	16.708	-21.457	-682.05	1087.5	27.593	774.15	1091.3	51.945	57.522	0	1	-4.3917	-1.8874	-11.09	-19.817	7.1445	5.4208	16.499	15.569	2.7528	3.5335	5.4091	-4.2486	1457
16.74	1675	72	NaN	9.069	16.321	11.834	-172.6	15.784	16.703	-21.495	-681.97	1087.5	27.316	774.3	1091.3	52.919	60.395	0	1	-4.7154	-2.2239	-11.068	-19.796	7.1493	5.4822	16.473	15.632	2.4339	3.2582	5.4046	-4.164	1457.1
16.75	1676	72	NaN	9.0507	16.278	11.835	-172.52	15.911	16.761	-21.445	-681.9	1087.4	27.104	774.51	1091.4	53.631	60.008	0	1	-4.8427	-2.3563	-11.05	-19.777	7.1415	5.5689	16.433	15.755	2.2988	3.2126	5.3839	-4.022	1457.2
16.76	1677	72	NaN	9.0379	16.22	11.842	-172.42	16.035	16.842	-21.417	-681.84	1087.4	26.951	774.82	1091.4	52.448	60.365	0	1	-4.832	-2.3452	-11.033	-19.76	7.1362	5.6805	16.38	15.876	2.3041	3.3353	5.3471	-3.8839	1457.5
16.77	1678	72	NaN	9.0319	16.165	11.847	-172.3	16.151	16.926	-21.389	-681.79	1087.3	26.841	775.15	1091.5	52.833	59.692	0	1	-4.8787	-2.3938	-11.015	-19.742	7.1359	5.8057	16.328	15.988	2.2571	3.412	5.3131	-3.7541	1457.7
16.78	1679	72	NaN	9.0292	16.132	11.839	-172.18	16.264	16.997	-21.315	-681.74	1087.3	26.754	775.37	1091.5	50.524	59.94	0	1	-4.9776	-2.4966	-10.996	-19.724	7.1398	5.9305	16.298	16.098	2.1621	3.4339	5.3014	-3.6262	1457.9
16.79	1680	72	NaN	9.0293	16.099	11.85	-172.06	16.376	17.053	-21.277	-681.71	1087.3	26.613	775.63	1091.6	51.972	60.37	0	1	-5.2483	-2.7779	-10.974	-19.702	7.1472	6.0604	16.269	16.207	1.8989	3.2825	5.2943	-3.4952	1458.1
16.8	1681	72	NaN	9.0373	16.067	11.863	-171.85	16.555	17.089	-21.245	-681.63	1087.2	26.286	775.96	1091.6	52.209	57.495	0	1	-5.4872	-3.0263	-10.953	-19.68	7.1696	6.2835	16.239	16.383	1.6824	3.2572	5.2865	-3.2979	1458.4
16.81	1682	72	NaN	9.0433	16.041	11.877	-171.61	16.782	17.136	-21.207	-681.56	1087.2	25.933	776.26	1091.7	50.323	54.678	0	1	-5.4839	-3.0229	-10.937	-19.665	7.1912	6.5332	16.217	16.606	1.7073	3.5103	5.2798	-3.0585	1458.6
16.82	1683	72	NaN	9.0499	16.022	11.884	-171.38	17.033	17.228	-21.149	-681.5	1087.1	25.702	776.49	1091.8	52.115	55.411	0	1	-5.5294	-3.0702	-10.921	-19.648	7.2094	6.7804	16.203	16.852	1.68	3.7102	5.2827	-2.7964	1458.8
16.83	1684	72	NaN	9.0711	16.009	11.876	-171.14	17.267	17.415	-21.055	-681.42	1087.1	25.78	776.72	1091.9	53.073	53.424	0	1	-5.616	-3.1602	-10.903	-19.631	7.2314	7.0179	16.197	17.079	1.6154	3.8577	5.2938	-2.5516	1458.9
16.84	1685	72	NaN	9.0827	15.998	11.874	-171.05	17.5	17.423	-21.021	-681.39	1087.1	25.571	776.73	1092	51.973	57.977	0	1	-5.6775	-3.2242	-10.897	-19.624	7.2526	7.1188	16.192	17.307	1.5751	3.8946	5.2949	-2.3171	1458.9
16.85	1686	72	NaN	9.0936	15.991	11.862	-170.84	17.619	17.529	-20.952	-681.35	1087.1	25.544	776.89	1092.1	49.066	62.861	0	1	-5.7358	-3.2849	-10.892	-19.619	7.2674	7.33	16.188	17.422	1.5315	4.0451	5.2968	-2.197	1459
16.86	1687	72	NaN	9.1073	15.987	11.853	-170.57	17.76	17.673	-20.855	-681.3	1087	25.513	777.11	1092.2	51.739	58.548	0	1	-5.7955	-3.3469	-10.888	-19.615	7.2863	7.6043	16.188	17.559	1.4907	4.2574	5.3005	-2.0563	1459.2
16.87	1688	72	NaN	9.1228	15.982	11.855	-170.32	17.972	17.797	-20.769	-681.22	1087	25.375	777.29	1092.3	51.624	53.855	0	1	-5.8432	-3.3965	-10.884	-19.612	7.3107	7.8718	16.188	17.765	1.4675	4.4753	5.304	-1.8461	1459.3
16.88	1689	72	NaN	9.1266	15.968	11.884	-170.19	18.063	17.845	-20.823	-681.2	1087	25.271	777.37	1092.3	52.186	54.272	0	1	-5.8266	-3.3792	-10.883	-19.61	7.3166	8.0043	16.177	17.854	1.49	4.6251	5.2945	-1.7564	1459.3
16.89	1690	72	NaN	9.1251	15.956	11.894	-170.01	18.123	17.918	-20.783	-681.19	1087	25.194	777.47	1092.4	51.887	57.535	0	1	-5.8033	-3.355	-10.882	-19.61	7.3197	8.1888	16.17	17.909	1.5164	4.8338	5.2881	-1.7009	1459.4
16.9	1691	72	NaN	9.1263	15.944	11.897	-169.82	18.147	17.991	-20.742	-681.17	1086.9	25.102	777.59	1092.5	51.231	60.717	0	1	-5.7734	-3.3239	-10.883	-19.61	7.3263	8.3776	16.162	17.929	1.5528	5.0537	5.279	-1.6815	1459.5
16.91	1692	72	NaN	9.1298	15.931	11.899	-169.65	18.139	18.07	-20.721	-681.15	1086.9	25.016	777.67	1092.6	52.515	60.908	0	1	-5.6372	-3.1823	-10.883	-19.61	7.3341	8.5567	16.152	17.918	1.6969	5.3744	5.2695	-1.6924	1459.5
16.92	1693	72	NaN	9.1332	15.919	11.904	-169.49	18.104	18.171	-20.728	-681.15	1086.9	24.988	777.7	1092.6	51.329	61.958	0	1	-5.4914	-3.0307	-10.883	-19.61	7.3383	8.7152	16.144	17.88	1.8469	5.6845	5.2611	-1.7308	1459.6
16.93	1694	72	NaN	9.1295	15.921	11.914	-169.37	18.011	18.378	-20.747	-681.12	1086.9	25.302	777.78	1092.7	50.659	61.699	0	1	-5.3905	-2.9258	-10.884	-19.612	7.3217	8.8192	16.149	17.783	1.9312	5.8934	5.2647	-1.8288	1459.6
16.94	1695	72	NaN	9.1361	15.926	11.909	-169.29	17.944	18.492	-20.746	-681.09	1086.9	25.413	777.79	1092.7	50.805	69.482	0	1	-5.2887	-2.8199	-10.886	-19.613	7.3239	8.8931	16.156	17.714	2.0352	6.0731	5.2701	-1.8989	1459.6
16.95	1696	72	NaN	9.143	15.929	11.903	-169.25	17.9	18.552	-20.746	-681.08	1086.9	25.442	777.79	1092.8	55.467	75.626	0	1	-5.1791	-2.7061	-10.888	-19.615	7.3296	8.9382	16.161	17.669	2.1505	6.2321	5.2728	-1.9467	1459.6
16.96	1697	72	NaN	9.1508	15.934	11.893	-169.21	17.831	18.61	-20.757	-681.06	1086.9	25.444	777.78	1092.8	59.489	77.145	0	1	-5.0935	-2.617	-10.89	-19.617	7.3368	8.9797	16.166	17.599	2.2433	6.3626	5.2759	-2.0183	1459.6
16.97	1698	72	NaN	9.1659	15.947	11.868	-169.12	17.659	18.735	-20.782	-681.04	1086.8	25.451	777.78	1092.8	58.864	76.149	0	1	-5.0371	-2.5584	-10.892	-19.62	7.3507	9.0628	16.179	17.426	2.3136	6.5043	5.2868	-2.1934	1459.6
16.98	1699	72	NaN	9.1733	15.947	11.861	-169.1	17.558	18.829	-20.824	-681.02	1086.8	25.56	777.76	1092.7	55.649	72.279	0	1	-4.9622	-2.4805	-10.896	-19.623	7.3521	9.0782	16.179	17.326	2.3899	6.5978	5.2831	-2.2973	1459.5
16.99	1700	72	NaN	9.1728	15.945	11.855	-169.08	17.476	18.866	-20.868	-681.02	1086.8	25.525	777.74	1092.7	52.915	65.17	0	1	-4.8886	-2.404	-10.899	-19.627	7.3512	9.0967	16.176	17.245	2.4627	6.6927	5.2768	-2.3815	1459.5
17	1701	72	NaN	9.171	15.944	11.841	-169.08	17.392	18.909	-20.897	-681.03	1086.8	25.486	777.7	1092.6	52.467	55.567	0	1	-4.8552	-2.3693	-10.903	-19.63	7.3497	9.102	16.172	17.164	2.4945	6.7327	5.2693	-2.4668	1459.5
17.01	1702	72	NaN	9.1702	15.944	11.824	-169.09	17.3	18.985	-20.92	-681.01	1086.7	25.508	777.62	1092.5	51.866	59.15	0	1	-4.8026	-2.3146	-10.906	-19.633	7.3471	9.0915	16.169	17.074	2.5445	6.777	5.2635	-2.5593	1459.4
17.02	1703	72	NaN	9.165	15.953	11.828	-169.08	17.216	19.058	-20.99	-680.97	1086.7	25.533	777.52	1092.3	51.771	60.794	0	1	-4.7291	-2.2382	-10.908	-19.636	7.338	9.0882	16.173	16.995	2.6089	6.8501	5.2653	-2.6406	1459.2
17.03	1704	72	NaN	9.1569	15.959	11.842	-169.07	17.19	19.047	-21.048	-680.94	1086.7	25.395	777.46	1092.3	51.361	55.981	0	1	-4.6805	-2.1877	-10.911	-19.638	7.3329	9.1043	16.176	16.973	2.6524	6.9166	5.2655	-2.6651	1459.2
17.04	1705	72	NaN	9.1543	15.96	11.846	-169.06	17.155	19.07	-21.069	-680.92	1086.7	25.313	777.37	1092.2	50.847	57.039	0	1	-4.714	-2.2225	-10.914	-19.641	7.3325	9.1222	16.174	16.941	2.6185	6.8997	5.2603	-2.7001	1459
17.05	1706	72	NaN	9.1511	15.951	11.858	-169.03	17.123	19.13	-21.121	-680.9	1086.7	25.233	777.16	1092	51.044	55.795	0	1	-4.7198	-2.2285	-10.916	-19.644	7.3302	9.1479	16.159	16.915	2.6104	6.9194	5.2428	-2.7291	1458.8
17.06	1707	72	NaN	9.1441	15.93	11.885	-168.99	17.114	19.212	-21.234	-680.88	1086.7	25.108	776.8	1091.8	51.606	59.616	0	1	-4.7177	-2.2264	-10.919	-19.646	7.3232	9.1874	16.13	16.914	2.6055	6.961	5.2115	-2.7326	1458.4
17.07	1708	72	NaN	9.16	15.934	11.863	-168.95	17.123	19.304	-21.154	-680.82	1086.6	25.13	776.52	1091.7	50.518	58.463	0	1	-4.7277	-2.2367	-10.921	-19.649	7.3409	9.2325	16.131	16.925	2.6132	6.9958	5.2093	-2.7236	1458.1
17.08	1709	72	NaN	9.1548	15.918	11.88	-168.91	17.149	19.366	-21.237	-680.81	1086.6	25.072	776.25	1091.6	51.956	60.37	0	1	-4.7405	-2.2501	-10.924	-19.652	7.3344	9.2744	16.112	16.955	2.5938	7.0243	5.1872	-2.6969	1457.8
17.09	1710	72	NaN	9.1465	15.9	11.882	-168.84	17.189	19.465	-21.286	-680.8	1086.6	25.047	775.86	1091.4	50.521	50.673	0	1	-4.7572	-2.2674	-10.927	-19.655	7.3246	9.3341	16.089	17	2.5675	7.0668	5.1616	-2.6549	1457.4
17.1	1711	72	NaN	9.137	15.886	11.872	-168.77	17.241	19.598	-21.296	-680.76	1086.6	25.063	775.34	1091.2	53.25	69.187	0	1	-4.7691	-2.2798	-10.93	-19.657	7.3134	9.4074	16.069	17.057	2.5443	7.1276	5.1393	-2.6002	1456.8
17.11	1712	72	NaN	9.1225	15.879	11.87	-168.7	17.299	19.73	-21.338	-680.72	1086.6	25.081	774.72	1091.1	57.418	76.933	0	1	-4.7797	-2.2908	-10.932	-19.66	7.2958	9.4776	16.056	17.121	2.516	7.1868	5.1236	-2.5387	1456.2
17.12	1713	72	NaN	9.1261	15.874	11.833	-168.64	17.297	19.828	-21.235	-680.68	1086.5	25.133	774.31	1090.9	58.479	77.527	0	1	-4.7922	-2.3038	-10.935	-19.662	7.3008	9.5318	16.048	17.124	2.5085	7.228	5.113	-2.5384	1455.7
17.13	1714	72	NaN	9.1144	15.865	11.836	-168.58	17.311	19.912	-21.268	-680.65	1086.5	25.138	773.83	1090.8	56.763	78.339	0	1	-4.8078	-2.32	-10.937	-19.665	7.287	9.5889	16.034	17.142	2.4792	7.2689	5.097	-2.5224	1455.2
17.14	1715	72	NaN	9.0439	15.824	11.942	-168.52	17.324	19.987	-21.702	-680.76	1086.6	25.118	773.3	1090.7	57.34	78.064	0	1	-4.8709	-2.3856	-10.941	-19.668	7.1996	9.6312	15.985	17.163	2.3288	7.2456	5.044	-2.5055	1454.8
17.15	1716	72	NaN	8.9413	15.763	12.099	-168.46	17.31	20.062	-22.329	-680.97	1086.7	25.067	772.66	1090.5	57.333	74.715	0	1	-4.4793	-1.9784	-10.937	-19.665	7.0738	9.6715	15.912	17.161	2.5945	7.693	4.9749	-2.5041	1454.4
17.16	1717	72	NaN	8.9407	15.75	12.064	-168.37	17.224	20.158	-22.205	-680.93	1086.7	24.938	771.61	1090.2	54.249	69.471	0	1	-3.3651	-0.82002	-10.922	-19.65	7.0818	9.7704	15.891	17.084	3.7167	8.9504	4.9686	-2.5657	1453.3
17.17	1718	72	NaN	9.0418	15.818	11.916	-168.31	17.093	20.229	-21.576	-680.6	1086.5	24.937	771.06	1090.1	53.07	62.673	0	1	-3.1067	-0.55141	-10.919	-19.647	7.2066	9.8572	15.958	16.953	4.0999	9.3058	5.0384	-2.6935	1452.4
17.18	1719	72	NaN	9.0819	15.826	11.868	-168.17	16.822	20.332	-21.332	-680.47	1086.4	24.849	769.83	1089.8	53.623	55.15	0	1	-3.1545	-0.60113	-10.921	-19.648	7.258	10.009	15.958	16.69	4.1035	9.408	5.0377	-2.9583	1451
17.19	1720	72	NaN	9.0956	15.813	11.851	-168.03	16.542	20.399	-21.232	-680.46	1086.4	24.701	768.64	1089.5	51.007	53.576	0	1	-3.1784	-0.62595	-10.922	-19.65	7.2801	10.153	15.936	16.418	4.1017	9.5266	5.0143	-3.2315	1449.8
17.2	1721	72	NaN	9.1195	15.816	11.813	-167.97	16.34	20.407	-21.063	-680.44	1086.4	24.59	768	1089.3	50.588	55.99	0	1	-3.2022	-0.65074	-10.923	-19.651	7.3142	10.228	15.934	16.222	4.112	9.5776	5.0108	-3.4289	1449.2
17.21	1722	72	NaN	9.1312	15.816	11.851	-167.9	16.069	20.563	-21.139	-680.39	1086.4	24.886	766.89	1089.2	52.073	57.83	0	1	-3.2121	-0.66105	-10.926	-19.654	7.3097	10.278	15.929	15.956	4.0976	9.6167	5.0029	-3.6973	1448
17.22	1723	72	NaN	9.1439	15.818	11.86	-167.85	15.846	20.686	-21.156	-680.38	1086.4	25.131	766.11	1089.1	52.018	60.562	0	1	-3.2524	-0.70293	-10.928	-19.655	7.3111	10.314	15.927	15.737	4.0587	9.6113	4.9989	-3.9186	1447.2
17.23	1724	72	NaN	9.1654	15.821	11.837	-167.81	15.609	20.73	-21.063	-680.36	1086.3	25.213	765.44	1089	50.643	61.314	0	1	-3.3526	-0.80712	-10.928	-19.656	7.3322	10.356	15.927	15.503	3.9796	9.5493	4.9991	-4.1524	1446.6
17.24	1725	72	NaN	9.1981	15.83	11.811	-167.77	15.27	20.754	-20.926	-680.33	1086.3	25.293	764.58	1088.9	51.14	57.383	0	1	-3.4296	-0.8871	-10.93	-19.657	7.366	10.401	15.934	15.167	3.9365	9.514	5.0037	-4.4907	1445.7
17.25	1726	72	NaN	9.2413	15.847	11.815	-167.72	14.747	20.843	-20.848	-680.27	1086.3	25.614	763.23	1088.8	50.66	50.778	0	1	-3.4987	-0.95892	-10.932	-19.66	7.3977	10.436	15.95	14.645	3.8991	9.4769	5.0172	-5.0151	1444.3
17.26	1727	72	NaN	9.2703	15.857	11.803	-167.74	14.36	20.908	-20.761	-680.21	1086.2	26.02	762.29	1088.8	51.222	48.121	0	1	-3.6644	-1.1312	-10.934	-19.662	7.4129	10.406	15.959	14.258	3.7485	9.275	5.0249	-5.4032	1443.3
17.27	1728	72	NaN	9.2822	15.853	11.798	-167.75	14.16	20.886	-20.712	-680.2	1086.2	26.139	761.47	1088.7	51.71	51.461	0	1	-3.8027	-1.275	-10.936	-19.664	7.4209	10.384	15.953	14.06	3.6182	9.109	5.0169	-5.6038	1442.4
17.28	1729	72	NaN	9.2947	15.852	11.796	-167.8	13.996	20.863	-20.655	-680.17	1086.2	26.331	760.58	1088.6	50.442	49.369	0	1	-3.8933	-1.3693	-10.939	-19.667	7.4268	10.335	15.95	13.897	3.5335	8.9655	5.0104	-5.7694	1441.5
17.29	1730	72	NaN	9.3067	15.854	11.803	-167.86	13.837	20.855	-20.609	-680.11	1086.1	26.668	759.61	1088.6	51.258	52.161	0	1	-3.9777	-1.4569	-10.942	-19.67	7.4259	10.255	15.95	13.74	3.4483	8.7979	5.008	-5.9295	1440.5
17.3	1731	72	NaN	9.298	15.845	11.835	-167.93	13.763	20.816	-20.661	-680.06	1086.1	26.966	758.72	1088.5	51.943	55.799	0	1	-4.0473	-1.5293	-10.945	-19.672	7.402	10.17	15.941	13.667	3.3547	8.6402	4.9958	-6.0053	1439.6
17.31	1732	72	NaN	9.2934	15.839	11.834	-167.96	13.806	20.783	-20.617	-680.02	1086.1	27.088	757.94	1088.5	51.172	56.154	0	1	-4.2321	-1.7215	-10.947	-19.674	7.3933	10.14	15.935	13.71	3.1611	8.4189	4.9883	-5.9646	1438.8
17.32	1733	72	NaN	9.2853	15.828	11.841	-167.97	13.946	20.752	-20.597	-679.98	1086.1	27.276	756.89	1088.6	51.479	71.277	0	1	-4.482	-1.9813	-10.949	-19.676	7.377	10.118	15.927	13.848	2.895	8.1365	4.9782	-5.8279	1437.7
17.33	1734	72	NaN	9.2774	15.811	11.847	-168	14.131	20.742	-20.572	-679.94	1086.1	27.59	755.8	1088.6	55.629	73.104	0	1	-4.7074	-2.2157	-10.95	-19.678	7.3561	10.075	15.913	14.029	2.6487	7.8592	4.9625	-5.6487	1436.5
17.34	1735	72	NaN	9.272	15.788	11.848	-168.06	14.311	20.75	-20.537	-679.91	1086	27.991	754.88	1088.7	55.751	75.996	0	1	-4.9265	-2.4434	-10.952	-19.679	7.3348	10.006	15.895	14.205	2.4083	7.5625	4.9433	-5.474	1435.6
17.35	1736	72	NaN	9.2651	15.775	11.868	-168.09	14.446	20.711	-20.576	-679.87	1086	28.166	754.33	1088.7	55.792	76.412	0	1	-5.133	-2.6581	-10.951	-19.679	7.3186	9.9627	15.883	14.338	2.1856	7.3046	4.932	-5.3414	1435
17.36	1737	72	NaN	9.2626	15.753	11.879	-168.17	14.714	20.699	-20.61	-679.8	1086	28.724	753.24	1088.8	55.234	75.936	0	1	-5.2938	-2.8253	-10.951	-19.679	7.2909	9.8614	15.869	14.599	1.9971	7.0362	4.9172	-5.08	1433.9
17.37	1738	72	NaN	9.2624	15.741	11.881	-168.24	14.881	20.742	-20.617	-679.74	1085.9	29.359	752.51	1088.9	55.318	75.551	0	1	-5.432	-2.9689	-10.951	-19.679	7.2639	9.7613	15.862	14.76	1.832	6.7923	4.9105	-4.9185	1433.1
17.38	1739	72	NaN	9.2638	15.733	11.882	-168.3	14.981	20.764	-20.625	-679.69	1085.9	29.836	752.03	1089	55.732	75.088	0	1	-5.6463	-3.1917	-10.951	-19.679	7.2453	9.6851	15.858	14.856	1.599	6.4934	4.9069	-4.8222	1432.6
17.39	1740	72	NaN	9.2669	15.723	11.889	-168.34	15.099	20.686	-20.657	-679.64	1085.9	30.042	751.43	1089	55.61	74.263	0	1	-5.9123	-3.4683	-10.951	-19.679	7.2379	9.6332	15.85	14.973	1.3256	6.1649	4.899	-4.7061	1432
17.4	1741	72	NaN	9.2771	15.711	11.842	-168.5	15.198	20.725	-20.559	-679.55	1085.8	31.232	750.53	1089.2	53.03	72.253	0	1	-6.0659	-3.628	-10.95	-19.678	7.203	9.4215	15.847	15.063	1.1372	5.7936	4.8964	-4.6146	1431
17.41	1742	72	NaN	9.2836	15.704	11.828	-168.6	15.25	20.677	-20.542	-679.49	1085.8	31.78	749.94	1089.2	50.995	71.443	0	1	-6.2093	-3.7771	-10.949	-19.676	7.1873	9.3049	15.843	15.111	0.97798	5.5278	4.8942	-4.5651	1430.4
17.42	1743	72	NaN	9.2872	15.692	11.825	-168.68	15.27	20.648	-20.554	-679.45	1085.7	32.308	749.44	1089.3	51.601	69.944	0	1	-6.3454	-3.9186	-10.947	-19.674	7.1685	9.2013	15.835	15.127	0.823	5.2826	4.8882	-4.5467	1429.9
17.43	1744	72	NaN	9.2883	15.68	11.825	-168.76	15.264	20.638	-20.575	-679.41	1085.7	32.918	748.95	1089.4	51.51	70.442	0	1	-6.6705	-4.2566	-10.944	-19.671	7.1436	9.0904	15.826	15.117	0.4731	4.8338	4.8824	-4.554	1429.4
17.44	1745	72	NaN	9.2876	15.68	11.826	-168.85	15.236	20.57	-20.6	-679.34	1085.7	33.388	748.5	1089.4	50.087	71.486	0	1	-7.1093	-4.7128	-10.941	-19.668	7.1222	8.9889	15.829	15.087	0.012967	4.2761	4.8883	-4.5815	1428.9
17.45	1746	72	NaN	9.2994	15.66	11.814	-169.09	15.127	20.431	-20.547	-679.25	1085.7	34.523	747.63	1089.5	51.903	71.405	0	1	-7.2574	-4.8667	-10.938	-19.666	7.0891	8.6967	15.816	14.972	-0.16822	3.83	4.8773	-4.6943	1427.9
17.46	1747	72	NaN	9.3022	15.652	11.806	-169.2	15.072	20.309	-20.522	-679.21	1085.6	34.908	747.21	1089.5	52.54	69.971	0	1	-7.3956	-5.0105	-10.936	-19.664	7.0769	8.57	15.809	14.915	-0.31876	3.5596	4.8729	-4.7487	1427.5
17.47	1748	72	NaN	9.307	15.641	11.819	-169.32	14.963	20.155	-20.555	-679.17	1085.6	35.263	746.87	1089.5	51.452	68.965	0	1	-7.537	-5.1574	-10.931	-19.659	7.0654	8.4404	15.797	14.807	-0.47153	3.283	4.8661	-4.8523	1427.1
17.48	1749	72	NaN	9.3183	15.621	11.852	-169.52	14.772	19.926	-20.622	-679.11	1085.6	35.957	746.32	1089.4	52.351	69.905	0	1	-7.6806	-5.3067	-10.926	-19.654	7.0453	8.2077	15.774	14.619	-0.63525	2.9009	4.8478	-5.0352	1426.6
17.49	1750	72	NaN	9.3277	15.595	11.85	-169.79	14.657	19.569	-20.576	-679.05	1085.6	36.596	745.55	1089.2	51.395	71.834	0	1	-7.8307	-5.4628	-10.922	-19.65	7.0296	7.9082	15.743	14.509	-0.80111	2.4454	4.8202	-5.1413	1425.8
17.5	1751	72	NaN	9.3349	15.592	11.851	-169.89	14.643	19.481	-20.551	-679.01	1085.6	36.865	745.28	1089.2	53.15	73.106	0	1	-7.8776	-5.5115	-10.919	-19.647	7.0264	7.8031	15.738	14.496	-0.85112	2.2916	4.8189	-5.1505	1425.5
17.51	1752	72	NaN	9.3493	15.572	11.853	-170.07	14.734	19.391	-20.515	-678.96	1085.5	37.583	744.54	1089.2	52.301	74.552	0	1	-7.8477	-5.4805	-10.917	-19.644	7.0121	7.5882	15.718	14.588	-0.83554	2.1077	4.8017	-5.0564	1424.7
17.52	1753	72	NaN	9.3611	15.552	11.852	-170.29	14.876	19.251	-20.478	-678.91	1085.5	38.244	743.68	1089.1	52.211	76.073	0	1	-7.8207	-5.4524	-10.914	-19.641	6.9974	7.3508	15.697	14.731	-0.82328	1.8983	4.783	-4.9105	1423.8
17.53	1754	72	NaN	9.3605	15.548	11.851	-170.43	15.007	19.066	-20.455	-678.87	1085.5	38.323	743.18	1089	51.955	77.276	0	1	-7.7746	-5.4045	-10.911	-19.639	6.9936	7.2077	15.69	14.864	-0.78095	1.8032	4.7791	-4.7745	1423.3
17.54	1755	72	NaN	9.3585	15.537	11.863	-170.57	15.095	18.991	-20.47	-678.85	1085.4	38.707	742.76	1088.9	52.253	76.811	0	1	-7.6744	-5.3003	-10.91	-19.637	6.9748	7.0434	15.677	14.955	-0.69961	1.743	4.7676	-4.6826	1422.8
17.55	1756	72	NaN	9.354	15.527	11.864	-170.75	15.192	18.994	-20.437	-678.79	1085.4	39.46	742.2	1088.9	53.052	77.48	0	1	-7.5749	-5.1968	-10.908	-19.636	6.9404	6.8362	15.667	15.052	-0.63449	1.6394	4.7591	-4.5836	1422.3
17.56	1757	72	NaN	9.3432	15.519	11.875	-170.93	15.257	18.976	-20.433	-678.74	1085.4	40.101	741.66	1088.8	56.072	79.116	0	1	-7.478	-5.0961	-10.908	-19.635	6.9028	6.6346	15.658	15.118	-0.57519	1.5384	4.75	-4.5171	1421.7
17.57	1758	72	NaN	9.331	15.51	11.889	-171.1	15.268	18.93	-20.439	-678.69	1085.4	40.588	741.2	1088.7	59.474	80.035	0	1	-7.3049	-4.9161	-10.907	-19.635	6.8699	6.4424	15.646	15.132	-0.43493	1.5262	4.7388	-4.5028	1421.2
17.58	1759	72	NaN	9.3279	15.494	11.884	-171.28	15.217	18.901	-20.381	-678.65	1085.3	41.087	740.87	1088.7	58.515	80.286	0	1	-7.0627	-4.6644	-10.906	-19.634	6.8484	6.2428	15.63	15.081	-0.21429	1.5785	4.7232	-4.5525	1420.9
17.59	1760	72	NaN	9.3364	15.482	11.87	-171.38	15.183	18.877	-20.284	-678.63	1085.3	41.343	740.58	1088.7	59.021	80.348	0	1	-6.9145	-4.5102	-10.906	-19.633	6.85	6.1302	15.619	15.046	-0.06449	1.62	4.7137	-4.5875	1420.6
17.6	1761	72	NaN	9.3387	15.468	11.876	-171.5	15.117	18.853	-20.278	-678.61	1085.3	41.597	740.35	1088.7	58.961	78.941	0	1	-6.7774	-4.3677	-10.905	-19.632	6.8418	6.0069	15.606	14.979	0.064459	1.6392	4.7011	-4.6537	1420.3
17.61	1762	72	NaN	9.3465	15.449	11.883	-171.63	15.007	18.811	-20.263	-678.6	1085.3	41.847	740.06	1088.7	54.581	77.519	0	1	-6.6277	-4.2121	-10.904	-19.632	6.8396	5.8671	15.589	14.868	0.2119	1.655	4.6845	-4.7642	1420
17.62	1763	72	NaN	9.3623	15.427	11.883	-171.77	14.843	18.743	-20.214	-678.59	1085.2	42.074	739.67	1088.7	55.244	74.666	0	1	-6.4981	-4.0774	-10.904	-19.631	6.8476	5.717	15.569	14.701	0.34948	1.6396	4.665	-4.9301	1419.6
17.63	1764	72	NaN	9.3752	15.406	11.892	-171.89	14.604	18.648	-20.22	-678.57	1085.2	42.225	739.31	1088.7	52.758	70.397	0	1	-6.3843	-3.959	-10.903	-19.631	6.8534	5.5844	15.549	14.461	0.46912	1.6253	4.6463	-5.1695	1419.3
17.64	1765	72	NaN	9.3888	15.391	11.89	-172	14.313	18.549	-20.175	-678.57	1085.1	42.373	739.04	1088.9	52.326	62.798	0	1	-6.2708	-3.841	-10.902	-19.63	6.8624	5.4724	15.541	14.163	0.59158	1.6314	4.6382	-5.4665	1419
17.65	1766	72	NaN	9.3954	15.385	11.906	-172.06	14.144	18.52	-20.197	-678.57	1085.2	42.519	738.88	1088.9	51.615	58.02	0	1	-6.1576	-3.7234	-10.902	-19.629	6.862	5.4035	15.537	13.992	0.70436	1.6802	4.6358	-5.6377	1418.8
17.66	1767	72	NaN	9.4001	15.379	11.916	-172.14	13.97	18.5	-20.2	-678.57	1085.2	42.698	738.65	1089	51.08	60.301	0	1	-5.8746	-3.4291	-10.9	-19.628	6.8589	5.3148	15.534	13.816	0.98427	1.8857	4.6336	-5.812	1418.6
17.67	1768	72	NaN	9.4066	15.369	11.901	-172.29	13.71	18.432	-20.118	-678.57	1085.1	42.907	738.22	1089	49.86	59.252	0	1	-5.5779	-3.1206	-10.899	-19.626	6.8596	5.1672	15.527	13.553	1.2817	2.0466	4.6278	-6.0736	1418.2
17.68	1769	72	NaN	9.4074	15.371	11.893	-172.37	13.676	18.362	-20.066	-678.56	1085.1	42.909	737.92	1089	50.269	58.577	0	1	-5.3926	-2.928	-10.897	-19.625	6.8617	5.0827	15.528	13.519	1.4692	2.1547	4.6306	-6.1057	1417.9
17.69	1770	72	NaN	9.4106	15.372	11.9	-172.45	13.707	18.299	-20.053	-678.56	1085.1	42.892	737.59	1089	52.401	59.915	0	1	-5.2436	-2.7731	-10.897	-19.624	6.8656	5.0062	15.528	13.551	1.6219	2.2331	4.6317	-6.0736	1417.6
17.7	1771	72	NaN	9.4145	15.375	11.906	-172.55	13.8	18.207	-20.029	-678.56	1085.1	42.814	737.24	1089	51.308	59.893	0	1	-5.1305	-2.6555	-10.897	-19.624	6.873	4.9081	15.532	13.643	1.7424	2.2526	4.6351	-5.9808	1417.2
17.71	1772	72	NaN	9.4206	15.382	11.918	-172.67	13.947	18.113	-20.012	-678.55	1085.1	42.714	736.9	1089	52.484	54.278	0	1	-5.0321	-2.5532	-10.897	-19.625	6.8832	4.7972	15.539	13.79	1.851	2.244	4.6414	-5.8346	1416.8
17.72	1773	72	NaN	9.4315	15.391	11.947	-172.77	14.134	18.067	-20.045	-678.54	1085.1	42.668	736.6	1089	52.409	61.68	0	1	-4.9364	-2.4537	-10.898	-19.626	6.8941	4.6969	15.548	13.977	1.9577	2.2432	4.6501	-5.6483	1416.5
17.73	1774	72	NaN	9.4506	15.392	11.962	-172.86	14.343	18.17	-20.036	-678.54	1085.1	42.962	736.4	1089.1	52.431	68.592	0	1	-4.8018	-2.3137	-10.9	-19.628	6.9012	4.5907	15.555	14.18	2.0995	2.277	4.6553	-5.4477	1416.3
17.74	1775	72	NaN	9.4639	15.394	11.963	-172.9	14.501	18.094	-20	-678.55	1085.1	42.784	736.28	1089.2	52.658	71.511	0	1	-4.6482	-2.1541	-10.903	-19.63	6.923	4.5603	15.559	14.335	2.2748	2.4062	4.6568	-5.2947	1416.2
17.75	1776	72	NaN	9.4824	15.392	11.967	-172.9	14.625	18.084	-19.983	-678.56	1085.1	42.738	736.26	1089.3	53.151	71.097	0	1	-4.435	-1.9324	-10.906	-19.633	6.9441	4.5607	15.561	14.456	2.5091	2.6283	4.6552	-5.1774	1416.2
17.76	1777	72	NaN	9.506	15.386	11.972	-172.89	14.723	18.172	-19.968	-678.58	1085.1	42.908	736.32	1089.4	52.794	68.286	0	1	-4.2251	-1.7142	-10.909	-19.636	6.9615	4.5695	15.562	14.547	2.7364	2.8554	4.6529	-5.0889	1416.3
17.77	1778	72	NaN	9.5222	15.384	11.944	-172.88	14.787	18.153	-19.867	-678.59	1085.1	42.813	736.41	1089.5	50.743	56.189	0	1	-4.019	-1.4999	-10.911	-19.639	6.9859	4.5816	15.563	14.609	2.9669	3.0817	4.6516	-5.0297	1416.4
17.78	1779	72	NaN	9.5273	15.382	11.963	-172.86	14.85	18.153	-19.936	-678.59	1085.1	42.719	736.47	1089.6	51.794	46.586	0	1	-3.8299	-1.3033	-10.915	-19.642	6.992	4.6093	15.563	14.669	3.1622	3.306	4.6483	-4.9734	1416.5
17.79	1780	72	NaN	9.5347	15.378	11.974	-172.83	14.895	18.202	-19.975	-678.63	1085.1	42.766	736.6	1089.6	51.318	50.655	0	1	-3.6493	-1.1156	-10.919	-19.646	6.9963	4.6315	15.561	14.712	3.347	3.5159	4.6419	-4.9342	1416.6
17.8	1781	72	NaN	9.5464	15.376	11.973	-172.81	14.932	18.225	-19.966	-678.67	1085.1	42.735	736.75	1089.6	50.148	49.272	0	1	-3.4969	-0.95712	-10.923	-19.65	7.0099	4.6559	15.56	14.748	3.513	3.6988	4.6374	-4.9017	1416.8
17.81	1782	72	NaN	9.561	15.38	11.964	-172.79	14.962	18.193	-19.924	-678.7	1085.1	42.55	736.89	1089.6	50.551	48.844	0	1	-3.3231	-0.77644	-10.927	-19.655	7.034	4.6795	15.564	14.779	3.7109	3.9031	4.6366	-4.876	1417
17.82	1783	72	NaN	9.5685	15.385	11.964	-172.82	14.948	18.256	-19.938	-678.71	1085.1	42.694	737.04	1089.7	51.507	48.081	0	1	-2.8974	-0.33386	-10.941	-19.668	7.0354	4.6497	15.569	14.764	4.1379	4.3158	4.6277	-4.9044	1417.1
17.83	1784	72	NaN	9.5698	15.39	11.992	-172.86	14.916	18.225	-20.043	-678.76	1085.1	42.596	737.24	1089.6	51.735	53.555	0	1	-2.5674	0.0093023	-10.952	-19.679	7.0368	4.6076	15.57	14.736	4.4695	4.6169	4.6184	-4.9432	1417.4
17.84	1785	72	NaN	9.5694	15.398	11.999	-172.9	14.867	18.193	-20.085	-678.81	1085.2	42.53	737.45	1089.5	51.684	53.857	0	1	-2.3682	0.21637	-10.959	-19.686	7.0379	4.5647	15.574	14.69	4.6697	4.7811	4.6155	-4.9966	1417.7
17.85	1786	72	NaN	9.5708	15.406	11.991	-172.95	14.816	18.16	-20.076	-678.84	1085.1	42.476	737.68	1089.5	52.38	55.244	0	1	-2.225	0.36529	-10.965	-19.692	7.0423	4.5259	15.58	14.642	4.8174	4.8912	4.6155	-5.0505	1417.9
17.86	1787	72	NaN	9.5767	15.416	11.987	-172.98	14.79	18.108	-20.067	-678.87	1085.1	42.352	737.89	1089.4	52.941	58.274	0	1	-2.0965	0.49889	-10.971	-19.699	7.0541	4.494	15.587	14.619	4.9576	4.9929	4.616	-5.0802	1418.1
17.87	1788	72	NaN	9.5846	15.437	11.979	-173.02	14.831	18.07	-20.061	-678.87	1085.2	42.242	738.12	1089.3	51.063	58.484	0	1	-1.9441	0.65726	-10.982	-19.709	7.067	4.4636	15.604	14.663	5.1228	5.1209	4.6228	-5.046	1418.4
17.88	1789	72	NaN	9.5732	15.453	11.985	-173.05	14.916	18.082	-20.134	-678.91	1085.2	42.254	738.37	1089.3	51.373	64.082	0	1	-1.7918	0.81562	-10.992	-19.719	7.0527	4.4333	15.618	14.751	5.2608	5.249	4.6257	-4.9685	1418.7
17.89	1790	72	NaN	9.5651	15.461	11.981	-173.06	15.003	18.125	-20.163	-678.94	1085.2	42.346	738.6	1089.2	52.274	70.753	0	1	-1.6395	0.97399	-11.002	-19.73	7.0401	4.4103	15.626	14.839	5.4006	5.3843	4.6233	-4.8909	1418.9
17.9	1791	72	NaN	9.5601	15.465	11.97	-173.07	15.096	18.177	-20.157	-678.97	1085.2	42.449	738.86	1089.3	53.992	73.876	0	1	-1.5245	1.0935	-11.011	-19.738	7.0318	4.3998	15.63	14.931	5.5073	5.4933	4.6197	-4.807	1419.2
17.91	1792	72	NaN	9.5399	15.471	11.979	-173.06	15.236	18.211	-20.24	-679.01	1085.2	42.451	739.26	1089.3	56.297	75.727	0	1	-1.4715	1.1486	-11.015	-19.742	7.009	4.4075	15.636	15.071	5.5374	5.5561	4.6214	-4.6718	1419.7
17.92	1793	72	NaN	9.5329	15.474	11.956	-173.03	15.355	18.232	-20.187	-679.04	1085.2	42.406	739.51	1089.4	56.292	77.13	0	1	-1.4397	1.1817	-11.022	-19.749	7.0064	4.4442	15.642	15.187	5.5667	5.6259	4.6205	-4.5623	1419.9
17.93	1794	72	NaN	9.5201	15.474	11.94	-172.97	15.494	18.219	-20.164	-679.08	1085.2	42.217	740	1089.4	54.894	77.8	0	1	-1.4164	1.2059	-11.029	-19.757	7.0031	4.5125	15.644	15.324	5.5867	5.7185	4.6145	-4.4333	1420.5
17.94	1795	72	NaN	9.5072	15.475	11.94	-172.91	15.631	18.251	-20.182	-679.11	1085.2	42.139	740.51	1089.5	56.027	77.346	0	1	-1.3931	1.2301	-11.037	-19.765	6.9935	4.5772	15.648	15.459	5.6004	5.8074	4.6108	-4.306	1421
17.95	1796	72	NaN	9.4971	15.479	11.955	-172.85	15.777	18.351	-20.228	-679.12	1085.2	42.247	740.94	1089.6	54.973	76.511	0	1	-1.2562	1.3725	-11.046	-19.773	6.9781	4.6287	15.655	15.601	5.7219	6.0012	4.6097	-4.1725	1421.4
17.96	1797	72	NaN	9.486	15.472	11.961	-172.76	16.038	18.414	-20.241	-679.16	1085.2	42.139	741.44	1089.7	55.644	75.541	0	1	-0.95055	1.6903	-11.056	-19.784	6.9717	4.7273	15.655	15.855	6.0211	6.4175	4.5986	-3.9285	1422
17.97	1798	72	NaN	9.483	15.475	11.955	-172.72	16.136	18.387	-20.218	-679.18	1085.2	41.951	741.67	1089.8	54.735	74.882	0	1	-0.64493	2.008	-11.067	-19.794	6.9776	4.7747	15.658	15.952	6.3327	6.7827	4.5917	-3.842	1422.2
17.98	1799	72	NaN	9.4856	15.47	11.959	-172.61	16.283	18.389	-20.218	-679.2	1085.2	41.72	742.21	1089.9	53.932	74.289	0	1	-0.33931	2.3257	-11.077	-19.804	6.9905	4.8972	15.658	16.095	6.6512	7.223	4.5809	-3.7093	1422.8
17.99	1800	72	NaN	9.4884	15.463	11.974	-172.45	16.457	18.439	-20.244	-679.23	1085.2	41.555	743	1090	54.704	73.457	0	1	-0.22349	2.4462	-11.087	-19.814	7.0003	5.0581	15.656	16.263	6.7768	7.5042	4.5693	-3.5514	1423.6
18	1801	72	NaN	9.4878	15.458	11.993	-172.31	16.599	18.532	-20.283	-679.25	1085.2	41.547	743.88	1090.2	52.306	73.756	0	1	-0.20195	2.4685	-11.097	-19.824	7	5.1986	15.658	16.399	6.7981	7.6672	4.5613	-3.4247	1424.5
18.01	1802	72	NaN	9.5045	15.461	11.994	-172.17	16.71	18.57	-20.232	-679.27	1085.2	41.421	744.8	1090.3	53.09	74.584	0	1	-0.3083	2.358	-11.098	-19.826	7.0255	5.355	15.667	16.504	6.7172	7.713	4.5689	-3.322	1425.4
18.02	1803	72	NaN	9.5181	15.466	11.979	-172.04	16.766	18.625	-20.147	-679.28	1085.2	41.402	745.51	1090.5	52.973	74.169	0	1	-0.20576	2.4646	-11.104	-19.831	7.0445	5.4906	15.678	16.554	6.8388	7.9552	4.5745	-3.2771	1426.1
18.03	1804	72	NaN	9.5311	15.469	11.978	-171.91	16.795	18.642	-20.116	-679.29	1085.2	41.292	746.21	1090.6	53.859	73.019	0	1	0.27468	2.9641	-11.116	-19.843	7.0644	5.6188	15.687	16.577	7.3391	8.5829	4.5714	-3.2666	1426.8
18.04	1805	72	NaN	9.5471	15.475	11.988	-171.79	16.796	18.62	-20.119	-679.3	1085.2	41.086	747.04	1090.8	52.256	72.205	0	1	0.47716	3.1746	-11.122	-19.849	7.09	5.7553	15.699	16.572	7.5672	8.9299	4.5771	-3.2777	1427.7
18.05	1806	72	NaN	9.5707	15.491	11.987	-171.64	16.755	18.594	-20.062	-679.28	1085.2	40.894	748.21	1090.9	50.837	71.202	0	1	0.55449	3.255	-11.125	-19.853	7.1256	5.9197	15.722	16.524	7.6801	9.1747	4.5967	-3.3287	1428.8
18.06	1807	72	NaN	9.5819	15.506	11.993	-171.53	16.689	18.577	-20.041	-679.27	1085.2	40.778	749.1	1091.1	52.462	71.061	0	1	0.56779	3.2688	-11.129	-19.856	7.1438	6.0339	15.743	16.452	7.7116	9.3027	4.6139	-3.4041	1429.7
18.07	1808	72	NaN	9.5994	15.518	12	-171.38	16.549	18.635	-19.997	-679.25	1085.2	40.864	750.3	1091.4	50.809	71.125	0	1	0.58109	3.2826	-11.132	-19.86	7.1616	6.1846	15.766	16.302	7.7427	9.4672	4.6334	-3.5581	1430.9
18.08	1809	72	NaN	9.6124	15.522	12.01	-171.23	16.396	18.671	-19.981	-679.25	1085.2	40.907	751.46	1091.6	52.041	70.304	0	1	0.67793	3.3833	-11.138	-19.866	7.1755	6.3286	15.779	16.138	7.8534	9.712	4.6413	-3.7277	1432
18.09	1810	72	NaN	9.6216	15.516	12.024	-171.11	16.236	18.624	-19.996	-679.25	1085.2	40.765	752.53	1091.8	52.759	69.881	0	1	0.78388	3.4935	-11.143	-19.87	7.1916	6.4551	15.781	15.971	7.9755	9.9486	4.6387	-3.8997	1433.1
18.1	1811	72	NaN	9.6507	15.511	12.033	-170.97	15.971	18.494	-19.952	-679.23	1085.2	40.434	754.08	1092	53.334	70.483	0	1	0.90361	3.618	-11.144	-19.871	7.2382	6.6129	15.783	15.698	8.1418	10.231	4.6396	-4.1735	1434.6
18.11	1812	72	NaN	9.657	15.504	12.03	-170.89	15.705	18.472	-19.888	-679.22	1085.2	40.436	755.59	1092.2	52.181	70.986	0	1	0.97319	3.6903	-11.146	-19.873	7.2495	6.7054	15.787	15.423	8.2227	10.396	4.6408	-4.4506	1436.1
18.12	1813	72	NaN	9.6618	15.501	12.041	-170.83	15.48	18.398	-19.876	-679.21	1085.2	40.307	756.87	1092.4	53.191	71.522	0	1	1.0162	3.7351	-11.148	-19.876	7.2621	6.7673	15.789	15.192	8.2783	10.502	4.6412	-4.6842	1437.4
18.13	1814	72	NaN	9.6651	15.493	12.057	-170.81	15.251	18.277	-19.888	-679.19	1085.2	40.084	758.24	1092.5	53.339	72.064	0	1	1.5119	4.2504	-11.152	-19.88	7.276	6.802	15.787	14.957	8.7879	11.052	4.634	-4.9226	1438.7
18.14	1815	72	NaN	9.6656	15.475	12.068	-170.81	14.989	18.14	-19.887	-679.18	1085.1	39.87	759.94	1092.7	53.294	71.269	0	1	1.9107	4.665	-11.157	-19.884	7.2879	6.8109	15.776	14.689	9.1985	11.476	4.6188	-5.1957	1440.4
18.15	1816	72	NaN	9.6682	15.468	12.064	-170.83	14.824	18.061	-19.854	-679.17	1085.1	39.772	761.11	1092.8	50.983	68.38	0	1	2.1115	4.8738	-11.161	-19.888	7.2976	6.7973	15.773	14.52	9.4091	11.671	4.6116	-5.3687	1441.5
18.16	1817	72	NaN	9.6576	15.462	12.071	-170.88	14.589	17.975	-19.855	-679.14	1085.2	39.688	762.87	1093	50.937	65.772	0	1	2.3123	5.0825	-11.165	-19.893	7.2931	6.7512	15.772	14.279	9.6054	11.834	4.607	-5.6134	1443.3
18.17	1818	72	NaN	9.6494	15.455	12.07	-170.96	14.349	17.88	-19.819	-679.11	1085.1	39.551	764.83	1093.1	52.48	65.222	0	1	2.5131	5.2913	-11.169	-19.897	7.2949	6.6828	15.772	14.032	9.808	11.974	4.6028	-5.8654	1445.2
18.18	1819	72	NaN	9.6459	15.442	12.069	-171.06	14.12	17.774	-19.784	-679.09	1085.1	39.344	766.89	1093.4	52.233	66.312	0	1	2.6362	5.4193	-11.171	-19.899	7.3043	6.5992	15.768	13.793	9.9406	12.018	4.5973	-6.1051	1447.2
18.19	1820	72	NaN	9.6445	15.42	12.09	-171.16	13.904	17.656	-19.837	-679.1	1085.1	39.081	769.02	1093.6	51.247	67.91	0	1	2.7092	5.4952	-11.171	-19.898	7.3147	6.509	15.756	13.568	10.024	12.004	4.5848	-6.3304	1449.3
18.2	1821	72	NaN	9.6585	15.415	12.09	-171.19	13.836	17.696	-19.816	-679.1	1085.1	39.184	769.71	1093.7	51.769	70.019	0	1	2.7287	5.5155	-11.171	-19.899	7.3265	6.4792	15.755	13.496	10.055	11.995	4.584	-6.4027	1450
18.21	1822	72	NaN	9.6643	15.414	12.094	-171.22	13.72	17.721	-19.81	-679.06	1085.1	39.153	771.39	1094	51.472	68.111	0	1	2.7512	5.5388	-11.171	-19.898	7.3365	6.4522	15.767	13.368	10.088	11.991	4.5958	-6.5303	1451.7
18.22	1823	72	NaN	9.6735	15.414	12.093	-171.25	13.602	17.739	-19.786	-679.04	1085.1	39.083	773.13	1094.3	52.411	66.543	0	1	2.7877	5.5768	-11.171	-19.898	7.3521	6.4314	15.778	13.238	10.14	12.008	4.6072	-6.6598	1453.4
18.23	1824	72	NaN	9.6882	15.413	12.091	-171.26	13.48	17.758	-19.76	-679.03	1085.1	38.991	774.87	1094.6	54.438	65.205	0	1	2.8399	5.631	-11.171	-19.899	7.3742	6.4246	15.788	13.105	10.214	12.056	4.6168	-6.7938	1455.1
18.24	1825	72	NaN	9.6992	15.417	12.111	-171.25	13.286	17.793	-19.816	-679.03	1085.1	38.79	777.77	1095.2	50.456	62.355	0	1	2.901	5.6946	-11.172	-19.9	7.3955	6.4482	15.814	12.889	10.296	12.143	4.6422	-7.011	1458
18.25	1826	72	NaN	9.7083	15.415	12.11	-171.23	13.174	17.839	-19.836	-679.03	1085.1	38.741	779.36	1095.6	50.977	64.845	0	1	2.8867	5.6797	-11.172	-19.9	7.4082	6.4686	15.826	12.763	10.295	12.148	4.6534	-7.1371	1459.6
18.26	1827	72	NaN	9.7213	15.422	12.092	-171.21	13.082	17.854	-19.788	-679.02	1085.1	38.597	780.82	1095.9	50.694	65.743	0	1	2.8135	5.6036	-11.172	-19.899	7.4311	6.5036	15.845	12.659	10.245	12.107	4.6729	-7.2402	1461.1
18.27	1828	72	NaN	9.7324	15.43	12.079	-171.16	12.971	17.884	-19.759	-679.02	1085.1	38.46	782.57	1096.3	52.286	66.066	0	1	2.8247	5.6152	-11.17	-19.897	7.4513	6.5574	15.867	12.535	10.276	12.173	4.6969	-7.3628	1462.8
18.28	1829	72	NaN	9.7371	15.432	12.086	-171.1	12.834	17.956	-19.802	-679.04	1085.1	38.424	784.59	1096.7	52.009	67.134	0	1	2.8208	5.6112	-11.168	-19.895	7.4589	6.6213	15.885	12.381	10.28	12.233	4.7179	-7.5144	1464.8
18.29	1830	72	NaN	9.742	15.44	12.086	-171.09	12.794	17.993	-19.808	-679.03	1085.1	38.424	785.28	1096.9	51.598	69.038	0	1	2.7446	5.532	-11.166	-19.894	7.4646	6.6342	15.899	12.335	10.209	12.166	4.7335	-7.559	1465.5
18.3	1831	72	NaN	9.7473	15.45	12.074	-170.99	12.687	18.097	-19.778	-679.04	1085.1	38.372	787.71	1097.4	53.027	70.724	0	1	2.6546	5.4384	-11.163	-19.891	7.477	6.7421	15.93	12.206	10.132	12.181	4.767	-7.6844	1467.9
18.31	1832	72	NaN	9.7481	15.453	12.09	-170.91	12.599	18.15	-19.841	-679.06	1085.1	38.199	789.97	1097.9	54.092	72.494	0	1	2.5548	5.3346	-11.159	-19.887	7.4856	6.8321	15.952	12.1	10.04	12.167	4.7928	-7.787	1470.2
18.32	1833	72	NaN	9.7468	15.457	12.113	-170.84	12.521	18.205	-19.925	-679.09	1085.1	38.078	791.89	1098.4	52.9	73.871	0	1	2.5478	5.3273	-11.156	-19.884	7.4887	6.8997	15.971	12.007	10.036	12.227	4.8148	-7.8768	1472.2
[truncated: 65,517 more rows]
