# Supplementary material for: Speech, movement, and gaze behaviours during dyadic conversation in noise
Source: Sci Rep. 2019 Jul 18;9:10451. doi: 10.1038/s41598-019-46416-0 (PMC6639257; doi:10.1038/s41598-019-46416-0)
Supplement: Supplementary file 1 — All data [file 41598_2019_46416_MOESM1_ESM.zip › dyad7conv1.txt]

timestamps	sample	levels (dB)	level change	talker 1	talker 1	talker 1	talker 2	talker 2	talker 2	talker 1	talker 1	talker 1	talker 2	talker 2	talker 2	talker 1	talker 2	talker 1	talker 2	talker 1	talker 2	talker 1	talker 2	talker 1	talker 2	talker 1	talker 2	talker 1	talker 2	talker 1	talker 2	talker 1 and 2
timestamps	sample	levels (dB)	(dB)	yaw	pitch	roll	yaw	pitch	roll	x (mm)	y (mm)	z (mm)	x (mm)	y (mm)	z (mm)	rms (volts)	rms (volts)	talking	talking	eye phi (deg)	eye phi (deg)	eye theta (deg)	eye theta (deg)	yaw re t2	yaw re t1	pitch re t2	pitch re t1	gaze yaw re t2	gaze yaw re t1	gaze pitch re t2	gaze pitch re t1	distance
0	1	60	NaN	-6.1749	26.794	0.22217	-185.41	21.457	2.719	101.45	-745.43	1145.6	-0.20865	870.53	1173.1	23.649	24.005	0	0	13.008	11.754	-27.449	-20.446	-2.5753	-1.8145	27.768	20.484	10.433	9.9395	0.3187	0.037865	1619.4
0.01	2	60	NaN	-6.1441	26.773	0.23231	-185.43	21.494	2.6848	101.57	-745.37	1145.5	-0.19621	870.57	1173.2	23.649	24.005	0	0	12.922	11.668	-27.448	-20.444	-2.5406	-1.8264	27.75	20.516	10.381	9.8419	0.30226	0.072027	1619.4
0.02	3	60	NaN	-6.1239	26.773	0.25208	-185.4	21.503	2.7299	101.6	-745.29	1145.5	-0.052019	870.61	1173.2	23.649	24.005	0	0	12.885	11.632	-27.447	-20.444	-2.5242	-1.8051	27.752	20.524	10.361	9.8269	0.3044	0.080563	1619.3
0.03	4	60	NaN	-6.1111	26.772	0.27553	-185.39	21.518	2.7455	101.58	-745.25	1145.5	0.015675	870.62	1173.2	23.649	24.005	0	0	12.9	11.647	-27.448	-20.444	-2.5146	-1.7931	27.751	20.538	10.386	9.8537	0.30379	0.094051	1619.3
0.04	5	60	NaN	-6.1045	26.767	0.28212	-185.39	21.528	2.7295	101.58	-745.24	1145.5	-0.0048464	870.64	1173.2	23.649	24.005	0	0	12.886	11.632	-27.447	-20.443	-2.5074	-1.7884	27.748	20.547	10.379	9.8441	0.30104	0.1044	1619.3
0.05	6	60	NaN	-6.099	26.763	0.26213	-185.4	21.547	2.6969	101.65	-745.21	1145.5	-0.037321	870.7	1173.3	23.649	24.005	0	0	12.874	11.62	-27.446	-20.442	-2.4981	-1.7967	27.746	20.564	10.376	9.8237	0.30018	0.12251	1619.3
0.06	7	60	NaN	-6.0919	26.767	0.23511	-185.41	21.58	2.6619	101.75	-745.17	1145.5	-0.038273	870.76	1173.3	23.649	24.005	0	0	12.889	11.635	-27.447	-20.443	-2.4876	-1.8088	27.752	20.595	10.401	9.8265	0.30559	0.15225	1619.4
0.07	8	60	NaN	-6.0886	26.783	0.23686	-185.39	21.588	2.6521	101.73	-745.16	1145.5	-0.026353	870.79	1173.3	23.649	24.005	0	0	12.906	11.652	-27.447	-20.444	-2.4854	-1.7897	27.767	20.604	10.421	9.8627	0.32001	0.16029	1619.4
0.08	9	60	NaN	-6.0905	26.782	0.23113	-185.4	21.575	2.7072	101.74	-745.16	1145.5	0.15105	870.86	1173.3	23.649	24.005	0	0	12.926	11.673	-27.448	-20.444	-2.4933	-1.8039	27.766	20.591	10.433	9.8687	0.31851	0.14741	1619.5
0.09	10	60	NaN	-6.0955	26.802	0.20498	-185.4	21.604	2.6466	101.76	-745.14	1145.5	0.034221	870.85	1173.3	23.649	24.005	0	0	12.968	11.714	-27.448	-20.444	-2.4933	-1.7936	27.788	20.618	10.474	9.92	0.34017	0.17415	1619.4
0.1	11	60	NaN	-6.0982	26.821	0.18545	-185.39	21.594	2.6601	101.74	-745.12	1145.5	0.12851	870.92	1173.3	23.649	24.005	0	0	13.013	11.759	-27.448	-20.444	-2.5002	-1.7962	27.806	20.609	10.513	9.9627	0.35791	0.165	1619.5
0.11	12	60	NaN	-6.1066	26.835	0.16526	-185.4	21.58	2.7044	101.74	-745.12	1145.5	0.2982	870.99	1173.3	23.649	24.005	0	0	13.063	11.808	-27.448	-20.444	-2.515	-1.808	27.819	20.596	10.548	9.9998	0.37064	0.15206	1619.5
0.12	13	60	NaN	-6.1218	26.848	0.15036	-185.41	21.582	2.7135	101.7	-745.14	1145.5	0.38353	871.03	1173.3	23.649	24.005	0	0	13.12	11.864	-27.45	-20.446	-2.5346	-1.821	27.831	20.598	10.585	10.043	0.38168	0.15196	1619.6
0.13	14	60	NaN	-6.1357	26.862	0.13804	-185.42	21.59	2.6871	101.66	-745.16	1145.5	0.37352	871.06	1173.3	23.649	24.005	0	0	13.172	11.917	-27.451	-20.448	-2.5499	-1.8311	27.846	20.607	10.623	10.085	0.39462	0.15927	1619.6
0.14	15	60	NaN	-6.1453	26.878	0.12096	-185.42	21.593	2.6724	101.63	-745.16	1145.5	0.37492	871.08	1173.3	23.649	24.005	0	0	13.202	11.946	-27.452	-20.448	-2.5604	-1.8392	27.861	20.61	10.642	10.107	0.40927	0.16158	1619.6
0.15	16	60	NaN	-6.1637	26.894	0.10292	-185.43	21.594	2.6868	101.61	-745.16	1145.6	0.45256	871.11	1173.3	23.649	24.005	0	0	13.228	11.971	-27.453	-20.449	-2.5825	-1.8461	27.876	20.611	10.645	10.125	0.42352	0.16264	1619.7
0.16	17	60	NaN	-6.169	26.902	0.084776	-185.43	21.601	2.6754	101.61	-745.17	1145.6	0.44486	871.11	1173.3	23.649	24.005	0	0	13.244	11.988	-27.451	-20.448	-2.5874	-1.8518	27.884	20.619	10.657	10.136	0.43297	0.17131	1619.7
0.17	18	60	NaN	-6.1784	26.905	0.061982	-185.45	21.604	2.6887	101.62	-745.19	1145.6	0.53093	871.13	1173.3	23.649	24.005	0	0	13.229	11.973	-27.438	-20.434	-2.5995	-1.868	27.887	20.622	10.63	10.105	0.44858	0.18823	1619.7
0.18	19	60	NaN	-6.3233	26.965	0.025211	-185.46	21.611	2.7019	101.42	-745.18	1145.7	0.59904	871.17	1173.3	23.649	24.005	0	0	13.207	11.951	-27.43	-20.426	-2.7539	-1.8896	27.942	20.633	10.453	10.061	0.51218	0.20671	1619.7
0.19	20	60	NaN	-6.3776	26.981	0.018068	-185.47	21.615	2.7067	101.28	-745.19	1145.8	0.63259	871.2	1173.3	23.649	24.005	0	0	13.186	11.93	-27.426	-20.422	-2.8145	-1.9089	27.956	20.64	10.371	10.021	0.52942	0.21784	1619.8
0.2	21	60	NaN	-6.2981	26.936	0.017341	-185.48	21.619	2.7118	101.39	-745.21	1145.7	0.65214	871.22	1173.3	23.649	24.005	0	0	13.198	11.942	-27.427	-20.423	-2.732	-1.9122	27.913	20.642	10.466	10.03	0.48644	0.21849	1619.8
0.21	22	60	NaN	-6.2057	26.885	0.023228	-185.48	21.626	2.7063	101.54	-745.22	1145.6	0.63797	871.22	1173.3	23.649	24.005	0	0	13.214	11.958	-27.428	-20.424	-2.6338	-1.9067	27.866	20.645	10.581	10.051	0.43754	0.22036	1619.8
0.22	23	60	NaN	-6.2052	26.871	0.046545	-185.48	21.633	2.6861	101.47	-745.23	1145.6	0.59048	871.2	1173.3	23.649	24.005	0	0	13.245	11.988	-27.431	-20.427	-2.6341	-1.9095	27.852	20.652	10.61	10.078	0.42097	0.22522	1619.8
0.23	24	60	NaN	-6.2027	26.853	0.031622	-185.48	21.63	2.7054	101.54	-745.21	1145.6	0.63962	871.23	1173.3	23.649	24.005	0	0	13.255	11.999	-27.432	-20.428	-2.6309	-1.9124	27.835	20.648	10.624	10.086	0.40248	0.21963	1619.8
0.24	25	60	NaN	-6.1844	26.825	0.041475	-185.48	21.626	2.7399	101.58	-745.2	1145.5	0.72093	871.25	1173.3	23.649	24.005	0	0	13.284	12.027	-27.433	-20.429	-2.6141	-1.914	27.807	20.643	10.67	10.113	0.37413	0.21413	1619.8
0.25	26	60	NaN	-6.1732	26.79	0.084752	-185.49	21.637	2.7445	101.5	-745.22	1145.5	0.73153	871.22	1173.3	23.649	24.005	0	0	13.4	12.142	-27.434	-20.43	-2.6059	-1.9222	27.773	20.654	10.794	10.22	0.3385	0.22356	1619.8
0.26	27	60	NaN	-6.1578	26.743	0.10338	-185.48	21.633	2.7344	101.53	-745.22	1145.5	0.69455	871.23	1173.3	23.649	24.005	0	0	13.458	12.2	-27.437	-20.433	-2.5882	-1.9139	27.727	20.649	10.87	10.286	0.29015	0.21628	1619.8
0.27	28	60	NaN	-6.1386	26.712	0.13709	-185.47	21.632	2.7195	101.53	-745.21	1145.4	0.64156	871.22	1173.3	23.649	24.005	0	0	13.481	12.223	-27.439	-20.436	-2.5673	-1.9012	27.697	20.647	10.914	10.321	0.25792	0.21132	1619.8
0.28	29	60	NaN	-6.1134	26.685	0.17728	-185.46	21.633	2.7113	101.5	-745.2	1145.4	0.60237	871.19	1173.3	23.649	24.005	0	0	13.463	12.205	-27.441	-20.437	-2.5416	-1.8907	27.67	20.648	10.922	10.314	0.2297	0.21084	1619.8
0.29	30	60	NaN	-6.0899	26.656	0.20662	-185.46	21.636	2.7183	101.5	-745.18	1145.4	0.60043	871.16	1173.3	23.649	24.005	0	0	13.445	12.187	-27.442	-20.438	-2.5178	-1.8862	27.642	20.65	10.927	10.301	0.20041	0.2115	1619.7
0.3	31	60	NaN	-6.0774	26.641	0.22666	-185.46	21.641	2.7282	101.53	-745.15	1145.4	0.6044	871.13	1173.3	23.649	24.005	0	0	13.426	12.168	-27.443	-20.439	-2.5044	-1.8848	27.629	20.653	10.922	10.283	0.1856	0.21388	1619.7
0.31	32	60	NaN	-6.0617	26.626	0.24174	-185.45	21.637	2.6952	101.57	-745.11	1145.3	0.47994	871.09	1173.3	23.649	24.005	0	0	13.429	12.171	-27.444	-20.44	-2.4824	-1.8665	27.615	20.648	10.946	10.304	0.17053	0.20722	1619.6
0.32	33	60	NaN	-6.0413	26.627	0.2883	-185.44	21.628	2.7015	101.5	-745.07	1145.3	0.48607	871.09	1173.3	23.649	24.005	0	0	13.405	12.147	-27.445	-20.442	-2.4649	-1.8607	27.616	20.639	10.941	10.287	0.1702	0.19774	1619.6
0.33	34	60	NaN	-6.0203	26.623	0.31247	-185.43	21.627	2.7041	101.51	-745.05	1145.3	0.48011	871.07	1173.3	23.649	24.005	0	0	13.308	12.051	-27.448	-20.445	-2.4431	-1.8535	27.612	20.638	10.865	10.197	0.16377	0.19334	1619.5
0.34	35	60	NaN	-6.019	26.627	0.30076	-185.43	21.634	2.6845	101.56	-745.02	1145.3	0.41198	871.01	1173.3	23.649	24.005	0	0	13.207	11.95	-27.45	-20.446	-2.4374	-1.8503	27.617	20.644	10.769	10.1	0.1667	0.19779	1619.4
0.35	36	60	NaN	-6.0153	26.631	0.289	-185.43	21.622	2.6908	101.59	-745.01	1145.3	0.41134	871	1173.3	23.649	24.005	0	0	13.113	11.858	-27.451	-20.448	-2.4327	-1.8445	27.62	20.633	10.68	10.013	0.16908	0.18487	1619.4
0.36	37	60	NaN	-6.0079	26.645	0.2754	-185.42	21.613	2.6863	101.61	-744.98	1145.3	0.37631	871	1173.3	23.649	24.005	0	0	13.041	11.786	-27.454	-20.45	-2.4232	-1.8352	27.635	20.623	10.617	9.9506	0.18098	0.1729	1619.4
0.37	38	60	NaN	-6.0049	26.671	0.25302	-185.42	21.611	2.6719	101.65	-744.94	1145.3	0.31516	870.96	1173.3	23.649	24.005	0	0	13.012	11.758	-27.456	-20.452	-2.4165	-1.8305	27.66	20.621	10.596	9.927	0.20446	0.16901	1619.3
0.38	39	60	NaN	-6.006	26.69	0.23937	-185.42	21.594	2.7018	101.67	-744.94	1145.3	0.38277	870.94	1173.2	23.649	24.005	0	0	13.05	11.795	-27.457	-20.453	-2.4194	-1.8357	27.678	20.606	10.63	9.9591	0.22112	0.1529	1619.3
0.39	40	60	NaN	-6.0047	26.706	0.25397	-185.42	21.608	2.6679	101.59	-744.96	1145.3	0.27748	870.86	1173.3	23.649	24.005	0	0	12.637	11.386	-27.445	-20.441	-2.4168	-1.831	27.695	20.62	10.22	9.5547	0.24949	0.17863	1619.2
0.4	41	60	NaN	-6.0233	26.74	0.20581	-185.42	21.607	2.6484	101.63	-744.96	1145.4	0.21307	870.82	1173.3	23.649	24.005	0	0	12.338	11.089	-27.438	-20.434	-2.4316	-1.8331	27.728	20.619	9.9059	9.2558	0.29019	0.18513	1619.2
0.41	42	60	NaN	-6.024	26.769	0.19476	-185.42	21.594	2.632	101.63	-744.92	1145.4	0.15951	870.82	1173.3	23.649	24.005	0	0	12.319	11.07	-27.44	-20.436	-2.4305	-1.8308	27.755	20.607	9.8882	9.2395	0.31535	0.17099	1619.2
0.42	43	60	NaN	-6.034	26.798	0.16225	-185.43	21.59	2.6493	101.63	-744.94	1145.4	0.19904	870.8	1173.3	23.649	24.005	0	0	12.277	11.029	-27.442	-20.438	-2.4417	-1.8335	27.783	20.604	9.8355	9.1956	0.34149	0.16627	1619.2
0.43	44	60	NaN	-6.0508	26.819	0.12988	-185.43	21.585	2.6641	101.65	-744.99	1145.4	0.22851	870.77	1173.2	25.17	24.005	0	0	12.237	10.99	-27.443	-20.439	-2.4591	-1.839	27.804	20.6	9.7783	9.1506	0.36046	0.16078	1619.2
0.44	45	60	NaN	-6.0653	26.842	0.10795	-185.43	21.589	2.6384	101.66	-745	1145.4	0.14942	870.72	1173.2	23.656	24.005	0	0	12.207	10.96	-27.444	-20.441	-2.4704	-1.837	27.827	20.605	9.7369	9.1229	0.38252	0.16423	1619.1
0.45	46	60	NaN	-6.0816	26.873	0.078432	-185.43	21.596	2.6009	101.67	-745	1145.5	0.036455	870.65	1173.3	25.489	24.005	0	0	12.195	10.948	-27.446	-20.442	-2.4819	-1.8265	27.857	20.612	9.7131	9.1211	0.41102	0.16986	1619.1
0.46	47	60	NaN	-6.1127	26.894	0.030732	-185.42	21.574	2.6203	101.71	-745.04	1145.5	0.062027	870.66	1173.2	27.763	24.367	0	0	12.203	10.955	-27.447	-20.444	-2.5127	-1.8211	27.877	20.591	9.6898	9.134	0.42929	0.14708	1619.1
0.47	48	60	NaN	-6.1313	26.913	0.044738	-185.42	21.568	2.6009	101.58	-745.06	1145.5	-0.012622	870.63	1173.2	27.654	25.126	0	0	12.192	10.945	-27.448	-20.445	-2.5333	-1.8177	27.895	20.586	9.6587	9.1269	0.44664	0.14112	1619.1
0.48	49	60	NaN	-6.1436	26.931	0.021093	-185.42	21.592	2.5397	101.59	-745.04	1145.5	-0.16831	870.54	1173.3	28.78	26.488	0	0	12.14	10.893	-27.45	-20.447	-2.5393	-1.8196	27.914	20.61	9.6005	9.0733	0.46349	0.16312	1619
0.49	50	60	NaN	-6.1613	26.938	0.00064524	-185.43	21.56	2.5956	101.6	-745.05	1145.5	-0.029089	870.58	1173.2	29.364	27.893	0	0	12.038	10.792	-27.453	-20.45	-2.5619	-1.8311	27.919	20.579	9.4765	8.9613	0.46572	0.12962	1619.1
0.5	51	60	NaN	-6.184	26.932	-0.0071126	-185.43	21.549	2.5927	101.57	-745.09	1145.5	-0.055095	870.55	1173.2	31.992	28.489	0	0	12.047	10.801	-27.455	-20.451	-2.5847	-1.829	27.913	20.568	9.462	8.9715	0.45784	0.11708	1619.1
0.51	52	60	NaN	-6.1972	26.916	0.005253	-185.41	21.531	2.6257	101.49	-745.12	1145.5	-0.018549	870.53	1173.2	32.798	30.652	0	0	11.998	10.752	-27.456	-20.452	-2.602	-1.8112	27.896	20.551	9.3956	8.9407	0.44081	0.099075	1619.1
0.52	53	60	NaN	-6.1995	26.895	0.020651	-185.39	21.513	2.6721	101.42	-745.14	1145.5	0.052546	870.51	1173.2	36.016	32.058	0	0	11.861	10.617	-27.455	-20.452	-2.6094	-1.7951	27.875	20.534	9.252	8.8219	0.4193	0.081985	1619.1
0.53	54	60	NaN	-6.2033	26.866	0.024977	-185.39	21.516	2.6612	101.4	-745.15	1145.5	0.021826	870.49	1173.2	35.991	32.436	0	0	11.79	10.546	-27.456	-20.452	-2.6128	-1.7998	27.846	20.536	9.1768	8.746	0.38994	0.083962	1619
0.54	55	60	NaN	-6.216	26.818	0.032264	-185.41	21.518	2.6443	101.38	-745.18	1145.5	0.019797	870.51	1173.2	34.864	31.725	0	0	11.767	10.524	-27.456	-20.453	-2.6263	-1.8232	27.799	20.537	9.141	8.7005	0.34254	0.084384	1619.1
0.55	56	60	NaN	-6.2063	26.77	0.039041	-185.41	21.511	2.6303	101.4	-745.23	1145.5	-0.03282	870.52	1173.2	34.983	32.879	0	0	11.651	10.408	-27.457	-20.454	-2.6143	-1.8198	27.751	20.53	9.0362	8.588	0.29406	0.075993	1619.2
0.56	57	60	NaN	-6.2111	26.74	0.028248	-185.42	21.515	2.6476	101.45	-745.2	1145.4	0.0067787	870.51	1173.2	34.962	32.947	0	0	11.602	10.359	-27.458	-20.454	-2.6183	-1.8225	27.723	20.533	8.9833	8.537	0.26471	0.078502	1619.1
0.57	58	60	NaN	-6.2012	26.704	0.059309	-185.39	21.507	2.6828	101.42	-745.2	1145.4	0.042132	870.48	1173.2	36.54	31.051	0	0	11.612	10.37	-27.458	-20.454	-2.6106	-1.7974	27.687	20.523	9.0014	8.5723	0.22966	0.069581	1619.1
0.58	59	60	NaN	-6.1736	26.658	0.12546	-185.4	21.522	2.6229	101.33	-745.19	1145.4	-0.11778	870.46	1173.2	35.073	31.801	0	0	11.575	10.333	-27.458	-20.455	-2.5808	-1.8069	27.642	20.538	8.9938	8.5258	0.18425	0.083008	1619.1
0.59	60	60	NaN	-6.1481	26.622	0.16466	-185.41	21.541	2.5682	101.32	-745.16	1145.3	-0.25707	870.43	1173.2	35.405	31.588	0	0	11.539	10.298	-27.457	-20.454	-2.5505	-1.8134	27.608	20.555	8.9888	8.4842	0.15071	0.10138	1619
0.6	61	60	NaN	-6.1302	26.601	0.17803	-185.41	21.543	2.5816	101.39	-745.14	1145.3	-0.23665	870.43	1173.2	34.61	32.925	0	0	11.506	10.265	-27.455	-20.451	-2.5307	-1.8067	27.588	20.556	8.9753	8.4579	0.13377	0.10458	1619
0.61	62	60	NaN	-6.1113	26.587	0.20924	-185.4	21.531	2.6287	101.41	-745.12	1145.3	-0.14569	870.46	1173.2	34.737	32.723	0	0	11.43	10.189	-27.452	-20.448	-2.5144	-1.7989	27.574	20.543	8.9158	8.3905	0.12237	0.095003	1619
0.62	63	60	NaN	-6.0905	26.577	0.25325	-185.37	21.527	2.6565	101.37	-745.11	1145.3	-0.14918	870.41	1173.2	33.938	31.165	0	0	11.331	10.091	-27.45	-20.446	-2.4948	-1.7699	27.564	20.539	8.8365	8.3215	0.11463	0.093175	1618.9
0.63	64	60	NaN	-6.0842	26.582	0.24538	-185.39	21.544	2.6534	101.48	-745.06	1145.3	-0.1384	870.42	1173.2	35.415	33.486	0	0	11.252	10.013	-27.45	-20.447	-2.4847	-1.7919	27.57	20.556	8.7677	8.2213	0.11947	0.1094	1618.9
0.64	65	60	NaN	-6.0599	26.584	0.26747	-185.38	21.548	2.6606	101.52	-745.05	1145.2	-0.16966	870.42	1173.2	34.482	33.679	0	0	11.355	10.115	-27.459	-20.455	-2.458	-1.7775	27.572	20.559	8.8975	8.338	0.11346	0.10427	1618.9
0.65	66	60	NaN	-6.0512	26.593	0.26897	-185.34	21.538	2.6992	101.59	-745.06	1145.3	-0.15111	870.41	1173.2	35.499	31.77	0	0	11.546	10.304	-27.471	-20.467	-2.4475	-1.7384	27.582	20.55	9.098	8.5655	0.11105	0.082386	1618.9
0.66	67	60	NaN	-6.0462	26.605	0.27625	-185.32	21.536	2.7125	101.61	-745.07	1145.3	-0.15793	870.41	1173.2	35.662	32.012	0	0	11.437	10.196	-27.47	-20.466	-2.4416	-1.7187	27.593	20.548	8.9954	8.4775	0.12358	0.081502	1618.9
0.67	68	60	NaN	-6.0379	26.634	0.28412	-185.33	21.528	2.7114	101.6	-745.07	1145.3	-0.14331	870.45	1173.2	35.616	32.251	0	0	11.409	10.168	-27.469	-20.465	-2.4341	-1.7291	27.621	20.541	8.9748	8.4393	0.15258	0.075917	1619
0.68	69	60	NaN	-6.0304	26.674	0.27784	-185.34	21.527	2.6721	101.61	-745.06	1145.3	-0.22643	870.49	1173.2	34.884	33.955	0	0	11.439	10.198	-27.468	-20.464	-2.4235	-1.7363	27.66	20.541	9.0156	8.462	0.19218	0.07695	1619
0.69	70	60	NaN	-6.0312	26.705	0.25299	-185.34	21.554	2.5877	101.65	-745.05	1145.4	-0.46223	870.42	1173.3	34.247	32.469	0	0	11.356	10.116	-27.465	-20.462	-2.4146	-1.7187	27.692	20.567	8.9416	8.3974	0.22645	0.10585	1618.9
0.7	71	60	NaN	-6.0382	26.742	0.2203	-185.35	21.574	2.5899	101.7	-745.03	1145.4	-0.41445	870.41	1173.3	35.76	33.01	0	0	11.25	10.01	-27.462	-20.458	-2.4214	-1.7321	27.729	20.587	8.8282	8.2783	0.26639	0.12884	1618.9
0.71	72	60	NaN	-6.046	26.769	0.19692	-185.35	21.567	2.6139	101.68	-745.1	1145.4	-0.33315	870.45	1173.3	34.494	32.434	0	0	11.25	10.01	-27.46	-20.457	-2.433	-1.7388	27.753	20.582	8.8166	8.2717	0.29317	0.12526	1619
0.72	73	60	NaN	-6.0604	26.782	0.15837	-185.31	21.533	2.6749	101.7	-745.14	1145.4	-0.23885	870.49	1173.2	35.027	31.83	0	0	11.209	9.9699	-27.458	-20.454	-2.4502	-1.7031	27.764	20.55	8.7584	8.2668	0.30653	0.095738	1619.1
0.73	74	60	NaN	-6.0821	26.802	0.12397	-185.34	21.53	2.6494	101.65	-745.17	1145.5	-0.26618	870.57	1173.2	33.797	33.855	0	0	11.15	9.9116	-27.456	-20.452	-2.4728	-1.733	27.783	20.549	8.677	8.1787	0.32718	0.097416	1619.2
0.74	75	60	NaN	-6.097	26.815	0.10854	-185.34	21.531	2.6639	101.59	-745.19	1145.5	-0.24518	870.59	1173.2	35.462	33.276	0	0	11.097	9.8594	-27.454	-20.451	-2.4906	-1.7366	27.796	20.551	8.6066	8.1228	0.34152	0.099748	1619.2
0.75	76	60	NaN	-6.1088	26.825	0.10104	-185.35	21.549	2.6753	101.54	-745.2	1145.5	-0.22091	870.58	1173.2	35.36	32.785	0	0	11.089	9.8516	-27.452	-20.448	-2.505	-1.7429	27.805	20.569	8.5844	8.1086	0.35338	0.12078	1619.2
0.76	77	60	NaN	-6.1239	26.832	0.086149	-185.37	21.579	2.6467	101.52	-745.2	1145.5	-0.25975	870.59	1173.2	34.219	34.901	0	0	11.104	9.8665	-27.449	-20.445	-2.5195	-1.7683	27.812	20.599	8.5848	8.0982	0.36364	0.15428	1619.2
0.77	78	60	NaN	-6.1426	26.836	0.058922	-185.38	21.586	2.6311	101.54	-745.2	1145.5	-0.30731	870.62	1173.2	34.998	31.923	0	0	11.125	9.8872	-27.446	-20.442	-2.5361	-1.7754	27.815	20.607	8.5891	8.1117	0.3693	0.16479	1619.3
0.78	79	60	NaN	-6.1645	26.84	0.026068	-185.39	21.582	2.655	101.57	-745.17	1145.5	-0.25244	870.68	1173.2	34.547	32.722	0	0	11.131	9.8927	-27.443	-20.439	-2.5588	-1.7878	27.819	20.604	8.572	8.1049	0.37594	0.16478	1619.3
0.79	80	60	NaN	-6.1729	26.812	0.056493	-185.39	21.602	2.6849	101.41	-745.21	1145.5	-0.21075	870.7	1173.2	35.739	33.744	0	0	11.09	9.8518	-27.44	-20.436	-2.5745	-1.7922	27.791	20.623	8.5151	8.0597	0.35078	0.18619	1619.3
0.8	81	60	NaN	-6.1783	26.783	0.071411	-185.39	21.632	2.6546	101.34	-745.24	1145.5	-0.29728	870.68	1173.2	36.189	31.757	0	0	11.037	9.7996	-27.438	-20.434	-2.5792	-1.794	27.764	20.651	8.4577	8.0055	0.32602	0.21651	1619.4
0.81	82	60	NaN	-6.1901	26.755	0.08628	-185.4	21.621	2.6929	101.27	-745.27	1145.5	-0.19957	870.76	1173.2	34.763	31.136	0	0	10.976	9.7391	-27.436	-20.432	-2.5974	-1.8054	27.736	20.64	8.3784	7.9337	0.30021	0.20795	1619.4
0.82	83	60	NaN	-6.1981	26.734	0.092795	-185.39	21.617	2.6996	101.22	-745.25	1145.4	-0.18694	870.83	1173.2	34.963	32.454	0	0	10.901	9.6646	-27.434	-20.43	-2.6075	-1.8009	27.716	20.635	8.2932	7.8637	0.2824	0.20495	1619.5
0.83	84	60	NaN	-6.2025	26.722	0.08596	-185.39	21.635	2.6858	101.24	-745.2	1145.4	-0.22235	870.85	1173.2	34.133	32.795	0	0	10.87	9.6339	-27.432	-20.428	-2.61	-1.7942	27.706	20.65	8.2598	7.8397	0.27439	0.22188	1619.5
0.84	85	60	NaN	-6.204	26.712	0.084729	-185.39	21.653	2.6929	101.25	-745.15	1145.4	-0.1958	870.86	1173.2	34.717	34.174	0	0	10.855	9.619	-27.431	-20.427	-2.612	-1.8003	27.699	20.667	8.2427	7.8187	0.26777	0.24012	1619.4
0.85	86	60	NaN	-6.1962	26.697	0.10214	-185.39	21.653	2.7091	101.18	-745.11	1145.3	-0.14864	870.89	1173.2	35.696	34.823	0	0	10.262	9.0315	-27.493	-20.49	-2.6083	-1.8056	27.684	20.666	7.6537	7.2259	0.19027	0.17623	1619.4
0.86	87	60	NaN	-6.1782	26.69	0.064308	-185.38	21.659	2.7211	101.32	-745.01	1145.2	-0.11179	870.92	1173.2	34.562	33.118	0	0	9.5659	8.3415	-27.567	-20.564	-2.5865	-1.79	27.68	20.669	6.9794	6.5515	0.11295	0.10519	1619.3
0.87	88	60	NaN	-6.1577	26.683	0.08646	-185.38	21.675	2.6925	101.26	-745	1145.2	-0.16761	870.91	1173.3	32.798	34.276	0	0	8.8698	7.6514	-27.641	-20.637	-2.566	-1.7885	27.675	20.683	6.3038	5.863	0.033792	0.045379	1619.3
0.88	89	60	NaN	-6.1227	26.693	0.094747	-185.38	21.691	2.6822	101.25	-744.9	1145.2	-0.18531	870.9	1173.3	35.079	33.334	0	0	8.5934	7.3774	-27.651	-20.647	-2.5305	-1.7876	27.687	20.697	6.0629	5.5898	0.035707	0.050159	1619.2
0.89	90	60	NaN	-6.0925	26.696	0.090938	-185.38	21.684	2.6711	101.27	-744.82	1145.2	-0.20534	870.95	1173.3	35.322	30.782	0	0	8.5756	7.3598	-27.648	-20.644	-2.499	-1.7863	27.69	20.69	6.0766	5.5735	0.042653	0.045871	1619.2
0.9	91	60	NaN	-6.0503	26.686	0.096756	-185.38	21.694	2.6643	101.25	-744.74	1145.1	-0.21516	870.97	1173.3	33.878	32.258	0	0	8.9206	7.7018	-27.644	-20.64	-2.4568	-1.7909	27.683	20.697	6.4638	5.911	0.038989	0.056695	1619.1
0.91	92	60	NaN	-6.0077	26.673	0.10229	-185.39	21.706	2.6631	101.24	-744.67	1145.1	-0.20717	870.96	1173.3	35.396	33.211	0	0	9.0028	7.7833	-27.65	-20.646	-2.4146	-1.7984	27.671	20.708	6.5882	5.9849	0.020869	0.06126	1619.1
0.92	93	60	NaN	-5.9834	26.66	0.085655	-185.4	21.695	2.6788	101.29	-744.61	1145.1	-0.15382	870.98	1173.2	36.579	33.981	0	0	9.0239	7.8042	-27.658	-20.654	-2.3904	-1.8038	27.657	20.697	6.6334	6.0004	-0.0010028	0.042883	1619
0.93	94	60	NaN	-5.9726	26.642	0.053319	-185.4	21.677	2.7205	101.38	-744.55	1145	-0.042834	871.04	1173.2	35.128	34.951	0	0	9.189	7.9678	-27.654	-20.65	-2.3806	-1.8087	27.64	20.679	6.8084	6.1592	-0.013931	0.029454	1619
0.94	95	60	NaN	-5.9514	26.622	0.068029	-185.41	21.678	2.7119	101.33	-744.52	1145	-0.065591	871.05	1173.2	34.978	31.682	0	0	9.2952	8.0732	-27.652	-20.648	-2.3602	-1.8189	27.62	20.68	6.9351	6.2542	-0.0316	0.031564	1619
0.95	96	60	NaN	-5.9389	26.598	0.094845	-185.41	21.693	2.6671	101.26	-744.46	1145	-0.18998	871	1173.2	35.036	30.766	0	0	9.3028	8.0806	-27.655	-20.651	-2.3455	-1.8148	27.597	20.695	6.9573	6.2658	-0.058104	0.043687	1618.9
0.96	97	60	NaN	-5.9352	26.58	0.090099	-185.41	21.692	2.6864	101.29	-744.43	1145	-0.1354	870.99	1173.2	35.244	32.504	0	0	9.5971	8.3724	-27.658	-20.654	-2.3425	-1.8213	27.578	20.694	7.2546	6.5511	-0.079799	0.039128	1618.8
0.97	98	60	NaN	-5.9315	26.571	0.10361	-185.42	21.687	2.7005	101.26	-744.41	1145	-0.085924	870.98	1173.2	35.201	34.081	0	0	9.9247	8.6971	-27.662	-20.658	-2.3415	-1.8346	27.568	20.69	7.5831	6.8625	-0.093632	0.031579	1618.8
0.98	99	60	NaN	-5.9376	26.563	0.097913	-185.43	21.692	2.6722	101.28	-744.39	1145	-0.15298	870.94	1173.2	34.66	33.831	0	0	10.259	9.0283	-27.665	-20.662	-2.3446	-1.8358	27.56	20.695	7.9142	7.1925	-0.10559	0.033175	1618.8
0.99	100	60	NaN	-5.9479	26.558	0.083107	-185.43	21.686	2.6646	101.31	-744.37	1145.1	-0.16843	870.93	1173.2	33.593	34.094	0	0	10.593	9.3595	-27.669	-20.666	-2.3532	-1.8337	27.555	20.689	8.2396	7.5258	-0.1146	0.023154	1618.7
1	101	60	NaN	-5.9532	26.557	0.10166	-185.43	21.663	2.6914	101.23	-744.38	1145.1	-0.095316	870.96	1173.2	35.196	32.5	0	0	10.926	9.69	-27.673	-20.669	-2.3639	-1.8385	27.552	20.668	8.5624	7.8515	-0.12086	-0.001497	1618.8
1.01	102	60	NaN	-5.959	26.552	0.15204	-185.42	21.671	2.6437	101.05	-744.43	1145.1	-0.23316	870.9	1173.2	34.303	34.932	0	0	10.979	9.7421	-27.676	-20.673	-2.3711	-1.8344	27.547	20.676	8.6077	7.9077	-0.1291	0.003147	1618.8
1.02	103	60	NaN	-5.9692	26.571	0.13968	-185.42	21.663	2.6823	101.04	-744.41	1145.1	-0.12401	870.87	1173.2	35.603	34.266	0	0	10.995	9.7585	-27.677	-20.674	-2.3854	-1.8378	27.565	20.669	8.6101	7.9207	-0.11275	-0.0043822	1618.7
1.03	104	60	NaN	-5.9783	26.569	0.10885	-185.41	21.647	2.6766	101.09	-744.43	1145.1	-0.14087	870.89	1173.2	35.126	31.229	0	0	10.975	9.738	-27.676	-20.672	-2.3922	-1.8269	27.563	20.654	8.5826	7.9111	-0.11293	-0.018549	1618.7
1.04	105	60	NaN	-5.9882	26.578	0.0919	-185.41	21.643	2.6736	101.08	-744.44	1145.1	-0.16649	870.85	1173.2	36.951	32.102	0	0	10.954	9.7175	-27.675	-20.671	-2.4016	-1.8217	27.571	20.65	8.5525	7.8959	-0.10404	-0.021157	1618.7
1.05	106	60	NaN	-5.9916	26.583	0.10812	-185.4	21.647	2.663	100.98	-744.46	1145.1	-0.20059	870.8	1173.2	35.402	32.178	0	0	11.05	9.8124	-27.675	-20.671	-2.4071	-1.8201	27.575	20.655	8.6427	7.9923	-0.099775	-0.016788	1618.7
1.06	107	60	NaN	-5.9948	26.581	0.1146	-185.4	21.654	2.6514	100.92	-744.5	1145.2	-0.23845	870.74	1173.2	36.049	33.4	0	0	11.275	10.036	-27.678	-20.674	-2.4114	-1.8163	27.574	20.661	8.8637	8.2194	-0.10424	-0.013012	1618.7
1.07	108	60	NaN	-6.0027	26.581	0.084912	-185.39	21.657	2.6218	100.94	-744.52	1145.2	-0.33515	870.69	1173.2	36.682	33.488	0	0	11.046	9.8086	-27.673	-20.67	-2.4151	-1.8038	27.574	20.664	8.6309	8.0048	-0.098837	-0.0055716	1618.6
1.08	109	60	NaN	-5.9989	26.603	0.04142	-185.38	21.658	2.5735	101.01	-744.47	1145.2	-0.48793	870.64	1173.2	33.594	33.985	0	0	10.834	9.5982	-27.669	-20.666	-2.4029	-1.7839	27.596	20.665	8.4308	7.8143	-0.073193	-0.0010314	1618.5
1.09	110	60	NaN	-5.9612	26.65	0.03264	-185.37	21.658	2.5676	101.07	-744.33	1145.3	-0.5194	870.59	1173.2	35.04	32.412	0	0	11.029	9.7918	-27.677	-20.673	-2.3618	-1.7729	27.641	20.667	8.6673	8.0189	-0.036309	-0.0057741	1618.4
1.1	111	60	NaN	-6.0256	26.589	0.035962	-185.39	21.635	2.6104	100.93	-744.56	1145.2	-0.37628	870.62	1173.2	35.961	32.107	0	0	11.271	10.032	-27.68	-20.676	-2.4367	-1.7967	27.581	20.642	8.8346	8.2354	-0.098283	-0.033725	1618.6
1.11	112	60	NaN	-5.9562	26.631	0.10346	-185.37	21.615	2.6241	100.84	-744.47	1145.3	-0.3638	870.63	1173.2	34.897	32.821	0	0	11.55	10.308	-27.679	-20.675	-2.3708	-1.7881	27.617	20.628	9.1787	8.5197	-0.061519	-0.046514	1618.5
1.12	113	60	NaN	-6.0024	26.594	0.066489	-185.38	21.598	2.6397	100.84	-744.59	1145.2	-0.31541	870.62	1173.2	36.641	32.621	0	0	11.828	10.583	-27.678	-20.674	-2.4189	-1.7923	27.583	20.609	9.4087	8.7911	-0.094359	-0.064992	1618.6
1.13	114	60	NaN	-6.0328	26.579	0.034548	-185.38	21.585	2.6491	100.87	-744.62	1145.2	-0.27938	870.61	1173.1	34.883	34.44	0	0	12.018	10.772	-27.68	-20.676	-2.4494	-1.7937	27.57	20.594	9.5689	8.9787	-0.11007	-0.082063	1618.6
1.14	115	60	NaN	-6.0394	26.574	0.022825	-185.36	21.565	2.6726	100.91	-744.64	1145.1	-0.23609	870.58	1173.1	35.051	33.406	0	0	12.137	10.89	-27.685	-20.681	-2.4561	-1.7742	27.564	20.574	9.6809	9.1159	-0.1203	-0.10639	1618.6
1.15	116	60	NaN	-6.0228	26.586	0.015458	-185.34	21.547	2.6976	100.99	-744.62	1145.2	-0.18372	870.53	1173.1	34.648	33.092	0	0	12.256	11.008	-27.689	-20.686	-2.4385	-1.7542	27.575	20.559	9.8171	9.2535	-0.11445	-0.12684	1618.6
1.16	117	60	NaN	-5.9939	26.619	0.016616	-185.35	21.545	2.6988	101.05	-744.54	1145.2	-0.14731	870.51	1173.1	33.942	31.626	0	0	12.369	11.12	-27.695	-20.691	-2.4085	-1.7618	27.606	20.558	9.9605	9.3583	-0.089019	-0.13267	1618.5
1.17	118	60	NaN	-6.0483	26.567	0.046339	-185.35	21.536	2.7003	100.9	-744.77	1145.2	-0.12444	870.51	1173.1	35.999	34.325	0	0	12.454	11.204	-27.704	-20.7	-2.4695	-1.7723	27.556	20.548	9.984	9.4316	-0.14812	-0.15252	1618.7
1.18	119	60	NaN	-6.0468	26.566	0.053754	-185.39	21.548	2.6412	100.91	-744.8	1145.2	-0.18053	870.54	1173.1	33.881	34.314	0	0	12.538	11.288	-27.713	-20.709	-2.4656	-1.8122	27.555	20.559	10.072	9.4755	-0.15774	-0.15032	1618.7
1.19	120	60	NaN	-6.0403	26.575	0.078834	-185.4	21.57	2.6017	100.92	-744.88	1145.2	-0.25548	870.44	1173.1	35.707	30.517	0	0	12.624	11.373	-27.721	-20.717	-2.4562	-1.8113	27.565	20.581	10.168	9.5614	-0.15595	-0.1363	1618.7
1.2	121	60	NaN	-6.0342	26.587	0.091593	-185.4	21.547	2.6005	100.94	-744.92	1145.2	-0.2513	870.47	1173.1	34.93	31.911	0	0	12.718	11.466	-27.72	-20.717	-2.4498	-1.8159	27.574	20.56	10.268	9.65	-0.14591	-0.15709	1618.8
1.21	122	60	NaN	-6.0332	26.595	0.086746	-185.38	21.531	2.6326	100.99	-744.96	1145.2	-0.20011	870.47	1173.1	36.323	32.278	0	0	12.751	11.499	-27.727	-20.723	-2.449	-1.7964	27.582	20.544	10.302	9.7022	-0.14517	-0.17918	1618.8
1.22	123	60	NaN	-6.0071	26.638	0.081094	-185.39	21.544	2.6318	101.09	-744.91	1145.3	-0.19165	870.46	1173.1	34.438	32.202	0	0	12.73	11.478	-27.737	-20.733	-2.4194	-1.7981	27.623	20.559	10.311	9.68	-0.11359	-0.17434	1618.8
1.23	124	60	NaN	-5.9919	26.677	0.084302	-185.42	21.564	2.6008	101.16	-744.9	1145.3	-0.23137	870.46	1173.1	34.808	32.193	0	0	12.583	11.332	-27.736	-20.732	-2.4005	-1.8239	27.661	20.579	10.183	9.5084	-0.074507	-0.15254	1618.8
1.24	125	60	NaN	-6.0366	26.651	0.090554	-185.42	21.564	2.5989	101.1	-745.11	1145.3	-0.25239	870.46	1173.1	35.959	32.87	0	0	12.42	11.171	-27.736	-20.732	-2.4468	-1.8265	27.637	20.578	9.9732	9.3442	-0.099128	-0.15422	1619
1.25	126	60	NaN	-6.0237	26.67	0.097227	-185.43	21.578	2.5868	101.1	-745.14	1145.3	-0.27039	870.45	1173.2	33.122	31.391	0	0	12.204	10.956	-27.742	-20.738	-2.4336	-1.8366	27.656	20.592	9.7704	9.1199	-0.085509	-0.14581	1619
1.26	127	60	NaN	-6.0271	26.687	0.11323	-185.43	21.561	2.6186	101.08	-745.19	1145.3	-0.18806	870.5	1173.1	33.625	33.103	0	0	11.988	10.742	-27.747	-20.743	-2.4406	-1.8483	27.671	20.578	9.5472	8.8939	-0.076448	-0.16575	1619.1
1.27	128	60	NaN	-6.0331	26.71	0.087406	-185.41	21.549	2.6689	101.16	-745.2	1145.3	-0.12363	870.48	1173.1	35.461	33.446	0	0	11.726	10.483	-27.752	-20.748	-2.4461	-1.8236	27.693	20.566	9.2798	8.659	-0.058676	-0.18259	1619.1
1.28	129	60	NaN	-6.0357	26.731	0.072813	-185.43	21.546	2.6701	101.19	-745.25	1145.4	-0.099345	870.53	1173.1	36.342	31.718	0	0	11.291	10.052	-27.755	-20.752	-2.4486	-1.8391	27.712	20.564	8.8429	8.2129	-0.04271	-0.18707	1619.2
1.29	130	60	NaN	-6.0327	26.74	0.059629	-185.43	21.561	2.6545	101.22	-745.3	1145.4	-0.12232	870.53	1173.1	35.127	32.659	0	0	10.857	9.6214	-27.758	-20.755	-2.4441	-1.8459	27.722	20.579	8.413	7.7755	-0.03657	-0.17591	1619.2
1.3	131	60	NaN	-6.0296	26.745	0.053019	-185.43	21.576	2.6462	101.23	-745.35	1145.4	-0.15216	870.52	1173.1	34.423	32.669	0	0	10.52	9.2877	-27.763	-20.759	-2.4396	-1.8398	27.727	20.594	8.0809	7.4479	-0.035493	-0.16489	1619.3
1.31	132	60	NaN	-6.0306	26.753	0.048412	-185.41	21.574	2.6523	101.24	-745.36	1145.4	-0.16919	870.52	1173.1	35.077	34.418	0	0	10.594	9.3605	-27.77	-20.767	-2.4397	-1.8224	27.735	20.592	8.1542	7.5382	-0.035385	-0.17423	1619.3
1.32	133	60	NaN	-6.0322	26.761	0.032852	-185.39	21.563	2.6582	101.28	-745.34	1145.4	-0.2021	870.52	1173.1	34.734	32.69	0	0	10.667	9.4333	-27.778	-20.774	-2.4386	-1.7915	27.743	20.581	8.2288	7.6418	-0.035086	-0.19295	1619.3
1.33	134	60	NaN	-6.0244	26.756	0.043837	-185.42	21.596	2.6123	101.26	-745.37	1145.4	-0.26649	870.52	1173.2	35.69	32.889	0	0	10.741	9.5062	-27.786	-20.782	-2.4291	-1.8226	27.739	20.613	8.3118	7.6836	-0.047018	-0.16896	1619.3
1.34	135	60	NaN	-6.0387	26.752	0.07058	-185.42	21.619	2.58	101.21	-745.39	1145.4	-0.3482	870.47	1173.2	35.332	32.429	0	0	10.669	9.4352	-27.791	-20.787	-2.4424	-1.8188	27.736	20.636	8.2269	7.6165	-0.054968	-0.15126	1619.3
1.35	136	60	NaN	-6.0388	26.745	0.066008	-185.38	21.587	2.6592	101.22	-745.38	1145.4	-0.2097	870.54	1173.2	35.813	31.161	0	0	10.56	9.3272	-27.795	-20.791	-2.4471	-1.7863	27.728	20.605	8.1132	7.5409	-0.066822	-0.18675	1619.3
1.36	137	60	NaN	-6.0327	26.73	0.075354	-185.39	21.616	2.603	101.23	-745.39	1145.4	-0.33717	870.51	1173.2	34.088	31.811	0	0	10.451	9.2191	-27.799	-20.796	-2.4361	-1.7938	27.714	20.632	8.0152	7.4253	-0.085155	-0.16389	1619.3
1.37	138	60	NaN	-6.0285	26.722	0.088235	-185.41	21.626	2.6084	101.23	-745.37	1145.3	-0.29106	870.53	1173.2	35.326	33.477	0	0	10.342	9.111	-27.804	-20.8	-2.4334	-1.8112	27.707	20.641	7.9089	7.2999	-0.09647	-0.15887	1619.3
1.38	139	60	NaN	-6.0261	26.717	0.10275	-185.41	21.618	2.6398	101.2	-745.34	1145.3	-0.19403	870.58	1173.2	34.802	33.605	0	0	10.282	9.0508	-27.809	-20.806	-2.4356	-1.8228	27.701	20.634	7.8459	7.228	-0.10827	-0.17182	1619.3
1.39	140	60	NaN	-6.024	26.707	0.1163	-185.42	21.627	2.6039	101.16	-745.31	1145.3	-0.28603	870.59	1173.2	35.586	31.207	0	0	10.353	9.122	-27.819	-20.815	-2.4317	-1.8247	27.693	20.642	7.9217	7.2973	-0.12631	-0.17312	1619.3
1.4	141	60	NaN	-6.0249	26.707	0.11772	-185.41	21.635	2.5812	101.18	-745.28	1145.3	-0.36756	870.57	1173.2	35.433	34.885	0	0	10.425	9.1933	-27.828	-20.825	-2.4291	-1.8117	27.693	20.649	7.9961	7.3815	-0.13581	-0.17531	1619.3
1.41	142	60	NaN	-6.0323	26.699	0.12303	-185.41	21.628	2.6367	101.15	-745.26	1145.3	-0.23241	870.59	1173.2	35.158	33.594	0	0	10.497	9.2645	-27.838	-20.834	-2.442	-1.8156	27.684	20.643	8.0551	7.4488	-0.15381	-0.19097	1619.3
1.42	143	60	NaN	-6.0377	26.7	0.083922	-185.41	21.613	2.6335	101.25	-745.16	1145.3	-0.2309	870.66	1173.2	36.109	32.13	0	0	10.398	9.1666	-27.838	-20.834	-2.444	-1.8167	27.686	20.627	7.9543	7.3499	-0.1521	-0.20689	1619.2
1.43	144	60	NaN	-6.0329	26.684	0.092501	-185.41	21.628	2.6141	101.2	-745.15	1145.3	-0.28166	870.64	1173.2	35.381	34.679	0	0	10.341	9.1096	-27.835	-20.831	-2.4392	-1.8202	27.67	20.641	7.9016	7.2894	-0.16482	-0.18996	1619.2
1.44	145	60	NaN	-6.0398	26.673	0.11212	-185.41	21.632	2.6108	101.14	-745.17	1145.3	-0.28265	870.63	1173.2	34.396	33.722	0	0	10.401	9.1692	-27.83	-20.827	-2.4483	-1.8235	27.659	20.646	7.9526	7.3457	-0.17112	-0.18051	1619.2
1.45	146	60	NaN	-6.051	26.665	0.11296	-185.41	21.635	2.623	101.11	-745.16	1145.3	-0.23948	870.65	1173.2	35.546	32.124	0	0	10.973	9.7365	-27.829	-20.825	-2.4618	-1.8215	27.652	20.648	8.5114	7.915	-0.17705	-0.17666	1619.2
1.46	147	60	NaN	-6.06	26.656	0.1002	-185.41	21.635	2.6284	101.13	-745.13	1145.3	-0.22191	870.67	1173.2	34.85	30.855	0	0	11.214	9.9749	-27.829	-20.825	-2.471	-1.8174	27.643	20.648	8.7427	8.1575	-0.18586	-0.17703	1619.2
1.47	148	60	NaN	-6.0668	26.643	0.097882	-185.41	21.629	2.6278	101.12	-745.11	1145.3	-0.22278	870.69	1173.2	34.931	33.492	0	0	10.645	9.4108	-27.831	-20.827	-2.4778	-1.8167	27.631	20.641	8.1668	7.594	-0.19977	-0.18549	1619.2
1.48	149	60	NaN	-6.0731	26.63	0.1163	-185.4	21.628	2.6492	101.06	-745.1	1145.3	-0.14494	870.71	1173.2	35.668	34.892	0	0	10.076	8.8467	-27.832	-20.829	-2.489	-1.8186	27.618	20.64	7.5866	7.0281	-0.21411	-0.18864	1619.2
1.49	150	60	NaN	-6.083	26.627	0.13076	-185.4	21.645	2.612	101.02	-745.09	1145.3	-0.22483	870.68	1173.2	36.136	31.479	0	0	9.5065	8.2826	-27.834	-20.831	-2.4974	-1.8129	27.615	20.657	7.0091	6.4696	-0.21884	-0.17393	1619.2
1.5	151	60	NaN	-6.0876	26.634	0.098077	-185.41	21.657	2.5985	101.12	-745.02	1145.3	-0.22163	870.67	1173.2	35.115	34.136	0	0	8.9374	7.7185	-27.836	-20.833	-2.4984	-1.818	27.623	20.668	6.439	5.9005	-0.213	-0.16476	1619.1
1.51	152	60	NaN	-6.102	26.635	0.10968	-185.41	21.643	2.6475	101.1	-745.02	1145.3	-0.079774	870.73	1173.2	34.939	30.929	0	0	8.373	7.159	-27.84	-20.836	-2.5187	-1.8245	27.623	20.654	5.8544	5.3345	-0.21694	-0.18198	1619.2
1.52	153	60	NaN	-6.1063	26.637	0.12254	-185.41	21.64	2.6543	101.08	-745.01	1145.3	-0.040776	870.75	1173.2	36.769	31.764	0	0	7.8146	6.6054	-27.846	-20.842	-2.5252	-1.829	27.624	20.653	5.2894	4.7764	-0.22145	-0.18901	1619.2
1.53	154	60	NaN	-6.1048	26.643	0.13259	-185.42	21.653	2.6561	101.06	-745	1145.3	-0.0098344	870.74	1173.2	34.838	33.237	0	0	7.2562	6.0519	-27.852	-20.848	-2.5254	-1.8369	27.63	20.666	4.7308	4.215	-0.22211	-0.18217	1619.1
1.54	155	60	NaN	-6.1069	26.649	0.13224	-185.42	21.66	2.6659	101.07	-744.99	1145.3	0.034567	870.75	1173.2	35.486	33.507	0	0	6.6978	5.4984	-27.858	-20.854	-2.5287	-1.842	27.636	20.673	4.1691	3.6563	-0.22141	-0.1809	1619.1
1.55	156	60	NaN	-6.1114	26.653	0.11808	-185.42	21.652	2.6693	101.11	-745	1145.3	0.050481	870.79	1173.2	35.032	33.216	0	0	6.1394	4.9448	-27.864	-20.86	-2.5326	-1.8393	27.64	20.665	3.6068	3.1055	-0.22387	-0.19526	1619.2
1.56	157	60	NaN	-6.1069	26.652	0.11135	-185.42	21.646	2.6858	101.12	-745.02	1145.3	0.094751	870.79	1173.2	35.564	33.772	0	0	5.5809	4.3913	-27.87	-20.866	-2.5293	-1.8406	27.639	20.659	3.0517	2.5507	-0.23069	-0.20663	1619.2
1.57	158	60	NaN	-6.1067	26.67	0.097658	-185.41	21.651	2.6502	101.16	-745	1145.3	-0.01744	870.79	1173.2	35.544	34.108	0	0	5.0225	3.8377	-27.875	-20.872	-2.5238	-1.828	27.657	20.664	2.4988	2.0097	-0.21862	-0.20785	1619.2
1.58	159	60	NaN	-6.1139	26.673	0.095535	-185.41	21.677	2.6257	101.15	-745.03	1145.3	-0.067526	870.74	1173.2	34.16	31.723	0	0	4.4641	3.2842	-27.881	-20.878	-2.5295	-1.8252	27.661	20.689	1.9346	1.459	-0.2207	-0.18834	1619.2
1.59	160	60	NaN	-6.0998	26.68	0.10184	-185.4	21.673	2.6258	101.12	-745.03	1145.3	-0.067166	870.73	1173.2	37.099	31.494	0	0	4.0701	2.8936	-27.887	-20.883	-2.5163	-1.8211	27.669	20.685	1.5538	1.0725	-0.21825	-0.19836	1619.2
1.6	161	60	NaN	-6.0851	26.681	0.090247	-185.41	21.665	2.6208	101.16	-745.04	1145.3	-0.063281	870.74	1173.2	35.592	33.287	0	0	3.8333	2.6589	-27.892	-20.888	-2.5004	-1.824	27.67	20.676	1.333	0.8349	-0.2223	-0.21209	1619.2
1.61	162	60	NaN	-6.0817	26.681	0.073136	-185.41	21.664	2.6237	101.22	-745.05	1145.3	-0.040683	870.74	1173.3	34.51	33.578	0	0	3.6667	2.4938	-27.892	-20.888	-2.4958	-1.8213	27.67	20.674	1.171	0.67245	-0.22175	-0.21414	1619.2
1.62	163	60	NaN	-6.0832	26.683	0.06968	-185.4	21.665	2.6183	101.24	-745.06	1145.3	-0.043567	870.72	1173.3	35.185	32.546	0	0	3.5002	2.3286	-27.892	-20.888	-2.4962	-1.815	27.672	20.675	1.0039	0.51363	-0.2197	-0.21311	1619.2
1.63	164	60	NaN	-6.076	26.681	0.07991	-185.41	21.658	2.5981	101.24	-745.07	1145.3	-0.072111	870.73	1173.3	36.464	33.921	0	0	3.3336	2.1635	-27.892	-20.888	-2.4883	-1.8186	27.671	20.668	0.84529	0.34495	-0.22149	-0.22009	1619.2
1.64	165	60	NaN	-6.061	26.677	0.085756	-185.41	21.631	2.642	101.23	-745.07	1145.3	0.068423	870.77	1173.2	36.687	32.921	0	0	3.167	1.9984	-27.892	-20.888	-2.4787	-1.8273	27.664	20.643	0.68826	0.17107	-0.22817	-0.24509	1619.2
1.65	166	60	NaN	-6.0497	26.657	0.13575	-185.42	21.617	2.6374	101.13	-745.13	1145.3	0.098142	870.81	1173.2	34.824	32.229	0	0	3.0004	1.8332	-27.892	-20.888	-2.4721	-1.8413	27.645	20.629	0.52823	-0.0080476	-0.24695	-0.2594	1619.3
1.66	167	60	NaN	-6.0465	26.639	0.15318	-185.42	21.62	2.6185	101.1	-745.19	1145.3	0.066362	870.78	1173.2	35.329	34.368	0	0	2.8338	1.6681	-27.892	-20.888	-2.4689	-1.8414	27.626	20.632	0.3649	-0.17331	-0.26568	-0.2561	1619.4
1.67	168	60	NaN	-6.0406	26.642	0.13858	-185.42	21.624	2.5891	101.17	-745.15	1145.3	0.0097321	870.77	1173.2	35.715	31.802	0	0	2.6672	1.5029	-27.892	-20.888	-2.4584	-1.838	27.63	20.636	0.20881	-0.33507	-0.26183	-0.25246	1619.3
1.68	169	60	NaN	-6.0457	26.642	0.13442	-185.42	21.611	2.6195	101.18	-745.14	1145.3	0.11587	870.81	1173.2	36.002	34.52	0	0	2.5006	1.3378	-27.892	-20.888	-2.4669	-1.8447	27.63	20.624	0.033643	-0.50694	-0.26191	-0.26479	1619.3
1.69	170	60	NaN	-6.0487	26.637	0.13312	-185.43	21.596	2.643	101.17	-745.16	1145.3	0.20182	870.84	1173.2	36.46	33.48	0	0	2.334	1.1726	-27.892	-20.888	-2.4733	-1.8509	27.624	20.609	-0.13936	-0.67824	-0.26814	-0.27973	1619.4
1.7	171	60	NaN	-6.0461	26.634	0.12688	-185.43	21.592	2.6202	101.18	-745.15	1145.3	0.16123	870.85	1173.2	35.582	31.859	0	0	2.0824	0.92326	-27.886	-20.882	-2.4691	-1.8529	27.621	20.604	-0.38668	-0.92964	-0.26452	-0.27776	1619.4
1.71	172	60	NaN	-6.051	26.637	0.12878	-185.44	21.594	2.5957	101.16	-745.15	1145.3	0.11115	870.84	1173.2	35.924	34.862	0	0	1.7666	0.6102	-27.875	-20.871	-2.4728	-1.8588	27.625	20.606	-0.70618	-1.2486	-0.24969	-0.26559	1619.4
1.72	173	60	NaN	-6.0584	26.636	0.14185	-185.44	21.586	2.5931	101.13	-745.17	1145.3	0.10568	870.85	1173.2	35.21	33.174	0	0	1.4508	0.29714	-27.864	-20.86	-2.4814	-1.8619	27.624	20.597	-1.0306	-1.5648	-0.23984	-0.26308	1619.4
1.73	174	60	NaN	-6.0583	26.639	0.13639	-185.45	21.589	2.6349	101.1	-745.17	1145.3	0.25741	870.86	1173.2	36.213	34.158	0	0	1.1191	-0.031635	-27.85	-20.847	-2.4874	-1.8792	27.627	20.601	-1.3683	-1.9109	-0.22322	-0.24571	1619.4
1.74	175	60	NaN	-6.0672	26.638	0.12406	-185.45	21.582	2.6585	101.13	-745.17	1145.3	0.33003	870.88	1173.2	35.106	34.688	0	0	0.71215	-0.43503	-27.824	-20.82	-2.498	-1.8814	27.625	20.595	-1.7859	-2.3164	-0.19845	-0.2253	1619.4
1.75	176	60	NaN	-6.0757	26.637	0.12813	-185.45	21.584	2.6513	101.09	-745.19	1145.3	0.31459	870.87	1173.2	34.725	30.765	0	0	0.3052	-0.83843	-27.797	-20.793	-2.5073	-1.8825	27.624	20.596	-2.2021	-2.7209	-0.17274	-0.19715	1619.4
1.76	177	60	NaN	-6.0892	26.637	0.13045	-185.45	21.608	2.6025	101.06	-745.22	1145.3	0.19628	870.82	1173.2	36.463	33.245	0	0	-0.10174	-1.2418	-27.77	-20.766	-2.5179	-1.8829	27.626	20.619	-2.6196	-3.1247	-0.14427	-0.14778	1619.4
1.77	178	60	NaN	-6.0959	26.641	0.1289	-185.46	21.613	2.5991	101.04	-745.22	1145.3	0.20562	870.81	1173.2	35.229	33.645	0	0	-0.50869	-1.6452	-27.743	-20.74	-2.5256	-1.8877	27.63	20.624	-3.0343	-3.5329	-0.11365	-0.11538	1619.4
1.78	179	60	NaN	-6.098	26.645	0.12511	-185.46	21.596	2.64	101.04	-745.21	1145.3	0.33987	870.86	1173.2	35.786	32.303	0	0	-0.92178	-2.0547	-27.712	-20.709	-2.5325	-1.8964	27.634	20.608	-3.4543	-3.9511	-0.07871	-0.10017	1619.4
1.79	180	60	NaN	-6.1128	26.646	0.11891	-185.47	21.598	2.6262	101.05	-745.22	1145.3	0.33536	870.87	1173.3	33.814	34.295	0	0	-1.3383	-2.4676	-27.679	-20.675	-2.5468	-1.9008	27.635	20.61	-3.885	-4.3684	-0.043744	-0.065092	1619.5
1.8	181	60	NaN	-6.1209	26.646	0.12711	-185.46	21.581	2.6415	100.97	-745.24	1145.3	0.38696	870.91	1173.2	35.193	31.991	0	0	-1.7548	-2.8804	-27.645	-20.641	-2.5594	-1.9004	27.634	20.593	-4.3142	-4.7809	-0.011276	-0.048363	1619.5
1.81	182	60	NaN	-6.1302	26.655	0.093078	-185.46	21.594	2.625	101.05	-745.18	1145.3	0.35273	870.87	1173.3	34.046	33.682	0	0	-2.1713	-3.2933	-27.611	-20.608	-2.5648	-1.895	27.644	20.606	-4.7361	-5.1883	0.03227	-0.0019405	1619.4
1.82	183	60	NaN	-6.1336	26.648	0.089246	-185.47	21.601	2.6397	101.03	-745.17	1145.3	0.41731	870.87	1173.3	35.511	32.988	0	0	-2.5878	-3.7062	-27.578	-20.574	-2.5711	-1.903	27.636	20.613	-5.1589	-5.6092	0.058717	0.038532	1619.4
1.83	184	60	NaN	-6.1073	26.682	0.080411	-185.47	21.591	2.6467	101.11	-745.03	1145.4	0.45294	870.9	1173.3	35.348	32.363	0	0	-2.8353	-3.9516	-27.545	-20.541	-2.543	-1.907	27.668	20.605	-5.3783	-5.8586	0.12296	0.064065	1619.3
1.84	185	60	NaN	-6.1298	26.666	0.078545	-185.47	21.607	2.6112	101.09	-745.05	1145.4	0.36405	870.87	1173.3	34.475	30.947	0	0	-2.9571	-4.0723	-27.519	-20.516	-2.5631	-1.9065	27.653	20.62	-5.5202	-5.9788	0.13351	0.10403	1619.3
1.85	186	60	NaN	-6.1605	26.633	0.08627	-185.47	21.623	2.592	101.02	-745.13	1145.3	0.30825	870.85	1173.3	36.657	32.17	0	0	-2.8551	-3.9711	-27.521	-20.517	-2.5944	-1.9066	27.623	20.634	-5.4495	-5.8777	0.10171	0.1163	1619.4
1.86	187	60	NaN	-6.1393	26.647	0.088375	-185.47	21.62	2.6279	101.05	-745.04	1145.3	0.39802	870.88	1173.3	34.908	33.139	0	0	-2.753	-3.87	-27.522	-20.519	-2.5752	-1.9104	27.636	20.631	-5.3282	-5.7804	0.11312	0.11265	1619.3
1.87	188	60	NaN	-6.0968	26.682	0.075513	-185.48	21.635	2.6553	101.18	-744.83	1145.4	0.47513	870.87	1173.3	33.833	33.322	0	0	-2.6509	-3.7688	-27.524	-20.52	-2.5303	-1.9127	27.669	20.647	-5.1812	-5.6814	0.14516	0.12708	1619.1
1.88	189	60	NaN	-6.0871	26.676	0.094512	-185.47	21.641	2.6094	101.15	-744.8	1145.4	0.33907	870.86	1173.3	33.736	31.216	0	0	-2.5489	-3.6676	-27.525	-20.522	-2.5166	-1.8961	27.665	20.653	-5.0654	-5.5637	0.13939	0.13095	1619
1.89	190	60	NaN	-6.1381	26.613	0.13901	-185.47	21.635	2.6464	100.95	-744.99	1145.3	0.44152	870.88	1173.3	32.969	31.441	0	0	-2.4468	-3.5664	-27.527	-20.523	-2.5788	-1.9096	27.604	20.645	-5.0256	-5.476	0.076791	0.12155	1619.2
1.9	191	60	NaN	-6.0902	26.647	0.12684	-185.46	21.647	2.661	101.09	-744.79	1145.3	0.4691	870.88	1173.3	33.631	34.868	0	0	-2.3447	-3.4652	-27.528	-20.525	-2.5264	-1.8975	27.637	20.657	-4.8712	-5.3627	0.10835	0.13271	1619
1.91	192	60	NaN	-6.0683	26.656	0.13004	-185.46	21.648	2.6757	101.12	-744.7	1145.3	0.50516	870.88	1173.3	34.495	33.188	0	0	-2.2426	-3.364	-27.53	-20.526	-2.5044	-1.8957	27.646	20.658	-4.7471	-5.2597	0.11579	0.132	1618.9
1.92	193	60	NaN	-6.0574	26.653	0.11657	-185.45	21.657	2.663	101.18	-744.65	1145.3	0.46442	870.86	1173.3	33.388	32.211	0	0	-2.1406	-3.2629	-27.531	-20.528	-2.49	-1.8857	27.643	20.667	-4.6306	-5.1486	0.11179	0.13922	1618.9
1.93	194	60	NaN	-6.0698	26.627	0.12577	-185.44	21.667	2.6503	101.14	-744.69	1145.3	0.42176	870.85	1173.3	34.375	33.893	0	0	-2.0385	-3.1617	-27.533	-20.529	-2.5023	-1.8767	27.619	20.675	-4.5408	-5.0384	0.086148	0.14607	1618.9
1.94	195	60	NaN	-6.1029	26.582	0.16337	-185.44	21.669	2.6476	100.98	-744.83	1145.2	0.40421	870.85	1173.3	34.657	33.708	0	0	-1.9364	-3.0605	-27.534	-20.53	-2.5409	-1.8755	27.576	20.675	-4.4773	-4.936	0.041823	0.14445	1619.1
1.95	196	60	NaN	-6.0943	26.577	0.12669	-185.43	21.685	2.6077	101.08	-744.8	1145.2	0.27108	870.81	1173.3	35.425	34.676	0	0	-1.8344	-2.9593	-27.536	-20.532	-2.5239	-1.8562	27.573	20.689	-4.3583	-4.8155	0.037315	0.15697	1619
1.96	197	60	NaN	-6.0943	26.574	0.11501	-185.42	21.68	2.6653	101.11	-744.8	1145.2	0.41548	870.85	1173.3	35.058	33.577	0	0	-1.7323	-2.8581	-27.537	-20.533	-2.5281	-1.8533	27.57	20.684	-4.2604	-4.7114	0.033365	0.15062	1619
1.97	198	60	NaN	-6.0861	26.568	0.15765	-185.41	21.685	2.6513	100.96	-744.83	1145.2	0.34812	870.84	1173.3	35.756	32.57	0	0	-1.6608	-2.7873	-27.539	-20.535	-2.5228	-1.8437	27.564	20.69	-4.1837	-4.631	0.024853	0.15444	1619
1.98	199	60	NaN	-6.0468	26.623	0.11849	-185.4	21.693	2.652	101.13	-744.63	1145.3	0.31852	870.83	1173.3	34.356	32.501	0	0	-1.6379	-2.7646	-27.541	-20.537	-2.476	-1.8288	27.617	20.7	-4.1139	-4.5934	0.075653	0.16214	1618.9
1.99	200	60	NaN	-6.0721	26.608	0.11898	-185.4	21.695	2.6701	101.08	-744.7	1145.2	0.35104	870.86	1173.3	35.945	32.686	0	0	-1.615	-2.7419	-27.543	-20.54	-2.5043	-1.829	27.603	20.7	-4.1192	-4.5709	0.059532	0.16018	1618.9
2	201	60	NaN	-6.0954	26.584	0.12307	-185.39	21.704	2.6623	101.02	-744.81	1145.2	0.29954	870.86	1173.3	34.52	33.812	0	0	-1.5921	-2.7191	-27.546	-20.542	-2.5283	-1.8198	27.579	20.708	-4.1204	-4.5389	0.033775	0.16646	1619
2.01	202	60	NaN	-6.0953	26.582	0.11463	-185.37	21.716	2.6643	101.02	-744.83	1145.2	0.25902	870.87	1173.3	34.382	33.779	0	0	-1.5691	-2.6964	-27.548	-20.544	-2.5269	-1.8053	27.577	20.721	-4.0961	-4.5017	0.029506	0.17627	1619.1
2.02	203	60	NaN	-6.0997	26.58	0.12023	-185.37	21.72	2.7111	100.97	-744.87	1145.2	0.34884	870.92	1173.3	37.103	33.899	0	0	-1.5462	-2.6737	-27.55	-20.547	-2.5364	-1.8035	27.575	20.725	-4.0826	-4.4772	0.024918	0.17824	1619.2
2.03	204	60	NaN	-6.0987	26.575	0.14109	-185.36	21.732	2.7238	100.9	-744.91	1145.2	0.36422	870.92	1173.3	34.781	33.075	0	0	-1.5233	-2.651	-27.553	-20.549	-2.5383	-1.7996	27.571	20.737	-4.0615	-4.4505	0.018274	0.18833	1619.2
2.04	205	60	NaN	-6.1065	26.573	0.13573	-185.35	21.735	2.7162	100.91	-744.94	1145.2	0.30915	870.94	1173.3	35.691	31.95	0	0	-1.5003	-2.6282	-27.555	-20.551	-2.5441	-1.7915	27.567	20.741	-4.0445	-4.4197	0.012687	0.18949	1619.3
2.05	206	60	NaN	-6.065	26.631	0.11416	-185.35	21.738	2.7657	101.02	-744.77	1145.3	0.42781	870.98	1173.3	34.213	34.475	0	0	-1.4774	-2.6055	-27.557	-20.553	-2.5026	-1.7867	27.622	20.746	-3.98	-4.3922	0.065152	0.19315	1619.1
2.06	207	60	NaN	-6.0585	26.64	0.11028	-185.34	21.749	2.765	101.03	-744.77	1145.3	0.39145	870.99	1173.3	36.218	31.515	0	0	-1.4545	-2.5828	-27.559	-20.556	-2.4943	-1.7798	27.631	20.757	-3.9488	-4.3626	0.071652	0.20184	1619.1
2.07	208	60	NaN	-6.0982	26.603	0.11624	-185.34	21.762	2.7528	100.94	-744.96	1145.2	0.33934	870.99	1173.3	34.276	32.465	0	0	-1.4316	-2.56	-27.562	-20.558	-2.5359	-1.7766	27.596	20.768	-3.9674	-4.3366	0.034629	0.21037	1619.3
2.08	209	60	NaN	-6.1431	26.589	0.11703	-185.34	21.773	2.769	100.85	-745.1	1145.2	0.37141	871.01	1173.3	37.271	32.261	0	0	-1.4086	-2.5373	-27.564	-20.56	-2.5855	-1.7779	27.584	20.777	-3.9941	-4.3152	0.019952	0.2173	1619.5
2.09	210	60	NaN	-6.1652	26.609	0.10856	-185.33	21.781	2.8001	100.83	-745.14	1145.2	0.44397	871.06	1173.3	36.773	32.815	0	0	-1.3857	-2.5146	-27.566	-20.562	-2.6111	-1.7798	27.604	20.786	-3.9968	-4.2944	0.037865	0.22338	1619.6
2.1	211	60	NaN	-6.1579	26.639	0.0915	-185.33	21.793	2.7964	100.88	-745.12	1145.2	0.41978	871.08	1173.3	35.923	31.235	0	0	-1.3628	-2.4919	-27.568	-20.565	-2.6009	-1.7726	27.634	20.798	-3.9637	-4.2645	0.065232	0.23348	1619.6
2.11	212	60	NaN	-6.1195	26.71	0.061412	-185.32	21.815	2.7463	101.01	-744.97	1145.3	0.24924	871.06	1173.4	35.019	32.233	0	0	-1.3399	-2.4691	-27.571	-20.567	-2.5516	-1.7473	27.703	20.822	-3.8915	-4.2164	0.13272	0.25465	1619.4
2.12	213	60	NaN	-6.1961	26.693	0.087832	-185.32	21.814	2.7948	100.81	-745.21	1145.2	0.38756	871.14	1173.3	35.372	35.2	0	0	-1.3169	-2.4464	-27.573	-20.569	-2.6408	-1.7681	27.687	20.819	-3.9577	-4.2145	0.11435	0.25028	1619.7
2.13	214	60	NaN	-6.2068	26.708	0.075451	-185.33	21.816	2.8216	100.83	-745.23	1145.2	0.4674	871.19	1173.3	34.479	32.216	0	0	-1.3437	-2.473	-27.572	-20.569	-2.654	-1.7813	27.701	20.823	-3.9977	-4.2543	0.12901	0.25407	1619.8
2.14	215	60	NaN	-6.2176	26.715	0.0787	-185.34	21.834	2.8037	100.8	-745.29	1145.3	0.41853	871.21	1173.3	36.352	33.245	0	0	-1.4114	-2.5401	-27.57	-20.566	-2.6641	-1.786	27.709	20.841	-4.0755	-4.3261	0.13923	0.27468	1619.9
2.15	216	60	NaN	-6.2279	26.722	0.068726	-185.34	21.835	2.8119	100.83	-745.34	1145.3	0.42958	871.24	1173.3	36.493	31.736	0	0	-1.4791	-2.6072	-27.567	-20.563	-2.6739	-1.7853	27.715	20.842	-4.153	-4.3925	0.14843	0.27871	1619.9
2.16	217	60	NaN	-6.2325	26.741	0.060414	-185.34	21.845	2.7963	100.86	-745.35	1145.3	0.38133	871.25	1173.4	36.699	31.214	0	0	-1.5148	-2.6426	-27.566	-20.562	-2.6761	-1.7876	27.733	20.852	-4.1909	-4.4302	0.16748	0.2899	1620
2.17	218	60	NaN	-6.2385	26.76	0.074211	-185.36	21.872	2.7534	100.8	-745.37	1145.3	0.26441	871.22	1173.4	34.019	31.921	0	0	-1.5206	-2.6483	-27.567	-20.563	-2.6798	-1.7967	27.753	20.88	-4.2004	-4.445	0.18628	0.31623	1620
2.18	219	60	NaN	-6.2537	26.762	0.098977	-185.36	21.883	2.7614	100.71	-745.46	1145.3	0.27638	871.23	1173.4	34.861	33.044	0	0	-1.4485	-2.5768	-27.565	-20.562	-2.699	-1.808	27.755	20.89	-4.1475	-4.3848	0.18944	0.32816	1620
2.19	220	60	NaN	-6.2614	26.765	0.092588	-185.36	21.855	2.835	100.73	-745.49	1145.3	0.45799	871.32	1173.4	37.532	31.964	0	0	-1.455	-2.5833	-27.563	-20.56	-2.7126	-1.8142	27.756	20.864	-4.1676	-4.3974	0.19261	0.30389	1620.2
2.2	221	60	NaN	-6.2588	26.778	0.088723	-185.36	21.867	2.806	100.68	-745.47	1145.4	0.35391	871.31	1173.4	36.091	31.699	0	0	-1.9736	-3.0974	-27.56	-20.557	-2.7079	-1.8122	27.769	20.875	-4.6815	-4.9096	0.20863	0.31876	1620.1
2.21	222	60	NaN	-6.266	26.772	0.081499	-185.37	21.839	2.8575	100.68	-745.53	1145.4	0.47411	871.38	1173.3	34.652	33.213	0	0	-1.9557	-3.0796	-27.551	-20.548	-2.7196	-1.8279	27.761	20.85	-4.6753	-4.9075	0.20979	0.30186	1620.3
2.22	223	60	NaN	-6.271	26.768	0.069637	-185.37	21.858	2.7996	100.66	-745.55	1145.3	0.29887	871.34	1173.4	37.713	32.722	0	0	-1.6058	-2.7328	-27.54	-20.536	-2.719	-1.8173	27.759	20.867	-4.3248	-4.5501	0.21868	0.33071	1620.2
2.23	224	60	NaN	-6.3694	26.824	0.045006	-185.37	21.856	2.7984	100.53	-745.48	1145.4	0.28564	871.35	1173.4	41.944	33.186	0	0	-1.1962	-2.3267	-27.535	-20.532	-2.8216	-1.8184	27.811	20.868	-4.0178	-4.1451	0.27585	0.33653	1620.2
2.24	225	60	NaN	-6.3779	26.826	0.053586	-185.37	21.846	2.8279	100.45	-745.49	1145.4	0.35612	871.39	1173.3	32.312	32.469	0	0	-0.56739	-1.7034	-27.53	-20.526	-2.8355	-1.823	27.812	20.859	-3.4029	-3.5264	0.28264	0.33296	1620.2
2.25	226	60	NaN	-6.2766	26.76	0.086699	-185.36	21.851	2.8171	100.49	-745.58	1145.3	0.3168	871.37	1173.4	37.6	33.012	0	0	0.17471	-0.96778	-27.522	-20.519	-2.7315	-1.8172	27.75	20.861	-2.5568	-2.785	0.2275	0.34195	1620.3
2.26	227	60	NaN	-6.2875	26.758	0.080872	-185.36	21.853	2.8004	100.48	-745.58	1145.3	0.26504	871.35	1173.4	36.339	32.864	0	0	0.6419	-0.50467	-27.509	-20.506	-2.7411	-1.8133	27.749	20.862	-2.0992	-2.3179	0.23935	0.35673	1620.3
2.27	228	60	NaN	-6.2941	26.748	0.087814	-185.36	21.832	2.8569	100.4	-745.61	1145.3	0.39065	871.38	1173.3	35.815	32.504	0	0	1.1915	0.040102	-27.497	-20.493	-2.7549	-1.8197	27.738	20.842	-1.5634	-1.7796	0.24161	0.34922	1620.3
2.28	229	60	NaN	-6.2881	26.745	0.07715	-185.34	21.824	2.8576	100.4	-745.58	1145.3	0.3716	871.4	1173.3	35.652	31.284	0	0	2.0635	0.90453	-27.486	-20.483	-2.748	-1.8017	27.736	20.833	-0.68454	-0.89715	0.24922	0.35052	1620.3
2.29	230	60	NaN	-6.2965	26.747	0.050312	-185.35	21.838	2.8116	100.43	-745.55	1145.3	0.25131	871.34	1173.4	35.623	33.433	0	0	2.8638	1.6978	-27.47	-20.467	-2.7512	-1.8018	27.74	20.846	0.11261	-0.10399	0.26909	0.37936	1620.2
2.3	231	60	NaN	-6.4042	26.811	0.012345	-185.35	21.822	2.8193	100.31	-745.44	1145.4	0.26116	871.34	1173.3	35.865	32.795	0	0	3.5098	2.3382	-27.456	-20.452	-2.8633	-1.8046	27.799	20.834	0.64656	0.53362	0.34329	0.38181	1620.1
2.31	232	60	NaN	-6.4626	26.841	-0.010239	-185.34	21.812	2.8273	100.24	-745.38	1145.5	0.26935	871.34	1173.3	35.079	31.297	0	0	3.6264	2.4538	-27.458	-20.454	-2.9243	-1.8036	27.827	20.826	0.70211	0.65016	0.36947	0.37254	1620
2.32	233	60	NaN	-6.4625	26.836	-0.011827	-185.34	21.814	2.8183	100.22	-745.37	1145.5	0.23579	871.32	1173.3	38.019	30.448	0	0	4.0015	2.8257	-27.461	-20.457	-2.9235	-1.8006	27.822	20.829	1.078	1.0251	0.36106	0.37164	1620
2.33	234	60	NaN	-6.458	26.833	-0.004771	-185.34	21.816	2.8039	100.18	-745.37	1145.5	0.18973	871.28	1173.3	36.733	32.692	0	0	4.5457	3.3651	-27.463	-20.46	-2.9187	-1.7982	27.819	20.83	1.627	1.5669	0.35554	0.37043	1620
2.34	235	60	NaN	-6.4508	26.833	-0.0056072	-185.34	21.813	2.7926	100.16	-745.34	1145.5	0.15278	871.24	1173.3	34.461	32.288	0	0	5.3179	4.1305	-27.461	-20.458	-2.9106	-1.7959	27.819	20.827	2.4073	2.3346	0.3575	0.36937	1619.9
2.35	236	60	NaN	-6.4537	26.836	-0.02809	-185.34	21.793	2.8171	100.23	-745.29	1145.4	0.21709	871.27	1173.3	37.373	33.003	0	0	6.0508	4.8571	-27.46	-20.457	-2.9135	-1.7951	27.822	20.807	3.1373	3.062	0.36111	0.35038	1619.9
2.36	237	60	NaN	-6.4515	26.835	0.00075261	-185.33	21.809	2.8157	100.16	-745.28	1145.5	0.2028	871.2	1173.3	36.694	34.133	0	0	6.6849	5.4856	-27.463	-20.459	-2.9132	-1.7884	27.821	20.823	3.7717	3.6972	0.35837	0.36419	1619.8
2.37	238	60	NaN	-6.4499	26.827	0.0099545	-185.33	21.796	2.8524	100.16	-745.26	1145.5	0.31033	871.22	1173.3	36.352	32.519	0	0	7.8036	6.5945	-27.47	-20.466	-2.9153	-1.7928	27.812	20.812	4.8883	4.8017	0.34213	0.34538	1619.8
2.38	239	60	NaN	-6.4513	26.813	0.0066886	-185.33	21.786	2.825	100.2	-745.24	1145.5	0.25938	871.21	1173.3	38.034	32.875	0	0	8.9404	7.7214	-27.473	-20.47	-2.9132	-1.7901	27.797	20.801	6.0272	5.9314	0.324	0.33128	1619.8
2.39	240	60	NaN	-6.4562	26.805	0.00068878	-185.32	21.787	2.7952	100.25	-745.21	1145.4	0.19467	871.17	1173.3	36.438	33.45	0	0	9.7311	8.5052	-27.463	-20.459	-2.9141	-1.7809	27.79	20.802	6.817	6.7244	0.32692	0.34292	1619.7
2.4	241	60	NaN	-6.4565	26.803	0.0031947	-185.32	21.787	2.7864	100.27	-745.18	1145.5	0.18212	871.15	1173.3	36.764	32.339	0	0	10.156	8.9259	-27.466	-20.462	-2.913	-1.779	27.788	20.802	7.2425	7.1469	0.32263	0.34033	1619.7
2.41	242	60	NaN	-6.45	26.804	0.019613	-185.33	21.783	2.78	100.29	-745.13	1145.5	0.18953	871.13	1173.3	36.446	31.332	0	0	10.542	9.3089	-27.471	-20.467	-2.906	-1.7893	27.789	20.799	7.6358	7.5196	0.31774	0.3317	1619.6
2.42	243	60	NaN	-6.4476	26.809	0.042366	-185.34	21.795	2.7758	100.33	-745.06	1145.5	0.21806	871.08	1173.3	36.589	31.835	0	0	11.166	9.9281	-27.471	-20.467	-2.9031	-1.7973	27.793	20.81	8.2633	8.1308	0.32248	0.34317	1619.5
2.43	244	60	NaN	-6.4428	26.808	0.049423	-185.35	21.784	2.786	100.39	-745.01	1145.5	0.27434	871.09	1173.3	36.459	32.567	0	0	11.68	10.437	-27.47	-20.466	-2.8979	-1.805	27.792	20.801	8.7824	8.6324	0.32221	0.33458	1619.4
2.44	245	60	NaN	-6.2976	26.711	0.12602	-185.35	21.787	2.7688	100.51	-745.1	1145.3	0.24254	871.07	1173.3	37.289	33.291	0	0	11.996	10.75	-27.467	-20.463	-2.7477	-1.8017	27.701	20.797	9.248	8.9483	0.23383	0.33381	1619.5
2.45	246	60	NaN	-6.2644	26.676	0.15277	-185.35	21.784	2.7355	100.56	-745.15	1145.3	0.15313	871.04	1173.3	37.249	33.432	0	0	12.117	10.871	-27.466	-20.463	-2.7093	-1.7979	27.667	20.794	9.408	9.0728	0.20021	0.33136	1619.5
2.46	247	60	NaN	-6.2163	26.696	0.13713	-185.35	21.798	2.7334	100.8	-745	1145.3	0.14206	870.97	1173.3	36.132	31.061	0	0	12.084	10.838	-27.468	-20.465	-2.652	-1.7899	27.686	20.809	9.4324	9.0481	0.21718	0.34441	1619.3
2.47	248	60	NaN	-6.2118	26.676	0.14834	-185.36	21.805	2.7285	100.87	-745.02	1145.3	0.11822	870.93	1173.3	36.48	31.708	0	0	11.821	10.577	-27.475	-20.471	-2.6443	-1.7881	27.666	20.815	9.1766	8.7887	0.19094	0.34391	1619.3
2.48	249	60	NaN	-6.2354	26.633	0.1824	-185.36	21.796	2.7365	100.79	-745.17	1145.3	0.13834	870.93	1173.3	37.847	33.699	0	0	11.777	10.534	-27.477	-20.473	-2.6717	-1.7938	27.624	20.805	9.1055	8.7397	0.14777	0.33157	1619.5
2.49	250	60	NaN	-6.2234	26.638	0.20519	-185.36	21.785	2.7759	100.79	-745.18	1145.3	0.25873	870.93	1173.3	35.555	31.528	0	0	11.818	10.574	-27.477	-20.473	-2.6637	-1.8007	27.629	20.794	9.1542	8.7731	0.15166	0.32077	1619.5
2.5	251	60	NaN	-6.2024	26.665	0.23484	-185.36	21.784	2.7805	100.78	-745.15	1145.3	0.27252	870.87	1173.3	36.535	31.548	0	0	11.944	10.699	-27.477	-20.473	-2.6434	-1.8048	27.655	20.795	9.3006	8.8941	0.17788	0.32214	1619.4
2.51	252	60	NaN	-6.1955	26.684	0.18314	-185.36	21.773	2.7298	100.97	-745.12	1145.3	0.13173	870.84	1173.3	35.613	32.056	0	0	12.095	10.849	-27.477	-20.473	-2.6248	-1.7889	27.674	20.783	9.4705	9.0598	0.19737	0.31047	1619.4
2.52	253	60	NaN	-6.187	26.687	0.20052	-185.35	21.763	2.7516	100.95	-745.18	1145.3	0.20195	870.86	1173.3	35.559	34.291	0	0	12.279	11.031	-27.477	-20.473	-2.6196	-1.7871	27.677	20.773	9.6596	9.2441	0.20017	0.30014	1619.4
2.53	254	60	NaN	-6.1771	26.697	0.1675	-185.35	21.753	2.7154	101.09	-745.2	1145.3	0.12877	870.82	1173.3	36.181	33.383	0	0	12.373	11.124	-27.481	-20.477	-2.6023	-1.7787	27.687	20.763	9.7709	9.3457	0.20619	0.28539	1619.4
2.54	255	60	NaN	-6.1681	26.703	0.15613	-185.35	21.746	2.7182	101.14	-745.24	1145.3	0.16121	870.8	1173.3	36.6	33.31	0	0	12.304	11.056	-27.487	-20.483	-2.5925	-1.7753	27.693	20.756	9.7119	9.2808	0.2059	0.27329	1619.4
2.55	256	60	NaN	-6.1618	26.702	0.15948	-185.34	21.738	2.7163	101.14	-745.31	1145.3	0.18258	870.78	1173.3	36.733	33.901	0	0	12.014	10.768	-27.494	-20.491	-2.587	-1.7701	27.691	20.749	9.4271	8.9983	0.19683	0.25869	1619.5
2.56	257	60	NaN	-6.1582	26.705	0.1684	-185.34	21.724	2.6894	101.15	-745.37	1145.4	0.13611	870.79	1173.3	35.586	31.361	0	0	11.544	10.302	-27.499	-20.495	-2.5819	-1.7597	27.692	20.736	8.9621	8.5426	0.1934	0.24099	1619.6
2.57	258	60	NaN	-6.1562	26.717	0.18455	-185.33	21.711	2.6769	101.15	-745.41	1145.4	0.12013	870.81	1173.3	37.027	31.218	0	0	11.348	10.108	-27.506	-20.502	-2.5792	-1.7502	27.704	20.724	8.7683	8.3574	0.19767	0.22205	1619.6
2.58	259	60	NaN	-6.1554	26.728	0.18556	-185.32	21.72	2.6941	101.18	-745.41	1145.4	0.17106	870.78	1173.3	36.335	31.226	0	0	11.594	10.352	-27.517	-20.514	-2.5794	-1.7473	27.715	20.733	9.0145	8.6045	0.19732	0.21896	1619.6
2.59	260	60	NaN	-6.1592	26.74	0.19809	-185.33	21.695	2.6824	101.2	-745.47	1145.4	0.16036	870.82	1173.2	36.142	32.358	0	0	11.791	10.547	-27.529	-20.525	-2.582	-1.7572	27.724	20.711	9.2093	8.7902	0.19571	0.18576	1619.7
2.6	261	60	NaN	-6.1572	26.741	0.20144	-185.34	21.708	2.6985	101.23	-745.51	1145.4	0.21335	870.79	1173.2	36.077	32.552	0	0	11.942	10.696	-27.539	-20.536	-2.581	-1.7592	27.725	20.724	9.3606	8.9373	0.18559	0.18854	1619.7
2.61	262	60	NaN	-6.1533	26.735	0.21868	-185.34	21.718	2.6675	101.25	-745.59	1145.4	0.14316	870.78	1173.3	35.091	32.882	0	0	11.588	10.346	-27.543	-20.54	-2.5741	-1.7576	27.719	20.734	9.0143	8.5888	0.17549	0.19457	1619.8
2.62	263	60	NaN	-6.1502	26.733	0.20873	-185.34	21.718	2.6788	101.33	-745.64	1145.4	0.1688	870.8	1173.2	35.65	35.241	0	0	11.427	10.186	-27.552	-20.548	-2.569	-1.7594	27.716	20.734	8.8579	8.4269	0.16457	0.18636	1619.8
2.63	264	60	NaN	-6.1502	26.741	0.19269	-185.34	21.715	2.6761	101.42	-745.66	1145.4	0.14648	870.82	1173.2	35.309	31.576	0	0	11.465	10.224	-27.564	-20.561	-2.5652	-1.7587	27.724	20.732	8.8993	8.4648	0.15954	0.17166	1619.9
2.64	265	60	NaN	-6.1507	26.756	0.18971	-185.35	21.715	2.6656	101.47	-745.69	1145.5	0.10374	870.84	1173.2	34.621	30.962	0	0	10.723	9.4883	-27.578	-20.575	-2.5627	-1.7574	27.738	20.733	8.1602	7.731	0.15975	0.15848	1619.9
2.65	266	60	NaN	-6.148	26.77	0.18992	-185.35	21.719	2.7151	101.5	-745.71	1145.5	0.22708	870.86	1173.2	36.288	33.323	0	0	10.397	9.1655	-27.589	-20.585	-2.5634	-1.7642	27.751	20.738	7.8339	7.4013	0.16198	0.15235	1620
2.66	267	60	NaN	-6.1466	26.788	0.18888	-185.36	21.738	2.7376	101.53	-745.73	1145.5	0.28612	870.82	1173.2	34.2	32.994	0	0	10.551	9.3175	-27.597	-20.593	-2.5628	-1.7734	27.77	20.756	7.9878	7.5441	0.17286	0.16341	1620
2.67	268	60	NaN	-6.1376	26.825	0.20069	-185.36	21.744	2.7497	101.53	-745.71	1145.5	0.29362	870.83	1173.3	35.659	32.762	0	0	10.687	9.4526	-27.604	-20.6	-2.5541	-1.7804	27.806	20.763	8.1327	7.6722	0.20203	0.16235	1620
2.68	269	60	NaN	-6.1422	26.844	0.1832	-185.37	21.747	2.7244	101.63	-745.72	1145.5	0.22976	870.84	1173.3	36.555	31.582	0	0	10.89	9.6543	-27.613	-20.609	-2.5531	-1.7804	27.825	20.766	8.3372	7.8739	0.21211	0.15711	1620
2.69	270	60	NaN	-6.1392	26.851	0.19256	-185.37	21.737	2.7084	101.63	-745.75	1145.5	0.18914	870.88	1173.3	35.403	34.445	0	0	12.05	10.804	-27.638	-20.634	-2.5487	-1.7842	27.831	20.757	9.5015	9.0198	0.19363	0.1228	1620.1
2.7	271	60	NaN	-6.1285	26.857	0.19106	-185.38	21.742	2.7053	101.68	-745.78	1145.6	0.18551	870.87	1173.3	33.916	33.403	0	0	13.882	12.62	-27.689	-20.685	-2.536	-1.7867	27.837	20.761	11.346	10.834	0.14833	0.076319	1620.1
2.71	272	60	NaN	-6.1224	26.864	0.18534	-185.38	21.745	2.7234	101.76	-745.8	1145.6	0.25212	870.87	1173.3	35.948	33.203	0	0	16.092	14.811	-27.756	-20.752	-2.5298	-1.7919	27.844	20.765	13.562	13.019	0.08765	0.013072	1620.1
2.72	273	60	NaN	-6.122	26.874	0.18803	-185.39	21.738	2.7426	101.8	-745.81	1145.6	0.32645	870.92	1173.3	35.277	32.862	0	0	16.044	14.763	-27.765	-20.761	-2.5304	-1.7995	27.853	20.758	13.513	12.963	0.088682	-0.0024291	1620.1
2.73	274	60	NaN	-6.1167	26.889	0.19024	-185.4	21.735	2.735	101.85	-745.78	1145.6	0.31207	870.94	1173.3	34.65	32.677	0	0	15.696	14.418	-27.775	-20.772	-2.523	-1.8016	27.868	20.756	13.173	12.616	0.092608	-0.015631	1620.1
2.74	275	60	NaN	-6.1167	26.897	0.19368	-185.4	21.742	2.7538	101.88	-745.78	1145.6	0.36416	870.94	1173.3	35.516	32.249	0	0	15.095	13.822	-27.788	-20.785	-2.5237	-1.8022	27.875	20.763	12.571	12.02	0.087019	-0.021209	1620.1
2.75	276	60	NaN	-6.1076	26.902	0.21207	-185.39	21.754	2.737	101.89	-745.78	1145.6	0.30588	870.92	1173.3	34.421	31.51	0	0	14.65	13.381	-27.8	-20.796	-2.5123	-1.7974	27.881	20.775	12.137	11.583	0.080506	-0.020899	1620.1
2.76	277	60	NaN	-6.1168	26.905	0.20745	-185.4	21.751	2.7429	101.93	-745.79	1145.6	0.32666	870.94	1173.2	37.074	32.617	0	0	14.323	13.057	-27.813	-20.809	-2.5208	-1.8014	27.883	20.773	11.802	11.256	0.070465	-0.035843	1620.2
2.77	278	60	NaN	-6.1187	26.909	0.2013	-185.39	21.752	2.7446	101.98	-745.78	1145.6	0.32253	870.96	1173.2	36.988	32.428	0	0	14.199	12.934	-27.832	-20.828	-2.5206	-1.7918	27.886	20.774	11.678	11.142	0.054342	-0.054075	1620.2
2.78	279	60	NaN	-6.1199	26.909	0.20355	-185.38	21.763	2.7446	102.03	-745.76	1145.6	0.29953	870.95	1173.2	34.417	32.823	0	0	14.051	12.787	-27.852	-20.848	-2.5195	-1.7812	27.887	20.785	11.531	11.006	0.034892	-0.062832	1620.1
2.79	280	60	NaN	-6.1191	26.9	0.22329	-185.38	21.77	2.7587	102.01	-745.76	1145.6	0.31841	870.95	1173.2	36.63	33.406	0	0	13.9	12.637	-27.869	-20.865	-2.5199	-1.778	27.878	20.792	11.38	10.859	0.0091922	-0.072493	1620.1
2.8	281	60	NaN	-6.1163	26.892	0.24303	-185.38	21.768	2.7749	101.99	-745.77	1145.6	0.36121	870.96	1173.2	35.096	32.764	0	0	13.817	12.556	-27.869	-20.865	-2.5193	-1.7811	27.868	20.791	11.298	10.775	-0.00044051	-0.073901	1620.2
2.81	282	60	NaN	-6.1177	26.896	0.23239	-185.39	21.771	2.7558	102.06	-745.73	1145.6	0.31971	870.96	1173.2	37.409	32.984	0	0	14.229	12.963	-27.888	-20.885	-2.5167	-1.7841	27.872	20.794	11.712	11.179	-0.015855	-0.090136	1620.1
2.82	283	60	NaN	-6.1158	26.886	0.24007	-185.38	21.774	2.7286	102.07	-745.73	1145.6	0.22861	870.96	1173.2	37.223	34.303	0	0	14.944	13.673	-27.919	-20.916	-2.5114	-1.7769	27.864	20.797	12.433	11.896	-0.055874	-0.11844	1620.1
2.83	284	60	NaN	-6.112	26.887	0.25564	-185.38	21.773	2.7336	102.05	-745.68	1145.6	0.25353	870.96	1173.2	35.352	30.732	0	0	14.257	12.992	-27.918	-20.914	-2.5089	-1.7809	27.865	20.795	11.748	11.211	-0.052961	-0.11862	1620.1
2.84	285	60	NaN	-6.1155	26.888	0.23288	-185.38	21.785	2.7171	102.13	-745.63	1145.6	0.2057	870.91	1173.3	36.455	31.911	0	0	13.509	12.25	-27.911	-20.907	-2.5076	-1.7698	27.867	20.806	11.001	10.48	-0.044239	-0.10152	1620
2.85	286	60	NaN	-6.1111	26.884	0.23462	-185.39	21.778	2.7332	102.14	-745.61	1145.6	0.2586	870.93	1173.3	36.473	32.959	0	0	14.322	13.056	-27.929	-20.926	-2.505	-1.7794	27.864	20.799	11.817	11.277	-0.065644	-0.12687	1620
2.86	287	60	NaN	-6.1058	26.88	0.23225	-185.39	21.764	2.7244	102.15	-745.58	1145.6	0.23972	870.94	1173.2	36.586	33.355	0	0	13.652	12.392	-27.917	-20.913	-2.4985	-1.7826	27.859	20.785	11.153	10.609	-0.057633	-0.12805	1620
2.87	288	60	NaN	-6.1014	26.873	0.21903	-185.39	21.754	2.717	102.19	-745.56	1145.5	0.21739	870.94	1173.2	37.615	34.55	0	0	12.699	11.447	-27.897	-20.893	-2.4919	-1.78	27.853	20.774	10.207	9.6675	-0.044052	-0.11897	1620
2.88	289	60	NaN	-6.0968	26.867	0.20555	-185.39	21.752	2.7406	102.23	-745.54	1145.5	0.27623	870.96	1173.2	36.848	33.231	0	0	12.906	11.653	-27.898	-20.894	-2.488	-1.7817	27.848	20.771	10.418	9.8709	-0.049631	-0.123	1619.9
2.89	290	60	NaN	-6.0951	26.869	0.1959	-185.39	21.756	2.7439	102.25	-745.49	1145.5	0.27264	870.94	1173.2	35.145	33.098	0	0	13.023	11.769	-27.893	-20.889	-2.4851	-1.7783	27.85	20.775	10.538	9.9905	-0.042439	-0.11346	1619.9
2.9	291	60	NaN	-6.0906	26.863	0.23845	-185.39	21.754	2.7794	102.11	-745.51	1145.5	0.35762	870.92	1173.2	35.216	33.529	0	0	13.102	11.846	-27.885	-20.881	-2.4887	-1.7926	27.842	20.775	10.613	10.054	-0.043166	-0.1066	1619.9
2.91	292	60	NaN	-6.0874	26.852	0.19849	-185.39	21.757	2.7169	102.23	-745.47	1145.5	0.16522	870.9	1173.2	36.703	32.817	0	0	13.367	12.11	-27.897	-20.894	-2.4742	-1.7793	27.833	20.776	10.893	10.33	-0.064786	-0.11728	1619.8
2.92	293	60	NaN	-6.0834	26.844	0.21245	-185.39	21.758	2.6971	102.19	-745.48	1145.5	0.08464	870.9	1173.2	35.871	32.322	0	0	13.271	12.015	-27.896	-20.893	-2.469	-1.7772	27.825	20.776	10.802	10.237	-0.071526	-0.11629	1619.8
2.93	294	60	NaN	-6.0845	26.843	0.21642	-185.39	21.76	2.7109	102.18	-745.47	1145.5	0.098354	870.9	1173.2	35.326	32.374	0	0	12.249	11.001	-27.854	-20.851	-2.4708	-1.7772	27.824	20.779	9.7782	9.2239	-0.030493	-0.072055	1619.8
2.94	295	60	NaN	-6.09	26.838	0.21191	-185.39	21.768	2.7286	102.21	-745.48	1145.5	0.12026	870.89	1173.2	35.66	35.73	0	0	11.732	10.489	-27.835	-20.832	-2.476	-1.7758	27.82	20.786	9.2561	8.7129	-0.015666	-0.045536	1619.8
2.95	296	60	NaN	-6.0955	26.841	0.20083	-185.39	21.774	2.7418	102.26	-745.47	1145.5	0.12672	870.87	1173.2	36.097	31.288	0	0	11.237	9.9983	-27.826	-20.822	-2.4798	-1.7732	27.822	20.793	8.7575	8.2251	-0.0039452	-0.029248	1619.8
2.96	297	60	NaN	-6.0983	26.854	0.19125	-185.39	21.777	2.7435	102.3	-745.42	1145.5	0.098329	870.86	1173.2	35.578	34.236	0	0	10.457	9.2249	-27.826	-20.822	-2.4801	-1.7669	27.834	20.796	7.977	7.458	0.0085203	-0.026307	1619.7
2.97	298	60	NaN	-6.1006	26.845	0.21494	-185.37	21.78	2.7151	102.25	-745.47	1145.5	-0.019689	870.85	1173.2	35.133	32.882	0	0	10.082	8.8529	-27.818	-20.814	-2.4802	-1.7526	27.827	20.799	7.6017	7.1004	0.0088532	-0.015119	1619.8
2.98	299	60	NaN	-6.1011	26.855	0.23232	-185.37	21.751	2.7623	102.22	-745.46	1145.5	0.091969	870.91	1173.2	32.865	33.268	0	0	9.8212	8.5945	-27.807	-20.804	-2.4858	-1.7561	27.833	20.773	7.3354	6.8384	0.026118	-0.030464	1619.8
2.99	300	60	NaN	-6.1095	26.858	0.23712	-185.37	21.776	2.7346	102.24	-745.49	1145.6	-0.022273	870.85	1173.2	35.886	32.88	0	0	9.7016	8.476	-27.8	-20.796	-2.4894	-1.7464	27.837	20.797	7.2123	6.7296	0.037196	0.00031378	1619.8
3	301	60	NaN	-6.1228	26.864	0.21973	-185.35	21.771	2.7054	102.33	-745.53	1145.6	-0.14192	870.86	1173.2	35.034	34.116	0	0	9.5719	8.3474	-27.797	-20.794	-2.4955	-1.7223	27.843	20.792	7.0764	6.6251	0.045217	-0.0021255	1619.9
3.01	302	60	NaN	-6.1285	26.864	0.23504	-185.35	21.768	2.7265	102.31	-745.59	1145.6	-0.11127	870.86	1173.2	35.448	33.976	0	0	9.3948	8.1719	-27.801	-20.798	-2.503	-1.7197	27.842	20.789	6.8918	6.4522	0.040403	-0.0081535	1619.9
3.02	303	60	NaN	-6.1306	26.871	0.25154	-185.34	21.773	2.7463	102.27	-745.63	1145.6	-0.081324	870.84	1173.2	34.05	30.789	0	0	9.6786	8.4532	-27.802	-20.798	-2.5074	-1.7193	27.849	20.795	7.1712	6.7339	0.046764	-0.0028515	1619.9
3.03	304	60	NaN	-6.1388	26.887	0.25658	-185.33	21.777	2.7355	102.27	-745.66	1145.6	-0.1445	870.82	1173.2	36.748	35.21	0	0	9.7291	8.5032	-27.804	-20.8	-2.5137	-1.7058	27.864	20.8	7.2154	6.7974	0.060523	-0.00014995	1620
3.04	305	60	NaN	-6.1515	26.899	0.2709	-185.32	21.773	2.7237	102.23	-745.72	1145.6	-0.21353	870.82	1173.3	37.827	32.86	0	0	9.2408	8.0192	-27.809	-20.806	-2.5253	-1.6929	27.876	20.796	6.7155	6.3263	0.066478	-0.0092165	1620
3.05	306	60	NaN	-6.15	26.903	0.29203	-185.32	21.763	2.7456	102.15	-745.78	1145.7	-0.16829	870.84	1173.2	36.374	33.863	0	0	9.4911	8.2673	-27.809	-20.805	-2.5283	-1.7024	27.879	20.788	6.9628	6.5649	0.069966	-0.017116	1620.1
3.06	307	60	NaN	-6.1552	26.905	0.29485	-185.32	21.766	2.7413	102.15	-745.86	1145.7	-0.21156	870.84	1173.2	37.68	32.504	0	0	9.8723	8.6452	-27.807	-20.804	-2.5324	-1.6964	27.881	20.791	7.3399	6.9488	0.073358	-0.012768	1620.2
3.07	308	60	NaN	-6.1624	26.92	0.29371	-185.31	21.78	2.692	102.11	-745.92	1145.7	-0.38046	870.79	1173.3	35.504	30.567	0	0	10.375	9.1432	-27.81	-20.806	-2.5351	-1.682	27.896	20.805	7.8396	7.4612	0.085953	-0.0015686	1620.2
3.08	309	60	NaN	-6.1688	26.934	0.28595	-185.32	21.781	2.7236	102.1	-745.97	1145.7	-0.31262	870.79	1173.3	35.456	32.746	0	0	10.835	9.5999	-27.817	-20.813	-2.5441	-1.6905	27.908	20.806	8.2913	7.9094	0.091392	-0.0069268	1620.2
3.09	310	60	NaN	-6.1742	26.943	0.26834	-185.32	21.776	2.7339	102.11	-746	1145.7	-0.30901	870.79	1173.3	36.185	33.897	0	0	11.239	9.9998	-27.829	-20.825	-2.5495	-1.6937	27.917	20.802	8.6894	8.3061	0.088536	-0.02267	1620.3
3.1	311	60	NaN	-6.1772	26.955	0.2572	-185.32	21.775	2.724	102.08	-746.03	1145.7	-0.37984	870.79	1173.3	35.418	31.623	0	0	11.204	9.9653	-27.834	-20.831	-2.551	-1.6905	27.929	20.8	8.653	8.2748	0.094853	-0.030197	1620.3
3.11	312	60	NaN	-6.1584	26.98	0.27571	-185.32	21.774	2.7287	102.02	-746.04	1145.8	-0.4139	870.79	1173.3	37.084	33.371	0	0	11.195	9.9561	-27.841	-20.837	-2.5334	-1.6907	27.952	20.802	8.6613	8.2654	0.11094	-0.035471	1620.3
3.12	313	60	NaN	-6.126	27.003	0.30646	-185.32	21.775	2.7504	101.95	-746.02	1145.9	-0.38768	870.78	1173.3	38.143	32.677	0	0	11.251	10.012	-27.85	-20.846	-2.5041	-1.6969	27.972	20.806	8.7469	8.315	0.12243	-0.040427	1620.3
3.13	314	60	NaN	-6.1773	26.966	0.25699	-185.32	21.789	2.7558	101.93	-746.14	1145.7	-0.422	870.76	1173.3	34.269	34.137	0	0	11.291	10.052	-27.853	-20.849	-2.5551	-1.6982	27.94	20.816	8.7363	8.3538	0.087163	-0.032991	1620.4
3.14	315	60	NaN	-6.1843	26.965	0.24886	-185.31	21.775	2.7308	101.92	-746.17	1145.7	-0.49799	870.78	1173.3	37.829	32.007	0	0	11.318	10.078	-27.855	-20.851	-2.5602	-1.6848	27.938	20.802	8.7579	8.3936	0.083494	-0.048904	1620.4
3.15	316	60	NaN	-6.3378	27.023	0.20511	-185.32	21.786	2.7567	101.75	-746.16	1145.9	-0.46044	870.75	1173.3	39.399	31.498	0	0	11.044	9.8069	-27.854	-20.85	-2.7207	-1.7041	27.992	20.816	8.3235	8.1029	0.13825	-0.033597	1620.4
3.16	317	60	NaN	-6.2499	26.977	0.20903	-185.31	21.759	2.7978	101.85	-746.19	1145.8	-0.35858	870.82	1173.2	38.234	33.359	0	0	10.839	9.6039	-27.852	-20.849	-2.6332	-1.6976	27.948	20.788	8.2063	7.9063	0.09551	-0.061059	1620.5
3.17	318	60	NaN	-6.1584	26.964	0.23755	-185.3	21.748	2.7897	101.9	-746.15	1145.8	-0.40054	870.84	1173.2	35.932	32.754	0	0	10.71	9.4759	-27.851	-20.847	-2.5384	-1.6787	27.935	20.777	8.172	7.7972	0.084013	-0.069845	1620.4
3.18	319	60	NaN	-6.1619	26.957	0.23492	-185.29	21.746	2.7735	101.87	-746.15	1145.8	-0.4644	870.82	1173.2	38.742	33.241	0	0	11.294	10.055	-27.841	-20.837	-2.5406	-1.6648	27.928	20.775	8.7534	8.3897	0.087329	-0.062075	1620.4
3.19	320	60	NaN	-6.2059	26.929	0.20023	-185.28	21.74	2.7728	101.86	-746.2	1145.7	-0.46621	870.83	1173.2	40.137	33.687	0	0	11.681	10.438	-27.838	-20.835	-2.5849	-1.6624	27.903	20.765	9.0957	8.7753	0.064915	-0.069051	1620.5
3.2	321	60	NaN	-6.2172	26.931	0.18559	-185.29	21.743	2.7418	101.88	-746.18	1145.7	-0.54217	870.84	1173.2	35.572	33.225	0	0	11.879	10.634	-27.843	-20.839	-2.5928	-1.662	27.906	20.768	9.2859	8.9721	0.063267	-0.070417	1620.5
3.21	322	60	NaN	-6.2238	26.922	0.18602	-185.27	21.767	2.6717	101.86	-746.17	1145.6	-0.75484	870.77	1173.3	37.094	34.13	0	0	11.484	10.243	-27.845	-20.841	-2.5927	-1.6385	27.9	20.789	8.8916	8.6046	0.054933	-0.051525	1620.4
3.22	323	60	NaN	-6.2212	26.924	0.20639	-185.27	21.768	2.7095	101.77	-746.14	1145.6	-0.64691	870.77	1173.3	35.668	34.111	0	0	11.108	9.87	-27.845	-20.841	-2.5969	-1.6457	27.902	20.79	8.511	8.2243	0.056591	-0.051356	1620.4
3.23	324	60	NaN	-6.2299	26.924	0.2127	-185.26	21.755	2.7275	101.73	-746.14	1145.7	-0.61232	870.79	1173.3	36.732	32.296	0	0	10.889	9.6534	-27.832	-20.828	-2.6083	-1.6414	27.902	20.778	8.2811	8.012	0.070214	-0.049914	1620.4
3.24	325	60	NaN	-6.2365	26.934	0.19777	-185.26	21.761	2.7288	101.75	-746.1	1145.7	-0.61462	870.79	1173.3	36.585	31.42	0	0	10.375	9.1439	-27.821	-20.817	-2.6139	-1.6345	27.911	20.783	7.7616	7.5094	0.090522	-0.034225	1620.4
3.25	326	60	NaN	-6.2467	26.94	0.17719	-185.25	21.766	2.7256	101.78	-746.05	1145.7	-0.62494	870.8	1173.3	36.721	32.416	0	0	9.7815	8.5552	-27.812	-20.808	-2.6227	-1.6259	27.919	20.787	7.1588	6.9293	0.10686	-0.021034	1620.3
3.26	327	60	NaN	-6.2562	26.931	0.19961	-185.25	21.757	2.7277	101.69	-746.08	1145.7	-0.62086	870.84	1173.3	38.045	32.565	0	0	10.343	9.1114	-27.796	-20.793	-2.6358	-1.6278	27.909	20.778	7.7068	7.4836	0.11268	-0.014231	1620.4
3.27	328	60	NaN	-6.263	26.923	0.22964	-185.25	21.745	2.7292	101.57	-746.13	1145.7	-0.62648	870.88	1173.3	35.188	32.63	0	0	10.408	9.1766	-27.788	-20.785	-2.6466	-1.6333	27.899	20.768	7.7618	7.5433	0.1112	-0.016529	1620.5
3.28	329	60	NaN	-6.2739	26.943	0.1677	-185.24	21.755	2.7149	101.68	-746	1145.7	-0.6892	870.87	1173.4	36.644	34.041	0	0	10.126	8.8966	-27.785	-20.781	-2.651	-1.616	27.922	20.776	7.475	7.2807	0.13735	-0.0053184	1620.3
3.29	330	60	NaN	-6.2817	26.952	0.13961	-185.23	21.772	2.6986	101.74	-745.93	1145.7	-0.74282	870.83	1173.4	35.326	32.931	0	0	9.8469	8.62	-27.777	-20.774	-2.6547	-1.5982	27.932	20.792	7.1923	7.0219	0.15519	0.0186	1620.2
3.3	331	60	NaN	-6.2847	26.943	0.14128	-185.22	21.752	2.7267	101.7	-745.93	1145.7	-0.67417	870.91	1173.4	37.561	32.88	0	0	9.5179	8.2938	-27.767	-20.763	-2.6616	-1.5997	27.923	20.773	6.8563	6.6942	0.15599	0.0093913	1620.3
3.31	332	60	NaN	-6.2974	26.942	0.12452	-185.21	21.761	2.7459	101.7	-745.9	1145.7	-0.63085	870.95	1173.4	36.88	31.849	0	0	8.9767	7.7574	-27.746	-20.742	-2.676	-1.5936	27.922	20.781	6.3006	6.1638	0.17598	0.03857	1620.3
3.32	333	60	NaN	-6.3073	26.936	0.10405	-185.21	21.768	2.7667	101.71	-745.85	1145.7	-0.5669	870.99	1173.4	36.145	32.727	0	0	8.6866	7.4698	-27.739	-20.735	-2.6876	-1.5907	27.917	20.788	5.999	5.8792	0.1778	0.052358	1620.3
3.33	334	60	NaN	-6.3191	26.923	0.092657	-185.2	21.776	2.7647	101.7	-745.84	1145.6	-0.56421	871.01	1173.4	36.715	34.327	0	0	8.5038	7.2886	-27.739	-20.735	-2.6999	-1.5839	27.904	20.795	5.8038	5.7047	0.16506	0.060255	1620.3
3.34	335	60	NaN	-6.3276	26.912	0.091554	-185.2	21.784	2.7668	101.67	-745.81	1145.6	-0.54566	871.03	1173.4	37.665	34.883	0	0	8.2702	7.0571	-27.736	-20.732	-2.7103	-1.5785	27.893	20.803	5.5599	5.4786	0.15693	0.070922	1620.3
3.35	336	60	NaN	-6.3303	26.907	0.090787	-185.2	21.791	2.7922	101.65	-745.75	1145.6	-0.44499	871.09	1173.4	37.436	33.02	0	0	7.7678	6.559	-27.733	-20.729	-2.7172	-1.5829	27.888	20.81	5.0506	4.9762	0.15527	0.080795	1620.3
3.36	337	60	NaN	-6.3372	26.892	0.082385	-185.2	21.799	2.8016	101.67	-745.67	1145.6	-0.37766	871.15	1173.4	36.561	32.973	0	0	7.1787	5.9751	-27.73	-20.726	-2.7258	-1.5915	27.874	20.818	4.4529	4.3836	0.14428	0.091335	1620.3
3.37	338	60	NaN	-6.3371	26.873	0.091705	-185.2	21.805	2.7979	101.64	-745.65	1145.6	-0.38406	871.18	1173.4	35.237	31.321	0	0	6.8859	5.6849	-27.726	-20.722	-2.7266	-1.5924	27.855	20.823	4.1593	4.0924	0.12914	0.10055	1620.3
3.38	339	60	NaN	-6.3371	26.857	0.087858	-185.2	21.808	2.7958	101.66	-745.6	1145.6	-0.37638	871.23	1173.4	36.652	33.109	0	0	6.7037	5.5042	-27.722	-20.718	-2.7259	-1.593	27.841	20.824	3.9778	3.9113	0.11923	0.10575	1620.3
3.39	340	60	NaN	-6.3223	26.832	0.10812	-185.2	21.821	2.8045	101.63	-745.58	1145.6	-0.3554	871.24	1173.4	36.039	31.475	0	0	6.8277	5.6272	-27.718	-20.715	-2.713	-1.5899	27.816	20.836	4.1147	4.0373	0.098296	0.12174	1620.3
3.4	341	60	NaN	-6.3224	26.791	0.12738	-185.2	21.822	2.8215	101.6	-745.59	1145.5	-0.30829	871.3	1173.4	36.455	32.537	0	0	7.0116	5.8094	-27.717	-20.713	-2.7161	-1.5911	27.776	20.837	4.2955	4.2183	0.05977	0.12388	1620.3
3.41	342	60	NaN	-6.3279	26.762	0.13338	-185.2	21.828	2.8201	101.58	-745.56	1145.5	-0.31207	871.35	1173.4	36.226	33.203	0	0	7.392	6.1865	-27.717	-20.714	-2.7221	-1.5925	27.749	20.841	4.6699	4.594	0.031925	0.12692	1620.4
3.42	343	60	NaN	-6.3275	26.749	0.14106	-185.21	21.829	2.8333	101.55	-745.52	1145.5	-0.27178	871.38	1173.4	36.752	33.22	0	0	8.3114	7.0979	-27.724	-20.72	-2.7239	-1.603	27.738	20.841	5.5875	5.4949	0.014118	0.12066	1620.3
3.43	344	60	NaN	-6.3232	26.737	0.15811	-185.22	21.812	2.8732	101.51	-745.51	1145.5	-0.15032	871.45	1173.4	38.102	32.707	0	0	8.2038	6.9912	-27.742	-20.739	-2.7256	-1.6232	27.724	20.824	5.4782	5.3681	-0.018236	0.085274	1620.4
3.44	345	60	NaN	-6.325	26.717	0.15928	-185.23	21.8	2.8563	101.51	-745.51	1145.5	-0.18746	871.52	1173.4	35.562	33.316	0	0	7.727	6.5186	-27.766	-20.762	-2.7264	-1.6278	27.706	20.811	5.0006	4.8909	-0.059959	0.048827	1620.5
3.45	346	60	NaN	-6.3195	26.703	0.1729	-185.24	21.805	2.8449	101.46	-745.52	1145.4	-0.1878	871.54	1173.4	35.752	32.947	0	0	7.2503	6.046	-27.789	-20.786	-2.7227	-1.6384	27.692	20.816	4.5276	4.4077	-0.096987	0.030314	1620.5
3.46	347	60	NaN	-6.3127	26.705	0.16604	-185.23	21.804	2.8366	101.47	-745.51	1145.4	-0.2226	871.56	1173.4	36.52	33.432	0	0	6.7735	5.5734	-27.813	-20.809	-2.7141	-1.6308	27.695	20.815	4.0594	3.9426	-0.11822	0.0054857	1620.5
3.47	348	60	NaN	-6.3171	26.713	0.14147	-185.24	21.809	2.839	101.52	-745.48	1145.4	-0.18858	871.58	1173.5	37.72	32.555	0	0	6.2967	5.1008	-27.836	-20.832	-2.7181	-1.6411	27.704	20.818	3.5787	3.4597	-0.13244	-0.014439	1620.5
3.48	349	60	NaN	-6.3201	26.715	0.13849	-185.25	21.798	2.8433	101.5	-745.49	1145.4	-0.15847	871.64	1173.4	35.425	33.796	0	0	5.82	4.6282	-27.86	-20.856	-2.723	-1.6487	27.706	20.807	3.097	2.9795	-0.15375	-0.048617	1620.6
3.49	350	60	NaN	-6.3203	26.718	0.12907	-185.24	21.806	2.8198	101.5	-745.51	1145.4	-0.20961	871.66	1173.5	35.455	33.63	0	0	5.3432	4.1556	-27.883	-20.879	-2.7214	-1.6436	27.709	20.815	2.6218	2.512	-0.17365	-0.064302	1620.6
3.5	351	60	NaN	-6.3193	26.725	0.11832	-185.24	21.823	2.7967	101.51	-745.52	1145.4	-0.25535	871.67	1173.5	38.014	32.795	0	0	4.8665	3.683	-27.906	-20.903	-2.7186	-1.6425	27.717	20.831	2.1479	2.0405	-0.18967	-0.07203	1620.6
3.51	352	60	NaN	-6.3189	26.733	0.12836	-185.25	21.814	2.8077	101.45	-745.54	1145.4	-0.20827	871.72	1173.4	35.338	31.429	0	0	4.3897	3.2104	-27.93	-20.926	-2.7222	-1.6557	27.724	20.824	1.6675	1.5547	-0.20624	-0.10237	1620.7
3.52	353	60	NaN	-6.3246	26.745	0.12248	-185.25	21.816	2.7962	101.42	-745.56	1145.5	-0.23155	871.75	1173.4	36.182	32.573	0	0	3.9129	2.7378	-27.953	-20.95	-2.728	-1.6502	27.735	20.826	1.1849	1.0876	-0.21859	-0.12364	1620.7
3.53	354	60	NaN	-6.3416	26.758	0.10051	-185.26	21.833	2.7679	101.49	-745.59	1145.5	-0.27685	871.73	1173.5	36.993	32.347	0	0	3.4362	2.2652	-27.977	-20.973	-2.741	-1.6566	27.747	20.844	0.69518	0.6086	-0.22937	-0.1294	1620.8
3.54	355	60	NaN	-6.3457	26.763	0.1049	-185.26	21.828	2.7722	101.48	-745.63	1145.5	-0.26409	871.77	1173.4	35.497	34.474	0	0	2.9594	1.7926	-28	-20.996	-2.7462	-1.6627	27.752	20.839	0.21319	0.12986	-0.2484	-0.15705	1620.8
3.55	356	60	NaN	-6.3513	26.767	0.10735	-185.27	21.825	2.7743	101.46	-745.66	1145.5	-0.26296	871.8	1173.4	35.469	31.937	0	0	2.4826	1.32	-28.024	-21.02	-2.7525	-1.6665	27.755	20.836	-0.26984	-0.34645	-0.26814	-0.18385	1620.9
3.56	357	60	NaN	-6.3602	26.781	0.11332	-185.27	21.834	2.7753	101.44	-745.67	1145.5	-0.25364	871.79	1173.5	35.207	32.666	0	0	2.0059	0.84739	-28.047	-21.043	-2.7627	-1.6746	27.77	20.846	-0.75686	-0.82717	-0.27732	-0.19761	1620.9
3.57	358	60	NaN	-6.3746	26.801	0.10305	-185.28	21.829	2.8	101.46	-745.66	1145.5	-0.17619	871.82	1173.5	35.702	33.001	0	0	1.5291	0.37479	-28.07	-21.067	-2.7792	-1.682	27.788	20.842	-1.2501	-1.3072	-0.28259	-0.22519	1620.9
3.58	359	60	NaN	-6.392	26.814	0.082834	-185.28	21.822	2.813	101.5	-745.67	1145.5	-0.13195	871.85	1173.4	35.539	31.394	0	0	1.0523	-0.097814	-28.094	-21.09	-2.7966	-1.6833	27.8	20.835	-1.7443	-1.7811	-0.29347	-0.25517	1621
3.59	360	60	NaN	-6.4069	26.82	0.080796	-185.28	21.84	2.7797	101.5	-745.72	1145.5	-0.21223	871.82	1173.5	36.447	32.599	0	0	0.57557	-0.57042	-28.117	-21.114	-2.8087	-1.684	27.807	20.852	-2.2331	-2.2544	-0.30982	-0.26113	1621
3.6	361	60	NaN	-6.4167	26.833	0.090172	-185.29	21.828	2.8034	101.47	-745.76	1145.5	-0.13741	871.86	1173.5	35.759	32.228	0	0	0.09881	-1.043	-28.141	-21.137	-2.8225	-1.6997	27.819	20.841	-2.7237	-2.7428	-0.32121	-0.29604	1621
3.61	362	60	NaN	-6.4289	26.838	0.10559	-185.3	21.845	2.7451	101.41	-745.81	1145.6	-0.27288	871.81	1173.5	37.415	32.137	0	0	-0.37795	-1.5156	-28.164	-21.16	-2.832	-1.7013	27.825	20.859	-3.2099	-3.2169	-0.33885	-0.30176	1621
3.62	363	60	NaN	-6.4351	26.855	0.087762	-185.31	21.83	2.7633	101.45	-745.78	1145.6	-0.18543	871.85	1173.5	35.749	33.42	0	0	-0.81056	-1.9445	-28.138	-21.134	-2.8398	-1.7183	27.841	20.844	-3.6504	-3.6627	-0.29669	-0.29022	1621.1
3.63	364	60	NaN	-6.4405	26.874	0.068906	-185.33	21.821	2.7449	101.49	-745.75	1145.6	-0.18674	871.84	1173.5	35.104	34.276	0	0	-1.1976	-2.3281	-28.061	-21.057	-2.8438	-1.7318	27.861	20.835	-4.0414	-4.06	-0.19985	-0.22215	1621
3.64	365	60	NaN	-6.5263	26.922	0.077684	-185.35	21.817	2.7458	101.31	-745.74	1145.7	-0.12529	871.85	1173.5	36.136	32.012	0	0	-1.5847	-2.7118	-27.983	-20.979	-2.9383	-1.7593	27.904	20.834	-4.523	-4.4711	-0.078885	-0.14526	1621
3.65	366	60	NaN	-6.5947	26.951	0.093646	-185.36	21.813	2.7555	101.13	-745.76	1145.8	-0.041313	871.87	1173.5	33.759	32.154	0	0	-0.39089	-1.5285	-27.914	-20.91	-3.016	-1.7853	27.931	20.833	-3.4069	-3.3137	0.017569	-0.076549	1621
3.66	367	60	NaN	-6.5904	26.945	0.094156	-185.38	21.816	2.7266	101.12	-745.77	1145.8	-0.070741	871.85	1173.5	35.055	32.956	0	0	2.5679	1.4045	-27.853	-20.849	-3.011	-1.7958	27.925	20.835	-0.44308	-0.39126	0.072057	-0.014158	1621
3.67	368	60	NaN	-6.5832	26.938	0.086235	-185.39	21.825	2.6696	101.12	-745.76	1145.8	-0.17863	871.8	1173.5	33.67	33.673	0	0	-1.9174	-3.0416	-27.768	-20.764	-2.9996	-1.8028	27.919	20.844	-4.917	-4.8444	0.15136	0.080621	1621
3.68	369	60	NaN	-6.576	26.931	0.090204	-185.4	21.805	2.7266	101.07	-745.74	1145.8	0.02854	871.82	1173.5	35.821	34.209	0	0	-4.4931	-5.5949	-27.711	-20.707	-3.0018	-1.8265	27.91	20.826	-7.4949	-7.4214	0.19929	0.11829	1621
3.69	370	60	NaN	-6.5781	26.923	0.080948	-185.41	21.807	2.7229	101.08	-745.71	1145.7	0.043534	871.78	1173.5	36.604	32.599	0	0	-4.4511	-5.5532	-27.691	-20.687	-3.0037	-1.8374	27.903	20.827	-7.4548	-7.3905	0.21294	0.14045	1620.9
3.7	371	60	NaN	-6.4462	26.842	0.056465	-185.42	21.822	2.7003	101.36	-745.7	1145.5	0.013772	871.71	1173.5	35.672	31.739	0	0	0.71258	-0.43461	-27.661	-20.657	-2.8608	-1.832	27.83	20.834	-2.1483	-2.2666	0.16854	0.17697	1620.8
3.71	372	60	NaN	-6.4136	26.816	0.054526	-185.42	21.817	2.6933	101.41	-745.7	1145.5	0.010138	871.7	1173.5	35.324	33.131	0	0	9.4753	8.2516	-27.622	-20.618	-2.8263	-1.831	27.805	20.827	6.649	6.4206	0.18262	0.20908	1620.8
3.72	373	60	NaN	-6.4093	26.798	0.063054	-185.42	21.796	2.7182	101.36	-745.68	1145.5	0.10312	871.71	1173.5	32.567	32.877	0	0	13.356	12.098	-27.537	-20.533	-2.827	-1.8398	27.786	20.807	10.529	10.259	0.24966	0.27424	1620.8
3.73	374	60	NaN	-6.4007	26.778	0.069868	-185.43	21.78	2.7164	101.31	-745.65	1145.5	0.1251	871.68	1173.4	37.054	33.869	0	0	15.028	13.756	-27.506	-20.502	-2.8208	-1.8457	27.767	20.792	12.207	11.91	0.26118	0.28995	1620.7
3.74	375	60	NaN	-6.397	26.766	0.076104	-185.42	21.779	2.6794	101.26	-745.61	1145.5	0.040614	871.62	1173.4	36.357	32.583	0	0	14.877	13.606	-27.518	-20.515	-2.8158	-1.8425	27.755	20.79	12.061	11.763	0.23673	0.27507	1620.6
3.75	376	60	NaN	-6.3958	26.752	0.087579	-185.42	21.77	2.6952	101.21	-745.59	1145.4	0.10417	871.6	1173.4	34.288	31.22	0	0	14.36	13.094	-27.518	-20.514	-2.8185	-1.843	27.742	20.78	11.542	11.251	0.22362	0.26591	1620.6
3.76	377	60	NaN	-6.3859	26.74	0.088144	-185.42	21.711	2.782	101.19	-745.54	1145.5	0.38244	871.65	1173.4	36.504	33.075	0	0	13.842	12.58	-27.519	-20.516	-2.819	-1.8575	27.727	20.724	11.023	10.723	0.20827	0.20876	1620.6
3.77	378	60	NaN	-6.3938	26.73	0.070842	-185.42	21.721	2.7411	101.22	-745.52	1145.4	0.2866	871.57	1173.4	37.141	32.906	0	0	13.322	12.065	-27.522	-20.518	-2.8222	-1.8529	27.719	20.732	10.5	10.212	0.19712	0.21384	1620.5
3.78	379	60	NaN	-6.3952	26.719	0.067457	-185.41	21.701	2.7335	101.23	-745.49	1145.4	0.27893	871.55	1173.4	34.589	32.282	0	0	12.926	11.672	-27.529	-20.525	-2.8228	-1.8412	27.708	20.712	10.103	9.8313	0.17939	0.1869	1620.4
3.79	380	60	NaN	-6.3924	26.705	0.089918	-185.41	21.695	2.7447	101.16	-745.5	1145.4	0.33702	871.52	1173.4	33.301	33.503	0	0	12.612	11.361	-27.539	-20.535	-2.8244	-1.8467	27.695	20.705	9.788	9.5147	0.15563	0.1696	1620.4
3.8	381	60	NaN	-6.397	26.699	0.09391	-185.41	21.689	2.7181	101.14	-745.47	1145.4	0.2752	871.46	1173.4	37.215	35.523	0	0	12.368	11.119	-27.55	-20.547	-2.8276	-1.841	27.689	20.699	9.5407	9.2784	0.13844	0.15176	1620.3
3.81	382	60	NaN	-6.4067	26.693	0.095415	-185.41	21.679	2.6989	101.12	-745.45	1145.4	0.22709	871.42	1173.4	36.212	32.218	0	0	12.244	10.996	-27.555	-20.552	-2.8361	-1.8355	27.683	20.688	9.4075	9.1603	0.12788	0.1367	1620.3
3.82	383	60	NaN	-6.4148	26.684	0.099619	-185.41	21.666	2.7243	101.1	-745.45	1145.4	0.31451	871.41	1173.4	33.919	32.812	0	0	12.16	10.913	-27.557	-20.553	-2.8479	-1.8449	27.675	20.675	9.312	9.0679	0.11746	0.12198	1620.2
3.83	384	60	NaN	-6.4215	26.688	0.068323	-185.42	21.648	2.7249	101.2	-745.4	1145.4	0.33449	871.42	1173.4	34.697	32.734	0	0	11.837	10.593	-27.567	-20.563	-2.8516	-1.8461	27.679	20.658	8.9859	8.747	0.11157	0.094093	1620.2
3.84	385	60	NaN	-6.4185	26.678	0.13982	-185.42	21.642	2.6788	101.01	-745.46	1145.4	0.21773	871.38	1173.4	35.812	33.859	0	0	11.471	10.23	-27.574	-20.571	-2.8514	-1.8497	27.668	20.652	8.62	8.3806	0.09395	0.081812	1620.2
3.85	386	60	NaN	-6.4232	26.698	0.13818	-185.41	21.64	2.6826	101	-745.38	1145.4	0.23002	871.33	1173.4	34.734	33.118	0	0	11.076	9.8388	-27.579	-20.576	-2.8566	-1.8435	27.687	20.651	8.2197	7.9953	0.1077	0.074957	1620.1
3.86	387	60	NaN	-6.4332	26.698	0.1113	-185.41	21.649	2.6802	101.07	-745.38	1145.4	0.23453	871.27	1173.4	35.684	30.15	0	0	10.013	8.7847	-27.58	-20.576	-2.864	-1.8449	27.687	20.659	7.1491	6.9399	0.10692	0.082733	1620
3.87	388	60	NaN	-6.4411	26.692	0.1035	-185.42	21.632	2.6744	101.09	-745.39	1145.4	0.24931	871.28	1173.4	34.78	33.032	0	0	8.9181	7.6993	-27.58	-20.576	-2.8718	-1.849	27.682	20.642	6.0463	5.8503	0.10194	0.06635	1620.1
3.88	389	60	NaN	-6.4434	26.692	0.11103	-185.42	21.618	2.6886	101.07	-745.4	1145.4	0.31357	871.3	1173.4	35.244	32.368	0	0	8.6778	7.4611	-27.581	-20.577	-2.8773	-1.8549	27.681	20.629	5.8004	5.6062	0.099781	0.051746	1620.1
3.89	390	60	NaN	-6.4453	26.696	0.11668	-185.42	21.615	2.6811	101.05	-745.4	1145.4	0.30825	871.29	1173.4	35.34	31.15	0	0	8.4245	7.21	-27.587	-20.583	-2.8797	-1.8548	27.684	20.627	5.5448	5.3552	0.097892	0.043968	1620.1
3.9	391	60	NaN	-6.4516	26.702	0.11395	-185.42	21.613	2.6329	101.05	-745.4	1145.4	0.19111	871.27	1173.3	34.008	31.385	0	0	8.0097	6.7988	-27.594	-20.59	-2.8818	-1.8457	27.69	20.626	5.1279	4.9531	0.096175	0.035681	1620.1
3.91	392	60	NaN	-6.459	26.71	0.11308	-185.41	21.618	2.6306	101.05	-745.38	1145.4	0.19962	871.26	1173.4	34.971	32.827	0	0	6.9176	5.7163	-27.599	-20.595	-2.8892	-1.8395	27.698	20.631	4.0284	3.8768	0.098864	0.035394	1620
3.92	393	60	NaN	-6.469	26.714	0.11588	-185.41	21.617	2.6438	101.06	-745.38	1145.4	0.2586	871.26	1173.3	36.414	33.321	0	0	6.3393	5.143	-27.61	-20.607	-2.9012	-1.8411	27.701	20.629	3.438	3.3018	0.09091	0.022705	1620
3.93	394	60	NaN	-6.4674	26.712	0.11936	-185.41	21.63	2.5947	101.06	-745.39	1145.4	0.12891	871.22	1173.4	35.698	33.28	0	0	6.0021	4.8088	-27.625	-20.621	-2.895	-1.8334	27.699	20.642	3.1071	2.9754	0.074744	0.021153	1620
3.94	395	60	NaN	-6.4581	26.704	0.13871	-185.41	21.63	2.6129	101.02	-745.42	1145.4	0.18972	871.22	1173.4	37.858	31.591	0	0	5.993	4.7997	-27.633	-20.629	-2.8893	-1.8388	27.692	20.642	3.1038	2.961	0.059734	0.013083	1620
3.95	396	60	NaN	-6.4668	26.705	0.12142	-185.41	21.619	2.6447	101.08	-745.42	1145.4	0.29304	871.26	1173.3	36.783	32.738	0	0	5.9887	4.7955	-27.639	-20.635	-2.8995	-1.8445	27.692	20.632	3.0892	2.9509	0.053433	-0.00334	1620.1
3.96	397	60	NaN	-6.4748	26.707	0.10578	-185.42	21.614	2.6761	101.14	-745.44	1145.4	0.39013	871.29	1173.3	36.109	32.714	0	0	5.7859	4.5945	-27.645	-20.642	-2.9088	-1.8515	27.694	20.626	2.8771	2.743	0.048755	-0.015207	1620.1
3.97	398	60	NaN	-6.4741	26.705	0.11164	-185.42	21.621	2.69	101.14	-745.47	1145.4	0.43213	871.27	1173.3	34.141	33.213	0	0	5.7607	4.5695	-27.648	-20.645	-2.9097	-1.8543	27.693	20.633	2.851	2.7152	0.044338	-0.012213	1620.1
3.98	399	60	NaN	-6.4718	26.704	0.12396	-185.42	21.632	2.6786	101.12	-745.52	1145.4	0.40675	871.25	1173.4	34.88	32.591	0	0	5.797	4.6054	-27.651	-20.647	-2.9072	-1.8506	27.693	20.643	2.8897	2.7549	0.041759	-0.0038048	1620.1
3.99	400	60	NaN	-6.4633	26.712	0.13976	-185.42	21.635	2.6753	101.09	-745.54	1145.4	0.41465	871.24	1173.4	36.039	33.071	0	0	5.8608	4.6686	-27.654	-20.65	-2.9	-1.8588	27.701	20.646	2.9607	2.8098	0.047755	-0.004236	1620.2
4	401	60	NaN	-6.4663	26.734	0.13189	-185.43	21.643	2.6484	101.1	-745.51	1145.4	0.34685	871.21	1173.4	35.443	32.513	0	0	6.1101	4.9158	-27.653	-20.649	-2.9002	-1.8616	27.722	20.654	3.2099	3.0542	0.068775	0.0050125	1620.1
4.01	402	60	NaN	-6.4594	26.737	0.13305	-185.43	21.628	2.6432	101.1	-745.57	1145.4	0.33422	871.25	1173.4	37.825	33.521	0	0	6.4202	5.2232	-27.652	-20.648	-2.8931	-1.8641	27.725	20.64	3.527	3.3591	0.073781	-0.0081149	1620.2
4.02	403	60	NaN	-6.4656	26.753	0.094281	-185.44	21.611	2.6732	101.21	-745.57	1145.4	0.43513	871.3	1173.4	35.437	34.242	0	0	6.8598	5.6589	-27.646	-20.642	-2.899	-1.875	27.74	20.623	3.9608	3.7839	0.094437	-0.018702	1620.3
4.03	404	60	NaN	-6.4588	26.76	0.10328	-185.44	21.617	2.6614	101.18	-745.6	1145.4	0.40927	871.29	1173.4	36.447	31.986	0	0	7.1706	5.9671	-27.641	-20.638	-2.8925	-1.875	27.748	20.63	4.2781	4.092	0.10658	-0.0080544	1620.3
4.04	405	60	NaN	-6.4483	26.769	0.10904	-185.44	21.619	2.6291	101.15	-745.64	1145.5	0.32021	871.28	1173.4	36.211	31.773	0	0	7.2191	6.0152	-27.64	-20.636	-2.8801	-1.8683	27.756	20.632	4.339	4.1469	0.11664	-0.0046539	1620.3
4.05	406	60	NaN	-6.4489	26.784	0.07201	-185.44	21.612	2.6314	101.24	-745.66	1145.5	0.33295	871.31	1173.4	35.825	30.922	0	0	7.402	6.1964	-27.631	-20.628	-2.8779	-1.8696	27.771	20.625	4.5241	4.3268	0.13968	-0.0025474	1620.4
4.06	407	60	NaN	-6.4556	26.795	0.03749	-185.45	21.614	2.6703	101.33	-745.67	1145.5	0.4509	871.32	1173.4	35.696	32.24	0	0	7.5827	6.3755	-27.623	-20.619	-2.8859	-1.8803	27.781	20.627	4.6968	4.4952	0.15839	0.0076862	1620.4
4.07	408	60	NaN	-6.4474	26.796	0.069191	-185.44	21.598	2.6642	101.21	-745.71	1145.5	0.42192	871.37	1173.3	36.051	31.566	0	0	7.7104	6.5021	-27.618	-20.614	-2.8809	-1.875	27.782	20.612	4.8295	4.6271	0.16449	-0.0016551	1620.5
4.08	409	60	NaN	-6.4388	26.808	0.045356	-185.45	21.601	2.7099	101.28	-745.73	1145.5	0.53328	871.38	1173.3	37.135	32.936	0	0	8.1188	6.907	-27.622	-20.619	-2.8739	-1.8853	27.793	20.616	5.2449	5.0217	0.17061	-0.002913	1620.5
4.09	410	60	NaN	-6.4374	26.815	0.041332	-185.45	21.603	2.6758	101.27	-745.73	1145.5	0.4152	871.38	1173.3	35.649	33.832	0	0	8.5838	7.368	-27.629	-20.625	-2.8686	-1.8764	27.8	20.618	5.7152	5.4915	0.17057	-0.0070534	1620.5
4.1	411	60	NaN	-6.4396	26.815	0.0459	-185.44	21.617	2.6524	101.24	-745.75	1145.5	0.33132	871.34	1173.3	34.074	31.671	0	0	8.0332	6.8221	-27.639	-20.635	-2.869	-1.8707	27.8	20.632	5.1642	4.9514	0.16127	-0.0027956	1620.5
4.11	412	60	NaN	-6.4423	26.817	0.039011	-185.44	21.624	2.6454	101.25	-745.74	1145.5	0.29292	871.34	1173.4	36.402	34.545	0	0	7.4189	6.2132	-27.648	-20.645	-2.87	-1.8684	27.802	20.639	4.5489	4.3447	0.15344	-0.0056225	1620.5
4.12	413	60	NaN	-6.4408	26.818	0.039208	-185.44	21.627	2.6733	101.25	-745.73	1145.5	0.34772	871.36	1173.3	35.451	32.775	0	0	6.8046	5.6042	-27.658	-20.654	-2.8703	-1.8688	27.802	20.642	3.9343	3.7354	0.14427	-0.012435	1620.5
4.13	414	60	NaN	-6.4361	26.817	0.050591	-185.44	21.631	2.7046	101.24	-745.73	1145.5	0.40563	871.39	1173.3	34.068	31.906	0	0	6.1903	4.9953	-27.668	-20.664	-2.8681	-1.8678	27.801	20.647	3.3223	3.1275	0.13327	-0.017399	1620.5
4.14	415	60	NaN	-6.4339	26.816	0.055019	-185.43	21.637	2.6911	101.26	-745.72	1145.5	0.33528	871.41	1173.4	35.559	31.953	0	0	5.576	4.3864	-27.678	-20.674	-2.8626	-1.8617	27.801	20.652	2.7134	2.5247	0.12379	-0.022263	1620.5
4.15	416	60	NaN	-6.4332	26.808	0.072031	-185.43	21.646	2.7154	101.23	-745.73	1145.5	0.37965	871.4	1173.3	35.827	32.97	0	0	4.9617	3.7775	-27.687	-20.684	-2.8645	-1.8579	27.793	20.66	2.0973	1.9196	0.10594	-0.023262	1620.5
4.16	417	60	NaN	-6.4409	26.813	0.063694	-185.42	21.653	2.6981	101.26	-745.71	1145.5	0.31822	871.39	1173.4	35.122	32.506	0	0	4.3474	3.1685	-27.697	-20.694	-2.8691	-1.8519	27.798	20.668	1.4783	1.3166	0.10118	-0.025667	1620.5
4.17	418	60	NaN	-6.4428	26.806	0.072652	-185.41	21.649	2.7171	101.24	-745.68	1145.5	0.34323	871.44	1173.4	35.441	31.487	0	0	3.7332	2.5596	-27.707	-20.703	-2.8725	-1.8437	27.792	20.663	0.86061	0.71588	0.085028	-0.040318	1620.5
4.18	419	60	NaN	-6.4442	26.807	0.071781	-185.41	21.654	2.7164	101.25	-745.64	1145.5	0.31578	871.46	1173.4	35.174	31.89	0	0	3.1189	1.9507	-27.717	-20.713	-2.8727	-1.8384	27.793	20.667	0.24614	0.11225	0.076667	-0.045853	1620.5
4.19	420	60	NaN	-6.4438	26.801	0.069693	-185.4	21.666	2.6955	101.26	-745.63	1145.5	0.23714	871.44	1173.4	33.786	33.09	0	0	2.5046	1.3418	-27.727	-20.723	-2.8691	-1.8278	27.788	20.679	-0.3645	-0.48609	0.061425	-0.043828	1620.5
4.2	421	60	NaN	-6.4405	26.783	0.071603	-185.39	21.679	2.682	101.25	-745.62	1145.5	0.17664	871.46	1173.4	37.395	33.115	0	0	1.8903	0.73283	-27.736	-20.733	-2.864	-1.8135	27.771	20.691	-0.97374	-1.0807	0.034815	-0.042105	1620.5
4.21	422	60	NaN	-6.4419	26.763	0.07029	-185.38	21.685	2.6953	101.23	-745.58	1145.4	0.19624	871.51	1173.4	36.069	33.662	0	0	1.276	0.1239	-27.746	-20.742	-2.8669	-1.808	27.752	20.697	-1.5909	-1.6841	0.0056698	-0.045541	1620.5
4.22	423	60	NaN	-6.4544	26.751	0.064651	-185.39	21.689	2.7227	101.22	-745.58	1145.4	0.27973	871.54	1173.4	34.271	32.665	0	0	0.66172	-0.48503	-27.756	-20.752	-2.8826	-1.819	27.74	20.701	-2.2209	-2.304	-0.016351	-0.051404	1620.5
4.23	424	60	NaN	-6.4479	26.739	0.10197	-185.39	21.699	2.7291	101.11	-745.59	1145.4	0.29288	871.54	1173.4	36.108	32.584	0	0	0.047429	-1.094	-27.766	-20.762	-2.8806	-1.8206	27.727	20.711	-2.8332	-2.9146	-0.038299	-0.050815	1620.5
4.24	425	60	NaN	-6.4443	26.734	0.092037	-185.38	21.723	2.6947	101.14	-745.57	1145.4	0.20252	871.5	1173.4	34.866	34.207	0	0	-0.56686	-1.7029	-27.776	-20.772	-2.8727	-1.8126	27.723	20.734	-3.4396	-3.5155	-0.052428	-0.037557	1620.5
4.25	426	60	NaN	-6.4572	26.733	0.082198	-185.39	21.696	2.7107	101.15	-745.56	1145.4	0.2683	871.6	1173.4	35.688	33.378	0	0	-1.1811	-2.3118	-27.785	-20.782	-2.8876	-1.8218	27.721	20.708	-4.0688	-4.1336	-0.064112	-0.073547	1620.5
4.26	427	60	NaN	-6.4605	26.731	0.093571	-185.4	21.706	2.7053	101.1	-745.55	1145.4	0.26372	871.6	1173.4	35.54	34.017	0	0	-1.7954	-2.9207	-27.795	-20.791	-2.8925	-1.8309	27.719	20.718	-4.6879	-4.7516	-0.07569	-0.073607	1620.5
4.27	428	60	NaN	-6.4614	26.731	0.1006	-185.41	21.723	2.6781	101.08	-745.53	1145.4	0.20266	871.58	1173.4	35.398	34.581	0	0	-2.4097	-3.5297	-27.805	-20.801	-2.8918	-1.839	27.719	20.734	-5.3016	-5.3687	-0.085536	-0.066892	1620.5
4.28	429	60	NaN	-6.465	26.733	0.095478	-185.42	21.725	2.6683	101.11	-745.5	1145.4	0.19007	871.59	1173.4	37.104	32.288	0	0	-3.024	-4.1386	-27.815	-20.811	-2.894	-1.8475	27.721	20.737	-5.918	-5.9861	-0.093351	-0.074177	1620.5
4.29	430	60	NaN	-6.4681	26.732	0.08883	-185.42	21.721	2.6749	101.14	-745.49	1145.4	0.21208	871.6	1173.4	37.088	33.751	0	0	-3.6383	-4.7475	-27.824	-20.821	-2.8967	-1.8527	27.719	20.734	-6.535	-6.6002	-0.10526	-0.087213	1620.5
4.3	431	60	NaN	-6.4661	26.719	0.089888	-185.42	21.724	2.6493	101.15	-745.49	1145.4	0.13925	871.59	1173.4	35.455	31.559	0	0	-4.2526	-5.3564	-27.834	-20.831	-2.8917	-1.8496	27.706	20.737	-7.1443	-7.206	-0.12784	-0.093816	1620.5
4.31	432	60	NaN	-6.4668	26.718	0.098477	-185.43	21.713	2.6865	101.14	-745.46	1145.4	0.23381	871.63	1173.3	34.017	32.739	0	0	-4.8669	-5.9654	-27.844	-20.84	-2.896	-1.8563	27.705	20.726	-7.7629	-7.8217	-0.13927	-0.11415	1620.5
4.32	433	60	NaN	-6.4628	26.707	0.11419	-185.43	21.713	2.6953	101.12	-745.47	1145.4	0.2373	871.62	1173.3	35.039	32.582	0	0	-5.4812	-6.5743	-27.854	-20.85	-2.8929	-1.8642	27.694	20.725	-8.3741	-8.4385	-0.15959	-0.12461	1620.5
4.33	434	60	NaN	-6.4587	26.698	0.126	-185.43	21.691	2.7203	101.09	-745.47	1145.4	0.27721	871.68	1173.3	36.204	32.18	0	0	-6.0954	-7.1832	-27.864	-20.86	-2.8914	-1.8607	27.685	20.704	-8.9868	-9.0439	-0.17884	-0.15613	1620.5
4.34	435	60	NaN	-6.4513	26.692	0.14296	-185.42	21.7	2.6969	101.05	-745.46	1145.4	0.18584	871.65	1173.3	34.95	33.089	0	0	-6.7097	-7.7922	-27.873	-20.87	-2.8821	-1.8546	27.68	20.713	-9.5919	-9.6467	-0.19356	-0.1567	1620.5
4.35	436	60	NaN	-6.4528	26.686	0.12667	-185.42	21.706	2.7093	101.1	-745.46	1145.4	0.1962	871.63	1173.4	35.712	32.587	0	0	-7.324	-8.4011	-27.883	-20.879	-2.8824	-1.8546	27.674	20.718	-10.206	-10.256	-0.20868	-0.16193	1620.5
4.36	437	60	NaN	-6.4552	26.677	0.11462	-185.42	21.697	2.7474	101.11	-745.46	1145.4	0.25953	871.64	1173.4	35.972	32.982	0	0	-7.9383	-9.01	-27.893	-20.889	-2.8867	-1.8503	27.667	20.708	-10.825	-10.86	-0.22624	-0.18098	1620.5
4.37	438	60	NaN	-6.4503	26.672	0.13874	-185.4	21.692	2.7498	101.01	-745.47	1145.4	0.21157	871.63	1173.4	35.674	30.606	0	0	-8.5526	-9.6189	-27.903	-20.899	-2.8837	-1.8379	27.661	20.702	-11.436	-11.457	-0.24181	-0.19658	1620.5
4.38	439	60	NaN	-6.4551	26.673	0.1291	-185.41	21.688	2.7399	100.99	-745.45	1145.4	0.17063	871.61	1173.3	36.135	33.759	0	0	-9.1669	-10.228	-27.912	-20.909	-2.8875	-1.8404	27.662	20.699	-12.054	-12.068	-0.25048	-0.2097	1620.4
4.39	440	60	NaN	-6.4676	26.663	0.10647	-185.4	21.685	2.7707	101.03	-745.46	1145.4	0.225	871.63	1173.4	36.518	32.672	0	0	-9.7812	-10.837	-27.922	-20.919	-2.9006	-1.8331	27.653	20.695	-12.682	-12.67	-0.26932	-0.22318	1620.5
4.4	441	60	NaN	-6.465	26.668	0.12995	-185.39	21.678	2.7573	100.93	-745.45	1145.4	0.15988	871.6	1173.4	34.009	32.51	0	0	-10.395	-11.446	-27.932	-20.928	-2.8993	-1.8287	27.657	20.689	-13.295	-13.274	-0.27527	-0.23922	1620.4
4.41	442	60	NaN	-6.4565	26.658	0.1128	-185.39	21.688	2.6861	100.93	-745.44	1145.4	-0.051717	871.56	1173.4	35.117	34.462	0	0	-11.01	-12.055	-27.942	-20.938	-2.883	-1.8121	27.648	20.698	-13.893	-13.867	-0.29409	-0.24026	1620.4
4.42	443	60	NaN	-6.4572	26.655	0.11236	-185.38	21.68	2.7005	100.89	-745.43	1145.4	-0.026291	871.58	1173.3	37.745	32.663	0	0	-11.624	-12.664	-27.952	-20.948	-2.8862	-1.8137	27.644	20.691	-14.51	-14.477	-0.30715	-0.25684	1620.4
4.43	444	60	NaN	-6.4593	26.65	0.11735	-185.39	21.673	2.7205	100.84	-745.42	1145.4	0.0098739	871.6	1173.3	36.47	33.581	0	0	-12.238	-13.273	-27.961	-20.958	-2.8913	-1.8177	27.639	20.685	-15.13	-15.09	-0.32268	-0.27313	1620.4
4.44	445	60	NaN	-6.4621	26.643	0.1201	-185.39	21.676	2.7171	100.81	-745.42	1145.4	-0.010845	871.6	1173.3	34.823	32.233	0	0	-12.853	-13.881	-27.971	-20.967	-2.8943	-1.8196	27.631	20.687	-15.747	-15.701	-0.33983	-0.28002	1620.4
4.45	446	60	NaN	-6.4686	26.64	0.12517	-185.39	21.681	2.7278	100.79	-745.4	1145.4	0.022376	871.6	1173.3	36.684	32.259	0	0	-13.467	-14.49	-27.981	-20.977	-2.9025	-1.8283	27.628	20.693	-16.369	-16.319	-0.35324	-0.2841	1620.4
4.46	447	60	NaN	-6.4675	26.627	0.11838	-185.4	21.691	2.7149	100.81	-745.39	1145.4	-0.019099	871.59	1173.3	35.71	31.949	0	0	-14.081	-15.099	-27.991	-20.987	-2.8993	-1.8341	27.615	20.702	-16.981	-16.933	-0.37531	-0.28533	1620.4
4.47	448	60	NaN	-6.4665	26.621	0.11146	-185.4	21.702	2.6688	100.8	-745.36	1145.4	-0.17013	871.57	1173.3	33.885	31.33	0	0	-14.695	-15.708	-28.001	-20.997	-2.8932	-1.8301	27.61	20.713	-17.589	-17.538	-0.39031	-0.28379	1620.3
4.48	449	60	NaN	-6.4684	26.6	0.12149	-185.42	21.693	2.7313	100.77	-745.39	1145.3	-0.010477	871.59	1173.3	35.449	33.196	0	0	-15.31	-16.317	-28.01	-21.007	-2.9018	-1.8493	27.588	20.705	-18.212	-18.166	-0.42202	-0.30172	1620.4
4.49	450	60	NaN	-6.4681	26.59	0.13487	-185.43	21.705	2.7037	100.72	-745.37	1145.4	-0.10645	871.57	1173.3	35.5	33.479	0	0	-15.924	-16.926	-28.02	-21.016	-2.9001	-1.8615	27.578	20.717	-18.824	-18.788	-0.44177	-0.29956	1620.3
4.5	451	60	NaN	-6.5551	26.645	0.1224	-185.44	21.703	2.7071	100.57	-745.27	1145.5	-0.11505	871.59	1173.3	36.283	32.427	0	0	-16.538	-17.535	-28.03	-21.026	-2.9917	-1.8752	27.629	20.719	-19.53	-19.41	-0.40055	-0.30747	1620.2
4.51	452	60	NaN	-6.6216	26.687	0.1059	-185.45	21.708	2.7184	100.49	-745.2	1145.6	-0.094727	871.58	1173.3	36.256	31.222	0	0	-17.153	-18.144	-28.04	-21.036	-3.0616	-1.8867	27.668	20.726	-20.214	-20.031	-0.37148	-0.30968	1620.1
4.52	453	60	NaN	-6.622	26.684	0.089422	-185.45	21.722	2.7096	100.53	-745.17	1145.6	-0.1307	871.55	1173.3	34.507	32.224	0	0	-17.767	-18.753	-28.049	-21.046	-3.059	-1.8891	27.666	20.74	-20.826	-20.642	-0.38366	-0.30528	1620.1
4.53	454	60	NaN	-6.6219	26.682	0.069921	-185.45	21.72	2.7074	100.57	-745.13	1145.6	-0.15841	871.55	1173.3	33.59	32.158	0	0	-18.381	-19.362	-28.059	-21.056	-3.0567	-1.8859	27.665	20.738	-21.438	-21.248	-0.39457	-0.31788	1620.1
4.54	455	60	NaN	-6.6267	26.684	0.099286	-185.45	21.701	2.7248	100.49	-745.12	1145.6	-0.12957	871.57	1173.3	34.093	33.006	0	0	-18.995	-19.971	-28.069	-21.065	-3.0654	-1.8926	27.666	20.719	-22.061	-21.863	-0.40337	-0.34596	1620.1
4.55	456	60	NaN	-6.6253	26.68	0.089185	-185.45	21.713	2.7477	100.52	-745.07	1145.6	-0.093443	871.55	1173.3	34.699	34.14	0	0	-19.61	-20.58	-28.079	-21.075	-3.0641	-1.8931	27.663	20.73	-22.674	-22.473	-0.41615	-0.34518	1620
4.56	457	60	NaN	-6.6268	26.669	0.089268	-185.44	21.704	2.6787	100.52	-745.08	1145.6	-0.30655	871.54	1173.4	36.569	31.963	0	0	-20.224	-21.189	-28.089	-21.085	-3.0578	-1.8685	27.653	20.721	-23.282	-23.057	-0.43598	-0.36438	1620
4.57	458	60	NaN	-6.6294	26.663	0.088432	-185.43	21.7	2.6929	100.55	-745.08	1145.5	-0.27964	871.55	1173.4	36.566	33.536	0	0	-20.838	-21.797	-28.098	-21.095	-3.0606	-1.8661	27.647	20.717	-23.899	-23.664	-0.45177	-0.37805	1620
4.58	459	60	NaN	-6.6318	26.659	0.077206	-185.43	21.692	2.7203	100.57	-745.05	1145.5	-0.21384	871.56	1173.4	34.614	33.97	0	0	-21.453	-22.406	-28.108	-21.104	-3.0644	-1.8654	27.643	20.708	-24.517	-24.272	-0.46489	-0.39689	1620
4.59	460	60	NaN	-6.6344	26.659	0.07703	-185.43	21.687	2.7214	100.57	-745.02	1145.5	-0.22298	871.55	1173.3	34.212	34.102	0	0	-22.067	-23.015	-28.118	-21.114	-3.0668	-1.8583	27.642	20.703	-25.134	-24.874	-0.4755	-0.41122	1619.9
4.6	461	60	NaN	-6.6359	26.658	0.087092	-185.42	21.688	2.6985	100.55	-745.01	1145.5	-0.29948	871.52	1173.3	34.912	32.764	0	0	-22.681	-23.624	-28.128	-21.124	-3.0662	-1.8473	27.641	20.705	-25.747	-25.472	-0.48637	-0.41938	1619.9
4.61	462	60	NaN	-6.633	26.653	0.084948	-185.41	21.685	2.6745	100.55	-745	1145.5	-0.37527	871.51	1173.3	37.352	31.637	0	0	-23.295	-24.233	-28.138	-21.134	-3.0605	-1.8387	27.637	20.701	-26.356	-26.072	-0.50013	-0.43287	1619.9
4.62	463	60	NaN	-6.6266	26.655	0.096106	-185.41	21.685	2.6812	100.52	-744.98	1145.5	-0.35845	871.5	1173.3	36.615	31.044	0	0	-23.91	-24.842	-28.147	-21.144	-3.0556	-1.8437	27.638	20.702	-26.965	-26.686	-0.50881	-0.44183	1619.9
4.63	464	60	NaN	-6.6201	26.651	0.10059	-185.41	21.688	2.7171	100.49	-744.98	1145.5	-0.26782	871.48	1173.3	35.94	32.536	0	0	-24.158	-25.089	-28.124	-21.121	-3.0533	-1.8462	27.634	20.705	-27.212	-26.935	-0.48998	-0.41533	1619.8
4.64	465	60	NaN	-6.6194	26.648	0.062362	-185.41	21.694	2.6796	100.58	-744.96	1145.5	-0.38361	871.43	1173.3	35.199	32.904	0	0	-23.732	-24.666	-28.041	-21.038	-3.0451	-1.8355	27.631	20.711	-26.777	-26.502	-0.41023	-0.32698	1619.8
4.65	466	60	NaN	-6.6156	26.646	0.0702	-185.41	21.702	2.6788	100.56	-744.97	1145.5	-0.40037	871.39	1173.3	34.754	32.86	0	0	-17.907	-18.892	-27.909	-20.905	-3.0416	-1.8354	27.629	20.718	-20.949	-20.728	-0.27958	-0.1871	1619.8
4.66	467	60	NaN	-6.6111	26.649	0.077756	-185.41	21.702	2.6782	100.53	-744.97	1145.5	-0.40459	871.37	1173.3	33.281	33.095	0	0	-6.1043	-7.192	-27.723	-20.719	-3.0377	-1.8377	27.632	20.718	-9.142	-9.0297	-0.090317	-0.00075222	1619.7
4.67	468	60	NaN	-6.6075	26.651	0.079245	-185.42	21.695	2.6745	100.53	-744.96	1145.5	-0.41179	871.36	1173.3	35.352	32.976	0	0	-6.7816	-7.8634	-27.743	-20.74	-3.0339	-1.8441	27.634	20.711	-9.8154	-9.7075	-0.10921	-0.028276	1619.7
4.68	469	60	NaN	-6.6045	26.649	0.092668	-185.42	21.691	2.6631	100.5	-744.97	1145.5	-0.4451	871.34	1173.3	36.425	32.35	0	0	-8.0282	-9.0991	-27.767	-20.763	-3.0307	-1.8511	27.632	20.708	-11.059	-10.95	-0.13497	-0.055382	1619.7
4.69	470	60	NaN	-6.6027	26.647	0.11336	-185.42	21.7	2.6268	100.46	-744.99	1145.5	-0.55188	871.27	1173.3	34.922	32.379	0	0	-9.4153	-10.474	-27.786	-20.782	-3.0265	-1.846	27.631	20.716	-12.442	-12.32	-0.15461	-0.066205	1619.7
4.7	471	60	NaN	-6.6082	26.647	0.10519	-185.42	21.71	2.6341	100.5	-744.98	1145.5	-0.53823	871.22	1173.3	36.127	32.599	0	0	-10.819	-11.866	-27.847	-20.843	-3.0311	-1.8414	27.631	20.725	-13.851	-13.707	-0.21516	-0.1176	1619.6
4.71	472	60	NaN	-6.6101	26.645	0.092404	-185.44	21.688	2.68	100.55	-744.98	1145.5	-0.39736	871.26	1173.3	36.654	31.374	0	0	-12.257	-13.291	-27.892	-20.888	-3.036	-1.8623	27.63	20.704	-15.293	-15.153	-0.262	-0.18412	1619.6
4.72	473	60	NaN	-6.6142	26.639	0.10889	-185.43	21.68	2.641	100.55	-745	1145.5	-0.49942	871.22	1173.3	34.544	32.611	0	0	-13.736	-14.757	-27.912	-20.908	-3.0367	-1.8523	27.624	20.695	-16.773	-16.61	-0.28812	-0.21318	1619.6
4.73	474	60	NaN	-6.5151	26.556	0.12406	-185.43	21.67	2.6103	100.71	-745.1	1145.3	-0.57936	871.21	1173.3	34.711	30.318	0	0	-16.898	-17.891	-27.942	-20.938	-2.9292	-1.8489	27.547	20.68	-19.827	-19.74	-0.39493	-0.2583	1619.7
4.74	475	60	NaN	-6.4594	26.507	0.14497	-185.44	21.669	2.6236	100.77	-745.16	1145.2	-0.54117	871.17	1173.3	35.922	32.457	0	0	-21.285	-22.24	-27.979	-20.975	-2.8727	-1.8519	27.5	20.675	-24.157	-24.092	-0.47845	-0.30009	1619.7
4.75	476	60	NaN	-6.5213	26.552	0.13748	-185.44	21.667	2.6445	100.71	-745.08	1145.3	-0.48967	871.14	1173.3	36.106	33.072	0	0	-22.141	-23.089	-28.01	-21.006	-2.9386	-1.8555	27.543	20.676	-25.08	-24.945	-0.46637	-0.33032	1619.6
4.76	477	60	NaN	-6.5795	26.599	0.11201	-185.44	21.656	2.6313	100.69	-744.99	1145.4	-0.53603	871.15	1173.3	35.918	33.344	0	0	-22.999	-23.939	-28.034	-21.03	-2.9954	-1.8538	27.587	20.668	-25.994	-25.793	-0.44699	-0.36205	1619.5
4.77	478	60	NaN	-6.4634	26.499	0.14471	-185.44	21.651	2.5964	100.84	-745.12	1145.2	-0.63989	871.11	1173.3	34.265	32.046	0	0	-23.638	-24.573	-28.048	-21.045	-2.8708	-1.843	27.493	20.657	-26.509	-26.416	-0.55506	-0.38736	1619.7
4.78	479	60	NaN	-6.4766	26.492	0.1381	-185.43	21.645	2.5744	100.84	-745.12	1145.2	-0.72411	871.08	1173.3	34.354	31.841	0	0	-3.0175	-4.1321	-27.694	-20.69	-2.8809	-1.8337	27.486	20.65	-5.8984	-5.9659	-0.20813	-0.039967	1619.6
4.79	480	60	NaN	-6.6023	26.589	0.12414	-185.42	21.637	2.6248	100.62	-745	1145.4	-0.60542	871.08	1173.3	36.532	34.848	0	0	7.2019	5.9981	-27.52	-20.516	-3.0181	-1.8384	27.576	20.65	4.1838	4.1597	0.055866	0.13404	1619.5
4.8	481	60	NaN	-6.6344	26.614	0.095802	-185.43	21.629	2.6218	100.64	-744.93	1145.5	-0.62628	871.08	1173.3	36.226	32.733	0	0	7.2201	6.0161	-27.523	-20.519	-3.0487	-1.84	27.6	20.643	4.1714	4.1761	0.077052	0.1241	1619.4
4.81	482	60	NaN	-6.6381	26.613	0.083939	-185.42	21.615	2.6074	100.65	-744.93	1145.5	-0.68866	871.09	1173.3	35.763	33.03	0	0	7.2056	6.0018	-27.526	-20.522	-3.0498	-1.8269	27.599	20.63	4.1558	4.1748	0.072961	0.1076	1619.4
4.82	483	60	NaN	-6.5635	26.548	0.096529	-185.41	21.608	2.6111	100.72	-745.03	1145.3	-0.69989	871.08	1173.3	35.494	33.402	0	0	7.1714	5.9678	-27.529	-20.525	-2.9726	-1.8145	27.537	20.618	4.1988	4.1533	0.0084309	0.093412	1619.5
4.83	484	60	NaN	-6.543	26.527	0.11211	-185.4	21.61	2.6136	100.68	-745.07	1145.3	-0.70479	871.03	1173.3	35.825	32.622	0	0	7.1338	5.9306	-27.529	-20.525	-2.9533	-1.8088	27.517	20.62	4.1805	4.1218	-0.011493	0.094985	1619.5
4.84	485	60	NaN	-6.6476	26.609	0.10407	-185.39	21.615	2.5944	100.48	-744.96	1145.5	-0.76439	870.99	1173.3	35.369	32.158	0	0	7.1236	5.9205	-27.529	-20.525	-3.0624	-1.8046	27.594	20.63	4.0612	4.1159	0.064884	0.10443	1619.4
4.85	486	60	NaN	-6.6519	26.615	0.074502	-185.39	21.609	2.5876	100.52	-744.94	1145.5	-0.79554	870.99	1173.3	36.063	33.295	0	0	7.2307	6.0266	-27.528	-20.525	-3.0644	-1.7999	27.6	20.624	4.1663	4.2267	0.071567	0.098994	1619.3
4.86	487	60	NaN	-6.655	26.622	0.074616	-185.39	21.584	2.6386	100.47	-744.94	1145.5	-0.66733	871.01	1173.3	35.565	32.525	0	0	8.2628	7.0497	-27.514	-20.51	-3.0737	-1.8039	27.606	20.601	5.1891	5.2458	0.092144	0.090764	1619.4
4.87	488	60	NaN	-6.6615	26.626	0.032253	-185.39	21.572	2.6273	100.56	-744.93	1145.5	-0.67942	871.04	1173.2	35.309	32.785	0	0	8.6603	7.4438	-27.508	-20.504	-3.0765	-1.8014	27.609	20.588	5.5838	5.6424	0.10113	0.084343	1619.4
4.88	489	60	NaN	-6.6631	26.633	0.020592	-185.38	21.572	2.6372	100.57	-744.93	1145.5	-0.65421	871.02	1173.2	35.554	32.566	0	0	8.5878	7.3719	-27.508	-20.505	-3.0788	-1.7973	27.616	20.589	5.5089	5.5745	0.10781	0.084546	1619.4
4.89	490	60	NaN	-6.6667	26.639	0.050499	-185.39	21.577	2.6328	100.44	-744.97	1145.5	-0.64192	871	1173.2	35.595	32.456	0	0	8.5106	7.2954	-27.508	-20.504	-3.0874	-1.8088	27.622	20.594	5.4232	5.4865	0.11414	0.090216	1619.4
4.9	491	60	NaN	-6.6706	26.649	0.060772	-185.39	21.588	2.6016	100.36	-744.98	1145.5	-0.70526	870.96	1173.3	35.17	31.986	0	0	8.4445	7.2299	-27.506	-20.502	-3.0918	-1.8154	27.632	20.605	5.3527	5.4145	0.12615	0.10282	1619.3
4.91	492	60	NaN	-6.6757	26.662	0.048999	-185.39	21.599	2.5599	100.35	-744.96	1145.5	-0.80649	870.92	1173.3	35.29	33.535	0	0	8.4333	7.2187	-27.503	-20.499	-3.0936	-1.812	27.646	20.615	5.3396	5.4067	0.14283	0.1156	1619.3
4.92	493	60	NaN	-6.6838	26.67	0.040918	-185.4	21.59	2.5486	100.33	-744.96	1145.5	-0.81268	870.92	1173.3	37.25	32.461	0	0	8.5165	7.3013	-27.501	-20.497	-3.1021	-1.8153	27.654	20.606	5.4144	5.4859	0.15324	0.10882	1619.3
4.93	494	60	NaN	-6.6904	26.672	0.00086222	-185.41	21.553	2.5987	100.41	-744.95	1145.5	-0.64426	870.97	1173.2	35.369	33.701	0	0	8.6351	7.4188	-27.499	-20.495	-3.1119	-1.8334	27.655	20.571	5.5232	5.5853	0.15557	0.075761	1619.3
4.94	495	60	NaN	-6.6927	26.676	0.0010499	-185.42	21.564	2.5576	100.4	-744.95	1145.5	-0.74848	870.97	1173.3	36.235	31.691	0	0	8.7102	7.4933	-27.498	-20.494	-3.1109	-1.8354	27.66	20.58	5.5994	5.6578	0.1617	0.086033	1619.3
4.95	496	60	NaN	-6.6904	26.673	0.040094	-185.42	21.565	2.5806	100.23	-745	1145.5	-0.66547	870.92	1173.3	33.3	32.816	0	0	8.7916	7.5739	-27.498	-20.494	-3.1174	-1.8509	27.656	20.582	5.6741	5.723	0.15817	0.088285	1619.3
4.96	497	60	NaN	-6.6982	26.679	0.048609	-185.43	21.568	2.5564	100.15	-745.01	1145.5	-0.71446	870.91	1173.3	33.115	30.662	0	0	8.8761	7.6577	-27.498	-20.494	-3.1263	-1.8562	27.661	20.586	5.7498	5.8015	0.16306	0.091952	1619.3
4.97	498	60	NaN	-6.7076	26.686	0.023226	-185.44	21.55	2.5532	100.17	-745	1145.5	-0.70609	870.94	1173.3	34.371	31.135	0	0	8.9358	7.7169	-27.497	-20.493	-3.1357	-1.8687	27.668	20.568	5.8002	5.8483	0.17084	0.075029	1619.3
4.98	499	60	NaN	-6.718	26.693	0.00083819	-185.45	21.544	2.5553	100.17	-744.99	1145.5	-0.67729	870.95	1173.2	35.959	31.291	0	0	9.0277	7.808	-27.496	-20.492	-3.1469	-1.8792	27.675	20.562	5.8808	5.9288	0.17941	0.069888	1619.3
4.99	500	60	NaN	-6.7276	26.694	0.0020393	-185.45	21.552	2.5459	100.12	-745	1145.5	-0.6866	870.94	1173.3	35.372	32.887	0	0	9.2268	8.0053	-27.495	-20.491	-3.1579	-1.8833	27.676	20.569	6.0689	6.122	0.18172	0.077879	1619.3
5	501	60	NaN	-6.7336	26.687	0.010359	-185.45	21.547	2.5463	100.07	-745.03	1145.5	-0.68932	870.93	1173.3	35.958	33.577	0	0	9.3207	8.0984	-27.495	-20.491	-3.1658	-1.8871	27.669	20.564	6.1549	6.2113	0.17446	0.073206	1619.3
5.01	502	60	NaN	-6.7413	26.694	-0.0026978	-185.45	21.558	2.5746	100.07	-745.03	1145.5	-0.61111	870.89	1173.3	33.393	32.419	0	0	9.3893	8.1664	-27.495	-20.491	-3.1759	-1.8877	27.676	20.576	6.2134	6.2787	0.18145	0.084784	1619.3
5.02	503	60	NaN	-6.7481	26.698	0.00039006	-185.46	21.55	2.5465	100.03	-745.01	1145.5	-0.69056	870.91	1173.2	35.451	33.394	0	0	9.4828	8.2591	-27.493	-20.489	-3.1814	-1.8897	27.68	20.568	6.3014	6.3695	0.18664	0.079158	1619.3
5.03	504	60	NaN	-6.765	26.695	0.016596	-185.46	21.552	2.5268	99.96	-745.01	1145.5	-0.74543	870.88	1173.2	35.477	33.721	0	0	9.5675	8.343	-27.492	-20.488	-3.1989	-1.8893	27.677	20.57	6.3686	6.4537	0.18554	0.08227	1619.3
5.04	505	60	NaN	-6.7657	26.694	0.012364	-185.45	21.539	2.521	99.987	-744.98	1145.5	-0.76093	870.92	1173.2	35.999	31.856	0	0	9.6489	8.4238	-27.491	-20.487	-3.1981	-1.8873	27.677	20.557	6.4508	6.5364	0.18563	0.069451	1619.3
5.05	506	60	NaN	-6.7631	26.685	0.011803	-185.45	21.538	2.5467	100.01	-744.95	1145.5	-0.69948	870.91	1173.2	35.056	33.167	0	0	9.616	8.3911	-27.488	-20.484	-3.1967	-1.8885	27.668	20.556	6.4193	6.5026	0.17983	0.071686	1619.2
5.06	507	60	NaN	-6.7643	26.674	0.0050786	-185.44	21.546	2.5699	100.04	-744.93	1145.4	-0.66686	870.88	1173.2	34.764	32.455	0	0	9.6073	8.3825	-27.484	-20.481	-3.1979	-1.8762	27.658	20.562	6.4094	6.5063	0.17346	0.081773	1619.2
5.07	508	60	NaN	-6.7649	26.665	0.015898	-185.41	21.544	2.5964	100.01	-744.92	1145.4	-0.65227	870.85	1173.2	36.695	33.652	0	0	9.6824	8.4569	-27.48	-20.477	-3.2001	-1.8492	27.649	20.56	6.4822	6.6077	0.16893	0.083354	1619.1
5.08	509	60	NaN	-6.7592	26.653	0.064178	-185.39	21.536	2.6404	99.875	-744.92	1145.4	-0.58157	870.83	1173.2	34.755	34.873	0	0	9.7075	8.4818	-27.476	-20.472	-3.2015	-1.8358	27.637	20.552	6.506	6.646	0.16159	0.07982	1619.1
5.09	510	60	NaN	-6.758	26.646	0.023957	-185.43	21.55	2.5758	100.01	-744.86	1145.4	-0.70414	870.87	1173.3	35.068	31.991	0	0	9.7515	8.5254	-27.471	-20.467	-3.1913	-1.8612	27.632	20.564	6.5602	6.6642	0.16157	0.097307	1619.1
5.1	511	60	NaN	-6.7594	26.634	0.018228	-185.38	21.524	2.6539	100.02	-744.82	1145.4	-0.59053	870.85	1173.2	36.573	30.951	0	0	9.8564	8.6294	-27.466	-20.463	-3.1963	-1.8199	27.62	20.538	6.6601	6.8095	0.1535	0.075059	1619
5.11	512	60	NaN	-6.7545	26.615	0.022895	-185.4	21.551	2.5913	99.981	-744.81	1145.4	-0.72496	870.82	1173.3	36.962	33.205	0	0	9.9351	8.7074	-27.463	-20.459	-3.1878	-1.8377	27.603	20.564	6.7473	6.8697	0.13946	0.10472	1619
5.12	513	60	NaN	-6.7563	26.609	0.044507	-185.41	21.56	2.5602	99.875	-744.79	1145.4	-0.80578	870.81	1173.3	37.139	32.609	0	0	10.008	8.7793	-27.46	-20.457	-3.1903	-1.8421	27.596	20.573	6.8172	6.9372	0.13589	0.11643	1619
5.13	514	60	NaN	-6.7613	26.594	0.033959	-185.39	21.538	2.6242	99.869	-744.77	1145.4	-0.68363	870.82	1173.3	33.995	32.13	0	0	10.111	8.8813	-27.455	-20.451	-3.1998	-1.8254	27.581	20.551	6.9107	7.056	0.12576	0.099838	1618.9
5.14	515	60	NaN	-6.766	26.58	0.003677	-185.38	21.53	2.6342	99.922	-744.73	1145.4	-0.66824	870.82	1173.3	35.021	32.633	0	0	10.178	8.9481	-27.447	-20.443	-3.2031	-1.8216	27.567	20.542	6.9747	7.1265	0.1207	0.099455	1618.9
5.15	516	60	NaN	-6.7696	26.575	0.0039776	-185.4	21.541	2.5798	99.878	-744.7	1145.4	-0.79057	870.79	1173.3	35.627	29.884	0	0	10.193	8.963	-27.435	-20.431	-3.2038	-1.8315	27.562	20.553	6.9891	7.1315	0.12771	0.12197	1618.9
5.16	517	60	NaN	-6.7767	26.563	0.039358	-185.38	21.526	2.6356	99.729	-744.71	1145.4	-0.67668	870.79	1173.2	35.306	31.272	0	0	10.206	8.9756	-27.433	-20.429	-3.2203	-1.8237	27.549	20.539	6.9853	7.1518	0.11636	0.1095	1618.9
5.17	518	60	NaN	-6.8029	26.552	-0.024214	-185.42	21.542	2.599	99.853	-744.69	1145.3	-0.69596	870.84	1173.3	36.203	32.958	0	0	10.218	8.9879	-27.433	-20.429	-3.2414	-1.861	27.54	20.554	6.9766	7.1269	0.10755	0.12535	1618.9
5.18	519	60	NaN	-6.8104	26.544	-0.028116	-185.42	21.557	2.5538	99.823	-744.69	1145.3	-0.8191	870.77	1173.3	35.744	33.825	0	0	10.231	9.0003	-27.432	-20.428	-3.2455	-1.8591	27.533	20.569	6.985	7.1412	0.10044	0.14101	1618.8
5.19	520	60	NaN	-6.818	26.548	-0.039395	-185.43	21.552	2.5801	99.822	-744.65	1145.3	-0.73445	870.8	1173.3	33.174	31.919	0	0	10.243	9.0127	-27.432	-20.428	-3.2562	-1.8686	27.536	20.564	6.9868	7.1441	0.1047	0.13641	1618.8
5.2	521	60	NaN	-6.8283	26.552	-0.037687	-185.43	21.544	2.5809	99.801	-744.64	1145.3	-0.73343	870.81	1173.2	35.459	31.541	0	0	10.255	9.025	-27.431	-20.427	-3.2672	-1.871	27.539	20.557	6.9883	7.154	0.10792	0.12935	1618.8
5.21	522	60	NaN	-6.8331	26.556	-0.042614	-185.44	21.549	2.5816	99.806	-744.6	1145.3	-0.71637	870.79	1173.2	36.715	32.184	0	0	10.268	9.0374	-27.431	-20.427	-3.2723	-1.8782	27.544	20.562	6.9957	7.1592	0.11319	0.13505	1618.8
5.22	523	60	NaN	-6.8367	26.558	-0.044996	-185.43	21.547	2.6085	99.805	-744.58	1145.3	-0.65103	870.78	1173.2	35.705	33.958	0	0	10.28	9.0498	-27.43	-20.427	-3.2782	-1.874	27.545	20.56	7.0023	7.1758	0.11506	0.13324	1618.7
5.23	524	60	NaN	-6.8426	26.555	-0.03714	-185.41	21.532	2.6403	99.772	-744.58	1145.3	-0.60795	870.77	1173.2	35.059	32.986	0	0	10.293	9.0621	-27.43	-20.426	-3.2868	-1.8559	27.542	20.545	7.0061	7.2063	0.11185	0.11944	1618.7
5.24	525	60	NaN	-6.8432	26.556	-0.038592	-185.42	21.54	2.6253	99.768	-744.55	1145.3	-0.64652	870.75	1173.2	35.603	30.575	0	0	10.305	9.0745	-27.429	-20.426	-3.2861	-1.8609	27.542	20.554	7.0193	7.2136	0.11283	0.12844	1618.7
5.25	526	60	NaN	-6.8409	26.55	-0.038063	-185.45	21.55	2.5768	99.786	-744.55	1145.3	-0.71957	870.77	1173.2	36.746	32.172	0	0	10.318	9.0869	-27.429	-20.425	-3.2806	-1.8861	27.537	20.563	7.0373	7.2008	0.10813	0.13802	1618.7
5.26	527	60	NaN	-6.8399	26.547	-0.036499	-185.46	21.569	2.5645	99.778	-744.57	1145.4	-0.71701	870.75	1173.2	36.094	34.15	0	0	10.33	9.0992	-27.428	-20.425	-3.2799	-1.9016	27.534	20.582	7.0505	7.1976	0.10558	0.1574	1618.7
5.27	528	60	NaN	-6.84	26.548	-0.043826	-185.46	21.572	2.554	99.814	-744.57	1145.4	-0.74175	870.74	1173.3	37.166	34.953	0	0	10.343	9.1116	-27.428	-20.424	-3.2778	-1.8988	27.535	20.585	7.065	7.2128	0.10714	0.1605	1618.7
5.28	529	60	NaN	-6.8328	26.554	-0.031518	-185.46	21.566	2.5792	99.768	-744.56	1145.4	-0.67362	870.73	1173.2	36.609	31.404	0	0	10.355	9.124	-27.427	-20.424	-3.2747	-1.8983	27.54	20.579	7.0806	7.2257	0.11304	0.15519	1618.6
5.29	530	60	NaN	-6.8293	26.561	-0.028205	-185.45	21.568	2.5571	99.755	-744.55	1145.4	-0.73045	870.7	1173.3	35.126	31.136	0	0	10.368	9.1363	-27.427	-20.423	-3.2695	-1.8909	27.549	20.58	7.0983	7.2454	0.12194	0.15706	1618.6
5.3	531	60	NaN	-6.8306	26.572	-0.040483	-185.45	21.569	2.5186	99.801	-744.54	1145.4	-0.82089	870.68	1173.3	33.848	30.903	0	0	10.38	9.1487	-27.426	-20.423	-3.2659	-1.8829	27.561	20.58	7.1144	7.2658	0.13419	0.15722	1618.6
5.31	532	60	NaN	-6.8316	26.58	-0.04639	-185.44	21.549	2.5503	99.824	-744.53	1145.4	-0.7243	870.69	1173.3	34.936	31.234	0	0	10.393	9.1611	-27.426	-20.422	-3.2695	-1.8772	27.569	20.56	7.1233	7.2839	0.14318	0.13818	1618.6
5.32	533	60	NaN	-6.8343	26.575	-0.033427	-185.41	21.513	2.6314	99.789	-744.58	1145.4	-0.52883	870.7	1173.3	36.325	32.666	0	0	10.405	9.1735	-27.426	-20.422	-3.2805	-1.8544	27.563	20.526	7.1248	7.3191	0.13705	0.10409	1618.6
5.33	534	60	NaN	-6.8389	26.585	-0.054293	-185.41	21.492	2.5929	99.838	-744.56	1145.4	-0.59511	870.7	1173.3	34.967	32.029	0	0	10.418	9.1858	-27.425	-20.421	-3.281	-1.8511	27.573	20.505	7.1367	7.3348	0.14758	0.083162	1618.6
5.34	535	60	NaN	-6.8457	26.59	-0.055882	-185.44	21.499	2.5315	99.847	-744.55	1145.4	-0.6637	870.71	1173.3	36.359	32.383	0	0	10.43	9.1982	-27.425	-20.421	-3.285	-1.875	27.578	20.51	7.1452	7.3232	0.15368	0.089396	1618.6
5.35	536	60	NaN	-6.846	26.588	-0.041454	-185.42	21.475	2.5569	99.818	-744.57	1145.4	-0.59852	870.73	1173.3	34.713	33.478	0	0	10.443	9.2106	-27.424	-20.42	-3.2887	-1.8585	27.576	20.486	7.1539	7.3521	0.15209	0.065852	1618.7
5.36	537	60	NaN	-6.8444	26.584	-0.039138	-185.43	21.46	2.537	99.841	-744.58	1145.3	-0.60042	870.76	1173.3	35.013	33.948	0	0	10.455	9.2229	-27.424	-20.42	-3.2863	-1.8748	27.572	20.472	7.1688	7.3481	0.14855	0.051821	1618.7
5.37	538	60	NaN	-6.8454	26.585	-0.03372	-185.46	21.472	2.4969	99.861	-744.58	1145.3	-0.63207	870.75	1173.3	34.721	32.451	0	0	10.468	9.2353	-27.423	-20.42	-3.2855	-1.8969	27.573	20.483	7.1821	7.3384	0.15018	0.063698	1618.7
5.38	539	60	NaN	-6.8451	26.59	-0.0018009	-185.45	21.479	2.504	99.794	-744.58	1145.3	-0.5936	870.73	1173.3	36.914	30.807	0	0	10.48	9.2477	-27.423	-20.419	-3.2889	-1.8947	27.579	20.491	7.1912	7.353	0.15597	0.071666	1618.7
5.39	540	60	NaN	-6.8414	26.593	0.029352	-185.44	21.465	2.5398	99.726	-744.58	1145.4	-0.52021	870.73	1173.2	33.734	31.193	0	0	10.493	9.26	-27.422	-20.419	-3.2902	-1.885	27.58	20.477	7.2024	7.375	0.15807	0.058698	1618.7
5.4	541	60	NaN	-6.8453	26.586	-0.023432	-185.47	21.483	2.4792	99.918	-744.57	1145.3	-0.61276	870.74	1173.2	34.717	33.014	0	0	10.505	9.2724	-27.422	-20.418	-3.284	-1.9116	27.574	20.495	7.221	7.3608	0.15187	0.077213	1618.7
5.41	542	60	NaN	-6.8456	26.585	-0.031507	-185.47	21.49	2.4647	99.977	-744.55	1145.3	-0.6415	870.75	1173.2	34.097	34.345	0	0	10.518	9.2848	-27.421	-20.418	-3.2812	-1.9098	27.573	20.502	7.2364	7.3749	0.15158	0.084322	1618.7
5.42	543	60	NaN	-6.7073	26.466	0.045025	-185.47	21.508	2.4603	100.02	-744.78	1145.2	-0.65757	870.72	1173.3	34.666	35.814	0	0	10.53	9.2971	-27.421	-20.417	-3.1412	-1.9046	27.46	20.514	7.3888	7.3926	0.038975	0.096378	1618.9
5.43	544	60	NaN	-6.6691	26.428	0.10304	-185.48	21.507	2.4645	99.981	-744.89	1145.1	-0.6331	870.76	1173.2	34.939	32.273	0	0	10.542	9.3095	-27.42	-20.417	-3.1056	-1.9205	27.422	20.512	7.4369	7.389	0.0018846	0.095483	1619
5.44	545	60	NaN	-6.6558	26.427	0.12567	-185.5	21.509	2.481	99.962	-744.9	1145.2	-0.57428	870.78	1173.2	34.515	33.375	0	0	10.555	9.3219	-27.42	-20.416	-3.0952	-1.9354	27.421	20.515	7.4598	7.3865	0.00091716	0.099249	1619.1
5.45	546	60	NaN	-6.6505	26.434	0.12125	-185.48	21.504	2.5271	99.996	-744.89	1145.2	-0.48377	870.79	1173.2	35.166	31.845	0	0	10.567	9.3342	-27.419	-20.416	-3.0919	-1.9207	27.428	20.511	7.4756	7.4135	0.0082574	0.094916	1619
5.46	547	60	NaN	-6.6492	26.443	0.10351	-185.47	21.511	2.5327	100.07	-744.87	1145.1	-0.49135	870.78	1173.2	34.849	32.821	0	0	10.58	9.3466	-27.419	-20.415	-3.0875	-1.9057	27.437	20.516	7.4924	7.4409	0.018282	0.10112	1619
5.47	548	60	NaN	-6.6402	26.453	0.09776	-185.5	21.542	2.4711	100.13	-744.86	1145.1	-0.59962	870.78	1173.3	35.839	33.844	0	0	10.592	9.359	-27.419	-20.415	-3.0725	-1.9304	27.449	20.546	7.5199	7.4286	0.030658	0.13101	1619
5.48	549	60	NaN	-6.6314	26.46	0.14302	-185.5	21.518	2.5505	100.06	-744.89	1145.2	-0.38065	870.84	1173.2	35.461	32.295	0	0	10.605	9.3713	-27.418	-20.414	-3.0743	-1.9404	27.453	20.525	7.5305	7.431	0.035235	0.11065	1619.1
5.49	550	60	NaN	-6.6306	26.479	0.10912	-185.48	21.545	2.466	100.15	-744.81	1145.1	-0.62766	870.79	1173.3	35.816	33.732	0	0	10.617	9.3837	-27.418	-20.414	-3.0613	-1.914	27.475	20.548	7.556	7.4697	0.057832	0.13452	1619
5.5	551	60	NaN	-6.6357	26.483	0.09464	-185.49	21.536	2.5095	100.23	-744.83	1145.1	-0.47708	870.84	1173.3	32.913	32.331	0	0	10.63	9.3961	-27.417	-20.413	-3.0689	-1.9218	27.479	20.539	7.5609	7.4742	0.062134	0.12587	1619
5.51	552	60	NaN	-6.63	26.484	0.096185	-185.49	21.542	2.489	100.26	-744.83	1145.1	-0.52265	870.84	1173.3	36.499	33.756	0	0	10.642	9.4085	-27.417	-20.413	-3.0604	-1.9155	27.481	20.545	7.5818	7.493	0.064213	0.1325	1619.1
5.52	553	60	NaN	-6.6251	26.484	0.095443	-185.49	21.537	2.4773	100.3	-744.85	1145.1	-0.54102	870.85	1173.3	33.848	32.28	0	0	10.655	9.4208	-27.416	-20.413	-3.0538	-1.9143	27.481	20.54	7.601	7.5065	0.065106	0.12797	1619.1
5.53	554	60	NaN	-6.6299	26.493	0.08	-185.49	21.533	2.4971	100.37	-744.83	1145.1	-0.47064	870.87	1173.3	35.853	31.397	0	0	10.667	9.4332	-27.416	-20.412	-3.0587	-1.9182	27.49	20.536	7.6085	7.515	0.074471	0.12407	1619.1
5.54	555	60	NaN	-6.6367	26.505	0.07735	-185.49	21.539	2.5128	100.39	-744.82	1145.1	-0.41609	870.88	1173.3	36.295	32.715	0	0	10.68	9.4456	-27.415	-20.412	-3.0666	-1.9224	27.501	20.542	7.6131	7.5231	0.086165	0.13052	1619.1
5.55	556	60	NaN	-6.631	26.504	0.11656	-185.5	21.543	2.5012	100.3	-744.85	1145.1	-0.44218	870.87	1173.3	33.411	32.412	0	0	10.692	9.4579	-27.415	-20.411	-3.063	-1.9287	27.5	20.547	7.6292	7.5292	0.085261	0.13559	1619.1
5.56	557	60	NaN	-6.6185	26.509	0.13315	-185.5	21.542	2.53	100.29	-744.85	1145.2	-0.3794	870.87	1173.3	34.345	32.681	0	0	10.705	9.4703	-27.414	-20.411	-3.053	-1.9332	27.504	20.547	7.6516	7.5371	0.089702	0.13683	1619.1
5.57	558	60	NaN	-6.6282	26.512	0.14075	-185.5	21.543	2.5251	100.29	-744.86	1145.1	-0.41498	870.86	1173.2	33.41	32.859	0	0	10.717	9.4827	-27.414	-20.41	-3.0618	-1.9359	27.506	20.549	7.6554	7.5468	0.092132	0.13864	1619.1
5.58	559	60	NaN	-6.6332	26.516	0.12861	-185.5	21.559	2.5167	100.35	-744.86	1145.2	-0.46185	870.84	1173.3	33.562	32.478	0	0	10.73	9.495	-27.413	-20.41	-3.0628	-1.9264	27.51	20.564	7.6668	7.5686	0.096756	0.15448	1619.1
5.59	560	60	NaN	-6.6347	26.52	0.12665	-185.5	21.55	2.5307	100.36	-744.85	1145.2	-0.43742	870.86	1173.2	36.142	34.647	0	0	10.742	9.5074	-27.413	-20.409	-3.0648	-1.9306	27.513	20.556	7.6773	7.5768	0.10019	0.14699	1619.1
5.6	561	60	NaN	-6.6395	26.52	0.12906	-185.5	21.564	2.5258	100.35	-744.85	1145.2	-0.47376	870.83	1173.3	35.376	32.147	0	0	10.755	9.5198	-27.412	-20.409	-3.0685	-1.9274	27.514	20.569	7.6861	7.5924	0.10189	0.16067	1619.1
5.61	562	60	NaN	-6.6463	26.523	0.12191	-185.5	21.57	2.538	100.38	-744.84	1145.2	-0.45738	870.81	1173.3	36.154	31.561	0	0	10.767	9.5321	-27.412	-20.408	-3.0751	-1.9272	27.518	20.575	7.692	7.6049	0.10555	0.16692	1619
5.62	563	60	NaN	-6.6511	26.527	0.12013	-185.5	21.562	2.5506	100.39	-744.84	1145.2	-0.43688	870.82	1173.2	35.443	32.34	0	0	10.78	9.5445	-27.412	-20.408	-3.0803	-1.9272	27.521	20.568	7.6993	7.6173	0.10977	0.16002	1619
5.63	564	60	NaN	-6.6744	26.544	0.13965	-185.48	21.582	2.5028	100.3	-744.84	1145.2	-0.59989	870.76	1173.3	37.324	31.151	0	0	10.792	9.5569	-27.411	-20.407	-3.1007	-1.9087	27.538	20.588	7.6913	7.6482	0.12674	0.18078	1619
5.64	565	60	NaN	-6.799	26.656	0.088501	-185.5	21.549	2.5671	100.23	-744.63	1145.4	-0.40467	870.83	1173.2	34.948	31.272	0	0	10.804	9.5692	-27.411	-20.407	-3.2343	-1.9307	27.642	20.563	7.5702	7.6385	0.23109	0.15621	1618.8
5.65	566	60	NaN	-6.7983	26.652	0.1027	-185.49	21.555	2.5432	100.2	-744.63	1145.4	-0.48033	870.79	1173.2	36.993	32.793	0	0	10.817	9.5816	-27.41	-20.406	-3.2321	-1.9229	27.638	20.569	7.5849	7.6587	0.22826	0.16296	1618.8
5.66	567	60	NaN	-6.6813	26.55	0.14305	-185.48	21.554	2.534	100.3	-744.8	1145.2	-0.52827	870.76	1173.2	33.99	31.671	0	0	10.829	9.594	-27.41	-20.406	-3.1099	-1.9075	27.542	20.563	7.7195	7.6865	0.13228	0.15686	1618.9
5.67	568	60	NaN	-6.647	26.519	0.14142	-185.47	21.549	2.5268	100.4	-744.85	1145.2	-0.55304	870.75	1173.2	36.352	31.088	0	0	10.842	9.6063	-27.409	-20.405	-3.0716	-1.8944	27.512	20.556	7.7703	7.7119	0.10329	0.15019	1619
5.68	569	60	NaN	-6.6436	26.519	0.14395	-185.46	21.558	2.5047	100.41	-744.85	1145.1	-0.62327	870.71	1173.2	36.469	31.964	0	0	10.854	9.6187	-27.409	-20.405	-3.065	-1.8831	27.514	20.564	7.7894	7.7356	0.10493	0.15894	1619
5.69	570	60	NaN	-6.6371	26.519	0.15964	-185.44	21.552	2.5194	100.39	-744.86	1145.2	-0.63957	870.67	1173.2	34.459	33.841	0	0	10.867	9.6311	-27.408	-20.405	-3.0587	-1.8617	27.513	20.557	7.8082	7.7694	0.10464	0.15287	1618.9
5.7	571	60	NaN	-6.6706	26.549	0.1583	-185.42	21.53	2.5635	100.34	-744.82	1145.2	-0.58252	870.66	1173.2	34.581	32.262	0	0	10.879	9.6434	-27.408	-20.404	-3.0959	-1.846	27.54	20.539	7.7835	7.7974	0.13269	0.13506	1618.9
5.71	572	60	NaN	-6.7588	26.627	0.13235	-185.44	21.554	2.5344	100.26	-744.68	1145.4	-0.63267	870.64	1173.2	39.224	33.56	0	0	10.894	9.6584	-27.404	-20.401	-3.1849	-1.8709	27.615	20.566	7.7096	7.7875	0.21058	0.16582	1618.7
5.72	573	60	NaN	-6.6175	26.516	0.17337	-185.44	21.561	2.5148	100.41	-744.84	1145.2	-0.69831	870.59	1173.3	36.904	34.121	0	0	10.913	9.6769	-27.397	-20.393	-3.0361	-1.8619	27.511	20.567	7.8769	7.8149	0.11414	0.17361	1618.8
5.73	574	2.5	NaN	-6.6237	26.507	0.162	-185.44	21.515	2.5805	100.47	-744.87	1145.1	-0.58724	870.63	1173.2	36.101	32.856	0	0	10.932	9.6953	-27.389	-20.385	-3.0441	-1.856	27.5	20.522	7.8876	7.8393	0.11063	0.13702	1618.9
5.74	575	2.5	NaN	-6.7573	26.624	0.13835	-185.39	21.5	2.5905	100.33	-744.68	1145.3	-0.66674	870.56	1173.2	33.905	31.176	0	0	10.95	9.7137	-27.381	-20.378	-3.1794	-1.8115	27.609	20.515	7.7709	7.9022	0.22787	0.13707	1618.6
5.75	576	2.5	NaN	-6.6587	26.533	0.16578	-185.39	21.488	2.6152	100.47	-744.82	1145.2	-0.63151	870.54	1173.2	36.056	32.527	0	0	10.969	9.7322	-27.374	-20.37	-3.0773	-1.8044	27.523	20.498	7.8916	7.9278	0.14964	0.1278	1618.8
5.76	577	2.5	NaN	-6.621	26.502	0.19224	-185.38	21.487	2.6148	100.48	-744.87	1145.1	-0.64414	870.5	1173.2	32.989	31.031	0	0	10.987	9.7506	-27.366	-20.363	-3.039	-1.8019	27.494	20.495	7.9485	7.9487	0.12824	0.13244	1618.8
5.77	578	2.5	NaN	-6.6992	26.577	0.17636	-185.39	21.483	2.5704	100.39	-744.74	1145.3	-0.75066	870.49	1173.2	32.423	28.233	0	0	11.004	9.7668	-27.359	-20.355	-3.1162	-1.808	27.564	20.495	7.8876	7.9588	0.20546	0.14018	1618.6
5.78	579	2.5	NaN	-6.7729	26.641	0.15068	-185.4	21.472	2.5524	100.35	-744.64	1145.4	-0.78646	870.49	1173.1	32.534	28.192	0	0	10.929	9.6923	-27.359	-20.355	-3.1897	-1.8154	27.624	20.489	7.7389	7.8769	0.26518	0.13429	1618.5
5.79	580	2.5	NaN	-6.7334	26.599	0.1664	-185.39	21.462	2.5723	100.42	-744.73	1145.3	-0.74476	870.48	1173.1	26.717	29.502	0	0	10.879	9.6427	-27.359	-20.355	-3.1496	-1.8094	27.584	20.477	7.729	7.8334	0.2247	0.12133	1618.6
5.8	581	2.5	NaN	-6.6513	26.525	0.20962	-185.38	21.453	2.5506	100.47	-744.87	1145.2	-0.82561	870.43	1173.1	29.543	27.106	0	0	10.852	9.6166	-27.36	-20.356	-3.0629	-1.7887	27.514	20.464	7.7894	7.8279	0.15407	0.10758	1618.7
5.81	582	2.5	NaN	-6.7748	26.64	0.17933	-185.36	21.442	2.5418	100.35	-744.69	1145.4	-0.8573	870.42	1173.1	29.465	26.205	0	0	10.642	9.4082	-27.362	-20.358	-3.1891	-1.7779	27.622	20.46	7.4529	7.6303	0.26014	0.10183	1618.5
5.82	583	2.5	NaN	-6.7798	26.656	0.19007	-185.36	21.422	2.5623	100.34	-744.69	1145.4	-0.80016	870.39	1173.1	26.437	24.005	0	0	10.467	9.2344	-27.363	-20.36	-3.1966	-1.7726	27.636	20.442	7.2701	7.4618	0.27307	0.082347	1618.5
5.83	584	2.5	NaN	-6.6513	26.559	0.21316	-185.33	21.413	2.5672	100.51	-744.84	1145.2	-0.82704	870.33	1173.1	26.255	24.005	0	0	10.328	9.0968	-27.364	-20.36	-3.0613	-1.7371	27.546	20.426	7.2666	7.3598	0.18213	0.066088	1618.6
5.84	585	2.5	NaN	-6.7246	26.626	0.1976	-185.34	21.418	2.5728	100.44	-744.77	1145.4	-0.78544	870.3	1173.1	24.88	24.005	0	0	10.198	8.9682	-27.364	-20.36	-3.1382	-1.752	27.608	20.436	7.0599	7.2161	0.24424	0.075299	1618.5
5.85	586	2.5	NaN	-6.7714	26.678	0.18014	-185.34	21.407	2.5701	100.44	-744.71	1145.4	-0.78723	870.31	1173.1	23.649	24.005	0	0	10.05	8.8212	-27.364	-20.36	-3.185	-1.7581	27.657	20.429	6.8649	7.0631	0.29264	0.068402	1618.4
5.86	587	2.5	NaN	-6.701	26.631	0.19888	-185.35	21.394	2.5834	100.53	-744.81	1145.4	-0.75218	870.32	1173.1	23.649	24.005	0	0	9.6813	8.4559	-27.362	-20.358	-3.1126	-1.7651	27.612	20.413	6.5687	6.6908	0.25078	0.054987	1618.5
5.87	588	2.5	NaN	-6.6168	26.564	0.22744	-185.37	21.392	2.5867	100.62	-744.95	1145.3	-0.74344	870.29	1173.1	23.649	24.005	0	0	9.4527	8.2293	-27.361	-20.357	-3.0258	-1.7747	27.549	20.408	6.427	6.4546	0.18839	0.050545	1618.7
5.88	589	2.5	NaN	-6.6197	26.566	0.21959	-185.36	21.402	2.5531	100.67	-744.97	1145.2	-0.85599	870.23	1173.1	23.649	24.005	0	0	9.3161	8.0939	-27.361	-20.357	-3.0231	-1.7683	27.552	20.416	6.2931	6.3255	0.19086	0.05842	1618.6
5.89	590	2.5	NaN	-6.6153	26.574	0.2084	-185.37	21.417	2.5689	100.73	-744.95	1145.2	-0.82738	870.18	1173.1	23.649	24.005	0	0	9.1209	7.9003	-27.364	-20.36	-3.0174	-1.7723	27.56	20.431	6.1034	6.128	0.19591	0.071052	1618.6
5.9	591	2.5	NaN	-6.6121	26.578	0.2317	-185.39	21.401	2.5996	100.69	-744.98	1145.3	-0.7712	870.18	1173.1	23.649	24.005	0	0	8.9305	7.7116	-27.367	-20.363	-3.0176	-1.7907	27.563	20.416	5.9129	5.9209	0.19603	0.053455	1618.6
5.91	592	2.5	NaN	-6.6141	26.586	0.23896	-185.4	21.391	2.6011	100.7	-744.98	1145.3	-0.77513	870.15	1173.1	23.649	24.005	0	0	8.7438	7.5265	-27.369	-20.365	-3.0192	-1.8003	27.569	20.408	5.7246	5.7262	0.19996	0.042637	1618.6
5.92	593	2.5	NaN	-6.6163	26.581	0.2431	-185.41	21.374	2.6058	100.69	-744.99	1145.3	-0.77061	870.17	1173	23.649	24.005	0	0	8.5642	7.3485	-27.372	-20.368	-3.0217	-1.8111	27.564	20.391	5.5425	5.5374	0.19191	0.022838	1618.6
5.93	594	2.5	NaN	-6.6145	26.572	0.23619	-185.41	21.371	2.6209	100.75	-745	1145.3	-0.74428	870.17	1173	23.649	24.005	0	0	8.3949	7.1807	-27.375	-20.371	-3.0188	-1.81	27.554	20.388	5.3762	5.3707	0.17975	0.017255	1618.6
5.94	595	2.5	NaN	-6.6152	26.568	0.21707	-185.4	21.375	2.6031	100.84	-744.99	1145.3	-0.80295	870.15	1173	23.649	24.005	0	0	8.2593	7.0463	-27.378	-20.374	-3.0141	-1.8008	27.552	20.391	5.2452	5.2454	0.1739	0.01696	1618.6
5.95	596	2.5	NaN	-6.6168	26.564	0.19871	-185.4	21.368	2.609	100.94	-744.97	1145.2	-0.78685	870.14	1173	23.649	24.005	0	0	8.149	6.9369	-27.381	-20.377	-3.0127	-1.7982	27.548	20.385	5.1363	5.1387	0.16721	0.0076553	1618.6
5.96	597	2.5	NaN	-6.6087	26.552	0.20912	-185.4	21.358	2.6465	100.99	-744.98	1145.2	-0.68074	870.15	1173	23.649	24.005	0	0	8.0672	6.8558	-27.383	-20.379	-3.0067	-1.8022	27.535	20.374	5.0604	5.0535	0.15208	-0.0048234	1618.6
5.97	598	2.5	NaN	-6.5884	26.543	0.25791	-185.4	21.368	2.5877	100.92	-745	1145.3	-0.84087	870.12	1173	23.649	24.005	0	0	8.0709	6.8595	-27.385	-20.382	-2.9831	-1.7936	27.527	20.384	5.0878	5.0659	0.14125	0.0025389	1618.6
5.98	599	2.5	NaN	-6.5884	26.538	0.24953	-185.4	21.374	2.5645	101.04	-744.99	1145.2	-0.89903	870.11	1173	23.649	24.005	0	0	8.0255	6.8145	-27.387	-20.383	-2.9769	-1.7842	27.522	20.389	5.0486	5.0304	0.13517	0.0064291	1618.6
5.99	600	2.5	NaN	-6.5803	26.545	0.24385	-185.39	21.363	2.59	101.13	-744.96	1145.3	-0.82584	870.13	1173	23.649	24.005	0	0	7.9533	6.743	-27.387	-20.384	-2.9682	-1.7794	27.529	20.38	4.9851	4.9635	0.14139	-0.0038712	1618.5
6	601	2.5	NaN	-6.5653	26.541	0.311	-185.39	21.377	2.5839	101	-745	1145.3	-0.85093	870.09	1173.1	23.649	24.005	0	0	7.9275	6.7173	-27.389	-20.386	-2.9569	-1.7843	27.524	20.394	4.9706	4.933	0.13472	0.0081186	1618.5
6.01	602	2.5	NaN	-6.56	26.539	0.28981	-185.38	21.362	2.599	101.18	-745.02	1145.3	-0.83429	870.13	1173.1	27.239	24.005	0	0	7.9454	6.7351	-27.392	-20.388	-2.946	-1.7699	27.523	20.378	4.9994	4.9652	0.13117	-0.0096781	1618.6
6.02	603	2.5	NaN	-6.5554	26.538	0.30456	-185.38	21.357	2.6361	101.2	-745.05	1145.3	-0.75079	870.14	1173	26.169	24.005	0	0	8.0506	6.8394	-27.392	-20.389	-2.9436	-1.7661	27.521	20.374	5.107	5.0733	0.12878	-0.01466	1618.6
6.03	604	2.5	NaN	-6.5486	26.543	0.3239	-185.37	21.371	2.6283	101.21	-745.07	1145.3	-0.78527	870.12	1173.1	24.164	24.005	0	0	8.1615	6.9493	-27.394	-20.39	-2.9354	-1.7604	27.526	20.388	5.2261	5.1889	0.13192	-0.0023151	1618.6
6.04	605	2.5	NaN	-6.5422	26.554	0.30903	-185.37	21.377	2.5944	101.34	-745.09	1145.3	-0.89334	870.11	1173.1	27.881	24.005	0	0	8.2891	7.0758	-27.396	-20.392	-2.9207	-1.7502	27.537	20.393	5.3685	5.3256	0.14085	0.0006572	1618.7
6.05	606	2.5	NaN	-6.5385	26.561	0.3144	-185.38	21.355	2.6283	101.37	-745.12	1145.3	-0.81383	870.18	1173	23.649	24.005	0	0	8.4658	7.2509	-27.399	-20.396	-2.9189	-1.7576	27.543	20.373	5.5469	5.4933	0.14322	-0.022702	1618.8
6.06	607	2.5	NaN	-6.5373	26.563	0.31565	-185.37	21.336	2.6625	101.39	-745.16	1145.3	-0.73021	870.25	1173	26.353	24.005	0	0	8.5444	7.3289	-27.404	-20.401	-2.9199	-1.7544	27.544	20.355	5.6245	5.5745	0.13944	-0.045386	1618.9
6.07	608	2.5	NaN	-6.5305	26.567	0.33217	-185.37	21.358	2.6082	101.38	-745.21	1145.3	-0.87751	870.22	1173	33.565	24.005	0	0	8.5854	7.3695	-27.41	-20.406	-2.9084	-1.7512	27.548	20.377	5.6769	5.6183	0.13804	-0.02946	1618.9
6.08	609	2.5	NaN	-6.5358	26.581	0.29688	-185.37	21.39	2.6062	101.49	-745.26	1145.3	-0.88542	870.2	1173.1	33.343	24.005	0	0	8.6264	7.4101	-27.416	-20.412	-2.9098	-1.7471	27.562	20.408	5.7165	5.6631	0.14664	-0.0038197	1618.9
6.09	610	2.5	NaN	-6.5415	26.593	0.29899	-185.37	21.381	2.642	101.46	-745.31	1145.3	-0.7961	870.25	1173	29.399	24.005	0	0	8.6673	7.4507	-27.421	-20.418	-2.9196	-1.7513	27.572	20.401	5.7477	5.6994	0.15091	-0.016399	1619
6.1	611	2.5	NaN	-6.5478	26.604	0.28517	-185.37	21.402	2.6384	101.47	-745.36	1145.4	-0.819	870.24	1173	29.864	24.005	0	0	8.7083	7.4914	-27.427	-20.423	-2.925	-1.7487	27.583	20.423	5.7833	5.7427	0.15604	-0.00066493	1619.1
6.11	612	2.5	NaN	-6.5612	26.614	0.26923	-185.37	21.426	2.6373	101.47	-745.42	1145.4	-0.82708	870.23	1173	24.509	24.005	0	0	8.7493	7.532	-27.433	-20.429	-2.9384	-1.7498	27.593	20.447	5.8109	5.7822	0.16054	0.017442	1619.1
6.12	613	2.5	NaN	-6.577	26.626	0.25482	-185.38	21.442	2.6438	101.45	-745.47	1145.4	-0.80496	870.23	1173	27.198	24.005	0	0	8.7903	7.5726	-27.439	-20.435	-2.9556	-1.758	27.605	20.463	5.8347	5.8146	0.16616	0.028278	1619.2
6.13	614	2.5	NaN	-6.5856	26.639	0.23558	-185.39	21.462	2.6313	101.46	-745.49	1145.4	-0.84578	870.23	1173	24.158	24.005	0	0	8.8313	7.6132	-27.444	-20.44	-2.9627	-1.7623	27.619	20.483	5.8686	5.851	0.17435	0.042564	1619.2
6.14	615	2.5	NaN	-6.5918	26.647	0.24195	-185.38	21.456	2.6425	101.38	-745.53	1145.4	-0.85649	870.28	1173	23.649	24.005	0	0	8.8723	7.6539	-27.45	-20.446	-2.9714	-1.7589	27.626	20.478	5.9009	5.895	0.17609	0.031683	1619.3
6.15	616	2.5	NaN	-6.6102	26.645	0.22284	-185.38	21.499	2.6431	101.35	-745.6	1145.4	-0.90806	870.24	1173.1	27.78	24.005	0	0	8.9132	7.6945	-27.456	-20.452	-2.9891	-1.7598	27.625	20.519	5.9242	5.9347	0.16916	0.066766	1619.3
6.16	617	2.5	NaN	-6.6259	26.652	0.17687	-185.38	21.487	2.6973	101.45	-745.61	1145.4	-0.7802	870.3	1173.1	31.088	24.005	0	0	8.9542	7.7351	-27.461	-20.458	-3.0061	-1.7572	27.632	20.507	5.9481	5.9779	0.17059	0.049445	1619.4
6.17	618	2.5	NaN	-6.6326	26.652	0.18944	-185.34	21.488	2.7148	101.37	-745.65	1145.4	-0.8099	870.27	1173.1	29.71	24.005	0	0	8.9952	7.7758	-27.467	-20.463	-3.0144	-1.7188	27.632	20.508	5.9808	6.057	0.16505	0.045226	1619.4
6.18	619	2.5	NaN	-6.6437	26.67	0.18296	-185.34	21.494	2.6926	101.33	-745.65	1145.4	-0.85564	870.3	1173.1	35.589	24.005	0	0	9.0362	7.8164	-27.473	-20.469	-3.0255	-1.7205	27.649	20.515	6.0107	6.0958	0.17686	0.045745	1619.4
6.19	620	2.5	NaN	-6.6565	26.677	0.17364	-185.34	21.502	2.6682	101.3	-745.67	1145.4	-0.90532	870.33	1173.1	29.116	24.005	0	0	9.0772	7.857	-27.478	-20.475	-3.0375	-1.7255	27.656	20.522	6.0397	6.1315	0.17778	0.047917	1619.5
6.2	621	2.5	NaN	-6.6618	26.678	0.1902	-185.33	21.5	2.673	101.22	-745.69	1145.4	-0.92378	870.35	1173.1	34.232	24.005	0	0	9.1182	7.8976	-27.484	-20.48	-3.0452	-1.7089	27.658	20.521	6.073	6.1887	0.17372	0.040502	1619.5
6.21	622	2.5	NaN	-6.6607	26.689	0.20737	-185.3	21.489	2.6932	101.12	-745.7	1145.5	-0.90599	870.38	1173.1	32.902	24.005	0	0	9.1591	7.9383	-27.49	-20.486	-3.0482	-1.6875	27.668	20.51	6.1109	6.2508	0.17819	0.02396	1619.5
6.22	623	2.5	NaN	-6.6657	26.692	0.17401	-185.3	21.488	2.6841	101.16	-745.7	1145.5	-0.91986	870.43	1173.1	27.849	24.005	0	0	9.2001	7.9789	-27.495	-20.492	-3.0516	-1.6905	27.671	20.508	6.1485	6.2883	0.17566	0.0167	1619.6
6.23	624	2.5	NaN	-6.6721	26.693	0.16181	-185.34	21.487	2.6568	101.13	-745.7	1145.4	-0.93937	870.52	1173.1	28.361	24.005	0	0	9.2411	8.0195	-27.501	-20.497	-3.0584	-1.7295	27.672	20.508	6.1827	6.29	0.17088	0.01048	1619.7
6.24	625	2.5	NaN	-6.6674	26.679	0.17709	-185.33	21.504	2.6569	101.05	-745.75	1145.4	-0.94433	870.5	1173.1	32.772	24.005	0	0	9.2821	8.0601	-27.507	-20.503	-3.0566	-1.7199	27.658	20.524	6.2255	6.3402	0.15157	0.02149	1619.7
6.25	626	2.5	NaN	-6.662	26.679	0.16564	-185.34	21.515	2.625	101.04	-745.72	1145.4	-1.0077	870.52	1173.1	32.365	24.005	0	0	9.2693	8.0474	-27.501	-20.497	-3.0494	-1.7282	27.658	20.535	6.2199	6.3192	0.15706	0.037883	1619.7
6.26	627	2.5	NaN	-6.6605	26.675	0.16352	-185.36	21.544	2.6331	100.97	-745.71	1145.4	-0.96925	870.53	1173.1	23.649	24.005	0	0	9.1979	7.9767	-27.483	-20.48	-3.0516	-1.747	27.655	20.565	6.1464	6.2297	0.17184	0.084907	1619.7
6.27	628	2.5	NaN	-6.6604	26.671	0.1541	-185.35	21.536	2.6828	100.94	-745.68	1145.4	-0.86543	870.58	1173.1	28.457	24.005	0	0	9.1266	7.906	-27.466	-20.462	-3.0561	-1.7428	27.65	20.557	6.0705	6.1632	0.18454	0.095124	1619.7
6.28	629	2.5	NaN	-6.6581	26.663	0.15296	-185.36	21.525	2.7232	100.9	-745.66	1145.4	-0.75314	870.66	1173.1	28.211	24.005	0	0	8.6989	7.4821	-27.467	-20.464	-3.0592	-1.7597	27.641	20.547	5.6397	5.7223	0.17394	0.082994	1619.7
6.29	630	2.5	NaN	-6.6563	26.65	0.16063	-185.38	21.538	2.7414	100.84	-745.65	1145.4	-0.68978	870.71	1173.1	27.736	24.005	0	0	7.8489	6.6394	-27.492	-20.489	-3.0621	-1.7851	27.628	20.56	4.7868	4.8544	0.13519	0.071481	1619.8
6.3	631	2.5	NaN	-6.6891	26.652	0.15312	-185.36	21.551	2.7564	100.77	-745.61	1145.5	-0.71459	870.7	1173.1	29.165	24.005	0	0	8.2705	7.0574	-27.485	-20.481	-3.0963	-1.7659	27.63	20.573	5.1742	5.2914	0.14516	0.09224	1619.7
6.31	632	2.5	NaN	-6.8171	26.719	0.13923	-185.38	21.561	2.7297	100.55	-745.47	1145.6	-0.79682	870.73	1173.1	34.789	24.005	0	0	8.7604	7.543	-27.475	-20.471	-3.229	-1.7869	27.692	20.587	5.5314	5.7561	0.21726	0.11618	1619.6
6.32	633	2.5	NaN	-6.8236	26.707	0.14315	-185.38	21.578	2.7303	100.51	-745.45	1145.6	-0.80076	870.72	1173.1	34.578	24.005	0	0	9.2503	8.0286	-27.465	-20.461	-3.2366	-1.7881	27.681	20.604	6.0137	6.2405	0.21547	0.14304	1619.6
6.33	634	2.5	NaN	-6.8346	26.711	0.14304	-185.39	21.585	2.7354	100.48	-745.39	1145.6	-0.7951	870.76	1173.1	34.982	24.005	0	0	10.068	8.839	-27.449	-20.445	-3.2491	-1.8007	27.685	20.611	6.8187	7.0382	0.23561	0.16573	1619.6
6.34	635	2.5	NaN	-6.8485	26.706	0.13792	-185.42	21.626	2.6689	100.45	-745.36	1145.6	-0.91241	870.76	1173.2	32.74	24.005	0	0	11.103	9.8656	-27.429	-20.425	-3.2595	-1.8345	27.682	20.65	7.844	8.0311	0.2532	0.22501	1619.5
6.35	636	2.5	NaN	-6.8657	26.704	0.12654	-185.42	21.651	2.6169	100.45	-745.3	1145.6	-1.0234	870.76	1173.2	29.581	24.005	0	0	11.137	9.8992	-27.428	-20.424	-3.2729	-1.8318	27.682	20.673	7.8644	8.0674	0.2544	0.24901	1619.5
6.36	637	2.5	NaN	-6.885	26.709	0.10621	-185.42	21.654	2.6329	100.46	-745.22	1145.6	-0.98317	870.79	1173.2	23.728	24.005	0	0	11.103	9.865	-27.425	-20.422	-3.2929	-1.8315	27.688	20.675	7.81	8.0335	0.26259	0.25342	1619.4
6.37	638	2.5	NaN	-6.9012	26.716	0.08957	-185.44	21.649	2.6706	100.48	-745.15	1145.6	-0.88325	870.83	1173.2	30.954	24.005	0	0	11.011	9.7737	-27.422	-20.418	-3.3121	-1.8468	27.694	20.671	7.6986	7.927	0.27223	0.2525	1619.4
6.38	639	2.5	NaN	-6.8759	26.685	0.11085	-185.44	21.648	2.6817	100.45	-745.18	1145.5	-0.84398	870.87	1173.2	30.843	24.005	0	0	10.99	9.7528	-27.42	-20.416	-3.2892	-1.8536	27.665	20.667	7.7005	7.8993	0.24532	0.25105	1619.5
6.39	640	2.5	NaN	-6.7844	26.595	0.17551	-185.43	21.646	2.6993	100.41	-745.34	1145.4	-0.79405	870.9	1173.2	29.281	24.005	0	0	10.953	9.7167	-27.418	-20.414	-3.2015	-1.8481	27.579	20.662	7.7517	7.8686	0.16075	0.24797	1619.6
6.4	641	2.5	NaN	-6.9134	26.7	0.085919	-185.4	21.656	2.5933	100.39	-745.09	1145.5	-1.0759	870.9	1173.3	28.889	24.005	0	0	10.822	9.5865	-27.417	-20.414	-3.3204	-1.8097	27.683	20.674	7.5015	7.7768	0.26519	0.26075	1619.4
6.41	642	2.5	NaN	-6.9158	26.706	0.077213	-185.41	21.694	2.5656	100.36	-745.02	1145.6	-1.1618	870.82	1173.3	23.796	24.005	0	0	10.693	9.4585	-27.417	-20.414	-3.3206	-1.8102	27.689	20.711	7.3722	7.6483	0.27175	0.29791	1619.3
6.42	643	2.5	NaN	-6.9187	26.705	0.055301	-185.42	21.675	2.6411	100.39	-744.97	1145.5	-0.96448	870.91	1173.3	23.649	24.005	0	0	10.56	9.3269	-27.417	-20.414	-3.3294	-1.8279	27.687	20.693	7.2306	7.4991	0.26994	0.27932	1619.3
6.43	644	2.5	NaN	-6.929	26.701	0.025318	-185.41	21.678	2.7177	100.44	-744.94	1145.5	-0.78613	870.96	1173.3	23.649	24.005	0	0	10.391	9.1592	-27.416	-20.412	-3.3446	-1.8285	27.684	20.696	7.0463	7.3308	0.26746	0.28343	1619.3
6.44	645	2.5	NaN	-6.9317	26.693	0.016387	-185.42	21.706	2.7018	100.42	-744.93	1145.5	-0.86425	870.94	1173.3	23.649	24.005	0	0	10.277	9.046	-27.415	-20.411	-3.3449	-1.8316	27.676	20.723	6.9317	7.2144	0.26136	0.31146	1619.3
6.45	646	2.5	NaN	-6.8736	26.64	0.05008	-185.4	21.754	2.6788	100.39	-745.01	1145.5	-0.96421	870.84	1173.3	23.649	24.005	0	0	10.199	8.9689	-27.414	-20.411	-3.2844	-1.8109	27.625	20.768	6.9145	7.158	0.21063	0.35764	1619.3
6.46	647	2.5	NaN	-6.8257	26.598	0.075511	-185.36	21.784	2.7438	100.37	-745.06	1145.4	-0.826	870.77	1173.3	25.375	24.005	0	0	10.133	8.9033	-27.414	-20.41	-3.2422	-1.7765	27.584	20.798	6.8905	7.1268	0.17065	0.3878	1619.2
6.47	648	2.5	NaN	-6.9186	26.68	0.021398	-185.37	21.751	2.8158	100.33	-744.88	1145.5	-0.66207	870.9	1173.2	23.649	24.005	0	0	10.066	8.8374	-27.413	-20.41	-3.3422	-1.7969	27.661	20.77	6.724	7.0405	0.2481	0.36074	1619.2
6.48	649	2.5	NaN	-6.917	26.679	-0.00049502	-185.42	21.734	2.699	100.37	-744.84	1145.5	-1.0301	870.96	1173.3	23.649	24.005	0	0	9.9986	8.7704	-27.413	-20.409	-3.326	-1.8332	27.662	20.751	6.6726	6.9371	0.24871	0.34216	1619.2
6.49	650	2.5	NaN	-6.92	26.679	-0.017675	-185.43	21.732	2.7046	100.42	-744.81	1145.5	-1.0423	870.98	1173.3	24.36	24.005	0	0	9.8779	8.6508	-27.411	-20.408	-3.3267	-1.8322	27.661	20.75	6.5512	6.8186	0.24991	0.34272	1619.2
6.5	651	2.5	NaN	-6.9212	26.665	-0.019093	-185.41	21.749	2.7243	100.41	-744.84	1145.5	-1.0178	870.95	1173.3	23.649	24.005	0	0	9.7557	8.5296	-27.41	-20.406	-3.3292	-1.8229	27.648	20.766	6.4265	6.7067	0.23882	0.36014	1619.2
6.51	652	2.5	NaN	-6.9185	26.659	-0.0103	-185.36	21.796	2.7426	100.39	-744.85	1145.5	-0.94873	870.84	1173.3	23.649	24.005	0	0	9.7181	8.4923	-27.409	-20.406	-3.3293	-1.7695	27.643	20.812	6.3888	6.7228	0.2333	0.40671	1619.1
6.52	653	2.5	NaN	-6.9178	26.657	0.0022308	-185.38	21.783	2.739	100.37	-744.87	1145.5	-0.96801	870.9	1173.3	23.649	24.005	0	0	9.6574	8.4322	-27.408	-20.404	-3.3291	-1.7919	27.64	20.799	6.3283	6.6403	0.23253	0.39522	1619.2
6.53	654	2.5	NaN	-6.9195	26.66	0.021289	-185.42	21.752	2.737	100.32	-744.88	1145.5	-0.97751	871	1173.3	23.649	24.005	0	0	9.5849	8.3603	-27.406	-20.403	-3.3323	-1.8312	27.643	20.769	6.2526	6.5291	0.23661	0.36635	1619.3
6.54	655	2.5	NaN	-6.9227	26.667	0.029136	-185.42	21.751	2.7387	100.32	-744.89	1145.5	-0.96246	871.01	1173.3	23.649	24.005	0	0	9.5066	8.2827	-27.405	-20.402	-3.3362	-1.8324	27.649	20.769	6.1704	6.4502	0.24388	0.3669	1619.3
6.55	656	2.5	NaN	-6.9265	26.673	0.019317	-185.41	21.764	2.7231	100.37	-744.91	1145.5	-1.0159	870.99	1173.3	23.649	24.005	0	0	9.4314	8.2081	-27.405	-20.401	-3.3364	-1.8214	27.657	20.78	6.095	6.3867	0.25213	0.37954	1619.3
6.56	657	2.5	NaN	-6.9282	26.682	0.047229	-185.39	21.766	2.7116	100.3	-744.93	1145.5	-1.0414	871	1173.3	23.649	24.005	0	0	9.3637	8.141	-27.404	-20.4	-3.3398	-1.7975	27.666	20.782	6.0239	6.3434	0.26201	0.38194	1619.3
6.57	658	2.5	NaN	-6.9274	26.685	0.065216	-185.34	21.818	2.7484	100.28	-744.99	1145.5	-0.89879	870.86	1173.3	23.649	24.005	0	0	9.2667	8.0449	-27.403	-20.4	-3.3443	-1.7581	27.668	20.835	5.9224	6.2867	0.26505	0.43503	1619.3
6.58	659	2.5	NaN	-6.9231	26.698	0.05415	-185.34	21.821	2.7768	100.35	-745	1145.5	-0.80992	870.87	1173.3	23.649	24.005	0	0	9.1819	7.9608	-27.404	-20.4	-3.3408	-1.7616	27.681	20.838	5.841	6.1991	0.2774	0.43742	1619.3
6.59	660	2.5	NaN	-6.9321	26.707	0.0399	-185.41	21.784	2.7523	100.4	-745.03	1145.5	-0.90561	870.97	1173.3	23.649	24.005	0	0	9.1518	7.931	-27.406	-20.403	-3.3451	-1.8269	27.689	20.801	5.8067	6.1041	0.28302	0.39845	1619.4
6.6	661	2.5	NaN	-6.9335	26.717	0.036327	-185.39	21.798	2.7478	100.42	-745.04	1145.5	-0.91858	870.93	1173.3	23.649	24.005	0	0	9.0274	7.8077	-27.408	-20.404	-3.3452	-1.7987	27.7	20.815	5.6822	6.009	0.29241	0.41105	1619.4
6.61	662	2.5	NaN	-6.9313	26.727	0.047248	-185.4	21.789	2.7614	100.41	-745.07	1145.5	-0.89589	870.95	1173.3	23.649	24.005	0	0	8.9074	7.6887	-27.408	-20.405	-3.3443	-1.8116	27.71	20.806	5.5631	5.8771	0.30113	0.40171	1619.4
6.62	663	2.5	NaN	-6.9311	26.736	0.054859	-185.45	21.762	2.748	100.4	-745.12	1145.5	-0.95546	871.01	1173.3	23.649	24.005	0	0	8.8894	7.6709	-27.409	-20.406	-3.3425	-1.859	27.717	20.78	5.5469	5.8119	0.30791	0.37424	1619.5
6.63	664	2.5	NaN	-6.9299	26.74	0.056408	-185.45	21.76	2.7152	100.41	-745.16	1145.5	-1.0467	871	1173.3	23.649	24.005	0	0	8.8465	7.6283	-27.411	-20.408	-3.3377	-1.8571	27.722	20.778	5.5087	5.7712	0.31027	0.37046	1619.6
6.64	665	2.5	NaN	-6.9216	26.737	0.079403	-185.45	21.746	2.7341	100.37	-745.24	1145.6	-0.99827	871.01	1173.3	23.649	24.005	0	0	8.7601	7.5427	-27.415	-20.411	-3.333	-1.8624	27.718	20.766	5.4271	5.6803	0.30311	0.35487	1619.7
6.65	666	2.5	NaN	-6.9132	26.747	0.088961	-185.45	21.752	2.7188	100.36	-745.28	1145.6	-1.0492	870.96	1173.3	23.649	24.005	0	0	8.8156	7.5977	-27.421	-20.417	-3.323	-1.8599	27.727	20.772	5.4926	5.7378	0.30619	0.35505	1619.7
6.66	667	2.5	NaN	-6.9101	26.753	0.070695	-185.45	21.713	2.716	100.41	-745.28	1145.6	-1.0705	871.01	1173.2	23.649	24.005	0	0	8.8955	7.6769	-27.428	-20.424	-3.3176	-1.8603	27.731	20.735	5.5779	5.8166	0.30357	0.31154	1619.7
6.67	668	2.5	NaN	-6.9121	26.765	0.066612	-185.45	21.717	2.7105	100.42	-745.3	1145.6	-1.0831	870.99	1173.2	23.649	24.005	0	0	8.9754	7.7561	-27.434	-20.431	-3.3185	-1.8589	27.744	20.739	5.6569	5.8972	0.30946	0.30782	1619.7
6.68	669	2.5	NaN	-6.9087	26.771	0.076434	-185.45	21.716	2.7105	100.4	-745.33	1145.6	-1.0752	871	1173.2	23.649	24.005	0	0	9.0553	7.8353	-27.441	-20.437	-3.3162	-1.8588	27.749	20.737	5.7391	5.9766	0.30819	0.29992	1619.7
6.69	670	2.5	NaN	-6.9037	26.778	0.074066	-185.41	21.746	2.7434	100.42	-745.34	1145.6	-0.96384	870.91	1173.2	23.649	24.005	0	0	9.1352	7.9146	-27.448	-20.444	-3.3145	-1.821	27.757	20.767	5.8208	6.0936	0.30878	0.32322	1619.7
6.7	671	2.5	NaN	-6.9052	26.781	0.068704	-185.4	21.744	2.7609	100.44	-745.38	1145.6	-0.91002	870.89	1173.2	23.649	24.005	0	0	9.2152	7.9938	-27.455	-20.451	-3.3171	-1.8148	27.759	20.766	5.898	6.1789	0.30438	0.31503	1619.7
6.71	672	2.5	NaN	-6.9089	26.779	0.072716	-185.42	21.718	2.7598	100.43	-745.41	1145.6	-0.9163	870.94	1173.2	23.649	24.005	0	0	9.2951	8.073	-27.462	-20.458	-3.3212	-1.8373	27.756	20.741	5.9739	6.2357	0.29496	0.28311	1619.8
6.72	673	2.5	NaN	-6.9053	26.784	0.074614	-185.39	21.75	2.771	100.43	-745.42	1145.6	-0.86072	870.85	1173.2	23.649	24.005	0	0	9.375	8.1522	-27.468	-20.465	-3.3192	-1.8048	27.761	20.773	6.0558	6.3474	0.29298	0.30851	1619.7
6.73	674	2.5	NaN	-6.9088	26.783	0.065393	-185.44	21.706	2.659	100.46	-745.44	1145.6	-1.1714	870.98	1173.2	23.649	24.005	0	0	9.4549	8.2314	-27.475	-20.471	-3.3112	-1.8433	27.761	20.728	6.1437	6.3882	0.28613	0.25648	1619.8
6.74	675	2.5	NaN	-6.9056	26.79	0.080871	-185.43	21.711	2.6875	100.44	-745.44	1145.6	-1.0997	870.95	1173.2	23.649	24.005	0	0	9.5348	8.3107	-27.482	-20.478	-3.3109	-1.8358	27.768	20.732	6.2239	6.4749	0.28642	0.25369	1619.8
6.75	676	2.5	NaN	-6.9004	26.79	0.079135	-185.44	21.72	2.6796	100.45	-745.43	1145.6	-1.1067	870.92	1173.3	23.649	24.005	0	0	9.6147	8.3899	-27.489	-20.485	-3.3053	-1.8445	27.769	20.741	6.3095	6.5454	0.28022	0.25579	1619.8
6.76	677	2.5	NaN	-6.896	26.786	0.082216	-185.43	21.715	2.7122	100.44	-745.44	1145.6	-1.0286	870.93	1173.2	23.649	24.005	0	0	9.6947	8.4691	-27.495	-20.492	-3.3041	-1.8418	27.764	20.736	6.3906	6.6273	0.26896	0.24421	1619.8
6.77	678	2.5	NaN	-6.8943	26.785	0.064452	-185.44	21.72	2.6953	100.47	-745.43	1145.6	-1.066	870.92	1173.2	23.649	24.005	0	0	9.7746	8.5483	-27.502	-20.499	-3.2997	-1.8454	27.764	20.741	6.4748	6.7029	0.2618	0.24212	1619.8
6.78	679	2.5	NaN	-6.8926	26.788	0.048605	-185.45	21.729	2.6698	100.51	-745.41	1145.6	-1.1248	870.89	1173.3	23.649	24.005	0	0	9.8545	8.6275	-27.509	-20.505	-3.2946	-1.849	27.768	20.749	6.5599	6.7785	0.25866	0.24345	1619.7
6.79	680	2.5	NaN	-6.8867	26.788	0.055762	-185.45	21.738	2.667	100.48	-745.41	1145.6	-1.1303	870.86	1173.3	23.649	24.005	0	0	9.9344	8.7067	-27.516	-20.512	-3.2895	-1.8485	27.768	20.758	6.6449	6.8582	0.25217	0.24618	1619.7
6.8	681	2.5	NaN	-6.8794	26.783	0.068194	-185.45	21.743	2.6788	100.43	-745.42	1145.6	-1.0933	870.85	1173.3	23.649	24.005	0	0	10.014	8.786	-27.523	-20.519	-3.2853	-1.8535	27.764	20.762	6.7291	6.9324	0.24109	0.2435	1619.7
6.81	682	2.5	NaN	-6.8816	26.789	0.047548	-185.46	21.712	2.716	100.48	-745.39	1145.5	-0.98764	870.92	1173.2	23.649	24.005	0	0	10.094	8.8652	-27.529	-20.526	-3.2896	-1.8683	27.768	20.734	6.8047	6.9969	0.23821	0.20798	1619.7
6.82	683	2.5	NaN	-6.8873	26.791	0.032659	-185.46	21.745	2.6265	100.48	-745.36	1145.5	-1.2283	870.84	1173.3	23.649	24.005	0	0	10.174	8.9444	-27.536	-20.532	-3.2864	-1.8631	27.772	20.764	6.8878	7.0813	0.23622	0.23171	1619.6
6.83	684	2.5	NaN	-6.8858	26.802	0.042526	-185.46	21.744	2.6536	100.43	-745.32	1145.6	-1.174	870.84	1173.3	23.649	24.005	0	0	10.254	9.0236	-27.543	-20.539	-3.2886	-1.8676	27.782	20.763	6.9655	7.156	0.23906	0.22417	1619.6
6.84	685	2.5	NaN	-6.8842	26.798	0.035586	-185.46	21.727	2.7063	100.44	-745.32	1145.6	-1.0242	870.88	1173.2	23.649	24.005	0	0	10.334	9.1028	-27.55	-20.546	-3.2921	-1.8726	27.777	20.748	7.0419	7.2302	0.22757	0.20245	1619.6
6.85	686	2.5	NaN	-6.8869	26.795	0.028026	-185.47	21.746	2.681	100.46	-745.32	1145.6	-1.0976	870.85	1173.2	23.649	24.005	0	0	10.382	9.15	-27.553	-20.549	-3.2913	-1.8727	27.774	20.766	7.0903	7.2773	0.22156	0.21713	1619.6
6.86	687	2.5	NaN	-6.8896	26.792	0.027529	-185.47	21.759	2.6746	100.45	-745.31	1145.5	-1.1326	870.83	1173.3	23.649	24.005	0	0	10.394	9.1619	-27.552	-20.548	-3.293	-1.8737	27.772	20.779	7.1006	7.2882	0.22009	0.23124	1619.6
6.87	688	2.5	NaN	-6.8948	26.791	0.026468	-185.47	21.744	2.7224	100.44	-745.3	1145.6	-1.0287	870.86	1173.2	23.649	24.005	0	0	10.599	9.3651	-27.548	-20.544	-3.3024	-1.8792	27.77	20.765	7.2962	7.4859	0.222	0.22073	1619.6
6.88	689	2.5	NaN	-6.9021	26.793	0.022416	-185.47	21.734	2.744	100.44	-745.28	1145.6	-0.9943	870.88	1173.2	23.649	24.005	0	0	10.937	9.7002	-27.542	-20.538	-3.3108	-1.8799	27.771	20.755	7.6258	7.8203	0.22906	0.21727	1619.6
6.89	690	2.5	NaN	-6.903	26.795	0.029409	-185.46	21.772	2.6733	100.41	-745.27	1145.6	-1.1996	870.8	1173.3	23.649	24.005	0	0	11.275	10.035	-27.536	-20.532	-3.3052	-1.8642	27.774	20.793	7.9694	8.171	0.23797	0.26022	1619.5
6.9	691	2.5	NaN	-6.9088	26.796	0.047749	-185.45	21.784	2.6596	100.36	-745.28	1145.6	-1.2598	870.78	1173.3	23.649	24.005	0	0	11.613	10.37	-27.53	-20.527	-3.3106	-1.856	27.775	20.804	8.302	8.5143	0.24497	0.27731	1619.5
6.91	692	2.5	NaN	-6.9172	26.791	0.033708	-185.46	21.77	2.6968	100.41	-745.27	1145.6	-1.175	870.84	1173.2	23.649	24.005	0	0	11.951	10.705	-27.525	-20.521	-3.3204	-1.8603	27.771	20.79	8.6302	8.845	0.24604	0.26927	1619.5
6.92	693	2.5	NaN	-6.9154	26.786	0.057281	-185.45	21.768	2.7112	100.34	-745.29	1145.6	-1.1759	870.86	1173.3	23.649	24.005	0	0	12.289	11.04	-27.519	-20.515	-3.3212	-1.852	27.765	20.789	8.9674	9.1885	0.2466	0.27393	1619.6
6.93	694	2.5	NaN	-6.9159	26.785	0.048477	-185.45	21.745	2.7624	100.35	-745.27	1145.6	-1.0692	870.92	1173.2	23.649	24.005	0	0	12.627	11.375	-27.513	-20.509	-3.3251	-1.8553	27.763	20.766	9.3015	9.5202	0.25	0.2571	1619.6
6.94	695	2.5	NaN	-6.9155	26.782	0.052428	-185.44	21.756	2.7443	100.33	-745.26	1145.6	-1.1293	870.9	1173.2	23.649	24.005	0	0	12.965	11.711	-27.507	-20.503	-3.3234	-1.8483	27.761	20.777	9.6413	9.8622	0.25371	0.27326	1619.6
6.95	696	2.5	NaN	-6.9161	26.785	0.057878	-185.43	21.779	2.6844	100.31	-745.24	1145.6	-1.2925	870.86	1173.3	23.649	24.005	0	0	13.303	12.046	-27.501	-20.498	-3.3189	-1.8332	27.765	20.799	9.9837	10.212	0.26374	0.30129	1619.5
6.96	697	2.5	NaN	-6.9161	26.784	0.056558	-185.43	21.778	2.6903	100.31	-745.23	1145.6	-1.2663	870.88	1173.3	23.649	24.005	0	0	13.529	12.27	-27.495	-20.492	-3.3198	-1.8353	27.764	20.798	10.209	10.435	0.26848	0.30624	1619.5
6.97	698	2.5	NaN	-6.9118	26.767	0.065472	-185.45	21.764	2.7755	100.28	-745.27	1145.5	-1.0067	870.94	1173.2	23.649	24.005	0	0	13.161	11.905	-27.488	-20.484	-3.3259	-1.8599	27.745	20.786	9.8349	10.045	0.2574	0.30125	1619.6
6.98	699	2.5	NaN	-6.9144	26.772	0.054469	-185.44	21.775	2.7621	100.28	-745.22	1145.5	-1.0295	870.95	1173.2	23.649	24.005	0	0	12.995	11.74	-27.484	-20.48	-3.3276	-1.8528	27.752	20.796	9.6671	9.8875	0.26775	0.31532	1619.6
6.99	700	2.5	NaN	-6.919	26.767	0.029881	-185.44	21.783	2.741	100.34	-745.21	1145.5	-1.0802	870.95	1173.2	23.649	24.005	0	0	12.926	11.672	-27.482	-20.478	-3.3282	-1.8479	27.747	20.804	9.5975	9.8241	0.26468	0.32515	1619.6
7	701	2.5	NaN	-6.9224	26.763	0.0095135	-185.45	21.786	2.7502	100.39	-745.2	1145.5	-1.0086	870.99	1173.2	23.649	24.005	0	0	12.779	11.527	-27.48	-20.476	-3.3325	-1.8595	27.743	20.806	9.4465	9.6671	0.26246	0.32966	1619.6
7.01	702	2.5	NaN	-6.9236	26.755	0.033903	-185.46	21.789	2.7479	100.3	-745.23	1145.5	-0.99498	871	1173.2	23.649	24.005	0	0	12.687	11.435	-27.479	-20.475	-3.3373	-1.8708	27.735	20.81	9.3496	9.5644	0.25552	0.33464	1619.6
7.02	703	2.5	NaN	-6.9268	26.756	0.026511	-185.46	21.799	2.7295	100.31	-745.22	1145.5	-1.0305	870.99	1173.2	23.649	24.005	0	0	12.627	11.376	-27.479	-20.475	-3.3389	-1.8726	27.736	20.819	9.2878	9.503	0.25716	0.34425	1619.6
7.03	704	2.5	NaN	-6.9291	26.759	0.012874	-185.46	21.805	2.7437	100.34	-745.2	1145.5	-0.99335	871	1173.2	23.649	24.005	0	0	12.461	11.211	-27.477	-20.474	-3.3415	-1.8758	27.738	20.825	9.1191	9.3352	0.26106	0.35131	1619.6
7.04	705	2.5	NaN	-6.9273	26.756	0.019753	-185.46	21.81	2.7691	100.31	-745.22	1145.5	-0.93727	871.01	1173.2	23.649	24.005	0	0	12.292	11.044	-27.476	-20.473	-3.3427	-1.8784	27.736	20.83	8.9491	9.1651	0.25949	0.3571	1619.6
7.05	706	2.5	NaN	-6.9237	26.752	0.034165	-185.44	21.83	2.7671	100.27	-745.22	1145.5	-0.94769	870.97	1173.3	23.649	24.005	0	0	12.235	10.988	-27.477	-20.474	-3.3403	-1.8542	27.733	20.849	8.8952	9.1335	0.25555	0.37531	1619.6
7.06	707	2.5	NaN	-6.9252	26.756	0.037523	-185.38	21.861	2.7869	100.25	-745.22	1145.5	-0.8909	870.88	1173.3	23.649	24.005	0	0	12.081	10.835	-27.478	-20.474	-3.3441	-1.7995	27.737	20.88	8.7372	9.0353	0.25958	0.40664	1619.5
7.07	708	2.5	NaN	-6.928	26.756	0.038027	-185.47	21.812	2.8184	100.24	-745.26	1145.5	-0.83102	871.02	1173.2	23.649	24.005	0	0	11.924	10.679	-27.478	-20.474	-3.3496	-1.8945	27.735	20.833	8.5744	8.7845	0.25781	0.35864	1619.7
7.08	709	2.5	NaN	-6.9265	26.751	0.010102	-185.47	21.799	2.826	100.32	-745.27	1145.5	-0.8346	871.07	1173.2	23.649	24.005	0	0	11.894	10.649	-27.479	-20.475	-3.3456	-1.885	27.731	20.818	8.5483	8.7642	0.25175	0.34311	1619.7
7.09	710	2.5	NaN	-6.9252	26.761	0.0088364	-185.46	21.795	2.7841	100.3	-745.28	1145.5	-0.96703	871.06	1173.3	23.649	24.005	0	0	11.86	10.615	-27.479	-20.476	-3.3401	-1.874	27.741	20.814	8.5195	8.7411	0.26218	0.33892	1619.7
7.1	711	2.5	NaN	-6.9289	26.771	-0.0094579	-185.44	21.79	2.7585	100.33	-745.26	1145.5	-1.0472	871.06	1173.3	23.649	24.005	0	0	11.823	10.579	-27.479	-20.475	-3.3398	-1.8484	27.753	20.808	8.4836	8.7309	0.2737	0.33286	1619.7
7.11	712	2.5	NaN	-6.9294	26.778	-0.0053537	-185.44	21.791	2.745	100.32	-745.28	1145.6	-1.0797	871.05	1173.3	23.649	24.005	0	0	11.743	10.5	-27.478	-20.475	-3.3397	-1.8471	27.759	20.81	8.4035	8.6526	0.28076	0.33488	1619.7
7.12	713	2.5	NaN	-6.9303	26.78	0.001374	-185.45	21.791	2.743	100.3	-745.3	1145.6	-1.0718	871.03	1173.3	23.649	24.005	0	0	11.667	10.424	-27.478	-20.474	-3.3416	-1.8577	27.761	20.81	8.3253	8.5664	0.28317	0.33587	1619.7
7.13	714	2.5	NaN	-6.931	26.781	-0.012784	-185.42	21.797	2.7746	100.33	-745.31	1145.6	-0.96174	871.01	1173.3	23.649	24.005	0	0	11.622	10.379	-27.478	-20.474	-3.3451	-1.8348	27.762	20.816	8.2767	8.5446	0.28492	0.34222	1619.7
7.14	715	2.5	NaN	-6.9225	26.787	-0.019971	-185.37	21.821	2.8224	100.35	-745.3	1145.6	-0.79645	870.94	1173.3	23.649	24.005	0	0	11.072	9.8349	-27.485	-20.481	-3.3414	-1.7874	27.769	20.839	7.731	8.0475	0.28403	0.3584	1619.6
7.15	716	2.5	NaN	-6.9244	26.798	-0.026905	-185.44	21.77	2.7268	100.38	-745.29	1145.6	-1.0754	871.06	1173.3	23.649	24.005	0	0	10.601	9.3677	-27.49	-20.486	-3.3328	-1.8482	27.778	20.79	7.2684	7.5195	0.28856	0.3034	1619.8
7.16	717	2.5	NaN	-6.9198	26.791	-0.024415	-185.44	21.766	2.695	100.39	-745.31	1145.5	-1.156	871.08	1173.3	23.649	24.005	0	0	10.635	9.4013	-27.487	-20.483	-3.3249	-1.8436	27.773	20.784	7.3102	7.5577	0.28637	0.30135	1619.8
7.17	718	2.5	NaN	-6.9178	26.783	-0.0050111	-185.38	21.804	2.7726	100.36	-745.35	1145.5	-0.89733	870.98	1173.3	23.649	24.005	0	0	10.666	9.4319	-27.482	-20.479	-3.333	-1.791	27.765	20.823	7.3329	7.6409	0.28223	0.34396	1619.7
7.18	719	2.5	NaN	-6.9149	26.782	0.0017104	-185.41	21.784	2.7216	100.37	-745.36	1145.6	-1.0482	871.04	1173.3	23.649	24.005	0	0	10.696	9.4617	-27.478	-20.474	-3.3248	-1.8229	27.763	20.803	7.3712	7.6388	0.28547	0.32874	1619.8
7.19	720	2.5	NaN	-6.9146	26.783	0.01353	-185.45	21.759	2.7337	100.35	-745.37	1145.6	-1.0222	871.11	1173.3	23.649	24.005	0	0	10.598	9.365	-27.474	-20.47	-3.3262	-1.8614	27.763	20.779	7.2722	7.5036	0.28869	0.30927	1619.9
7.2	721	2.5	NaN	-6.9134	26.779	0.028584	-185.46	21.759	2.756	100.32	-745.39	1145.6	-0.96403	871.12	1173.3	23.649	24.005	0	0	10.541	9.3076	-27.47	-20.466	-3.3283	-1.8744	27.758	20.78	7.2122	7.4332	0.28763	0.31325	1619.9
7.21	722	2.5	NaN	-6.914	26.778	0.029263	-185.47	21.766	2.7456	100.33	-745.4	1145.6	-0.9996	871.11	1173.3	23.649	24.005	0	0	10.571	9.3374	-27.466	-20.462	-3.3273	-1.8786	27.757	20.786	7.2433	7.4588	0.29094	0.32369	1619.9
7.22	723	2.5	NaN	-6.9201	26.787	0.017735	-185.48	21.759	2.7576	100.37	-745.39	1145.6	-0.96657	871.12	1173.3	23.649	24.005	0	0	10.581	9.3477	-27.463	-20.459	-3.3328	-1.8898	27.766	20.78	7.2481	7.4578	0.30354	0.32136	1619.9
7.23	724	2.5	NaN	-6.9195	26.783	0.033426	-185.48	21.762	2.7338	100.34	-745.43	1145.6	-1.0323	871.11	1173.3	23.649	24.005	0	0	10.55	9.3169	-27.459	-20.456	-3.3312	-1.8933	27.762	20.782	7.2188	7.4236	0.30251	0.32641	1619.9
7.24	725	2.5	NaN	-6.9272	26.78	0.007772	-185.48	21.76	2.7237	100.39	-745.43	1145.6	-1.0731	871.1	1173.3	23.649	24.005	0	0	10.452	9.2201	-27.457	-20.453	-3.3356	-1.8837	27.759	20.781	7.1167	7.3363	0.30175	0.32779	1619.9
7.25	726	2.5	NaN	-6.9276	26.783	-0.0042863	-185.47	21.759	2.6687	100.42	-745.43	1145.6	-1.2159	871.08	1173.3	23.649	24.005	0	0	10.412	9.1806	-27.456	-20.452	-3.33	-1.8752	27.763	20.779	7.0824	7.3054	0.30717	0.32733	1619.9
7.26	727	2.5	NaN	-6.9319	26.779	0.016699	-185.48	21.746	2.6482	100.37	-745.48	1145.6	-1.2343	871.08	1173.3	23.649	24.005	0	0	10.382	9.1508	-27.455	-20.451	-3.3354	-1.8878	27.759	20.766	7.047	7.2631	0.30417	0.3156	1620
7.27	728	2.5	NaN	-6.9353	26.777	0.007011	-185.49	21.725	2.6584	100.39	-745.49	1145.6	-1.164	871.1	1173.3	23.649	24.005	0	0	10.312	9.0813	-27.453	-20.449	-3.3407	-1.9002	27.757	20.746	6.9716	7.1811	0.30404	0.29648	1620
7.28	729	2.5	NaN	-6.9389	26.774	0.010048	-185.49	21.72	2.6243	100.37	-745.5	1145.6	-1.2192	871.09	1173.3	23.649	24.005	0	0	10.182	8.9522	-27.451	-20.447	-3.343	-1.8988	27.753	20.741	6.839	7.0534	0.30264	0.29384	1620
7.29	730	2.5	NaN	-6.9425	26.77	0.019355	-185.5	21.719	2.5894	100.35	-745.51	1145.6	-1.262	871.08	1173.3	23.649	24.005	0	0	9.9828	8.7548	-27.448	-20.444	-3.3459	-1.9049	27.75	20.739	6.6369	6.8499	0.30209	0.29505	1620
7.3	731	2.5	NaN	-6.9455	26.771	0.005848	-185.52	21.705	2.5793	100.4	-745.5	1145.6	-1.2233	871.09	1173.3	23.649	24.005	0	0	9.8552	8.6282	-27.447	-20.443	-3.3485	-1.9184	27.75	20.726	6.5066	6.7098	0.30367	0.28254	1620
7.31	732	2.5	NaN	-6.9497	26.768	0.0068065	-185.5	21.703	2.4861	100.4	-745.53	1145.6	-1.4421	871.06	1173.3	23.649	24.005	0	0	9.7129	8.4872	-27.445	-20.441	-3.3449	-1.8947	27.748	20.722	6.368	6.5925	0.30345	0.28094	1620
7.32	733	2.5	NaN	-6.952	26.767	0.033877	-185.51	21.678	2.5024	100.34	-745.54	1145.6	-1.3695	871.1	1173.3	23.649	24.005	0	0	9.5472	8.323	-27.442	-20.438	-3.3522	-1.9133	27.747	20.699	6.1951	6.4097	0.30459	0.26047	1620.1
7.33	734	2.5	NaN	-6.9591	26.763	0.0048159	-185.52	21.65	2.5081	100.4	-745.53	1145.6	-1.3421	871.14	1173.3	23.649	24.005	0	0	9.5108	8.2869	-27.439	-20.436	-3.3582	-1.919	27.741	20.672	6.1527	6.3679	0.30192	0.23599	1620.1
7.34	735	2.5	NaN	-6.9615	26.766	0.011636	-185.54	21.689	2.4746	100.37	-745.52	1145.6	-1.4487	870.99	1173.3	23.649	24.005	0	0	9.4825	8.2588	-27.436	-20.433	-3.3573	-1.9352	27.746	20.709	6.1252	6.3236	0.30947	0.27646	1620
7.35	736	2.5	NaN	-6.9636	26.773	-0.0027899	-185.55	21.69	2.4653	100.41	-745.5	1145.6	-1.5027	870.95	1173.3	23.649	24.005	0	0	9.4261	8.2029	-27.433	-20.429	-3.3559	-1.9415	27.753	20.71	6.0702	6.2614	0.3206	0.28116	1619.9
7.36	737	2.5	NaN	-6.9562	26.77	-0.0046796	-185.54	21.679	2.4755	100.42	-745.5	1145.6	-1.5272	870.95	1173.3	23.649	24.005	0	0	9.4059	8.1829	-27.43	-20.426	-3.3476	-1.9327	27.75	20.699	6.0584	6.2502	0.3205	0.27328	1619.9
7.37	738	2.5	NaN	-6.9476	26.768	0.0075872	-185.53	21.674	2.4816	100.4	-745.51	1145.6	-1.5809	870.91	1173.3	23.649	24.005	0	0	9.4157	8.1925	-27.427	-20.424	-3.3377	-1.9233	27.748	20.694	6.078	6.2692	0.32038	0.27055	1619.9
7.38	739	2.5	NaN	-6.9434	26.773	0.0064353	-185.53	21.664	2.5033	100.42	-745.49	1145.5	-1.5992	870.89	1173.2	23.649	24.005	0	0	9.3667	8.144	-27.425	-20.421	-3.3318	-1.9216	27.753	20.684	6.0349	6.2225	0.32795	0.26255	1619.8
7.39	740	2.5	NaN	-6.9351	26.775	-0.0087896	-185.52	21.638	2.5699	100.46	-745.46	1145.5	-1.504	870.91	1173.2	23.649	24.005	0	0	9.3295	8.1072	-27.422	-20.418	-3.3255	-1.9153	27.754	20.659	6.004	6.1919	0.33216	0.24018	1619.8
7.4	741	2.5	NaN	-6.9257	26.777	0.023241	-185.5	21.623	2.595	100.4	-745.47	1145.5	-1.5524	870.92	1173.2	23.649	24.005	0	0	9.3022	8.08	-27.419	-20.415	-3.3166	-1.8903	27.756	20.644	5.9856	6.1898	0.33688	0.22828	1619.8
7.41	742	2.5	NaN	-6.9211	26.775	0.012904	-185.43	21.6	2.682	100.41	-745.44	1145.6	-1.5246	870.87	1173.2	23.649	24.005	0	0	9.1401	7.9194	-27.415	-20.412	-3.3126	-1.8248	27.754	20.621	5.8275	6.0946	0.33889	0.20956	1619.8
7.42	743	2.5	NaN	-6.9194	26.781	0.0058592	-185.43	21.628	2.6123	100.42	-745.41	1145.6	-1.7526	870.8	1173.3	23.649	24.005	0	0	8.9234	7.7046	-27.41	-20.407	-3.3022	-1.812	27.761	20.648	5.6212	5.8926	0.3505	0.24117	1619.7
7.43	744	2.5	NaN	-6.9161	26.774	0.031917	-185.41	21.603	2.6375	100.35	-745.44	1145.6	-1.7708	870.82	1173.2	23.649	24.005	0	0	8.2945	7.0812	-27.397	-20.393	-3.3007	-1.7943	27.753	20.624	4.9938	5.2869	0.35606	0.23065	1619.7
7.44	745	2.5	NaN	-6.9169	26.783	0.011892	-185.39	21.583	2.6762	100.38	-745.39	1145.6	-1.7529	870.81	1173.2	23.649	24.005	0	0	8.061	6.8497	-27.393	-20.389	-3.3009	-1.7704	27.76	20.605	4.7601	5.0793	0.36758	0.21594	1619.7
7.45	746	2.5	NaN	-6.9212	26.788	-0.0059301	-185.35	21.58	2.6856	100.39	-745.34	1145.6	-1.8327	870.76	1173.2	23.649	24.005	0	0	8.0741	6.8627	-27.394	-20.391	-3.3019	-1.7355	27.766	20.601	4.7722	5.1272	0.37177	0.21059	1619.6
7.46	747	2.5	NaN	-6.9226	26.78	-0.010287	-185.33	21.562	2.7014	100.37	-745.34	1145.6	-1.8966	870.74	1173.2	23.649	24.005	0	0	8.0365	6.8254	-27.395	-20.391	-3.3017	-1.7083	27.759	20.584	4.7348	5.1171	0.3639	0.19288	1619.6
7.47	748	2.5	NaN	-6.9208	26.774	-0.03613	-185.33	21.53	2.7356	100.4	-745.32	1145.5	-1.8666	870.77	1173.2	23.649	24.005	0	0	8.0145	6.8036	-27.396	-20.393	-3.2998	-1.7042	27.752	20.553	4.7147	5.0994	0.35554	0.16028	1619.6
7.48	749	2.5	NaN	-6.9292	26.776	-0.037233	-185.31	21.543	2.7015	100.36	-745.31	1145.6	-2.0128	870.69	1173.2	23.649	24.005	0	0	8.0035	6.7926	-27.399	-20.395	-3.3043	-1.6885	27.754	20.565	4.6992	5.1042	0.35526	0.17006	1619.5
7.49	750	2.5	NaN	-6.9353	26.757	-0.0085732	-185.3	21.513	2.7379	100.27	-745.37	1145.6	-1.9863	870.71	1173.2	23.649	24.005	0	0	7.9944	6.7837	-27.399	-20.395	-3.3148	-1.6844	27.734	20.535	4.6796	5.0993	0.33522	0.14009	1619.5
7.5	751	2.5	NaN	-6.9433	26.757	-0.02945	-185.29	21.497	2.7534	100.29	-745.32	1145.5	-2.0477	870.68	1173.2	23.649	24.005	0	0	7.9944	6.7837	-27.4	-20.396	-3.3197	-1.6704	27.734	20.52	4.6747	5.1133	0.33417	0.12353	1619.5
7.51	752	2.5	NaN	-6.8493	26.685	0.018269	-185.29	21.492	2.7935	100.28	-745.42	1145.4	-1.9975	870.65	1173.2	23.649	24.005	0	0	8.0321	6.8211	-27.403	-20.399	-3.2282	-1.6702	27.666	20.511	4.8039	5.1509	0.26355	0.1123	1619.5
7.52	753	2.5	NaN	-6.8998	26.718	0.00026418	-185.3	21.465	2.8542	100.24	-745.34	1145.5	-1.8834	870.7	1173.1	23.649	24.005	0	0	8.049	6.8378	-27.404	-20.401	-3.284	-1.6797	27.696	20.486	4.7651	5.1581	0.29166	0.085765	1619.5
7.53	754	2.5	NaN	-6.9549	26.753	-0.03471	-185.3	21.452	2.8698	100.26	-745.25	1145.5	-1.8811	870.7	1173.1	23.649	24.005	0	0	8.0659	6.8546	-27.407	-20.403	-3.3381	-1.6842	27.729	20.476	4.7279	5.1704	0.32282	0.073473	1619.4
7.54	755	2.5	NaN	-6.9566	26.749	-0.044221	-185.29	21.455	2.8502	100.3	-745.24	1145.5	-1.9907	870.67	1173.1	23.649	24.005	0	0	8.126	6.9141	-27.411	-20.408	-3.3346	-1.6651	27.725	20.478	4.7914	5.2491	0.31403	0.070235	1619.4
7.55	756	2.5	NaN	-6.9576	26.739	-0.033925	-185.26	21.442	2.8527	100.26	-745.25	1145.5	-2.0732	870.68	1173.1	23.649	24.005	0	0	8.156	6.9439	-27.415	-20.412	-3.334	-1.6333	27.717	20.465	4.8221	5.3106	0.30132	0.053142	1619.4
7.56	757	2.5	NaN	-6.9631	26.729	-0.02296	-185.25	21.414	2.8883	100.24	-745.25	1145.5	-2.0594	870.71	1173.1	23.649	24.005	0	0	8.1792	6.9668	-27.419	-20.415	-3.3409	-1.6272	27.707	20.437	4.8383	5.3396	0.28804	0.021488	1619.4
7.57	758	2.5	NaN	-6.9704	26.733	-0.057851	-185.25	21.404	2.9012	100.34	-745.2	1145.5	-2.0814	870.73	1173.1	23.649	24.005	0	0	8.2453	7.0324	-27.422	-20.418	-3.3438	-1.6201	27.711	20.426	4.9015	5.4123	0.28908	0.0079732	1619.4
7.58	759	2.5	NaN	-6.97	26.729	-0.061967	-185.25	21.414	2.893	100.38	-745.2	1145.5	-2.1308	870.67	1173.1	23.649	24.005	0	0	8.3272	7.1136	-27.424	-20.42	-3.3402	-1.6174	27.708	20.436	4.987	5.4962	0.28348	0.015426	1619.3
7.59	760	2.5	NaN	-6.9669	26.731	-0.029343	-185.23	21.425	2.8956	100.3	-745.19	1145.5	-2.1834	870.67	1173.2	23.649	24.005	0	0	8.4514	7.2366	-27.426	-20.422	-3.3379	-1.6019	27.71	20.446	5.1135	5.6348	0.28428	0.023287	1619.3
7.6	761	2.5	NaN	-6.9632	26.727	-0.01756	-185.23	21.425	2.9197	100.28	-745.19	1145.5	-2.1533	870.7	1173.2	23.649	24.005	0	0	8.5637	7.348	-27.429	-20.425	-3.3359	-1.6011	27.707	20.446	5.2278	5.7469	0.27757	0.020366	1619.4
7.61	762	2.5	NaN	-6.9613	26.723	-0.01743	-185.22	21.425	2.9291	100.3	-745.18	1145.5	-2.148	870.71	1173.2	23.649	24.005	0	0	8.6603	7.4438	-27.432	-20.428	-3.3338	-1.5971	27.703	20.445	5.3265	5.8467	0.2707	0.016851	1619.4
7.62	763	2.5	NaN	-6.9606	26.72	-0.018103	-185.21	21.428	2.9414	100.31	-745.17	1145.5	-2.1501	870.72	1173.2	23.649	24.005	0	0	8.7205	7.5034	-27.433	-20.43	-3.3325	-1.5853	27.7	20.448	5.388	5.9181	0.26678	0.018057	1619.4
7.63	764	2.5	NaN	-6.9604	26.718	-0.01775	-185.21	21.428	2.9701	100.32	-745.16	1145.4	-2.1149	870.75	1173.2	23.649	24.005	0	0	8.7807	7.5631	-27.435	-20.431	-3.3333	-1.5793	27.698	20.447	5.4474	5.9838	0.26332	0.016257	1619.4
7.64	765	2.5	NaN	-6.9603	26.718	-0.016904	-185.21	21.422	2.9877	100.32	-745.15	1145.4	-2.0811	870.8	1173.1	23.649	24.005	0	0	8.8471	7.6289	-27.436	-20.433	-3.3346	-1.5844	27.697	20.442	5.5126	6.0446	0.26109	0.0093373	1619.4
7.65	766	2.5	NaN	-6.9573	26.72	-0.012258	-185.2	21.436	2.9766	100.31	-745.14	1145.4	-2.113	870.79	1173.1	23.649	24.005	0	0	8.9342	7.7152	-27.438	-20.434	-3.3306	-1.5741	27.7	20.456	5.6035	6.1411	0.2627	0.022049	1619.4
7.66	767	2.5	NaN	-6.9545	26.719	-0.0024292	-185.21	21.476	2.995	100.27	-745.14	1145.4	-2.0552	870.77	1173.2	23.649	24.005	0	0	8.9759	7.7566	-27.438	-20.434	-3.3313	-1.5902	27.701	20.495	5.6446	6.1664	0.26249	0.06017	1619.4
7.67	768	2.5	NaN	-6.9602	26.716	-0.040526	-185.21	21.487	2.9561	100.37	-745.12	1145.4	-2.1942	870.77	1173.2	23.649	24.005	0	0	8.9307	7.7118	-27.437	-20.434	-3.3285	-1.574	27.698	20.504	5.6021	6.1378	0.26108	0.070864	1619.4
7.68	769	2.5	NaN	-6.9641	26.714	-0.038152	-185.2	21.519	2.898	100.35	-745.13	1145.4	-2.362	870.73	1173.2	23.649	24.005	0	0	8.9391	7.7201	-27.434	-20.43	-3.3272	-1.5615	27.698	20.535	5.6119	6.1586	0.26346	0.10476	1619.4
7.69	770	2.5	NaN	-6.9652	26.715	-0.02319	-185.2	21.537	2.9166	100.3	-745.13	1145.4	-2.3149	870.77	1173.2	23.649	24.005	0	0	8.9332	7.7142	-27.43	-20.427	-3.3316	-1.5678	27.698	20.554	5.6015	6.1464	0.26797	0.1272	1619.4
7.7	771	2.5	NaN	-6.9717	26.721	-0.034849	-185.21	21.538	2.9623	100.32	-745.11	1145.4	-2.1904	870.83	1173.2	23.649	24.005	0	0	8.877	7.6585	-27.426	-20.422	-3.342	-1.5793	27.703	20.556	5.535	6.0792	0.27696	0.13446	1619.4
7.71	772	2.5	NaN	-6.9817	26.723	-0.05152	-185.21	21.558	2.9325	100.34	-745.11	1145.4	-2.2692	870.82	1173.2	23.649	24.005	0	0	8.8911	7.6726	-27.42	-20.416	-3.3484	-1.58	27.706	20.576	5.5428	6.0926	0.286	0.15999	1619.4
7.72	773	2.5	NaN	-6.9889	26.72	-0.0385	-185.21	21.607	2.8437	100.29	-745.12	1145.4	-2.5138	870.75	1173.3	23.649	24.005	0	0	8.9425	7.7235	-27.414	-20.41	-3.3486	-1.5736	27.704	20.623	5.594	6.1499	0.29056	0.21343	1619.4
7.73	774	2.5	NaN	-6.9981	26.724	-0.030111	-185.22	21.632	2.8663	100.25	-745.13	1145.4	-2.4641	870.75	1173.3	23.649	24.005	0	0	9.0416	7.8218	-27.408	-20.405	-3.3611	-1.5801	27.708	20.647	5.6806	6.2417	0.2996	0.24269	1619.4
7.74	775	2.5	NaN	-7.0035	26.715	-0.042744	-185.22	21.646	2.875	100.27	-745.15	1145.4	-2.4517	870.77	1173.3	23.649	24.005	0	0	9.0874	7.8671	-27.402	-20.398	-3.3662	-1.5789	27.701	20.66	5.7212	6.2882	0.29882	0.2621	1619.4
7.75	776	2.5	NaN	-7.0056	26.726	-0.043438	-185.23	21.658	2.8765	100.25	-745.12	1145.4	-2.4305	870.78	1173.3	23.649	24.005	0	0	9.0592	7.8391	-27.394	-20.39	-3.3695	-1.5903	27.711	20.673	5.6896	6.2488	0.31711	0.28265	1619.4
7.76	777	2.5	NaN	-7.0147	26.724	-0.054589	-185.23	21.659	2.9129	100.27	-745.11	1145.4	-2.3313	870.82	1173.3	23.649	24.005	0	0	9.0309	7.8112	-27.386	-20.382	-3.3817	-1.5993	27.71	20.674	5.6492	6.2118	0.32406	0.2912	1619.4
7.77	778	2.5	NaN	-7.015	26.722	-0.058646	-185.24	21.681	2.8844	100.27	-745.11	1145.4	-2.4157	870.81	1173.3	23.649	24.005	0	0	9.0323	7.8125	-27.379	-20.376	-3.3789	-1.6036	27.708	20.694	5.6534	6.2089	0.32909	0.31827	1619.4
7.78	779	2.5	NaN	-7.0124	26.725	-0.065341	-185.24	21.708	2.859	100.27	-745.1	1145.4	-2.4781	870.8	1173.3	23.649	24.005	0	0	9.0775	7.8573	-27.374	-20.371	-3.3742	-1.6025	27.713	20.72	5.7033	6.2547	0.33843	0.34976	1619.4
7.79	780	2.5	NaN	-7.0102	26.726	-0.070069	-185.23	21.719	2.8744	100.25	-745.09	1145.4	-2.4177	870.84	1173.3	23.649	24.005	0	0	9.1226	7.902	-27.374	-20.37	-3.3746	-1.5993	27.714	20.73	5.748	6.3027	0.34015	0.36035	1619.4
7.8	781	2.5	NaN	-7.0082	26.719	-0.058405	-185.23	21.726	2.884	100.2	-745.12	1145.4	-2.3705	870.86	1173.3	23.649	24.005	0	0	9.1306	7.9099	-27.375	-20.371	-3.3762	-1.5957	27.707	20.737	5.7543	6.3143	0.33235	0.36611	1619.5
7.81	782	2.5	NaN	-7.0082	26.714	-0.04002	-185.22	21.761	2.8458	100.13	-745.15	1145.4	-2.4516	870.81	1173.4	23.649	24.005	0	0	9.0796	7.8594	-27.378	-20.374	-3.3759	-1.5878	27.704	20.772	5.7037	6.2716	0.32594	0.39781	1619.5
7.82	783	2.5	NaN	-7.0075	26.713	-0.076108	-185.2	21.765	2.8839	100.19	-745.14	1145.4	-2.3413	870.85	1173.4	23.649	24.005	0	0	9.0185	7.7988	-27.377	-20.373	-3.3769	-1.5706	27.703	20.775	5.6416	6.2282	0.32559	0.40155	1619.5
7.83	784	2.5	NaN	-6.9999	26.715	-0.044488	-185.19	21.766	2.8653	100.08	-745.17	1145.4	-2.3676	870.87	1173.4	23.649	24.005	0	0	8.9469	7.7279	-27.373	-20.369	-3.3727	-1.5645	27.704	20.777	5.5742	6.1634	0.33143	0.40775	1619.5
7.84	785	2.5	NaN	-6.9919	26.72	-0.060315	-185.18	21.796	2.8684	100.07	-745.17	1145.4	-2.3083	870.87	1173.4	23.649	24.005	0	0	9.0351	7.8152	-27.368	-20.364	-3.3668	-1.5575	27.71	20.806	5.6683	6.2578	0.34227	0.44158	1619.5
7.85	786	2.5	NaN	-6.9939	26.725	-0.076443	-185.18	21.814	2.8852	100.08	-745.18	1145.4	-2.2156	870.87	1173.4	23.649	24.005	0	0	9.0102	7.7907	-27.364	-20.361	-3.3721	-1.5574	27.716	20.823	5.6382	6.2333	0.35142	0.4628	1619.5
7.86	787	2.5	NaN	-6.9971	26.73	-0.090468	-185.18	21.832	2.8518	100.08	-745.19	1145.4	-2.2671	870.86	1173.4	23.649	24.005	0	0	8.8597	7.6414	-27.362	-20.358	-3.3732	-1.5528	27.721	20.841	5.4864	6.0886	0.3593	0.48285	1619.5
7.87	788	2.5	NaN	-7.0037	26.734	-0.11531	-185.18	21.839	2.8099	100.12	-745.2	1145.4	-2.3413	870.86	1173.4	23.649	24.005	0	0	8.8031	7.5853	-27.36	-20.357	-3.3758	-1.5473	27.725	20.848	5.4273	6.038	0.36497	0.49122	1619.5
7.88	789	2.5	NaN	-7.0116	26.74	-0.13311	-185.18	21.837	2.8172	100.14	-745.2	1145.4	-2.2679	870.9	1173.4	23.649	24.005	0	0	8.7524	7.535	-27.359	-20.355	-3.3858	-1.5534	27.731	20.846	5.3666	5.9816	0.37236	0.49142	1619.6
7.89	790	2.5	NaN	-7.0144	26.751	-0.12223	-185.19	21.845	2.8543	100.08	-745.21	1145.4	-2.098	870.92	1173.4	23.649	24.005	0	0	8.7093	7.4923	-27.357	-20.353	-3.3967	-1.5724	27.741	20.855	5.3125	5.9199	0.38416	0.50209	1619.6
7.9	791	2.5	NaN	-7.0209	26.752	-0.12476	-185.2	21.852	2.8353	100.08	-745.24	1145.4	-2.0932	870.92	1173.4	23.649	24.005	0	0	8.6543	7.4378	-27.355	-20.351	-3.4034	-1.5825	27.742	20.862	5.2509	5.8552	0.38721	0.51122	1619.6
7.91	792	2.5	NaN	-7.0326	26.752	-0.092045	-185.21	21.882	2.7949	99.988	-745.27	1145.4	-2.1594	870.86	1173.4	23.649	24.005	0	0	8.5857	7.3698	-27.352	-20.349	-3.416	-1.5915	27.744	20.89	5.1697	5.7783	0.3919	0.54173	1619.6
7.92	793	2.5	NaN	-7.0449	26.756	-0.12109	-185.21	21.869	2.787	100.07	-745.27	1145.4	-2.1436	870.88	1173.4	23.649	24.005	0	0	8.4502	7.2355	-27.351	-20.347	-3.426	-1.595	27.748	20.877	5.0242	5.6405	0.3966	0.52988	1619.6
7.93	794	2.5	NaN	-7.0557	26.767	-0.11502	-185.22	21.841	2.8319	100.08	-745.24	1145.4	-1.9733	870.94	1173.4	23.649	24.005	0	0	8.3503	7.1365	-27.351	-20.347	-3.4426	-1.607	27.758	20.85	4.9077	5.5295	0.40727	0.50323	1619.6
7.94	795	2.5	NaN	-7.0637	26.772	-0.12262	-185.22	21.828	2.8316	100.12	-745.22	1145.4	-1.9495	870.95	1173.4	23.649	24.005	0	0	8.2803	7.0671	-27.351	-20.348	-3.45	-1.609	27.763	20.837	4.8303	5.458	0.41161	0.48963	1619.6
7.95	796	2.5	NaN	-7.0694	26.767	-0.1163	-185.23	21.822	2.8183	100.13	-745.2	1145.4	-1.9354	870.94	1173.4	23.649	24.005	0	0	8.239	7.0261	-27.352	-20.348	-3.4558	-1.619	27.759	20.83	4.7832	5.4071	0.4076	0.48239	1619.6
7.96	797	2.5	NaN	-7.0721	26.759	-0.088723	-185.24	21.824	2.7876	100.09	-745.19	1145.4	-1.9407	870.91	1173.5	23.649	24.005	0	0	8.223	7.0102	-27.351	-20.348	-3.4597	-1.6313	27.752	20.831	4.7632	5.379	0.40065	0.48308	1619.6
7.97	798	2.5	NaN	-7.0701	26.753	-0.062566	-185.25	21.826	2.7289	100.04	-745.18	1145.4	-2.0351	870.88	1173.5	23.649	24.005	0	0	8.229	7.0162	-27.351	-20.347	-3.456	-1.6317	27.748	20.831	4.773	5.3845	0.39669	0.48388	1619.5
7.98	799	2.5	NaN	-7.0632	26.749	-0.042518	-185.25	21.792	2.7092	100.02	-745.14	1145.4	-2.0353	870.91	1173.5	23.649	24.005	0	0	8.2384	7.0255	-27.35	-20.347	-3.4499	-1.6364	27.742	20.799	4.7885	5.3892	0.39206	0.452	1619.5
7.99	800	2.5	NaN	-7.0561	26.728	-0.022894	-185.26	21.79	2.6917	99.993	-745.12	1145.4	-1.9869	870.91	1173.5	23.649	24.005	0	0	8.2732	7.06	-27.35	-20.346	-3.4453	-1.6483	27.724	20.795	4.8279	5.4117	0.37371	0.44858	1619.5
8	801	60	NaN	-7.0588	26.707	-0.056573	-185.27	21.788	2.633	100.09	-745.1	1145.3	-2.0653	870.86	1173.5	23.649	24.005	0	0	8.4532	7.2384	-27.35	-20.346	-3.4417	-1.654	27.703	20.792	5.0114	5.5845	0.35273	0.44525	1619.4
8.01	802	60	0	-7.0453	26.685	-0.027929	-185.28	21.73	2.6858	99.978	-745.11	1145.3	-1.8418	870.94	1173.4	23.649	24.005	0	0	8.5252	7.3098	-27.35	-20.347	-3.4401	-1.6752	27.678	20.737	5.0851	5.6347	0.32804	0.38983	1619.5
8.02	803	60	NaN	-7.0395	26.681	-0.039222	-185.29	21.71	2.6648	99.982	-745.07	1145.3	-1.8273	870.96	1173.4	23.649	24.005	0	0	8.5474	7.3319	-27.351	-20.347	-3.4347	-1.6843	27.675	20.716	5.1127	5.6476	0.32425	0.369	1619.5
8.03	804	60	NaN	-6.9683	26.621	-0.024701	-185.3	21.687	2.6701	100	-745.15	1145.2	-1.7514	870.98	1173.4	23.649	24.005	0	0	8.6751	7.4585	-27.351	-20.347	-3.3656	-1.6942	27.618	20.691	5.3096	5.7642	0.26646	0.34318	1619.6
8.04	805	60	NaN	-6.9577	26.612	-0.028817	-185.3	21.683	2.6277	99.98	-745.15	1145.2	-1.8065	870.96	1173.4	23.649	24.005	0	0	8.7799	7.5623	-27.351	-20.347	-3.3539	-1.6998	27.609	20.686	5.426	5.8625	0.25775	0.33899	1619.6
8.05	806	60	NaN	-7.0507	26.689	-0.078485	-185.31	21.7	2.5252	99.92	-745.01	1145.3	-2.0189	870.9	1173.4	23.649	24.005	0	0	8.87	7.6516	-27.35	-20.347	-3.441	-1.7021	27.684	20.705	5.429	5.9496	0.33401	0.35868	1619.4
8.06	807	60	NaN	-7.0642	26.695	-0.11119	-185.33	21.677	2.5286	99.92	-744.97	1145.3	-1.9418	870.91	1173.4	23.649	24.005	0	0	8.9329	7.714	-27.35	-20.346	-3.4571	-1.7192	27.69	20.683	5.4758	5.9948	0.33986	0.33679	1619.3
8.07	808	60	NaN	-7.0644	26.695	-0.13274	-185.33	21.649	2.5635	99.923	-744.96	1145.3	-1.8167	870.93	1173.4	23.649	24.005	0	0	9.0131	7.7935	-27.35	-20.346	-3.4617	-1.7223	27.689	20.656	5.5514	6.0712	0.3388	0.30982	1619.3
8.08	809	60	NaN	-7.0747	26.693	-0.15475	-185.34	21.645	2.534	99.918	-744.95	1145.3	-1.8424	870.9	1173.4	23.649	24.005	0	0	9.1973	7.9761	-27.351	-20.347	-3.4711	-1.7411	27.688	20.651	5.7262	6.235	0.33687	0.30363	1619.3
8.09	810	60	NaN	-7.0897	26.695	-0.19633	-185.36	21.617	2.4947	99.972	-744.92	1145.3	-1.8791	870.92	1173.4	23.649	24.005	0	0	9.2976	8.0755	-27.351	-20.347	-3.4829	-1.7547	27.69	20.623	5.8147	6.3208	0.33863	0.27594	1619.3
8.1	811	60	NaN	-7.0985	26.694	-0.21189	-185.37	21.589	2.4861	99.963	-744.9	1145.3	-1.8468	870.94	1173.3	23.649	24.005	0	0	9.3621	8.1395	-27.351	-20.347	-3.4932	-1.7641	27.687	20.596	5.8689	6.3753	0.33563	0.24846	1619.3
8.11	812	60	NaN	-7.0996	26.689	-0.18724	-185.38	21.576	2.4979	99.855	-744.9	1145.3	-1.7739	870.94	1173.3	23.649	24.005	0	0	9.3799	8.157	-27.353	-20.349	-3.5007	-1.7775	27.681	20.584	5.8792	6.3795	0.32785	0.23424	1619.3
8.12	813	60	NaN	-7.1028	26.69	-0.16248	-185.39	21.566	2.494	99.759	-744.88	1145.3	-1.7371	870.91	1173.3	23.649	24.005	0	0	9.4201	8.1969	-27.355	-20.352	-3.5085	-1.7955	27.682	20.574	5.9116	6.4014	0.32642	0.22222	1619.2
8.13	814	60	NaN	-7.1215	26.685	-0.21943	-185.37	21.516	2.5422	99.924	-744.83	1145.3	-1.5963	870.93	1173.3	23.649	24.005	0	0	9.4741	8.2504	-27.357	-20.354	-3.5262	-1.7728	27.676	20.525	5.9478	6.4777	0.31838	0.17125	1619.2
8.14	815	60	NaN	-7.119	26.679	-0.20623	-185.38	21.511	2.51	99.899	-744.79	1145.3	-1.6475	870.91	1173.3	23.649	24.005	0	0	9.5	8.2761	-27.362	-20.358	-3.5227	-1.7813	27.671	20.519	5.9773	6.4948	0.30957	0.16045	1619.1
8.15	816	60	NaN	-7.1105	26.67	-0.15663	-185.41	21.517	2.4656	99.77	-744.78	1145.3	-1.6788	870.89	1173.3	23.649	24.005	0	0	9.5263	8.3022	-27.367	-20.363	-3.5176	-1.8209	27.662	20.525	6.0087	6.4813	0.29547	0.16251	1619.1
8.16	817	60	NaN	-7.1085	26.658	-0.14856	-185.42	21.498	2.4578	99.778	-744.75	1145.2	-1.6597	870.89	1173.3	23.649	24.005	0	0	9.5715	8.347	-27.371	-20.367	-3.5159	-1.8319	27.65	20.505	6.0556	6.5151	0.27896	0.13856	1619.1
8.17	818	60	NaN	-7.1119	26.648	-0.16961	-185.43	21.477	2.4416	99.871	-744.7	1145.2	-1.681	870.88	1173.3	23.649	24.005	0	0	9.4845	8.2608	-27.375	-20.371	-3.5151	-1.8313	27.64	20.485	5.9694	6.4295	0.26518	0.11328	1619
8.18	819	60	NaN	-7.1155	26.644	-0.17519	-185.45	21.485	2.3811	99.907	-744.66	1145.2	-1.7855	870.83	1173.3	23.649	25.327	0	0	9.36	8.1374	-27.38	-20.376	-3.5136	-1.8524	27.636	20.492	5.8465	6.285	0.25659	0.11598	1618.9
8.19	820	60	NaN	-7.1235	26.632	-0.19528	-185.44	21.451	2.4053	99.997	-744.62	1145.2	-1.7368	870.85	1173.2	23.649	24.005	0	0	9.2355	8.0139	-27.384	-20.381	-3.5201	-1.8366	27.625	20.459	5.7154	6.1774	0.24044	0.078264	1618.9
8.2	821	60	NaN	-7.1155	26.621	-0.16512	-185.48	21.485	2.3487	99.961	-744.6	1145.2	-1.8189	870.78	1173.3	23.649	24.005	0	0	9.111	7.8905	-27.389	-20.385	-3.5103	-1.879	27.615	20.491	5.6007	6.0115	0.22563	0.10615	1618.8
8.21	822	60	NaN	-7.1211	26.608	-0.1609	-185.5	21.47	2.3566	100	-744.53	1145.2	-1.7797	870.81	1173.2	23.649	24.005	0	0	8.9865	7.7671	-27.394	-20.39	-3.5156	-1.8993	27.602	20.476	5.4709	5.8678	0.20811	0.086214	1618.8
8.22	823	60	NaN	-7.1229	26.595	-0.15336	-185.49	21.45	2.3991	100.04	-744.47	1145.2	-1.7077	870.81	1173.2	23.649	24.005	0	0	8.8619	7.6436	-27.398	-20.395	-3.5187	-1.8899	27.589	20.456	5.3432	5.7537	0.19049	0.061775	1618.7
8.23	824	60	NaN	-7.1193	26.583	-0.14147	-185.49	21.454	2.4063	100.05	-744.43	1145.1	-1.7208	870.78	1173.2	23.649	24.005	0	0	8.7374	7.5202	-27.403	-20.399	-3.5139	-1.8833	27.577	20.459	5.2235	5.637	0.17409	0.060264	1618.7
8.24	825	60	NaN	-7.1141	26.568	-0.12212	-185.5	21.472	2.3807	100.05	-744.39	1145.1	-1.7957	870.75	1173.2	23.649	24.005	0	0	8.6129	7.3968	-27.408	-20.404	-3.506	-1.8909	27.563	20.477	5.1069	5.5059	0.1558	0.073261	1618.6
8.25	826	60	NaN	-7.1094	26.546	-0.080133	-185.48	21.46	2.4378	99.989	-744.35	1145.1	-1.715	870.72	1173.2	23.649	24.005	0	0	8.5878	7.3719	-27.41	-20.407	-3.5061	-1.875	27.541	20.465	5.0817	5.4969	0.13048	0.058581	1618.5
8.26	827	60	NaN	-7.1091	26.526	-0.10236	-185.47	21.451	2.4899	100.09	-744.31	1145.1	-1.6036	870.74	1173.2	23.649	24.005	0	0	8.5907	7.3747	-27.413	-20.409	-3.5061	-1.8643	27.522	20.455	5.0845	5.5104	0.10837	0.045861	1618.5
8.27	828	60	NaN	-7.1092	26.519	-0.085237	-185.49	21.489	2.4338	100.08	-744.26	1145.1	-1.7229	870.69	1173.2	23.649	24.005	0	0	8.6133	7.3971	-27.417	-20.413	-3.5021	-1.878	27.516	20.492	5.1111	5.5192	0.099452	0.079344	1618.4
8.28	829	60	NaN	-7.1061	26.506	-0.059541	-185.47	21.484	2.4366	100.05	-744.23	1145.1	-1.7551	870.69	1173.2	23.649	24.005	0	0	8.6749	7.4582	-27.419	-20.416	-3.4988	-1.8585	27.504	20.487	5.1761	5.5997	0.084139	0.070774	1618.4
8.29	830	60	NaN	-7.102	26.498	-0.044423	-185.46	21.49	2.4176	100.04	-744.19	1145.1	-1.8238	870.67	1173.2	23.649	24.005	0	0	8.744	7.5267	-27.422	-20.418	-3.4924	-1.8478	27.496	20.493	5.2515	5.6789	0.07399	0.074228	1618.3
8.3	831	60	NaN	-7.098	26.498	-0.032743	-185.47	21.508	2.3969	100.03	-744.15	1145.1	-1.8506	870.66	1173.2	23.649	24.005	0	0	8.8509	7.6327	-27.426	-20.422	-3.4879	-1.8646	27.496	20.51	5.363	5.7681	0.070373	0.087822	1618.3
8.31	832	60	NaN	-7.0944	26.497	-0.0084466	-185.48	21.481	2.4748	99.986	-744.12	1145.1	-1.6398	870.72	1173.2	23.649	24.005	0	0	8.9384	7.7194	-27.43	-20.426	-3.4934	-1.8825	27.493	20.485	5.445	5.8369	0.062584	0.0588	1618.3
8.32	833	60	NaN	-7.0976	26.491	-0.025411	-185.48	21.517	2.4235	100.04	-744.09	1145.1	-1.7966	870.63	1173.2	23.649	24.945	0	0	8.9986	7.7791	-27.435	-20.431	-3.4889	-1.8723	27.489	20.52	5.5097	5.9069	0.053754	0.088825	1618.2
8.33	834	60	NaN	-7.0949	26.482	-0.048682	-185.47	21.529	2.4036	100.11	-744.08	1145	-1.8829	870.6	1173.2	23.649	24.005	0	0	8.9888	7.7693	-27.44	-20.436	-3.4806	-1.8577	27.481	20.53	5.5082	5.9117	0.041435	0.094281	1618.2
8.34	835	60	NaN	-7.0906	26.482	-0.043531	-185.47	21.532	2.4257	100.1	-744.09	1145	-1.8526	870.6	1173.2	23.649	24.005	0	0	8.9832	7.7639	-27.444	-20.44	-3.4778	-1.8578	27.48	20.534	5.5054	5.9061	0.036167	0.093208	1618.2
8.35	836	60	NaN	-7.0876	26.485	-0.015933	-185.47	21.532	2.4382	100	-744.1	1145.1	-1.8565	870.61	1173.2	23.649	24.005	0	0	8.9907	7.7713	-27.449	-20.445	-3.478	-1.8591	27.482	20.534	5.5128	5.9122	0.033703	0.089221	1618.2
8.36	837	60	NaN	-7.0881	26.489	-0.0043838	-185.47	21.527	2.4561	99.954	-744.11	1145.1	-1.8454	870.63	1173.2	23.649	24.005	0	0	8.9392	7.7203	-27.452	-20.448	-3.4807	-1.8597	27.486	20.53	5.4585	5.8605	0.034177	0.082331	1618.2
8.37	838	60	NaN	-7.091	26.496	-0.032822	-185.47	21.52	2.4988	100.02	-744.11	1145.1	-1.758	870.67	1173.2	23.649	24.005	0	0	8.8801	7.6616	-27.455	-20.451	-3.4844	-1.862	27.492	20.524	5.3957	5.7997	0.037206	0.072643	1618.2
8.38	839	60	NaN	-7.0896	26.503	-0.04727	-185.47	21.523	2.4833	100.05	-744.11	1145.1	-1.8448	870.65	1173.2	23.649	24.031	0	0	8.7413	7.5241	-27.46	-20.456	-3.4788	-1.8557	27.499	20.527	5.2625	5.6684	0.039267	0.07145	1618.2
8.39	840	60	NaN	-7.0977	26.514	-0.05774	-185.43	21.511	2.5567	100.07	-744.12	1145.1	-1.7462	870.62	1173.2	23.649	24.005	0	0	8.6563	7.4398	-27.465	-20.461	-3.4899	-1.8205	27.509	20.516	5.1664	5.6192	0.044475	0.055197	1618.2
8.4	841	60	NaN	-7.0983	26.515	-0.059398	-185.43	21.524	2.4974	100.06	-744.15	1145.1	-1.9003	870.62	1173.2	23.649	24.005	0	0	8.6218	7.4056	-27.469	-20.466	-3.4851	-1.8165	27.511	20.529	5.1367	5.5891	0.041091	0.063008	1618.2
8.41	842	60	NaN	-7.0964	26.517	-0.056058	-185.43	21.521	2.473	100.03	-744.19	1145.1	-1.9912	870.64	1173.2	23.649	24.005	0	0	8.494	7.2789	-27.474	-20.471	-3.4812	-1.8116	27.512	20.526	5.0128	5.4673	0.037584	0.055242	1618.3
8.42	843	60	NaN	-7.0955	26.523	-0.046966	-185.42	21.515	2.5154	99.979	-744.22	1145.1	-1.9321	870.64	1173.2	23.649	24.005	0	0	8.4016	7.1874	-27.483	-20.479	-3.4844	-1.8082	27.516	20.522	4.9172	5.3792	0.033628	0.04306	1618.3
8.43	844	60	NaN	-7.0987	26.53	-0.03985	-185.41	21.518	2.5635	99.937	-744.25	1145.1	-1.8425	870.64	1173.2	25.126	24.005	0	0	8.3451	7.1313	-27.494	-20.49	-3.4924	-1.8079	27.522	20.525	4.8527	5.3234	0.028143	0.03489	1618.3
8.44	845	60	NaN	-7.1086	26.535	-0.054212	-185.4	21.502	2.5293	99.972	-744.28	1145.1	-1.9425	870.68	1173.2	25.39	24.005	0	0	8.3595	7.1455	-27.499	-20.495	-3.4976	-1.7939	27.528	20.509	4.8618	5.3517	0.029016	0.014252	1618.4
8.45	846	60	NaN	-7.1161	26.549	-0.074484	-185.4	21.521	2.5967	100.01	-744.27	1145.1	-1.8066	870.65	1173.1	24.84	24.161	0	0	8.3665	7.1525	-27.503	-20.499	-3.5085	-1.788	27.541	20.529	4.858	5.3645	0.038084	0.029586	1618.4
8.46	847	60	NaN	-7.1197	26.568	-0.088054	-185.38	21.523	2.5898	100.04	-744.27	1145.2	-1.8554	870.64	1173.1	29.095	26.735	0	0	8.3026	7.0892	-27.506	-20.503	-3.5093	-1.7671	27.559	20.533	4.7932	5.3221	0.052056	0.029755	1618.4
8.47	848	60	NaN	-7.1219	26.571	-0.08785	-185.36	21.514	2.602	100.04	-744.31	1145.2	-1.8438	870.67	1173.1	29.489	27.865	0	0	8.2209	7.0081	-27.51	-20.506	-3.5122	-1.7531	27.561	20.524	4.7086	5.255	0.050932	0.018087	1618.4
8.48	849	60	NaN	-7.1274	26.573	-0.091931	-185.34	21.52	2.5853	100.05	-744.35	1145.2	-1.908	870.67	1173.1	30.735	26.202	0	0	8.1259	6.914	-27.513	-20.51	-3.5151	-1.7324	27.564	20.53	4.6107	5.1816	0.050422	0.02022	1618.5
8.49	850	60	NaN	-7.1342	26.581	-0.10202	-185.33	21.532	2.5576	100.08	-744.37	1145.2	-2.0028	870.66	1173.1	32.031	27.284	0	0	8.0207	6.8097	-27.518	-20.514	-3.5175	-1.7089	27.571	20.542	4.5032	5.1008	0.052563	0.02713	1618.5
8.5	851	60	NaN	-7.1353	26.582	-0.099344	-185.32	21.523	2.5896	100.08	-744.4	1145.2	-1.9357	870.69	1173.1	30.84	29.18	0	0	7.8314	6.6221	-27.524	-20.521	-3.5212	-1.7023	27.571	20.534	4.3102	4.9198	0.046653	0.012983	1618.5
8.51	852	60	NaN	-7.1345	26.59	-0.06955	-185.31	21.56	2.5652	99.989	-744.42	1145.2	-2.0175	870.65	1173.2	33.867	30.145	0	0	7.5947	6.3874	-27.531	-20.527	-3.5205	-1.6911	27.58	20.57	4.0742	4.6964	0.049218	0.042412	1618.5
8.52	853	60	NaN	-7.1293	26.592	-0.051337	-185.31	21.544	2.5917	99.949	-744.45	1145.2	-1.9404	870.69	1173.1	35.768	33.933	0	0	7.5797	6.3726	-27.532	-20.529	-3.5197	-1.7031	27.58	20.556	4.06	4.6694	0.047679	0.02712	1618.6
8.53	854	60	NaN	-7.128	26.602	-0.060231	-185.32	21.551	2.6193	99.986	-744.44	1145.2	-1.8644	870.71	1173.1	35.405	31.637	0	0	7.551	6.3441	-27.533	-20.529	-3.5198	-1.7091	27.59	20.563	4.0312	4.635	0.057019	0.033759	1618.6
8.54	855	60	NaN	-7.1296	26.604	-0.060107	-185.32	21.578	2.6113	99.993	-744.47	1145.2	-1.8937	870.7	1173.2	35.853	33.893	0	0	7.4568	6.2508	-27.533	-20.529	-3.5201	-1.7146	27.592	20.589	3.9367	4.5361	0.05889	0.059786	1618.6
8.55	856	60	NaN	-7.1337	26.605	-0.060701	-185.33	21.603	2.5884	99.999	-744.51	1145.2	-1.9735	870.67	1173.2	37.137	31.581	0	0	7.3328	6.1279	-27.533	-20.53	-3.5212	-1.716	27.593	20.615	3.8116	4.4119	0.059706	0.085162	1618.6
8.56	857	60	NaN	-7.1401	26.617	-0.076411	-185.33	21.622	2.5878	100.05	-744.48	1145.3	-1.9977	870.67	1173.2	36.145	33.115	0	0	7.2009	5.9971	-27.534	-20.53	-3.525	-1.7104	27.605	20.633	3.6759	4.2867	0.071829	0.10332	1618.6
8.57	858	60	NaN	-7.1465	26.616	-0.054145	-185.33	21.669	2.5989	99.987	-744.52	1145.3	-1.9814	870.61	1173.2	35.328	32.447	0	0	7.107	5.904	-27.532	-20.528	-3.534	-1.7175	27.605	20.68	3.573	4.1866	0.073679	0.15173	1618.6
8.58	859	60	NaN	-7.1515	26.62	-0.04912	-185.35	21.67	2.6579	99.996	-744.56	1145.3	-1.8227	870.7	1173.2	34.729	32.863	0	0	7.0809	5.8782	-27.529	-20.525	-3.5446	-1.7447	27.607	20.683	3.5363	4.1334	0.077555	0.15739	1618.7
8.59	860	60	NaN	-7.1587	26.627	-0.057238	-185.37	21.717	2.6537	100.02	-744.56	1145.3	-1.8353	870.66	1173.2	33.217	32.609	0	0	7.0825	5.8798	-27.526	-20.523	-3.5503	-1.7586	27.615	20.729	3.5323	4.1211	0.088917	0.20609	1618.7
8.6	861	60	NaN	-7.16	26.629	-0.05478	-185.38	21.77	2.6389	100.02	-744.57	1145.3	-1.8794	870.6	1173.2	37.369	32.086	0	0	7.0223	5.82	-27.523	-20.52	-3.5499	-1.7659	27.618	20.781	3.4724	4.0541	0.095091	0.26118	1618.6
8.61	862	60	NaN	-7.1614	26.634	-0.041227	-185.38	21.797	2.6489	99.992	-744.59	1145.3	-1.8581	870.6	1173.2	36.377	31.696	0	0	6.9999	5.7979	-27.52	-20.516	-3.5533	-1.7763	27.623	20.809	3.4466	4.0216	0.103	0.29218	1618.6
8.62	863	60	NaN	-7.1689	26.646	-0.031415	-185.4	21.809	2.6659	99.963	-744.6	1145.3	-1.8137	870.64	1173.2	35.998	33.43	0	0	7.0899	5.8871	-27.516	-20.512	-3.5635	-1.7912	27.633	20.822	3.5264	4.0959	0.11747	0.3097	1618.7
8.63	864	60	NaN	-7.1789	26.651	-0.043014	-185.41	21.862	2.6227	99.995	-744.62	1145.3	-1.9208	870.6	1173.3	35.721	32.205	0	0	7.105	5.902	-27.511	-20.507	-3.5685	-1.8002	27.639	20.873	3.5365	4.1018	0.12849	0.36633	1618.7
8.64	865	60	NaN	-7.1789	26.659	-0.038307	-185.42	21.854	2.6369	99.983	-744.64	1145.4	-1.8761	870.68	1173.2	34.848	31.402	0	0	7.1227	5.9196	-27.505	-20.502	-3.5707	-1.8168	27.646	20.868	3.552	4.1028	0.14055	0.36618	1618.8
8.65	866	60	NaN	-7.0837	26.579	0.032692	-185.43	21.882	2.64	99.929	-744.83	1145.3	-1.854	870.66	1173.2	34.589	32.19	0	0	7.2352	6.0311	-27.5	-20.497	-3.4786	-1.8247	27.569	20.892	3.7566	4.2064	0.069076	0.39488	1618.9
8.66	867	60	NaN	-7.1254	26.617	0.0051574	-185.44	21.903	2.6423	99.949	-744.79	1145.3	-1.8375	870.66	1173.3	32.672	34.548	0	0	7.2693	6.0649	-27.494	-20.491	-3.5201	-1.8336	27.606	20.914	3.7492	4.2313	0.11181	0.42372	1618.9
8.67	868	60	NaN	-7.1236	26.625	-0.016896	-185.45	21.903	2.6545	100.01	-744.78	1145.3	-1.7989	870.71	1173.3	37.14	32.803	0	0	7.2703	6.0659	-27.487	-20.484	-3.5177	-1.8391	27.614	20.915	3.7527	4.2268	0.12688	0.43098	1618.9
8.68	869	60	NaN	-7.0468	26.573	0.0059198	-185.44	21.898	2.6527	100.05	-744.88	1145.2	-1.801	870.76	1173.2	33.454	31.512	0	0	7.2613	6.057	-27.478	-20.474	-3.4395	-1.8348	27.564	20.906	3.8217	4.2221	0.085929	0.43205	1619.1
8.69	870	60	NaN	-7.0482	26.578	0.008874	-185.43	21.913	2.6126	100.06	-744.91	1145.2	-1.905	870.75	1173.3	36.85	32.72	0	0	7.238	6.0339	-27.471	-20.467	-3.437	-1.8214	27.569	20.921	3.801	4.2125	0.098101	0.45376	1619.1
8.7	871	60	NaN	-7.0491	26.569	0.010062	-185.43	21.909	2.6651	100.07	-744.95	1145.2	-1.7466	870.8	1173.3	35.723	31.88	0	0	7.1853	5.9817	-27.469	-20.465	-3.4435	-1.8272	27.561	20.917	3.7418	4.1545	0.092047	0.45177	1619.2
8.71	872	60	NaN	-7.0454	26.576	0.0095684	-185.44	21.896	2.6625	100.09	-744.95	1145.2	-1.7289	870.84	1173.2	33.779	33.266	0	0	7.2465	6.0423	-27.467	-20.463	-3.4398	-1.8306	27.567	20.905	3.8067	4.2118	0.10008	0.44181	1619.2
8.72	873	60	NaN	-7.039	26.584	0.043616	-185.43	21.889	2.6442	100.01	-744.96	1145.3	-1.7587	870.86	1173.2	34.353	32.559	0	0	7.2727	6.0683	-27.465	-20.461	-3.4352	-1.8257	27.573	20.899	3.8375	4.2426	0.10855	0.43819	1619.3
8.73	874	60	NaN	-7.0375	26.587	0.051161	-185.42	21.886	2.6349	100	-744.97	1145.3	-1.7778	870.87	1173.2	33.578	31.783	0	0	7.1639	5.9605	-27.464	-20.46	-3.4331	-1.8169	27.576	20.896	3.7308	4.1436	0.11238	0.4362	1619.3
8.74	875	60	NaN	-7.0382	26.588	0.044442	-185.42	21.877	2.6461	100.05	-744.98	1145.3	-1.7412	870.89	1173.2	35.098	33.123	0	0	7.1387	5.9355	-27.463	-20.46	-3.4337	-1.8129	27.577	20.888	3.705	4.1226	0.11362	0.42789	1619.3
8.75	876	60	NaN	-7.0562	26.609	0.051194	-185.42	21.857	2.6606	100.02	-744.95	1145.3	-1.6829	870.93	1173.2	35.902	31.618	0	0	7.1164	5.9133	-27.463	-20.46	-3.4546	-1.8159	27.596	20.87	3.6617	4.0974	0.13252	0.41079	1619.3
8.76	877	60	NaN	-7.1628	26.706	0.0089874	-185.41	21.842	2.616	99.996	-744.75	1145.5	-1.7992	870.94	1173.2	36.058	32.842	0	0	7.0469	5.8445	-27.464	-20.461	-3.5577	-1.8069	27.687	20.86	3.4892	4.0375	0.22287	0.39972	1619.1
8.77	878	60	NaN	-7.1576	26.695	0.015169	-185.4	21.847	2.6364	100	-744.79	1145.5	-1.7499	870.92	1173.2	37.243	32.647	0	0	6.9813	5.7794	-27.465	-20.461	-3.5541	-1.7997	27.677	20.865	3.4272	3.9798	0.21183	0.40372	1619.1
8.78	879	60	NaN	-7.1623	26.7	-0.0019285	-185.4	21.844	2.6257	100.08	-744.76	1145.5	-1.79	870.92	1173.2	34.525	34.488	0	0	6.9214	5.72	-27.465	-20.461	-3.5544	-1.7932	27.682	20.862	3.367	3.9269	0.21762	0.40081	1619.1
8.79	880	60	NaN	-7.162	26.701	0.008983	-185.4	21.843	2.6079	100.07	-744.75	1145.5	-1.8628	870.91	1173.2	34.785	31.795	0	0	6.8578	5.657	-27.464	-20.461	-3.552	-1.786	27.684	20.861	3.3058	3.8711	0.21948	0.40033	1619.1
8.8	881	60	NaN	-7.1554	26.696	0.021644	-185.39	21.842	2.6175	100.05	-744.75	1145.5	-1.8641	870.9	1173.2	34.167	33.292	0	0	6.8198	5.6193	-27.464	-20.46	-3.5459	-1.7808	27.679	20.859	3.2739	3.8385	0.21466	0.39891	1619.1
8.81	882	60	NaN	-7.1498	26.691	0.013335	-185.38	21.829	2.6736	100.12	-744.73	1145.4	-1.7524	870.91	1173.2	33.575	33.274	0	0	6.8235	5.623	-27.464	-20.461	-3.542	-1.7688	27.674	20.846	3.2815	3.8542	0.20922	0.38526	1619.1
8.82	883	60	NaN	-7.1463	26.686	0.015842	-185.34	21.796	2.7506	100.14	-744.72	1145.4	-1.6303	870.92	1173.2	35.356	32.56	0	0	6.7912	5.591	-27.466	-20.462	-3.5419	-1.7313	27.668	20.814	3.2493	3.8598	0.20258	0.35192	1619.1
8.83	884	60	NaN	-7.0328	26.582	0.084234	-185.37	21.841	2.6287	100.16	-744.92	1145.3	-1.896	870.85	1173.3	36.365	34.257	0	0	6.7433	5.5435	-27.466	-20.463	-3.4187	-1.7512	27.572	20.852	3.3247	3.7923	0.10546	0.38897	1619.2
8.84	885	60	NaN	-7.0093	26.564	0.088443	-185.37	21.836	2.6464	100.23	-744.92	1145.3	-1.8396	870.86	1173.3	35.429	31.239	0	0	6.677	5.4778	-27.467	-20.463	-3.3948	-1.7524	27.555	20.845	3.2822	3.7254	0.087957	0.38225	1619.2
8.85	886	60	NaN	-7.0004	26.554	0.10883	-185.36	21.829	2.6252	100.21	-744.93	1145.3	-1.9007	870.85	1173.3	36.513	32.844	0	0	6.6514	5.4524	-27.468	-20.464	-3.3842	-1.742	27.546	20.837	3.2673	3.7105	0.077885	0.37311	1619.2
8.86	887	60	NaN	-6.9948	26.549	0.13082	-185.35	21.82	2.617	100.18	-744.95	1145.3	-1.9119	870.84	1173.3	33.538	32.075	0	0	6.6702	5.4711	-27.47	-20.466	-3.3793	-1.7388	27.54	20.829	3.2909	3.7322	0.070348	0.36268	1619.3
8.87	888	60	NaN	-6.9896	26.552	0.13365	-185.36	21.806	2.6473	100.22	-744.93	1145.3	-1.8061	870.85	1173.3	35.093	33.114	0	0	6.5764	5.378	-27.471	-20.467	-3.3766	-1.7455	27.543	20.815	3.1998	3.6325	0.071936	0.34833	1619.2
8.88	889	60	NaN	-6.9804	26.56	0.11923	-185.36	21.79	2.6685	100.34	-744.88	1145.3	-1.7367	870.87	1173.3	35.546	33.501	0	0	6.5164	5.3186	-27.471	-20.467	-3.3654	-1.7455	27.551	20.798	3.151	3.5731	0.080107	0.33112	1619.2
8.89	890	60	NaN	-6.9758	26.552	0.12876	-185.34	21.782	2.6353	100.36	-744.9	1145.3	-1.8407	870.87	1173.3	34.52	33.901	0	0	6.5014	5.3037	-27.47	-20.466	-3.3564	-1.7207	27.544	20.79	3.145	3.583	0.073955	0.32347	1619.2
8.9	891	60	NaN	-6.9645	26.556	0.17461	-185.34	21.775	2.6453	100.29	-744.89	1145.3	-1.7888	870.86	1173.3	34.386	34.161	0	0	6.4401	5.2429	-27.471	-20.467	-3.3496	-1.73	27.548	20.783	3.0905	3.5129	0.076376	0.31605	1619.2
8.91	892	60	NaN	-6.9587	26.554	0.17582	-185.35	21.782	2.6078	100.35	-744.88	1145.3	-1.8743	870.82	1173.3	36.546	32.849	0	0	6.4252	5.2282	-27.473	-20.469	-3.3386	-1.7248	27.546	20.79	3.0866	3.5033	0.073217	0.32158	1619.2
8.92	893	60	NaN	-6.9614	26.551	0.15923	-185.36	21.764	2.6254	100.45	-744.87	1145.3	-1.7924	870.85	1173.3	36.233	33.216	0	0	6.4734	5.276	-27.474	-20.471	-3.3405	-1.7357	27.541	20.774	3.1329	3.5402	0.06705	0.30296	1619.2
8.93	894	60	NaN	-6.9632	26.542	0.17201	-185.37	21.749	2.6461	100.46	-744.9	1145.3	-1.7115	870.88	1173.2	35.647	32.9	0	0	6.5095	5.3117	-27.476	-20.472	-3.3449	-1.7491	27.532	20.76	3.1646	3.5627	0.056321	0.28786	1619.2
8.94	895	60	NaN	-6.959	26.528	0.22431	-185.36	21.774	2.5898	100.36	-744.97	1145.3	-1.8728	870.81	1173.3	34.01	34.273	0	0	6.5373	5.3393	-27.476	-20.472	-3.3388	-1.7432	27.518	20.784	3.1986	3.5961	0.041806	0.31149	1619.3
8.95	896	60	NaN	-6.9701	26.528	0.22537	-185.38	21.789	2.5748	100.36	-744.98	1145.3	-1.8866	870.78	1173.3	35.349	33.831	0	0	6.5975	5.399	-27.477	-20.473	-3.3492	-1.756	27.519	20.799	3.2483	3.643	0.042156	0.32521	1619.2
8.96	897	60	NaN	-6.9747	26.534	0.20235	-185.38	21.75	2.6249	100.42	-744.96	1145.3	-1.7505	870.85	1173.2	37.74	31.688	0	0	6.6636	5.4644	-27.479	-20.475	-3.3564	-1.7647	27.522	20.762	3.3072	3.6997	0.043184	0.28696	1619.3
8.97	898	60	NaN	-6.977	26.547	0.21087	-185.39	21.748	2.6176	100.42	-744.98	1145.3	-1.7697	870.82	1173.2	37.199	32.229	0	0	6.7319	5.5322	-27.482	-20.478	-3.3584	-1.7749	27.533	20.761	3.3735	3.7572	0.051657	0.2831	1619.3
8.98	899	60	NaN	-6.9674	26.551	0.23423	-185.4	21.752	2.6069	100.36	-745.02	1145.3	-1.7967	870.8	1173.2	37.529	33.033	0	0	6.664	5.4649	-27.485	-20.481	-3.3497	-1.7856	27.537	20.766	3.3143	3.6793	0.05289	0.28467	1619.3
8.99	900	60	NaN	-6.9673	26.552	0.2348	-185.41	21.748	2.614	100.34	-745.06	1145.3	-1.7822	870.81	1173.2	36.526	32.263	0	0	6.6885	5.4892	-27.486	-20.483	-3.3509	-1.7934	27.538	20.762	3.3376	3.6958	0.051865	0.27909	1619.3
9	901	60	NaN	-6.9822	26.556	0.20373	-185.41	21.743	2.6195	100.38	-745.08	1145.3	-1.778	870.8	1173.2	35.96	32.951	0	0	6.7999	5.5996	-27.487	-20.484	-3.3647	-1.796	27.542	20.756	3.4352	3.8035	0.055018	0.27289	1619.3
9.01	902	60	NaN	-6.981	26.561	0.1812	-185.42	21.758	2.5792	100.4	-745.08	1145.3	-1.8847	870.76	1173.2	35.827	30.962	0	0	6.9094	5.7082	-27.489	-20.485	-3.3589	-1.7946	27.549	20.771	3.5505	3.9136	0.059382	0.28536	1619.3
9.02	903	60	NaN	-6.9962	26.569	0.14415	-185.42	21.753	2.6156	100.43	-745.09	1145.3	-1.7806	870.77	1173.2	36.147	32.402	0	0	6.9982	5.7962	-27.492	-20.488	-3.3769	-1.8046	27.557	20.766	3.6213	3.9916	0.064684	0.2774	1619.3
9.03	904	60	NaN	-6.9892	26.577	0.14091	-185.42	21.756	2.5956	100.39	-745.1	1145.3	-1.8437	870.75	1173.2	34.657	32.031	0	0	6.9341	5.7326	-27.496	-20.492	-3.3688	-1.799	27.565	20.769	3.5653	3.9336	0.06875	0.27666	1619.3
9.04	905	60	NaN	-6.9849	26.573	0.12886	-185.42	21.769	2.5902	100.4	-745.12	1145.3	-1.8717	870.72	1173.3	36.894	33.606	0	0	6.9344	5.7329	-27.498	-20.495	-3.3633	-1.7974	27.561	20.78	3.5711	3.9354	0.062946	0.28545	1619.3
9.05	906	60	NaN	-6.9903	26.573	0.11431	-185.42	21.772	2.6038	100.4	-745.14	1145.3	-1.8491	870.71	1173.3	38.074	33.13	0	0	6.9753	5.7735	-27.5	-20.496	-3.3696	-1.7991	27.562	20.783	3.6057	3.9744	0.062089	0.2869	1619.3
9.06	907	60	NaN	-6.9984	26.576	0.097959	-185.42	21.766	2.6214	100.39	-745.13	1145.3	-1.8144	870.72	1173.2	34.929	33.8	0	0	7.0129	5.8107	-27.501	-20.498	-3.3792	-1.7993	27.564	20.778	3.6337	4.0115	0.062825	0.28012	1619.3
9.07	908	60	NaN	-6.9979	26.565	0.076612	-185.42	21.771	2.6287	100.42	-745.14	1145.3	-1.8056	870.72	1173.2	36.5	33.578	0	0	7.014	5.8119	-27.504	-20.5	-3.3779	-1.7961	27.554	20.782	3.6361	4.0158	0.05025	0.28241	1619.3
9.08	909	60	NaN	-7.0037	26.565	0.1009	-185.41	21.783	2.6374	100.32	-745.15	1145.3	-1.7993	870.71	1173.2	36.626	33.243	0	0	6.99	5.788	-27.506	-20.502	-3.3875	-1.7979	27.553	20.795	3.6025	3.9902	0.047722	0.29254	1619.3
9.09	910	60	NaN	-7.011	26.549	0.093256	-185.42	21.815	2.6092	100.36	-745.18	1145.3	-1.867	870.67	1173.3	35.576	31.984	0	0	6.9194	5.7181	-27.506	-20.503	-3.391	-1.8047	27.539	20.826	3.5284	3.9134	0.032369	0.32312	1619.3
9.1	911	60	NaN	-7.0137	26.542	0.099267	-185.42	21.821	2.6023	100.36	-745.19	1145.3	-1.9188	870.68	1173.3	35.029	31.373	0	0	6.8657	5.6649	-27.507	-20.503	-3.392	-1.7983	27.531	20.831	3.4737	3.8665	0.02411	0.32789	1619.3
9.11	912	60	NaN	-7.0241	26.538	0.10349	-185.42	21.824	2.6326	100.33	-745.18	1145.3	-1.8763	870.7	1173.2	34.67	31.812	0	0	6.9635	5.7617	-27.509	-20.505	-3.4051	-1.7969	27.527	20.835	3.5584	3.9649	0.017903	0.33003	1619.3
9.12	913	60	NaN	-7.0386	26.535	0.10223	-185.41	21.835	2.6437	100.3	-745.17	1145.3	-1.8824	870.68	1173.2	34.572	32.052	0	0	6.9762	5.7744	-27.511	-20.507	-3.4202	-1.7927	27.525	20.846	3.5561	3.9817	0.013606	0.3388	1619.3
9.13	914	60	NaN	-7.0462	26.534	0.10526	-185.4	21.851	2.5996	100.29	-745.16	1145.3	-2.0363	870.66	1173.2	34.847	32.55	0	0	6.9558	5.7541	-27.513	-20.509	-3.4225	-1.7776	27.524	20.861	3.5333	3.9765	0.011344	0.3523	1619.3
9.14	915	60	NaN	-7.0458	26.532	0.12739	-185.41	21.88	2.6139	100.26	-745.17	1145.3	-2.0054	870.63	1173.3	36.7	33.705	0	0	6.9633	5.7616	-27.513	-20.509	-3.4244	-1.7852	27.522	20.89	3.5389	3.9763	0.0088365	0.381	1619.3
9.15	916	60	NaN	-7.0543	26.53	0.12966	-185.4	21.891	2.6312	100.27	-745.15	1145.3	-2.0129	870.66	1173.3	37.012	34.478	0	0	6.9878	5.7859	-27.514	-20.51	-3.4324	-1.7768	27.52	20.9	3.5554	4.0091	0.0061847	0.39044	1619.3
9.16	917	60	NaN	-7.0681	26.537	0.11397	-185.4	21.897	2.6417	100.29	-745.11	1145.3	-2.0162	870.67	1173.2	37.627	32.148	0	0	7.0209	5.8187	-27.514	-20.511	-3.4449	-1.7728	27.527	20.908	3.576	4.0459	0.012503	0.39718	1619.3
9.17	918	60	NaN	-7.0727	26.54	0.11339	-185.39	21.905	2.6751	100.29	-745.09	1145.3	-1.9552	870.68	1173.2	34.681	32.998	0	0	7.0459	5.8434	-27.516	-20.512	-3.452	-1.7699	27.529	20.916	3.5938	4.0735	0.013247	0.40325	1619.2
9.18	919	60	NaN	-7.0748	26.538	0.12111	-185.38	21.914	2.6916	100.25	-745.09	1145.3	-1.9383	870.69	1173.2	34.148	31.806	0	0	7.0818	5.879	-27.518	-20.514	-3.456	-1.7656	27.527	20.924	3.6258	4.1135	0.00908	0.40987	1619.2
9.19	920	60	NaN	-7.0776	26.536	0.12997	-185.38	21.924	2.6784	100.21	-745.1	1145.3	-1.9935	870.69	1173.2	35.005	31.417	0	0	7.1532	5.9498	-27.52	-20.516	-3.4583	-1.7638	27.525	20.934	3.6949	4.186	0.005167	0.41762	1619.3
9.2	921	60	NaN	-7.0699	26.538	0.15002	-185.39	21.935	2.6912	100.14	-745.1	1145.3	-1.9648	870.7	1173.2	33.818	32.005	0	0	7.1701	5.9666	-27.522	-20.518	-3.454	-1.7739	27.527	20.946	3.7161	4.1926	0.0047404	0.42778	1619.3
9.21	922	60	NaN	-7.0804	26.535	0.11684	-185.39	21.946	2.6562	100.18	-745.07	1145.3	-2.0861	870.72	1173.2	34.759	33.752	0	0	7.1834	5.9797	-27.524	-20.52	-3.4591	-1.7682	27.525	20.955	3.7243	4.2115	0.0014123	0.43495	1619.3
9.22	923	60	NaN	-7.1728	26.636	0.042112	-185.39	21.944	2.6831	100.19	-744.83	1145.4	-2.0483	870.76	1173.2	35.814	32.301	0	0	7.2359	6.0318	-27.527	-20.523	-3.5518	-1.7692	27.623	20.958	3.6841	4.2626	0.0958	0.43457	1619.1
9.23	924	60	NaN	-7.2037	26.667	0.015829	-185.39	21.953	2.7051	100.16	-744.75	1145.4	-2.0183	870.77	1173.3	35.846	34.379	0	0	7.2762	6.0718	-27.528	-20.525	-3.5846	-1.7681	27.652	20.967	3.6916	4.3037	0.12393	0.44256	1619
9.24	925	60	NaN	-7.1986	26.662	0.007614	-185.38	21.953	2.7263	100.14	-744.75	1145.4	-1.9887	870.79	1173.3	35.859	33.052	0	0	7.3123	6.1075	-27.529	-20.525	-3.5813	-1.7665	27.648	20.968	3.731	4.341	0.11846	0.44269	1619
9.25	926	60	NaN	-7.1978	26.662	-0.012212	-185.38	21.952	2.736	100.14	-744.72	1145.4	-1.9951	870.81	1173.2	34.55	32.78	0	0	7.3626	6.1574	-27.531	-20.527	-3.5802	-1.7643	27.647	20.967	3.7825	4.3931	0.11651	0.43957	1619
9.26	927	60	NaN	-7.2122	26.663	-0.042351	-185.38	21.973	2.7069	100.14	-744.7	1145.4	-2.1166	870.78	1173.3	36.459	32.478	0	0	7.4152	6.2096	-27.533	-20.529	-3.5902	-1.757	27.65	20.987	3.825	4.4525	0.11705	0.45735	1619
9.27	928	60	NaN	-7.2177	26.652	-0.062594	-185.37	22	2.6584	100.14	-744.7	1145.4	-2.3002	870.73	1173.3	35.576	34.061	0	0	7.4675	6.2613	-27.536	-20.532	-3.5891	-1.737	27.641	21.011	3.8784	4.5244	0.10561	0.47939	1618.9
9.28	929	60	NaN	-7.1132	26.56	-0.012484	-185.36	21.988	2.6847	100.1	-744.88	1145.3	-2.2674	870.76	1173.3	34.686	32.861	0	0	7.57	6.363	-27.537	-20.533	-3.4876	-1.7357	27.553	20.995	4.0824	4.6273	0.015993	0.46185	1619.1
9.29	930	60	NaN	-7.0976	26.533	-0.016165	-185.36	21.964	2.7098	100.08	-744.91	1145.2	-2.2416	870.82	1173.3	34.717	31.91	0	0	7.6648	6.457	-27.538	-20.534	-3.474	-1.7365	27.526	20.971	4.1908	4.7205	-0.011674	0.43681	1619.2
9.3	931	60	NaN	-7.166	26.582	-0.05577	-185.35	21.958	2.7403	100.04	-744.8	1145.3	-2.1972	870.85	1173.3	36.39	33.079	0	0	7.7213	6.513	-27.539	-20.535	-3.545	-1.733	27.573	20.967	4.1763	4.78	0.033487	0.43205	1619.1
9.31	932	60	NaN	-7.2384	26.639	-0.092678	-185.34	21.96	2.7357	100.01	-744.68	1145.4	-2.2405	870.84	1173.3	35.522	32.953	0	0	7.7515	6.5429	-27.54	-20.536	-3.6166	-1.7228	27.626	20.973	4.1348	4.8201	0.086502	0.43697	1619
9.32	933	60	NaN	-7.2497	26.639	-0.10657	-185.34	21.951	2.6864	100.02	-744.67	1145.4	-2.4028	870.85	1173.3	34.35	32.594	0	0	7.7756	6.5668	-27.54	-20.537	-3.6221	-1.7082	27.626	20.964	4.1535	4.8586	0.085569	0.42733	1619
9.33	934	60	NaN	-7.2551	26.635	-0.13162	-185.32	21.936	2.7322	100.03	-744.65	1145.4	-2.3198	870.86	1173.3	35.784	33.244	0	0	7.7316	6.5232	-27.541	-20.537	-3.6299	-1.6967	27.621	20.95	4.1018	4.8265	0.080613	0.41268	1619
9.34	935	60	NaN	-7.2507	26.632	-0.079867	-185.33	21.928	2.782	99.863	-744.66	1145.4	-2.1921	870.9	1173.2	34.633	32.616	0	0	7.7478	6.5392	-27.541	-20.537	-3.6361	-1.7113	27.617	20.942	4.1117	4.828	0.076818	0.40489	1619
9.35	936	60	NaN	-7.2608	26.618	-0.094551	-185.32	21.923	2.7545	99.9	-744.68	1145.4	-2.2771	870.9	1173.2	36.289	33.616	0	0	7.8529	6.6434	-27.541	-20.537	-3.642	-1.6978	27.604	20.937	4.2109	4.9456	0.06317	0.39946	1619.1
9.36	937	60	NaN	-7.2649	26.613	-0.10714	-185.31	21.921	2.7327	99.93	-744.68	1145.4	-2.3512	870.89	1173.2	35.015	33.198	0	0	7.965	6.7545	-27.543	-20.539	-3.6423	-1.6882	27.599	20.935	4.3227	5.0664	0.056857	0.39608	1619
9.37	938	60	NaN	-7.2655	26.614	-0.11608	-185.31	21.917	2.728	99.953	-744.67	1145.4	-2.3798	870.89	1173.2	34.001	33.648	0	0	8.0613	6.85	-27.545	-20.541	-3.6412	-1.6813	27.601	20.931	4.4201	5.1687	0.056159	0.38966	1619
9.38	939	60	NaN	-7.2661	26.615	-0.12931	-185.3	21.909	2.7383	99.995	-744.66	1145.4	-2.3699	870.92	1173.3	36.655	35.15	0	0	8.133	6.921	-27.547	-20.543	-3.6406	-1.67	27.602	20.921	4.4924	5.251	0.055054	0.37811	1619.1
9.39	940	60	NaN	-7.2581	26.617	-0.12844	-185.28	21.903	2.7751	99.997	-744.64	1145.4	-2.302	870.92	1173.3	34.067	32.979	0	0	8.1592	6.947	-27.55	-20.546	-3.6349	-1.6584	27.604	20.916	4.5242	5.2886	0.054713	0.37018	1619
9.4	941	60	NaN	-7.2519	26.609	-0.092465	-185.28	21.921	2.7222	99.901	-744.7	1145.4	-2.4566	870.85	1173.3	35.295	31.906	0	0	8.1808	6.9684	-27.552	-20.548	-3.6266	-1.6522	27.597	20.934	4.5541	5.3162	0.044729	0.38529	1619
9.41	942	60	NaN	-7.242	26.613	-0.064966	-185.28	21.909	2.7579	99.826	-744.7	1145.4	-2.3614	870.87	1173.3	35.644	32.93	0	0	8.3125	7.099	-27.555	-20.551	-3.6228	-1.6586	27.6	20.922	4.6897	5.4404	0.044802	0.3708	1619
9.42	943	60	NaN	-7.2424	26.616	-0.074353	-185.28	21.902	2.7505	99.89	-744.71	1145.4	-2.3814	870.87	1173.3	33.436	32.09	0	0	8.4161	7.2017	-27.558	-20.554	-3.6202	-1.6574	27.603	20.915	4.7958	5.5442	0.045158	0.36051	1619.1
9.43	944	60	NaN	-7.2425	26.62	-0.10369	-185.28	21.897	2.7352	100.02	-744.71	1145.4	-2.4255	870.86	1173.3	36.436	31.221	0	0	8.4912	7.2762	-27.561	-20.557	-3.6142	-1.6527	27.607	20.91	4.877	5.6235	0.046212	0.35221	1619.1
9.44	945	60	NaN	-7.2056	26.594	-0.1041	-185.28	21.889	2.7488	100.1	-744.75	1145.3	-2.3934	870.87	1173.2	37.459	32.728	0	0	8.6334	7.4171	-27.563	-20.56	-3.5757	-1.6534	27.582	20.9	5.0577	5.7637	0.018887	0.34068	1619.1
9.45	946	60	NaN	-7.1263	26.524	-0.04615	-185.29	21.88	2.7826	100.08	-744.92	1145.2	-2.3065	870.89	1173.2	37.374	32.37	0	0	8.7419	7.5247	-27.561	-20.557	-3.5005	-1.664	27.516	20.889	5.2414	5.8606	-0.044946	0.33161	1619.3
9.46	947	60	NaN	-7.226	26.632	-0.074876	-185.29	21.884	2.7708	100.02	-744.75	1145.4	-2.3445	870.88	1173.2	37.055	32.459	0	0	8.8131	7.5952	-27.553	-20.549	-3.6005	-1.6692	27.618	20.898	5.2127	5.9261	0.065706	0.3488	1619.1
9.47	948	60	NaN	-7.1385	26.548	-0.031627	-185.3	21.892	2.7801	100.08	-744.93	1145.2	-2.3071	870.84	1173.2	35.361	31.94	0	0	8.7808	7.5632	-27.553	-20.549	-3.5125	-1.6725	27.539	20.901	5.2683	5.8907	-0.013813	0.35208	1619.3
9.48	949	60	NaN	-7.1897	26.599	-0.057932	-185.31	21.876	2.7841	100.12	-744.85	1145.3	-2.2848	870.88	1173.2	35.561	32.615	0	0	8.7493	7.532	-27.553	-20.55	-3.563	-1.6811	27.587	20.889	5.1862	5.8509	0.033297	0.33911	1619.2
9.49	950	60	NaN	-7.236	26.647	-0.079824	-185.31	21.875	2.7719	100.14	-744.76	1145.4	-2.3128	870.89	1173.2	35.372	32.329	0	0	8.7757	7.5582	-27.555	-20.551	-3.6076	-1.6863	27.632	20.889	5.1681	5.8719	0.077122	0.33801	1619.1
9.5	951	60	NaN	-7.2396	26.651	-0.072333	-185.31	21.882	2.7748	100.13	-744.77	1145.4	-2.3055	870.86	1173.2	35.265	31.718	0	0	8.8191	7.6012	-27.556	-20.552	-3.6117	-1.687	27.637	20.897	5.2075	5.9143	0.08086	0.34481	1619.1
9.51	952	60	NaN	-7.2417	26.65	-0.054514	-185.31	21.876	2.8122	100.11	-744.8	1145.4	-2.2064	870.87	1173.2	34.883	31.853	0	0	8.8733	7.6549	-27.555	-20.552	-3.6182	-1.6867	27.635	20.892	5.2551	5.9683	0.079547	0.33993	1619.1
9.52	953	60	NaN	-7.2455	26.657	-0.044173	-185.31	21.867	2.8153	100.11	-744.82	1145.4	-2.1976	870.86	1173.2	35.632	31.514	0	0	8.8922	7.6736	-27.555	-20.551	-3.6223	-1.6871	27.641	20.883	5.2699	5.9865	0.086513	0.3316	1619.1
9.53	954	60	NaN	-7.151	26.562	0.031551	-185.31	21.866	2.7915	100.06	-745.04	1145.3	-2.254	870.84	1173.2	35.189	32.296	0	0	8.9338	7.7149	-27.553	-20.549	-3.5278	-1.6879	27.55	20.878	5.406	6.0271	-0.002145	0.32873	1619.4
9.54	955	60	NaN	-7.2167	26.627	-0.020967	-185.31	21.878	2.7527	100.13	-744.9	1145.4	-2.3561	870.8	1173.2	34.264	34.076	0	0	8.991	7.7716	-27.55	-20.546	-3.5872	-1.6787	27.614	20.891	5.4038	6.0929	0.064054	0.34479	1619.2
9.55	956	60	NaN	-7.2581	26.666	-0.047157	-185.3	21.876	2.735	100.16	-744.83	1145.4	-2.4103	870.79	1173.3	33.716	33.333	0	0	8.982	7.7627	-27.547	-20.543	-3.6257	-1.6696	27.653	20.89	5.3564	6.093	0.10557	0.34708	1619.1
9.56	957	60	NaN	-7.218	26.624	-0.022139	-185.3	21.856	2.7755	100.16	-744.95	1145.3	-2.2942	870.81	1173.2	36.005	32.536	0	0	8.9715	7.7523	-27.544	-20.541	-3.5898	-1.6762	27.611	20.869	5.3818	6.0761	0.066869	0.32846	1619.2
9.57	958	60	NaN	-7.1439	26.549	0.01849	-185.31	21.839	2.8208	100.16	-745.12	1145.2	-2.1521	870.81	1173.2	34.689	32.726	0	0	8.9528	7.7337	-27.541	-20.538	-3.5209	-1.6882	27.539	20.849	5.4318	6.0454	-0.002697	0.31164	1619.4
9.58	959	60	NaN	-7.1489	26.559	0.029943	-185.3	21.862	2.7253	100.14	-745.11	1145.3	-2.4162	870.72	1173.3	34.542	31.648	0	0	8.9028	7.6841	-27.537	-20.533	-3.5172	-1.6659	27.549	20.871	5.3856	6.0182	0.012386	0.33804	1619.3
9.59	960	60	NaN	-7.2541	26.662	-0.041915	-185.31	21.853	2.7433	100.18	-744.93	1145.4	-2.3354	870.74	1173.3	35.231	32.535	0	0	8.8405	7.6224	-27.532	-20.529	-3.6236	-1.676	27.648	20.868	5.217	5.9465	0.11548	0.33907	1619.2
9.6	961	60	NaN	-7.1761	26.595	0.0089572	-185.29	21.861	2.716	100.16	-745.1	1145.3	-2.4107	870.71	1173.3	34.84	32.839	0	0	8.814	7.5961	-27.528	-20.525	-3.5437	-1.6603	27.585	20.87	5.2704	5.9358	0.057074	0.34571	1619.3
9.61	962	60	NaN	-7.1464	26.565	0.049481	-185.28	21.846	2.7111	100.09	-745.19	1145.3	-2.4209	870.71	1173.3	34.934	33.953	0	0	8.7474	7.5301	-27.526	-20.522	-3.5165	-1.6537	27.556	20.855	5.2309	5.8764	0.030528	0.33309	1619.4
9.62	963	60	NaN	-7.1469	26.566	0.053035	-185.29	21.833	2.7247	100.07	-745.21	1145.3	-2.3685	870.73	1173.3	34.809	33.107	0	0	8.657	7.4405	-27.524	-20.52	-3.5198	-1.6597	27.556	20.843	5.1373	5.7808	0.032229	0.32314	1619.4
9.63	964	60	NaN	-7.146	26.571	0.033425	-185.3	21.828	2.7591	100.11	-745.21	1145.3	-2.2451	870.74	1173.2	34.12	30.422	0	0	8.5672	7.3515	-27.523	-20.519	-3.5218	-1.6746	27.561	20.838	5.0455	5.6769	0.038332	0.31908	1619.4
9.64	965	60	NaN	-7.1473	26.578	0.019232	-185.31	21.815	2.8102	100.13	-745.21	1145.3	-2.0662	870.78	1173.2	36.956	32.813	0	0	8.474	7.2591	-27.521	-20.518	-3.5287	-1.6902	27.567	20.826	4.9452	5.5688	0.045709	0.30776	1619.5
9.65	966	60	NaN	-7.1428	26.583	0.023455	-185.3	21.831	2.7544	100.11	-745.22	1145.3	-2.2046	870.73	1173.2	36.178	34.227	0	0	8.3688	7.1548	-27.521	-20.517	-3.5201	-1.6805	27.572	20.841	4.8486	5.4743	0.051364	0.32447	1619.4
9.66	967	60	NaN	-7.1369	26.577	0.025539	-185.31	21.821	2.7592	100.11	-745.24	1145.3	-2.1763	870.76	1173.2	37.068	34.26	0	0	8.2605	7.0475	-27.52	-20.516	-3.5153	-1.6915	27.566	20.833	4.7453	5.356	0.045936	0.31621	1619.5
9.67	968	60	NaN	-7.1462	26.587	0.0044071	-185.32	21.835	2.7343	100.14	-745.21	1145.3	-2.2399	870.72	1173.2	35.665	31.799	0	0	8.1343	6.9224	-27.52	-20.516	-3.521	-1.6908	27.577	20.846	4.6134	5.2315	0.056908	0.32974	1619.4
9.68	969	60	NaN	-7.1452	26.591	-0.0045978	-185.32	21.844	2.7399	100.15	-745.2	1145.3	-2.2001	870.72	1173.2	33.357	32.43	0	0	7.9462	6.7359	-27.518	-20.515	-3.5211	-1.7004	27.58	20.854	4.4251	5.0355	0.062143	0.33913	1619.4
9.69	970	60	NaN	-7.1402	26.586	-0.0025443	-185.33	21.842	2.7633	100.14	-745.23	1145.3	-2.1054	870.74	1173.2	34.871	31.856	0	0	7.8695	6.6598	-27.518	-20.515	-3.5198	-1.7134	27.575	20.853	4.3497	4.9464	0.056452	0.33798	1619.4
9.7	971	60	NaN	-7.1448	26.582	-0.0017071	-185.33	21.846	2.7541	100.13	-745.24	1145.3	-2.1189	870.73	1173.2	35.116	31.878	0	0	7.84	6.6306	-27.519	-20.515	-3.5241	-1.7135	27.57	20.858	4.3159	4.9172	0.051571	0.34278	1619.4
9.71	972	60	NaN	-7.136	26.582	0.02154	-185.33	21.876	2.705	100.06	-745.25	1145.3	-2.2441	870.68	1173.2	35.351	32.968	0	0	7.813	6.6038	-27.518	-20.514	-3.5134	-1.7105	27.572	20.886	4.2996	4.8933	0.053946	0.37131	1619.4
9.72	973	60	NaN	-7.1429	26.575	0.0025515	-185.34	21.867	2.7147	100.11	-745.27	1145.3	-2.2132	870.71	1173.2	34.092	33.454	0	0	7.7954	6.5864	-27.518	-20.514	-3.5197	-1.7154	27.565	20.877	4.2757	4.871	0.047517	0.36255	1619.5
9.73	974	60	NaN	-7.1437	26.585	-0.0010215	-185.34	21.859	2.7582	100.1	-745.24	1145.3	-2.0782	870.74	1173.2	34.181	31.97	0	0	7.7991	6.5901	-27.519	-20.515	-3.5256	-1.7231	27.575	20.869	4.2735	4.867	0.055364	0.35388	1619.5
9.74	975	60	NaN	-7.1443	26.595	0.012045	-185.34	21.856	2.7797	100.05	-745.23	1145.3	-1.9947	870.76	1173.2	33.4	33.719	0	0	7.7007	6.4926	-27.519	-20.515	-3.531	-1.7223	27.583	20.868	4.1697	4.7703	0.064024	0.35223	1619.5
9.75	976	60	NaN	-7.1456	26.594	0.015161	-185.33	21.869	2.764	100.03	-745.24	1145.3	-2.0072	870.73	1173.2	35.607	33.704	0	0	7.6148	6.4074	-27.519	-20.515	-3.5325	-1.7159	27.583	20.88	4.0823	4.6915	0.063741	0.36441	1619.4
9.76	977	60	NaN	-7.1483	26.586	0.0028879	-185.33	21.889	2.7294	100.06	-745.25	1145.3	-2.0711	870.69	1173.3	36.433	31.15	0	0	7.6223	6.4148	-27.519	-20.515	-3.532	-1.7102	27.577	20.898	4.0903	4.7047	0.058424	0.38293	1619.4
9.77	978	60	NaN	-7.1541	26.591	0.01117	-185.32	21.889	2.7133	100.02	-745.24	1145.3	-2.0904	870.7	1173.3	34.475	33	0	0	7.6153	6.4078	-27.518	-20.514	-3.5384	-1.7077	27.582	20.898	4.0769	4.7002	0.064303	0.38374	1619.4
9.78	979	60	NaN	-7.1559	26.584	0.018263	-185.33	21.901	2.7074	99.985	-745.27	1145.3	-2.071	870.69	1173.3	34.004	32.707	0	0	7.5617	6.3548	-27.517	-20.513	-3.5422	-1.7114	27.575	20.91	4.0195	4.6433	0.058133	0.39673	1619.4
9.79	980	60	NaN	-7.1644	26.583	-0.012002	-185.33	21.888	2.7482	100.04	-745.25	1145.3	-1.9016	870.75	1173.3	35.377	33.002	0	0	7.3931	6.1877	-27.517	-20.513	-3.5547	-1.724	27.573	20.898	3.8384	4.4637	0.056519	0.3844	1619.5
9.8	981	60	NaN	-7.1722	26.587	-0.026192	-185.33	21.897	2.7139	100.06	-745.2	1145.3	-1.9579	870.73	1173.3	34.723	33.859	0	0	7.2633	6.059	-27.517	-20.513	-3.5599	-1.7218	27.579	20.905	3.7034	4.3372	0.061567	0.39149	1619.4
9.81	982	60	NaN	-7.1794	26.584	-0.02962	-185.33	21.901	2.6857	100.06	-745.19	1145.2	-2.0105	870.74	1173.3	33.303	33.365	0	0	7.1958	5.992	-27.518	-20.514	-3.5652	-1.7183	27.576	20.909	3.6305	4.2737	0.05866	0.39481	1619.4
9.82	983	60	NaN	-7.1882	26.574	-0.033197	-185.34	21.898	2.6932	100.06	-745.21	1145.2	-1.964	870.77	1173.3	33.122	32.158	0	0	7.0657	5.8631	-27.518	-20.514	-3.5755	-1.7235	27.566	20.905	3.4902	4.1396	0.048898	0.39156	1619.4
9.83	984	60	NaN	-7.1993	26.57	-0.039016	-185.35	21.902	2.6963	100.06	-745.18	1145.2	-1.9207	870.77	1173.3	34.805	34.258	0	0	6.9621	5.7604	-27.518	-20.514	-3.5883	-1.7365	27.563	20.91	3.3738	4.0239	0.045249	0.39581	1619.4
9.84	985	60	NaN	-7.2058	26.567	-0.03916	-185.36	21.861	2.759	100.05	-745.16	1145.2	-1.7163	870.89	1173.2	36.326	31.969	0	0	6.9208	5.7194	-27.518	-20.514	-3.6025	-1.7607	27.558	20.87	3.3183	3.9587	0.040269	0.35602	1619.5
9.85	986	60	NaN	-7.2098	26.57	-0.052033	-185.37	21.886	2.7056	100.09	-745.12	1145.2	-1.8398	870.84	1173.3	34.473	31.751	0	0	6.8055	5.6051	-27.518	-20.514	-3.6005	-1.761	27.562	20.894	3.205	3.8441	0.043672	0.37977	1619.4
9.86	987	60	NaN	-7.2107	26.561	-0.026845	-185.35	21.865	2.7266	100.02	-745.13	1145.2	-1.828	870.84	1173.2	35.28	31.081	0	0	6.7229	5.5233	-27.518	-20.514	-3.6042	-1.7422	27.552	20.874	3.1187	3.7811	0.034247	0.35986	1619.4
9.87	988	60	NaN	-7.2118	26.552	-0.021961	-185.36	21.863	2.7082	100.04	-745.12	1145.2	-1.8544	870.86	1173.2	37.502	32.747	0	0	6.7259	5.5262	-27.518	-20.515	-3.6038	-1.7531	27.544	20.872	3.1221	3.7731	0.025247	0.35749	1619.4
9.88	989	60	NaN	-7.2515	26.586	-0.046313	-185.39	21.878	2.6638	100.09	-745.02	1145.3	-1.9129	870.88	1173.3	35.004	33.314	0	0	6.7701	5.5701	-27.518	-20.514	-3.6396	-1.7812	27.576	20.887	3.1305	3.7888	0.058419	0.3732	1619.4
9.89	990	60	NaN	-7.3321	26.665	-0.065486	-185.4	21.875	2.6644	100.03	-744.85	1145.4	-1.8998	870.91	1173.2	35.483	33.118	0	0	6.8639	5.663	-27.517	-20.513	-3.7225	-1.7941	27.651	20.889	3.1413	3.8689	0.13458	0.37609	1619.2
9.9	991	60	NaN	-7.3251	26.659	-0.035139	-185.42	21.873	2.6859	99.969	-744.86	1145.4	-1.8304	870.93	1173.2	34.239	32.069	0	0	6.8623	5.6614	-27.517	-20.514	-3.72	-1.8119	27.644	20.888	3.1422	3.8495	0.12641	0.37463	1619.2
9.91	992	60	NaN	-7.3188	26.659	-0.043948	-185.41	21.863	2.6857	100.03	-744.83	1145.4	-1.8271	870.98	1173.2	35.259	32.607	0	0	6.8762	5.6752	-27.517	-20.513	-3.7117	-1.8047	27.644	20.878	3.1645	3.8705	0.12735	0.36478	1619.3
9.92	993	60	NaN	-7.3162	26.656	-0.029449	-185.41	21.865	2.7056	100.02	-744.82	1145.4	-1.7711	870.98	1173.2	34.956	33.515	0	0	6.9176	5.7163	-27.515	-20.511	-3.7114	-1.8086	27.641	20.88	3.2062	3.9076	0.12632	0.36915	1619.2
9.93	994	60	NaN	-7.3085	26.656	-0.027017	-185.41	21.879	2.7007	100.05	-744.81	1145.4	-1.7784	870.96	1173.3	35.399	34.611	0	0	7.0325	5.8301	-27.52	-20.516	-3.7025	-1.8065	27.642	20.893	3.3299	4.0236	0.12166	0.3771	1619.2
9.94	995	60	NaN	-7.3058	26.657	-0.035729	-185.41	21.881	2.6775	100.09	-744.81	1145.4	-1.8299	870.97	1173.3	35.96	33.863	0	0	7.1795	5.9759	-27.526	-20.522	-3.6964	-1.8039	27.643	20.895	3.4832	4.172	0.11696	0.3726	1619.2
9.95	996	60	NaN	-7.2841	26.632	-0.021217	-185.42	21.863	2.6733	100.1	-744.88	1145.4	-1.8282	871.02	1173.2	33.38	30.664	0	0	7.3634	6.1581	-27.532	-20.528	-3.6747	-1.8076	27.618	20.877	3.6886	4.3505	0.086139	0.34887	1619.3
9.96	997	60	NaN	-7.1827	26.542	0.057696	-185.41	21.854	2.7258	100.03	-745.09	1145.3	-1.6851	871.06	1173.2	33.555	33.072	0	0	7.5472	6.3403	-27.538	-20.534	-3.5814	-1.8093	27.532	20.865	3.9658	4.531	-0.006163	0.33055	1619.6
9.97	998	60	NaN	-7.1834	26.557	0.036286	-185.36	21.846	2.738	100.08	-745.06	1145.3	-1.738	871.01	1173.3	34.652	32.26	0	0	7.731	6.5226	-27.544	-20.54	-3.5782	-1.7569	27.548	20.855	4.1528	4.7657	0.0037679	0.31517	1619.5
9.98	999	60	NaN	-7.1828	26.567	0.031053	-185.39	21.862	2.712	100.09	-745.07	1145.3	-1.7335	871.04	1173.3	35.399	31.717	0	0	7.9148	6.7048	-27.55	-20.546	-3.5776	-1.7842	27.557	20.871	4.3372	4.9205	0.0076667	0.32522	1619.6
9.99	1000	60	NaN	-7.1813	26.567	0.05877	-185.4	21.871	2.689	100	-745.12	1145.3	-1.7679	871.04	1173.3	35.52	33.02	0	0	7.9983	6.7876	-27.554	-20.55	-3.5782	-1.7953	27.557	20.88	4.4201	4.9923	0.0036027	0.33062	1619.6
10	1001	60	NaN	-7.1832	26.57	0.068214	-185.38	21.861	2.7124	99.961	-745.15	1145.3	-1.7427	871.04	1173.3	36.299	32.428	0	0	7.9876	6.777	-27.555	-20.552	-3.5824	-1.7752	27.559	20.871	4.4052	5.0018	0.0041156	0.31905	1619.6
10.01	1002	60	NaN	-7.1892	26.579	0.045774	-185.35	21.848	2.7474	100	-745.14	1145.3	-1.6994	871.05	1173.3	36.495	32.658	0	0	8.0629	6.8516	-27.554	-20.551	-3.5885	-1.7464	27.568	20.859	4.4744	5.1052	0.01419	0.30821	1619.6
10.02	1003	60	NaN	-7.1955	26.587	0.025679	-185.35	21.863	2.7185	100.03	-745.14	1145.3	-1.776	871.02	1173.3	36.985	32.301	0	0	8.1456	6.9335	-27.553	-20.549	-3.5913	-1.7443	27.576	20.873	4.5543	5.1892	0.023342	0.32357	1619.6
10.03	1004	60	NaN	-7.1946	26.585	0.028789	-185.38	21.877	2.699	100.01	-745.18	1145.3	-1.7783	871.03	1173.2	35.745	31.527	0	0	8.2357	7.0229	-27.552	-20.548	-3.591	-1.7768	27.575	20.887	4.6448	5.2461	0.02287	0.33933	1619.7
10.04	1005	60	NaN	-7.2062	26.593	0.017047	-185.38	21.892	2.7133	100.03	-745.19	1145.3	-1.753	871.02	1173.3	36.051	31.538	0	0	8.2846	7.0713	-27.55	-20.546	-3.6027	-1.7782	27.582	20.903	4.6819	5.2931	0.032587	0.35636	1619.6
10.05	1006	60	NaN	-7.2097	26.6	0.01823	-185.38	21.887	2.7185	100.01	-745.18	1145.3	-1.7433	871.02	1173.3	37.396	33.36	0	0	8.3087	7.0952	-27.548	-20.544	-3.6071	-1.7821	27.589	20.898	4.7016	5.3131	0.040953	0.35436	1619.6
10.06	1007	60	NaN	-7.2108	26.602	0.021032	-185.38	21.887	2.7006	99.997	-745.19	1145.3	-1.8126	871	1173.3	34.871	32.626	0	0	8.3463	7.1325	-27.546	-20.542	-3.6063	-1.779	27.591	20.898	4.74	5.3535	0.044704	0.35599	1619.6
10.07	1008	60	NaN	-7.2131	26.599	0.018852	-185.38	21.889	2.6943	99.995	-745.22	1145.3	-1.8573	870.98	1173.3	35.759	31.631	0	0	8.3371	7.1234	-27.544	-20.54	-3.6071	-1.7782	27.588	20.9	4.73	5.3452	0.04406	0.36017	1619.6
10.08	1009	60	NaN	-7.2173	26.594	0.011421	-185.39	21.883	2.7166	100.01	-745.25	1145.3	-1.8091	870.97	1173.2	35.004	31.615	0	0	8.3051	7.0917	-27.541	-20.538	-3.6126	-1.7874	27.583	20.895	4.6925	5.3043	0.041227	0.35748	1619.7
10.09	1010	60	NaN	-7.2223	26.592	0.0011785	-185.39	21.889	2.6791	100.04	-745.25	1145.3	-1.9225	870.95	1173.3	34.86	33.899	0	0	8.3763	7.1623	-27.539	-20.535	-3.6125	-1.7782	27.582	20.899	4.7638	5.3841	0.042979	0.36433	1619.7
10.1	1011	60	NaN	-7.2256	26.592	0.019471	-185.39	21.888	2.6809	99.997	-745.28	1145.3	-1.9231	870.92	1173.3	34.06	33.465	0	0	8.443	7.2284	-27.537	-20.533	-3.6172	-1.7835	27.581	20.899	4.8258	5.4449	0.044315	0.36663	1619.7
10.11	1012	60	NaN	-7.2258	26.595	0.021829	-185.39	21.869	2.6964	100	-745.28	1145.3	-1.8932	870.93	1173.3	34.89	33.073	0	0	8.5063	7.2911	-27.535	-20.531	-3.6182	-1.7793	27.583	20.881	4.888	5.5117	0.048568	0.3498	1619.7
10.12	1013	60	NaN	-7.2288	26.595	0.032237	-185.38	21.865	2.6947	99.985	-745.3	1145.3	-1.9128	870.9	1173.3	33.229	31.801	0	0	8.4669	7.252	-27.532	-20.528	-3.6212	-1.7705	27.584	20.876	4.8457	5.4815	0.052013	0.34804	1619.7
10.13	1014	60	NaN	-7.2348	26.596	0.036456	-185.37	21.865	2.6901	99.98	-745.31	1145.3	-1.9313	870.87	1173.3	37.69	31.906	0	0	8.4155	7.2011	-27.528	-20.525	-3.6266	-1.7644	27.584	20.876	4.7889	5.4367	0.056011	0.35153	1619.6
10.14	1015	60	NaN	-7.2378	26.601	0.028706	-185.37	21.857	2.6992	100.02	-745.29	1145.3	-1.9088	870.85	1173.3	34.078	31.608	0	0	8.5283	7.3129	-27.526	-20.522	-3.6291	-1.7617	27.59	20.869	4.8992	5.5512	0.064271	0.34674	1619.6
10.15	1016	60	NaN	-7.2298	26.612	0.035959	-185.36	21.848	2.7131	100.04	-745.25	1145.3	-1.8946	870.82	1173.3	35.218	31.727	0	0	8.5083	7.2931	-27.524	-20.52	-3.6207	-1.754	27.601	20.859	4.8876	5.5391	0.077252	0.33856	1619.5
10.16	1017	60	NaN	-7.2258	26.602	0.071393	-185.36	21.826	2.7089	99.959	-745.31	1145.3	-1.9196	870.83	1173.3	34.186	33.346	0	0	8.4442	7.2295	-27.523	-20.519	-3.6188	-1.7528	27.59	20.838	4.8254	5.4767	0.066837	0.3187	1619.6
10.17	1018	60	NaN	-7.2146	26.604	0.067596	-185.36	21.823	2.7064	99.997	-745.29	1145.3	-1.9277	870.82	1173.3	36.134	32.388	0	0	8.5006	7.2854	-27.521	-20.517	-3.6059	-1.7476	27.592	20.834	4.8947	5.5378	0.070927	0.31692	1619.6
10.18	1019	60	NaN	-7.2103	26.604	0.075244	-185.35	21.82	2.7058	99.999	-745.28	1145.3	-1.9389	870.79	1173.3	34.681	31.904	0	0	8.5515	7.3359	-27.52	-20.517	-3.601	-1.7399	27.593	20.831	4.9505	5.596	0.072498	0.31479	1619.5
10.19	1020	60	NaN	-7.2016	26.602	0.087982	-185.34	21.794	2.7123	99.988	-745.29	1145.3	-1.9492	870.8	1173.3	33.358	31.645	0	0	8.5995	7.3835	-27.52	-20.516	-3.5924	-1.7298	27.589	20.806	5.0071	5.6537	0.069667	0.29001	1619.5
10.2	1021	60	NaN	-7.1885	26.599	0.097498	-185.33	21.767	2.7303	99.984	-745.3	1145.3	-1.9276	870.82	1173.2	33.549	31.726	0	0	8.5432	7.3277	-27.519	-20.515	-3.5802	-1.7214	27.586	20.78	4.963	5.6063	0.067229	0.26459	1619.6
10.21	1022	60	NaN	-7.1821	26.601	0.10394	-185.33	21.778	2.7612	99.981	-745.3	1145.4	-1.8409	870.77	1173.3	33.969	31.454	0	0	8.4797	7.2647	-27.518	-20.515	-3.5769	-1.7208	27.588	20.791	4.9028	5.5439	0.070111	0.27624	1619.5
10.22	1023	60	NaN	-7.1738	26.602	0.10271	-185.33	21.744	2.8053	99.984	-745.29	1145.4	-1.7288	870.81	1173.2	36.031	32.688	0	0	8.4985	7.2833	-27.517	-20.514	-3.5725	-1.7248	27.588	20.758	4.9259	5.5585	0.070149	0.2445	1619.5
10.23	1024	60	NaN	-7.1773	26.605	0.064441	-185.32	21.747	2.7491	100.07	-745.26	1145.3	-1.8921	870.8	1173.3	35.696	32.564	0	0	8.4673	7.2525	-27.516	-20.512	-3.5669	-1.7094	27.592	20.76	4.9004	5.5431	0.076377	0.24778	1619.5
10.24	1025	60	NaN	-7.248	26.673	0.017667	-185.3	21.758	2.6935	100.06	-745.12	1145.4	-2.0387	870.75	1173.3	35.468	32.105	0	0	8.4138	7.1994	-27.514	-20.51	-3.6326	-1.6894	27.658	20.773	4.7813	5.51	0.14436	0.26211	1619.3
10.25	1026	60	NaN	-7.2273	26.656	0.03439	-185.3	21.739	2.7058	100.02	-745.17	1145.4	-1.9939	870.76	1173.3	35.096	32.013	0	0	8.3462	7.1324	-27.514	-20.51	-3.615	-1.6886	27.641	20.754	4.7312	5.4438	0.12699	0.24444	1619.4
10.26	1027	60	NaN	-7.1627	26.6	0.068928	-185.3	21.712	2.7378	100.01	-745.28	1145.4	-1.8904	870.81	1173.2	37.18	32.169	0	0	8.3145	7.101	-27.515	-20.511	-3.5548	-1.697	27.586	20.726	4.7597	5.404	0.071579	0.2152	1619.5
10.27	1028	60	NaN	-7.1658	26.611	0.049106	-185.3	21.711	2.7284	100.03	-745.24	1145.4	-1.8953	870.81	1173.2	34.852	32.3	0	0	8.2965	7.0831	-27.516	-20.512	-3.5567	-1.6957	27.597	20.725	4.7398	5.3874	0.080819	0.21274	1619.5
10.28	1029	60	NaN	-7.1649	26.602	0.020908	-185.3	21.72	2.7544	100.1	-745.25	1145.3	-1.8162	870.79	1173.3	36.297	33.269	0	0	8.2497	7.0367	-27.516	-20.513	-3.5562	-1.6963	27.589	20.733	4.6935	5.3405	0.072964	0.21992	1619.5
10.29	1030	60	NaN	-7.1652	26.605	0.022944	-185.29	21.717	2.7423	100.06	-745.25	1145.4	-1.8414	870.78	1173.3	35.315	34.061	0	0	8.2129	7.0002	-27.516	-20.513	-3.5569	-1.6866	27.592	20.73	4.656	5.3136	0.075937	0.21791	1619.5
10.3	1031	60	NaN	-7.1687	26.609	0.011466	-185.3	21.707	2.7572	100.08	-745.24	1145.4	-1.7765	870.8	1173.2	34.961	31.479	0	0	8.2091	6.9965	-27.516	-20.512	-3.5622	-1.6963	27.595	20.721	4.6468	5.3002	0.079587	0.20861	1619.5
10.31	1032	60	NaN	-7.1685	26.608	0.011486	-185.31	21.707	2.7405	100.07	-745.25	1145.4	-1.7896	870.81	1173.2	36.734	34.211	0	0	8.1776	6.9652	-27.516	-20.512	-3.5619	-1.7067	27.595	20.72	4.6157	5.2586	0.079059	0.20808	1619.5
10.32	1033	60	NaN	-7.1655	26.608	0.010216	-185.32	21.712	2.711	100.07	-745.26	1145.4	-1.8405	870.81	1173.3	36.223	32.769	0	0	8.1341	6.9221	-27.516	-20.513	-3.5573	-1.7125	27.596	20.725	4.5768	5.2097	0.079337	0.212	1619.5
10.33	1034	60	NaN	-7.1909	26.635	-0.013914	-185.33	21.712	2.7019	100.08	-745.21	1145.4	-1.8459	870.83	1173.3	35.691	32.617	0	0	8.0778	6.8663	-27.517	-20.513	-3.5819	-1.7161	27.622	20.725	4.4959	5.1502	0.1044	0.21165	1619.5
10.34	1035	60	NaN	-7.2848	26.715	-0.061372	-185.33	21.704	2.7179	100.07	-745.06	1145.5	-1.7913	870.85	1173.3	33.777	32.575	0	0	8.0594	6.8481	-27.518	-20.514	-3.6778	-1.7228	27.697	20.721	4.3816	5.1253	0.17986	0.20707	1619.4
10.35	1036	60	NaN	-7.1745	26.631	-0.0076333	-185.33	21.71	2.7267	100.09	-745.23	1145.4	-1.7389	870.86	1173.3	34.435	33.692	0	0	8.0504	6.8392	-27.518	-20.514	-3.5691	-1.7292	27.618	20.723	4.4813	5.1099	0.10016	0.20884	1619.5
10.36	1037	60	NaN	-7.1506	26.62	0.026184	-185.35	21.692	2.7588	100.02	-745.27	1145.4	-1.6344	870.92	1173.2	34.94	34.418	0	0	8.0086	6.7977	-27.518	-20.514	-3.5514	-1.747	27.606	20.705	4.4572	5.0507	0.088249	0.19115	1619.6
10.37	1038	60	NaN	-7.142	26.62	0.036785	-185.35	21.693	2.7578	100.01	-745.29	1145.4	-1.615	870.93	1173.2	34.06	32.014	0	0	7.9634	6.7529	-27.518	-20.515	-3.5441	-1.7512	27.607	20.707	4.4193	5.0017	0.088426	0.19199	1619.6
10.38	1039	60	NaN	-7.136	26.624	0.03674	-185.35	21.719	2.7089	100.02	-745.28	1145.4	-1.7146	870.89	1173.3	33.302	31.855	0	0	7.9182	6.7081	-27.519	-20.515	-3.534	-1.7514	27.612	20.731	4.3842	4.9567	0.093369	0.21591	1619.6
10.39	1040	60	NaN	-7.1636	26.657	0.02276	-185.36	21.749	2.6531	100.03	-745.21	1145.4	-1.8309	870.86	1173.3	36.988	33.168	0	0	7.8597	6.6501	-27.521	-20.517	-3.5569	-1.7541	27.645	20.761	4.3028	4.8961	0.12448	0.24394	1619.5
10.4	1041	60	NaN	-7.2478	26.734	-0.011393	-185.36	21.755	2.652	100.03	-745.07	1145.5	-1.8123	870.89	1173.3	36.617	32.087	0	0	7.7967	6.5877	-27.523	-20.52	-3.6417	-1.7555	27.717	20.771	4.155	4.8322	0.19416	0.25168	1619.4
10.41	1042	60	NaN	-7.2433	26.728	-0.002524	-185.36	21.755	2.6732	100.02	-745.09	1145.5	-1.7478	870.89	1173.3	35.037	33.325	0	0	7.7291	6.5207	-27.527	-20.523	-3.6398	-1.7531	27.712	20.77	4.0893	4.7676	0.18579	0.24745	1619.4
10.42	1043	60	NaN	-7.2419	26.736	0.0046431	-185.36	21.749	2.6848	100.01	-745.06	1145.5	-1.6919	870.92	1173.3	37.401	32.689	0	0	7.7389	6.5304	-27.53	-20.526	-3.6407	-1.7552	27.719	20.766	4.0982	4.7752	0.18923	0.23975	1619.4
10.43	1044	60	NaN	-7.244	26.733	0.0077484	-185.35	21.76	2.6614	100.02	-745.07	1145.5	-1.7469	870.91	1173.3	36.3	33.053	0	0	7.7599	6.5513	-27.533	-20.529	-3.6405	-1.7455	27.717	20.777	4.1195	4.8057	0.18437	0.24774	1619.4
10.44	1045	60	NaN	-7.1861	26.677	0.034997	-185.33	21.75	2.7197	100.06	-745.17	1145.4	-1.6107	870.93	1173.3	33.24	31.389	0	0	7.87	6.6603	-27.538	-20.535	-3.5863	-1.7274	27.663	20.764	4.2837	4.9329	0.12502	0.22972	1619.5
10.45	1046	60	NaN	-7.1214	26.617	0.070153	-185.32	21.742	2.7643	100.08	-745.28	1145.4	-1.489	870.96	1173.3	36.469	32.193	0	0	7.981	6.7703	-27.544	-20.541	-3.5254	-1.72	27.605	20.753	4.4556	5.0503	0.060913	0.21244	1619.7
10.46	1047	60	NaN	-7.1414	26.63	0.073833	-185.34	21.767	2.6832	100.06	-745.25	1145.4	-1.6464	870.95	1173.3	35.267	32.932	0	0	8.0919	6.8804	-27.55	-20.546	-3.5406	-1.7345	27.619	20.778	4.5513	5.1458	0.068965	0.23145	1619.6
10.47	1048	60	NaN	-7.2441	26.728	0.024479	-185.35	21.788	2.6501	100.04	-745.06	1145.5	-1.6961	870.94	1173.4	35.834	30.949	0	0	8.2029	6.9904	-27.556	-20.552	-3.6417	-1.7432	27.714	20.802	4.5612	5.2472	0.15773	0.25027	1619.4
10.48	1049	60	NaN	-7.1417	26.633	0.11369	-185.33	21.762	2.7089	99.973	-745.27	1145.4	-1.5273	870.99	1173.3	36.635	33.353	0	0	8.3139	7.1004	-27.562	-20.558	-3.5482	-1.7381	27.621	20.773	4.7657	5.3623	0.059744	0.21545	1619.7
10.49	1050	60	NaN	-7.2108	26.689	0.051262	-185.34	21.76	2.7071	100.06	-745.14	1145.5	-1.5078	871.02	1173.3	34.874	32.837	0	0	8.4249	7.2104	-27.567	-20.564	-3.6147	-1.7438	27.675	20.775	4.8102	5.4666	0.10711	0.2108	1619.6
10.5	1051	60	NaN	-7.1859	26.667	0.052448	-185.34	21.758	2.6802	100.1	-745.18	1145.4	-1.5579	871.02	1173.3	35.311	31.816	0	0	8.5359	7.3204	-27.573	-20.57	-3.5867	-1.7366	27.654	20.771	4.9492	5.5839	0.080565	0.20167	1619.6
10.51	1052	60	NaN	-7.1296	26.617	0.093229	-185.33	21.756	2.6512	100.07	-745.29	1145.4	-1.6067	871.03	1173.4	36.69	31.909	0	0	8.6341	7.4177	-27.579	-20.575	-3.5299	-1.7303	27.607	20.766	5.1041	5.6874	0.027987	0.19118	1619.8
10.52	1053	60	NaN	-7.1295	26.615	0.10353	-185.33	21.753	2.6441	100.03	-745.32	1145.4	-1.5946	871.04	1173.4	36.367	33.743	0	0	8.5489	7.3333	-27.582	-20.578	-3.5317	-1.7354	27.605	20.763	5.0171	5.5978	0.02314	0.1852	1619.8
10.53	1054	60	NaN	-7.1254	26.614	0.089227	-185.33	21.739	2.6779	100.07	-745.33	1145.4	-1.5005	871.07	1173.4	35.719	34.027	0	0	8.4636	7.2488	-27.585	-20.581	-3.5297	-1.7373	27.603	20.75	4.9339	5.5115	0.018248	0.16899	1619.8
10.54	1055	60	NaN	-7.1231	26.617	0.082413	-185.33	21.765	2.6362	100.07	-745.34	1145.4	-1.5812	871.03	1173.4	33.905	31.193	0	0	8.3784	7.1644	-27.588	-20.584	-3.5247	-1.7319	27.608	20.775	4.8538	5.4325	0.020013	0.19103	1619.8
10.55	1056	60	NaN	-7.2032	26.7	0.014055	-185.34	21.741	2.653	100.1	-745.19	1145.5	-1.484	871.1	1173.4	34.568	33.114	0	0	8.2932	7.0799	-27.59	-20.587	-3.6069	-1.7452	27.685	20.755	4.6864	5.3347	0.094632	0.16867	1619.7
10.56	1057	60	NaN	-7.2308	26.732	-0.0022176	-185.35	21.743	2.6718	100.07	-745.15	1145.6	-1.4011	871.11	1173.4	34.206	31.846	0	0	8.1732	6.9609	-27.594	-20.591	-3.6384	-1.7558	27.715	20.759	4.5349	5.2052	0.12109	0.16842	1619.7
10.57	1058	60	NaN	-7.226	26.736	-0.0039144	-185.36	21.748	2.6865	100.05	-745.16	1145.6	-1.336	871.11	1173.4	35.535	32.024	0	0	8.0263	6.8153	-27.599	-20.595	-3.6367	-1.7663	27.72	20.764	4.3896	5.049	0.12084	0.16887	1619.7
10.58	1059	60	NaN	-7.2196	26.738	-0.013115	-185.34	21.758	2.6839	100.05	-745.17	1145.6	-1.3132	871.08	1173.4	35.795	33.607	0	0	8.0053	6.7945	-27.601	-20.597	-3.6309	-1.7469	27.722	20.774	4.3744	5.0476	0.12105	0.17719	1619.7
10.59	1060	60	NaN	-7.2187	26.738	-0.015582	-185.26	21.799	2.6578	100.03	-745.2	1145.6	-1.3492	870.96	1173.4	33.936	32.087	0	0	7.9807	6.7701	-27.603	-20.6	-3.6293	-1.6737	27.723	20.815	4.3514	5.0964	0.11925	0.21537	1619.6
10.6	1061	60	NaN	-7.2241	26.744	-0.035281	-185.28	21.805	2.7013	100.05	-745.19	1145.6	-1.1849	870.97	1173.4	36.011	31.565	0	0	7.9318	6.7216	-27.608	-20.604	-3.6397	-1.6996	27.729	20.82	4.2921	5.022	0.12115	0.21542	1619.6
10.61	1062	60	NaN	-7.2255	26.734	-0.031274	-185.37	21.748	2.6543	100.03	-745.24	1145.6	-1.3085	871.12	1173.4	34.041	31.606	0	0	7.8499	6.6404	-27.611	-20.608	-3.6381	-1.7807	27.717	20.765	4.2118	4.8597	0.10543	0.15683	1619.8
10.62	1063	60	NaN	-7.2223	26.737	-0.040656	-185.4	21.737	2.6406	100.06	-745.22	1145.5	-1.3216	871.14	1173.3	35.902	32.474	0	0	7.753	6.5444	-27.614	-20.61	-3.6334	-1.8094	27.72	20.754	4.1196	4.735	0.10603	0.14393	1619.8
10.63	1064	60	NaN	-7.2239	26.74	-0.04284	-185.36	21.755	2.6361	100.06	-745.21	1145.5	-1.2937	871.08	1173.3	37.97	34.077	0	0	7.6929	6.4848	-27.618	-20.614	-3.6357	-1.7757	27.723	20.771	4.0572	4.7091	0.10576	0.15753	1619.7
10.64	1065	60	NaN	-7.2287	26.735	-0.041139	-185.32	21.777	2.6384	100.07	-745.22	1145.5	-1.2536	871	1173.3	36.823	34.285	0	0	7.5983	6.391	-27.622	-20.618	-3.6415	-1.734	27.719	20.793	3.9568	4.6571	0.097575	0.17485	1619.6
10.65	1066	60	NaN	-7.2309	26.727	-0.040561	-185.32	21.79	2.6591	100.1	-745.23	1145.5	-1.1886	870.96	1173.4	36.503	33.735	0	0	7.4824	6.2762	-27.626	-20.622	-3.6449	-1.7361	27.712	20.806	3.8375	4.5401	0.085827	0.18354	1619.6
10.66	1067	60	NaN	-7.2337	26.726	-0.0096029	-185.33	21.798	2.6932	100.01	-745.23	1145.5	-1.1041	870.94	1173.4	35.209	33.794	0	0	7.3742	6.1689	-27.626	-20.622	-3.6536	-1.7469	27.711	20.813	3.7207	4.422	0.085211	0.19097	1619.6
10.67	1068	60	NaN	-7.2387	26.732	-0.0075408	-185.32	21.785	2.6872	100.03	-745.2	1145.5	-1.1284	870.97	1173.4	35.635	31.186	0	0	7.2563	6.052	-27.626	-20.623	-3.6573	-1.7377	27.717	20.799	3.599	4.3143	0.090801	0.17657	1619.6
10.68	1069	60	NaN	-7.2412	26.729	-0.011464	-185.31	21.792	2.6709	100.06	-745.19	1145.5	-1.1802	870.92	1173.4	34.243	32.041	0	0	7.1028	5.8998	-27.629	-20.625	-3.6564	-1.7236	27.716	20.805	3.4463	4.1762	0.086609	0.18007	1619.5
10.69	1070	60	NaN	-7.1809	26.66	0.034091	-185.33	21.767	2.6299	100.06	-745.3	1145.4	-1.3118	870.95	1173.4	35.249	31.583	0	0	7.012	5.8099	-27.631	-20.627	-3.592	-1.7435	27.651	20.776	3.42	4.0663	0.020198	0.14873	1619.7
10.7	1071	60	NaN	-7.1302	26.604	0.084131	-185.35	21.74	2.5912	100.02	-745.39	1145.3	-1.4341	871	1173.5	35.332	32.749	0	0	6.9248	5.7234	-27.632	-20.629	-3.5387	-1.7616	27.599	20.745	3.3862	3.9618	-0.033733	0.11649	1619.8
10.71	1072	60	NaN	-7.1355	26.608	0.094563	-185.35	21.733	2.5813	99.998	-745.36	1145.4	-1.4599	871.01	1173.5	36.836	32.778	0	0	6.7356	5.5359	-27.634	-20.631	-3.5438	-1.7547	27.603	20.738	3.1918	3.7811	-0.031771	0.10723	1619.8
10.72	1073	60	NaN	-7.1363	26.6	0.083431	-185.35	21.712	2.597	100.03	-745.34	1145.3	-1.4018	871.01	1173.4	36.322	34.343	0	0	6.6351	5.4362	-27.636	-20.632	-3.5454	-1.7569	27.595	20.717	3.0898	3.6793	-0.041036	0.084767	1619.8
10.73	1074	60	NaN	-7.1364	26.597	0.094811	-185.35	21.691	2.5753	99.999	-745.32	1145.3	-1.4158	871.04	1173.4	36.073	33.488	0	0	6.5606	5.3624	-27.637	-20.633	-3.5463	-1.7589	27.592	20.696	3.0143	3.6035	-0.045026	0.062907	1619.8
10.74	1075	60	NaN	-7.1437	26.6	0.084782	-185.35	21.689	2.6159	100	-745.29	1145.3	-1.2947	871.03	1173.4	33.294	31.872	0	0	6.4201	5.2231	-27.633	-20.629	-3.5576	-1.7622	27.594	20.695	2.8624	3.4609	-0.038419	0.065709	1619.7
10.75	1076	60	NaN	-7.1479	26.594	0.080142	-185.33	21.701	2.5942	99.984	-745.27	1145.3	-1.3569	870.99	1173.5	37.234	32.967	0	0	6.2795	5.0838	-27.629	-20.625	-3.5601	-1.7469	27.59	20.705	2.7195	3.3369	-0.03845	0.079809	1619.7
10.76	1077	60	NaN	-7.1522	26.59	0.055152	-185.33	21.685	2.5743	100.03	-745.25	1145.3	-1.4098	871.01	1173.5	35.004	32.748	0	0	6.139	4.9445	-27.624	-20.621	-3.5608	-1.7389	27.586	20.689	2.5782	3.2056	-0.038562	0.068325	1619.7
10.77	1078	60	NaN	-7.155	26.586	0.023522	-185.33	21.67	2.5679	100.09	-745.23	1145.3	-1.4182	871.04	1173.4	36.248	33.604	0	0	5.9985	4.8052	-27.62	-20.617	-3.5612	-1.7394	27.582	20.674	2.4373	3.0658	-0.038456	0.057028	1619.7
10.78	1079	60	NaN	-7.152	26.575	0.024067	-185.32	21.711	2.5248	100.05	-745.25	1145.3	-1.5266	870.94	1173.5	35.583	34.384	0	0	5.858	4.6659	-27.616	-20.613	-3.5558	-1.7279	27.574	20.713	2.3022	2.938	-0.042604	0.10041	1619.6
10.79	1080	60	NaN	-7.1568	26.581	0.00050586	-185.33	21.704	2.5038	100.08	-745.21	1145.3	-1.574	870.95	1173.5	34.662	32.636	0	0	5.7174	4.5266	-27.612	-20.609	-3.5576	-1.7316	27.578	20.707	2.1598	2.795	-0.033815	0.097968	1619.6
10.8	1081	60	NaN	-7.158	26.578	0.011079	-185.34	21.696	2.548	100.02	-745.22	1145.3	-1.4445	870.99	1173.5	36.421	32.402	0	0	5.6607	4.4703	-27.606	-20.602	-3.5658	-1.7451	27.575	20.698	2.0948	2.7252	-0.031154	0.095967	1619.6
10.81	1082	60	NaN	-7.1611	26.579	0.010812	-185.34	21.69	2.558	99.982	-745.2	1145.3	-1.4141	871.03	1173.4	35.823	32.107	0	0	5.6008	4.411	-27.601	-20.597	-3.5712	-1.7545	27.576	20.693	2.0296	2.6565	-0.024682	0.09627	1619.7
10.82	1083	60	NaN	-7.1658	26.579	-0.0017901	-185.35	21.694	2.5822	100	-745.18	1145.2	-1.3525	871.04	1173.4	34.639	31.998	0	0	5.4537	4.2652	-27.6	-20.596	-3.5775	-1.7618	27.576	20.697	1.8762	2.5033	-0.023982	0.1003	1619.6
10.83	1084	60	NaN	-7.1715	26.582	-0.018996	-185.35	21.702	2.5892	100.04	-745.16	1145.2	-1.3439	871.03	1173.4	34.253	33.972	0	0	5.3615	4.1738	-27.599	-20.595	-3.5821	-1.7581	27.579	20.704	1.7795	2.4157	-0.020084	0.10897	1619.6
10.84	1085	60	NaN	-7.1778	26.589	-0.027292	-185.34	21.707	2.5548	100.05	-745.13	1145.2	-1.4501	871.03	1173.4	35.578	33.352	0	0	5.3653	4.1775	-27.598	-20.594	-3.5842	-1.7428	27.587	20.709	1.781	2.4347	-0.010956	0.11482	1619.6
10.85	1086	60	NaN	-7.1855	26.584	-0.0096877	-185.34	21.706	2.5983	99.995	-745.15	1145.2	-1.3378	871.05	1173.4	35.205	32.621	0	0	5.5233	4.3342	-27.597	-20.594	-3.5978	-1.7518	27.582	20.708	1.9255	2.5824	-0.015702	0.11468	1619.6
10.86	1087	60	NaN	-7.2894	26.683	-0.04131	-185.34	21.707	2.5836	99.918	-744.93	1145.4	-1.3732	871.05	1173.4	35.155	32.027	0	0	5.6792	4.4887	-27.596	-20.592	-3.7028	-1.7565	27.675	20.715	1.9764	2.7322	0.079557	0.12309	1619.4
10.87	1088	60	NaN	-7.2361	26.627	-0.045677	-185.33	21.715	2.5588	100.02	-745.01	1145.3	-1.4523	871.04	1173.4	35.092	31.485	0	0	5.7805	4.5891	-27.592	-20.588	-3.6432	-1.7382	27.623	20.719	2.1374	2.8509	0.031221	0.13034	1619.5
10.88	1089	60	NaN	-7.269	26.648	-0.04452	-185.33	21.711	2.5831	99.969	-744.97	1145.3	-1.397	871.06	1173.4	35.388	31.422	0	0	5.8285	4.6367	-27.59	-20.587	-3.6798	-1.7381	27.643	20.716	2.1487	2.8985	0.05268	0.12951	1619.5
10.89	1090	60	NaN	-7.3281	26.694	-0.048709	-185.33	21.699	2.6178	99.88	-744.89	1145.4	-1.2952	871.11	1173.4	34.717	31.573	0	0	5.8093	4.6177	-27.585	-20.581	-3.7456	-1.7505	27.686	20.707	2.0638	2.8672	0.10093	0.12521	1619.4
10.9	1091	60	NaN	-7.3317	26.69	-0.057289	-185.34	21.693	2.6174	99.88	-744.89	1145.4	-1.2733	871.16	1173.5	35.335	30.863	0	0	5.6738	4.4833	-27.573	-20.569	-3.75	-1.756	27.683	20.7	1.9238	2.7273	0.11058	0.13112	1619.5
10.91	1092	60	NaN	-7.3351	26.687	-0.061442	-185.33	21.708	2.5893	99.857	-744.89	1145.4	-1.3406	871.13	1173.5	34.581	32.116	0	0	5.6802	4.4896	-27.564	-20.561	-3.7518	-1.7475	27.681	20.713	1.9283	2.7421	0.11716	0.15265	1619.4
10.92	1093	60	NaN	-7.3351	26.691	-0.081557	-185.34	21.709	2.5957	99.875	-744.85	1145.4	-1.3269	871.12	1173.5	35.635	31.689	0	0	5.8642	4.6721	-27.561	-20.557	-3.7516	-1.7515	27.686	20.715	2.1126	2.9206	0.12473	0.15748	1619.4
10.93	1094	60	NaN	-7.3319	26.688	-0.042445	-185.34	21.708	2.6152	99.719	-744.88	1145.4	-1.259	871.14	1173.5	35.359	30.885	0	0	5.8309	4.639	-27.557	-20.553	-3.7564	-1.7637	27.682	20.715	2.0745	2.8754	0.12501	0.16139	1619.4
10.94	1095	60	NaN	-7.3346	26.687	-0.051213	-185.35	21.704	2.6172	99.679	-744.87	1145.4	-1.2381	871.18	1173.5	36.466	32.943	0	0	5.8503	4.6583	-27.553	-20.549	-3.7613	-1.7734	27.681	20.71	2.089	2.8849	0.12813	0.16044	1619.4
10.95	1096	60	NaN	-7.3387	26.684	-0.074086	-185.35	21.703	2.601	99.694	-744.85	1145.4	-1.2668	871.19	1173.5	35.049	34.362	0	0	5.9628	4.7698	-27.549	-20.545	-3.7638	-1.7765	27.678	20.709	2.199	2.9933	0.12943	0.16368	1619.4
10.96	1097	60	NaN	-7.3401	26.676	-0.091248	-185.35	21.709	2.5933	99.701	-744.85	1145.4	-1.2906	871.18	1173.5	36.547	33.492	0	0	5.9083	4.7158	-27.546	-20.542	-3.7641	-1.7754	27.671	20.714	2.1442	2.9404	0.12521	0.17193	1619.4
10.97	1098	60	NaN	-7.3394	26.665	-0.11444	-185.35	21.713	2.6174	99.69	-744.83	1145.3	-1.2671	871.19	1173.5	34.428	31.408	0	0	5.8734	4.6812	-27.542	-20.539	-3.7646	-1.7756	27.66	20.718	2.1089	2.9056	0.11778	0.17919	1619.4
10.98	1099	60	NaN	-7.3431	26.648	-0.11421	-185.35	21.712	2.6003	99.602	-744.83	1145.3	-1.3518	871.21	1173.5	36.156	32.223	0	0	5.8946	4.7022	-27.539	-20.535	-3.7684	-1.7738	27.644	20.717	2.1262	2.9284	0.10498	0.18193	1619.4
10.99	1100	60	NaN	-7.3508	26.633	-0.12353	-185.34	21.727	2.6	99.593	-744.83	1145.3	-1.3787	871.2	1173.5	35.888	31.971	0	0	5.8386	4.6467	-27.528	-20.525	-3.7756	-1.7651	27.63	20.73	2.0631	2.8816	0.10133	0.20505	1619.4
11	1101	60	NaN	-7.3572	26.625	-0.12929	-185.34	21.725	2.6209	99.571	-744.81	1145.3	-1.3426	871.22	1173.5	36.568	32.204	0	0	5.7089	4.5182	-27.511	-20.507	-3.7839	-1.7645	27.622	20.727	1.925	2.7537	0.11109	0.21968	1619.4
11.01	1102	60	NaN	-7.3611	26.614	-0.12288	-185.34	21.729	2.6383	99.506	-744.8	1145.3	-1.3098	871.21	1173.5	36.995	32.007	0	0	5.2498	4.063	-27.49	-20.487	-3.7913	-1.7711	27.612	20.732	1.4585	2.292	0.12157	0.24535	1619.4
11.02	1103	60	NaN	-7.3644	26.598	-0.1141	-185.32	21.748	2.6686	99.44	-744.81	1145.3	-1.2311	871.16	1173.5	34.435	31.631	0	0	5.0571	3.872	-27.479	-20.475	-3.7997	-1.7585	27.595	20.751	1.2574	2.1135	0.1162	0.27551	1619.3
11.03	1104	60	NaN	-7.3701	26.58	-0.11049	-185.29	21.765	2.7083	99.403	-744.8	1145.3	-1.127	871.13	1173.4	35.002	33.995	0	0	5.132	3.9463	-27.477	-20.473	-3.8102	-1.7282	27.578	20.768	1.3218	2.2181	0.10093	0.29474	1619.3
11.04	1105	60	NaN	-7.3808	26.576	-0.089254	-185.34	21.747	2.65	99.308	-744.74	1145.3	-1.3364	871.2	1173.5	37.245	33.234	0	0	5.1073	3.9217	-27.477	-20.473	-3.8169	-1.7739	27.575	20.748	1.2904	2.1478	0.098287	0.27535	1619.3
11.05	1106	60	NaN	-7.3935	26.565	-0.099173	-185.28	21.781	2.7033	99.309	-744.74	1145.3	-1.1777	871.11	1173.5	35.83	31.496	0	0	5.1294	3.9437	-27.476	-20.472	-3.835	-1.7208	27.564	20.782	1.2945	2.2229	0.088411	0.31016	1619.2
11.06	1107	60	NaN	-7.4087	26.56	-0.098904	-185.3	21.755	2.6625	99.275	-744.74	1145.3	-1.3259	871.17	1173.5	35.159	31.817	0	0	5.2047	4.0184	-27.473	-20.469	-3.8463	-1.7423	27.56	20.755	1.3584	2.2761	0.086406	0.28601	1619.3
11.07	1108	60	NaN	-7.4272	26.561	-0.10317	-185.32	21.732	2.6502	99.25	-744.72	1145.3	-1.3835	871.22	1173.5	34.667	31.608	0	0	5.2532	4.0664	-27.47	-20.466	-3.8637	-1.7604	27.56	20.733	1.3895	2.306	0.08998	0.26739	1619.3
11.08	1109	60	NaN	-7.3984	26.517	-0.098553	-185.32	21.732	2.6523	99.277	-744.78	1145.2	-1.401	871.22	1173.5	35.552	32.742	0	0	5.2836	4.0965	-27.465	-20.462	-3.8335	-1.7571	27.518	20.73	1.4501	2.3394	0.053027	0.26825	1619.4
11.09	1110	60	NaN	-7.3608	26.468	-0.086286	-185.31	21.745	2.6292	99.296	-744.85	1145.1	-1.5063	871.19	1173.5	36.865	34.936	0	0	5.3172	4.1298	-27.461	-20.457	-3.7915	-1.7415	27.474	20.739	1.5257	2.3884	0.013079	0.28133	1619.4
11.1	1111	60	NaN	-7.4655	26.568	-0.096149	-185.3	21.752	2.5896	99.152	-744.64	1145.3	-1.6629	871.14	1173.6	35.122	32.059	0	0	5.3041	4.1168	-27.455	-20.451	-3.8952	-1.7273	27.569	20.751	1.4088	2.3896	0.11489	0.29983	1619.2
11.11	1112	60	NaN	-7.4585	26.567	-0.077897	-185.3	21.739	2.6109	99.1	-744.64	1145.3	-1.6253	871.17	1173.5	37.348	31.804	0	0	5.2524	4.0656	-27.447	-20.443	-3.8914	-1.7331	27.567	20.738	1.3609	2.3325	0.12041	0.29563	1619.2
11.12	1113	60	NaN	-7.4589	26.567	-0.092664	-185.3	21.744	2.6286	99.143	-744.61	1145.3	-1.6068	871.17	1173.5	35.546	32.049	0	0	5.1543	3.9683	-27.443	-20.439	-3.8909	-1.7288	27.567	20.743	1.2634	2.2395	0.1245	0.30394	1619.2
11.13	1114	60	NaN	-7.4632	26.565	-0.089316	-185.31	21.743	2.675	99.127	-744.6	1145.3	-1.5276	871.15	1173.5	35.206	32.893	0	0	5.0938	3.9084	-27.44	-20.436	-3.8985	-1.7419	27.565	20.743	1.1953	2.1665	0.12506	0.30674	1619.1
11.14	1115	60	NaN	-7.4631	26.565	-0.090683	-185.31	21.741	2.6965	99.129	-744.57	1145.3	-1.5124	871.14	1173.5	34.288	33.648	0	0	5.0637	3.8786	-27.437	-20.433	-3.8988	-1.7498	27.565	20.742	1.1649	2.1288	0.12824	0.30854	1619.1
11.15	1116	60	NaN	-7.4578	26.567	-0.09796	-185.31	21.739	2.6954	99.156	-744.54	1145.3	-1.5434	871.14	1173.5	34.662	32.5	0	0	5.0187	3.834	-27.436	-20.432	-3.8914	-1.746	27.567	20.739	1.1273	2.0879	0.13082	0.30698	1619.1
11.16	1117	60	NaN	-7.4406	26.549	-0.081864	-185.31	21.729	2.719	99.134	-744.57	1145.2	-1.4966	871.16	1173.5	35.677	32.416	0	0	4.9634	3.7791	-27.436	-20.433	-3.8767	-1.7447	27.549	20.729	1.0867	2.0344	0.11286	0.29676	1619.1
11.17	1118	60	NaN	-7.3409	26.443	-0.028201	-185.3	21.733	2.7085	99.142	-744.76	1145.1	-1.5379	871.14	1173.5	36.199	31.135	0	0	4.892	3.7083	-27.439	-20.435	-3.7757	-1.7394	27.449	20.727	1.1163	1.969	0.010239	0.29194	1619.3
11.18	1119	60	NaN	-7.4202	26.538	-0.063661	-185.3	21.722	2.7536	99.096	-744.54	1145.2	-1.4324	871.18	1173.5	37.108	32.425	0	0	4.8908	3.7072	-27.441	-20.437	-3.86	-1.7389	27.539	20.721	1.0309	1.9683	0.097866	0.28411	1619.1
11.19	1120	60	NaN	-7.3651	26.481	-0.037359	-185.3	21.722	2.7538	99.097	-744.63	1145.1	-1.4332	871.19	1173.5	34.713	35.2	0	0	4.9423	3.7582	-27.442	-20.439	-3.805	-1.7368	27.484	20.719	1.1373	2.0214	0.042249	0.28006	1619.2
11.2	1121	60	NaN	-7.3123	26.434	-0.02027	-185.29	21.726	2.7238	99.122	-744.69	1145	-1.5227	871.17	1173.5	33.93	33.522	0	0	5.0775	3.8922	-27.446	-20.443	-3.7482	-1.7209	27.441	20.72	1.3292	2.1713	-0.0055798	0.27709	1619.2
11.21	1122	60	NaN	-7.3004	26.425	-0.020792	-185.27	21.735	2.6921	99.129	-744.69	1145	-1.6122	871.14	1173.5	34.61	31.948	0	0	5.1541	3.9681	-27.45	-20.446	-3.7329	-1.7057	27.432	20.728	1.4212	2.2624	-0.017444	0.28178	1619.2
11.22	1123	60	NaN	-7.3168	26.427	-0.031371	-185.27	21.747	2.6801	99.124	-744.68	1145.1	-1.6242	871.12	1173.5	35.351	33.579	0	0	5.1962	4.0099	-27.453	-20.449	-3.749	-1.707	27.434	20.74	1.4472	2.3029	-0.018712	0.29119	1619.2
11.23	1124	60	NaN	-7.4217	26.542	-0.11952	-185.28	21.738	2.6877	99.216	-744.4	1145.2	-1.5781	871.14	1173.5	35.274	35.842	0	0	5.3488	4.1612	-27.456	-20.452	-3.8517	-1.7065	27.544	20.736	1.4971	2.4546	0.087747	0.28436	1618.9
11.24	1125	60	NaN	-7.4121	26.527	-0.069641	-185.28	21.733	2.7187	99.092	-744.42	1145.2	-1.4719	871.17	1173.5	36.73	32.304	0	0	5.5201	4.331	-27.459	-20.456	-3.8502	-1.7175	27.528	20.732	1.6699	2.6134	0.068608	0.27647	1619
11.25	1126	60	NaN	-7.4107	26.522	-0.054822	-185.27	21.725	2.7267	99.048	-744.42	1145.2	-1.4508	871.18	1173.5	35.714	32.128	0	0	5.6256	4.4355	-27.464	-20.46	-3.8512	-1.712	27.523	20.724	1.7744	2.7235	0.058961	0.26387	1619
11.26	1127	60	NaN	-7.3419	26.448	-0.0039781	-185.28	21.732	2.6918	99.019	-744.56	1145.1	-1.5287	871.16	1173.5	34.694	30.569	0	0	5.7712	4.5799	-27.468	-20.465	-3.7809	-1.715	27.453	20.727	1.9903	2.8649	-0.015556	0.26275	1619.1
11.27	1128	60	NaN	-7.2844	26.381	0.02387	-185.27	21.726	2.7019	99.042	-744.67	1145	-1.4985	871.15	1173.5	35.019	32.094	0	0	5.8999	4.7075	-27.472	-20.469	-3.7239	-1.712	27.389	20.718	2.176	2.9955	-0.083706	0.24945	1619.2
11.28	1129	60	NaN	-7.289	26.374	0.0034012	-185.27	21.708	2.7662	99.103	-744.67	1145	-1.3278	871.17	1173.5	34.954	31.757	0	0	5.9037	4.7112	-27.474	-20.471	-3.7324	-1.7088	27.381	20.701	2.1713	3.0024	-0.092858	0.23052	1619.2
11.29	1130	60	NaN	-7.2876	26.369	0.015426	-185.3	21.738	2.7421	99.09	-744.68	1145	-1.3226	871.16	1173.5	36.843	32.872	0	0	5.945	4.7522	-27.475	-20.471	-3.7317	-1.7485	27.377	20.73	2.2134	3.0037	-0.098241	0.25846	1619.2
11.3	1131	60	NaN	-7.3003	26.373	-0.0029094	-185.3	21.732	2.6682	99.173	-744.64	1145	-1.5043	871.19	1173.5	37.482	31.629	0	0	6.0022	4.8088	-27.476	-20.472	-3.7349	-1.735	27.382	20.723	2.2672	3.0738	-0.094046	0.25131	1619.2
11.31	1132	60	NaN	-7.3868	26.465	-0.013693	-185.3	21.746	2.6409	99.069	-744.47	1145.2	-1.5638	871.16	1173.5	34.383	31.429	0	0	5.9819	4.7887	-27.477	-20.474	-3.8226	-1.7326	27.469	20.742	2.1593	3.0561	-0.0087428	0.26815	1619
11.32	1133	60	NaN	-7.3484	26.423	-0.0018259	-185.3	21.749	2.6503	99.122	-744.56	1145.1	-1.5125	871.16	1173.5	36.883	32.935	0	0	5.9722	4.7791	-27.479	-20.475	-3.7844	-1.7393	27.429	20.743	2.1878	3.0398	-0.049683	0.26719	1619.1
11.33	1134	60	NaN	-7.3549	26.428	-0.011926	-185.32	21.742	2.662	99.174	-744.57	1145.1	-1.4466	871.19	1173.5	36.713	31.586	0	0	6.0249	4.8313	-27.48	-20.477	-3.7914	-1.753	27.433	20.736	2.2334	3.0784	-0.047315	0.25973	1619.1
11.34	1135	60	NaN	-7.4289	26.506	-0.037792	-185.33	21.738	2.6679	99.16	-744.43	1145.2	-1.4072	871.2	1173.5	34.324	31.443	0	0	6.0745	4.8805	-27.481	-20.477	-3.8671	-1.7646	27.507	20.737	2.2074	3.1159	0.025613	0.25954	1619
11.35	1136	60	NaN	-7.4158	26.5	-0.021782	-185.33	21.746	2.6772	99.158	-744.45	1145.2	-1.3846	871.18	1173.5	35.052	33.186	0	0	6.0928	4.8986	-27.482	-20.478	-3.8548	-1.7654	27.502	20.744	2.238	3.1333	0.019892	0.2664	1619
11.36	1137	60	NaN	-7.296	26.394	0.063193	-185.33	21.747	2.642	99.108	-744.7	1145	-1.466	871.17	1173.5	33.643	32.702	0	0	6.0367	4.843	-27.482	-20.479	-3.7344	-1.7689	27.401	20.739	2.3023	3.0741	-0.081452	0.26046	1619.2
11.37	1138	60	NaN	-7.4019	26.5	0.011414	-185.28	21.781	2.6858	99.163	-744.54	1145.2	-1.3032	871.06	1173.5	34.007	30.889	0	0	5.9399	4.7471	-27.483	-20.479	-3.8435	-1.7188	27.502	20.779	2.0963	3.0283	0.018841	0.29923	1619
11.38	1139	60	NaN	-7.4324	26.537	-0.0041668	-185.3	21.752	2.6146	99.195	-744.49	1145.2	-1.4833	871.11	1173.5	35.452	33.012	0	0	5.8311	4.6392	-27.484	-20.48	-3.8666	-1.7336	27.537	20.751	1.9645	2.9056	0.053289	0.27113	1619
11.39	1140	60	NaN	-7.4299	26.549	-0.007354	-185.33	21.726	2.5924	99.229	-744.49	1145.2	-1.5226	871.17	1173.5	36.079	31.358	0	0	5.7726	4.5813	-27.487	-20.483	-3.8616	-1.7571	27.549	20.726	1.9109	2.8241	0.061372	0.24233	1619
11.4	1141	60	NaN	-7.429	26.559	-0.0090103	-185.33	21.723	2.6203	99.261	-744.5	1145.2	-1.4214	871.17	1173.5	37.711	33.417	0	0	5.7156	4.5248	-27.49	-20.486	-3.8631	-1.7621	27.559	20.724	1.8525	2.7627	0.068955	0.23779	1619.1
11.41	1142	60	NaN	-7.4334	26.568	-0.0080147	-185.32	21.727	2.6154	99.285	-744.53	1145.3	-1.4225	871.16	1173.5	35.94	33.062	0	0	5.6517	4.4614	-27.491	-20.487	-3.8667	-1.7527	27.567	20.728	1.785	2.7087	0.076272	0.24098	1619.1
11.42	1143	60	NaN	-7.4262	26.58	-0.014726	-185.31	21.72	2.5781	99.338	-744.54	1145.3	-1.5003	871.18	1173.5	35.965	33.644	0	0	5.5847	4.395	-27.494	-20.49	-3.855	-1.7422	27.579	20.721	1.7297	2.6528	0.085531	0.23027	1619.1
11.43	1144	60	NaN	-7.4222	26.592	-0.0050837	-185.3	21.723	2.5661	99.355	-744.56	1145.3	-1.5225	871.16	1173.5	35.08	32.188	0	0	5.4926	4.3037	-27.497	-20.493	-3.8496	-1.7292	27.591	20.725	1.643	2.5746	0.094153	0.23171	1619.1
11.44	1145	60	NaN	-7.4227	26.605	-0.0047291	-185.26	21.75	2.618	99.374	-744.59	1145.3	-1.3369	871.09	1173.5	34.077	31.643	0	0	5.3574	4.1696	-27.499	-20.495	-3.8559	-1.6916	27.602	20.753	1.5014	2.478	0.10295	0.25814	1619.1
11.45	1146	60	NaN	-7.4205	26.612	-0.0067074	-185.28	21.739	2.6155	99.399	-744.61	1145.3	-1.3375	871.15	1173.5	34.963	34.182	0	0	5.3657	4.1779	-27.501	-20.498	-3.8529	-1.7077	27.608	20.742	1.5128	2.4702	0.10702	0.24435	1619.1
11.46	1147	60	NaN	-7.4179	26.618	0.0040835	-185.31	21.714	2.6094	99.388	-744.63	1145.3	-1.3561	871.25	1173.5	34.557	33.274	0	0	5.3989	4.2108	-27.504	-20.501	-3.8503	-1.7395	27.615	20.718	1.5486	2.4712	0.11029	0.21719	1619.3
11.47	1148	60	NaN	-7.4164	26.631	0.014538	-185.31	21.712	2.6274	99.373	-744.63	1145.4	-1.2886	871.27	1173.5	35.641	35.222	0	0	5.3561	4.1683	-27.509	-20.505	-3.8518	-1.7446	27.625	20.717	1.5043	2.4237	0.11669	0.21172	1619.3
11.48	1149	60	NaN	-7.4117	26.646	-0.018888	-185.31	21.73	2.5909	99.479	-744.59	1145.4	-1.3772	871.23	1173.5	35.075	32.225	0	0	5.3283	4.1408	-27.513	-20.509	-3.8401	-1.7404	27.642	20.735	1.4882	2.4004	0.12865	0.22518	1619.2
11.49	1150	60	NaN	-7.4082	26.638	-0.006834	-185.32	21.724	2.6155	99.469	-744.66	1145.4	-1.2889	871.28	1173.5	36.696	34.356	0	0	5.3208	4.1334	-27.518	-20.514	-3.8403	-1.7538	27.633	20.729	1.4805	2.3796	0.11543	0.21484	1619.3
11.5	1151	60	NaN	-7.4095	26.644	0.0043346	-185.33	21.719	2.6213	99.44	-744.68	1145.4	-1.2455	871.3	1173.5	35.491	31.986	0	0	5.3348	4.1472	-27.523	-20.519	-3.8442	-1.7685	27.638	20.725	1.4905	2.3788	0.11545	0.20627	1619.4
11.51	1152	60	NaN	-7.4069	26.645	0.010624	-185.35	21.738	2.648	99.428	-744.7	1145.4	-1.1566	871.29	1173.4	35.991	33.133	0	0	5.3481	4.1605	-27.526	-20.523	-3.8452	-1.788	27.638	20.745	1.5029	2.3725	0.11156	0.22272	1619.4
11.52	1153	60	NaN	-7.4067	26.647	0.0071102	-185.35	21.753	2.6481	99.445	-744.72	1145.4	-1.1438	871.28	1173.4	35.874	32.75	0	0	5.3594	4.1717	-27.529	-20.525	-3.8449	-1.792	27.64	20.76	1.5145	2.3797	0.11123	0.23444	1619.4
11.53	1154	60	NaN	-7.407	26.649	-0.00089342	-185.35	21.754	2.6124	99.479	-744.72	1145.4	-1.2246	871.31	1173.5	36.464	31.787	0	0	5.4836	4.2948	-27.532	-20.528	-3.8412	-1.7851	27.643	20.76	1.6424	2.5097	0.11118	0.23135	1619.4
11.54	1155	60	NaN	-7.3997	26.646	-0.001056	-185.36	21.756	2.5918	99.499	-744.74	1145.4	-1.2645	871.32	1173.5	34.713	31.726	0	0	5.6145	4.4246	-27.535	-20.532	-3.8319	-1.7936	27.639	20.763	1.7826	2.631	0.10378	0.23126	1619.4
11.55	1156	60	NaN	-7.393	26.65	0.0086586	-185.38	21.752	2.6709	99.48	-744.73	1145.4	-1.0636	871.35	1173.4	33.698	33.428	0	0	5.7161	4.5252	-27.54	-20.536	-3.8329	-1.8168	27.642	20.76	1.8831	2.7084	0.10255	0.22374	1619.4
11.56	1157	60	NaN	-7.3949	26.649	-0.015079	-185.36	21.765	2.6471	99.554	-744.71	1145.4	-1.1378	871.32	1173.5	35.907	32.258	0	0	5.868	4.6758	-27.544	-20.541	-3.8295	-1.7936	27.642	20.771	2.0385	2.8823	0.098028	0.23075	1619.4
11.57	1158	60	NaN	-7.3901	26.642	-0.012774	-185.35	21.766	2.679	99.558	-744.73	1145.4	-1.0633	871.32	1173.5	35.234	32.192	0	0	6.058	4.8642	-27.55	-20.546	-3.8272	-1.7902	27.636	20.773	2.2308	3.074	0.086498	0.22665	1619.4
11.58	1159	60	NaN	-7.3826	26.641	-0.017052	-185.31	21.795	2.7314	99.584	-744.72	1145.4	-0.9152	871.25	1173.5	35.059	34.105	0	0	6.058	4.8642	-27.551	-20.548	-3.8239	-1.7555	27.635	20.801	2.2341	3.1087	0.0841	0.25335	1619.3
11.59	1160	60	NaN	-7.374	26.639	-0.018614	-185.3	21.809	2.755	99.615	-744.7	1145.4	-0.85295	871.22	1173.5	36.302	32.77	0	0	6.0697	4.8758	-27.552	-20.549	-3.8163	-1.744	27.633	20.814	2.2534	3.1318	0.080753	0.26548	1619.3
11.6	1161	60	NaN	-7.3639	26.628	0.0071902	-185.36	21.77	2.7238	99.581	-744.73	1145.4	-0.96773	871.31	1173.5	34.917	32.832	0	0	6.093	4.8989	-27.553	-20.549	-3.8036	-1.7961	27.622	20.776	2.2894	3.1027	0.069063	0.22665	1619.4
11.61	1162	60	NaN	-7.354	26.628	0.049733	-185.33	21.775	2.6638	99.481	-744.74	1145.4	-1.1357	871.27	1173.5	34.619	33.513	0	0	6.1892	4.9943	-27.554	-20.551	-3.7913	-1.7657	27.623	20.78	2.398	3.2286	0.068472	0.22959	1619.4
11.62	1163	60	NaN	-7.353	26.621	0.018534	-185.33	21.755	2.65	99.592	-744.74	1145.4	-1.1613	871.3	1173.5	36.987	34.799	0	0	6.2806	5.0848	-27.556	-20.552	-3.7855	-1.7608	27.616	20.76	2.4951	3.324	0.059633	0.20754	1619.4
11.63	1164	60	NaN	-7.3447	26.622	0.028821	-185.33	21.751	2.646	99.569	-744.74	1145.4	-1.1681	871.29	1173.5	36.482	33.084	0	0	6.3369	5.1407	-27.559	-20.555	-3.7777	-1.7635	27.617	20.757	2.5592	3.3772	0.057942	0.20182	1619.4
11.64	1165	60	NaN	-7.3444	26.616	0.045723	-185.33	21.748	2.6388	99.53	-744.77	1145.4	-1.1708	871.28	1173.5	36.733	32.438	0	0	6.3403	5.144	-27.559	-20.555	-3.7787	-1.7662	27.61	20.755	2.5616	3.3778	0.050977	0.19957	1619.4
11.65	1166	60	NaN	-7.345	26.611	0.04691	-185.34	21.75	2.6611	99.548	-744.8	1145.4	-1.0964	871.26	1173.5	36.216	33	0	0	6.3126	5.1165	-27.557	-20.554	-3.7813	-1.7742	27.604	20.757	2.5312	3.3423	0.046587	0.20305	1619.4
11.66	1167	60	NaN	-7.3403	26.616	0.029065	-185.34	21.753	2.6893	99.625	-744.79	1145.4	-1.0196	871.24	1173.5	35.258	31.66	0	0	6.3051	5.1091	-27.557	-20.553	-3.7766	-1.7786	27.608	20.76	2.5285	3.3305	0.05179	0.20695	1619.4
11.67	1168	60	NaN	-7.3372	26.625	0.0092878	-185.32	21.74	2.6198	99.69	-744.78	1145.4	-1.2057	871.24	1173.5	35.679	31.118	0	0	6.3131	5.1171	-27.556	-20.553	-3.7646	-1.7522	27.619	20.747	2.5486	3.3649	0.062105	0.19384	1619.4
11.68	1169	60	NaN	-7.3406	26.637	0.011505	-185.32	21.746	2.5776	99.686	-744.78	1145.4	-1.3168	871.21	1173.5	35.422	33.311	0	0	6.3288	5.1326	-27.556	-20.553	-3.7642	-1.7473	27.629	20.754	2.5647	3.3853	0.072878	0.20117	1619.4
11.69	1170	60	NaN	-7.3429	26.65	0.027991	-185.33	21.731	2.5996	99.657	-744.79	1145.5	-1.2559	871.24	1173.5	35.807	33.285	0	0	6.3108	5.1148	-27.556	-20.552	-3.7697	-1.759	27.641	20.741	2.5411	3.3558	0.084989	0.18881	1619.4
11.7	1171	60	NaN	-7.2731	26.589	0.070271	-185.34	21.731	2.6195	99.672	-744.93	1145.4	-1.1944	871.24	1173.5	35.232	32.391	0	0	6.2859	5.0901	-27.555	-20.551	-3.7019	-1.7686	27.582	20.738	2.5841	3.3215	0.027163	0.18707	1619.6
11.71	1172	60	NaN	-7.2247	26.543	0.096373	-185.34	21.728	2.621	99.694	-745.04	1145.3	-1.1875	871.24	1173.4	36.053	31.71	0	0	6.2332	5.0379	-27.553	-20.549	-3.6532	-1.7724	27.537	20.733	2.5801	3.2655	-0.015571	0.18409	1619.7
11.72	1173	60	NaN	-7.2255	26.542	0.096933	-185.35	21.724	2.618	99.711	-745.07	1145.3	-1.1987	871.25	1173.4	34.274	31.873	0	0	6.1807	4.9858	-27.552	-20.549	-3.653	-1.7734	27.536	20.73	2.5277	3.2124	-0.016563	0.1813	1619.7
11.73	1174	60	NaN	-7.2383	26.553	0.088445	-185.35	21.735	2.6351	99.745	-745.07	1145.4	-1.1571	871.23	1173.4	34.226	32.262	0	0	6.1322	4.9377	-27.552	-20.548	-3.6661	-1.7769	27.547	20.742	2.4661	3.1608	-0.0050258	0.19446	1619.7
11.74	1175	60	NaN	-7.3528	26.665	0.018581	-185.35	21.73	2.6561	99.791	-744.85	1145.5	-1.1215	871.23	1173.4	35.302	33.302	0	0	6.102	4.9078	-27.55	-20.546	-3.7798	-1.7809	27.652	20.743	2.3223	3.1269	0.10267	0.19679	1619.5
11.75	1176	60	NaN	-7.272	26.592	0.051188	-185.3	21.776	2.6814	99.888	-745.02	1145.4	-1.0309	871.09	1173.4	35.401	31.753	0	0	6.1248	4.9304	-27.548	-20.545	-3.6988	-1.7295	27.583	20.785	2.426	3.2008	0.034555	0.24035	1619.5
11.76	1177	60	NaN	-7.2436	26.571	0.09878	-185.33	21.756	2.6388	99.829	-745.09	1145.4	-1.1692	871.15	1173.4	37.041	31.868	0	0	6.1687	4.9739	-27.548	-20.545	-3.6678	-1.7573	27.563	20.764	2.5009	3.2166	0.014563	0.21887	1619.6
11.77	1178	60	NaN	-7.2444	26.575	0.12771	-185.36	21.737	2.6045	99.796	-745.11	1145.4	-1.2787	871.2	1173.4	33.962	30.919	0	0	6.1868	4.9918	-27.552	-20.548	-3.6661	-1.7806	27.567	20.745	2.5207	3.2113	0.0149	0.19656	1619.7
11.78	1179	60	NaN	-7.2494	26.576	0.14636	-185.36	21.732	2.591	99.798	-745.13	1145.4	-1.3145	871.2	1173.4	35.014	32.78	0	0	6.2297	5.0343	-27.555	-20.552	-3.6698	-1.7825	27.568	20.741	2.5599	3.2518	0.012783	0.18895	1619.7
11.79	1180	60	NaN	-7.2692	26.59	0.15761	-185.36	21.725	2.5831	99.79	-745.13	1145.4	-1.3359	871.22	1173.4	36.104	31.338	0	0	6.3387	5.1424	-27.559	-20.555	-3.6892	-1.7844	27.58	20.734	2.6495	3.358	0.021184	0.17913	1619.7
11.8	1181	60	NaN	-7.3659	26.69	0.10018	-185.36	21.726	2.6109	99.878	-744.92	1145.6	-1.2773	871.21	1173.4	36.289	32.373	0	0	6.3816	5.185	-27.562	-20.558	-3.7844	-1.7743	27.675	20.74	2.5972	3.4106	0.11323	0.18155	1619.5
11.81	1182	60	NaN	-7.3563	26.686	0.11063	-185.37	21.714	2.6088	99.923	-744.92	1145.6	-1.265	871.23	1173.4	37.128	33.929	0	0	6.4175	5.2206	-27.564	-20.56	-3.7737	-1.787	27.671	20.729	2.6438	3.4335	0.1073	0.16886	1619.6
11.82	1183	60	NaN	-7.2805	26.599	0.18402	-185.38	21.734	2.6467	99.902	-745.12	1145.5	-1.174	871.18	1173.4	37.103	31.621	0	0	6.4926	5.295	-27.562	-20.558	-3.7022	-1.7998	27.588	20.745	2.7904	3.4951	0.025907	0.18651	1619.7
11.83	1184	60	NaN	-7.2415	26.561	0.22055	-185.34	21.767	2.6462	99.928	-745.21	1145.4	-1.1564	871.08	1173.4	35.571	32.179	0	0	6.5203	5.3225	-27.56	-20.556	-3.6628	-1.7596	27.552	20.776	2.8575	3.5629	-0.0078853	0.22025	1619.7
11.84	1185	60	NaN	-7.2346	26.559	0.24397	-185.33	21.767	2.624	99.938	-745.23	1145.4	-1.2126	871.08	1173.4	34.893	32.265	0	0	6.5466	5.3485	-27.558	-20.554	-3.6536	-1.7441	27.55	20.776	2.893	3.6044	-0.0074639	0.22189	1619.7
11.85	1186	60	NaN	-7.2308	26.554	0.28435	-185.37	21.729	2.6164	99.887	-745.27	1145.4	-1.2673	871.18	1173.4	37.091	33.698	0	0	6.6219	5.4232	-27.556	-20.552	-3.65	-1.7845	27.545	20.738	2.9719	3.6386	-0.01038	0.18648	1619.9
11.86	1187	60	NaN	-7.2269	26.553	0.31081	-185.37	21.721	2.6283	99.855	-745.28	1145.4	-1.2491	871.18	1173.4	36.952	33.298	0	0	6.6392	5.4403	-27.554	-20.55	-3.6479	-1.7865	27.543	20.731	2.9913	3.6538	-0.01115	0.18113	1619.9
11.87	1188	60	NaN	-7.2318	26.555	0.26751	-185.36	21.732	2.5995	99.999	-745.25	1145.4	-1.3319	871.16	1173.4	34.63	31.754	0	0	6.5491	5.351	-27.553	-20.549	-3.6447	-1.7735	27.546	20.741	2.9044	3.5775	-0.0069075	0.19177	1619.8
11.88	1189	60	NaN	-7.2246	26.555	0.26424	-185.3	21.784	2.6414	100.03	-745.27	1145.4	-1.2152	871	1173.4	34.617	33.188	0	0	6.5662	5.3679	-27.552	-20.548	-3.6401	-1.7199	27.546	20.794	2.9261	3.648	-0.0058225	0.2454	1619.7
11.89	1190	60	NaN	-7.2159	26.549	0.26464	-185.29	21.803	2.6738	100.04	-745.32	1145.4	-1.1368	870.94	1173.4	37.484	33.77	0	0	6.5429	5.3449	-27.551	-20.547	-3.6337	-1.7072	27.539	20.813	2.9092	3.6377	-0.011758	0.26604	1619.7
11.9	1191	60	NaN	-7.2046	26.545	0.27232	-185.29	21.804	2.6758	100.04	-745.37	1145.4	-1.1494	870.94	1173.4	37.608	33.096	0	0	6.3966	5.1998	-27.548	-20.545	-3.6223	-1.7052	27.535	20.814	2.7742	3.4946	-0.01367	0.26922	1619.7
11.91	1192	60	NaN	-7.1979	26.55	0.27161	-185.28	21.8	2.6635	100.05	-745.38	1145.4	-1.1993	870.94	1173.4	36.312	33.62	0	0	6.2837	5.0879	-27.547	-20.543	-3.6135	-1.6984	27.54	20.81	2.6703	3.3896	-0.0066286	0.26748	1619.7
11.92	1193	60	NaN	-7.2033	26.565	0.24633	-185.29	21.793	2.6652	100.11	-745.36	1145.4	-1.2061	870.94	1173.4	36.566	34.793	0	0	6.1896	4.9946	-27.545	-20.541	-3.6164	-1.7005	27.554	20.804	2.5732	3.2942	0.0092865	0.26308	1619.7
11.93	1194	60	NaN	-7.1907	26.577	0.2818	-185.29	21.801	2.6578	100.02	-745.4	1145.5	-1.2538	870.92	1173.4	36.783	31.387	0	0	6.1204	4.926	-27.542	-20.539	-3.6053	-1.7014	27.566	20.812	2.5151	3.2246	0.023953	0.27322	1619.7
11.94	1195	60	NaN	-7.1861	26.585	0.26137	-185.29	21.803	2.6209	100.08	-745.41	1145.5	-1.3575	870.88	1173.4	39.002	31.216	0	0	6.015	4.8215	-27.541	-20.537	-3.5948	-1.6958	27.574	20.814	2.4202	3.1258	0.033093	0.2771	1619.7
11.95	1196	60	NaN	-7.1837	26.582	0.28219	-185.34	21.776	2.6078	100.02	-745.48	1145.5	-1.4273	870.93	1173.4	36.655	32.351	0	0	5.8611	4.669	-27.541	-20.537	-3.5924	-1.7509	27.569	20.789	2.2688	2.9182	0.028623	0.25152	1619.8
11.96	1197	60	NaN	-7.1881	26.588	0.26438	-185.37	21.746	2.6275	100.06	-745.5	1145.5	-1.4121	870.98	1173.4	36.195	33.071	0	0	5.6521	4.4618	-27.539	-20.536	-3.5963	-1.7778	27.574	20.76	2.0558	2.6841	0.035239	0.22449	1619.9
11.97	1198	60	NaN	-7.1941	26.604	0.23124	-185.37	21.738	2.632	100.12	-745.5	1145.5	-1.4256	870.97	1173.4	35.767	32.51	0	0	5.4851	4.2963	-27.538	-20.535	-3.5994	-1.7724	27.59	20.752	1.8857	2.5239	0.05197	0.21768	1619.9
11.98	1199	60	NaN	-7.1963	26.618	0.23976	-185.37	21.754	2.5876	100.08	-745.55	1145.5	-1.5638	870.92	1173.4	35.425	32.013	0	0	5.3875	4.1995	-27.538	-20.535	-3.5984	-1.7728	27.604	20.767	1.7891	2.4267	0.065606	0.23271	1619.9
11.99	1200	60	NaN	-7.2034	26.619	0.25976	-185.37	21.755	2.5657	99.985	-745.63	1145.5	-1.6606	870.88	1173.4	35.765	32.396	0	0	5.3065	4.1192	-27.538	-20.535	-3.6054	-1.7737	27.605	20.768	1.7011	2.3455	0.066901	0.23374	1619.9
12	1201	60	NaN	-7.2204	26.644	0.24262	-185.35	21.727	2.6651	99.998	-745.66	1145.6	-1.4489	870.92	1173.4	34.877	32.177	0	0	5.187	4.0007	-27.538	-20.534	-3.6296	-1.7577	27.628	20.743	1.5574	2.2431	0.08975	0.20911	1620
12.01	1202	60	NaN	-7.228	26.655	0.2396	-185.33	21.736	2.6121	99.975	-745.7	1145.6	-1.6345	870.86	1173.4	34.965	32.287	0	0	5.0031	3.8185	-27.537	-20.534	-3.6314	-1.738	27.639	20.752	1.3718	2.0805	0.10191	0.21825	1620
12.02	1203	60	NaN	-7.2385	26.665	0.21873	-185.34	21.72	2.6454	99.995	-745.71	1145.6	-1.5677	870.88	1173.4	35.238	32.162	0	0	4.8496	3.6663	-27.536	-20.533	-3.6436	-1.7448	27.649	20.736	1.206	1.9215	0.11226	0.20348	1620
12.03	1204	60	NaN	-7.2511	26.676	0.18812	-185.34	21.709	2.6731	100.05	-745.72	1145.6	-1.5211	870.89	1173.4	34.917	31.942	0	0	4.7259	3.5437	-27.535	-20.532	-3.656	-1.7415	27.659	20.726	1.0699	1.8022	0.12331	0.19456	1620
12.04	1205	60	NaN	-7.2611	26.685	0.17016	-185.32	21.724	2.6292	100.08	-745.73	1145.5	-1.6795	870.83	1173.4	34.926	31.962	0	0	3.8534	2.6788	-27.531	-20.528	-3.6592	-1.7133	27.669	20.74	0.19419	0.96547	0.13746	0.21232	1620
12.05	1206	60	NaN	-7.266	26.694	0.18076	-185.31	21.721	2.6444	100.02	-745.74	1145.6	-1.6625	870.82	1173.4	35.166	33.485	0	0	3.4278	2.2569	-27.531	-20.527	-3.667	-1.7061	27.678	20.738	-0.23924	0.55083	0.14664	0.21044	1620
12.06	1207	60	NaN	-7.2706	26.705	0.19952	-185.3	21.733	2.6513	99.927	-745.78	1145.6	-1.6635	870.77	1173.4	37.728	34.027	0	0	3.4917	2.3202	-27.535	-20.531	-3.6746	-1.7058	27.688	20.75	-0.18294	0.61443	0.15353	0.219	1620
12.07	1208	60	NaN	-7.2818	26.711	0.18213	-185.3	21.719	2.6419	99.95	-745.75	1145.6	-1.7138	870.81	1173.4	36.843	33.166	0	0	3.3912	2.2206	-27.535	-20.531	-3.6832	-1.7016	27.694	20.736	-0.29209	0.51901	0.15891	0.20446	1620
12.08	1209	60	NaN	-7.2886	26.713	0.18577	-185.29	21.718	2.6137	99.919	-745.75	1145.6	-1.8088	870.81	1173.4	35.463	33.266	0	0	3.3304	2.1604	-27.536	-20.532	-3.6878	-1.6918	27.695	20.735	-0.3574	0.46863	0.15925	0.20289	1620
12.09	1210	60	NaN	-7.2939	26.718	0.18816	-185.29	21.716	2.6175	99.892	-745.73	1145.6	-1.8104	870.81	1173.4	34.088	30.933	0	0	3.3214	2.1514	-27.539	-20.535	-3.694	-1.6891	27.7	20.734	-0.37257	0.46235	0.16122	0.19915	1620
12.1	1211	60	NaN	-7.3275	26.747	0.16311	-185.29	21.701	2.6641	99.901	-745.66	1145.6	-1.6923	870.83	1173.3	34.122	30.839	0	0	3.2915	2.1218	-27.542	-20.538	-3.7312	-1.6944	27.727	20.721	-0.43971	0.4274	0.18453	0.18279	1619.9
12.11	1212	60	NaN	-7.4089	26.806	0.11262	-185.29	21.684	2.7044	99.912	-745.53	1145.7	-1.5928	870.86	1173.3	34.672	32.412	0	0	3.2497	2.0804	-27.546	-20.543	-3.8156	-1.6961	27.782	20.708	-0.56583	0.38434	0.23618	0.16574	1619.8
12.12	1213	60	NaN	-7.4245	26.799	0.10761	-185.29	21.719	2.6369	99.872	-745.51	1145.7	-1.8012	870.77	1173.4	35.142	32.329	0	0	3.2535	2.0841	-27.547	-20.544	-3.825	-1.6871	27.777	20.74	-0.57154	0.39703	0.23009	0.19667	1619.7
12.13	1214	60	NaN	-7.3281	26.705	0.18049	-185.29	21.703	2.6726	99.785	-745.69	1145.6	-1.7005	870.83	1173.3	34.764	30.388	0	0	3.2405	2.0712	-27.55	-20.546	-3.7358	-1.7021	27.686	20.722	-0.4953	0.36913	0.13656	0.17607	1619.9
12.14	1215	60	NaN	-7.3033	26.681	0.19036	-185.3	21.711	2.6688	99.776	-745.71	1145.6	-1.7154	870.8	1173.3	34.899	33.015	0	0	3.2121	2.0431	-27.553	-20.549	-3.7107	-1.7029	27.663	20.728	-0.49865	0.34016	0.11043	0.17903	1619.9
12.15	1216	60	NaN	-7.309	26.675	0.16525	-185.29	21.703	2.6936	99.816	-745.69	1145.6	-1.6611	870.82	1173.3	35.85	34.538	0	0	3.1407	1.9724	-27.557	-20.553	-3.717	-1.7024	27.657	20.721	-0.57623	0.26993	0.10034	0.16778	1619.9
12.16	1217	60	NaN	-7.3175	26.665	0.13821	-185.3	21.697	2.7069	99.851	-745.67	1145.5	-1.6373	870.84	1173.3	34.49	32.33	0	0	3.1206	1.9524	-27.56	-20.556	-3.725	-1.7038	27.648	20.714	-0.60446	0.24859	0.087718	0.15792	1619.9
12.17	1218	60	NaN	-7.324	26.656	0.12203	-185.3	21.713	2.6619	99.855	-745.66	1145.5	-1.7656	870.81	1173.4	35.278	31.502	0	0	3.1447	1.9763	-27.563	-20.559	-3.7268	-1.7054	27.641	20.729	-0.58213	0.27085	0.078089	0.16991	1619.9
12.18	1219	60	NaN	-7.3346	26.646	0.096473	-185.31	21.699	2.6626	99.886	-745.65	1145.5	-1.7733	870.82	1173.3	35.457	30.948	0	0	3.0154	1.8482	-27.563	-20.559	-3.736	-1.7139	27.63	20.715	-0.72058	0.13424	0.067193	0.15523	1619.9
12.19	1220	60	NaN	-7.3369	26.638	0.12197	-185.31	21.698	2.6308	99.768	-745.69	1145.5	-1.8807	870.83	1173.3	37.08	33.414	0	0	2.8159	1.6504	-27.56	-20.557	-3.7388	-1.7071	27.623	20.714	-0.92288	-0.056774	0.062461	0.15716	1619.9
12.2	1221	60	NaN	-7.3456	26.641	0.1206	-185.3	21.691	2.697	99.735	-745.68	1145.5	-1.7132	870.84	1173.3	36.567	33.05	0	0	2.6809	1.5165	-27.543	-20.54	-3.7546	-1.7128	27.625	20.708	-1.0738	-0.19632	0.081765	0.16785	1619.9
12.21	1222	60	NaN	-7.3512	26.646	0.12295	-185.3	21.702	2.6962	99.675	-745.68	1145.5	-1.7296	870.82	1173.3	36.617	32.81	0	0	2.6049	1.4412	-27.535	-20.531	-3.7617	-1.7148	27.63	20.718	-1.1568	-0.27359	0.095073	0.18647	1619.9
12.22	1223	60	NaN	-7.4035	26.689	0.093147	-185.31	21.709	2.6816	99.64	-745.6	1145.6	-1.7759	870.82	1173.3	36.477	32.761	0	0	2.5738	1.4103	-27.532	-20.528	-3.8134	-1.722	27.671	20.726	-1.2396	-0.31171	0.13968	0.19798	1619.8
12.23	1224	60	NaN	-7.4903	26.76	0.022041	-185.32	21.706	2.6918	99.693	-745.47	1145.7	-1.752	870.82	1173.3	32.856	30.486	0	0	2.6151	1.4513	-27.532	-20.528	-3.8989	-1.7301	27.738	20.727	-1.2838	-0.27879	0.20655	0.19922	1619.7
12.24	1225	60	NaN	-7.5013	26.768	-0.027476	-185.31	21.727	2.6484	99.801	-745.45	1145.6	-1.8995	870.75	1173.3	33.322	32.717	0	0	2.6939	1.5294	-27.533	-20.529	-3.9007	-1.711	27.748	20.747	-1.2068	-0.18154	0.2153	0.21832	1619.6
12.25	1226	60	NaN	-7.5052	26.766	0.0091615	-185.31	21.714	2.6859	99.652	-745.51	1145.7	-1.8214	870.81	1173.3	35.615	33.868	0	0	2.7962	1.6308	-27.534	-20.531	-3.9129	-1.7147	27.745	20.735	-1.1167	-0.083906	0.21089	0.20411	1619.7
12.26	1227	60	NaN	-7.5136	26.779	-0.020523	-185.31	21.684	2.7865	99.701	-745.5	1145.7	-1.5671	870.87	1173.3	35.272	33.092	0	0	2.9307	1.7642	-27.534	-20.531	-3.9286	-1.7277	27.755	20.708	-0.99786	0.036536	0.22109	0.17742	1619.8
12.27	1228	60	NaN	-7.516	26.786	-0.037912	-185.31	21.707	2.7316	99.727	-745.52	1145.7	-1.7243	870.84	1173.3	36.05	33.103	0	0	3.0584	1.8907	-27.533	-20.53	-3.9245	-1.7206	27.764	20.729	-0.86608	0.17013	0.23073	0.19928	1619.8
12.28	1229	60	NaN	-7.5148	26.794	-0.043711	-185.31	21.733	2.668	99.726	-745.54	1145.7	-1.9038	870.79	1173.4	33.984	32.956	0	0	3.1185	1.9503	-27.532	-20.528	-3.917	-1.709	27.773	20.754	-0.7985	0.24132	0.24069	0.22511	1619.8
12.29	1230	60	NaN	-7.5147	26.806	-0.037206	-185.3	21.735	2.6682	99.689	-745.57	1145.7	-1.9131	870.79	1173.4	35.266	34.2	0	0	3.2078	2.0389	-27.53	-20.526	-3.9179	-1.7043	27.784	20.757	-0.71003	0.3346	0.25388	0.23033	1619.8
12.3	1231	60	NaN	-7.5179	26.82	-0.016307	-185.3	21.731	2.6708	99.609	-745.61	1145.7	-1.9129	870.81	1173.3	35.733	32.328	0	0	3.3152	2.1453	-27.527	-20.523	-3.924	-1.7056	27.797	20.754	-0.60879	0.43971	0.27016	0.23078	1619.8
12.31	1232	60	NaN	-7.5201	26.834	-0.036593	-185.31	21.753	2.6373	99.661	-745.6	1145.7	-1.9917	870.78	1173.4	33.542	32.86	0	0	3.4469	2.2758	-27.523	-20.52	-3.9215	-1.7121	27.812	20.775	-0.47467	0.56377	0.28864	0.25547	1619.8
12.32	1233	60	NaN	-7.5183	26.836	-0.018021	-185.3	21.735	2.6768	99.611	-745.67	1145.7	-1.9112	870.82	1173.3	34.852	33.255	0	0	3.5477	2.3758	-27.52	-20.516	-3.9246	-1.7025	27.812	20.759	-0.37687	0.67327	0.29219	0.24276	1619.9
12.33	1234	60	NaN	-7.515	26.843	-0.004838	-185.3	21.73	2.7232	99.584	-745.7	1145.7	-1.7964	870.83	1173.3	35.999	32.539	0	0	3.6347	2.462	-27.516	-20.512	-3.9264	-1.7071	27.818	20.755	-0.29164	0.75497	0.3024	0.24293	1619.9
12.34	1235	60	NaN	-7.5117	26.852	-0.0074704	-185.29	21.74	2.7164	99.617	-745.73	1145.7	-1.8242	870.82	1173.3	33.908	33.745	0	0	3.6882	2.515	-27.512	-20.508	-3.921	-1.7034	27.828	20.764	-0.23276	0.81169	0.3157	0.25594	1620
12.35	1236	60	NaN	-7.5101	26.859	-0.024775	-185.29	21.745	2.699	99.691	-745.74	1145.7	-1.8789	870.82	1173.4	37.547	32.969	0	0	3.7546	2.5809	-27.508	-20.504	-3.9149	-1.6967	27.836	20.768	-0.16026	0.88418	0.32804	0.26437	1620
12.36	1237	60	NaN	-7.509	26.863	-0.040464	-185.3	21.733	2.7211	99.755	-745.75	1145.7	-1.8228	870.86	1173.3	35.06	33.306	0	0	3.8751	2.7003	-27.502	-20.498	-3.9136	-1.6997	27.839	20.757	-0.038448	1.0006	0.33777	0.25943	1620
12.37	1238	60	NaN	-7.5009	26.865	-0.019559	-185.3	21.734	2.7081	99.744	-745.8	1145.7	-1.871	870.84	1173.3	33.463	33.925	0	0	3.9602	2.7847	-27.495	-20.492	-3.9042	-1.6988	27.84	20.759	0.055993	1.0859	0.34455	0.26718	1620.1
12.38	1239	60	NaN	-7.4985	26.876	-0.0082624	-185.3	21.75	2.6946	99.733	-745.81	1145.8	-1.8901	870.85	1173.4	36.456	33.184	0	0	4.0609	2.8845	-27.489	-20.485	-3.9016	-1.7053	27.852	20.774	0.15927	1.1792	0.36273	0.28847	1620.1
12.39	1240	60	NaN	-7.4932	26.881	0.01522	-185.3	21.736	2.7341	99.691	-745.82	1145.8	-1.7839	870.89	1173.3	34.584	32.948	0	0	4.2337	3.0558	-27.483	-20.48	-3.9017	-1.7088	27.856	20.762	0.33204	1.347	0.37267	0.28205	1620.1
12.4	1241	60	NaN	-7.487	26.883	0.013309	-185.3	21.742	2.7123	99.746	-745.84	1145.8	-1.841	870.89	1173.3	35.488	31.856	0	0	4.3521	3.1731	-27.474	-20.471	-3.8915	-1.7026	27.858	20.767	0.46053	1.4705	0.38348	0.29614	1620.1
12.41	1242	60	NaN	-7.4812	26.881	0.0083477	-185.3	21.751	2.6989	99.815	-745.86	1145.8	-1.8664	870.88	1173.3	35.173	33.088	0	0	4.4525	3.2727	-27.464	-20.461	-3.8825	-1.7	27.856	20.776	0.57001	1.5727	0.39216	0.31514	1620.2
12.42	1243	60	NaN	-7.4787	26.879	0.010093	-185.3	21.746	2.7339	99.846	-745.88	1145.8	-1.7561	870.91	1173.3	35.667	33.564	0	0	4.553	3.3723	-27.454	-20.45	-3.8828	-1.7059	27.854	20.771	0.67014	1.6664	0.40031	0.32031	1620.2
12.43	1244	60	NaN	-7.482	26.885	-0.011567	-185.3	21.737	2.7293	99.927	-745.87	1145.8	-1.7573	870.95	1173.3	36.656	34.601	0	0	4.6182	3.437	-27.447	-20.443	-3.8834	-1.7056	27.86	20.762	0.73487	1.7314	0.4129	0.3188	1620.2
12.44	1245	60	NaN	-7.4742	26.88	0.0094598	-185.31	21.763	2.7134	99.908	-745.91	1145.8	-1.7772	870.92	1173.3	35.312	34.085	0	0	4.622	3.4407	-27.445	-20.441	-3.8755	-1.7145	27.856	20.787	0.74645	1.7262	0.41086	0.34614	1620.3
12.45	1246	60	NaN	-7.4759	26.885	-0.0052989	-185.31	21.777	2.6722	99.967	-745.9	1145.8	-1.8842	870.9	1173.4	36.641	34.493	0	0	4.7724	3.5898	-27.434	-20.43	-3.8712	-1.7011	27.862	20.8	0.90116	1.8887	0.42806	0.37046	1620.2
12.46	1247	60	NaN	-7.474	26.886	0.012518	-185.31	21.783	2.6546	99.931	-745.93	1145.8	-1.911	870.9	1173.4	34.996	30.303	0	0	4.8714	3.6879	-27.423	-20.419	-3.8697	-1.7101	27.862	20.807	1.0016	1.9778	0.43858	0.3877	1620.3
12.47	1248	60	NaN	-7.4719	26.883	0.020867	-185.33	21.786	2.6532	99.928	-745.95	1145.8	-1.8982	870.9	1173.3	36.207	33.371	0	0	4.8188	3.6358	-27.417	-20.413	-3.8682	-1.7224	27.858	20.81	0.95059	1.9134	0.44142	0.39735	1620.3
12.48	1249	60	NaN	-7.4729	26.883	0.0069669	-185.33	21.786	2.6598	99.985	-745.95	1145.8	-1.8759	870.91	1173.3	36.233	32.651	0	0	4.6091	3.4279	-27.406	-20.402	-3.8681	-1.7262	27.858	20.811	0.74102	1.7017	0.45218	0.40856	1620.3
12.49	1250	60	NaN	-7.477	26.891	-0.0052742	-185.33	21.785	2.6675	100.02	-745.94	1145.8	-1.8502	870.93	1173.3	36.264	33.343	0	0	4.3668	3.1877	-27.395	-20.391	-3.872	-1.7281	27.866	20.81	0.4948	1.4596	0.47134	0.41878	1620.3
12.5	1251	60	NaN	-7.4817	26.892	-0.038004	-185.34	21.792	2.6337	100.12	-745.92	1145.7	-1.9314	870.92	1173.3	35.312	34.838	0	0	4.3416	3.1627	-27.393	-20.39	-3.8701	-1.7313	27.868	20.816	0.47151	1.4315	0.47506	0.42633	1620.3
12.51	1252	60	NaN	-7.4798	26.888	-0.027979	-185.35	21.786	2.6848	100.09	-745.95	1145.7	-1.7975	870.94	1173.3	35.021	33.611	0	0	4.2706	3.0924	-27.391	-20.387	-3.8739	-1.7442	27.863	20.811	0.39668	1.3481	0.4727	0.42421	1620.3
12.52	1253	60	NaN	-7.4828	26.884	-0.0032897	-185.35	21.787	2.6693	100.04	-745.99	1145.8	-1.8575	870.96	1173.3	35.031	33.283	0	0	4.128	2.951	-27.386	-20.382	-3.8768	-1.747	27.86	20.812	0.25121	1.204	0.47432	0.42952	1620.4
12.53	1254	60	NaN	-7.4862	26.883	-0.01901	-185.35	21.784	2.6669	100.11	-746	1145.8	-1.8884	870.96	1173.4	34.36	32.552	0	0	4.1071	2.9303	-27.383	-20.38	-3.8766	-1.7368	27.859	20.808	0.23049	1.1935	0.47584	0.42802	1620.4
12.54	1255	60	NaN	-7.4861	26.887	-0.035991	-185.34	21.776	2.6929	100.18	-745.99	1145.7	-1.8312	870.96	1173.3	35.01	33.301	0	0	4.0328	2.8566	-27.38	-20.377	-3.8764	-1.7286	27.863	20.8	0.15644	1.128	0.48289	0.42336	1620.4
12.55	1256	60	NaN	-7.4848	26.897	-0.0073226	-185.34	21.771	2.7151	100.09	-746	1145.8	-1.7629	870.96	1173.3	36.216	32.825	0	0	3.8706	2.6958	-27.376	-20.372	-3.8803	-1.7336	27.872	20.796	-0.0097442	0.9622	0.49599	0.42414	1620.4
12.56	1257	60	NaN	-7.4938	26.901	0.00082252	-185.34	21.78	2.7099	100.09	-746.02	1145.8	-1.7666	870.93	1173.4	34.922	31.623	0	0	3.8237	2.6494	-27.374	-20.37	-3.8895	-1.733	27.877	20.805	-0.065761	0.9164	0.50294	0.43446	1620.4
12.57	1258	60	NaN	-7.4902	26.901	-0.01233	-185.32	21.777	2.6799	100.15	-746.04	1145.7	-1.8468	870.92	1173.4	34.808	31.889	0	0	3.7872	2.6132	-27.372	-20.368	-3.881	-1.7151	27.878	20.801	-0.093718	0.89813	0.50575	0.43213	1620.4
12.58	1259	60	NaN	-7.493	26.907	0.0031309	-185.32	21.764	2.7024	100.12	-746.05	1145.8	-1.7771	870.94	1173.4	34.599	33.288	0	0	3.7267	2.5532	-27.369	-20.365	-3.8873	-1.7135	27.883	20.788	-0.16054	0.83977	0.51396	0.42291	1620.4
12.59	1260	60	NaN	-7.4942	26.917	0.010502	-185.31	21.759	2.6984	100.11	-746.06	1145.8	-1.7768	870.93	1173.4	36.235	32.811	0	0	3.655	2.4821	-27.368	-20.364	-3.8887	-1.7068	27.892	20.784	-0.23374	0.77538	0.52449	0.41996	1620.4
12.6	1261	60	NaN	-7.4956	26.925	0.0017221	-185.31	21.754	2.6784	100.15	-746.07	1145.8	-1.811	870.93	1173.4	34.792	32.777	0	0	3.573	2.4008	-27.368	-20.364	-3.8877	-1.6993	27.901	20.778	-0.31475	0.70157	0.53338	0.41333	1620.5
12.61	1262	60	NaN	-7.4959	26.934	-0.0062319	-185.31	21.744	2.6693	100.18	-746.09	1145.8	-1.8072	870.96	1173.4	36.59	32.309	0	0	3.5275	2.3557	-27.369	-20.365	-3.8871	-1.6987	27.911	20.768	-0.35965	0.65697	0.54222	0.40318	1620.5
12.62	1263	60	NaN	-7.4867	26.951	0.014408	-185.31	21.75	2.671	100.11	-746.09	1145.8	-1.7813	870.94	1173.4	36.63	32.724	0	0	3.5686	2.3964	-27.37	-20.366	-3.8811	-1.7023	27.926	20.774	-0.31259	0.69415	0.55642	0.40806	1620.5
12.63	1264	60	NaN	-7.4923	26.955	0.014084	-185.3	21.732	2.669	100.1	-746.13	1145.8	-1.7871	870.94	1173.4	35.245	33.49	0	0	3.6955	2.5223	-27.372	-20.368	-3.8869	-1.6905	27.929	20.758	-0.19141	0.83176	0.55751	0.39053	1620.5
12.64	1265	60	NaN	-7.5007	26.971	-0.0089263	-185.3	21.734	2.6678	100.15	-746.13	1145.8	-1.7538	870.96	1173.4	35.944	32.423	0	0	3.7899	2.6158	-27.375	-20.371	-3.8947	-1.6934	27.945	20.76	-0.10479	0.92248	0.57088	0.38872	1620.5
12.65	1266	60	NaN	-7.4996	26.975	-0.019023	-185.31	21.722	2.6583	100.18	-746.14	1145.8	-1.7582	871	1173.4	36.143	32.056	0	0	3.876	2.7012	-27.378	-20.374	-3.8925	-1.6989	27.949	20.748	-0.016481	1.0023	0.57112	0.37422	1620.6
12.66	1267	60	NaN	-7.5009	26.976	-0.034051	-185.31	21.721	2.6502	100.2	-746.17	1145.8	-1.7664	871.01	1173.4	36.278	32.09	0	0	3.8986	2.7236	-27.383	-20.379	-3.893	-1.7023	27.95	20.747	0.005562	1.0213	0.56754	0.36839	1620.6
12.67	1268	60	NaN	-7.5076	26.982	-0.052581	-185.31	21.723	2.6669	100.2	-746.2	1145.8	-1.7068	871.01	1173.4	36.277	33.148	0	0	3.9211	2.7459	-27.388	-20.384	-3.9019	-1.7093	27.956	20.75	0.019199	1.0367	0.56814	0.36566	1620.7
12.68	1269	60	NaN	-7.5121	26.99	-0.052925	-185.33	21.704	2.7069	100.17	-746.21	1145.8	-1.5869	871.07	1173.3	34.429	30.952	0	0	3.9437	2.7683	-27.392	-20.389	-3.912	-1.7262	27.962	20.732	0.031705	1.0421	0.56941	0.34282	1620.7
12.69	1270	60	NaN	-7.5127	26.996	-0.041317	-185.33	21.729	2.6297	100.11	-746.24	1145.9	-1.797	871.03	1173.4	33.7	33.747	0	0	3.9662	2.7907	-27.397	-20.394	-3.9073	-1.7276	27.969	20.756	0.058944	1.063	0.57166	0.36225	1620.7
12.7	1271	60	NaN	-7.5206	26.996	-0.037457	-185.34	21.742	2.6142	100.06	-746.25	1145.8	-1.8479	871	1173.4	35.43	33.254	0	0	3.9888	2.813	-27.402	-20.398	-3.915	-1.7321	27.97	20.768	0.073767	1.0809	0.56785	0.3696	1620.7
12.71	1272	60	NaN	-7.5261	26.997	-0.069793	-185.34	21.747	2.6237	100.13	-746.26	1145.8	-1.834	871	1173.4	36.006	32.38	0	0	4.0113	2.8354	-27.407	-20.403	-3.9183	-1.728	27.971	20.773	0.093005	1.1074	0.56359	0.36945	1620.7
12.72	1273	60	NaN	-7.5309	26.995	-0.076934	-185.34	21.747	2.647	100.13	-746.27	1145.8	-1.7725	871.01	1173.4	36.325	33.664	0	0	4.0339	2.8577	-27.412	-20.408	-3.9255	-1.7364	27.969	20.774	0.10844	1.1213	0.55761	0.36544	1620.7
12.73	1274	60	NaN	-7.5358	26.991	-0.063462	-185.35	21.752	2.6583	100.07	-746.29	1145.9	-1.741	871.02	1173.4	36.671	31.859	0	0	4.0565	2.8801	-27.417	-20.413	-3.9337	-1.7448	27.965	20.778	0.12271	1.1353	0.54883	0.3647	1620.7
12.74	1275	60	NaN	-7.5386	26.983	-0.06092	-185.34	21.759	2.6382	100.05	-746.31	1145.9	-1.7994	871.02	1173.4	35.428	33.645	0	0	4.079	2.9024	-27.421	-20.418	-3.9354	-1.7361	27.958	20.785	0.14363	1.1663	0.53611	0.36674	1620.8
12.75	1276	60	NaN	-7.5342	26.969	-0.061055	-185.34	21.749	2.6041	100.03	-746.34	1145.8	-1.8825	871.05	1173.4	35.1	32.758	0	0	4.1016	2.9248	-27.426	-20.423	-3.9288	-1.7314	27.944	20.774	0.17279	1.1934	0.51764	0.35088	1620.8
12.76	1277	60	NaN	-7.5439	26.974	-0.096718	-185.32	21.754	2.648	100.09	-746.33	1145.8	-1.7424	871.04	1173.4	34.831	32.13	0	0	4.1241	2.9472	-27.431	-20.427	-3.9412	-1.7205	27.95	20.778	0.18288	1.2267	0.51838	0.35081	1620.8
12.77	1278	60	NaN	-7.5407	26.976	-0.076389	-185.33	21.733	2.6754	100	-746.34	1145.8	-1.627	871.11	1173.4	35.648	32.504	0	0	4.1467	2.9695	-27.436	-20.432	-3.9454	-1.7379	27.951	20.759	0.20125	1.2316	0.51465	0.3265	1620.9
12.78	1279	60	NaN	-7.5442	26.982	-0.085586	-185.33	21.737	2.6436	99.993	-746.33	1145.9	-1.7022	871.1	1173.4	36.121	32.508	0	0	4.1692	2.9919	-27.441	-20.437	-3.9465	-1.7275	27.956	20.762	0.22273	1.2644	0.51547	0.32524	1620.9
12.79	1280	60	NaN	-7.5477	26.984	-0.093514	-185.32	21.751	2.614	99.985	-746.33	1145.9	-1.7589	871.08	1173.4	36.352	33.925	0	0	4.1918	3.0142	-27.446	-20.442	-3.9482	-1.721	27.96	20.776	0.24358	1.2932	0.51412	0.33371	1620.8
12.8	1281	60	NaN	-7.5459	26.984	-0.080168	-185.33	21.749	2.6215	99.922	-746.35	1145.9	-1.6835	871.11	1173.4	34.47	34.091	0	0	4.2143	3.0366	-27.451	-20.447	-3.9514	-1.739	27.959	20.774	0.26294	1.2976	0.50801	0.32732	1620.9
12.81	1282	60	NaN	-7.5481	26.988	-0.09487	-185.34	21.729	2.6153	99.929	-746.35	1145.9	-1.6711	871.17	1173.4	35.066	33.683	0	0	4.2369	3.0589	-27.455	-20.452	-3.954	-1.7434	27.962	20.755	0.28292	1.3155	0.50688	0.3032	1620.9
12.82	1283	60	NaN	-7.5511	26.99	-0.12278	-185.33	21.734	2.5961	99.962	-746.33	1145.8	-1.6919	871.17	1173.4	34.807	33.825	0	0	4.2594	3.0813	-27.46	-20.457	-3.955	-1.7324	27.965	20.759	0.30439	1.3489	0.50485	0.30202	1620.9
12.83	1284	60	NaN	-7.5503	26.985	-0.12466	-185.35	21.735	2.6343	99.914	-746.35	1145.9	-1.575	871.19	1173.4	33.668	32.468	0	0	4.282	3.1036	-27.465	-20.461	-3.9601	-1.7632	27.958	20.761	0.32188	1.3405	0.49296	0.29956	1621
12.84	1285	60	NaN	-7.5534	26.984	-0.12679	-185.36	21.741	2.6277	99.893	-746.36	1145.9	-1.5885	871.19	1173.4	34.781	30.957	0	0	4.3045	3.126	-27.47	-20.466	-3.9635	-1.7713	27.957	20.768	0.34103	1.3547	0.48682	0.30208	1621
12.85	1286	60	NaN	-7.5538	26.984	-0.13102	-185.37	21.74	2.6291	99.888	-746.37	1145.9	-1.5738	871.21	1173.4	36.22	31.956	0	0	4.3271	3.1484	-27.475	-20.471	-3.9647	-1.7817	27.957	20.767	0.36237	1.3666	0.48201	0.29605	1621
12.86	1287	60	NaN	-7.5524	26.983	-0.13993	-185.38	21.734	2.633	99.881	-746.38	1145.9	-1.5532	871.22	1173.4	35.174	33.112	0	0	4.3195	3.1408	-27.477	-20.473	-3.9643	-1.7951	27.955	20.763	0.3552	1.3457	0.47791	0.28924	1621
12.87	1288	60	NaN	-7.5567	26.98	-0.15532	-185.38	21.743	2.5948	99.866	-746.39	1145.9	-1.665	871.2	1173.4	35.761	34.109	0	0	4.2976	3.1192	-27.479	-20.475	-3.9651	-1.789	27.953	20.77	0.33253	1.3302	0.47369	0.29459	1621
12.88	1289	60	NaN	-7.564	26.98	-0.15697	-185.39	21.731	2.6408	99.814	-746.41	1145.9	-1.5306	871.22	1173.4	36.108	34.215	0	0	4.2646	3.0864	-27.483	-20.48	-3.9791	-1.8041	27.951	20.76	0.28551	1.2823	0.46707	0.27994	1621
12.89	1290	60	NaN	-7.5701	26.975	-0.14857	-185.38	21.752	2.6177	99.742	-746.44	1145.9	-1.612	871.17	1173.4	35.364	29.762	0	0	4.2251	3.0473	-27.488	-20.484	-3.9848	-1.7918	27.947	20.781	0.24035	1.2555	0.45885	0.29639	1621
12.9	1291	60	NaN	-7.5751	26.981	-0.16514	-185.38	21.753	2.6277	99.746	-746.43	1145.9	-1.5677	871.17	1173.4	37.065	31.986	0	0	4.1723	2.995	-27.494	-20.49	-3.9912	-1.7966	27.953	20.781	0.18116	1.1983	0.45878	0.29145	1621
12.91	1292	60	NaN	-7.5853	26.986	-0.18199	-185.38	21.751	2.6085	99.742	-746.42	1145.9	-1.6165	871.16	1173.4	35.255	34.486	0	0	4.1414	2.9642	-27.498	-20.495	-3.9998	-1.7904	27.957	20.779	0.14153	1.1738	0.45873	0.28473	1621
12.92	1293	60	NaN	-7.5966	26.984	-0.18581	-185.37	21.743	2.5945	99.706	-746.43	1145.9	-1.6623	871.17	1173.4	33.167	33.83	0	0	4.0587	2.8824	-27.506	-20.502	-4.0108	-1.7813	27.955	20.772	0.0479	1.101	0.44944	0.26997	1621
12.93	1294	60	NaN	-7.6049	26.98	-0.18218	-185.37	21.725	2.6281	99.668	-746.44	1145.9	-1.5716	871.23	1173.4	36.203	32.012	0	0	3.8516	2.677	-27.521	-20.517	-4.0238	-1.785	27.951	20.754	-0.17218	0.89203	0.42978	0.23706	1621.1
12.94	1295	60	NaN	-7.6202	26.983	-0.19459	-185.36	21.716	2.6244	99.688	-746.42	1145.9	-1.5996	871.24	1173.4	35.651	32.245	0	0	3.7749	2.601	-27.529	-20.525	-4.0373	-1.778	27.954	20.745	-0.26241	0.82305	0.42531	0.21942	1621.1
12.95	1296	60	NaN	-7.5487	26.902	-0.14131	-185.34	21.736	2.5925	99.645	-746.57	1145.8	-1.7077	871.16	1173.4	34.942	33.14	0	0	3.7546	2.5809	-27.534	-20.531	-3.9637	-1.759	27.877	20.76	-0.20909	0.82193	0.34292	0.22992	1621.1
12.96	1297	60	NaN	-7.6025	26.937	-0.16879	-185.32	21.731	2.5966	99.65	-746.46	1145.9	-1.7454	871.14	1173.4	37.595	31.166	0	0	3.7937	2.6197	-27.538	-20.535	-4.0158	-1.7364	27.911	20.757	-0.22203	0.88322	0.37241	0.22263	1621
12.97	1298	60	NaN	-7.6355	26.946	-0.18201	-185.31	21.737	2.5919	99.653	-746.42	1145.9	-1.7801	871.12	1173.4	34.022	31.81	0	0	3.8353	2.6608	-27.543	-20.539	-4.0473	-1.7264	27.919	20.764	-0.21198	0.93443	0.37609	0.22481	1620.9
12.98	1299	60	NaN	-7.6371	26.93	-0.17509	-185.31	21.738	2.6104	99.651	-746.42	1145.9	-1.7382	871.14	1173.4	32.814	32.134	0	0	3.8804	2.7055	-27.548	-20.544	-4.0505	-1.7279	27.903	20.764	-0.17012	0.97758	0.35576	0.22035	1621
12.99	1300	60	NaN	-7.6345	26.918	-0.15857	-185.31	21.727	2.6474	99.634	-746.41	1145.9	-1.6564	871.19	1173.4	35.632	34.931	0	0	3.9255	2.7503	-27.551	-20.548	-4.0515	-1.7304	27.891	20.754	-0.126	1.0199	0.3397	0.20605	1621
13	1301	60	NaN	-7.6336	26.9	-0.12449	-185.31	21.734	2.628	99.565	-746.45	1145.9	-1.7392	871.16	1173.4	35.289	31.977	0	0	3.9457	2.7703	-27.558	-20.554	-4.0501	-1.722	27.874	20.76	-0.10437	1.0483	0.31565	0.20631	1621
13.01	1302	60	NaN	-7.6287	26.891	-0.11785	-185.3	21.719	2.6676	99.586	-746.42	1145.9	-1.6713	871.2	1173.4	33.489	31.667	0	0	3.9269	2.7517	-27.568	-20.564	-4.0469	-1.721	27.863	20.746	-0.11999	1.0307	0.29475	0.1818	1621
13.02	1303	60	NaN	-7.6325	26.905	-0.13593	-185.31	21.738	2.6543	99.661	-746.34	1145.9	-1.7275	871.17	1173.4	36.833	33.519	0	0	4.0008	2.8249	-27.572	-20.568	-4.0458	-1.7202	27.878	20.764	-0.04501	1.1047	0.30599	0.19602	1620.9
13.03	1304	60	NaN	-7.6327	26.905	-0.14026	-185.31	21.75	2.6558	99.712	-746.3	1145.8	-1.7536	871.18	1173.4	35.459	34.303	0	0	4.0262	2.8501	-27.576	-20.572	-4.0432	-1.7165	27.879	20.776	-0.016991	1.1337	0.30378	0.20377	1620.9
13.04	1305	60	NaN	-7.627	26.901	-0.13109	-185.3	21.758	2.6562	99.724	-746.29	1145.8	-1.7881	871.18	1173.4	33.966	33.075	0	0	3.948	2.7726	-27.579	-20.576	-4.0359	-1.7094	27.876	20.783	-0.087813	1.0633	0.2964	0.20735	1620.9
13.05	1306	60	NaN	-7.6198	26.902	-0.11572	-185.28	21.752	2.6852	99.716	-746.27	1145.8	-1.7681	871.19	1173.4	34.885	32.104	0	0	3.9367	2.7614	-27.582	-20.578	-4.0296	-1.6928	27.877	20.777	-0.092939	1.0686	0.29454	0.19885	1620.9
13.06	1307	60	NaN	-7.6171	26.907	-0.10358	-185.25	21.726	2.7678	99.728	-746.25	1145.8	-1.6276	871.23	1173.4	35.949	30.597	0	0	3.9968	2.8209	-27.583	-20.58	-4.0315	-1.6692	27.88	20.752	-0.034726	1.1517	0.2972	0.17289	1620.9
13.07	1308	60	NaN	-7.6123	26.908	-0.11548	-185.3	21.774	2.681	99.803	-746.22	1145.8	-1.7962	871.18	1173.4	34.911	31.961	0	0	3.8814	2.7065	-27.585	-20.581	-4.0179	-1.7009	27.883	20.799	-0.13652	1.0056	0.29843	0.21764	1620.8
13.08	1309	60	NaN	-7.6181	26.909	-0.12602	-185.29	21.78	2.7092	99.836	-746.2	1145.8	-1.7326	871.2	1173.4	33.414	33.261	0	0	3.8186	2.6443	-27.585	-20.581	-4.0248	-1.7007	27.885	20.804	-0.20615	0.94361	0.29991	0.22242	1620.8
13.09	1310	60	NaN	-7.6117	26.912	-0.1184	-185.3	21.775	2.7113	99.834	-746.17	1145.8	-1.7378	871.22	1173.4	34.847	32.002	0	0	3.8224	2.6481	-27.584	-20.58	-4.0182	-1.7024	27.887	20.799	-0.19587	0.9457	0.30358	0.21887	1620.8
13.1	1311	60	NaN	-7.6029	26.908	-0.11616	-185.3	21.759	2.698	99.83	-746.16	1145.8	-1.7844	871.25	1173.4	33.372	32.56	0	0	3.8477	2.6731	-27.58	-20.576	-4.008	-1.7034	27.884	20.784	-0.16031	0.9697	0.30336	0.20752	1620.8
13.11	1312	60	NaN	-7.6005	26.906	-0.12072	-185.31	21.748	2.688	99.836	-746.15	1145.8	-1.8108	871.27	1173.4	36.7	31.771	0	0	3.8489	2.6744	-27.576	-20.572	-4.0045	-1.7094	27.881	20.773	-0.1556	0.96496	0.30465	0.20086	1620.8
13.12	1313	60	NaN	-7.6069	26.913	-0.13011	-185.32	21.752	2.6909	99.857	-746.13	1145.8	-1.7855	871.26	1173.4	36.255	35.078	0	0	3.819	2.6447	-27.571	-20.568	-4.011	-1.7211	27.887	20.778	-0.19197	0.9236	0.31551	0.21024	1620.8
13.13	1314	60	NaN	-7.6151	26.918	-0.16707	-185.31	21.757	2.6996	99.913	-746.07	1145.8	-1.7584	871.24	1173.4	33.577	31.866	0	0	3.7848	2.6108	-27.566	-20.563	-4.0179	-1.717	27.893	20.782	-0.23317	0.89376	0.32656	0.21965	1620.7
13.14	1315	60	NaN	-7.6139	26.903	-0.14771	-185.31	21.762	2.6828	99.83	-746.12	1145.8	-1.8125	871.21	1173.4	34.589	31.128	0	0	3.7498	2.5761	-27.561	-20.557	-4.0178	-1.716	27.878	20.787	-0.26796	0.8601	0.31696	0.23043	1620.8
13.15	1316	60	NaN	-7.6135	26.899	-0.1214	-185.32	21.747	2.7053	99.741	-746.15	1145.8	-1.739	871.24	1173.4	33.818	33.312	0	0	3.7724	2.5986	-27.554	-20.55	-4.0233	-1.7321	27.872	20.774	-0.25081	0.86644	0.31802	0.22415	1620.8
13.16	1317	60	NaN	-7.6222	26.899	-0.14255	-185.33	21.743	2.6926	99.755	-746.14	1145.8	-1.7654	871.25	1173.4	35.797	32.23	0	0	3.7564	2.5827	-27.547	-20.544	-4.0306	-1.7382	27.872	20.769	-0.27414	0.84446	0.32478	0.22544	1620.8
13.17	1318	60	NaN	-7.6366	26.894	-0.16152	-185.33	21.746	2.6817	99.765	-746.14	1145.8	-1.8011	871.24	1173.4	36.695	31.895	0	0	3.704	2.5308	-27.542	-20.538	-4.0433	-1.739	27.868	20.771	-0.33924	0.7918	0.32598	0.23295	1620.8
13.18	1319	60	NaN	-7.651	26.883	-0.1508	-185.33	21.749	2.7038	99.719	-746.18	1145.8	-1.7475	871.23	1173.4	33.186	33.101	0	0	3.5386	2.3668	-27.536	-20.533	-4.0613	-1.745	27.857	20.775	-0.52269	0.62174	0.32058	0.24206	1620.8
13.19	1320	60	NaN	-7.6634	26.877	-0.1599	-185.34	21.753	2.7268	99.723	-746.19	1145.8	-1.6666	871.24	1173.4	36.786	32.562	0	0	3.4157	2.2449	-27.531	-20.528	-4.0765	-1.7547	27.852	20.778	-0.6608	0.49014	0.32044	0.25084	1620.8
13.2	1321	60	NaN	-7.6716	26.878	-0.16379	-185.31	21.719	2.7588	99.694	-746.18	1145.8	-1.6579	871.25	1173.4	36.304	32.379	0	0	3.3317	2.1617	-27.527	-20.523	-4.086	-1.7262	27.851	20.745	-0.75427	0.43543	0.32451	0.22226	1620.8
13.21	1322	60	NaN	-7.6863	26.88	-0.16927	-185.34	21.75	2.7036	99.69	-746.18	1145.8	-1.752	871.22	1173.4	35.403	34.762	0	0	3.1917	2.0229	-27.52	-20.516	-4.0975	-1.7483	27.854	20.776	-0.90576	0.27461	0.33355	0.25937	1620.8
13.22	1323	60	NaN	-7.6932	26.876	-0.1632	-185.35	21.744	2.6977	99.662	-746.2	1145.8	-1.7491	871.25	1173.4	35.884	33.495	0	0	2.9853	1.8183	-27.512	-20.508	-4.1055	-1.7632	27.85	20.771	-1.1202	0.055116	0.33831	0.26273	1620.9
13.23	1324	60	NaN	-7.6958	26.872	-0.15366	-185.35	21.739	2.7117	99.629	-746.22	1145.8	-1.7216	871.25	1173.4	35.765	31.897	0	0	2.5366	1.3735	-27.499	-20.496	-4.1103	-1.7664	27.846	20.765	-1.5737	-0.39291	0.34647	0.26967	1620.9
13.24	1325	60	NaN	-7.6981	26.872	-0.14956	-185.35	21.749	2.7148	99.613	-746.23	1145.8	-1.7193	871.22	1173.4	35.287	33.185	0	0	2.279	1.1182	-27.49	-20.486	-4.1133	-1.7686	27.846	20.775	-1.8343	-0.6504	0.35631	0.28861	1620.9
13.25	1326	60	NaN	-7.7006	26.878	-0.15388	-185.36	21.753	2.706	99.619	-746.24	1145.8	-1.7317	871.21	1173.4	36.813	32.208	0	0	2.1429	0.98324	-27.482	-20.479	-4.1151	-1.7766	27.852	20.779	-1.9722	-0.79337	0.36913	0.30077	1620.8
13.26	1327	60	NaN	-7.6991	26.881	-0.1599	-185.35	21.762	2.6875	99.614	-746.24	1145.8	-1.7943	871.16	1173.4	37.177	33.186	0	0	1.9703	0.81213	-27.471	-20.467	-4.1115	-1.7644	27.855	20.788	-2.1412	-0.95225	0.38364	0.32034	1620.8
13.27	1328	60	NaN	-7.7007	26.888	-0.1672	-185.36	21.768	2.683	99.653	-746.25	1145.8	-1.7886	871.15	1173.4	34.653	33.401	0	0	1.7296	0.57351	-27.462	-20.459	-4.1118	-1.776	27.862	20.794	-2.3823	-1.2025	0.39979	0.33491	1620.8
13.28	1329	60	NaN	-7.6985	26.889	-0.15938	-185.37	21.766	2.6643	99.633	-746.28	1145.8	-1.8363	871.15	1173.4	35.045	31.926	0	0	1.4411	0.28754	-27.455	-20.451	-4.1087	-1.7806	27.863	20.792	-2.6676	-1.493	0.40765	0.34041	1620.8
13.29	1330	60	NaN	-7.6947	26.895	-0.15069	-185.37	21.764	2.657	99.609	-746.3	1145.8	-1.854	871.13	1173.4	36.713	33.489	0	0	1.1941	0.042661	-27.445	-20.441	-4.1052	-1.7796	27.869	20.791	-2.9111	-1.737	0.42417	0.34963	1620.8
13.3	1331	60	NaN	-7.6902	26.904	-0.14714	-185.37	21.762	2.6713	99.599	-746.31	1145.9	-1.8105	871.12	1173.4	35.821	35.342	0	0	0.96481	-0.18458	-27.433	-20.429	-4.1026	-1.7793	27.877	20.789	-3.1378	-1.9639	0.44383	0.35906	1620.8
13.31	1332	60	NaN	-7.6845	26.905	-0.14635	-185.37	21.755	2.693	99.597	-746.33	1145.9	-1.7479	871.13	1173.4	34.803	32.614	0	0	0.73556	-0.41183	-27.422	-20.418	-4.0992	-1.7809	27.877	20.782	-3.3637	-2.1927	0.45588	0.36403	1620.9
13.32	1333	60	NaN	-7.6754	26.899	-0.14233	-185.36	21.751	2.6845	99.592	-746.36	1145.9	-1.7726	871.1	1173.4	36.019	34.038	0	0	0.72873	-0.4186	-27.414	-20.411	-4.0894	-1.7731	27.872	20.778	-3.3607	-2.1917	0.45789	0.36698	1620.9
13.33	1334	60	NaN	-7.6749	26.907	-0.15172	-185.35	21.739	2.661	99.614	-746.38	1145.9	-1.8214	871.11	1173.4	37.661	34.538	0	0	0.75799	-0.38959	-27.407	-20.404	-4.0864	-1.7599	27.88	20.766	-3.3284	-2.1495	0.47236	0.36195	1620.9
13.34	1335	60	NaN	-7.6709	26.914	-0.15643	-185.35	21.734	2.6623	99.637	-746.38	1145.9	-1.8024	871.1	1173.4	35.22	31.665	0	0	0.45589	-0.68906	-27.389	-20.385	-4.0824	-1.76	27.887	20.761	-3.6265	-2.449	0.49756	0.37605	1620.9
13.35	1336	60	NaN	-7.6754	26.917	-0.16511	-185.32	21.709	2.7079	99.67	-746.38	1145.9	-1.7061	871.11	1173.4	37.21	33.622	0	0	0.27376	-0.8696	-27.378	-20.374	-4.0891	-1.7363	27.889	20.736	-3.8153	-2.6059	0.51131	0.36246	1620.9
13.36	1337	60	NaN	-7.6751	26.914	-0.1593	-185.31	21.695	2.7303	99.65	-746.4	1145.9	-1.639	871.12	1173.4	36.768	33.898	0	0	0.17373	-0.96876	-27.371	-20.367	-4.0919	-1.7289	27.886	20.723	-3.9182	-2.6977	0.51536	0.35636	1620.9
13.37	1338	60	NaN	-7.6681	26.912	-0.14438	-185.33	21.707	2.7041	99.602	-746.42	1145.9	-1.6416	871.12	1173.4	35.225	32.639	0	0	0.078229	-1.0634	-27.365	-20.361	-4.0866	-1.7531	27.884	20.735	-4.0083	-2.8165	0.51925	0.37448	1620.9
13.38	1339	60	NaN	-7.6761	26.919	-0.16302	-185.34	21.704	2.6967	99.669	-746.42	1145.9	-1.6213	871.16	1173.4	33.631	32.784	0	0	-0.046715	-1.1873	-27.359	-20.355	-4.093	-1.7566	27.891	20.732	-4.1397	-2.9438	0.5327	0.37699	1621
13.39	1340	60	NaN	-7.6823	26.928	-0.17709	-185.33	21.711	2.6737	99.704	-746.43	1145.9	-1.6625	871.13	1173.4	33.733	32.706	0	0	-0.2535	-1.3923	-27.352	-20.349	-4.0965	-1.7436	27.9	20.739	-4.35	-3.1358	0.54724	0.39052	1621
13.4	1341	60	NaN	-7.687	26.935	-0.14738	-185.34	21.722	2.6546	99.637	-746.47	1145.9	-1.6627	871.13	1173.4	36.252	32.708	0	0	-0.3253	-1.4634	-27.343	-20.34	-4.1036	-1.761	27.907	20.75	-4.4289	-3.2244	0.56362	0.41018	1621
13.41	1342	60	NaN	-7.6895	26.936	-0.14921	-185.35	21.708	2.68	99.631	-746.49	1145.9	-1.5746	871.16	1173.4	35.072	34.309	0	0	-0.35634	-1.4942	-27.335	-20.331	-4.1096	-1.766	27.907	20.737	-4.4659	-3.2602	0.5719	0.40555	1621
13.42	1343	60	NaN	-7.696	26.943	-0.15632	-185.36	21.707	2.6945	99.64	-746.5	1145.9	-1.4692	871.18	1173.4	34.993	33.534	0	0	-0.39019	-1.5278	-27.33	-20.326	-4.1195	-1.7813	27.914	20.736	-4.5097	-3.309	0.58375	0.41	1621.1
13.43	1344	60	NaN	-7.6803	26.935	-0.13875	-185.38	21.722	2.6839	99.634	-746.56	1145.9	-1.4049	871.19	1173.4	35.174	33.284	0	0	-0.53137	-1.6677	-27.324	-20.32	-4.1065	-1.806	27.906	20.751	-4.6378	-3.4737	0.58209	0.43137	1621.1
13.44	1345	60	NaN	-7.6299	26.89	-0.10827	-185.39	21.724	2.6735	99.637	-746.66	1145.8	-1.4109	871.2	1173.3	36.733	33.874	0	0	-0.709	-1.8438	-27.317	-20.313	-4.056	-1.8156	27.863	20.752	-4.765	-3.6594	0.54647	0.43882	1621.2
13.45	1346	60	NaN	-7.7074	26.965	-0.18676	-185.4	21.723	2.6182	99.683	-746.5	1145.9	-1.5499	871.23	1173.3	37.619	32.873	0	0	-0.82713	-1.9609	-27.313	-20.309	-4.1267	-1.8242	27.935	20.753	-4.9538	-3.785	0.62227	0.44362	1621.1
13.46	1347	60	NaN	-7.7098	26.964	-0.18836	-185.42	21.725	2.619	99.679	-746.51	1145.9	-1.5235	871.25	1173.3	34.896	31.883	0	0	-0.92813	-2.061	-27.309	-20.305	-4.1302	-1.8365	27.934	20.755	-5.0583	-3.8975	0.62484	0.45019	1621.2
13.47	1348	60	NaN	-7.7098	26.972	-0.19026	-185.42	21.739	2.624	99.668	-746.5	1145.9	-1.5096	871.23	1173.4	33.763	33.148	0	0	-1.0148	-2.1469	-27.302	-20.299	-4.131	-1.8424	27.942	20.769	-5.1458	-3.9893	0.63928	0.47001	1621.1
13.48	1349	60	NaN	-7.6692	26.933	-0.1526	-185.43	21.741	2.6356	99.635	-746.59	1145.9	-1.4808	871.24	1173.3	35.252	31.194	0	0	-1.0571	-2.1888	-27.297	-20.294	-4.0928	-1.8524	27.905	20.769	-5.1498	-4.0412	0.60739	0.47545	1621.2
13.49	1350	60	NaN	-7.6538	26.913	-0.1286	-185.43	21.741	2.6554	99.601	-746.66	1145.8	-1.44	871.26	1173.3	34.841	33.91	0	0	-1.0809	-2.2124	-27.294	-20.29	-4.0803	-1.8595	27.885	20.768	-5.1612	-4.0719	0.59153	0.47843	1621.3
13.5	1351	60	NaN	-7.6978	26.952	-0.16005	-185.43	21.749	2.6805	99.597	-746.58	1145.9	-1.4001	871.28	1173.4	34.939	32.462	0	0	-1.0846	-2.2161	-27.292	-20.288	-4.1257	-1.8563	27.923	20.778	-5.2103	-4.0724	0.63176	0.48951	1621.2
13.51	1352	60	NaN	-7.6301	26.885	-0.13679	-185.43	21.732	2.7035	99.639	-746.7	1145.8	-1.339	871.33	1173.4	35.385	33.557	0	0	-1.046	-2.1779	-27.29	-20.286	-4.059	-1.859	27.858	20.759	-5.105	-4.0369	0.56759	0.47272	1621.4
13.52	1353	60	NaN	-7.7014	26.949	-0.18627	-185.43	21.746	2.7134	99.655	-746.57	1145.9	-1.3333	871.31	1173.4	33.889	33.175	0	0	-0.99804	-2.1303	-27.289	-20.285	-4.1296	-1.8578	27.92	20.774	-5.1276	-3.9881	0.63169	0.48911	1621.3
13.53	1354	60	NaN	-7.717	26.959	-0.19877	-185.41	21.753	2.6944	99.637	-746.53	1145.9	-1.4069	871.31	1173.4	34.515	34.029	0	0	-0.93138	-2.0642	-27.288	-20.284	-4.1432	-1.8373	27.931	20.781	-5.0746	-3.9016	0.64321	0.49608	1621.2
13.54	1355	60	NaN	-7.6809	26.917	-0.17589	-185.41	21.746	2.7165	99.637	-746.61	1145.9	-1.3395	871.34	1173.4	35.255	34.357	0	0	-0.88758	-2.0208	-27.288	-20.284	-4.1097	-1.8352	27.891	20.773	-4.9973	-3.856	0.603	0.48868	1621.3
13.55	1356	60	NaN	-7.6785	26.91	-0.16817	-185.41	21.739	2.7506	99.632	-746.63	1145.8	-1.232	871.38	1173.4	36.014	32.375	0	0	-0.87634	-2.0097	-27.288	-20.284	-4.1113	-1.8417	27.884	20.766	-4.9877	-3.8514	0.59587	0.48182	1621.4
13.56	1357	60	NaN	-7.7284	26.957	-0.18891	-185.4	21.738	2.7464	99.609	-746.53	1145.9	-1.2483	871.39	1173.4	34.667	32.924	0	0	-0.68245	-1.8175	-27.288	-20.284	-4.1613	-1.8288	27.93	20.766	-4.8438	-3.6462	0.64139	0.48142	1621.3
13.57	1358	60	NaN	-7.7329	26.959	-0.18512	-185.35	21.733	2.6882	99.6	-746.54	1145.9	-1.4338	871.4	1173.5	35.477	31.777	0	0	-0.46242	-1.5994	-27.289	-20.285	-4.1596	-1.7787	27.932	20.76	-4.622	-3.378	0.64334	0.47521	1621.3
13.58	1359	60	NaN	-7.7456	26.954	-0.19447	-185.35	21.732	2.6544	99.623	-746.56	1145.9	-1.5172	871.41	1173.5	35.134	33.393	0	0	-0.22931	-1.3683	-27.29	-20.286	-4.1686	-1.7703	27.927	20.759	-4.3979	-3.1386	0.63745	0.47269	1621.4
13.59	1360	60	NaN	-7.6933	26.89	-0.14641	-185.35	21.727	2.6564	99.595	-746.7	1145.8	-1.5016	871.44	1173.5	37.06	32.489	0	0	0.10489	-1.037	-27.292	-20.288	-4.1182	-1.7702	27.866	20.751	-4.0133	-2.8072	0.57393	0.46295	1621.5
13.6	1361	60	NaN	-7.7225	26.916	-0.16716	-185.35	21.712	2.6735	99.621	-746.64	1145.9	-1.4451	871.49	1173.4	34.174	32.811	0	0	0.45141	-0.6935	-27.295	-20.291	-4.1485	-1.7731	27.89	20.738	-3.6971	-2.4666	0.59571	0.44698	1621.5
13.61	1362	60	NaN	-7.7236	26.919	-0.18113	-185.35	21.713	2.6646	99.67	-746.63	1145.9	-1.465	871.51	1173.4	34.477	31.133	0	0	0.89083	-0.25792	-27.311	-20.307	-4.1472	-1.7687	27.893	20.739	-3.2563	-2.0266	0.58148	0.43154	1621.5
13.62	1363	60	NaN	-7.7007	26.9	-0.18019	-185.35	21.725	2.661	99.71	-746.66	1145.8	-1.4731	871.49	1173.4	35.07	32.821	0	0	1.1298	-0.021006	-27.322	-20.318	-4.1226	-1.7714	27.875	20.75	-2.9928	-1.7924	0.55338	0.43189	1621.6
13.63	1364	60	NaN	-7.751	26.961	-0.21933	-185.37	21.72	2.7149	99.742	-746.54	1145.9	-1.3174	871.53	1173.4	33.756	31.734	0	0	1.1685	0.017365	-27.327	-20.324	-4.1771	-1.7979	27.932	20.749	-3.0086	-1.7805	0.60496	0.42571	1621.5
13.64	1365	60	NaN	-7.7502	26.97	-0.2181	-185.36	21.715	2.6834	99.814	-746.52	1145.9	-1.3833	871.59	1173.4	35.54	31.636	0	0	1.2072	0.055735	-27.333	-20.329	-4.1716	-1.7792	27.942	20.744	-2.9643	-1.7235	0.60962	0.41481	1621.5
13.65	1366	60	NaN	-7.745	26.973	-0.20787	-185.36	21.728	2.6818	99.843	-746.54	1145.9	-1.3913	871.57	1173.4	34.843	32.657	0	0	1.2459	0.094106	-27.338	-20.334	-4.165	-1.777	27.945	20.756	-2.9191	-1.6829	0.60734	0.42216	1621.5
13.66	1367	60	NaN	-7.7439	26.976	-0.19323	-185.36	21.731	2.6687	99.846	-746.55	1145.9	-1.4251	871.58	1173.4	34.951	31.343	0	0	1.2847	0.13248	-27.343	-20.339	-4.1627	-1.7802	27.948	20.759	-2.878	-1.6478	0.60501	0.42008	1621.5
13.67	1368	60	NaN	-7.7394	26.98	-0.18104	-185.37	21.735	2.6585	99.858	-746.55	1145.9	-1.4547	871.59	1173.4	37.1	32.406	0	0	1.3234	0.17085	-27.348	-20.345	-4.1568	-1.7827	27.952	20.764	-2.8334	-1.6118	0.60341	0.41896	1621.5
13.68	1369	60	NaN	-7.7357	26.983	-0.17113	-185.37	21.735	2.6618	99.879	-746.55	1146	-1.4435	871.6	1173.4	34.182	31.233	0	0	1.3621	0.20922	-27.353	-20.35	-4.1527	-1.7904	27.954	20.764	-2.7906	-1.5812	0.60073	0.4142	1621.6
13.69	1370	60	NaN	-7.737	26.984	-0.16472	-185.39	21.725	2.6797	99.909	-746.56	1146	-1.387	871.65	1173.4	35.899	31.776	0	0	1.4008	0.24759	-27.359	-20.355	-4.1551	-1.8055	27.954	20.755	-2.7543	-1.5579	0.59546	0.3997	1621.6
13.7	1371	60	NaN	-7.7328	26.983	-0.1748	-185.39	21.72	2.7032	99.981	-746.58	1145.9	-1.3483	871.68	1173.4	33.768	32.425	0	0	1.4395	0.28596	-27.364	-20.36	-4.1498	-1.8054	27.953	20.749	-2.7104	-1.5194	0.58945	0.3891	1621.7
13.71	1372	60	NaN	-7.73	26.978	-0.17867	-185.38	21.734	2.6819	100.01	-746.61	1145.9	-1.4253	871.66	1173.4	35.604	31.474	0	0	1.4782	0.32433	-27.369	-20.365	-4.1431	-1.7918	27.95	20.762	-2.6649	-1.4674	0.5813	0.39636	1621.7
13.72	1373	60	NaN	-7.7228	26.985	-0.17594	-185.41	21.729	2.7257	100.01	-746.62	1145.9	-1.3103	871.68	1173.4	35.575	33.557	0	0	1.5169	0.3627	-27.374	-20.371	-4.1402	-1.8226	27.956	20.758	-2.6233	-1.4599	0.58185	0.38699	1621.7
13.73	1374	60	NaN	-7.7161	26.992	-0.17302	-185.42	21.73	2.7551	99.994	-746.65	1146	-1.237	871.68	1173.4	34.177	33.857	0	0	1.5556	0.40107	-27.38	-20.376	-4.1367	-1.837	27.963	20.759	-2.5811	-1.436	0.58341	0.38305	1621.7
13.74	1375	60	NaN	-7.7136	26.997	-0.17224	-185.41	21.726	2.7477	99.978	-746.68	1146	-1.2715	871.7	1173.4	36.479	33.732	0	0	1.5943	0.43944	-27.385	-20.381	-4.1337	-1.8265	27.968	20.755	-2.5394	-1.3871	0.58317	0.37342	1621.8
13.75	1376	60	NaN	-7.7154	27.001	-0.17947	-185.39	21.715	2.72	99.968	-746.71	1146	-1.3626	871.73	1173.5	36.003	31.589	0	0	1.633	0.47781	-27.39	-20.386	-4.1327	-1.8094	27.972	20.744	-2.4997	-1.3316	0.58173	0.35784	1621.8
13.76	1377	60	NaN	-7.7175	27.006	-0.20275	-185.4	21.726	2.7072	99.971	-746.74	1146	-1.4004	871.71	1173.5	35.876	32.13	0	0	1.6717	0.51618	-27.395	-20.392	-4.1334	-1.8111	27.977	20.755	-2.4617	-1.2949	0.58165	0.36318	1621.8
13.77	1378	60	NaN	-7.7224	27.012	-0.20906	-185.41	21.748	2.7132	99.97	-746.75	1146	-1.3916	871.66	1173.5	36.01	30.832	0	0	1.7104	0.55455	-27.401	-20.397	-4.1386	-1.829	27.984	20.776	-2.4282	-1.2745	0.58313	0.37959	1621.8
13.78	1379	60	NaN	-7.7307	27.027	-0.23546	-185.4	21.739	2.7113	99.983	-746.74	1146	-1.4198	871.68	1173.5	35.445	33.734	0	0	1.7492	0.59292	-27.406	-20.402	-4.1455	-1.818	27.998	20.767	-2.3964	-1.2251	0.59225	0.3652	1621.8
13.79	1380	60	NaN	-7.7417	27.033	-0.24244	-185.39	21.744	2.6858	99.952	-746.77	1146	-1.5255	871.65	1173.5	35.041	33.005	0	0	1.7879	0.63129	-27.411	-20.407	-4.1539	-1.8038	28.004	20.773	-2.366	-1.1725	0.59302	0.3653	1621.8
13.8	1381	60	NaN	-7.7488	27.037	-0.24717	-185.38	21.747	2.6834	99.932	-746.79	1146	-1.5606	871.63	1173.5	35.269	34.253	0	0	1.8266	0.66967	-27.416	-20.413	-4.1605	-1.7957	28.008	20.776	-2.3339	-1.126	0.59197	0.36339	1621.8
13.81	1382	60	NaN	-7.7519	27.039	-0.2443	-185.38	21.747	2.7164	99.9	-746.8	1146	-1.49	871.63	1173.5	36.339	35.39	0	0	1.8653	0.70804	-27.422	-20.418	-4.1671	-1.7996	28.009	20.777	-2.3018	-1.0916	0.58778	0.35899	1621.8
13.82	1383	60	NaN	-7.7562	27.033	-0.21797	-185.39	21.758	2.7534	99.807	-746.85	1146	-1.4137	871.59	1173.4	37.198	33.277	0	0	1.9484	0.79046	-27.425	-20.421	-4.1775	-1.814	28.003	20.789	-2.229	-1.0235	0.57735	0.36747	1621.8
13.83	1384	60	NaN	-7.7613	27.044	-0.23021	-185.39	21.752	2.7622	99.829	-746.84	1146	-1.4204	871.58	1173.4	34.875	33.387	0	0	2.3405	1.1791	-27.418	-20.414	-4.1815	-1.8095	28.014	20.782	-1.841	-0.63031	0.59625	0.36854	1621.8
13.84	1385	60	NaN	-7.774	27.048	-0.23264	-185.37	21.748	2.7557	99.834	-746.85	1146	-1.4588	871.56	1173.4	35.76	32.747	0	0	2.7326	1.5678	-27.41	-20.406	-4.1927	-1.7908	28.017	20.779	-1.46	-0.22299	0.60754	0.37262	1621.8
13.85	1386	60	NaN	-7.7833	27.049	-0.23748	-185.35	21.74	2.7312	99.845	-746.86	1146	-1.5327	871.55	1173.5	33.903	31.487	0	0	3.1247	1.9565	-27.402	-20.399	-4.1989	-1.7681	28.018	20.77	-1.0742	0.18837	0.61565	0.37182	1621.8
13.86	1387	60	NaN	-7.7904	27.052	-0.24098	-185.34	21.738	2.7224	99.842	-746.87	1146	-1.5763	871.5	1173.5	35.18	32.55	0	0	3.5169	2.3452	-27.395	-20.391	-4.2046	-1.7567	28.021	20.769	-0.68769	0.58851	0.62659	0.37812	1621.8
13.87	1388	60	NaN	-7.7985	27.058	-0.24372	-185.34	21.744	2.7109	99.834	-746.86	1146	-1.6347	871.43	1173.5	36.351	33.692	0	0	3.8433	2.6687	-27.389	-20.386	-4.2107	-1.7498	28.028	20.774	-0.36746	0.91895	0.63854	0.38851	1621.7
13.88	1389	60	NaN	-7.8077	27.063	-0.24739	-185.33	21.746	2.686	99.842	-746.86	1146	-1.7179	871.38	1173.5	35.689	33.376	0	0	3.9372	2.7619	-27.393	-20.389	-4.2165	-1.7403	28.033	20.776	-0.27935	1.0215	0.63982	0.38699	1621.7
13.89	1390	60	NaN	-7.8105	27.055	-0.24912	-185.34	21.734	2.7206	99.848	-746.89	1146	-1.6193	871.37	1173.5	36.418	30.84	0	0	3.9858	2.81	-27.397	-20.393	-4.2226	-1.7485	28.025	20.764	-0.23686	1.0615	0.62792	0.37071	1621.7
13.9	1391	60	NaN	-7.8138	27.071	-0.2413	-185.33	21.712	2.7327	99.812	-746.85	1146	-1.5933	871.34	1173.5	35.806	32.356	0	0	4.0038	2.8278	-27.401	-20.398	-4.228	-1.7448	28.04	20.744	-0.22427	1.083	0.63872	0.34627	1621.6
13.91	1392	60	NaN	-7.815	27.074	-0.26383	-185.32	21.706	2.7357	99.877	-746.82	1146	-1.6105	871.3	1173.5	34.836	32.358	0	0	3.9739	2.7983	-27.405	-20.401	-4.2261	-1.7351	28.044	20.737	-0.25221	1.0631	0.63917	0.33522	1621.5
13.92	1393	60	NaN	-7.8144	27.07	-0.25896	-185.32	21.699	2.7172	99.87	-746.84	1146	-1.6764	871.27	1173.5	35.437	31.993	0	0	3.9587	2.7832	-27.41	-20.406	-4.2234	-1.7254	28.04	20.729	-0.26471	1.0578	0.63092	0.32285	1621.5
13.93	1394	60	NaN	-7.8152	27.071	-0.25208	-185.31	21.69	2.7103	99.849	-746.83	1146	-1.7012	871.24	1173.5	35.626	33.493	0	0	3.9777	2.802	-27.415	-20.412	-4.224	-1.7217	28.04	20.721	-0.24638	1.0803	0.62488	0.30914	1621.5
13.94	1395	60	NaN	-7.8174	27.075	-0.25635	-185.31	21.684	2.7054	99.848	-746.8	1146	-1.724	871.21	1173.5	36.578	32.727	0	0	3.9454	2.77	-27.421	-20.417	-4.2253	-1.7197	28.045	20.715	-0.27995	1.0503	0.62386	0.29763	1621.4
13.95	1396	60	NaN	-7.8169	27.069	-0.23673	-185.3	21.677	2.6377	99.786	-746.79	1146	-1.9333	871.15	1173.5	35.12	31.786	0	0	3.8808	2.7059	-27.426	-20.423	-4.2195	-1.7052	28.039	20.706	-0.33873	1.0007	0.6127	0.28334	1621.4
13.96	1397	60	NaN	-7.8204	27.073	-0.25541	-185.3	21.661	2.6757	99.83	-746.77	1146	-1.8466	871.15	1173.5	37.553	31.442	0	0	3.7674	2.5936	-27.432	-20.428	-4.2244	-1.7063	28.044	20.691	-0.45698	0.88733	0.61155	0.26265	1621.3
13.97	1398	60	NaN	-7.8123	27.074	-0.26009	-185.31	21.665	2.6701	99.851	-746.73	1146	-1.8695	871.13	1173.5	34.271	31.972	0	0	3.6221	2.4495	-27.437	-20.434	-4.2147	-1.7093	28.046	20.694	-0.59258	0.74022	0.6083	0.26018	1621.3
13.98	1399	60	NaN	-7.8145	27.07	-0.25967	-185.31	21.662	2.7144	99.841	-746.71	1146	-1.7615	871.11	1173.5	34.511	34.461	0	0	3.4776	2.3062	-27.442	-20.438	-4.2209	-1.7145	28.042	20.691	-0.74334	0.59175	0.59991	0.25225	1621.2
13.99	1400	60	NaN	-7.8175	27.066	-0.25169	-185.31	21.65	2.7422	99.799	-746.69	1146	-1.7056	871.11	1173.4	36.855	32.217	0	0	3.3582	2.1879	-27.445	-20.441	-4.2273	-1.7159	28.037	20.679	-0.86909	0.47202	0.59262	0.23812	1621.2
14	1401	60	NaN	-7.8164	27.063	-0.24962	-185.3	21.636	2.7501	99.775	-746.67	1146	-1.7046	871.11	1173.4	35.647	32.754	0	0	3.2469	2.0776	-27.447	-20.444	-4.227	-1.7155	28.033	20.665	-0.98011	0.36213	0.58596	0.22153	1621.2
14.01	1402	60	NaN	-7.814	27.055	-0.26663	-185.31	21.627	2.787	99.813	-746.65	1145.9	-1.6148	871.11	1173.4	34.592	32.965	0	0	3.1491	1.9806	-27.45	-20.446	-4.2265	-1.7198	28.027	20.655	-1.0774	0.26086	0.57671	0.20929	1621.2
14.02	1403	60	NaN	-7.8069	27.045	-0.25205	-185.31	21.623	2.7732	99.771	-746.66	1145.9	-1.6542	871.13	1173.4	35.499	33.227	0	0	2.706	1.5414	-27.462	-20.458	-4.2195	-1.7213	28.017	20.651	-1.5135	-0.17989	0.55486	0.19339	1621.2
14.03	1404	60	NaN	-7.8011	27.04	-0.24418	-185.29	21.598	2.7884	99.733	-746.62	1145.9	-1.643	871.16	1173.4	36.112	35.954	0	0	2.383	1.2213	-27.472	-20.469	-4.2154	-1.707	28.011	20.627	-1.8324	-0.4857	0.53847	0.15852	1621.2
14.04	1405	60	NaN	-7.7959	27.032	-0.22671	-185.28	21.627	2.7279	99.669	-746.62	1145.9	-1.8099	871.07	1173.4	35.981	33.223	0	0	2.3717	1.21	-27.478	-20.474	-4.2064	-1.6945	28.004	20.655	-1.8347	-0.48442	0.52576	0.18037	1621.1
14.05	1406	60	NaN	-7.8002	27.029	-0.22829	-185.28	21.633	2.7277	99.654	-746.61	1145.9	-1.8077	871.05	1173.4	35.873	32.524	0	0	2.2672	1.1064	-27.482	-20.479	-4.2112	-1.6901	28.002	20.661	-1.9441	-0.58372	0.51911	0.18208	1621.1
14.06	1407	60	NaN	-7.8064	27.029	-0.23666	-185.27	21.624	2.7606	99.663	-746.6	1145.9	-1.7171	871.07	1173.4	35.28	35.318	0	0	2.1237	0.96422	-27.487	-20.483	-4.2203	-1.6882	28.001	20.652	-2.0966	-0.72399	0.51424	0.16897	1621.1
14.07	1408	60	NaN	-7.7947	27.012	-0.22395	-185.27	21.632	2.7498	99.637	-746.63	1145.9	-1.7427	871.06	1173.4	36.004	33.718	0	0	1.9376	0.77971	-27.491	-20.487	-4.2087	-1.6817	27.985	20.659	-2.2711	-0.90198	0.4946	0.17181	1621.1
14.08	1409	60	NaN	-7.7442	26.95	-0.18693	-185.26	21.625	2.7458	99.599	-746.75	1145.8	-1.748	871.08	1173.4	36.564	31.218	0	0	1.7625	0.60612	-27.495	-20.492	-4.1597	-1.6754	27.926	20.649	-2.3972	-1.0693	0.43029	0.15777	1621.2
14.09	1410	60	NaN	-7.7433	26.947	-0.17095	-185.26	21.635	2.7683	99.535	-746.79	1145.8	-1.6689	871.07	1173.4	34.241	31.69	0	0	1.6004	0.44544	-27.501	-20.497	-4.1638	-1.6834	27.923	20.659	-2.5635	-1.238	0.4224	0.16233	1621.3
14.1	1411	60	NaN	-7.7456	26.951	-0.15009	-185.27	21.631	2.7732	99.446	-746.82	1145.8	-1.6449	871.09	1173.4	36.892	31.594	0	0	1.5104	0.35623	-27.51	-20.506	-4.1703	-1.6899	27.926	20.656	-2.6599	-1.3337	0.41682	0.15021	1621.3
14.11	1412	60	NaN	-7.7541	26.961	-0.15519	-185.27	21.642	2.7396	99.409	-746.84	1145.9	-1.7179	871.08	1173.4	37.737	33.554	0	0	1.3943	0.24121	-27.517	-20.514	-4.1776	-1.6937	27.936	20.667	-2.7832	-1.4525	0.41833	0.15288	1621.3
14.12	1413	60	NaN	-7.7627	26.973	-0.18292	-185.28	21.645	2.7438	99.418	-746.83	1145.9	-1.6825	871.1	1173.4	35.774	33.409	0	0	1.2411	0.089272	-27.523	-20.52	-4.1871	-1.7008	27.947	20.67	-2.9461	-1.6115	0.42382	0.15006	1621.3
14.13	1414	60	NaN	-7.7676	26.982	-0.20771	-185.28	21.639	2.7755	99.42	-746.82	1145.9	-1.575	871.14	1173.4	35.673	33.816	0	0	1.0868	-0.06368	-27.534	-20.531	-4.1958	-1.7101	27.956	20.665	-3.109	-1.7738	0.42181	0.13453	1621.3
14.14	1415	60	NaN	-7.7728	26.984	-0.20207	-185.29	21.668	2.6968	99.365	-746.86	1145.9	-1.7755	871.1	1173.5	36.169	31.375	0	0	0.96161	-0.18776	-27.541	-20.537	-4.1958	-1.7104	27.959	20.692	-3.2342	-1.8982	0.41795	0.15485	1621.3
14.15	1416	60	NaN	-7.784	26.995	-0.22983	-185.3	21.677	2.7055	99.426	-746.86	1145.9	-1.716	871.13	1173.5	35.828	33.092	0	0	0.87704	-0.27158	-27.542	-20.538	-4.207	-1.7229	27.971	20.701	-3.33	-1.9945	0.4293	0.16309	1621.4
14.16	1417	60	NaN	-7.7891	27.002	-0.23266	-185.3	21.671	2.7131	99.352	-746.88	1145.9	-1.6993	871.16	1173.5	34.72	33.582	0	0	0.82391	-0.32425	-27.55	-20.546	-4.2154	-1.7288	27.978	20.695	-3.3915	-2.053	0.42785	0.14868	1621.4
14.17	1418	60	NaN	-7.8072	27.012	-0.25188	-185.32	21.674	2.7278	99.309	-746.89	1145.9	-1.6393	871.19	1173.5	35.228	30.353	0	0	0.80052	-0.34743	-27.565	-20.562	-4.2372	-1.7492	27.987	20.699	-3.4367	-2.0966	0.42223	0.13706	1621.5
14.18	1419	60	NaN	-7.8159	27.021	-0.25486	-185.33	21.691	2.7033	99.296	-746.89	1145.9	-1.6947	871.19	1173.5	35.355	32.921	0	0	0.86751	-0.28103	-27.571	-20.568	-4.2445	-1.7559	27.997	20.715	-3.3769	-2.037	0.42525	0.14689	1621.5
14.19	1420	60	NaN	-7.831	27.044	-0.25759	-185.33	21.708	2.6697	99.301	-746.83	1145.9	-1.7889	871.19	1173.5	35.07	34.424	0	0	0.90822	-0.24067	-27.576	-20.572	-4.2559	-1.7511	28.02	20.733	-3.3477	-1.9918	0.44391	0.16024	1621.4
14.2	1421	60	NaN	-7.8756	27.084	-0.29673	-185.34	21.714	2.6992	99.311	-746.73	1145.9	-1.6983	871.23	1173.5	34.258	32.052	0	0	0.92382	-0.22521	-27.579	-20.576	-4.3032	-1.7627	28.059	20.739	-3.3794	-1.9879	0.47979	0.16312	1621.3
14.21	1422	60	NaN	-7.837	27.019	-0.26859	-185.35	21.717	2.7238	99.222	-746.87	1145.8	-1.6115	871.27	1173.5	36.065	31.173	0	0	0.98024	-0.16928	-27.584	-20.58	-4.2713	-1.7815	27.997	20.739	-3.291	-1.9508	0.41271	0.15885	1621.5
14.22	1423	60	NaN	-7.879	27.073	-0.28362	-185.34	21.718	2.7562	99.259	-746.73	1145.9	-1.5434	871.3	1173.5	38.196	33.248	0	0	0.98268	-0.16687	-27.588	-20.585	-4.3141	-1.7768	28.048	20.743	-3.3314	-1.9437	0.45931	0.15832	1621.4
14.23	1424	60	NaN	-7.8915	27.083	-0.28286	-185.35	21.731	2.7575	99.269	-746.68	1145.9	-1.5376	871.33	1173.5	36.39	32.001	0	0	0.93158	-0.21752	-27.593	-20.59	-4.3264	-1.7831	28.058	20.756	-3.3948	-2.0006	0.46456	0.16611	1621.4
14.24	1425	60	NaN	-7.8913	27.074	-0.26359	-185.35	21.738	2.7593	99.232	-746.67	1145.9	-1.5305	871.37	1173.5	36.94	34.612	0	0	0.90726	-0.24163	-27.598	-20.594	-4.3278	-1.7913	28.05	20.763	-3.4206	-2.0329	0.45195	0.16834	1621.4
14.25	1426	60	NaN	-7.8877	27.066	-0.24665	-185.36	21.747	2.7659	99.196	-746.65	1145.9	-1.5133	871.39	1173.5	36.262	33.703	0	0	0.90564	-0.24324	-27.603	-20.599	-4.3261	-1.7949	28.042	20.771	-3.4204	-2.0381	0.43956	0.17173	1621.4
14.26	1427	60	NaN	-7.8812	27.059	-0.24652	-185.35	21.76	2.7728	99.205	-746.6	1145.9	-1.4938	871.39	1173.5	34.367	32.03	0	0	0.95449	-0.19481	-27.606	-20.603	-4.3198	-1.7923	28.036	20.783	-3.3653	-1.9871	0.43019	0.18001	1621.4
14.27	1428	60	NaN	-7.8743	27.045	-0.23983	-185.35	21.743	2.7952	99.224	-746.56	1145.8	-1.4383	871.48	1173.5	35.725	32.33	0	0	0.97205	-0.1774	-27.61	-20.606	-4.3144	-1.7852	28.022	20.766	-3.3424	-1.9626	0.41215	0.16001	1621.4
14.28	1429	60	NaN	-7.8729	27.04	-0.2656	-185.34	21.771	2.7597	99.32	-746.51	1145.8	-1.5302	871.45	1173.5	36.624	33.135	0	0	0.96046	-0.18889	-27.614	-20.61	-4.3062	-1.7773	28.019	20.792	-3.3457	-1.9662	0.40489	0.18187	1621.3
14.29	1430	60	NaN	-7.8618	27.019	-0.23383	-185.35	21.774	2.7631	99.256	-746.53	1145.8	-1.5105	871.49	1173.5	36.371	33.911	0	0	0.86634	-0.28219	-27.618	-20.614	-4.2982	-1.7845	27.999	20.795	-3.4319	-2.0666	0.38089	0.18036	1621.4
14.3	1431	60	NaN	-7.8535	27.008	-0.2317	-185.34	21.756	2.7541	99.261	-746.51	1145.8	-1.5189	871.57	1173.5	37.048	31.986	0	0	0.88073	-0.26793	-27.623	-20.619	-4.2895	-1.7732	27.988	20.776	-3.4088	-2.0411	0.36491	0.15733	1621.4
14.31	1432	60	NaN	-7.8458	27.003	-0.23176	-185.33	21.756	2.7568	99.268	-746.46	1145.8	-1.4955	871.6	1173.5	36.655	34.006	0	0	0.97382	-0.17565	-27.628	-20.624	-4.2823	-1.7706	27.982	20.777	-3.3085	-1.9463	0.35444	0.15275	1621.4
14.32	1433	60	NaN	-7.8382	26.997	-0.21327	-185.34	21.78	2.7654	99.231	-746.42	1145.8	-1.4642	871.59	1173.5	35.73	34.844	0	0	1.1829	0.031627	-27.641	-20.638	-4.2771	-1.7793	27.977	20.8	-3.0942	-1.7476	0.33603	0.16234	1621.4
14.33	1434	60	NaN	-7.8382	26.996	-0.21334	-185.32	21.774	2.7252	99.252	-746.39	1145.8	-1.5748	871.65	1173.6	35.744	33.399	0	0	1.4441	0.29054	-27.659	-20.655	-4.2725	-1.7556	27.977	20.793	-2.8283	-1.4651	0.31846	0.13746	1621.4
14.34	1435	60	NaN	-7.836	26.996	-0.19265	-185.36	21.767	2.8538	99.187	-746.38	1145.8	-1.1937	871.72	1173.5	37.75	33.724	0	0	1.7053	0.54945	-27.676	-20.673	-4.2862	-1.8125	27.975	20.788	-2.5809	-1.2631	0.29883	0.11505	1621.4
14.35	1436	60	NaN	-7.7851	26.945	-0.17626	-185.35	21.758	2.8222	99.24	-746.45	1145.7	-1.2671	871.79	1173.5	34.63	31.498	0	0	1.8695	0.7122	-27.682	-20.678	-4.2311	-1.7968	27.927	20.775	-2.3616	-1.0846	0.24481	0.09674	1621.6
14.36	1437	60	NaN	-7.8123	26.968	-0.20488	-185.34	21.767	2.7833	99.265	-746.36	1145.7	-1.3634	871.8	1173.5	35.626	32.912	0	0	1.963	0.80485	-27.683	-20.679	-4.2538	-1.7861	27.95	20.785	-2.2909	-0.98126	0.26724	0.10635	1621.5
14.37	1438	60	NaN	-7.8154	26.968	-0.20001	-185.37	21.78	2.8066	99.244	-746.35	1145.7	-1.2758	871.8	1173.5	37.916	31.566	0	0	1.9366	0.77872	-27.686	-20.682	-4.2607	-1.8124	27.949	20.799	-2.3242	-1.0336	0.26317	0.11654	1621.5
14.38	1439	60	NaN	-7.7952	26.951	-0.18441	-185.4	21.786	2.8483	99.231	-746.38	1145.7	-1.1316	871.82	1173.5	34.87	31.109	0	0	1.9255	0.76776	-27.687	-20.683	-4.2462	-1.8503	27.932	20.805	-2.3207	-1.0826	0.24542	0.12225	1621.5
14.39	1440	60	NaN	-7.8306	26.995	-0.23578	-185.41	21.791	2.8241	99.283	-746.24	1145.7	-1.1808	871.86	1173.5	36.049	31.226	0	0	1.9225	0.76479	-27.686	-20.682	-4.2778	-1.8535	27.975	20.811	-2.3553	-1.0887	0.28882	0.12872	1621.5
14.4	1441	60	NaN	-7.7899	26.941	-0.20974	-185.42	21.811	2.8439	99.311	-746.35	1145.6	-1.1128	871.82	1173.4	36.126	31.71	0	0	1.9247	0.76691	-27.685	-20.681	-4.2387	-1.8642	27.924	20.828	-2.314	-1.0973	0.23897	0.14712	1621.5
14.41	1442	60	NaN	-7.7787	26.938	-0.19775	-185.42	21.815	2.8287	99.278	-746.36	1145.6	-1.1315	871.83	1173.4	34.631	32.768	0	0	1.9313	0.77346	-27.683	-20.679	-4.228	-1.866	27.921	20.833	-2.2967	-1.0925	0.23785	0.15336	1621.5
14.42	1443	60	NaN	-7.7785	26.939	-0.17512	-185.43	21.832	2.8147	99.203	-746.36	1145.6	-1.1638	871.8	1173.4	35.062	33.816	0	0	1.9464	0.78842	-27.679	-20.676	-4.2293	-1.8816	27.921	20.849	-2.2829	-1.0932	0.24222	0.17382	1621.5
14.43	1444	60	NaN	-7.7839	26.939	-0.17696	-185.44	21.855	2.7895	99.182	-746.35	1145.6	-1.2346	871.77	1173.5	36.044	34.045	0	0	1.9558	0.79776	-27.676	-20.672	-4.2328	-1.8884	27.923	20.871	-2.277	-1.0906	0.24689	0.19911	1621.5
14.44	1445	60	NaN	-7.7886	26.935	-0.18123	-185.44	21.86	2.7896	99.172	-746.34	1145.6	-1.2285	871.77	1173.5	35.224	35.212	0	0	1.9313	0.77348	-27.672	-20.668	-4.2381	-1.8927	27.92	20.876	-2.3068	-1.1192	0.24753	0.20768	1621.5
14.45	1446	60	NaN	-7.7892	26.929	-0.16796	-185.45	21.845	2.8254	99.128	-746.35	1145.6	-1.1167	871.79	1173.5	35.805	33.644	0	0	1.8031	0.64644	-27.668	-20.664	-4.2442	-1.9019	27.912	20.861	-2.4411	-1.2554	0.244	0.19657	1621.5
14.46	1447	60	NaN	-7.7888	26.926	-0.19674	-185.44	21.86	2.7909	99.177	-746.32	1145.6	-1.2191	871.73	1173.5	37.446	32.402	0	0	1.7577	0.60137	-27.665	-20.661	-4.2383	-1.8858	27.913	20.874	-2.4806	-1.2844	0.24759	0.21291	1621.4
14.47	1448	60	NaN	-7.7899	26.929	-0.21033	-185.44	21.833	2.8458	99.21	-746.29	1145.6	-1.0802	871.77	1173.5	35.699	31.205	0	0	1.7427	0.58653	-27.662	-20.658	-4.2431	-1.8908	27.914	20.847	-2.5004	-1.3043	0.25242	0.18902	1621.4
14.48	1449	60	NaN	-7.789	26.925	-0.19468	-185.41	21.826	2.8135	99.155	-746.3	1145.6	-1.1727	871.76	1173.5	36.282	31.975	0	0	1.6771	0.52152	-27.658	-20.654	-4.2409	-1.8657	27.911	20.839	-2.5637	-1.3442	0.2531	0.18523	1621.4
14.49	1450	60	NaN	-7.7904	26.92	-0.20425	-185.42	21.818	2.8004	99.163	-746.28	1145.6	-1.1907	871.74	1173.5	33.882	33.937	0	0	1.5943	0.43944	-27.653	-20.65	-4.2413	-1.87	27.906	20.831	-2.647	-1.4306	0.25303	0.18167	1621.4
14.5	1451	60	NaN	-7.7918	26.918	-0.20675	-185.44	21.802	2.8229	99.163	-746.26	1145.6	-1.1086	871.75	1173.5	35.349	33.831	0	0	1.4968	0.34278	-27.649	-20.646	-4.2456	-1.8888	27.905	20.816	-2.7488	-1.546	0.25539	0.17023	1621.4
14.51	1452	60	NaN	-7.7907	26.917	-0.18363	-185.43	21.786	2.8307	99.107	-746.26	1145.6	-1.085	871.76	1173.5	36.85	32.856	0	0	1.35	0.19725	-27.645	-20.641	-4.2473	-1.8891	27.903	20.799	-2.8973	-1.6919	0.25828	0.15796	1621.4
14.52	1453	60	NaN	-7.7911	26.912	-0.17805	-185.41	21.784	2.756	99.083	-746.26	1145.6	-1.3034	871.72	1173.5	35.695	31.544	0	0	1.2155	0.063911	-27.641	-20.637	-4.2408	-1.8591	27.899	20.797	-3.0253	-1.7952	0.25824	0.15944	1621.3
14.53	1454	60	NaN	-7.8413	26.967	-0.23981	-185.4	21.76	2.7761	99.185	-746.07	1145.7	-1.2265	871.77	1173.6	35.1	32.109	0	0	1.1328	-0.018013	-27.638	-20.634	-4.2898	-1.8439	27.953	20.774	-3.157	-1.8619	0.31488	0.13997	1621.2
14.54	1455	60	NaN	-7.8005	26.915	-0.18457	-185.4	21.761	2.7491	99.111	-746.19	1145.6	-1.2966	871.73	1173.6	34.235	34.565	0	0	1.0157	-0.13414	-27.633	-20.63	-4.2493	-1.8442	27.903	20.773	-3.2336	-1.9783	0.26976	0.14343	1621.3
14.55	1456	60	NaN	-7.8284	26.937	-0.23415	-185.41	21.764	2.7656	99.225	-746.09	1145.6	-1.2441	871.7	1173.5	35.021	33.673	0	0	0.88981	-0.25893	-27.629	-20.625	-4.2747	-1.8597	27.925	20.777	-3.3849	-2.1186	0.29586	0.15156	1621.1
14.56	1457	60	NaN	-7.8625	26.966	-0.28437	-185.42	21.765	2.7663	99.34	-745.98	1145.6	-1.2368	871.67	1173.5	36.148	33.749	0	0	0.88124	-0.26742	-27.626	-20.622	-4.3047	-1.8671	27.952	20.779	-3.4235	-2.1345	0.32673	0.15717	1621
14.57	1458	60	NaN	-7.8472	26.944	-0.2541	-185.42	21.764	2.7282	99.315	-746.02	1145.6	-1.337	871.64	1173.5	34.642	34.039	0	0	0.83852	-0.30977	-27.623	-20.619	-4.2868	-1.8581	27.932	20.776	-3.4483	-2.1679	0.30855	0.15695	1621
14.58	1459	60	NaN	-7.7999	26.894	-0.1727	-185.4	21.758	2.6902	99.194	-746.14	1145.5	-1.4317	871.66	1173.5	35.914	31.276	0	0	0.72504	-0.42226	-27.621	-20.617	-4.2407	-1.8454	27.884	20.768	-3.5156	-2.2677	0.26271	0.15098	1621.2
14.59	1460	60	NaN	-7.8513	26.948	-0.1999	-185.41	21.762	2.7061	99.211	-745.99	1145.6	-1.3812	871.64	1173.5	36.154	30.936	0	0	0.64253	-0.50405	-27.617	-20.613	-4.2929	-1.8532	27.935	20.775	-3.6504	-2.3573	0.31825	0.16164	1621
14.6	1461	60	NaN	-7.8626	26.959	-0.21651	-185.43	21.766	2.7435	99.274	-745.93	1145.6	-1.2966	871.64	1173.5	35.886	32.671	0	0	0.54608	-0.59965	-27.613	-20.609	-4.3049	-1.8771	27.945	20.78	-3.7588	-2.4767	0.33244	0.17043	1620.9
14.61	1462	60	NaN	-7.8636	26.958	-0.20733	-185.44	21.772	2.7736	99.267	-745.91	1145.6	-1.2206	871.63	1173.5	35.992	34.603	0	0	0.42189	-0.72277	-27.609	-20.606	-4.3087	-1.8873	27.944	20.786	-3.8869	-2.61	0.33412	0.18017	1620.9
14.62	1463	60	NaN	-7.8603	26.949	-0.19086	-185.45	21.765	2.8104	99.243	-745.91	1145.6	-1.1275	871.67	1173.5	35.557	34.714	0	0	0.32558	-0.81823	-27.607	-20.603	-4.3096	-1.8991	27.934	20.78	-3.984	-2.7173	0.32667	0.17692	1620.9
14.63	1464	60	NaN	-7.8597	26.938	-0.18443	-185.45	21.757	2.8161	99.246	-745.93	1145.6	-1.1234	871.7	1173.5	35.595	33.902	0	0	0.2331	-0.9099	-27.605	-20.601	-4.3092	-1.9035	27.922	20.773	-4.0761	-2.8134	0.31747	0.1722	1621
14.64	1465	60	NaN	-7.8635	26.929	-0.19133	-185.45	21.762	2.7681	99.276	-745.94	1145.6	-1.2687	871.69	1173.5	35.824	32.809	0	0	0.091018	-1.0507	-27.601	-20.597	-4.3068	-1.8885	27.914	20.777	-4.2158	-2.9393	0.31341	0.18012	1621
14.65	1466	60	NaN	-7.861	26.921	-0.19143	-185.43	21.761	2.7415	99.282	-745.97	1145.6	-1.3619	871.69	1173.5	35.975	32.876	0	0	-0.021896	-1.1627	-27.597	-20.594	-4.3008	-1.8713	27.907	20.776	-4.3227	-3.034	0.30934	0.18234	1621
14.66	1467	60	NaN	-7.8591	26.94	-0.20338	-185.43	21.777	2.7645	99.282	-745.93	1145.7	-1.313	871.67	1173.5	35.461	32.666	0	0	-0.10092	-1.241	-27.595	-20.591	-4.3006	-1.8689	27.926	20.791	-4.4015	-3.1099	0.3305	0.19948	1621
14.67	1468	60	NaN	-7.816	26.904	-0.15735	-185.45	21.774	2.806	99.213	-746.04	1145.6	-1.1931	871.69	1173.5	35.353	33.046	0	0	-0.22016	-1.3592	-27.592	-20.588	-4.2644	-1.8955	27.89	20.787	-4.4846	-3.2547	0.29862	0.19926	1621.1
14.68	1469	60	NaN	-7.8285	26.93	-0.16182	-185.46	21.771	2.8215	99.168	-746.02	1145.6	-1.1417	871.7	1173.5	34.255	32.346	0	0	-0.24019	-1.3791	-27.589	-20.585	-4.2804	-1.9125	27.916	20.785	-4.5205	-3.2915	0.32709	0.20028	1621.1
14.69	1470	60	NaN	-7.8375	26.948	-0.17394	-185.47	21.77	2.823	99.143	-746.03	1145.7	-1.131	871.71	1173.5	36.042	32.51	0	0	-0.14224	-1.282	-27.586	-20.582	-4.2906	-1.9185	27.933	20.785	-4.4328	-3.2005	0.34719	0.20268	1621.1
14.7	1471	60	NaN	-7.8199	26.933	-0.16599	-185.47	21.771	2.8227	99.114	-746.1	1145.6	-1.1264	871.72	1173.5	35.579	34.186	0	0	-0.25813	-1.3968	-27.584	-20.58	-4.2743	-1.9224	27.919	20.785	-4.5325	-3.3193	0.33534	0.20483	1621.2
14.71	1472	60	NaN	-7.8553	26.987	-0.19228	-185.47	21.772	2.8055	99.089	-746.01	1145.7	-1.1661	871.73	1173.5	34.832	33.481	0	0	-0.3836	-1.5212	-27.582	-20.578	-4.309	-1.9253	27.971	20.788	-4.6926	-3.4465	0.38969	0.2098	1621.1
14.72	1473	60	NaN	-7.8161	26.936	-0.19209	-185.46	21.756	2.7551	99.164	-746.11	1145.6	-1.2916	871.77	1173.6	34.984	31.985	0	0	-0.50005	-1.6367	-27.577	-20.574	-4.2631	-1.9047	27.924	20.768	-4.7632	-3.5413	0.3466	0.1943	1621.2
14.73	1474	60	NaN	-7.8608	26.983	-0.20575	-185.45	21.761	2.7671	99.095	-746.04	1145.7	-1.2642	871.78	1173.6	34.494	32.884	0	0	-0.52106	-1.6575	-27.574	-20.57	-4.3111	-1.9049	27.969	20.776	-4.8321	-3.5624	0.39498	0.20602	1621.2
14.74	1475	60	NaN	-7.8417	26.96	-0.18823	-185.45	21.758	2.7679	99.079	-746.11	1145.6	-1.2739	871.8	1173.6	35.752	32.878	0	0	-0.46906	-1.6059	-27.57	-20.567	-4.2925	-1.9052	27.946	20.772	-4.7615	-3.5111	0.37577	0.20509	1621.3
14.75	1476	60	NaN	-7.8169	26.933	-0.17604	-185.46	21.756	2.7623	99.1	-746.16	1145.6	-1.2977	871.83	1173.6	34.559	32.531	0	0	-0.5478	-1.684	-27.569	-20.565	-4.2662	-1.9059	27.92	20.768	-4.814	-3.5898	0.35109	0.20284	1621.3
14.76	1477	60	NaN	-7.8163	26.932	-0.18431	-185.46	21.764	2.7515	99.131	-746.15	1145.6	-1.332	871.8	1173.6	34.194	32.029	0	0	-0.5544	-1.6905	-27.566	-20.563	-4.2632	-1.9068	27.919	20.777	-4.8176	-3.5973	0.35301	0.21403	1621.3
14.77	1478	60	NaN	-7.8178	26.923	-0.19508	-185.47	21.78	2.7485	99.159	-746.15	1145.6	-1.3454	871.75	1173.6	35.246	33.614	0	0	-0.47211	-1.609	-27.562	-20.558	-4.2631	-1.9116	27.911	20.792	-4.7353	-3.5206	0.3491	0.23422	1621.3
14.78	1479	60	NaN	-7.8297	26.909	-0.19083	-185.5	21.778	2.8757	99.139	-746.15	1145.6	-0.98988	871.8	1173.5	35.478	32.493	0	0	-0.45721	-1.5942	-27.56	-20.556	-4.2884	-1.9538	27.894	20.792	-4.7456	-3.548	0.33472	0.23613	1621.3
14.79	1480	60	NaN	-7.8336	26.911	-0.18598	-185.5	21.777	2.8562	99.133	-746.13	1145.6	-1.0403	871.81	1173.5	35.704	31.992	0	0	-0.43665	-1.5738	-27.558	-20.554	-4.2907	-1.9531	27.896	20.792	-4.7274	-3.5269	0.33794	0.23758	1621.3
14.8	1481	60	NaN	-7.8751	26.95	-0.21264	-185.49	21.792	2.8229	99.145	-746.03	1145.7	-1.1388	871.78	1173.5	36.519	32.917	0	0	-0.37624	-1.5139	-27.557	-20.554	-4.328	-1.9473	27.934	20.807	-4.7043	-3.4612	0.37714	0.25376	1621.2
14.81	1482	60	NaN	-7.8678	26.941	-0.19678	-185.49	21.798	2.8128	99.131	-746.04	1145.7	-1.1779	871.78	1173.5	32.919	30.69	0	0	-0.34404	-1.482	-27.556	-20.552	-4.3198	-1.9444	27.926	20.813	-4.6639	-3.4264	0.37028	0.26044	1621.2
14.82	1483	60	NaN	-7.8441	26.907	-0.16903	-185.48	21.794	2.7979	99.129	-746.1	1145.6	-1.2239	871.8	1173.5	36.303	33.686	0	0	-0.31674	-1.4549	-27.555	-20.551	-4.2948	-1.9341	27.894	20.807	-4.6115	-3.3891	0.33951	0.25625	1621.3
14.83	1484	60	NaN	-7.8602	26.902	-0.17779	-185.47	21.794	2.7577	99.165	-746.08	1145.6	-1.3277	871.82	1173.6	36.766	31.849	0	0	-0.1926	-1.3319	-27.554	-20.551	-4.3059	-1.9177	27.89	20.805	-4.4985	-3.2496	0.33562	0.25466	1621.3
14.84	1485	60	NaN	-7.8632	26.899	-0.16981	-185.49	21.806	2.7615	99.152	-746.08	1145.6	-1.3111	871.8	1173.6	35.048	31.433	0	0	-0.18417	-1.3235	-27.555	-20.551	-4.3099	-1.9393	27.886	20.819	-4.4941	-3.2628	0.33146	0.2676	1621.2
14.85	1486	60	NaN	-7.9074	26.954	-0.17638	-185.5	21.797	2.8092	99.126	-745.93	1145.7	-1.1877	871.82	1173.5	34.886	31.034	0	0	-0.23483	-1.3738	-27.556	-20.552	-4.3591	-1.9472	27.938	20.813	-4.5939	-3.3209	0.38226	0.26054	1621.1
14.86	1487	60	NaN	-7.92	26.957	-0.17491	-185.49	21.796	2.8356	99.144	-745.89	1145.7	-1.1392	871.82	1173.5	36.747	32.676	0	0	-0.11416	-1.2541	-27.559	-20.555	-4.3728	-1.9412	27.941	20.811	-4.487	-3.1954	0.38289	0.25649	1621.1
14.87	1488	60	NaN	-7.9239	26.953	-0.18797	-185.48	21.808	2.8234	99.231	-745.86	1145.7	-1.1972	871.78	1173.5	35.592	32.372	0	0	0.012902	-1.1282	-27.562	-20.558	-4.3714	-1.926	27.938	20.823	-4.3585	-3.0542	0.37616	0.26499	1621
14.88	1489	60	NaN	-7.9253	26.951	-0.19819	-185.48	21.818	2.8113	99.31	-745.82	1145.7	-1.2414	871.76	1173.5	34.128	33.368	0	0	0.16427	-0.97813	-27.565	-20.562	-4.3683	-1.9206	27.936	20.832	-4.204	-2.8987	0.37074	0.27051	1620.9
14.89	1490	60	NaN	-7.9227	26.947	-0.18365	-185.49	21.812	2.819	99.307	-745.81	1145.7	-1.2169	871.78	1173.5	36.477	32.387	0	0	0.29625	-0.84731	-27.571	-20.567	-4.3667	-1.9311	27.933	20.826	-4.0704	-2.7784	0.36146	0.25907	1621
14.9	1491	60	NaN	-7.9132	26.941	-0.14298	-185.49	21.794	2.8152	99.229	-745.85	1145.7	-1.2286	871.83	1173.5	34.61	31.378	0	0	0.40225	-0.74223	-27.578	-20.574	-4.3597	-1.9363	27.925	20.811	-3.9575	-2.6785	0.34684	0.23621	1621
14.91	1492	60	NaN	-7.9057	26.95	-0.13177	-185.45	21.789	2.7871	99.267	-745.81	1145.7	-1.3416	871.83	1173.5	34.801	33.513	0	0	0.43586	-0.70892	-27.585	-20.582	-4.3468	-1.8886	27.935	20.804	-3.9109	-2.5975	0.3497	0.22284	1621
14.92	1493	60	NaN	-7.9038	26.955	-0.11571	-185.46	21.811	2.8192	99.268	-745.8	1145.7	-1.2643	871.75	1173.5	34.991	34.873	0	0	0.63769	-0.50885	-27.596	-20.592	-4.3474	-1.9002	27.94	20.827	-3.7097	-2.4091	0.34353	0.23451	1620.9
14.93	1494	60	NaN	-7.8978	26.958	-0.11519	-185.46	21.809	2.7913	99.312	-745.8	1145.7	-1.3241	871.73	1173.5	36.897	33.529	0	0	0.91887	-0.23012	-27.608	-20.605	-4.3377	-1.9046	27.941	20.825	-3.4189	-2.1347	0.33297	0.2208	1620.9
14.94	1495	60	NaN	-7.894	26.962	-0.10751	-185.46	21.809	2.7527	99.324	-745.81	1145.7	-1.4129	871.72	1173.5	33.054	32.002	0	0	1.2	0.048605	-27.621	-20.617	-4.3303	-1.8924	27.946	20.825	-3.1302	-1.8438	0.32506	0.20834	1620.9
14.95	1496	60	NaN	-7.8938	26.965	-0.095457	-185.45	21.814	2.7688	99.313	-745.82	1145.7	-1.3602	871.7	1173.5	36.09	33.468	0	0	1.4107	0.25746	-27.631	-20.628	-4.3323	-1.8866	27.948	20.83	-2.9216	-1.6292	0.31678	0.20265	1620.9
14.96	1497	60	NaN	-7.8924	26.961	-0.099762	-185.46	21.805	2.84	99.35	-745.84	1145.7	-1.1562	871.71	1173.5	36.469	32.075	0	0	1.4484	0.29483	-27.639	-20.635	-4.3369	-1.9058	27.942	20.823	-2.8884	-1.6109	0.30395	0.18803	1620.9
14.97	1498	60	NaN	-7.8868	26.969	-0.094775	-185.44	21.804	2.7713	99.363	-745.84	1145.7	-1.3421	871.69	1173.5	34.902	33.548	0	0	1.1676	0.016471	-27.647	-20.643	-4.3243	-1.8753	27.951	20.822	-3.1566	-1.8588	0.30378	0.17812	1620.9
14.98	1499	60	NaN	-7.8824	26.968	-0.092898	-185.46	21.816	2.7773	99.388	-745.86	1145.7	-1.3176	871.65	1173.5	35.702	33.887	0	0	0.95492	-0.19438	-27.656	-20.652	-4.3198	-1.8973	27.95	20.834	-3.3648	-2.0917	0.29413	0.18195	1620.9
14.99	1500	60	NaN	-7.8762	26.975	-0.077633	-185.47	21.817	2.803	99.36	-745.89	1145.7	-1.2221	871.62	1173.5	34.519	33.497	0	0	1.1529	0.0018494	-27.665	-20.661	-4.318	-1.909	27.956	20.836	-3.1651	-1.9071	0.2906	0.17476	1620.9
15	1501	60	NaN	-7.8765	26.989	-0.078934	-185.47	21.809	2.8098	99.37	-745.88	1145.8	-1.1817	871.61	1173.5	35.866	31.363	0	0	1.3508	0.19808	-27.674	-20.67	-4.3193	-1.9121	27.969	20.829	-2.9685	-1.714	0.2951	0.15826	1620.9
15.01	1502	60	NaN	-7.8773	27	-0.090898	-185.47	21.8	2.7894	99.41	-745.86	1145.8	-1.2227	871.6	1173.5	38.25	34.016	0	0	1.5488	0.39431	-27.683	-20.679	-4.3171	-1.9111	27.98	20.82	-2.7683	-1.5167	0.29706	0.14109	1620.8
15.02	1503	60	NaN	-7.8728	27	-0.091733	-185.47	21.797	2.7656	99.423	-745.9	1145.8	-1.2724	871.58	1173.5	35.405	31.991	0	0	1.7468	0.59054	-27.692	-20.688	-4.3104	-1.9119	27.98	20.817	-2.5637	-1.3214	0.28787	0.12875	1620.8
15.03	1504	60	NaN	-7.8759	26.999	-0.076409	-185.48	21.791	2.7859	99.375	-745.97	1145.8	-1.1908	871.57	1173.5	35.25	34.046	0	0	1.9447	0.78677	-27.701	-20.697	-4.3183	-1.9244	27.979	20.811	-2.3735	-1.1377	0.27748	0.11378	1620.9
15.04	1505	60	NaN	-7.8736	27.007	-0.088789	-185.46	21.777	2.7307	99.418	-745.96	1145.8	-1.3302	871.57	1173.5	35.682	33.704	0	0	2.1427	0.983	-27.71	-20.706	-4.3096	-1.9009	27.986	20.797	-2.1669	-0.91785	0.27644	0.090592	1620.9
15.05	1506	60	NaN	-7.8715	27.009	-0.092635	-185.48	21.786	2.7495	99.448	-745.97	1145.8	-1.263	871.53	1173.5	36.537	32.205	0	0	2.6298	1.4659	-27.704	-20.7	-4.3087	-1.916	27.988	20.806	-1.6788	-0.45014	0.28438	0.10615	1620.9
15.06	1507	60	NaN	-7.8686	27.016	-0.10834	-185.49	21.781	2.7665	99.505	-745.98	1145.8	-1.1954	871.51	1173.5	36.096	32.03	0	0	3.0142	1.8469	-27.699	-20.695	-4.306	-1.9311	27.994	20.802	-1.2919	-0.084252	0.29506	0.10685	1620.9
15.07	1508	60	NaN	-7.8682	27.022	-0.11476	-185.5	21.763	2.7781	99.538	-745.99	1145.8	-1.1477	871.53	1173.4	38.112	33.289	0	0	3.1191	1.9509	-27.702	-20.699	-4.3063	-1.9379	28	20.786	-1.1872	0.013015	0.29748	0.087093	1620.9
15.08	1509	60	NaN	-7.8686	27.024	-0.099142	-185.5	21.752	2.7781	99.519	-746.02	1145.8	-1.1443	871.56	1173.4	35.853	32.963	0	0	3.1455	1.9771	-27.704	-20.7	-4.3076	-1.9369	28.001	20.775	-1.1621	0.040134	0.2974	0.074591	1620.9
15.09	1510	60	NaN	-7.8617	27.026	-0.08151	-185.49	21.766	2.7366	99.501	-746.02	1145.8	-1.2626	871.51	1173.5	37.146	31.448	0	0	3.166	1.9974	-27.704	-20.7	-4.2971	-1.9276	28.004	20.788	-1.1311	0.069779	0.3005	0.088013	1620.9
15.1	1511	60	NaN	-7.8623	27.034	-0.093767	-185.49	21.778	2.7471	99.562	-746.01	1145.8	-1.2251	871.46	1173.5	37.075	33.589	0	0	3.2049	2.036	-27.7	-20.696	-4.2967	-1.926	28.012	20.8	-1.0918	0.10997	0.31251	0.1038	1620.8
15.11	1512	60	NaN	-7.8641	27.034	-0.12502	-185.47	21.763	2.7161	99.693	-746	1145.8	-1.3053	871.5	1173.5	36.954	32.204	0	0	3.2285	2.0593	-27.695	-20.691	-4.2911	-1.8995	28.013	20.784	-1.0627	0.15978	0.3183	0.092919	1620.9
15.12	1513	60	NaN	-7.8622	27.032	-0.11607	-185.49	21.764	2.7482	99.711	-746.02	1145.8	-1.2053	871.51	1173.5	39.634	30.985	0	0	3.2322	2.0631	-27.689	-20.685	-4.2921	-1.9159	28.01	20.786	-1.0599	0.14719	0.32154	0.10069	1620.9
15.13	1514	60	NaN	-7.8249	26.997	-0.055342	-185.49	21.775	2.7471	99.643	-746.11	1145.8	-1.1986	871.47	1173.5	39.699	31.825	0	0	3.162	1.9935	-27.681	-20.677	-4.2577	-1.9222	27.976	20.796	-1.0957	0.071268	0.29504	0.1185	1621
15.14	1515	60	NaN	-7.7768	26.954	-0.0017959	-185.48	21.779	2.7162	99.619	-746.21	1145.7	-1.2794	871.46	1173.5	40.41	32.355	0	0	3.2038	2.0349	-27.669	-20.665	-4.2077	-1.9084	27.936	20.798	-1.004	0.12647	0.26663	0.1327	1621.1
15.15	1516	60	NaN	-7.772	26.96	-0.028188	-185.48	21.769	2.7422	99.744	-746.16	1145.7	-1.2052	871.51	1173.5	36.862	33.637	0	0	3.402	2.2314	-27.651	-20.648	-4.2011	-1.913	27.941	20.788	-0.79908	0.31833	0.28944	0.14077	1621.1
15.16	1517	60	NaN	-7.7742	26.968	-0.05762	-185.51	21.783	2.7641	99.792	-746.1	1145.7	-1.1397	871.47	1173.4	37.633	34.145	0	0	2.9989	1.8318	-27.642	-20.638	-4.2037	-1.9399	27.95	20.801	-1.2048	-0.10816	0.30771	0.16292	1620.9
15.17	1518	60	NaN	-7.7622	26.95	0.011045	-185.48	21.785	2.7261	99.643	-746.18	1145.7	-1.2534	871.47	1173.5	40.316	33.167	0	0	2.7098	1.5452	-27.633	-20.629	-4.1932	-1.9126	27.932	20.803	-1.4834	-0.36743	0.29836	0.17387	1621
15.18	1519	60	NaN	-7.7631	26.95	-0.0018583	-185.5	21.783	2.7555	99.715	-746.16	1145.7	-1.1723	871.47	1173.4	36.493	31.629	0	0	2.6797	1.5154	-27.624	-20.62	-4.1944	-1.9292	27.931	20.802	-1.5147	-0.41381	0.30749	0.18174	1621
15.19	1520	60	NaN	-7.7671	26.955	-0.032455	-185.5	21.782	2.7296	99.84	-746.11	1145.7	-1.2441	871.47	1173.5	39.18	32.918	0	0	2.4599	1.2975	-27.608	-20.604	-4.1912	-1.9215	27.937	20.8	-1.7313	-0.62398	0.32949	0.19558	1621
15.2	1521	60	NaN	-7.7661	26.954	-0.020229	-185.49	21.777	2.708	99.837	-746.1	1145.7	-1.3031	871.46	1173.5	38.993	34.733	0	0	2.0594	0.90051	-27.587	-20.583	-4.1883	-1.9156	27.936	20.795	-2.1288	-1.0151	0.34997	0.21202	1621
15.21	1522	60	NaN	-7.7599	26.945	0.038537	-185.52	21.765	2.7686	99.685	-746.14	1145.7	-1.1284	871.49	1173.4	35.94	33.074	0	0	1.659	0.50353	-27.565	-20.561	-4.1937	-1.9496	27.924	20.786	-2.5348	-1.4461	0.35917	0.22445	1621
15.22	1523	60	NaN	-7.7582	26.938	0.056646	-185.52	21.763	2.7842	99.656	-746.16	1145.7	-1.0726	871.49	1173.4	37.365	31.803	0	0	1.5576	0.40302	-27.55	-20.546	-4.1951	-1.9566	27.917	20.784	-2.6375	-1.5536	0.36695	0.23819	1621
15.23	1524	60	NaN	-7.7567	26.94	0.044471	-185.5	21.754	2.7012	99.711	-746.12	1145.7	-1.2912	871.49	1173.5	39.379	32.046	0	0	1.7618	0.60549	-27.541	-20.537	-4.1838	-1.9263	27.92	20.774	-2.422	-1.3208	0.37964	0.23668	1621
15.24	1525	60	NaN	-7.7614	26.939	0.030996	-185.5	21.755	2.72	99.762	-746.12	1145.7	-1.2339	871.48	1173.5	38.134	32.698	0	0	1.3987	0.24548	-27.517	-20.514	-4.1888	-1.9301	27.919	20.775	-2.7901	-1.6846	0.4016	0.26113	1621
15.25	1526	60	NaN	-7.7656	26.936	0.042796	-185.49	21.753	2.6997	99.75	-746.12	1145.7	-1.2895	871.48	1173.5	36.396	32.557	0	0	1.2127	0.061121	-27.496	-20.492	-4.1914	-1.916	27.917	20.772	-2.9787	-1.8549	0.42052	0.27991	1621
15.26	1527	60	NaN	-7.7693	26.935	0.036186	-185.48	21.752	2.6728	99.784	-746.11	1145.7	-1.3615	871.48	1173.5	39.758	32.609	0	0	1.2248	0.073094	-27.477	-20.474	-4.1914	-1.9003	27.916	20.771	-2.9666	-1.8272	0.43865	0.29708	1621
15.27	1528	60	NaN	-7.7729	26.939	0.0082604	-185.49	21.755	2.6919	99.86	-746.07	1145.7	-1.2973	871.46	1173.5	37.148	32.021	0	0	1.1627	0.011629	-27.458	-20.454	-4.1944	-1.9107	27.92	20.774	-3.0316	-1.8991	0.46244	0.31986	1620.9
15.28	1529	60	NaN	-7.7735	26.952	0.028588	-185.52	21.754	2.738	99.785	-746.05	1145.7	-1.1456	871.47	1173.4	36.548	32.309	0	0	1.0334	-0.11655	-27.437	-20.433	-4.203	-1.9475	27.931	20.775	-3.1695	-2.0641	0.49392	0.34161	1620.9
15.29	1530	60	NaN	-7.7777	26.951	0.035376	-185.5	21.741	2.6775	99.747	-746.06	1145.8	-1.308	871.49	1173.4	36.013	33.025	0	0	0.69376	-0.45327	-27.412	-20.408	-4.2029	-1.9263	27.929	20.762	-3.5091	-2.3796	0.51725	0.35391	1620.9
15.3	1531	60	NaN	-7.7814	26.946	0.010211	-185.5	21.741	2.6926	99.815	-746.07	1145.8	-1.2661	871.51	1173.4	36.875	33.554	0	0	0.55091	-0.59487	-27.392	-20.388	-4.2056	-1.9249	27.925	20.763	-3.6547	-2.5198	0.53302	0.37477	1621
15.31	1532	60	NaN	-7.7782	26.94	0.0089991	-185.49	21.753	2.6674	99.806	-746.11	1145.8	-1.3515	871.48	1173.4	35.798	34.202	0	0	0.54823	-0.59752	-27.374	-20.37	-4.1998	-1.9156	27.918	20.775	-3.6516	-2.5131	0.54385	0.40481	1621
15.32	1533	60	NaN	-7.7685	26.938	0.018423	-185.5	21.762	2.6565	99.763	-746.14	1145.8	-1.3912	871.46	1173.4	37.672	30.823	0	0	0.45031	-0.69459	-27.355	-20.351	-4.1902	-1.9206	27.915	20.785	-3.7399	-2.6152	0.5598	0.43323	1621
15.33	1534	60	NaN	-7.7626	26.943	0.0015874	-185.51	21.764	2.6754	99.8	-746.13	1145.8	-1.3383	871.47	1173.4	36.763	32.456	0	0	0.37013	-0.77407	-27.344	-20.34	-4.185	-1.9357	27.92	20.788	-3.8148	-2.7097	0.57627	0.44789	1621
15.34	1535	60	NaN	-7.7796	26.962	-0.061266	-185.52	21.772	2.6892	99.958	-746.06	1145.8	-1.3086	871.47	1173.4	38.157	31.168	0	0	0.30407	-0.83956	-27.338	-20.334	-4.1972	-1.9383	27.94	20.795	-3.8931	-2.7778	0.60169	0.46084	1620.9
15.35	1536	60	NaN	-7.8419	27.026	-0.091071	-185.54	21.789	2.7113	99.941	-746	1145.9	-1.2954	871.44	1173.4	35.61	30.792	0	0	0.23679	-0.90625	-27.333	-20.33	-4.2604	-1.9593	27.998	20.816	-4.0236	-2.8655	0.66518	0.48663	1620.8
15.36	1537	60	NaN	-7.8435	27.03	-0.094789	-185.51	21.794	2.6998	99.93	-746.03	1145.9	-1.3788	871.42	1173.4	36.66	31.956	0	0	0.18302	-0.95955	-27.329	-20.326	-4.2595	-1.9295	28.003	20.82	-4.0765	-2.889	0.67361	0.49457	1620.9
15.37	1538	60	NaN	-7.8397	27.037	-0.10159	-185.52	21.798	2.7617	99.948	-746.05	1145.9	-1.2404	871.41	1173.4	38.069	32.462	0	0	0.20182	-0.94091	-27.328	-20.324	-4.26	-1.9431	28.009	20.826	-4.0581	-2.884	0.68128	0.5018	1620.9
15.38	1539	60	NaN	-7.7852	26.998	-0.047725	-185.53	21.799	2.7968	99.862	-746.2	1145.9	-1.1687	871.41	1173.4	35.188	33.727	0	0	0.23041	-0.91257	-27.328	-20.324	-4.2113	-1.9568	27.971	20.826	-3.9809	-2.8694	0.64326	0.50239	1621
15.39	1540	60	NaN	-7.7596	26.985	-0.015449	-185.52	21.8	2.789	99.794	-746.3	1145.9	-1.2228	871.4	1173.4	37.13	32.782	0	0	0.28441	-0.85904	-27.328	-20.325	-4.1864	-1.9468	27.959	20.827	-3.902	-2.8058	0.63034	0.50225	1621.1
15.4	1541	60	NaN	-7.8205	27.052	-0.080997	-185.5	21.805	2.7789	99.888	-746.19	1145.9	-1.289	871.36	1173.4	36.919	32.005	0	0	0.46089	-0.6841	-27.328	-20.324	-4.2414	-1.9215	28.024	20.833	-3.7805	-2.6056	0.69556	0.50843	1620.9
15.41	1542	60	NaN	-7.824	27.062	-0.12409	-185.5	21.808	2.8011	100.02	-746.2	1145.9	-1.2408	871.33	1173.4	37.594	34.476	0	0	0.59805	-0.54814	-27.329	-20.325	-4.2419	-1.9197	28.035	20.835	-3.6439	-2.4678	0.70568	0.50958	1620.9
15.42	1543	60	NaN	-7.8243	27.062	-0.1088	-185.49	21.803	2.7552	99.959	-746.26	1145.9	-1.3703	871.3	1173.5	37.134	32.777	0	0	0.71219	-0.435	-27.331	-20.327	-4.2398	-1.9092	28.035	20.83	-3.5276	-2.3442	0.70443	0.50307	1621
15.43	1544	60	NaN	-7.8223	27.058	-0.1006	-185.49	21.799	2.7567	99.936	-746.31	1145.9	-1.3694	871.29	1173.5	35.831	32.653	0	0	0.8336	-0.31464	-27.333	-20.329	-4.2387	-1.9061	28.03	20.826	-3.4051	-2.2208	0.69749	0.49746	1621
15.44	1545	60	NaN	-7.8176	27.058	-0.089938	-185.48	21.786	2.7716	99.896	-746.35	1145.9	-1.3356	871.31	1173.4	35.966	32.53	0	0	0.94364	-0.20556	-27.335	-20.331	-4.2368	-1.9013	28.03	20.814	-3.2931	-2.1069	0.69529	0.48259	1621.1
15.45	1546	60	NaN	-7.8233	27.063	-0.10106	-185.48	21.777	2.7559	99.921	-746.37	1145.9	-1.3811	871.31	1173.5	37.071	33.551	0	0	1.0074	-0.14233	-27.338	-20.334	-4.24	-1.892	28.036	20.805	-3.2326	-2.0343	0.69803	0.47067	1621.1
15.46	1547	60	NaN	-7.8414	27.066	-0.1271	-185.47	21.775	2.7148	99.993	-746.39	1145.9	-1.4857	871.29	1173.5	35.725	32.917	0	0	1.0904	-0.060114	-27.341	-20.337	-4.2519	-1.8831	28.039	20.802	-3.1615	-1.9432	0.69801	0.46411	1621.1
15.47	1548	60	NaN	-7.855	27.059	-0.1178	-185.47	21.759	2.7158	99.945	-746.45	1145.9	-1.4698	871.29	1173.4	37.02	32.514	0	0	1.1696	0.018381	-27.345	-20.341	-4.2679	-1.8856	28.031	20.787	-3.0983	-1.8672	0.68634	0.44603	1621.1
15.48	1549	60	NaN	-7.8653	27.064	-0.14018	-185.49	21.749	2.7571	99.993	-746.46	1145.9	-1.3304	871.31	1173.4	36.905	32.521	0	0	1.2073	0.055747	-27.349	-20.345	-4.2815	-1.9032	28.035	20.778	-3.0742	-1.8475	0.68598	0.43247	1621.2
15.49	1550	60	NaN	-7.8754	27.069	-0.15184	-185.48	21.756	2.711	100	-746.46	1145.9	-1.4604	871.28	1173.4	35.444	30.7	0	0	1.2771	0.12499	-27.352	-20.348	-4.2867	-1.8902	28.041	20.784	-3.0096	-1.7652	0.68882	0.43582	1621.2
15.5	1551	60	NaN	-7.8842	27.076	-0.15629	-185.48	21.751	2.7121	100	-746.45	1145.9	-1.4462	871.3	1173.4	37.507	33.117	0	0	1.3602	0.2074	-27.355	-20.351	-4.296	-1.8923	28.049	20.778	-2.9357	-1.6849	0.69412	0.42761	1621.2
15.51	1552	60	NaN	-7.8606	27.05	-0.13749	-185.49	21.738	2.7195	100.01	-746.51	1145.9	-1.4124	871.34	1173.4	38.079	32.652	0	0	1.3635	0.21059	-27.358	-20.354	-4.2735	-1.9048	28.023	20.765	-2.9101	-1.6942	0.66499	0.41125	1621.3
15.52	1553	60	NaN	-7.8454	27.027	-0.11892	-185.5	21.734	2.7104	99.992	-746.54	1145.8	-1.4367	871.36	1173.4	35.017	34.337	0	0	1.3386	0.18594	-27.361	-20.357	-4.2582	-1.9158	28.001	20.76	-2.9196	-1.7299	0.64046	0.40334	1621.3
15.53	1554	60	NaN	-7.901	27.075	-0.1373	-185.5	21.748	2.703	99.928	-746.44	1145.9	-1.4743	871.34	1173.4	36.924	31.965	0	0	1.3423	0.18967	-27.363	-20.36	-4.3144	-1.9183	28.047	20.777	-2.972	-1.7287	0.68368	0.41713	1621.2
15.54	1555	60	NaN	-7.9134	27.072	-0.1377	-185.5	21.768	2.7019	99.906	-746.42	1145.9	-1.5044	871.3	1173.4	35.808	32.739	0	0	1.334	0.18144	-27.366	-20.363	-4.3264	-1.9156	28.044	20.796	-2.9924	-1.7342	0.67796	0.43314	1621.1
15.55	1556	60	NaN	-7.8412	27.004	-0.093902	-185.51	21.761	2.7451	99.919	-746.54	1145.8	-1.4054	871.35	1173.4	35.599	34.387	0	0	1.3206	0.16809	-27.369	-20.366	-4.2575	-1.9236	27.978	20.787	-2.9369	-1.7555	0.60898	0.42121	1621.3
15.56	1557	60	NaN	-7.8258	26.983	-0.0787	-185.51	21.761	2.7553	99.908	-746.56	1145.8	-1.395	871.37	1173.4	36.539	33.272	0	0	1.3018	0.14944	-27.373	-20.369	-4.243	-1.9283	27.958	20.786	-2.9413	-1.7788	0.58577	0.41683	1621.3
15.57	1558	60	NaN	-7.8641	27.013	-0.098242	-185.51	21.771	2.758	99.886	-746.48	1145.8	-1.4116	871.36	1173.4	35.511	32.035	0	0	1.2883	0.13607	-27.375	-20.372	-4.2813	-1.9273	27.987	20.797	-2.993	-1.7912	0.61159	0.42519	1621.2
15.58	1559	60	NaN	-7.8779	27.024	-0.11623	-185.51	21.781	2.7612	99.901	-746.43	1145.8	-1.4289	871.36	1173.4	35.627	32.893	0	0	1.2763	0.12417	-27.378	-20.375	-4.2939	-1.9232	27.998	20.807	-3.0176	-1.799	0.61938	0.4321	1621.2
15.59	1560	60	NaN	-7.8281	26.978	-0.1052	-185.51	21.782	2.7559	99.946	-746.49	1145.8	-1.4659	871.37	1173.4	36.965	32.585	0	0	1.2616	0.10958	-27.381	-20.377	-4.2413	-1.9184	27.954	20.806	-2.9798	-1.8089	0.57302	0.42883	1621.3
15.6	1561	60	NaN	-7.832	26.979	-0.10169	-185.5	21.793	2.7299	99.884	-746.47	1145.8	-1.5669	871.37	1173.4	35.326	32.968	0	0	1.2248	0.073181	-27.384	-20.38	-4.2438	-1.9113	27.955	20.816	-3.019	-1.8381	0.5714	0.436	1621.3
15.61	1562	60	NaN	-7.8313	26.979	-0.098055	-185.49	21.813	2.7264	99.831	-746.43	1145.8	-1.6022	871.35	1173.4	36.563	33.406	0	0	1.1535	0.0024569	-27.388	-20.385	-4.2436	-1.8977	27.957	20.835	-3.0901	-1.8952	0.56843	0.45071	1621.2
15.62	1563	60	NaN	-7.8799	27.024	-0.13067	-185.48	21.8	2.758	99.784	-746.31	1145.8	-1.5238	871.42	1173.4	37.032	30.99	0	0	2.2464	1.0858	-27.374	-20.37	-4.2966	-1.9014	27.999	20.825	-2.0502	-0.81562	0.62482	0.45492	1621.1
15.63	1564	60	NaN	-7.9077	27.041	-0.15763	-185.48	21.797	2.7577	99.761	-746.26	1145.9	-1.533	871.45	1173.4	36.075	32.629	0	0	3.0186	1.8513	-27.364	-20.36	-4.3247	-1.9002	28.014	20.825	-1.3061	-0.048915	0.64993	0.46452	1621.1
15.64	1565	60	NaN	-7.8932	27.01	-0.14992	-185.48	21.81	2.7516	99.711	-746.31	1145.8	-1.569	871.43	1173.4	35.584	32.077	0	0	2.9622	1.7954	-27.366	-20.362	-4.3108	-1.8971	27.984	20.836	-1.3486	-0.10169	0.61769	0.47406	1621.1
15.65	1566	60	NaN	-7.8743	26.976	-0.13506	-185.48	21.827	2.7601	99.635	-746.35	1145.8	-1.5831	871.41	1173.4	35.481	32.251	0	0	2.9312	1.7646	-27.367	-20.364	-4.2942	-1.8954	27.952	20.851	-1.363	-0.13083	0.5843	0.48769	1621.2
15.66	1567	60	NaN	-7.9218	27.022	-0.18635	-185.47	21.838	2.759	99.617	-746.19	1145.9	-1.6394	871.4	1173.4	37.075	33.473	0	0	2.9041	1.7378	-27.369	-20.365	-4.3399	-1.8897	27.996	20.865	-1.4357	-0.15182	0.62746	0.49959	1621
15.67	1568	60	NaN	-7.9281	27.022	-0.19007	-185.47	21.83	2.8013	99.573	-746.16	1145.9	-1.5485	871.44	1173.4	36.727	32.128	0	0	2.8925	1.7263	-27.372	-20.368	-4.351	-1.8938	27.995	20.857	-1.4585	-0.16748	0.62327	0.48885	1621
15.68	1569	60	NaN	-7.892	26.957	-0.16981	-185.47	21.843	2.7964	99.542	-746.26	1145.8	-1.6057	871.42	1173.4	35.633	31.26	0	0	2.8348	1.669	-27.373	-20.37	-4.3142	-1.8901	27.934	20.867	-1.4794	-0.22104	0.56068	0.49709	1621.1
15.69	1570	60	NaN	-7.8887	26.935	-0.18142	-185.47	21.836	2.7866	99.542	-746.27	1145.8	-1.6613	871.44	1173.4	34.243	32.062	0	0	2.7214	1.5567	-27.374	-20.37	-4.309	-1.8907	27.912	20.859	-1.5876	-0.33409	0.53877	0.48883	1621.1
15.7	1571	60	NaN	-7.8954	26.926	-0.18197	-185.48	21.829	2.7868	99.493	-746.26	1145.8	-1.6831	871.45	1173.4	33.5	32.366	0	0	2.6445	1.4805	-27.376	-20.373	-4.3166	-1.8974	27.902	20.853	-1.6721	-0.41688	0.52574	0.48025	1621.1
15.71	1572	60	NaN	-7.8995	26.909	-0.17066	-185.48	21.832	2.7936	99.424	-746.27	1145.8	-1.689	871.45	1173.4	35.3	33.863	0	0	2.5197	1.3567	-27.379	-20.375	-4.323	-1.905	27.885	20.856	-1.8033	-0.54828	0.50657	0.48089	1621.1
15.72	1573	60	NaN	-7.9093	26.894	-0.18438	-185.48	21.836	2.7941	99.432	-746.26	1145.7	-1.7173	871.45	1173.4	34.956	33.177	0	0	2.3321	1.1708	-27.38	-20.377	-4.3315	-1.9063	27.871	20.859	-1.9994	-0.7355	0.49076	0.48197	1621.1
15.73	1574	60	NaN	-7.9167	26.884	-0.20212	-185.48	21.852	2.7875	99.441	-746.22	1145.7	-1.7836	871.39	1173.4	34.694	34.11	0	0	2.2236	1.0632	-27.384	-20.38	-4.3359	-1.8999	27.862	20.873	-2.1124	-0.83668	0.4784	0.49348	1621
15.74	1575	60	NaN	-7.9299	26.877	-0.18756	-185.48	21.847	2.7871	99.368	-746.2	1145.7	-1.8283	871.39	1173.4	35.522	30.937	0	0	2.1222	0.9627	-27.387	-20.383	-4.3501	-1.8993	27.856	20.868	-2.2279	-0.93658	0.46881	0.4846	1621
15.75	1576	60	NaN	-7.9406	26.866	-0.19537	-185.48	21.84	2.7569	99.371	-746.2	1145.7	-1.9332	871.39	1173.4	37.1	31.596	0	0	2.0434	0.88461	-27.39	-20.386	-4.357	-1.8921	27.845	20.86	-2.3136	-1.0074	0.45544	0.47416	1621
15.76	1577	60	NaN	-7.9432	26.862	-0.19843	-185.47	21.847	2.7422	99.38	-746.18	1145.7	-1.9955	871.35	1173.4	34.253	32.451	0	0	1.8552	0.69802	-27.392	-20.388	-4.357	-1.8834	27.842	20.867	-2.5018	-1.1854	0.44961	0.47874	1620.9
15.77	1578	60	NaN	-7.9412	26.862	-0.19637	-185.46	21.854	2.7476	99.389	-746.14	1145.7	-2.0184	871.3	1173.4	34.346	32.073	0	0	1.5734	0.41866	-27.394	-20.39	-4.3537	-1.8738	27.843	20.873	-2.7804	-1.4552	0.4487	0.48313	1620.9
15.78	1579	60	NaN	-7.94	26.86	-0.19764	-185.45	21.846	2.7558	99.409	-746.11	1145.7	-2.0438	871.3	1173.4	35.99	32.854	0	0	1.3187	0.1662	-27.396	-20.392	-4.3508	-1.8655	27.841	20.865	-3.0321	-1.6993	0.4446	0.47248	1620.8
15.79	1580	60	NaN	-7.9388	26.856	-0.19118	-185.46	21.848	2.7631	99.401	-746.1	1145.7	-2.0476	871.28	1173.4	35.091	32.152	0	0	1.0749	-0.075458	-27.397	-20.393	-4.3497	-1.8685	27.838	20.866	-3.2748	-1.944	0.44066	0.47308	1620.8
15.8	1581	60	NaN	-7.9968	26.909	-0.22102	-185.41	21.81	2.8395	99.411	-745.97	1145.7	-1.9437	871.31	1173.4	35.941	34.963	0	0	0.84213	-0.30619	-27.397	-20.393	-4.4108	-1.8233	27.887	20.832	-3.5687	-2.1295	0.48993	0.4388	1620.7
15.81	1582	60	NaN	-7.9965	26.919	-0.20987	-185.43	21.828	2.8254	99.371	-745.95	1145.8	-1.9509	871.3	1173.4	37.76	31.647	0	0	0.6858	-0.46115	-27.397	-20.393	-4.4116	-1.8408	27.897	20.85	-3.7258	-2.302	0.50032	0.45702	1620.7
15.82	1583	60	NaN	-7.9661	26.883	-0.20002	-185.43	21.834	2.8339	99.421	-746.02	1145.7	-1.9479	871.28	1173.4	35.597	31.855	0	0	0.51163	-0.6338	-27.397	-20.393	-4.3796	-1.841	27.863	20.854	-3.868	-2.4748	0.4663	0.46089	1620.7
15.83	1584	60	NaN	-7.9454	26.854	-0.19725	-185.42	21.832	2.8389	99.478	-746.08	1145.6	-1.9789	871.27	1173.4	35.972	33.092	0	0	0.2106	-0.93221	-27.397	-20.393	-4.3559	-1.8283	27.836	20.85	-4.1453	-2.7605	0.43941	0.45719	1620.8
15.84	1585	60	NaN	-7.9466	26.857	-0.18788	-185.41	21.832	2.819	99.451	-746.07	1145.6	-2.0511	871.26	1173.4	36.082	33.947	0	0	-0.0070252	-1.1479	-27.396	-20.392	-4.3555	-1.8219	27.838	20.85	-4.3625	-2.9698	0.44265	0.45828	1620.7
15.85	1586	60	NaN	-7.9438	26.852	-0.15632	-185.41	21.824	2.8126	99.354	-746.11	1145.6	-2.0759	871.26	1173.4	35.342	32.893	0	0	-0.17131	-1.3108	-27.395	-20.391	-4.3553	-1.8201	27.832	20.843	-4.5266	-3.1308	0.43786	0.45238	1620.8
15.86	1587	60	NaN	-7.9455	26.854	-0.14022	-185.41	21.845	2.7618	99.302	-746.12	1145.6	-2.2309	871.2	1173.4	35.813	31.614	0	0	-0.32537	-1.4635	-27.392	-20.388	-4.3532	-1.813	27.836	20.863	-4.6786	-3.2765	0.44423	0.4742	1620.7
15.87	1588	60	NaN	-7.9436	26.856	-0.14491	-185.4	21.845	2.7763	99.314	-746.12	1145.6	-2.2146	871.2	1173.4	33.575	31.03	0	0	-0.6839	-1.8189	-27.389	-20.385	-4.3516	-1.8057	27.838	20.863	-5.0355	-3.6246	0.44866	0.47744	1620.7
15.88	1589	60	NaN	-7.9484	26.862	-0.17098	-185.39	21.844	2.8028	99.375	-746.11	1145.6	-2.1603	871.2	1173.4	36.497	32.675	0	0	-1.1502	-2.2812	-27.386	-20.382	-4.3561	-1.8017	27.844	20.862	-5.5063	-4.0828	0.45771	0.47969	1620.7
15.89	1590	60	NaN	-7.9508	26.867	-0.1699	-185.39	21.852	2.8029	99.353	-746.13	1145.6	-2.1699	871.18	1173.4	36.107	31.555	0	0	-1.3067	-2.4362	-27.383	-20.38	-4.3589	-1.7984	27.849	20.87	-5.6655	-4.2346	0.4655	0.49022	1620.7
15.9	1591	60	NaN	-7.9531	26.874	-0.15466	-185.39	21.86	2.7936	99.278	-746.15	1145.7	-2.1957	871.16	1173.4	34.837	32.566	0	0	-1.4639	-2.5921	-27.38	-20.377	-4.363	-1.7979	27.855	20.878	-5.8269	-4.39	0.47514	0.5016	1620.7
15.91	1592	60	NaN	-7.9659	26.885	-0.17615	-185.39	21.85	2.8134	99.29	-746.15	1145.7	-2.1357	871.18	1173.4	35.473	31.17	0	0	-1.6242	-2.751	-27.375	-20.371	-4.3774	-1.8023	27.866	20.869	-6.0017	-4.5533	0.49168	0.49855	1620.8
15.92	1593	60	NaN	-7.9802	26.882	-0.19438	-185.38	21.837	2.8037	99.316	-746.19	1145.7	-2.1715	871.2	1173.4	35.399	32.969	0	0	-1.791	-2.9164	-27.37	-20.366	-4.3897	-1.7936	27.863	20.856	-6.1808	-4.7099	0.49309	0.48954	1620.8
15.93	1594	60	NaN	-7.9857	26.895	-0.21665	-185.38	21.842	2.8092	99.342	-746.18	1145.7	-2.1534	871.18	1173.4	36.114	31.556	0	0	-1.9247	-3.0489	-27.366	-20.362	-4.3949	-1.7917	27.875	20.861	-6.3196	-4.8406	0.5097	0.49911	1620.8
15.94	1595	60	NaN	-7.988	26.907	-0.20651	-185.38	21.856	2.7826	99.279	-746.21	1145.7	-2.2259	871.15	1173.4	35.018	33.503	0	0	-1.8909	-3.0154	-27.363	-20.359	-4.3969	-1.7839	27.888	20.875	-6.2878	-4.7993	0.52484	0.5164	1620.8
15.95	1596	60	NaN	-7.9958	26.913	-0.20677	-185.38	21.864	2.777	99.236	-746.26	1145.7	-2.2169	871.15	1173.4	34.295	31.755	0	0	-1.8595	-2.9842	-27.36	-20.356	-4.4066	-1.7914	27.893	20.884	-6.2661	-4.7756	0.53358	0.52764	1620.8
15.96	1597	60	NaN	-8.0073	26.922	-0.2204	-185.39	21.864	2.7835	99.228	-746.3	1145.7	-2.1714	871.16	1173.4	32.535	34.084	0	0	-1.8156	-2.9407	-27.357	-20.353	-4.4201	-1.8048	27.902	20.884	-6.2357	-4.7455	0.54504	0.53095	1620.9
15.97	1598	60	NaN	-8.0175	26.938	-0.23079	-185.39	21.863	2.7775	99.217	-746.3	1145.7	-2.1828	871.17	1173.4	36.794	35.284	0	0	-1.7022	-2.8284	-27.355	-20.351	-4.4302	-1.8072	27.918	20.883	-6.1325	-4.6356	0.5628	0.53173	1620.9
15.98	1599	60	NaN	-8.0268	26.94	-0.23655	-185.39	21.865	2.7838	99.179	-746.38	1145.7	-2.1606	871.17	1173.4	35.057	31.081	0	0	-1.5899	-2.717	-27.354	-20.35	-4.4419	-1.806	27.919	20.886	-6.0318	-4.523	0.56548	0.5362	1621
15.99	1600	60	NaN	-8.0293	26.95	-0.26669	-185.39	21.851	2.7895	99.209	-746.35	1145.7	-2.1291	871.2	1173.4	34.68	31.695	0	0	-1.4803	-2.6084	-27.353	-20.349	-4.4445	-1.8099	27.928	20.873	-5.9248	-4.4183	0.57468	0.52399	1621
16	1601	60	NaN	-8.0242	26.949	-0.23967	-185.4	21.848	2.7796	99.135	-746.42	1145.8	-2.1564	871.22	1173.4	35.9	31.419	0	0	-1.2458	-2.3759	-27.352	-20.349	-4.4412	-1.8125	27.926	20.87	-5.687	-4.1884	0.57399	0.52191	1621
16.01	1602	60	NaN	-8.0274	26.948	-0.23432	-185.4	21.857	2.7669	99.108	-746.46	1145.8	-2.1835	871.21	1173.4	35.49	34.391	0	0	-1.0023	-2.1346	-27.351	-20.348	-4.4445	-1.8194	27.925	20.88	-5.4468	-3.9539	0.57385	0.53217	1621.1
16.02	1603	60	NaN	-8.0323	26.956	-0.25831	-185.41	21.868	2.7579	99.121	-746.45	1145.8	-2.1831	871.2	1173.4	36.82	34.749	0	0	-0.85115	-1.9847	-27.351	-20.347	-4.4489	-1.8316	27.934	20.891	-5.3001	-3.8163	0.5833	0.54415	1621.1
16.03	1604	60	NaN	-8.0321	26.965	-0.27585	-185.42	21.864	2.7779	99.126	-746.43	1145.7	-2.1223	871.23	1173.4	34.733	32.518	0	0	-0.68642	-1.8214	-27.35	-20.346	-4.4506	-1.8353	27.942	20.887	-5.137	-3.6566	0.59225	0.54103	1621.1
16.04	1605	60	NaN	-8.0287	26.949	-0.24393	-185.39	21.835	2.856	99.11	-746.5	1145.8	-1.9765	871.28	1173.4	35.712	32.616	0	0	-0.5268	-1.6632	-27.349	-20.346	-4.4533	-1.8122	27.925	20.86	-4.9801	-3.4754	0.57571	0.51391	1621.2
16.05	1606	60	NaN	-8.0151	26.953	-0.25212	-185.43	21.849	2.8253	99.15	-746.47	1145.8	-1.9685	871.35	1173.4	34.821	31.898	0	0	-0.39801	-1.5355	-27.349	-20.345	-4.4386	-1.8513	27.928	20.874	-4.8366	-3.3868	0.57941	0.52854	1621.2
16.06	1607	60	NaN	-8.009	26.942	-0.24358	-185.4	21.852	2.8351	99.162	-746.47	1145.8	-2.005	871.31	1173.4	36.258	31.02	0	0	-0.26948	-1.4081	-27.348	-20.344	-4.4307	-1.822	27.918	20.876	-4.7002	-3.2301	0.56986	0.53216	1621.2
16.07	1608	60	NaN	-7.9986	26.928	-0.21104	-185.41	21.884	2.7954	99.117	-746.5	1145.8	-2.088	871.27	1173.4	35.414	32.727	0	0	-0.14145	-1.2812	-27.347	-20.343	-4.4189	-1.831	27.905	20.907	-4.5604	-3.1122	0.55817	0.5639	1621.2
16.08	1609	60	NaN	-7.9894	26.914	-0.20583	-185.42	21.903	2.7572	99.159	-746.48	1145.7	-2.1668	871.27	1173.4	35.449	33.841	0	0	0.18208	-0.96048	-27.346	-20.342	-4.4055	-1.8362	27.892	20.925	-4.2234	-2.7967	0.54625	0.58315	1621.2
16.09	1610	60	NaN	-7.9848	26.9	-0.22099	-185.42	21.9	2.751	99.256	-746.44	1145.7	-2.1895	871.29	1173.4	36.08	32.82	0	0	0.49322	-0.65206	-27.344	-20.34	-4.3966	-1.8292	27.879	20.921	-3.9034	-2.4813	0.53468	0.58111	1621.1
16.1	1611	60	NaN	-7.9827	26.888	-0.20508	-185.43	21.902	2.7677	99.257	-746.44	1145.7	-2.1328	871.31	1173.4	34.987	33.586	0	0	0.70288	-0.44422	-27.342	-20.339	-4.3964	-1.8396	27.867	20.922	-3.6936	-2.2838	0.52504	0.58374	1621.2
16.11	1612	60	NaN	-7.9764	26.878	-0.16687	-185.42	21.906	2.8075	99.228	-746.43	1145.7	-2.0369	871.34	1173.4	36.054	31.224	0	0	0.84597	-0.30238	-27.342	-20.338	-4.3947	-1.8422	27.858	20.926	-3.5487	-2.1445	0.51638	0.58735	1621.2
16.12	1613	60	NaN	-7.976	26.854	-0.18571	-185.43	21.881	2.8331	99.341	-746.39	1145.7	-1.9487	871.42	1173.4	33.547	33.982	0	0	0.9679	-0.18151	-27.342	-20.339	-4.3934	-1.8485	27.834	20.901	-3.4255	-2.03	0.49175	0.56213	1621.2
16.13	1614	60	NaN	-7.9747	26.844	-0.16544	-185.4	21.87	2.8742	99.322	-746.36	1145.7	-1.8931	871.42	1173.4	35.303	33.163	0	0	1.0762	-0.074139	-27.343	-20.34	-4.3947	-1.8192	27.824	20.89	-3.3185	-1.8934	0.48076	0.55018	1621.2
16.14	1615	60	NaN	-7.9728	26.836	-0.14231	-185.4	21.881	2.8561	99.29	-746.34	1145.7	-1.9303	871.41	1173.4	35.328	32.907	0	0	1.2085	0.056936	-27.345	-20.341	-4.3925	-1.8217	27.816	20.9	-3.1841	-1.7648	0.47143	0.55894	1621.2
16.15	1616	60	NaN	-7.9926	26.85	-0.15285	-185.42	21.884	2.8305	99.317	-746.27	1145.7	-1.9561	871.46	1173.4	35.915	33.96	0	0	1.3734	0.22047	-27.347	-20.344	-4.4104	-1.8407	27.83	20.904	-3.037	-1.6202	0.4824	0.56037	1621.1
16.16	1617	60	NaN	-8.025	26.877	-0.18319	-185.41	21.866	2.8596	99.373	-746.15	1145.7	-1.8981	871.53	1173.4	36.803	32.603	0	0	1.6077	0.45269	-27.351	-20.347	-4.4428	-1.828	27.855	20.887	-2.8351	-1.3753	0.50421	0.53996	1621.1
16.17	1618	60	NaN	-7.9775	26.811	-0.13359	-185.36	21.881	2.8678	99.334	-746.3	1145.6	-1.9395	871.46	1173.4	33.925	31.458	0	0	1.8457	0.68859	-27.354	-20.35	-4.3954	-1.7784	27.793	20.899	-2.5497	-1.0898	0.43867	0.54882	1621.2
16.18	1619	60	NaN	-8.0233	26.876	-0.18757	-185.4	21.877	2.841	99.389	-746.1	1145.7	-1.9499	871.53	1173.4	36.107	32.682	0	0	2.0788	0.91973	-27.357	-20.353	-4.4386	-1.8174	27.854	20.898	-2.3598	-0.89771	0.49731	0.54561	1621
16.19	1620	60	NaN	-8.0385	26.892	-0.19362	-185.42	21.881	2.8432	99.342	-746.05	1145.7	-1.9248	871.56	1173.4	37.428	32.583	0	0	2.2907	1.1297	-27.361	-20.357	-4.4563	-1.836	27.87	20.904	-2.1656	-0.70626	0.50873	0.54641	1621
16.2	1621	60	NaN	-8.0488	26.899	-0.21083	-185.41	21.893	2.8308	99.34	-746.04	1145.7	-1.9719	871.57	1173.4	33.042	32.014	0	0	2.4861	1.3235	-27.365	-20.362	-4.465	-1.8293	27.877	20.915	-1.9789	-0.5058	0.512	0.55306	1621
16.21	1622	60	NaN	-8.0336	26.879	-0.19874	-185.41	21.906	2.8308	99.3	-746.09	1145.7	-1.9793	871.56	1173.4	34.655	33.028	0	0	2.6586	1.4944	-27.369	-20.366	-4.4511	-1.8285	27.858	20.926	-1.7925	-0.33408	0.48843	0.56075	1621.1
16.22	1623	60	NaN	-8.0036	26.841	-0.17032	-185.42	21.912	2.8589	99.22	-746.19	1145.7	-1.8945	871.57	1173.4	35.348	32.671	0	0	2.9862	1.8192	-27.379	-20.375	-4.4271	-1.8459	27.821	20.932	-1.4409	-0.026706	0.44217	0.55626	1621.2
16.23	1624	60	NaN	-8.0176	26.849	-0.22573	-185.43	21.905	2.884	99.269	-746.15	1145.7	-1.8369	871.63	1173.3	36.035	33.029	0	0	3.4679	2.2966	-27.394	-20.391	-4.4415	-1.8544	27.828	20.926	-0.97363	0.44222	0.43344	0.53564	1621.2
16.24	1625	60	NaN	-8.0218	26.852	-0.23307	-185.43	21.915	2.8852	99.214	-746.15	1145.7	-1.8515	871.64	1173.4	33.603	33.034	0	0	3.6948	2.5215	-27.402	-20.398	-4.4471	-1.852	27.831	20.936	-0.75233	0.66959	0.42941	0.53798	1621.2
16.25	1626	60	NaN	-8.0256	26.854	-0.21894	-185.4	21.932	2.862	99.11	-746.18	1145.7	-1.9818	871.55	1173.4	36.044	31.889	0	0	3.88	2.7052	-27.409	-20.405	-4.4499	-1.82	27.834	20.952	-0.56985	0.8852	0.42537	0.547	1621.1
16.26	1627	60	NaN	-8.0363	26.856	-0.23684	-185.41	21.926	2.8848	99.077	-746.19	1145.7	-1.9225	871.6	1173.4	37.284	31.542	0	0	4.0224	2.8464	-27.415	-20.412	-4.4639	-1.8384	27.835	20.947	-0.44152	1.0079	0.42011	0.535	1621.2
16.27	1628	60	NaN	-8.0491	26.856	-0.2811	-185.42	21.927	2.9037	99.088	-746.18	1145.7	-1.8777	871.63	1173.4	37.044	32.961	0	0	4.1939	3.0163	-27.427	-20.423	-4.478	-1.8496	27.836	20.947	-0.28418	1.1667	0.40933	0.52422	1621.2
16.28	1629	60	NaN	-8.0727	26.873	-0.32172	-185.4	21.939	2.8837	99.088	-746.14	1145.7	-1.9764	871.6	1173.4	35.641	35.281	0	0	4.3662	3.1871	-27.438	-20.434	-4.4979	-1.8233	27.854	20.958	-0.1317	1.3638	0.41591	0.52417	1621.1
16.29	1630	60	NaN	-8.1063	26.914	-0.32495	-185.36	21.941	2.8402	99.045	-746.08	1145.8	-2.1478	871.59	1173.5	37.223	34.092	0	0	4.5385	3.358	-27.449	-20.446	-4.5268	-1.7823	27.893	20.962	0.011715	1.5756	0.4431	0.51583	1621.1
16.3	1631	60	NaN	-8.0642	26.864	-0.28254	-185.35	21.938	2.8557	99.008	-746.23	1145.7	-2.1292	871.59	1173.5	36.516	32.259	0	0	4.6459	3.4644	-27.457	-20.453	-4.487	-1.7728	27.845	20.957	0.15886	1.6916	0.38823	0.50348	1621.2
16.31	1632	60	NaN	-8.102	26.915	-0.3203	-185.36	21.92	2.8991	99.008	-746.11	1145.8	-1.9945	871.63	1173.4	36.513	30.084	0	0	4.7037	3.5216	-27.462	-20.458	-4.5295	-1.7875	27.893	20.942	0.1742	1.7342	0.43092	0.48332	1621.1
16.32	1633	60	NaN	-8.0681	26.888	-0.28803	-185.35	21.921	2.8929	98.978	-746.2	1145.7	-2.017	871.62	1173.5	37.616	32.828	0	0	4.73	3.5478	-27.471	-20.467	-4.4959	-1.7758	27.869	20.941	0.23408	1.772	0.39794	0.47386	1621.2
16.33	1634	60	NaN	-8.0394	26.862	-0.25172	-185.34	21.919	2.8605	98.935	-746.29	1145.7	-2.1078	871.62	1173.5	37.321	33.479	0	0	4.7564	3.5739	-27.479	-20.475	-4.4658	-1.7627	27.844	20.937	0.29059	1.8112	0.36495	0.46177	1621.3
16.34	1635	60	NaN	-8.0383	26.863	-0.25992	-185.33	21.916	2.8391	98.946	-746.29	1145.7	-2.1647	871.61	1173.5	36.458	32.525	0	0	4.7988	3.616	-27.488	-20.484	-4.4623	-1.7539	27.846	20.934	0.3365	1.8621	0.35827	0.44967	1621.3
16.35	1636	60	NaN	-8.042	26.875	-0.29709	-185.33	21.923	2.8396	99.028	-746.25	1145.7	-2.1671	871.58	1173.5	36.164	33.518	0	0	5.1446	3.9587	-27.499	-20.495	-4.4628	-1.747	27.859	20.939	0.68178	2.2117	0.35984	0.44362	1621.2
16.36	1637	60	NaN	-8.0205	26.873	-0.25964	-185.33	21.931	2.8141	99.056	-746.3	1145.7	-2.2381	871.53	1173.5	37.196	32.865	0	0	5.4904	4.3015	-27.51	-20.507	-4.4378	-1.7516	27.856	20.948	1.0526	2.5499	0.34544	0.44087	1621.2
16.37	1638	60	NaN	-8.0188	26.869	-0.23029	-185.35	21.917	2.8651	99.006	-746.34	1145.7	-2.0707	871.57	1173.5	36.093	33.973	0	0	5.8362	4.6443	-27.522	-20.518	-4.4439	-1.7739	27.851	20.935	1.3923	2.8704	0.32939	0.41678	1621.3
16.38	1639	60	NaN	-8.0146	26.875	-0.22647	-185.33	21.898	2.8439	99.035	-746.32	1145.7	-2.1436	871.61	1173.5	34.702	31.051	0	0	5.9731	4.78	-27.533	-20.529	-4.4363	-1.7508	27.857	20.916	1.5368	3.0292	0.32379	0.38728	1621.3
16.39	1640	60	NaN	-8.0155	26.879	-0.2452	-185.33	21.906	2.8176	99.122	-746.32	1145.7	-2.2172	871.59	1173.5	36.298	32.146	0	0	5.9784	4.7852	-27.542	-20.539	-4.4314	-1.7509	27.861	20.924	1.547	3.0343	0.31837	0.38545	1621.3
16.4	1641	60	NaN	-8.0232	26.881	-0.2659	-185.34	21.909	2.8342	99.208	-746.31	1145.7	-2.1898	871.57	1173.5	34.686	33.036	0	0	5.858	4.6659	-27.544	-20.54	-4.437	-1.7532	27.863	20.927	1.421	2.9128	0.31943	0.38645	1621.3
16.41	1642	60	NaN	-8.0305	26.883	-0.26786	-185.34	21.892	2.8751	99.238	-746.32	1145.7	-2.1004	871.6	1173.5	35.19	33.934	0	0	6.159	4.9643	-27.553	-20.55	-4.4465	-1.7528	27.864	20.911	1.7126	3.2115	0.31106	0.36124	1621.3
16.42	1643	60	NaN	-8.0248	26.878	-0.24463	-185.37	21.89	2.8609	99.197	-746.36	1145.7	-2.0922	871.65	1173.4	34.256	32.504	0	0	6.6477	5.4487	-27.566	-20.562	-4.4427	-1.789	27.859	20.909	2.205	3.6597	0.29343	0.34723	1621.4
16.43	1644	60	NaN	-8.0264	26.884	-0.23359	-185.34	21.893	2.8515	99.184	-746.37	1145.7	-2.1816	871.62	1173.5	33.603	31.701	0	0	6.738	5.5382	-27.569	-20.565	-4.4416	-1.7534	27.864	20.912	2.2964	3.7848	0.2954	0.34687	1621.4
16.44	1645	60	NaN	-8.0305	26.893	-0.21831	-185.35	21.895	2.9042	99.17	-746.37	1145.7	-2.0477	871.65	1173.4	33.399	33.837	0	0	6.7822	5.582	-27.573	-20.569	-4.4509	-1.7681	27.874	20.915	2.3312	3.8139	0.30094	0.34591	1621.4
16.45	1646	60	NaN	-8.0356	26.897	-0.21371	-185.37	21.917	2.8848	99.188	-746.39	1145.7	-2.0665	871.65	1173.5	33.753	32.432	0	0	6.7972	5.5969	-27.577	-20.573	-4.4548	-1.7889	27.878	20.936	2.3424	3.808	0.30152	0.36274	1621.4
16.46	1647	60	NaN	-8.0355	26.9	-0.20455	-185.36	21.923	2.8344	99.177	-746.4	1145.7	-2.2131	871.64	1173.5	35.555	31.188	0	0	6.8834	5.6824	-27.583	-20.579	-4.4499	-1.773	27.882	20.942	2.4335	3.9094	0.29909	0.36322	1621.5
16.47	1648	60	NaN	-8.0324	26.905	-0.20686	-185.35	21.913	2.8283	99.189	-746.4	1145.7	-2.2514	871.68	1173.5	35.964	32.499	0	0	7.0012	5.7992	-27.588	-20.584	-4.4451	-1.761	27.886	20.932	2.5561	4.0382	0.29829	0.34788	1621.5
16.48	1649	60	NaN	-8.0339	26.91	-0.23762	-185.4	21.915	2.8917	99.293	-746.39	1145.7	-2.0276	871.74	1173.4	34.762	32.508	0	0	7.1367	5.9335	-27.589	-20.586	-4.4509	-1.8137	27.89	20.935	2.6858	4.1198	0.3008	0.34889	1621.5
16.49	1650	60	NaN	-8.0341	26.907	-0.19837	-185.38	21.943	2.8616	99.175	-746.44	1145.7	-2.1345	871.68	1173.5	36.273	32.662	0	0	7.2104	6.0065	-27.592	-20.588	-4.4515	-1.7979	27.887	20.962	2.7589	4.2086	0.29588	0.37392	1621.5
16.5	1651	60	NaN	-8.0359	26.913	-0.19185	-185.36	21.922	2.852	99.155	-746.45	1145.7	-2.1637	871.74	1173.5	34.859	33.028	0	0	7.3611	6.1559	-27.595	-20.591	-4.4531	-1.7818	27.894	20.942	2.9079	4.3741	0.29897	0.35067	1621.6
16.51	1652	60	NaN	-8.0293	26.92	-0.19073	-185.36	21.914	2.8686	99.129	-746.47	1145.7	-2.1096	871.78	1173.5	34.03	31.813	0	0	7.9267	6.7166	-27.599	-20.596	-4.4495	-1.7836	27.9	20.934	3.4772	4.933	0.30109	0.33867	1621.6
16.52	1653	60	NaN	-8.0272	26.928	-0.20718	-185.37	21.897	2.8915	99.129	-746.47	1145.7	-2.0319	871.84	1173.4	35.202	32.75	0	0	8.258	7.0449	-27.604	-20.6	-4.4503	-1.7932	27.907	20.918	3.8076	5.2517	0.30313	0.31785	1621.7
16.53	1654	60	NaN	-8.0299	26.932	-0.2135	-185.37	21.899	2.9045	99.094	-746.49	1145.8	-2.011	871.84	1173.5	35.23	32.859	0	0	8.4852	7.2702	-27.609	-20.605	-4.455	-1.7918	27.911	20.92	4.0302	5.4783	0.30208	0.31547	1621.7
16.54	1655	60	NaN	-8.0341	26.935	-0.19914	-185.35	21.931	2.8965	99.008	-746.54	1145.8	-2.0743	871.74	1173.5	35.645	32.545	0	0	8.7124	7.4954	-27.613	-20.609	-4.4599	-1.7752	27.914	20.951	4.2524	5.7201	0.30069	0.34188	1621.7
16.55	1656	60	NaN	-8.0462	26.954	-0.23527	-185.35	21.907	2.8625	99.05	-746.5	1145.8	-2.1285	871.86	1173.5	36.447	32.475	0	0	8.8967	7.6781	-27.616	-20.613	-4.4688	-1.7758	27.933	20.928	4.428	5.9023	0.31655	0.3157	1621.8
16.56	1657	60	NaN	-8.0641	26.965	-0.31819	-185.35	21.92	2.8251	99.119	-746.44	1145.7	-2.2391	871.84	1173.5	34.216	32.33	0	0	8.9793	7.76	-27.616	-20.613	-4.4802	-1.7642	27.946	20.938	4.4992	5.9958	0.33001	0.32537	1621.7
16.57	1658	60	NaN	-8.0673	26.968	-0.30409	-185.32	21.934	2.8304	99.014	-746.5	1145.7	-2.2711	871.78	1173.5	35.259	32.789	0	0	9.0118	7.7922	-27.616	-20.613	-4.4859	-1.742	27.95	20.952	4.5259	6.0502	0.33352	0.33924	1621.7
16.58	1659	60	NaN	-8.0964	27.01	-0.30309	-185.33	21.922	2.8596	98.957	-746.45	1145.8	-2.1876	871.84	1173.5	37.195	34.119	0	0	9.0369	7.8171	-27.616	-20.613	-4.52	-1.757	27.987	20.944	4.5169	6.0601	0.37062	0.33165	1621.7
16.59	1660	60	NaN	-8.1273	27.042	-0.32243	-185.35	21.917	2.8812	98.94	-746.4	1145.9	-2.1264	871.89	1173.4	35.299	31.38	0	0	9.0783	7.8581	-27.616	-20.612	-4.5537	-1.7727	28.016	20.943	4.5246	6.0853	0.40033	0.33085	1621.7
16.6	1661	60	NaN	-8.1431	27.04	-0.34497	-185.34	21.94	2.8792	98.924	-746.42	1145.9	-2.1725	871.84	1173.5	34.737	31.73	0	0	9.1409	7.9202	-27.617	-20.613	-4.5684	-1.7607	28.015	20.965	4.5726	6.1595	0.39797	0.35145	1621.7
16.61	1662	60	NaN	-8.1618	27.04	-0.36678	-185.32	21.959	2.8674	98.922	-746.41	1145.9	-2.25	871.81	1173.5	35.549	32.863	0	0	9.2101	7.9888	-27.618	-20.614	-4.5843	-1.7432	28.016	20.983	4.6258	6.2455	0.39822	0.36857	1621.6
16.62	1663	60	NaN	-8.1646	27.033	-0.36775	-185.33	21.938	2.8814	98.9	-746.41	1145.9	-2.2147	871.87	1173.5	35.319	33.625	0	0	9.1454	7.9247	-27.618	-20.614	-4.5892	-1.751	28.009	20.962	4.5562	6.1737	0.39097	0.34853	1621.7
16.63	1664	60	NaN	-8.1571	27.024	-0.34146	-185.32	21.945	2.9014	98.804	-746.42	1145.9	-2.1853	871.86	1173.5	33.279	31.294	0	0	9.1019	7.8815	-27.616	-20.613	-4.5862	-1.7516	27.998	20.971	4.5157	6.1299	0.38173	0.35788	1621.7
16.64	1665	60	NaN	-8.1595	27.014	-0.3301	-185.32	21.956	2.9185	98.757	-746.43	1145.9	-2.1516	871.84	1173.5	35.141	31.967	0	0	9.1245	7.9039	-27.614	-20.61	-4.5914	-1.7527	27.989	20.981	4.5331	6.1512	0.37486	0.37084	1621.6
16.65	1666	60	NaN	-8.1601	27.005	-0.32945	-185.32	21.964	2.8996	98.763	-746.42	1145.9	-2.2178	871.81	1173.5	34.117	33.574	0	0	9.0532	7.8332	-27.612	-20.608	-4.5893	-1.7465	27.981	20.988	4.4639	6.0867	0.36931	0.37996	1621.6
16.66	1667	60	NaN	-8.1599	26.999	-0.3347	-185.31	21.966	2.8729	98.8	-746.39	1145.9	-2.3098	871.79	1173.5	36	32.361	0	0	8.9576	7.7385	-27.609	-20.606	-4.5845	-1.7374	27.976	20.989	4.3731	6.0011	0.36684	0.38312	1621.6
16.67	1668	60	NaN	-8.1685	26.996	-0.34082	-185.31	21.957	2.8889	98.83	-746.37	1145.8	-2.2798	871.79	1173.5	35.359	33.471	0	0	8.8446	7.6265	-27.605	-20.601	-4.593	-1.7367	27.973	20.98	4.2516	5.8898	0.36747	0.37856	1621.6
16.68	1669	60	NaN	-8.1678	26.989	-0.31703	-185.31	21.943	2.8738	98.763	-746.37	1145.9	-2.3376	871.82	1173.5	34.884	33.286	0	0	8.8269	7.6089	-27.602	-20.598	-4.5927	-1.7345	27.966	20.966	4.2341	5.8744	0.36404	0.36824	1621.6
16.69	1670	60	NaN	-8.1241	26.936	-0.29861	-185.31	21.941	2.892	98.755	-746.47	1145.8	-2.3116	871.82	1173.5	34.489	33.943	0	0	8.8269	7.6089	-27.598	-20.595	-4.5504	-1.7369	27.916	20.961	4.2765	5.8719	0.31731	0.36631	1621.7
16.7	1671	60	NaN	-8.145	26.966	-0.30948	-185.31	21.938	2.8855	98.814	-746.37	1145.8	-2.3578	871.8	1173.5	35.5	32.155	0	0	8.8233	7.6053	-27.595	-20.591	-4.5674	-1.7311	27.944	20.959	4.2559	5.8743	0.34979	0.36805	1621.6
16.71	1672	60	NaN	-8.135	26.958	-0.31238	-185.31	21.929	2.8943	98.854	-746.35	1145.8	-2.362	871.81	1173.5	36.138	33.988	0	0	8.7836	7.566	-27.589	-20.585	-4.5558	-1.7287	27.937	20.949	4.2278	5.8373	0.34826	0.36379	1621.6
16.72	1673	60	NaN	-8.1037	26.925	-0.29339	-185.3	21.93	2.9009	98.838	-746.4	1145.7	-2.3809	871.8	1173.5	35.51	34.058	0	0	8.6975	7.4807	-27.582	-20.578	-4.5245	-1.723	27.907	20.949	4.173	5.7576	0.32481	0.37042	1621.6
16.73	1674	60	NaN	-8.1059	26.935	-0.27315	-185.29	21.945	2.8901	98.812	-746.37	1145.7	-2.4545	871.75	1173.5	35.22	34.18	0	0	8.6175	7.4013	-27.577	-20.573	-4.5248	-1.7111	27.917	20.962	4.0927	5.6902	0.34012	0.38939	1621.5
16.74	1675	60	NaN	-8.1461	26.993	-0.30614	-185.3	21.922	2.9209	98.92	-746.21	1145.8	-2.3845	871.8	1173.5	35.19	34.883	0	0	8.4908	7.2757	-27.571	-20.567	-4.5634	-1.7203	27.971	20.944	3.9273	5.5554	0.39999	0.37671	1621.4
16.75	1676	60	NaN	-8.1424	26.982	-0.32831	-185.3	21.916	2.8927	99.012	-746.21	1145.8	-2.4901	871.79	1173.5	36.625	33.613	0	0	8.2997	7.0863	-27.565	-20.561	-4.5528	-1.7108	27.961	20.937	3.7469	5.3756	0.39548	0.37549	1621.4
16.76	1677	60	NaN	-8.1421	26.987	-0.33625	-185.28	21.928	2.8866	99.054	-746.18	1145.8	-2.5511	871.75	1173.5	36.642	33.677	0	0	8.2082	6.9956	-27.561	-20.557	-4.5487	-1.6875	27.966	20.948	3.6595	5.3081	0.40555	0.3911	1621.3
16.77	1678	60	NaN	-8.1109	26.957	-0.32574	-185.28	21.925	2.8915	99.049	-746.22	1145.7	-2.5633	871.75	1173.5	37.023	30.757	0	0	8.1242	6.9123	-27.556	-20.553	-4.5173	-1.684	27.939	20.943	3.6069	5.2284	0.38271	0.39095	1621.4
16.78	1679	60	NaN	-8.1025	26.955	-0.3207	-185.28	21.916	2.9049	99.045	-746.22	1145.7	-2.5398	871.77	1173.5	34.256	33.153	0	0	7.9522	6.7419	-27.549	-20.545	-4.5099	-1.6852	27.936	20.935	3.4423	5.0567	0.38786	0.38988	1621.4
16.79	1680	60	NaN	-8.1292	26.993	-0.3251	-185.27	21.92	2.9061	99.049	-746.13	1145.8	-2.5571	871.75	1173.5	34.756	33.649	0	0	7.7985	6.5895	-27.541	-20.537	-4.5357	-1.6743	27.972	20.941	3.2629	4.9152	0.43081	0.40317	1621.3
16.8	1681	60	NaN	-8.1188	26.984	-0.31263	-185.25	21.942	2.8621	99.016	-746.15	1145.8	-2.7156	871.68	1173.5	35.998	33.062	0	0	7.662	6.4542	-27.534	-20.53	-4.5206	-1.6563	27.964	20.962	3.1414	4.7979	0.4302	0.4314	1621.3
16.81	1682	60	NaN	-8.0741	26.934	-0.3296	-185.25	21.929	2.8618	99.074	-746.21	1145.7	-2.732	871.73	1173.5	34.392	32.926	0	0	7.5003	6.2939	-27.528	-20.524	-4.4736	-1.6527	27.918	20.944	3.0267	4.6412	0.39025	0.41994	1621.4
16.82	1683	60	NaN	-8.106	26.964	-0.30993	-185.26	21.923	2.8919	99.007	-746.17	1145.8	-2.6511	871.74	1173.5	35.253	32.022	0	0	7.3538	6.1487	-27.522	-20.519	-4.5107	-1.6616	27.945	20.942	2.8431	4.4871	0.42262	0.42371	1621.3
16.83	1684	60	NaN	-8.1191	26.972	-0.2936	-185.25	21.925	2.8719	98.946	-746.16	1145.8	-2.715	871.72	1173.5	36.038	32.972	0	0	7.2224	6.0184	-27.517	-20.514	-4.5236	-1.6585	27.952	20.945	2.6988	4.3599	0.43457	0.43146	1621.3
16.84	1685	60	NaN	-8.118	26.97	-0.28919	-185.25	21.927	2.8495	98.914	-746.16	1145.8	-2.7934	871.71	1173.5	34.973	32.067	0	0	7.0516	5.8491	-27.512	-20.509	-4.5208	-1.6532	27.95	20.948	2.5308	4.1959	0.43721	0.4393	1621.3
16.85	1686	60	NaN	-8.1173	26.969	-0.29617	-185.25	21.928	2.8537	98.913	-746.15	1145.8	-2.7986	871.71	1173.5	32.571	33.565	0	0	6.8596	5.6588	-27.507	-20.504	-4.52	-1.6544	27.948	20.948	2.3396	4.0043	0.44077	0.44486	1621.3
16.86	1687	60	NaN	-8.123	26.964	-0.31069	-185.26	21.929	2.874	98.936	-746.14	1145.8	-2.7519	871.72	1173.5	35.543	30.935	0	0	6.4842	5.2866	-27.502	-20.498	-4.5265	-1.6615	27.945	20.948	1.9577	3.6251	0.44293	0.44936	1621.3
16.87	1688	60	NaN	-8.1304	26.966	-0.3308	-185.26	21.936	2.8915	98.993	-746.11	1145.8	-2.7168	871.69	1173.5	35.562	31.943	0	0	5.7357	4.5447	-27.5	-20.497	-4.533	-1.6618	27.947	20.955	1.2027	2.8829	0.44696	0.45829	1621.2
16.88	1689	60	NaN	-8.1303	26.959	-0.32953	-185.27	21.925	2.8767	98.975	-746.12	1145.8	-2.7736	871.71	1173.5	35.42	32.369	0	0	4.804	3.6211	-27.501	-20.497	-4.5316	-1.6684	27.94	20.944	0.27243	1.9527	0.43932	0.44664	1621.3
16.89	1690	60	NaN	-8.1315	26.953	-0.34007	-185.27	21.914	2.8818	98.995	-746.13	1145.8	-2.7657	871.74	1173.5	34.35	34.268	0	0	4.7327	3.5505	-27.497	-20.494	-4.5325	-1.674	27.934	20.933	0.20028	1.8765	0.43636	0.43974	1621.3
16.9	1691	60	NaN	-8.1323	26.949	-0.32831	-185.27	21.914	2.8777	98.963	-746.16	1145.8	-2.7836	871.74	1173.5	34.413	31.153	0	0	4.6206	3.4393	-27.493	-20.489	-4.5338	-1.6721	27.93	20.934	0.086772	1.7672	0.4369	0.44452	1621.3
16.91	1692	60	NaN	-8.1344	26.946	-0.30916	-185.27	21.922	2.8673	98.914	-746.18	1145.8	-2.8274	871.73	1173.5	35.811	33.321	0	0	4.4851	3.305	-27.488	-20.484	-4.5362	-1.6685	27.927	20.941	-0.051104	1.6364	0.43898	0.45692	1621.3
16.92	1693	60	NaN	-8.1378	26.943	-0.30593	-185.27	21.927	2.8689	98.911	-746.2	1145.8	-2.8433	871.73	1173.6	36.588	32.519	0	0	4.4639	3.284	-27.485	-20.481	-4.5391	-1.6709	27.924	20.945	-0.075135	1.6131	0.43908	0.46372	1621.4
16.93	1694	60	NaN	-8.1339	26.948	-0.29846	-185.27	21.919	2.8886	98.901	-746.2	1145.8	-2.7944	871.75	1173.5	34.746	32.405	0	0	4.424	3.2444	-27.482	-20.478	-4.5373	-1.6762	27.928	20.939	-0.11336	1.5682	0.44588	0.46132	1621.4
16.94	1695	60	NaN	-8.1381	26.955	-0.33101	-185.27	21.912	2.9283	98.989	-746.17	1145.8	-2.6902	871.78	1173.5	35.266	34.389	0	0	4.3002	3.1217	-27.476	-20.472	-4.5421	-1.6787	27.935	20.932	-0.24188	1.4431	0.45925	0.45995	1621.4
16.95	1696	60	NaN	-8.1041	26.921	-0.31269	-185.27	21.911	2.8995	98.946	-746.25	1145.7	-2.7794	871.78	1173.5	35.785	32.148	0	0	4.171	2.9937	-27.471	-20.467	-4.5066	-1.6771	27.904	20.929	-0.33557	1.3166	0.43314	0.46185	1621.5
16.96	1697	60	NaN	-8.116	26.942	-0.29427	-185.27	21.919	2.8954	98.894	-746.25	1145.7	-2.8038	871.77	1173.5	35.703	31.949	0	0	4.0442	2.8679	-27.466	-20.463	-4.5195	-1.6746	27.923	20.938	-0.4753	1.1933	0.45646	0.47527	1621.4
16.97	1698	60	NaN	-8.1389	26.976	-0.29738	-185.26	21.929	2.8952	98.906	-746.2	1145.8	-2.821	871.75	1173.5	36.423	34.022	0	0	3.9427	2.7673	-27.463	-20.459	-4.5412	-1.6633	27.956	20.949	-0.59855	1.104	0.49312	0.49029	1621.4
16.98	1699	60	NaN	-8.1397	26.984	-0.31083	-185.25	21.935	2.892	98.955	-746.19	1145.8	-2.8455	871.73	1173.5	35.889	33.168	0	0	3.8929	2.718	-27.461	-20.457	-4.5393	-1.6486	27.964	20.955	-0.64636	1.0694	0.50357	0.49819	1621.4
16.99	1700	60	NaN	-8.1394	26.983	-0.30104	-185.25	21.938	2.9311	98.932	-746.21	1145.8	-2.7399	871.74	1173.5	34.568	33.405	0	0	3.8602	2.6855	-27.459	-20.456	-4.5436	-1.6531	27.964	20.958	-0.68343	1.0325	0.50422	0.5025	1621.4
17	1701	60	NaN	-8.1369	26.975	-0.29029	-185.25	21.916	2.9304	98.904	-746.25	1145.8	-2.7333	871.77	1173.5	36.509	32.913	0	0	3.764	2.5901	-27.458	-20.454	-4.5425	-1.6593	27.954	20.938	-0.77855	0.93089	0.49601	0.48373	1621.4
17.01	1702	60	NaN	-8.1426	26.987	-0.3294	-185.24	21.924	2.9351	99.001	-746.22	1145.8	-2.7302	871.75	1173.5	36.543	33.509	0	0	3.6854	2.5122	-27.457	-20.453	-4.5449	-1.6407	27.967	20.944	-0.85949	0.8715	0.51008	0.49157	1621.4
17.02	1703	60	NaN	-8.1432	26.992	-0.3284	-185.24	21.92	2.9176	98.993	-746.23	1145.8	-2.7781	871.76	1173.5	35.113	31.289	0	0	3.6589	2.486	-27.458	-20.454	-4.544	-1.6362	27.972	20.941	-0.88507	0.84985	0.51416	0.48657	1621.4
17.03	1704	60	NaN	-8.1241	26.965	-0.31101	-185.23	21.923	2.9059	98.943	-746.31	1145.8	-2.8127	871.75	1173.5	34.831	34.014	0	0	3.6805	2.5074	-27.459	-20.455	-4.5257	-1.6295	27.947	20.942	-0.84522	0.87791	0.48759	0.48627	1621.5
17.04	1705	60	NaN	-8.1015	26.933	-0.29426	-185.22	21.931	2.8971	98.886	-746.39	1145.7	-2.8394	871.72	1173.6	35.749	33.769	0	0	3.7082	2.5349	-27.461	-20.457	-4.5042	-1.6198	27.917	20.947	-0.79604	0.91509	0.45628	0.48956	1621.5
17.05	1706	60	NaN	-8.1027	26.94	-0.27397	-185.22	21.924	2.8758	98.808	-746.4	1145.7	-2.8877	871.73	1173.6	35.611	31.338	0	0	3.7044	2.5311	-27.464	-20.46	-4.5065	-1.6208	27.924	20.94	-0.80213	0.91035	0.46036	0.48037	1621.6
17.06	1707	60	NaN	-8.102	26.93	-0.25272	-185.21	21.917	2.9117	98.74	-746.44	1145.7	-2.7849	871.76	1173.6	35.409	32.533	0	0	3.7417	2.568	-27.467	-20.463	-4.512	-1.6211	27.913	20.934	-0.77038	0.94699	0.44654	0.47143	1621.6
17.07	1708	60	NaN	-8.1082	26.941	-0.28454	-185.22	21.91	2.9372	98.81	-746.39	1145.7	-2.6937	871.8	1173.5	35.24	32.025	0	0	3.7783	2.6043	-27.47	-20.466	-4.5189	-1.6326	27.924	20.927	-0.74063	0.97178	0.45438	0.46069	1621.6
17.08	1709	60	NaN	-8.1415	26.974	-0.29712	-185.22	21.919	2.9084	98.827	-746.32	1145.8	-2.7687	871.78	1173.6	36.375	32.122	0	0	3.7572	2.5834	-27.472	-20.468	-4.5488	-1.6238	27.956	20.937	-0.79165	0.9596	0.48372	0.46917	1621.5
17.09	1710	60	NaN	-8.1581	26.987	-0.29972	-185.22	21.917	2.89	98.812	-746.3	1145.8	-2.8031	871.8	1173.6	35.379	32.4	0	0	3.7318	2.5583	-27.474	-20.47	-4.5647	-1.6242	27.968	20.937	-0.83296	0.93409	0.49356	0.46646	1621.5
17.1	1711	60	NaN	-8.1584	26.985	-0.30347	-185.22	21.916	2.8944	98.796	-746.3	1145.8	-2.7751	871.83	1173.6	37.374	33.42	0	0	3.698	2.5248	-27.477	-20.473	-4.5666	-1.6268	27.965	20.936	-0.86862	0.89795	0.48809	0.46363	1621.5
17.11	1712	60	NaN	-8.1615	26.985	-0.31182	-185.21	21.926	2.9109	98.789	-746.28	1145.8	-2.7274	871.83	1173.6	36.617	33.715	0	0	3.6459	2.4731	-27.479	-20.475	-4.5716	-1.6231	27.965	20.946	-0.92575	0.84998	0.48627	0.47082	1621.5
17.12	1713	60	NaN	-8.168	26.981	-0.31634	-185.23	21.904	2.9488	98.765	-746.27	1145.8	-2.5979	871.94	1173.5	36.591	31.945	0	0	3.6093	2.4368	-27.481	-20.477	-4.5838	-1.6446	27.961	20.924	-0.9745	0.7922	0.48037	0.44709	1621.6
17.13	1714	60	NaN	-8.1726	26.975	-0.32503	-185.22	21.931	2.9352	98.763	-746.27	1145.8	-2.6235	871.9	1173.6	35.974	32.741	0	0	3.6168	2.4443	-27.484	-20.48	-4.5874	-1.6326	27.956	20.95	-0.97056	0.8117	0.47235	0.46996	1621.6
17.14	1715	60	NaN	-8.1741	26.982	-0.32259	-185.22	21.927	2.9526	98.745	-746.26	1145.8	-2.5597	871.94	1173.5	35.904	35.679	0	0	3.6425	2.4697	-27.487	-20.483	-4.5919	-1.6357	27.961	20.948	-0.94942	0.83407	0.47416	0.46449	1621.6
17.15	1716	60	NaN	-8.175	26.979	-0.32539	-185.23	21.922	2.9752	98.738	-746.26	1145.8	-2.4782	872	1173.5	36.482	34.365	0	0	3.6593	2.4864	-27.49	-20.486	-4.596	-1.6517	27.958	20.943	-0.93675	0.83466	0.46841	0.45746	1621.7
17.16	1717	60	NaN	-8.1757	26.977	-0.32979	-185.24	21.929	2.9687	98.738	-746.26	1145.8	-2.48	872.02	1173.5	36.707	33.618	0	0	3.6442	2.4714	-27.491	-20.487	-4.5967	-1.6586	27.956	20.95	-0.95247	0.81285	0.46473	0.4628	1621.7
17.17	1718	60	NaN	-8.1755	26.979	-0.33174	-185.23	21.943	2.947	98.741	-746.25	1145.8	-2.5324	872.01	1173.5	37.262	33.551	0	0	3.58	2.4078	-27.493	-20.489	-4.5946	-1.6518	27.958	20.964	-1.0146	0.75597	0.46454	0.47494	1621.7
17.18	1719	60	NaN	-8.1733	26.973	-0.33532	-185.23	21.952	2.9714	98.751	-746.25	1145.8	-2.4666	872.03	1173.5	36.768	31.947	0	0	3.445	2.274	-27.496	-20.493	-4.5943	-1.6525	27.953	20.972	-1.1493	0.62143	0.45639	0.47941	1621.7
17.19	1720	60	NaN	-8.1713	26.978	-0.34213	-185.21	21.976	2.965	98.783	-746.23	1145.8	-2.515	872	1173.6	36.085	34.07	0	0	3.5222	2.3505	-27.499	-20.496	-4.5894	-1.63	27.959	20.995	-1.0672	0.7205	0.45993	0.49943	1621.6
17.2	1721	60	NaN	-8.166	26.975	-0.32957	-185.22	21.957	3.0303	98.769	-746.25	1145.8	-2.341	872.08	1173.5	35.124	32.337	0	0	3.5464	2.3745	-27.501	-20.497	-4.5909	-1.6418	27.955	20.977	-1.0445	0.73269	0.4537	0.4798	1621.7
17.21	1722	60	NaN	-8.163	26.97	-0.33404	-185.21	21.957	3.0275	98.8	-746.26	1145.8	-2.3657	872.09	1173.5	35.727	30.318	0	0	3.4493	2.2783	-27.501	-20.497	-4.586	-1.6346	27.95	20.977	-1.1367	0.64368	0.44944	0.47953	1621.7
17.22	1723	60	NaN	-8.1595	26.968	-0.32608	-185.2	21.961	3.0259	98.797	-746.26	1145.8	-2.3878	872.1	1173.6	35.511	33.064	0	0	3.4763	2.305	-27.503	-20.499	-4.5819	-1.6245	27.949	20.98	-1.1056	0.68046	0.44618	0.48137	1621.8
17.23	1724	60	NaN	-8.1541	26.971	-0.31114	-185.19	21.961	3.0402	98.777	-746.25	1145.8	-2.3598	872.11	1173.6	34.215	34.959	0	0	3.5607	2.3886	-27.504	-20.5	-4.5781	-1.6169	27.952	20.98	-1.0175	0.77172	0.44802	0.47942	1621.8
17.24	1725	60	NaN	-8.1485	26.977	-0.31767	-185.18	21.961	3.0298	98.817	-746.2	1145.8	-2.3924	872.11	1173.6	34.07	32.659	0	0	3.7111	2.5378	-27.504	-20.5	-4.5699	-1.6044	27.959	20.979	-0.85878	0.9334	0.45531	0.4787	1621.7
17.25	1726	60	NaN	-8.146	26.98	-0.31286	-185.18	21.954	3.0403	98.808	-746.18	1145.8	-2.3433	872.14	1173.6	34.415	31.597	0	0	3.8086	2.6344	-27.505	-20.501	-4.5695	-1.6049	27.962	20.972	-0.76086	1.0295	0.45698	0.47116	1621.7
17.26	1727	60	NaN	-8.1417	26.971	-0.29927	-185.17	21.961	3.0317	98.789	-746.21	1145.8	-2.3641	872.12	1173.6	34.741	32.881	0	0	3.85	2.6754	-27.507	-20.503	-4.5651	-1.5961	27.954	20.978	-0.71512	1.0794	0.4477	0.47504	1621.7
17.27	1728	60	NaN	-8.1428	26.966	-0.29328	-185.17	21.942	3.0475	98.774	-746.2	1145.8	-2.3097	872.19	1173.6	36.38	33.066	0	0	3.8693	2.6945	-27.506	-20.503	-4.5688	-1.5932	27.948	20.959	-0.69953	1.1013	0.44222	0.45651	1621.8
17.28	1729	60	NaN	-8.1433	26.96	-0.30359	-185.16	21.941	3.0676	98.798	-746.18	1145.8	-2.2484	872.2	1173.6	36.589	33.658	0	0	3.9003	2.7253	-27.506	-20.502	-4.5705	-1.5921	27.944	20.958	-0.67019	1.1332	0.43794	0.45578	1621.8
17.29	1730	60	NaN	-8.1273	26.934	-0.30089	-185.16	21.951	3.0573	98.788	-746.22	1145.7	-2.2737	872.18	1173.6	35.169	32.234	0	0	3.9455	2.7701	-27.505	-20.501	-4.5541	-1.588	27.919	20.966	-0.60865	1.1821	0.41364	0.4641	1621.8
17.3	1731	60	NaN	-8.0991	26.885	-0.27619	-185.16	21.948	3.0203	98.713	-746.32	1145.7	-2.3651	872.2	1173.6	35.754	32.575	0	0	3.9796	2.8039	-27.505	-20.501	-4.5256	-1.5831	27.873	20.96	-0.54599	1.2208	0.36802	0.4585	1621.9
17.31	1732	60	NaN	-8.1094	26.878	-0.29959	-185.16	21.942	3.0461	98.751	-746.3	1145.7	-2.2732	872.25	1173.6	36.25	32.318	0	0	4.0384	2.8622	-27.505	-20.501	-4.5378	-1.5917	27.866	20.955	-0.49945	1.2705	0.36115	0.45364	1621.9
17.32	1733	60	NaN	-8.1136	26.869	-0.28103	-185.17	21.94	3.0673	98.666	-746.32	1145.7	-2.1993	872.3	1173.6	35.426	32.519	0	0	4.1289	2.9519	-27.504	-20.5	-4.5478	-1.6011	27.856	20.953	-0.41886	1.3508	0.35193	0.45294	1622
17.33	1734	60	NaN	-8.1625	26.913	-0.32329	-185.16	21.961	3.0301	98.731	-746.19	1145.7	-2.2933	872.29	1173.6	35.74	33.708	0	0	4.1897	3.0122	-27.503	-20.499	-4.5908	-1.591	27.899	20.975	-0.40111	1.4212	0.39632	0.47585	1621.9
17.34	1735	60	NaN	-8.1905	26.928	-0.35296	-185.18	21.963	3.0431	98.776	-746.13	1145.7	-2.2341	872.31	1173.6	35.558	34.056	0	0	4.2259	3.0481	-27.502	-20.498	-4.6192	-1.604	27.913	20.979	-0.39323	1.4441	0.41118	0.48085	1621.8
17.35	1736	60	NaN	-8.1999	26.925	-0.36127	-185.19	21.959	3.0829	98.771	-746.14	1145.7	-2.1032	872.35	1173.6	34.097	32.547	0	0	4.2372	3.0593	-27.5	-20.496	-4.6335	-1.6241	27.909	20.975	-0.39626	1.4352	0.40903	0.47898	1621.9
17.36	1737	60	NaN	-8.2057	26.924	-0.36155	-185.2	21.963	3.0931	98.75	-746.14	1145.8	-2.0652	872.38	1173.6	36.375	32.695	0	0	4.2751	3.0968	-27.496	-20.492	-4.6415	-1.6325	27.908	20.978	-0.36642	1.4642	0.41223	0.48598	1621.9
17.37	1738	60	NaN	-8.2082	26.919	-0.36297	-185.2	21.967	3.0541	98.751	-746.16	1145.7	-2.1607	872.39	1173.6	36.233	32.672	0	0	4.3212	3.1426	-27.49	-20.486	-4.6406	-1.6345	27.903	20.983	-0.31939	1.5081	0.41338	0.49659	1621.9
17.38	1739	60	NaN	-8.2078	26.922	-0.34098	-185.21	21.956	3.0988	98.691	-746.16	1145.7	-2.0424	872.44	1173.6	34.902	32.456	0	0	3.9605	2.7849	-27.456	-20.453	-4.6466	-1.6444	27.906	20.972	-0.68612	1.1405	0.44997	0.51927	1622
17.39	1740	60	NaN	-8.2084	26.923	-0.33809	-185.22	21.977	3.0618	98.705	-746.16	1145.7	-2.1106	872.42	1173.6	35.336	33.556	0	0	3.8326	2.6582	-27.439	-20.435	-4.6442	-1.6556	27.908	20.992	-0.81167	1.0026	0.46867	0.55729	1622
17.4	1741	60	NaN	-8.2061	26.93	-0.32938	-185.21	21.977	3.0506	98.712	-746.14	1145.8	-2.1432	872.43	1173.6	35.855	32.506	0	0	3.9168	2.7416	-27.436	-20.432	-4.6405	-1.6458	27.915	20.993	-0.72374	1.0959	0.47849	0.56022	1621.9
17.41	1742	60	NaN	-8.2017	26.931	-0.33984	-185.21	21.97	3.0659	98.783	-746.13	1145.8	-2.0967	872.46	1173.6	35.687	34.553	0	0	3.9498	2.7743	-27.432	-20.428	-4.6353	-1.6392	27.915	20.985	-0.68556	1.1351	0.48323	0.55675	1622
17.42	1743	60	NaN	-8.1941	26.923	-0.34754	-185.21	21.974	3.0521	98.845	-746.15	1145.7	-2.1128	872.46	1173.6	34.195	33.084	0	0	3.962	2.7865	-27.425	-20.421	-4.625	-1.6413	27.908	20.988	-0.66294	1.1452	0.48342	0.56709	1622
17.43	1744	60	NaN	-8.1761	26.911	-0.30992	-185.21	21.992	2.9865	98.765	-746.21	1145.7	-2.2809	872.42	1173.7	35.359	33.657	0	0	4.0335	2.8574	-27.404	-20.4	-4.604	-1.64	27.898	21.005	-0.57046	1.2173	0.49355	0.60452	1622
17.44	1745	60	NaN	-8.1276	26.866	-0.27962	-185.21	21.981	3.0823	98.692	-746.32	1145.7	-2.0119	872.44	1173.6	34.691	32.7	0	0	4.0748	2.8983	-27.386	-20.382	-4.5678	-1.6466	27.855	20.993	-0.49299	1.2516	0.46843	0.61056	1622.1
17.45	1746	60	NaN	-8.1659	26.917	-0.29616	-185.22	21.985	3.0408	98.727	-746.23	1145.7	-2.0877	872.43	1173.6	34.712	34.812	0	0	4.0941	2.9174	-27.37	-20.366	-4.602	-1.6537	27.903	21	-0.50791	1.2636	0.53306	0.63347	1622
17.46	1747	60	NaN	-8.1715	26.926	-0.28439	-185.21	21.974	3.078	98.68	-746.27	1145.8	-1.9896	872.43	1173.6	35.358	33.678	0	0	4.0866	2.9099	-27.351	-20.348	-4.6128	-1.6551	27.91	20.99	-0.52617	1.2548	0.55874	0.642	1622.1
17.47	1748	60	NaN	-8.1709	26.928	-0.30689	-185.22	21.971	3.055	98.726	-746.3	1145.8	-2.0323	872.43	1173.6	35.607	32.932	0	0	4.0925	2.9158	-27.333	-20.33	-4.609	-1.6558	27.913	20.986	-0.51655	1.26	0.57956	0.65636	1622.1
17.48	1749	60	NaN	-8.1738	26.94	-0.33011	-185.22	21.966	3.0341	98.759	-746.31	1145.8	-2.0726	872.42	1173.6	35.735	32.495	0	0	4.1075	2.9307	-27.316	-20.312	-4.6094	-1.6562	27.925	20.982	-0.50191	1.2745	0.60897	0.66955	1622.1
17.49	1750	60	NaN	-8.1772	26.954	-0.31068	-185.21	21.955	3.0799	98.655	-746.33	1145.8	-1.9694	872.42	1173.6	35.075	32.51	0	0	4.3968	3.2175	-27.29	-20.286	-4.6202	-1.6545	27.937	20.972	-0.22339	1.563	0.64756	0.6855	1622.1
17.5	1751	60	NaN	-8.1804	26.954	-0.30365	-185.21	21.976	3.0192	98.592	-746.4	1145.8	-2.1383	872.37	1173.7	36.606	33.549	0	0	4.6345	3.4531	-27.264	-20.261	-4.6197	-1.6501	27.939	20.991	0.014854	1.803	0.67449	0.73099	1622.1
17.51	1752	60	NaN	-8.1942	26.97	-0.3366	-185.2	21.964	3.0213	98.63	-746.38	1145.8	-2.1305	872.35	1173.6	37.1	33.818	0	0	4.2095	3.0318	-27.254	-20.25	-4.6323	-1.6423	27.954	20.981	-0.42283	1.3894	0.69956	0.73032	1622.1
17.52	1753	60	NaN	-8.2041	26.983	-0.34534	-185.2	21.953	3.0537	98.6	-746.42	1145.8	-2.034	872.35	1173.6	34.58	32.813	0	0	3.9901	2.8143	-27.235	-20.231	-4.6468	-1.6399	27.965	20.97	-0.65671	1.1744	0.73047	0.73862	1622.1
17.53	1754	60	NaN	-8.2156	26.988	-0.34265	-185.19	21.959	3.0313	98.543	-746.46	1145.8	-2.0878	872.29	1173.6	36.008	31.847	0	0	3.8615	2.6868	-27.213	-20.21	-4.6584	-1.6349	27.971	20.976	-0.79687	1.0519	0.75767	0.76683	1622.1
17.54	1755	60	NaN	-8.2233	26.993	-0.34129	-185.19	21.963	3.0041	98.504	-746.49	1145.8	-2.1533	872.23	1173.6	36.177	33.044	0	0	3.726	2.5526	-27.198	-20.195	-4.665	-1.6323	27.976	20.981	-0.93897	0.92028	0.77726	0.78609	1622.1
17.55	1756	60	NaN	-8.2283	26.999	-0.341	-185.19	21.956	3.0003	98.48	-746.5	1145.8	-2.1558	872.18	1173.6	34.769	33.057	0	0	3.5906	2.4183	-27.183	-20.18	-4.6708	-1.6319	27.981	20.974	-1.0802	0.7864	0.79795	0.79404	1622
17.56	1757	60	NaN	-8.2408	27.001	-0.32868	-185.18	21.953	2.9726	98.413	-746.54	1145.8	-2.2303	872.12	1173.6	34.102	32.664	0	0	3.4552	2.284	-27.168	-20.165	-4.6829	-1.6248	27.983	20.971	-1.2277	0.65925	0.81478	0.80602	1622
17.57	1758	60	NaN	-8.239	27.006	-0.32391	-185.19	21.921	2.981	98.376	-746.54	1145.8	-2.1774	872.11	1173.6	36.109	30.926	0	0	3.5076	2.336	-27.16	-20.156	-4.6843	-1.6341	27.987	20.94	-1.1767	0.70191	0.82691	0.78413	1622
17.58	1759	60	NaN	-8.2503	27.001	-0.33191	-185.19	21.934	2.9253	98.367	-746.55	1145.8	-2.3264	871.99	1173.6	34.413	32.975	0	0	3.5382	2.3663	-27.152	-20.149	-4.6903	-1.6263	27.984	20.952	-1.1522	0.73998	0.83156	0.80346	1621.9
17.59	1760	60	NaN	-8.2619	27.004	-0.33528	-185.19	21.918	2.9216	98.349	-746.54	1145.8	-2.3242	871.94	1173.6	33.858	31.498	0	0	3.3691	2.1988	-27.143	-20.14	-4.7025	-1.6337	27.986	20.936	-1.3334	0.56504	0.84273	0.79662	1621.8
17.6	1761	60	NaN	-8.2677	27.001	-0.32413	-185.2	21.907	2.9096	98.288	-746.55	1145.8	-2.3469	871.88	1173.6	35.449	31.384	0	0	3.2399	2.0706	-27.138	-20.134	-4.7096	-1.6382	27.983	20.925	-1.4697	0.43246	0.84483	0.7912	1621.8
17.61	1762	60	NaN	-8.2736	26.993	-0.32484	-185.2	21.894	2.8628	98.257	-746.56	1145.8	-2.4642	871.79	1173.6	35.903	33.802	0	0	3.098	1.93	-27.135	-20.131	-4.7123	-1.6365	27.975	20.912	-1.6142	0.29356	0.84039	0.78116	1621.7
17.62	1763	60	NaN	-8.2882	26.988	-0.3617	-185.21	21.85	2.8096	98.326	-746.49	1145.8	-2.5899	871.72	1173.6	35.062	32.306	0	0	2.8838	1.7177	-27.133	-20.129	-4.7198	-1.6387	27.97	20.867	-1.836	0.078955	0.83708	0.73821	1621.6
17.63	1764	60	NaN	-8.2967	26.972	-0.34438	-185.2	21.855	2.7751	98.244	-746.51	1145.8	-2.6894	871.61	1173.6	33.924	32.719	0	0	2.7442	1.5793	-27.132	-20.129	-4.7274	-1.63	27.956	20.871	-1.9832	-0.050718	0.82412	0.74246	1621.5
17.64	1765	60	NaN	-8.3104	26.971	-0.34046	-185.2	21.83	2.8103	98.206	-746.46	1145.8	-2.6094	871.53	1173.6	36.077	34.415	0	0	2.6299	1.466	-27.132	-20.128	-4.745	-1.6355	27.954	20.847	-2.1151	-0.1695	0.82171	0.71844	1621.4
17.65	1766	60	NaN	-8.3109	26.968	-0.34695	-185.19	21.813	2.8032	98.213	-746.4	1145.8	-2.6524	871.47	1173.6	36.876	32.073	0	0	2.5298	1.3668	-27.134	-20.131	-4.7435	-1.6253	27.951	20.83	-2.2137	-0.25853	0.81671	0.69965	1621.3
17.66	1767	60	NaN	-8.3166	26.959	-0.35637	-185.19	21.798	2.7892	98.226	-746.36	1145.8	-2.708	871.41	1173.6	34.242	30.739	0	0	2.436	1.2738	-27.136	-20.133	-4.7465	-1.6229	27.942	20.815	-2.3105	-0.34911	0.80535	0.68259	1621.1
17.67	1768	60	NaN	-8.3257	26.947	-0.37183	-185.2	21.781	2.816	98.256	-746.31	1145.7	-2.6425	871.37	1173.5	34.756	31.595	0	0	2.3495	1.1881	-27.138	-20.135	-4.7567	-1.6309	27.929	20.799	-2.4071	-0.44279	0.79094	0.66447	1621.1
17.68	1769	60	NaN	-8.3281	26.936	-0.38629	-185.2	21.761	2.8783	98.295	-746.28	1145.7	-2.4789	871.36	1173.5	33.267	31.553	0	0	2.2761	1.1152	-27.142	-20.138	-4.7633	-1.6382	27.918	20.78	-2.4872	-0.52293	0.77593	0.64174	1621
17.69	1770	60	NaN	-8.3228	26.927	-0.36356	-185.2	21.737	2.866	98.23	-746.27	1145.7	-2.5349	871.33	1173.4	37.113	32.778	0	0	2.1779	1.0179	-27.146	-20.142	-4.7582	-1.635	27.907	20.757	-2.5803	-0.61706	0.76173	0.61509	1621
17.7	1771	60	NaN	-8.3284	26.934	-0.38999	-185.21	21.743	2.8223	98.304	-746.17	1145.7	-2.6598	871.26	1173.4	34.722	33.031	0	0	2.0238	0.86516	-27.149	-20.145	-4.7565	-1.6367	27.915	20.762	-2.7327	-0.77153	0.76659	0.61717	1620.8
17.71	1772	60	NaN	-8.3297	26.933	-0.42396	-185.21	21.723	2.8167	98.409	-746.11	1145.7	-2.6849	871.25	1173.4	35.329	33.398	0	0	1.9389	0.78103	-27.158	-20.155	-4.753	-1.6307	27.914	20.742	-2.8141	-0.84969	0.75545	0.58738	1620.7
17.72	1773	60	NaN	-8.2809	26.891	-0.36233	-185.2	21.732	2.8029	98.272	-746.19	1145.6	-2.7136	871.19	1173.4	36.725	31.946	0	0	1.8696	0.71228	-27.17	-20.166	-4.7081	-1.629	27.874	20.749	-2.8386	-0.91667	0.70455	0.58345	1620.8
17.73	1774	60	NaN	-8.2345	26.853	-0.30206	-185.19	21.719	2.8329	98.129	-746.25	1145.6	-2.6195	871.2	1173.4	34.889	32.475	0	0	1.851	0.69386	-27.171	-20.167	-4.6702	-1.6275	27.836	20.737	-2.8193	-0.93361	0.66519	0.56973	1620.8
17.74	1775	60	NaN	-8.225	26.844	-0.30894	-185.18	21.676	2.8967	98.152	-746.22	1145.6	-2.4431	871.26	1173.3	35.619	36.318	0	0	1.7891	0.63249	-27.171	-20.167	-4.6662	-1.6213	27.825	20.695	-2.8771	-0.98886	0.65414	0.52739	1620.8
17.75	1776	60	NaN	-8.2215	26.84	-0.32322	-185.17	21.676	2.8867	98.206	-746.18	1145.6	-2.4672	871.23	1173.4	34.89	30.86	0	0	1.6649	0.50943	-27.171	-20.168	-4.6598	-1.6124	27.822	20.694	-2.9949	-1.1029	0.65109	0.52588	1620.8
17.76	1777	60	NaN	-8.2125	26.841	-0.32019	-185.17	21.681	2.8857	98.202	-746.15	1145.6	-2.4407	871.21	1173.4	35.915	32.121	0	0	1.6551	0.49974	-27.17	-20.167	-4.6518	-1.6113	27.823	20.698	-2.9967	-1.1116	0.65292	0.53173	1620.7
17.77	1778	60	NaN	-8.263	26.898	-0.41506	-185.18	21.69	2.8192	98.459	-745.94	1145.6	-2.5665	871.15	1173.4	32.7	32.975	0	0	1.6106	0.45556	-27.17	-20.166	-4.6882	-1.6062	27.88	20.708	-3.0776	-1.1506	0.70983	0.54183	1620.5
17.78	1779	60	NaN	-8.2733	26.92	-0.40768	-185.18	21.658	2.791	98.432	-745.87	1145.7	-2.6174	871.2	1173.4	35.665	31.048	0	0	1.5018	0.3477	-27.171	-20.167	-4.6976	-1.6058	27.9	20.677	-3.1958	-1.2581	0.72954	0.51027	1620.5
17.79	1780	60	NaN	-8.2722	26.923	-0.4031	-185.19	21.619	2.819	98.433	-745.86	1145.7	-2.518	871.26	1173.3	35.707	32.89	0	0	1.5123	0.35809	-27.171	-20.167	-4.7001	-1.6152	27.902	20.64	-3.1878	-1.2571	0.73125	0.47292	1620.5
17.8	1781	60	NaN	-8.2741	26.925	-0.41526	-185.2	21.6	2.8408	98.491	-745.84	1145.7	-2.431	871.28	1173.3	33.652	32.785	0	0	1.5337	0.37931	-27.171	-20.167	-4.703	-1.6316	27.904	20.621	-3.1693	-1.2523	0.73263	0.4542	1620.5
17.81	1782	60	NaN	-8.2681	26.927	-0.38469	-185.22	21.598	2.7975	98.417	-745.84	1145.7	-2.5266	871.25	1173.3	35.019	33.617	0	0	1.3882	0.23509	-27.174	-20.17	-4.6961	-1.65	27.906	20.619	-3.308	-1.415	0.73248	0.44897	1620.5
17.82	1783	60	NaN	-8.2663	26.928	-0.43105	-185.25	21.587	2.843	98.585	-745.82	1145.6	-2.3571	871.26	1173.3	36.627	33.46	0	0	1.3072	0.15485	-27.175	-20.171	-4.6944	-1.681	27.908	20.607	-3.3872	-1.5262	0.73316	0.43633	1620.5
17.83	1784	60	NaN	-8.2681	26.93	-0.42004	-185.25	21.56	2.7841	98.563	-745.83	1145.6	-2.5147	871.28	1173.3	34.333	31.915	0	0	1.2921	0.13984	-27.174	-20.17	-4.6915	-1.6764	27.909	20.581	-3.3994	-1.5366	0.73538	0.41092	1620.5
17.84	1785	60	NaN	-8.2647	26.94	-0.41995	-185.27	21.549	2.748	98.579	-745.8	1145.6	-2.5975	871.28	1173.3	35.668	31.852	0	0	1.2771	0.12502	-27.175	-20.172	-4.6845	-1.6871	27.919	20.569	-3.4074	-1.5621	0.74399	0.39748	1620.5
17.85	1786	60	NaN	-8.2601	26.94	-0.41473	-185.29	21.517	2.7698	98.573	-745.79	1145.6	-2.5301	871.32	1173.3	35.819	32.783	0	0	1.3431	0.19038	-27.182	-20.178	-4.6826	-1.7106	27.919	20.538	-3.3395	-1.5203	0.73735	0.36008	1620.5
[truncated: 59,535 more rows]
