# Supplementary material for: Speech, movement, and gaze behaviours during dyadic conversation in noise
Source: Sci Rep. 2019 Jul 18;9:10451. doi: 10.1038/s41598-019-46416-0 (PMC6639257; doi:10.1038/s41598-019-46416-0)
Supplement: Supplementary file 1 — All data [file 41598_2019_46416_MOESM1_ESM.zip › dyad7conv2.txt]

timestamps	sample	levels (dB)	level change	talker 1	talker 1	talker 1	talker 2	talker 2	talker 2	talker 1	talker 1	talker 1	talker 2	talker 2	talker 2	talker 1	talker 2	talker 1	talker 2	talker 1	talker 2	talker 1	talker 2	talker 1	talker 2	talker 1	talker 2	talker 1	talker 2	talker 1	talker 2	talker 1 and 2
timestamps	sample	levels (dB)	(dB)	yaw	pitch	roll	yaw	pitch	roll	x (mm)	y (mm)	z (mm)	x (mm)	y (mm)	z (mm)	rms (volts)	rms (volts)	talking	talking	eye phi (deg)	eye phi (deg)	eye theta (deg)	eye theta (deg)	yaw re t2	yaw re t1	pitch re t2	pitch re t1	gaze yaw re t2	gaze yaw re t1	gaze pitch re t2	gaze pitch re t1	distance
0	1	60	NaN	-0.12601	23.072	-4.0247	-178.01	20.186	8.0268	-69.903	-748.22	1164.4	-1.9121	772.71	1162.3	48.854	26.751	0	0	11.233	6.1473	-29.341	-19.883	-2.6856	-0.57133	22.995	20.263	8.5473	5.5759	-6.3463	0.37988	1522.4
0.01	2	60	NaN	-0.12918	23.133	-4.0411	-178.06	20.205	8.0356	-69.817	-748.1	1164.4	-1.8781	772.81	1162.3	55.358	31.96	0	0	11.152	6.067	-29.34	-19.882	-2.6869	-0.61719	23.055	20.282	8.4651	5.4498	-6.2844	0.40097	1522.4
0.02	3	60	NaN	-0.13405	23.184	-4.066	-178.09	20.238	8.0442	-69.749	-748.01	1164.4	-1.8769	772.84	1162.3	52.846	29.361	0	0	11.108	6.0233	-29.339	-19.881	-2.6893	-0.64935	23.105	20.316	8.4186	5.374	-6.2336	0.43535	1522.4
0.03	4	60	NaN	-0.13109	23.224	-4.0858	-178.13	20.271	8.0492	-69.71	-747.93	1164.4	-1.8714	772.86	1162.3	52.246	30.767	0	0	11.122	6.0373	-29.339	-19.881	-2.6852	-0.67962	23.146	20.35	8.4368	5.3577	-6.1934	0.46859	1522.3
0.04	5	60	NaN	-0.12468	23.267	-4.1067	-178.15	20.317	8.0223	-69.672	-747.83	1164.4	-1.9417	772.86	1162.4	41.338	26.341	0	0	11.114	6.0295	-29.338	-19.88	-2.6749	-0.70258	23.19	20.395	8.4393	5.327	-6.1487	0.5147	1522.2
0.05	6	60	NaN	-0.12511	23.326	-4.1421	-178.17	20.392	7.9403	-69.6	-747.68	1164.4	-2.1789	772.8	1162.4	39.656	24.005	0	0	11.1	6.0156	-29.337	-19.879	-2.664	-0.70726	23.251	20.468	8.4361	5.3083	-6.0868	0.58862	1522
0.06	7	60	NaN	-0.12099	23.362	-4.1665	-178.19	20.413	7.9137	-69.557	-747.56	1164.4	-2.2372	772.83	1162.4	35.973	24.005	0	0	11.108	6.023	-29.338	-19.88	-2.6563	-0.72083	23.287	20.489	8.4513	5.3021	-6.0512	0.60896	1521.9
0.07	8	60	NaN	-0.11585	23.395	-4.1908	-178.2	20.449	7.9037	-69.52	-747.41	1164.4	-2.2662	772.82	1162.4	34.529	24.005	0	0	11.122	6.0375	-29.339	-19.88	-2.6489	-0.72819	23.321	20.523	8.4733	5.3093	-6.0174	0.64225	1521.7
0.08	9	60	NaN	-0.099298	23.428	-4.2175	-178.2	20.5	7.878	-69.498	-747.22	1164.3	-2.3338	772.78	1162.4	29.585	24.005	0	0	11.14	6.0549	-29.339	-19.881	-2.6294	-0.7318	23.355	20.573	8.5104	5.3231	-5.9838	0.69198	1521.5
0.09	10	60	NaN	-0.077957	23.449	-4.2774	-178.21	20.549	7.856	-69.384	-746.99	1164.3	-2.3831	772.74	1162.4	25.697	24.005	0	0	11.169	6.0836	-29.339	-19.881	-2.6023	-0.73344	23.378	20.621	8.5664	5.3502	-5.9613	0.73991	1521.2
0.1	11	60	NaN	-0.054556	23.449	-4.3706	-178.22	20.583	7.8524	-69.164	-746.74	1164.2	-2.3788	772.73	1162.3	26.36	24.005	0	0	11.207	6.122	-29.339	-19.881	-2.5712	-0.73329	23.379	20.653	8.6362	5.3887	-5.9597	0.77202	1520.9
0.11	12	60	NaN	-0.013145	23.426	-4.415	-178.21	20.608	7.8416	-69.082	-746.49	1164.1	-2.4017	772.75	1162.3	25.346	24.005	0	0	11.253	6.167	-29.339	-19.881	-2.5263	-0.72802	23.358	20.675	8.7266	5.439	-5.9809	0.79431	1520.7
0.12	13	60	NaN	0.020766	23.422	-4.47	-178.19	20.647	7.8222	-68.967	-746.24	1164.1	-2.4838	772.7	1162.3	23.649	24.005	0	0	11.301	6.2148	-29.34	-19.882	-2.4854	-0.70055	23.356	20.714	8.8157	5.5143	-5.9844	0.83193	1520.4
0.13	14	60	NaN	0.060247	23.406	-4.5187	-178.18	20.692	7.804	-68.85	-746.02	1164	-2.557	772.64	1162.3	23.649	24.005	0	0	11.355	6.2679	-29.342	-19.883	-2.4393	-0.67708	23.342	20.756	8.9154	5.5908	-5.9999	0.87308	1520.1
0.14	15	60	NaN	0.094911	23.394	-4.5306	-178.17	20.726	7.8068	-68.832	-745.84	1164	-2.5594	772.58	1162.3	23.649	24.005	0	0	11.4	6.3133	-29.343	-19.885	-2.4042	-0.6677	23.33	20.79	8.9962	5.6456	-6.0125	0.90531	1519.9
0.15	16	60	NaN	0.14547	23.374	-4.5163	-178.16	20.762	7.8155	-68.863	-745.6	1164	-2.5445	772.51	1162.3	23.649	24.005	0	0	11.429	6.3412	-29.343	-19.885	-2.3559	-0.65828	23.311	20.824	9.0727	5.6829	-6.0323	0.93913	1519.6
0.16	17	60	NaN	0.25048	23.316	-4.5195	-178.12	20.825	7.7922	-68.782	-745.09	1163.9	-2.638	772.4	1162.3	23.649	24.005	0	0	11.452	6.3643	-29.344	-19.886	-2.2453	-0.61963	23.256	20.885	9.2066	5.7447	-6.0877	0.99924	1518.9
0.17	18	60	NaN	0.30716	23.269	-4.5203	-178.1	20.861	7.8289	-68.697	-744.85	1163.8	-2.5485	772.3	1162.3	23.649	24.005	0	0	11.47	6.3823	-29.344	-19.886	-2.1894	-0.59919	23.212	20.918	9.2807	5.7831	-6.1321	1.0328	1518.6
0.18	19	60	NaN	0.36216	23.212	-4.5137	-178.09	20.892	7.8303	-68.591	-744.62	1163.7	-2.5323	772.2	1162.2	23.649	24.005	0	0	11.456	6.3684	-29.331	-19.873	-2.1315	-0.5844	23.156	20.949	9.3245	5.784	-6.1752	1.0757	1518.3
0.19	20	60	NaN	0.43052	23.14	-4.4892	-178.06	20.94	7.8353	-68.447	-744.29	1163.6	-2.5184	772.03	1162.2	23.649	24.005	0	0	11.437	6.3495	-29.323	-19.864	-2.0591	-0.55442	23.086	20.994	9.3779	5.7951	-6.2367	1.1301	1517.8
0.2	21	60	NaN	0.49041	23.076	-4.4552	-178.03	20.985	7.8287	-68.294	-743.94	1163.5	-2.5382	771.86	1162.2	23.649	24.005	0	0	11.412	6.3251	-29.318	-19.86	-1.9935	-0.51771	23.024	21.037	9.4188	5.8073	-6.2946	1.1774	1517.2
0.21	22	60	NaN	0.51936	23.037	-4.4239	-178.01	21.005	7.8021	-68.158	-743.65	1163.5	-2.5947	771.76	1162.1	23.649	24.005	0	0	11.419	6.3312	-29.318	-19.86	-1.958	-0.49008	22.987	21.055	9.4606	5.8412	-6.3315	1.1954	1516.8
0.22	23	60	NaN	0.53692	22.991	-4.3949	-178	21.008	7.8351	-67.989	-743.39	1163.4	-2.4643	771.66	1162.1	23.649	24.005	0	0	11.43	6.3424	-29.319	-19.861	-1.9396	-0.47602	22.942	21.058	9.4903	5.8664	-6.3771	1.1969	1516.5
0.23	24	60	NaN	0.56511	22.948	-4.3015	-177.98	21.016	7.8663	-67.867	-742.93	1163.4	-2.2986	771.5	1162.1	23.649	24.005	0	0	11.455	6.3678	-29.321	-19.863	-1.914	-0.46335	22.9	21.064	9.5414	5.9044	-6.4215	1.2014	1515.8
0.24	25	60	NaN	0.56941	22.891	-4.1679	-177.97	21.027	7.8711	-67.851	-742.5	1163.3	-2.1904	771.33	1162	23.649	24.005	0	0	11.478	6.3899	-29.323	-19.865	-1.9142	-0.45119	22.843	21.075	9.5636	5.9387	-6.4804	1.2096	1515.2
0.25	26	60	NaN	0.56323	22.833	-4.0534	-177.95	21.046	7.8489	-67.761	-742.08	1163.3	-2.1448	771.14	1162	23.649	24.005	0	0	11.481	6.3934	-29.324	-19.866	-1.9197	-0.42923	22.787	21.092	9.5616	5.9642	-6.5371	1.2262	1514.7
0.26	27	60	NaN	0.5592	22.79	-3.9951	-177.92	21.069	7.8096	-67.513	-741.7	1163.2	-2.1436	770.97	1162	23.649	24.005	0	0	11.55	6.4616	-29.325	-19.867	-1.9153	-0.39886	22.746	21.113	9.6347	6.0627	-6.5791	1.2467	1514.1
0.27	28	60	NaN	0.56075	22.769	-3.9905	-177.91	21.084	7.7726	-67.203	-741.41	1163.2	-2.1514	770.86	1162	23.649	24.005	0	0	11.659	6.5693	-29.326	-19.868	-1.9024	-0.37671	22.725	21.128	9.7563	6.1926	-6.6008	1.2599	1513.7
0.28	29	60	NaN	0.55085	22.725	-3.9258	-177.87	21.093	7.7742	-66.986	-741.02	1163.2	-2.0246	770.71	1162	23.649	24.005	0	0	11.691	6.6009	-29.329	-19.871	-1.9097	-0.33368	22.682	21.136	9.7808	6.2672	-6.6473	1.2655	1513.1
0.29	30	60	NaN	0.54704	22.692	-3.8831	-177.84	21.104	7.7624	-66.818	-740.75	1163.2	-1.9651	770.6	1162.1	23.649	28.895	0	0	11.703	6.613	-29.331	-19.873	-1.91	-0.29927	22.65	21.146	9.7927	6.3137	-6.6814	1.2734	1512.7
0.3	31	60	NaN	0.54708	22.664	-3.8545	-177.81	21.13	7.7189	-66.647	-740.52	1163.2	-2.0076	770.48	1162.1	24.801	48.237	0	0	11.686	6.5962	-29.332	-19.874	-1.9025	-0.26345	22.624	21.17	9.7834	6.3328	-6.7088	1.2962	1512.4
0.31	32	60	NaN	0.54757	22.643	-3.8241	-177.79	21.158	7.6762	-66.49	-740.29	1163.1	-2.0512	770.36	1162.1	29.485	49.809	0	0	11.669	6.5793	-29.334	-19.875	-1.895	-0.22921	22.605	21.196	9.7738	6.35	-6.7287	1.3204	1512
0.32	33	60	NaN	0.54855	22.63	-3.7786	-177.76	21.161	7.6716	-66.356	-740.03	1163.1	-1.9758	770.23	1162.2	28.683	49.155	0	0	11.651	6.5618	-29.335	-19.876	-1.8924	-0.20139	22.593	21.198	9.7588	6.3604	-6.7422	1.3219	1511.6
0.33	34	60	NaN	0.57276	22.586	-3.7416	-177.73	21.127	7.6217	-66.004	-739.68	1163.1	-1.9478	770.08	1162.2	23.649	48.451	0	0	11.653	6.5632	-29.336	-19.877	-1.8567	-0.15594	22.55	21.163	9.7959	6.4073	-6.7854	1.2853	1511.1
0.34	35	60	NaN	0.59258	22.572	-3.7326	-177.71	21.059	7.6107	-65.808	-739.5	1163.1	-1.9156	770.09	1162.2	27.641	55.542	0	0	11.644	6.5549	-29.337	-19.878	-1.831	-0.13379	22.536	21.095	9.8132	6.4211	-6.8004	1.2166	1510.9
0.35	36	60	NaN	0.63986	22.558	-3.7008	-177.7	20.93	7.6247	-65.652	-739.3	1163.1	-1.8053	770.18	1162.2	38.626	59.398	0	1	11.553	6.4642	-29.339	-19.881	-1.7821	-0.1269	22.522	20.966	9.7705	6.3373	-6.8174	1.0848	1510.8
0.36	37	60	NaN	0.69707	22.552	-3.6727	-177.7	20.821	7.6236	-65.501	-739.1	1163.1	-1.7317	770.24	1162.2	40.093	60.695	0	1	11.459	6.3712	-29.341	-19.883	-1.7222	-0.12376	22.516	20.858	9.7367	6.2475	-6.8254	0.97472	1510.7
0.37	38	60	NaN	0.74931	22.558	-3.6665	-177.7	20.78	7.585	-65.35	-738.93	1163.1	-1.7676	770.19	1162.2	41.519	62.944	0	1	11.363	6.2764	-29.342	-19.884	-1.6632	-0.11685	22.522	20.815	9.7	6.1596	-6.8203	0.9313	1510.5
0.38	39	60	NaN	0.8054	22.561	-3.6568	-177.7	20.737	7.53	-65.219	-738.78	1163.1	-1.8378	770.16	1162.2	42.083	62.919	0	1	11.294	6.2077	-29.344	-19.886	-1.5998	-0.10851	22.525	20.773	9.6941	6.0992	-6.819	0.88642	1510.3
0.39	40	60	NaN	0.92642	22.552	-3.6569	-177.72	20.641	7.4332	-64.946	-738.6	1163.1	-1.9715	770.19	1162.2	39.619	62.28	0	1	11.226	6.1407	-29.347	-19.888	-1.4636	-0.10627	22.517	20.675	9.7627	6.0344	-6.8298	0.78705	1510.1
0.4	41	60	NaN	0.99875	22.555	-3.677	-177.72	20.594	7.3738	-64.731	-738.48	1163.1	-2.0624	770.17	1162.2	38.11	62.226	0	1	11.254	6.1685	-29.348	-19.89	-1.3799	-0.10072	22.52	20.629	9.8745	6.0678	-6.8277	0.73928	1510
0.41	42	60	NaN	1.0573	22.554	-3.6762	-177.71	20.56	7.347	-64.616	-738.41	1163.1	-2.1125	770.17	1162.2	37.904	60.676	0	1	11.138	6.053	-29.345	-19.887	-1.3153	-0.079447	22.519	20.595	9.8226	5.9736	-6.8253	0.70815	1509.9
0.42	43	60	NaN	1.1186	22.555	-3.6619	-177.69	20.517	7.3187	-64.522	-738.38	1163.1	-2.1679	770.19	1162.2	36.904	59.68	0	1	10.698	5.6167	-29.332	-19.874	-1.2483	-0.059056	22.52	20.552	9.4493	5.5576	-6.8114	0.67807	1509.9
0.43	44	60	NaN	1.1799	22.575	-3.6714	-177.72	20.465	7.2498	-64.317	-738.3	1163.1	-2.2815	770.19	1162.3	34.718	57.317	0	1	10.557	5.4769	-29.33	-19.872	-1.175	-0.070262	22.542	20.497	9.3817	5.4066	-6.788	0.62579	1509.8
0.44	45	60	NaN	1.2267	22.586	-3.6627	-177.72	20.39	7.2473	-64.226	-738.28	1163.1	-2.2728	770.31	1162.3	31.617	51.385	0	1	10.537	5.4572	-29.332	-19.874	-1.1249	-0.069386	22.553	20.424	9.4119	5.3878	-6.7794	0.54983	1509.9
0.45	46	60	NaN	1.2589	22.608	-3.6635	-177.71	20.354	7.2465	-64.11	-738.26	1163.2	-2.3124	770.36	1162.3	27.783	46.078	0	1	10.495	5.4153	-29.333	-19.875	-1.0868	-0.05176	22.575	20.387	9.4077	5.3635	-6.7586	0.5114	1509.9
0.46	47	60	NaN	1.2875	22.652	-3.6805	-177.69	20.306	7.279	-63.905	-738.22	1163.2	-2.2956	770.43	1162.3	27.952	45.618	0	1	10.459	5.3801	-29.335	-19.877	-1.051	-0.032433	22.619	20.339	9.408	5.3477	-6.716	0.46276	1509.9
0.47	48	60	NaN	1.3111	22.695	-3.688	-177.68	20.264	7.3077	-63.72	-738.21	1163.2	-2.3043	770.49	1162.3	29.079	40.902	0	1	10.431	5.3521	-29.336	-19.878	-1.02	-0.012847	22.661	20.298	9.4109	5.3393	-6.6752	0.42021	1509.9
0.48	49	60	NaN	1.3289	22.72	-3.6667	-177.67	20.239	7.3032	-63.634	-738.28	1163.3	-2.4124	770.53	1162.4	28.889	37.108	0	1	10.419	5.3407	-29.337	-19.879	-0.99462	0.0093161	22.686	20.274	9.4246	5.35	-6.6516	0.39486	1510.1
0.49	50	60	NaN	1.3513	22.767	-3.6427	-177.65	20.176	7.3149	-63.507	-738.35	1163.3	-2.5176	770.67	1162.4	30.44	37.14	0	1	10.426	5.3477	-29.339	-19.881	-0.96315	0.036203	22.731	20.212	9.4632	5.3839	-6.6079	0.33149	1510.2
0.5	51	60	NaN	1.3458	22.837	-3.637	-177.63	20.107	7.359	-63.339	-738.42	1163.4	-2.6137	770.8	1162.4	30.719	37.136	0	1	10.418	5.3396	-29.34	-19.882	-0.95833	0.070813	22.798	20.147	9.4599	5.4104	-6.5422	0.26517	1510.4
0.51	52	60	NaN	1.3404	22.903	-3.6322	-177.57	20.023	7.5069	-63.166	-738.53	1163.5	-2.5298	770.93	1162.3	33.354	29.269	0	1	10.387	5.3083	-29.341	-19.883	-0.96001	0.13061	22.859	20.066	9.4266	5.439	-6.4819	0.18323	1510.7
0.52	53	60	NaN	1.339	22.956	-3.5936	-177.5	19.953	7.6192	-63.132	-738.65	1163.5	-2.5707	771.06	1162.3	34.42	34.44	0	1	10.292	5.2141	-29.344	-19.886	-0.95817	0.2056	22.909	20	9.3334	5.4197	-6.4353	0.11398	1510.9
0.53	54	60	NaN	1.3323	23.009	-3.5336	-177.38	19.876	7.7365	-63.178	-738.8	1163.6	-2.6985	771.23	1162.3	35.21	34.137	0	1	10.266	5.1887	-29.346	-19.888	-0.96132	0.32145	22.958	19.927	9.3047	5.5102	-6.3884	0.039518	1511.2
0.54	55	60	NaN	1.3016	23.088	-3.5136	-177.17	19.726	8.0813	-63.047	-739.09	1163.7	-2.5025	771.55	1162.2	35.454	30.307	0	1	10.278	5.2004	-29.347	-19.889	-0.99356	0.53078	23.03	19.784	9.2842	5.7312	-6.3169	-0.10536	1511.9
0.55	56	60	NaN	1.2941	23.115	-3.5086	-177.12	19.735	8.1533	-63.02	-739.16	1163.7	-2.5274	771.55	1162.2	35.625	33.82	0	1	10.15	5.074	-29.347	-19.889	-0.9989	0.58909	23.057	19.793	9.1513	5.6631	-6.2901	-0.095465	1511.9
0.56	57	60	NaN	1.2879	23.184	-3.5229	-177.01	19.709	8.3841	-62.869	-739.38	1163.8	-2.252	771.6	1162.2	35.126	32.816	0	1	10.024	4.9491	-29.347	-19.889	-1.0095	0.68786	23.124	19.769	9.0147	5.6369	-6.2228	-0.11989	1512.2
0.57	58	60	NaN	1.2932	23.248	-3.5044	-176.9	19.695	8.5831	-62.808	-739.58	1163.9	-2.074	771.64	1162.3	35.621	33.244	0	1	10.007	4.9316	-29.347	-19.889	-1.0082	0.7971	23.186	19.757	8.9984	5.7287	-6.1612	-0.13226	1512.4
0.58	59	60	NaN	1.3076	23.327	-3.5001	-176.74	19.712	8.7404	-62.692	-739.81	1164	-2.0742	771.68	1162.3	35.894	34.881	0	1	9.9523	4.8777	-29.348	-19.89	-0.98897	0.95959	23.262	19.777	8.9633	5.8373	-6.0862	-0.11325	1512.7
0.59	60	60	NaN	1.3224	23.439	-3.5616	-176.52	19.75	8.9096	-62.362	-740.1	1164.1	-2.1486	771.75	1162.3	35.856	31.659	0	1	9.8429	4.7693	-29.349	-19.891	-0.95831	1.1984	23.372	19.817	8.8845	5.9677	-5.9773	-0.073928	1513
0.6	61	60	NaN	1.3291	23.49	-3.5687	-176.4	19.722	9.0661	-62.3	-740.26	1164.1	-2.0169	771.88	1162.3	35.276	31.88	0	1	9.8285	4.7551	-29.349	-19.891	-0.95387	1.3138	23.419	19.793	8.8747	6.069	-5.9302	-0.098079	1513.3
0.61	62	60	NaN	1.3454	23.533	-3.5636	-176.31	19.742	9.0106	-62.298	-740.44	1164.2	-2.2888	771.95	1162.3	33.94	31.514	0	1	9.8309	4.7575	-29.349	-19.891	-0.92683	1.4214	23.46	19.815	8.9041	6.1789	-5.8891	-0.076159	1513.6
0.62	63	60	NaN	1.3634	23.58	-3.5505	-176.23	19.778	9.0134	-62.319	-740.7	1164.2	-2.3221	772.02	1162.3	34.632	31.581	0	1	9.7959	4.7227	-29.35	-19.892	-0.90784	1.5008	23.507	19.851	8.888	6.2235	-5.8429	-0.041012	1513.9
0.63	64	60	NaN	1.3788	23.622	-3.5289	-176.19	19.806	8.9931	-62.374	-740.97	1164.3	-2.3795	772.13	1162.3	35.282	33.487	0	1	9.763	4.6901	-29.349	-19.891	-0.89178	1.5437	23.549	19.879	8.8712	6.2338	-5.7993	-0.011609	1514.3
0.64	65	60	NaN	1.3932	23.667	-3.5133	-176.17	19.839	8.9189	-62.424	-741.21	1164.3	-2.5248	772.22	1162.4	34.641	33.112	0	1	9.7318	4.6593	-29.346	-19.888	-0.87331	1.5622	23.595	19.912	8.8585	6.2214	-5.7516	0.024013	1514.6
0.65	66	60	NaN	1.4164	23.75	-3.541	-176.13	19.943	8.9182	-62.357	-741.57	1164.3	-2.3091	772.21	1162.5	35.719	32.012	0	1	9.6651	4.5931	-29.344	-19.886	-0.85515	1.595	23.681	20.012	8.81	6.1881	-5.6628	0.12598	1515
0.66	67	60	NaN	1.4315	23.808	-3.5627	-176.13	20.054	8.855	-62.313	-741.69	1164.4	-2.3989	772.13	1162.7	34.917	41.619	0	1	9.5702	4.499	-29.342	-19.883	-0.83492	1.6009	23.742	20.119	8.7352	6.0999	-5.5993	0.23614	1515
0.67	68	60	NaN	1.4442	23.881	-3.5861	-176.2	20.185	8.7485	-62.283	-741.9	1164.4	-2.404	772.02	1162.8	37.322	50.744	0	1	9.495	4.4245	-29.342	-19.883	-0.82082	1.5338	23.819	20.247	8.6742	5.9583	-5.5225	0.36369	1515.1
0.68	69	60	NaN	1.4596	23.945	-3.5961	-176.26	20.29	8.683	-62.297	-742.09	1164.4	-2.3461	771.92	1162.9	35.416	49.058	0	1	9.5151	4.4444	-29.346	-19.888	-0.80794	1.4766	23.886	20.348	8.7071	5.921	-5.4601	0.46048	1515.2
0.69	70	60	NaN	1.475	23.989	-3.6006	-176.28	20.347	8.6682	-62.315	-742.23	1164.5	-2.2609	771.85	1163	34.731	42.993	0	1	9.7228	4.6503	-29.359	-19.901	-0.7964	1.4491	23.932	20.405	8.9264	6.0994	-5.4274	0.50366	1515.3
0.7	71	60	NaN	1.483	24.02	-3.6171	-176.3	20.374	8.6593	-62.281	-742.32	1164.5	-2.1932	771.82	1163	36.25	45.433	0	1	9.7069	4.6346	-29.362	-19.904	-0.78955	1.4258	23.964	20.43	8.9174	6.0604	-5.398	0.52617	1515.3
0.71	72	60	NaN	1.4839	24.113	-3.6238	-176.35	20.481	8.5843	-62.349	-742.51	1164.5	-2.2117	771.65	1163.1	34.79	56.086	0	1	9.6189	4.5473	-29.361	-19.903	-0.79047	1.3717	24.058	20.536	8.8284	5.919	-5.3029	0.63333	1515.3
0.72	73	60	NaN	1.4862	24.207	-3.634	-176.46	20.612	8.5692	-62.415	-742.73	1164.6	-2.0138	771.33	1163.1	39.415	59.682	0	1	9.6471	4.5753	-29.36	-19.902	-0.79836	1.2596	24.152	20.667	8.8488	5.8349	-5.2082	0.76576	1515.3
0.73	74	60	NaN	1.4933	24.307	-3.6372	-176.55	20.7	8.5235	-62.496	-742.93	1164.7	-1.959	771.09	1163.2	41.84	61.309	0	1	9.6608	4.5888	-29.359	-19.901	-0.79644	1.1583	24.251	20.757	8.8644	5.7471	-5.1082	0.85648	1515.2
0.74	75	60	NaN	1.4981	24.395	-3.6512	-176.64	20.732	8.475	-62.527	-743.08	1164.7	-1.9456	770.96	1163.2	42.341	63.847	0	1	9.5374	4.4665	-29.356	-19.897	-0.79327	1.072	24.336	20.791	8.7441	5.5385	-5.0194	0.89346	1515.3
0.75	76	60	NaN	1.4946	24.459	-3.6831	-176.72	20.725	8.4497	-62.492	-743.2	1164.8	-1.8685	770.88	1163.2	43.285	64.07	0	1	9.4741	4.4037	-29.353	-19.895	-0.79826	0.99152	24.399	20.786	8.6758	5.3953	-4.9546	0.89089	1515.3
0.76	77	60	NaN	1.4853	24.521	-3.6995	-176.79	20.734	8.403	-62.518	-743.3	1164.8	-1.8738	770.73	1163.2	41.911	63.585	0	1	9.4741	4.4037	-29.351	-19.893	-0.80848	0.91315	24.458	20.797	8.6656	5.3169	-4.8935	0.9033	1515.2
0.77	78	60	NaN	1.4918	24.574	-3.6891	-176.87	20.758	8.317	-62.618	-743.4	1164.9	-1.9878	770.58	1163.2	42.148	63.922	0	1	9.4248	4.3549	-29.349	-19.891	-0.80148	0.84137	24.511	20.821	8.6233	5.1963	-4.8384	0.93012	1515.2
0.78	79	60	NaN	1.4954	24.617	-3.6933	-176.94	20.776	8.2785	-62.673	-743.51	1164.9	-1.9713	770.42	1163.2	41.693	63.477	0	1	9.3704	4.3009	-29.347	-19.889	-0.80064	0.76335	24.553	20.84	8.5697	5.0643	-4.7943	0.95134	1515.1
0.79	80	60	NaN	1.4963	24.663	-3.7208	-177.05	20.795	8.254	-62.7	-743.67	1164.9	-1.8713	770.17	1163.2	38.871	63.287	0	1	9.321	4.252	-29.346	-19.888	-0.80467	0.65261	24.598	20.86	8.5164	4.9046	-4.7477	0.97192	1515.1
0.8	81	60	NaN	1.4933	24.71	-3.7576	-177.17	20.804	8.2223	-62.734	-743.82	1165	-1.7695	769.88	1163.2	39.307	58.336	0	1	9.3131	4.2441	-29.344	-19.885	-0.81303	0.52778	24.645	20.87	8.5	4.7719	-4.6991	0.98425	1514.9
0.81	82	60	NaN	1.4839	24.74	-3.7739	-177.25	20.781	8.1811	-62.812	-743.86	1165	-1.7519	769.69	1163.2	37.855	46.925	0	1	9.3272	4.2581	-29.341	-19.882	-0.82624	0.44459	24.673	20.848	8.5009	4.7027	-4.6676	0.96575	1514.8
0.82	83	60	NaN	1.4761	24.743	-3.7878	-177.29	20.751	8.1351	-62.857	-743.89	1165	-1.793	769.6	1163.2	35.678	42.505	0	1	9.3458	4.2765	-29.338	-19.88	-0.83429	0.39689	24.675	20.82	8.5115	4.6734	-4.6631	0.93996	1514.7
0.83	84	60	NaN	1.4613	24.733	-3.8083	-177.35	20.715	8.0825	-62.91	-743.91	1165	-1.8038	769.45	1163.2	33.471	39.475	0	1	9.3651	4.2958	-29.335	-19.877	-0.85092	0.33501	24.665	20.783	8.5142	4.6308	-4.6698	0.9065	1514.6
0.84	85	60	NaN	1.4512	24.717	-3.8193	-177.4	20.687	8.0408	-62.964	-743.9	1165	-1.7996	769.31	1163.2	34.693	36.576	0	1	9.3265	4.2575	-29.332	-19.874	-0.8635	0.28425	24.649	20.754	8.463	4.5417	-4.6832	0.88013	1514.4
0.85	86	60	NaN	1.4458	24.696	-3.8295	-177.44	20.665	8.0005	-62.996	-743.87	1164.9	-1.8083	769.2	1163.2	35.305	34.056	0	1	9.282	4.2134	-29.33	-19.872	-0.86992	0.24489	24.63	20.731	8.4121	4.4583	-4.7004	0.85912	1514.3
0.86	87	60	NaN	1.4396	24.67	-3.8494	-177.48	20.638	7.9478	-62.993	-743.82	1164.9	-1.8357	769.08	1163.2	35.874	33.782	0	1	9.2291	4.1609	-29.328	-19.87	-0.8753	0.20191	24.605	20.702	8.3538	4.3628	-4.723	0.83239	1514.1
0.87	88	60	NaN	1.4216	24.623	-3.8644	-177.56	20.581	7.8902	-63.024	-743.76	1164.8	-1.7894	768.94	1163.2	34.479	36.523	0	1	9.1622	4.0946	-29.326	-19.868	-0.89649	0.11831	24.559	20.644	8.2657	4.2129	-4.7669	0.77635	1513.9
0.88	89	60	NaN	1.4174	24.582	-3.8474	-177.62	20.561	7.8535	-63.122	-743.7	1164.8	-1.7639	768.83	1163.2	35.138	38.361	0	1	9.1026	4.0355	-29.324	-19.866	-0.90559	0.060461	24.521	20.622	8.197	4.0959	-4.8035	0.75591	1513.8
0.89	90	60	NaN	1.4051	24.548	-3.8442	-177.69	20.55	7.7643	-63.163	-743.56	1164.7	-1.85	768.67	1163.2	34.855	53.399	0	1	9.0885	4.0215	-29.323	-19.865	-0.91665	-0.0088163	24.49	20.608	8.1719	4.0127	-4.833	0.74266	1513.5
0.9	91	60	NaN	1.3975	24.515	-3.8252	-177.75	20.519	7.7011	-63.232	-743.43	1164.7	-1.8766	768.56	1163.2	34.474	54.166	0	1	8.961	3.8951	-29.334	-19.876	-0.92624	-0.075091	24.459	20.574	8.0348	3.8201	-4.8751	0.69783	1513.2
0.91	92	60	NaN	1.3974	24.48	-3.7879	-177.8	20.458	7.6811	-63.339	-743.33	1164.7	-1.8174	768.51	1163.2	36.228	52.459	0	1	8.3089	3.2487	-29.404	-19.946	-0.93283	-0.13311	24.425	20.513	7.376	3.1156	-4.9786	0.56731	1513.1
0.92	93	60	NaN	1.3901	24.445	-3.7751	-177.87	20.387	7.6213	-63.37	-743.17	1164.6	-1.8682	768.46	1163.2	38.655	58.162	0	1	7.6567	2.6022	-29.473	-20.015	-0.93974	-0.19686	24.392	20.44	6.717	2.4053	-5.0813	0.42532	1512.9
0.93	94	60	NaN	1.3932	24.406	-3.7579	-177.91	20.339	7.6185	-63.413	-743.04	1164.5	-1.7822	768.35	1163.2	41.806	58.605	0	1	7.0045	1.9557	-29.542	-20.084	-0.94187	-0.24835	24.355	20.39	6.0627	1.7074	-5.1875	0.30571	1512.6
0.94	95	60	NaN	1.4023	24.383	-3.7374	-177.94	20.316	7.6134	-63.457	-742.93	1164.5	-1.7428	768.26	1163.2	39.446	58.918	0	1	6.8053	1.7582	-29.542	-20.084	-0.93624	-0.27413	24.333	20.365	5.869	1.4841	-5.2092	0.28139	1512.4
0.95	96	60	NaN	1.4134	24.367	-3.7173	-177.94	20.298	7.5929	-63.49	-742.84	1164.5	-1.7659	768.15	1163.2	39.023	59.801	0	1	6.8011	1.754	-29.539	-20.081	-0.9258	-0.283	24.318	20.346	5.8752	1.471	-5.2207	0.26531	1512.3
0.96	97	60	NaN	1.4217	24.358	-3.7082	-177.94	20.267	7.5846	-63.482	-742.76	1164.5	-1.7631	768.06	1163.2	36.734	60.529	0	1	7.1243	2.0745	-29.536	-20.078	-0.91755	-0.28343	24.31	20.315	6.2068	1.791	-5.2257	0.23708	1512.1
0.97	98	60	NaN	1.4279	24.358	-3.7161	-177.94	20.212	7.6193	-63.416	-742.66	1164.5	-1.6479	767.99	1163.2	39.138	59.982	0	1	7.2247	2.174	-29.541	-20.082	-0.91351	-0.27736	24.31	20.26	6.3112	1.8966	-5.2304	0.17735	1511.9
0.98	99	60	NaN	1.4659	24.359	-3.7019	-177.89	20.141	7.6205	-63.406	-742.53	1164.5	-1.6568	767.8	1163.2	37.462	59.621	0	1	7.2444	2.1935	-29.548	-20.09	-0.8753	-0.22908	24.312	20.189	6.3691	1.9645	-5.2365	0.098772	1511.6
0.99	100	60	NaN	1.4946	24.37	-3.6912	-177.81	20.083	7.5801	-63.395	-742.46	1164.5	-1.7928	767.63	1163.2	36.783	59.222	0	1	7.3693	2.3173	-29.547	-20.088	-0.84147	-0.15051	24.323	20.131	6.5279	2.1668	-5.2237	0.042447	1511.3
1	101	60	NaN	1.5158	24.385	-3.6947	-177.75	20.023	7.5775	-63.346	-742.41	1164.5	-1.8132	767.53	1163.2	37.92	58.191	0	1	7.5174	2.4641	-29.542	-20.084	-0.81779	-0.085138	24.337	20.071	6.6996	2.379	-5.2052	-0.012996	1511.2
1.01	102	60	NaN	1.5375	24.405	-3.6969	-177.67	19.96	7.5811	-63.298	-742.37	1164.5	-1.8151	767.42	1163.2	36.616	57.814	0	1	7.5244	2.4711	-29.545	-20.087	-0.79443	-0.0021987	24.356	20.009	6.73	2.4689	-5.1888	-0.078057	1511
1.02	103	60	NaN	1.5626	24.431	-3.6907	-177.56	19.904	7.5572	-63.277	-742.33	1164.5	-1.899	767.28	1163.2	38.94	57.872	0	1	7.6796	2.6249	-29.548	-20.09	-0.76571	0.11246	24.382	19.953	6.9139	2.7374	-5.1665	-0.13653	1510.9
1.03	104	60	NaN	1.5816	24.46	-3.6945	-177.46	19.878	7.5104	-63.243	-742.27	1164.6	-2.0415	767.15	1163.3	34.818	57.401	0	1	7.9825	2.9252	-29.551	-20.093	-0.74027	0.21419	24.41	19.928	7.2422	3.1393	-5.141	-0.1655	1510.7
1.04	105	60	NaN	1.5933	24.485	-3.7081	-177.35	19.859	7.5399	-63.164	-742.25	1164.6	-2.0331	767.02	1163.3	36.148	57.104	0	1	8.2944	3.2343	-29.555	-20.097	-0.72606	0.32585	24.436	19.909	7.5683	3.5602	-5.1193	-0.18788	1510.5
1.05	106	60	NaN	1.6161	24.512	-3.7068	-177.22	19.827	7.4404	-63.102	-742.23	1164.6	-2.2349	766.87	1163.4	38.963	54.245	0	1	8.6074	3.5446	-29.558	-20.1	-0.69356	0.46953	24.464	19.875	7.9138	4.0141	-5.0946	-0.225	1510.3
1.06	107	60	NaN	1.6375	24.539	-3.6989	-177.09	19.788	7.4001	-63.05	-742.21	1164.7	-2.2678	766.71	1163.4	37.154	49.761	0	1	8.9204	3.8549	-29.562	-20.104	-0.66928	0.59887	24.491	19.836	8.2511	4.4537	-5.0714	-0.26736	1510.1
1.07	108	60	NaN	1.6547	24.56	-3.6871	-176.99	19.753	7.4345	-63.009	-742.19	1164.7	-2.1456	766.53	1163.4	38.005	48.687	0	1	9.1637	4.0961	-29.566	-20.107	-0.65547	0.7036	24.51	19.802	8.5082	4.7996	-5.0554	-0.30483	1509.9
1.08	109	60	NaN	1.6723	24.567	-3.6712	-176.89	19.724	7.4336	-62.979	-742.19	1164.7	-2.1598	766.31	1163.4	37.655	43.654	0	1	9.2129	4.1449	-29.569	-20.11	-0.6365	0.80343	24.516	19.775	8.5764	4.9483	-5.0524	-0.33548	1509.7
1.09	110	60	NaN	1.6801	24.56	-3.6823	-176.79	19.623	7.5248	-62.851	-742.2	1164.7	-2.064	766.16	1163.3	37.249	37.726	0	1	9.2175	4.1494	-29.569	-20.111	-0.6277	0.90432	24.505	19.678	8.5898	5.0537	-5.0638	-0.43248	1509.6
1.1	111	60	NaN	1.6786	24.554	-3.6777	-176.76	19.54	7.5624	-62.798	-742.21	1164.7	-1.9674	766.07	1163.2	35.37	34.858	0	1	9.1981	4.1302	-29.567	-20.109	-0.63097	0.93162	24.496	19.598	8.5671	5.0618	-5.0713	-0.51115	1509.5
1.11	112	60	NaN	1.6779	24.547	-3.663	-176.76	19.441	7.5346	-62.76	-742.22	1164.7	-2.0055	765.92	1163.1	34.032	31.525	0	1	9.1787	4.111	-29.566	-20.108	-0.629	0.93757	24.486	19.502	8.5497	5.0485	-5.0799	-0.60609	1509.4
1.12	113	60	NaN	1.6759	24.542	-3.6558	-176.77	19.351	7.4929	-62.706	-742.22	1164.7	-2.0861	765.79	1163.1	35.963	34.602	0	1	9.2584	4.19	-29.567	-20.108	-0.62607	0.93155	24.479	19.414	8.6324	5.1215	-5.0874	-0.69434	1509.2
1.13	114	60	NaN	1.6693	24.538	-3.6606	-176.8	19.268	7.4829	-62.636	-742.23	1164.7	-2.0984	765.74	1163	36.349	29.63	0	1	9.4695	4.3992	-29.569	-20.111	-0.62955	0.90178	24.473	19.333	8.8399	5.301	-5.0957	-0.7782	1509.2
1.14	115	60	NaN	1.6624	24.517	-3.6313	-176.89	19.057	7.4743	-62.632	-742.3	1164.7	-2.0825	765.56	1162.9	36.085	50.446	0	1	9.3191	4.2501	-29.566	-20.108	-0.63714	0.80808	24.446	19.128	8.6819	5.0582	-5.1193	-0.97985	1509.1
1.15	116	60	NaN	1.652	24.513	-3.6357	-176.94	18.995	7.4862	-62.575	-742.32	1164.7	-2.0253	765.37	1162.8	38.471	48.398	0	1	9.0876	4.0207	-29.561	-20.103	-0.6478	0.75823	24.442	19.066	8.4399	4.7789	-5.1195	-1.0365	1508.9
1.16	117	60	NaN	1.6483	24.509	-3.6395	-177	18.94	7.5357	-62.51	-742.38	1164.7	-1.8572	765.21	1162.8	34.572	42.117	0	1	9.1904	4.1226	-29.566	-20.108	-0.65561	0.69555	24.436	19.012	8.5348	4.8181	-5.1296	-1.0956	1508.8
1.17	118	60	NaN	1.6487	24.507	-3.6405	-177.07	18.892	7.5919	-62.462	-742.43	1164.7	-1.6715	765.04	1162.8	35.749	46.708	0	1	9.3885	4.3189	-29.572	-20.113	-0.66053	0.62376	24.433	18.966	8.728	4.9427	-5.1381	-1.1476	1508.7
1.18	119	60	NaN	1.6527	24.51	-3.638	-177.15	18.863	7.6136	-62.431	-742.5	1164.7	-1.5664	764.79	1162.7	33.864	40.503	0	1	9.6491	4.5772	-29.571	-20.112	-0.65963	0.54139	24.434	18.94	8.9894	5.1186	-5.1367	-1.1725	1508.5
1.19	120	60	NaN	1.6632	24.514	-3.6293	-177.25	18.869	7.5629	-62.408	-742.63	1164.7	-1.6082	764.42	1162.7	34.252	44.841	0	1	9.9096	4.8355	-29.57	-20.111	-0.64707	0.4387	24.436	18.947	9.2626	5.2742	-5.1341	-1.1647	1508.3
1.2	121	60	NaN	1.6896	24.531	-3.5732	-177.31	18.875	7.5604	-62.544	-742.67	1164.7	-1.522	764.22	1162.7	34.924	45.205	0	1	10.17	5.0938	-29.569	-20.111	-0.62936	0.37226	24.452	18.954	9.5409	5.4661	-5.1164	-1.1566	1508.1
1.21	122	60	NaN	1.7347	24.564	-3.5719	-177.42	18.886	7.5081	-62.493	-742.86	1164.8	-1.3731	763.91	1162.7	36.32	50.566	0	1	10.286	5.2082	-29.573	-20.115	-0.58817	0.25414	24.485	18.965	9.6975	5.4624	-5.0884	-1.1502	1508
1.22	123	60	NaN	1.7722	24.604	-3.5737	-177.51	18.904	7.4724	-62.444	-742.99	1164.8	-1.2594	763.66	1162.7	39.449	57.356	0	1	10.397	5.3184	-29.577	-20.119	-0.55332	0.16338	24.524	18.984	9.8435	5.4818	-5.0535	-1.1353	1507.9
1.23	124	60	NaN	1.7993	24.641	-3.5787	-177.57	18.923	7.4369	-62.41	-743.09	1164.8	-1.2374	763.49	1162.7	37.768	60.228	0	1	10.508	5.4287	-29.582	-20.124	-0.52584	0.10084	24.561	19.004	9.9822	5.5295	-5.021	-1.1201	1507.8
1.24	125	60	NaN	1.8243	24.67	-3.5994	-177.64	18.93	7.3699	-62.346	-743.23	1164.8	-1.3004	763.38	1162.7	40.693	61.305	0	1	10.608	5.5278	-29.588	-20.13	-0.49594	0.036101	24.589	19.01	10.112	5.5639	-4.9983	-1.1194	1507.9
1.25	126	60	NaN	1.8565	24.705	-3.5999	-177.72	18.909	7.3413	-62.333	-743.34	1164.8	-1.2574	763.34	1162.7	41.409	62.002	0	1	10.687	5.6063	-29.596	-20.138	-0.46476	-0.038869	24.623	18.991	10.222	5.5674	-4.973	-1.1471	1507.9
1.26	127	60	NaN	1.8782	24.744	-3.6097	-177.79	18.907	7.2604	-62.316	-743.47	1164.8	-1.4262	763.25	1162.6	40.425	60.506	0	1	10.766	5.6848	-29.605	-20.147	-0.43598	-0.10509	24.66	18.99	10.33	5.5797	-4.9444	-1.1563	1508
1.27	128	60	NaN	1.906	24.794	-3.6185	-177.89	18.885	7.2249	-62.315	-743.64	1164.9	-1.4197	763.16	1162.6	38.528	57.033	0	1	10.847	5.7643	-29.612	-20.154	-0.40828	-0.20263	24.708	18.97	10.438	5.5617	-4.9041	-1.1839	1508
1.28	129	60	NaN	1.9376	24.842	-3.6185	-177.98	18.851	7.1879	-62.351	-743.85	1164.9	-1.4318	763.08	1162.6	39.775	51.937	0	1	10.935	5.8517	-29.612	-20.154	-0.37732	-0.29432	24.755	18.938	10.557	5.5574	-4.8569	-1.2162	1508.2
1.29	130	60	NaN	1.9652	24.878	-3.6134	-178.05	18.81	7.1514	-62.407	-744.06	1164.9	-1.4957	763.03	1162.6	39.448	44.444	0	0	10.976	5.8924	-29.617	-20.159	-0.34929	-0.36054	24.791	18.897	10.627	5.5318	-4.826	-1.2617	1508.3
1.3	131	60	NaN	1.977	24.903	-3.6237	-178.11	18.751	7.2279	-62.423	-744.19	1164.9	-1.2522	763.04	1162.6	34.43	43.744	0	0	10.972	5.8889	-29.627	-20.169	-0.3471	-0.42934	24.815	18.839	10.625	5.4595	-4.8123	-1.3297	1508.5
1.31	132	60	NaN	1.988	24.942	-3.6471	-178.15	18.677	7.2065	-62.417	-744.36	1164.9	-1.3244	763.03	1162.6	35.309	44.924	0	0	10.847	5.7649	-29.627	-20.169	-0.33282	-0.47102	24.853	18.766	10.514	5.2939	-4.7748	-1.4036	1508.6
1.32	133	60	NaN	1.9989	24.964	-3.6369	-178.18	18.609	7.2167	-62.487	-744.49	1165	-1.294	763.05	1162.6	35.717	44.872	0	0	10.709	5.6282	-29.627	-20.168	-0.32554	-0.50366	24.873	18.7	10.384	5.1246	-4.7538	-1.4682	1508.8
1.33	134	60	NaN	2.0034	24.979	-3.6295	-178.19	18.557	7.2383	-62.545	-744.6	1165	-1.242	763.07	1162.5	36.137	46.03	0	0	10.514	5.4347	-29.631	-20.173	-0.32502	-0.51836	24.886	18.649	10.189	4.9163	-4.7447	-1.5235	1508.9
1.34	135	60	NaN	1.9997	24.992	-3.6284	-178.18	18.518	7.2495	-62.592	-744.71	1165	-1.2366	763.08	1162.5	35.709	45.215	0	0	10.312	5.2339	-29.636	-20.178	-0.33054	-0.51018	24.899	18.611	9.981	4.7237	-4.7373	-1.5664	1509
1.35	136	60	NaN	1.9891	25.006	-3.6203	-178.15	18.484	7.2418	-62.672	-744.81	1165	-1.2921	763.1	1162.5	36.835	44.225	0	0	10.109	5.0332	-29.641	-20.183	-0.34181	-0.47949	24.912	18.578	9.7672	4.5537	-4.7296	-1.6044	1509.2
1.36	137	60	NaN	1.9722	25.017	-3.6374	-178.1	18.438	7.3044	-62.666	-744.85	1165	-1.1203	763.18	1162.5	34.625	42.921	0	0	9.7703	4.6974	-29.645	-20.187	-0.3649	-0.44029	24.922	18.533	9.4054	4.2571	-4.7228	-1.6535	1509.3
1.37	138	60	NaN	1.9603	25.012	-3.6344	-178.03	18.443	7.2695	-62.695	-744.9	1165	-1.2497	763.2	1162.5	34.238	43.332	0	0	9.3634	4.294	-29.648	-20.19	-0.37279	-0.367	24.918	18.538	8.9906	3.927	-4.7303	-1.6519	1509.4
1.38	139	60	NaN	1.9513	25.001	-3.6466	-177.96	18.463	7.2334	-62.661	-744.94	1164.9	-1.3553	763.25	1162.5	35.291	42.093	0	0	8.9564	3.8906	-29.651	-20.193	-0.37642	-0.28636	24.908	18.555	8.58	3.6043	-4.7427	-1.6374	1509.4
1.39	140	60	NaN	1.9451	24.99	-3.6447	-177.9	18.482	7.2148	-62.668	-744.96	1164.9	-1.3835	763.32	1162.5	35.702	40.365	0	0	8.7615	3.6974	-29.656	-20.198	-0.38166	-0.22244	24.899	18.573	8.3798	3.4749	-4.757	-1.6245	1509.5
1.4	141	60	NaN	1.9421	24.984	-3.617	-177.86	18.495	7.2064	-62.755	-744.95	1164.9	-1.3731	763.4	1162.5	35.938	38.073	0	0	8.8303	3.7656	-29.663	-20.205	-0.38825	-0.18689	24.894	18.586	8.4421	3.5787	-4.7694	-1.6188	1509.6
1.41	142	60	NaN	1.9423	24.989	-3.6308	-177.84	18.504	7.1841	-62.699	-744.91	1164.9	-1.4251	763.46	1162.5	35.653	32.827	0	0	8.8992	3.8338	-29.67	-20.212	-0.38393	-0.16367	24.899	18.594	8.5152	3.6702	-4.7711	-1.6179	1509.6
1.42	143	60	NaN	1.9489	24.963	-3.5842	-177.8	18.534	7.1307	-62.847	-744.87	1164.8	-1.4657	763.65	1162.5	35.379	40.206	0	0	8.968	3.9021	-29.677	-20.219	-0.38115	-0.13453	24.876	18.622	8.5869	3.7675	-4.8013	-1.5976	1509.8
1.43	144	60	NaN	1.9514	24.955	-3.5803	-177.8	18.57	7.0989	-62.863	-744.79	1164.8	-1.4784	763.77	1162.6	36.41	52.138	0	0	8.8968	3.8315	-29.682	-20.224	-0.37876	-0.12862	24.87	18.655	8.518	3.7029	-4.8121	-1.5687	1509.8
1.44	145	60	NaN	1.9572	24.942	-3.5921	-177.81	18.603	7.0755	-62.838	-744.74	1164.8	-1.4794	763.87	1162.6	36.363	53.637	0	0	8.7947	3.7302	-29.686	-20.228	-0.37184	-0.13971	24.859	18.685	8.4228	3.5905	-4.827	-1.5428	1509.9
1.45	146	60	NaN	1.9672	24.916	-3.6082	-177.85	18.615	7.0737	-62.816	-744.69	1164.7	-1.4021	764.06	1162.6	37.06	54.755	0	0	8.6925	3.629	-29.69	-20.232	-0.36375	-0.17793	24.836	18.695	8.3288	3.4511	-4.8542	-1.5368	1510
1.46	147	60	NaN	1.9757	24.89	-3.6371	-177.93	18.591	7.1222	-62.777	-744.6	1164.7	-1.1443	764.37	1162.6	37.674	55.105	0	0	8.5904	3.5277	-29.694	-20.236	-0.3632	-0.26429	24.811	18.67	8.2272	3.2635	-4.8837	-1.5658	1510.2
1.47	148	60	NaN	1.9957	24.87	-3.6503	-178	18.624	7.0711	-62.783	-744.5	1164.7	-1.2144	764.57	1162.7	38.897	55.535	0	0	8.4882	3.4265	-29.698	-20.24	-0.3406	-0.33547	24.794	18.7	8.1476	3.091	-4.9049	-1.5399	1510.3
1.48	149	60	NaN	2.0045	24.862	-3.6484	-178.06	18.637	7.0663	-62.828	-744.43	1164.7	-1.1637	764.73	1162.7	39.325	55.905	0	0	8.5532	3.4909	-29.707	-20.249	-0.33534	-0.39838	24.787	18.712	8.2179	3.0925	-4.9203	-1.5375	1510.4
1.49	150	60	NaN	2.0101	24.859	-3.6518	-178.12	18.652	7.0634	-62.865	-744.37	1164.7	-1.13	764.88	1162.7	35.42	56.155	0	0	8.6205	3.5576	-29.716	-20.258	-0.33227	-0.45857	24.786	18.725	8.2883	3.0991	-4.9303	-1.5328	1510.5
1.5	151	60	NaN	2.0174	24.857	-3.6594	-178.18	18.671	7.0485	-62.905	-744.3	1164.6	-1.1494	765.04	1162.8	37.495	55.614	0	0	8.6878	3.6243	-29.725	-20.267	-0.32554	-0.51995	24.786	18.742	8.3623	3.1044	-4.9389	-1.5247	1510.6
1.51	152	60	NaN	2.0264	24.857	-3.665	-178.24	18.686	7.0431	-62.967	-744.22	1164.6	-1.1462	765.23	1162.8	38.217	55.267	0	0	8.6888	3.6253	-29.73	-20.272	-0.31888	-0.58517	24.787	18.755	8.37	3.0402	-4.9427	-1.5169	1510.7
1.52	153	60	NaN	2.0231	24.869	-3.6731	-178.29	18.685	7.1606	-63.026	-744.13	1164.6	-0.77021	765.33	1162.9	37.952	54.259	0	0	8.5727	3.5102	-29.729	-20.271	-0.33864	-0.65445	24.802	18.751	8.234	2.8557	-4.9268	-1.5192	1510.7
1.53	154	60	NaN	2.0278	24.869	-3.697	-178.31	18.718	7.0792	-63.02	-744.09	1164.6	-1.0713	765.41	1162.9	36.305	54.308	0	0	8.5858	3.5232	-29.725	-20.267	-0.32221	-0.65805	24.804	18.783	8.2636	2.8652	-4.9214	-1.4835	1510.8
1.54	155	60	NaN	2.0263	24.88	-3.7148	-178.34	18.743	7.1468	-63.081	-744.01	1164.6	-0.92432	765.48	1162.9	37.77	53.912	0	0	8.72	3.6562	-29.721	-20.263	-0.33163	-0.69673	24.817	18.806	8.3883	2.9595	-4.9043	-1.457	1510.8
1.55	156	60	NaN	2.0187	24.894	-3.7476	-178.35	18.757	7.2301	-63.093	-743.94	1164.6	-0.7311	765.55	1163	38.634	52.646	0	0	9.3399	4.2708	-29.72	-20.262	-0.347	-0.71498	24.833	18.818	8.9929	3.5558	-4.8867	-1.4437	1510.8
1.56	157	60	NaN	2.0109	24.906	-3.7884	-178.31	18.756	7.2323	-63.063	-743.88	1164.6	-0.79946	765.67	1163	37.623	52.732	0	0	9.3518	4.2825	-29.72	-20.262	-0.35093	-0.67295	24.846	18.816	9.0009	3.6096	-4.8747	-1.4458	1510.8
1.57	158	60	NaN	2.0134	24.913	-3.7884	-178.22	18.729	7.1882	-63.191	-743.8	1164.6	-1.0475	765.92	1163	38.319	52.703	0	0	8.8187	3.754	-29.722	-20.264	-0.34374	-0.58002	24.853	18.788	8.4749	3.174	-4.8689	-1.4757	1511
1.58	159	60	NaN	2.0041	24.916	-3.8015	-178.17	18.735	7.2258	-63.236	-743.76	1164.6	-0.98189	765.99	1163	36.096	52.071	0	0	8.2855	3.2255	-29.724	-20.266	-0.35718	-0.53439	24.857	18.794	7.9283	2.6911	-4.8668	-1.4719	1511
1.59	160	60	NaN	1.9895	24.919	-3.8348	-178.11	18.757	7.3207	-63.266	-743.67	1164.6	-0.70054	766.06	1163.1	35.747	51.148	0	0	7.7524	2.6971	-29.726	-20.268	-0.38353	-0.48471	24.862	18.814	7.3688	2.2123	-4.8637	-1.4538	1511
1.6	161	60	NaN	1.9841	24.915	-3.8579	-178.05	18.802	7.3401	-63.303	-743.61	1164.6	-0.63465	766.09	1163.1	37.055	50.46	0	0	7.2192	2.1686	-29.728	-20.269	-0.39284	-0.43142	24.86	18.857	6.8264	1.7371	-4.8676	-1.4125	1511
1.61	162	60	NaN	1.9828	24.903	-3.8677	-178	18.864	7.2862	-63.355	-743.56	1164.5	-0.75887	766.11	1163.1	37.51	48.811	0	0	6.689	1.643	-29.73	-20.272	-0.39149	-0.37603	24.85	18.917	6.2975	1.2669	-4.8801	-1.3557	1511
1.62	163	60	NaN	1.9732	24.888	-3.8759	-177.95	18.922	7.2339	-63.418	-743.48	1164.5	-0.82028	766.15	1163.2	39.946	49.596	0	0	6.1658	1.1244	-29.736	-20.278	-0.40126	-0.32396	24.837	18.974	5.7646	0.8004	-4.8995	-1.3041	1510.9
1.63	164	60	NaN	1.963	24.868	-3.8876	-177.92	18.938	7.2244	-63.436	-743.47	1164.5	-0.75607	766.23	1163.1	39.09	48.934	0	0	5.6427	0.60576	-29.742	-20.283	-0.41448	-0.30138	24.817	18.989	5.2282	0.30438	-4.9248	-1.294	1511
1.64	165	60	NaN	1.957	24.861	-3.9043	-177.92	18.96	7.1929	-63.43	-743.42	1164.5	-0.7187	766.29	1163.1	42.687	48.512	0	0	5.1195	0.087164	-29.747	-20.289	-0.42162	-0.29363	24.81	19.011	4.6979	-0.20647	-4.937	-1.2781	1511
1.65	166	60	NaN	1.9555	24.855	-3.919	-177.9	18.994	7.144	-63.403	-743.36	1164.5	-0.73143	766.31	1163.2	44.981	47.376	0	0	4.5963	-0.43143	-29.753	-20.294	-0.42171	-0.27895	24.805	19.044	4.1746	-0.71038	-4.9477	-1.2504	1511
1.66	167	60	NaN	1.9559	24.842	-3.9318	-177.9	19.023	7.1046	-63.36	-743.3	1164.5	-0.68149	766.33	1163.2	36.97	45.983	0	0	4.0732	-0.95003	-29.758	-20.3	-0.42156	-0.27795	24.794	19.072	3.6516	-1.228	-4.9644	-1.2284	1510.9
1.67	168	60	NaN	1.9573	24.824	-3.9334	-177.92	19.034	7.0847	-63.333	-743.23	1164.4	-0.53909	766.4	1163.2	36.857	45.693	0	0	3.55	-1.4686	-29.764	-20.306	-0.4246	-0.30209	24.777	19.081	3.1254	-1.7707	-4.9867	-1.2247	1510.9
1.68	169	60	NaN	1.9626	24.816	-3.8942	-177.94	19.033	7.0523	-63.416	-743.18	1164.4	-0.48954	766.44	1163.2	34.667	42.941	0	0	3.0269	-1.9872	-29.769	-20.311	-0.4243	-0.32879	24.769	19.079	2.6026	-2.316	-4.9998	-1.2317	1510.9
1.69	170	60	NaN	1.9722	24.819	-3.9046	-177.99	19.037	7.0512	-63.302	-743.06	1164.4	-0.32698	766.44	1163.2	34.467	36.641	0	0	2.5037	-2.5058	-29.775	-20.317	-0.41672	-0.37582	24.772	19.083	2.087	-2.8816	-5.0024	-1.2332	1510.8
1.7	171	60	NaN	1.984	24.803	-3.8883	-178.05	19.053	7.0457	-63.252	-743	1164.4	-0.21319	766.4	1163.2	34.259	33.71	0	0	2.2311	-2.776	-29.78	-20.322	-0.40752	-0.44327	24.757	19.098	1.8236	-3.2193	-5.0226	-1.2231	1510.7
1.71	172	60	NaN	1.9888	24.784	-3.8723	-178.1	19.057	7.053	-63.21	-742.97	1164.4	-0.12227	766.36	1163.2	37.589	35.526	0	0	2.0237	-2.9816	-29.784	-20.325	-0.40466	-0.49701	24.738	19.103	1.6191	-3.4786	-5.0453	-1.2224	1510.6
1.72	173	60	NaN	1.9868	24.773	-3.8736	-178.14	19.036	7.0843	-63.125	-742.94	1164.4	-0.012436	766.34	1163.2	33.2	33.161	0	0	1.8676	-3.1363	-29.784	-20.325	-0.40774	-0.53497	24.726	19.083	1.4599	-3.6713	-5.0575	-1.2425	1510.6
1.73	174	60	NaN	1.9856	24.771	-3.8932	-178.19	18.99	7.1347	-62.976	-742.89	1164.4	0.13234	766.37	1163.1	36.464	33.661	0	0	1.7116	-3.2911	-29.784	-20.325	-0.40882	-0.5794	24.724	19.038	1.3027	-3.8705	-5.0599	-1.2879	1510.6
1.74	175	60	NaN	1.9933	24.754	-3.884	-178.24	18.981	7.0933	-62.897	-742.86	1164.4	-0.015959	766.29	1163.2	35.108	33.512	0	0	1.5555	-3.4458	-29.784	-20.325	-0.39262	-0.62202	24.708	19.027	1.1629	-4.0678	-5.0755	-1.2985	1510.5
1.75	176	60	NaN	1.9831	24.745	-3.8753	-178.32	18.896	7.1584	-62.782	-742.83	1164.4	0.073537	766.27	1163.1	34.749	32.623	0	0	1.3994	-3.6005	-29.784	-20.325	-0.40194	-0.7087	24.697	18.944	0.99746	-4.3092	-5.0863	-1.3815	1510.4
1.76	177	60	NaN	1.9731	24.742	-3.866	-178.45	18.825	7.2013	-62.686	-742.8	1164.4	0.094267	766.25	1163.1	35.865	32.495	0	0	1.2433	-3.7552	-29.784	-20.325	-0.40916	-0.83162	24.693	18.874	0.83415	-4.5868	-5.0908	-1.4514	1510.4
1.77	178	60	NaN	1.9631	24.744	-3.856	-178.57	18.754	7.2329	-62.577	-742.75	1164.4	0.087117	766.24	1163	34.941	33.339	0	0	1.0872	-3.9099	-29.784	-20.325	-0.41488	-0.94719	24.693	18.805	0.67235	-4.8571	-5.0905	-1.52	1510.3
1.78	179	60	NaN	1.9497	24.75	-3.8468	-178.64	18.667	7.2767	-62.428	-742.7	1164.4	0.12149	766.24	1163	35.527	30.827	0	0	0.93115	-4.0646	-29.784	-20.325	-0.42403	-1.0161	24.696	18.721	0.50713	-5.0807	-5.0872	-1.6048	1510.2
1.79	180	60	NaN	1.9366	24.758	-3.8429	-178.68	18.617	7.2653	-62.302	-742.67	1164.4	0.033335	766.22	1163	33.487	34.105	0	0	0.77507	-4.2194	-29.784	-20.325	-0.42903	-1.0438	24.703	18.672	0.34604	-5.2631	-5.0802	-1.6538	1510.2
1.8	181	60	NaN	1.9403	24.755	-3.8212	-178.75	18.588	7.172	-62.154	-742.66	1164.5	-0.18482	766.09	1163	34.845	30.291	0	0	0.61899	-4.3741	-29.784	-20.325	-0.41173	-1.1052	24.699	18.644	0.20726	-5.4793	-5.0843	-1.6811	1510
1.81	182	60	NaN	1.9414	24.756	-3.8111	-178.8	18.549	7.1518	-62.009	-742.64	1164.5	-0.23406	766.05	1163	34.548	33.283	0	0	0.44156	-4.55	-29.782	-20.324	-0.40334	-1.1421	24.698	18.607	0.038225	-5.6921	-5.0839	-1.7172	1510
1.82	183	60	NaN	1.9488	24.763	-3.771	-178.83	18.502	7.1396	-61.971	-742.61	1164.5	-0.25861	766.06	1162.9	35.574	32.982	0	0	0.14569	-4.8433	-29.772	-20.314	-0.39364	-1.1687	24.702	18.563	-0.24795	-6.012	-5.0701	-1.7505	1509.9
1.83	184	60	NaN	1.9651	24.775	-3.7024	-178.85	18.465	7.0726	-61.989	-742.56	1164.5	-0.42727	766.06	1162.8	35.902	33.084	0	0	-0.15019	-5.1366	-29.762	-20.303	-0.37163	-1.1916	24.71	18.53	-0.52182	-6.3282	-5.0515	-1.7735	1509.9
1.84	185	60	NaN	1.9838	24.791	-3.6612	-178.89	18.463	6.9236	-61.837	-742.5	1164.5	-0.85128	766.01	1162.7	33.484	32.025	0	0	-0.44607	-5.4299	-29.751	-20.293	-0.33127	-1.2061	24.722	18.531	-0.77733	-6.6359	-5.0296	-1.7618	1509.7
1.85	186	60	NaN	2.0066	24.799	-3.6921	-179.02	18.51	6.8439	-61.472	-742.46	1164.6	-0.85738	765.84	1162.7	36.319	32.685	0	0	-0.78706	-5.7679	-29.733	-20.275	-0.29474	-1.3193	24.729	18.58	-1.0818	-7.0872	-5.004	-1.6953	1509.5
1.86	187	60	NaN	2.0312	24.801	-3.6979	-179.06	18.536	6.8001	-61.241	-742.43	1164.6	-0.89175	765.75	1162.7	35.303	31.735	0	0	-1.1683	-6.1458	-29.708	-20.25	-0.26028	-1.3537	24.73	18.608	-1.4286	-7.4995	-4.9784	-1.6424	1509.4
1.87	188	60	NaN	2.0606	24.801	-3.6917	-179.1	18.554	6.7581	-61.001	-742.4	1164.6	-0.93255	765.72	1162.7	35.127	32.091	0	0	-1.5496	-6.5237	-29.683	-20.225	-0.22024	-1.3761	24.728	18.627	-1.7698	-7.8998	-4.9553	-1.598	1509.3
1.88	189	60	NaN	2.084	24.8	-3.6702	-179.13	18.562	6.7266	-60.831	-742.38	1164.6	-0.94498	765.73	1162.7	33.818	31.808	0	0	-1.9308	-6.9017	-29.658	-20.2	-0.18995	-1.4013	24.726	18.637	-2.1208	-8.3029	-4.9326	-1.5631	1509.3
1.89	190	60	NaN	2.0926	24.799	-3.6344	-179.15	18.56	6.7172	-60.808	-742.36	1164.7	-0.91677	765.75	1162.7	34.04	32.206	0	0	-2.3121	-7.2796	-29.633	-20.175	-0.18161	-1.4224	24.723	18.636	-2.4937	-8.7019	-4.9098	-1.5386	1509.3
1.9	191	60	NaN	2.1161	24.795	-3.6397	-179.18	18.576	6.6679	-60.52	-742.3	1164.7	-0.96407	765.75	1162.7	35.382	34.412	0	0	-2.6995	-7.6637	-29.604	-20.145	-0.14546	-1.443	24.719	18.652	-2.845	-9.1066	-4.8846	-1.4932	1509.2
1.91	192	60	NaN	2.1389	24.789	-3.5965	-179.2	18.577	6.6309	-60.361	-742.25	1164.7	-0.99698	765.79	1162.7	33.521	31.665	0	0	-3.0897	-8.0505	-29.572	-20.114	-0.1154	-1.4538	24.712	18.655	-3.2051	-9.5043	-4.8603	-1.4591	1509.2
1.92	193	60	NaN	2.1486	24.787	-3.5626	-179.21	18.576	6.6358	-60.229	-742.21	1164.7	-0.93499	765.82	1162.6	35.379	32.729	0	0	-3.48	-8.4373	-29.541	-20.082	-0.10308	-1.4661	24.709	18.654	-3.583	-9.9033	-4.8318	-1.4288	1509.2
1.93	194	60	NaN	2.1572	24.779	-3.5609	-179.22	18.574	6.6517	-60.009	-742.16	1164.7	-0.85706	765.84	1162.7	35.131	33.685	0	0	-3.8702	-8.8241	-29.509	-20.051	-0.089133	-1.4668	24.702	18.651	-3.9593	-10.291	-4.8074	-1.3994	1509.2
1.94	195	60	NaN	2.1728	24.763	-3.5717	-179.25	18.558	6.6543	-59.744	-742.12	1164.7	-0.83688	765.9	1162.6	34.284	33.141	0	0	-4.2604	-9.2109	-29.478	-20.019	-0.064217	-1.4829	24.685	18.635	-4.3246	-10.694	-4.7927	-1.3839	1509.2
1.95	196	60	NaN	2.1902	24.741	-3.5167	-179.38	18.49	6.6464	-59.731	-742.11	1164.7	-0.89266	766.11	1162.6	36.807	33.693	0	0	-4.5526	-9.5005	-29.446	-19.988	-0.043873	-1.6091	24.662	18.57	-4.5965	-11.11	-4.7847	-1.4185	1509.4
1.96	197	60	NaN	2.1919	24.74	-3.4928	-179.24	18.542	6.6098	-59.644	-742.05	1164.7	-0.90919	765.95	1162.7	34.507	33.642	0	0	-4.7285	-9.6749	-29.415	-19.957	-0.038609	-1.4708	24.663	18.619	-4.7671	-11.146	-4.7524	-1.3381	1509.1
1.97	198	60	NaN	2.1918	24.735	-3.4978	-179.31	18.472	6.6388	-59.468	-742	1164.7	-0.84166	766.14	1162.6	34.538	32.995	0	0	-4.6751	-9.622	-29.412	-19.954	-0.034325	-1.5328	24.657	18.551	-4.7094	-11.155	-4.7552	-1.4027	1509.3
1.98	199	60	NaN	2.1998	24.722	-3.4696	-179.27	18.459	6.6219	-59.37	-741.94	1164.7	-0.87167	766.17	1162.6	33.914	32.931	0	0	-4.5795	-9.5272	-29.413	-19.955	-0.021552	-1.4954	24.644	18.537	-4.601	-11.023	-4.7689	-1.4184	1509.2
1.99	200	60	NaN	2.2123	24.707	-3.4267	-179.15	18.494	6.5693	-59.307	-741.86	1164.7	-0.97215	766.07	1162.7	36.708	32.644	0	0	-4.4839	-9.4324	-29.415	-19.956	-0.003059	-1.3645	24.632	18.568	-4.4869	-10.797	-4.7825	-1.3879	1509.1
2	201	60	NaN	2.2188	24.699	-3.4278	-179.12	18.463	6.5607	-59.138	-741.78	1164.7	-0.99906	766.16	1162.7	35.759	33.644	0	0	-4.3882	-9.3376	-29.416	-19.958	0.010866	-1.3282	24.625	18.538	-4.3774	-10.666	-4.791	-1.4202	1509.1
2.01	202	60	NaN	2.2217	24.68	-3.4172	-179.1	18.464	6.5544	-59.106	-741.81	1164.7	-1.0268	766.17	1162.7	34.698	33.839	0	0	-4.2926	-9.2428	-29.417	-19.959	0.016079	-1.3081	24.606	18.538	-4.2765	-10.551	-4.8117	-1.4211	1509.1
2.02	203	60	NaN	2.2133	24.668	-3.4373	-179.06	18.455	6.5446	-58.886	-741.74	1164.7	-1.0706	766.23	1162.7	37.003	33.013	0	0	-4.197	-9.148	-29.419	-19.961	0.017665	-1.2567	24.594	18.53	-4.1793	-10.405	-4.8252	-1.4309	1509.1
2.03	204	60	NaN	2.2121	24.665	-3.4126	-179.03	18.453	6.5692	-58.856	-741.66	1164.7	-1.0243	766.29	1162.7	36.144	31.948	0	0	-4.1014	-9.0532	-29.42	-19.962	0.015839	-1.2251	24.591	18.528	-4.0855	-10.278	-4.8292	-1.4341	1509.1
2.04	205	60	NaN	2.2178	24.668	-3.3778	-179	18.464	6.5839	-58.896	-741.59	1164.7	-1.0125	766.33	1162.8	35.271	31.905	0	0	-4.0057	-8.9584	-29.422	-19.963	0.019507	-1.2006	24.594	18.539	-3.9862	-10.159	-4.8278	-1.4246	1509
2.05	206	60	NaN	2.2237	24.67	-3.3775	-178.97	18.482	6.5646	-58.83	-741.53	1164.7	-1.1014	766.36	1162.8	33.883	33.004	0	0	-3.9101	-8.8637	-29.423	-19.965	0.03124	-1.1672	24.597	18.556	-3.8789	-10.031	-4.8263	-1.4086	1509
2.06	207	60	NaN	2.2202	24.669	-3.4122	-178.95	18.476	6.587	-58.662	-741.48	1164.7	-1.072	766.44	1162.8	35.93	31.203	0	0	-3.8145	-8.7689	-29.424	-19.966	0.032975	-1.1403	24.596	18.55	-3.7815	-9.9092	-4.8286	-1.4159	1509
2.07	208	60	NaN	2.2285	24.665	-3.3561	-178.82	18.446	6.6865	-58.777	-741.4	1164.7	-1.0123	766.62	1162.7	35.353	33.018	0	0	-3.7188	-8.6741	-29.426	-19.967	0.034851	-1.0168	24.588	18.524	-3.684	-9.6908	-4.838	-1.4438	1509.1
2.08	209	60	NaN	2.2309	24.658	-3.3593	-178.76	18.463	6.7227	-58.724	-741.34	1164.8	-0.99122	766.69	1162.7	37.556	33.13	0	0	-3.6232	-8.5793	-29.427	-19.969	0.038492	-0.95294	24.581	18.541	-3.5847	-9.5322	-4.8464	-1.428	1509.1
2.09	210	60	NaN	2.2369	24.649	-3.3518	-178.74	18.489	6.7758	-58.722	-741.3	1164.8	-0.83586	766.71	1162.8	37.313	33.14	0	0	-3.5276	-8.4845	-29.428	-19.97	0.038605	-0.93843	24.573	18.564	-3.489	-9.4229	-4.8556	-1.4058	1509.1
2.1	211	60	NaN	2.2499	24.639	-3.3206	-178.73	18.505	6.8292	-58.801	-741.25	1164.8	-0.65535	766.73	1162.8	36.552	30.653	0	0	-3.4422	-8.3999	-29.43	-19.972	0.041686	-0.93964	24.565	18.579	-3.4005	-9.3395	-4.8647	-1.3931	1509.1
2.11	212	60	NaN	2.2654	24.634	-3.3173	-178.71	18.521	6.7791	-58.792	-741.16	1164.7	-0.78497	766.77	1162.8	34.49	33.047	0	0	-3.4207	-8.3786	-29.432	-19.974	0.062472	-0.9177	24.561	18.594	-3.3583	-9.2963	-4.8711	-1.3798	1509
2.12	213	60	NaN	2.2691	24.629	-3.3379	-178.73	18.533	6.791	-58.721	-741.11	1164.7	-0.73208	766.8	1162.8	35.781	34.268	0	0	-3.3993	-8.3573	-29.434	-19.976	0.066816	-0.92757	24.556	18.606	-3.3325	-9.2849	-4.8778	-1.3699	1509
2.13	214	60	NaN	2.2775	24.622	-3.3227	-178.82	18.559	6.6778	-58.775	-741.07	1164.7	-0.94587	766.75	1162.8	34.972	32.775	0	0	-3.3778	-8.336	-29.436	-19.978	0.081087	-1.0145	24.549	18.632	-3.2967	-9.3505	-4.8868	-1.3465	1508.9
2.14	215	60	NaN	2.2918	24.613	-3.3168	-178.78	18.53	6.7984	-58.808	-741.01	1164.7	-0.67064	766.84	1162.8	35.898	33.022	0	0	-3.3563	-8.3147	-29.438	-19.98	0.083739	-0.99282	24.538	18.604	-3.2726	-9.3075	-4.9003	-1.3758	1509
2.15	216	60	NaN	2.3071	24.601	-3.3147	-178.72	18.51	6.9409	-58.834	-740.97	1164.7	-0.33103	766.94	1162.7	35.793	31.183	0	0	-3.3348	-8.2934	-29.44	-19.982	0.085301	-0.94413	24.526	18.585	-3.2495	-9.2375	-4.915	-1.3974	1509
2.16	217	60	NaN	2.3176	24.588	-3.3021	-178.78	18.569	6.8105	-58.897	-740.94	1164.7	-0.54347	766.89	1162.8	35.792	32.248	0	0	-3.3133	-8.2721	-29.443	-19.984	0.10135	-0.99932	24.516	18.641	-3.212	-9.2714	-4.9268	-1.3437	1509
2.17	218	60	NaN	2.3222	24.578	-3.3027	-178.89	18.615	6.6127	-58.923	-740.92	1164.7	-0.97016	766.82	1162.9	34.476	31.655	0	0	-3.2919	-8.2508	-29.445	-19.987	0.12103	-1.094	24.508	18.685	-3.1708	-9.3448	-4.937	-1.3016	1508.8
2.18	219	60	NaN	2.3366	24.567	-3.3079	-178.9	18.58	6.7012	-58.958	-740.89	1164.7	-0.77028	766.91	1162.8	33.259	33.043	0	0	-3.2704	-8.2295	-29.447	-19.989	0.12658	-1.1069	24.495	18.652	-3.1438	-9.3364	-4.9521	-1.3369	1508.9
2.19	220	60	NaN	2.3487	24.562	-3.2994	-178.9	18.567	6.7248	-59.024	-740.87	1164.7	-0.70798	766.96	1162.8	36.77	31.529	0	0	-3.2489	-8.2082	-29.449	-19.991	0.13384	-1.1177	24.491	18.639	-3.1151	-9.3259	-4.9584	-1.3518	1509
2.2	221	60	NaN	2.3592	24.562	-3.2939	-178.87	18.585	6.724	-59.079	-740.85	1164.7	-0.70103	766.95	1162.9	33.164	30.984	0	0	-3.2274	-8.1869	-29.451	-19.993	0.14202	-1.0874	24.492	18.654	-3.0854	-9.2743	-4.9587	-1.3392	1508.9
2.21	222	60	NaN	2.3681	24.561	-3.3018	-178.81	18.597	6.7764	-59.1	-740.85	1164.7	-0.57064	766.96	1162.9	35.701	33.114	0	0	-3.206	-8.1657	-29.453	-19.995	0.1451	-1.0289	24.494	18.664	-3.0608	-9.1945	-4.9588	-1.3309	1508.9
2.22	223	60	NaN	2.3719	24.559	-3.3176	-178.8	18.536	6.9368	-59.104	-740.86	1164.7	-0.16961	767.08	1162.8	34.747	32.113	0	0	-3.1845	-8.1444	-29.455	-19.997	0.13377	-1.0405	24.489	18.605	-3.0507	-9.1849	-4.9662	-1.3919	1509.1
2.23	224	60	NaN	2.3772	24.563	-3.3035	-178.83	18.533	6.7978	-59.24	-740.89	1164.7	-0.53169	767.11	1162.8	36.513	33.193	0	0	-3.163	-8.1231	-29.457	-19.999	0.14777	-1.0619	24.492	18.604	-3.0152	-9.185	-4.9653	-1.3956	1509.1
2.24	225	60	NaN	2.3731	24.574	-3.3003	-178.92	18.553	6.6836	-59.354	-740.88	1164.7	-0.68548	767.04	1162.9	34.844	33.159	0	0	-3.1415	-8.1018	-29.46	-20.001	0.145	-1.1526	24.505	18.622	-2.9965	-9.2544	-4.9542	-1.3794	1509.1
2.25	226	60	NaN	2.3683	24.58	-3.3058	-178.98	18.565	6.6511	-59.421	-740.89	1164.7	-0.66081	767	1162.9	33.85	31.522	0	0	-3.12	-8.0805	-29.462	-20.004	0.13668	-1.2095	24.513	18.633	-2.9833	-9.29	-4.9491	-1.371	1509
2.26	227	60	NaN	2.3574	24.582	-3.3128	-178.99	18.566	6.6402	-59.486	-740.94	1164.6	-0.6338	767.01	1162.9	35.189	32.181	0	0	-3.0986	-8.0592	-29.464	-20.006	0.12237	-1.2259	24.516	18.632	-2.9762	-9.2851	-4.9483	-1.374	1509.1
2.27	228	60	NaN	2.3317	24.589	-3.3119	-179.01	18.558	6.5667	-59.613	-740.97	1164.7	-0.76248	767.03	1162.9	34.964	31.464	0	0	-3.0969	-8.0575	-29.465	-20.007	0.096882	-1.2458	24.523	18.624	-3	-9.3033	-4.9418	-1.3823	1509.2
2.28	229	60	NaN	2.3109	24.594	-3.2992	-179.03	18.512	6.6004	-59.756	-741.01	1164.7	-0.62205	767.12	1162.9	34.425	31.999	0	0	-3.1603	-8.1204	-29.462	-20.004	0.065488	-1.2744	24.527	18.579	-3.0948	-9.3948	-4.9355	-1.425	1509.3
2.29	230	60	NaN	2.2841	24.597	-3.3235	-179.04	18.507	6.5869	-59.814	-741.06	1164.6	-0.60544	767.13	1162.9	36.034	33.201	0	0	-3.2237	-8.1832	-29.46	-20.001	0.035928	-1.2858	24.53	18.573	-3.1878	-9.469	-4.9297	-1.4278	1509.3
2.3	231	60	NaN	2.2502	24.607	-3.3553	-179.05	18.501	6.5606	-59.86	-741.09	1164.6	-0.61437	767.13	1162.9	35.803	31.744	0	0	-3.2864	-8.2454	-29.457	-19.999	0.00066064	-1.295	24.54	18.568	-3.2858	-9.5404	-4.9166	-1.4307	1509.4
2.31	232	60	NaN	2.2113	24.618	-3.3825	-179.06	18.489	6.5356	-59.95	-741.14	1164.6	-0.59037	767.14	1162.9	34.675	31.344	0	0	-3.2935	-8.2524	-29.458	-20	-0.042481	-1.312	24.551	18.555	-3.336	-9.5644	-4.9066	-1.4444	1509.4
2.32	233	60	NaN	2.173	24.626	-3.4025	-179.08	18.47	6.4991	-60.103	-741.23	1164.6	-0.56073	767.15	1162.9	35.02	31.605	0	0	-3.2706	-8.2297	-29.458	-20	-0.087573	-1.339	24.561	18.536	-3.3581	-9.5687	-4.8972	-1.4638	1509.6
2.33	234	60	NaN	2.1456	24.648	-3.4249	-179.1	18.445	6.3923	-60.263	-741.3	1164.6	-0.70949	767.17	1162.9	35.541	32.347	0	0	-3.203	-8.1628	-29.456	-19.998	-0.1152	-1.3646	24.582	18.511	-3.3182	-9.5273	-4.8746	-1.4867	1509.6
2.34	235	60	NaN	2.1204	24.672	-3.4708	-179.15	18.417	6.3269	-60.296	-741.33	1164.6	-0.76526	767.23	1162.9	33.634	31.628	0	0	-3.3486	-8.3071	-29.454	-19.996	-0.13945	-1.4105	24.606	18.483	-3.4881	-9.7176	-4.8483	-1.5131	1509.7
2.35	236	60	NaN	2.1011	24.686	-3.4797	-179.23	18.38	6.224	-60.494	-741.42	1164.6	-0.87894	767.28	1162.9	35.244	33.531	0	0	-3.8345	-8.7887	-29.451	-19.993	-0.16169	-1.4912	24.619	18.446	-3.9962	-10.28	-4.8322	-1.5468	1509.9
2.36	237	60	NaN	2.0911	24.7	-3.4881	-179.4	18.327	6.0889	-60.658	-741.5	1164.6	-1.1106	767.4	1162.9	36.213	33.783	0	0	-3.6965	-8.6519	-29.442	-19.984	-0.16882	-1.6566	24.633	18.393	-3.8653	-10.309	-4.8087	-1.5902	1510.1
2.37	238	60	NaN	2.0876	24.712	-3.5128	-179.58	18.28	5.9683	-60.708	-741.55	1164.6	-1.3341	767.51	1162.9	35.294	32.171	0	0	-3.3656	-8.3239	-29.431	-19.973	-0.16549	-1.8347	24.645	18.347	-3.5311	-10.159	-4.7863	-1.6259	1510.2
2.38	239	60	NaN	2.0843	24.71	-3.5473	-179.65	18.278	5.9189	-60.702	-741.61	1164.6	-1.3298	767.5	1162.9	37.056	32.746	0	0	-2.9818	-7.9435	-29.427	-19.969	-0.16866	-1.8988	24.644	18.344	-3.1505	-9.8423	-4.7836	-1.625	1510.3
2.39	240	60	NaN	2.0898	24.719	-3.5506	-179.93	18.222	5.7976	-60.951	-741.76	1164.6	-1.422	767.6	1162.9	35.331	32.962	0	0	-2.4107	-7.3774	-29.422	-19.964	-0.16875	-2.187	24.653	18.288	-2.5795	-9.5644	-4.7688	-1.6753	1510.5
2.4	241	60	NaN	2.0933	24.727	-3.5941	-180.11	18.197	5.7228	-60.959	-741.83	1164.6	-1.5102	767.67	1162.9	34.072	33.102	0	0	-1.6875	-6.6604	-29.416	-19.957	-0.16201	-2.3698	24.661	18.262	-1.8495	-9.0302	-4.7547	-1.695	1510.7
2.41	242	60	NaN	2.0952	24.735	-3.6349	-180.3	18.192	5.6969	-60.945	-741.89	1164.6	-1.5194	767.7	1162.9	35.537	30.424	0	0	-1.2336	-6.2106	-29.404	-19.945	-0.15908	-2.55	24.669	18.258	-1.3927	-8.7605	-4.7344	-1.6875	1510.8
2.42	243	60	NaN	2.0946	24.744	-3.6557	-180.52	18.191	5.6934	-61.006	-741.97	1164.6	-1.5002	767.69	1162.9	35.623	33.803	0	0	-0.79596	-5.7767	-29.391	-19.933	-0.16263	-2.7812	24.679	18.257	-0.95858	-8.5579	-4.7127	-1.6764	1510.8
2.43	244	60	NaN	2.0914	24.753	-3.6517	-180.8	18.172	5.6931	-61.158	-742.05	1164.6	-1.5031	767.69	1162.9	34.768	35.055	0	0	-0.0088441	-4.9964	-29.381	-19.923	-0.17141	-3.0606	24.686	18.239	-0.18025	-8.057	-4.6951	-1.6841	1510.9
2.44	245	60	NaN	2.0892	24.751	-3.6325	-180.99	18.124	5.7288	-61.303	-742.15	1164.6	-1.4538	767.81	1162.8	36.447	35.831	0	0	0.77772	-4.2167	-29.37	-19.911	-0.18059	-3.2618	24.682	18.192	0.59713	-7.4785	-4.6873	-1.719	1511.1
2.45	246	60	NaN	2.0808	24.758	-3.5965	-181.15	18.105	5.752	-61.496	-742.2	1164.6	-1.498	767.87	1162.8	36.27	31.15	0	0	1.4987	-3.502	-29.352	-19.894	-0.19446	-3.4226	24.689	18.175	1.3043	-6.9246	-4.6636	-1.719	1511.3
2.46	247	60	NaN	2.0672	24.76	-3.6174	-181.32	18.164	5.8149	-61.556	-742.32	1164.6	-1.5621	767.84	1162.9	34.357	39.707	0	0	1.7892	-3.2141	-29.348	-19.89	-0.20779	-3.5943	24.692	18.232	1.5814	-6.8084	-4.6561	-1.6584	1511.4
2.47	248	60	NaN	2.0566	24.763	-3.6249	-181.43	18.208	5.8956	-61.628	-742.42	1164.6	-1.5596	767.84	1162.9	35.082	46.618	0	0	1.9315	-3.073	-29.35	-19.892	-0.22109	-3.7054	24.697	18.274	1.7104	-6.7784	-4.6532	-1.6181	1511.5
2.48	249	60	NaN	2.0514	24.769	-3.598	-181.45	18.208	5.9601	-61.754	-742.45	1164.6	-1.5075	767.9	1162.9	37.485	46.882	0	0	2.3969	-2.6117	-29.353	-19.895	-0.23288	-3.7355	24.703	18.274	2.164	-6.3473	-4.6503	-1.6216	1511.6
2.49	250	60	NaN	2.0458	24.771	-3.5885	-181.45	18.221	5.9739	-61.817	-742.49	1164.6	-1.5366	767.9	1162.9	33.352	47.394	0	0	2.9871	-2.0267	-29.354	-19.896	-0.23966	-3.7338	24.705	18.287	2.7474	-5.7605	-4.6493	-1.6094	1511.6
2.5	251	60	NaN	2.0217	24.774	-3.6321	-181.37	18.208	5.9882	-61.775	-742.58	1164.6	-1.6106	767.99	1162.9	36.481	46.696	0	0	3.7105	-1.3096	-29.352	-19.894	-0.25912	-3.6556	24.709	18.274	3.4514	-4.9652	-4.6436	-1.6203	1511.8
2.51	252	60	NaN	2.0108	24.782	-3.637	-181.21	18.202	5.9916	-61.835	-742.65	1164.6	-1.6759	768.08	1162.9	36.031	47.704	0	0	4.3733	-0.6525	-29.352	-19.894	-0.26954	-3.4936	24.717	18.267	4.1038	-4.1461	-4.635	-1.6269	1511.9
2.52	253	60	NaN	2.0018	24.787	-3.6568	-181.04	18.202	5.9986	-61.833	-742.71	1164.6	-1.7139	768.15	1162.9	35.599	51.399	0	0	4.9674	-0.063643	-29.354	-19.896	-0.27689	-3.3213	24.723	18.266	4.6905	-3.3849	-4.6311	-1.6304	1512.1
2.53	254	60	NaN	1.9957	24.791	-3.6675	-180.82	18.197	6.0044	-61.848	-742.77	1164.6	-1.7622	768.24	1163	36.215	52.407	0	0	6.0638	1.0232	-29.362	-19.903	-0.2815	-3.1016	24.728	18.26	5.7823	-2.0784	-4.6336	-1.6434	1512.2
2.54	255	60	NaN	1.9964	24.799	-3.6366	-180.51	18.178	6.0056	-61.982	-742.83	1164.6	-1.8447	768.39	1163	36.307	54.045	0	0	7.1374	2.0874	-29.365	-19.907	-0.28245	-2.7918	24.736	18.241	6.8549	-0.70441	-4.6298	-1.6659	1512.4
2.55	256	60	NaN	1.9928	24.805	-3.6648	-180.29	18.158	6.0491	-61.911	-742.87	1164.6	-1.7929	768.5	1163	39.609	55.67	0	0	7.8782	2.8217	-29.355	-19.897	-0.28511	-2.5642	24.742	18.221	7.5931	0.25756	-4.6137	-1.676	1512.6
2.56	257	60	NaN	1.9906	24.803	-3.6658	-180.06	18.169	6.0471	-61.921	-742.94	1164.6	-1.843	768.56	1163	38.065	57.219	0	1	8.3304	3.27	-29.356	-19.898	-0.28551	-2.3357	24.74	18.232	8.0449	0.93439	-4.616	-1.6656	1512.7
2.57	258	60	NaN	1.9922	24.809	-3.6912	-179.75	18.201	6.0699	-61.844	-743.01	1164.7	-1.815	768.58	1163	39.062	56.916	0	1	8.6263	3.5633	-29.363	-19.904	-0.28198	-2.0262	24.745	18.264	8.3443	1.5371	-4.6172	-1.64	1512.8
2.58	259	60	NaN	1.9956	24.818	-3.7136	-179.4	18.242	6.1297	-61.767	-743.07	1164.7	-1.6991	768.56	1163	38.215	53.197	0	1	9.2115	4.1434	-29.362	-19.904	-0.27999	-1.6737	24.754	18.306	8.9315	2.4698	-4.6081	-1.5981	1512.8
2.59	260	60	NaN	2.0032	24.826	-3.7114	-179.02	18.276	6.2624	-61.751	-743.12	1164.7	-1.4221	768.55	1163	37.469	52.869	0	0	9.7943	4.7211	-29.362	-19.904	-0.28222	-1.3088	24.761	18.341	9.5121	3.4123	-4.6013	-1.5625	1512.9
2.6	261	60	NaN	2.0251	24.829	-3.6944	-178.61	18.281	6.5557	-61.744	-743.23	1164.7	-0.76459	768.66	1162.9	38.25	52.807	0	0	10.09	5.014	-29.36	-19.901	-0.28461	-0.91626	24.761	18.349	9.8051	4.0978	-4.5987	-1.552	1513.1
2.61	262	60	NaN	2.033	24.843	-3.6791	-178.44	18.314	6.5465	-61.75	-743.28	1164.7	-0.82431	768.67	1162.9	35.824	53.838	0	0	10.301	5.223	-29.358	-19.9	-0.27459	-0.74538	24.772	18.385	10.026	4.4776	-4.5861	-1.5151	1513.2
2.62	263	60	NaN	2.0357	24.858	-3.6691	-178.32	18.359	6.4941	-61.733	-743.32	1164.8	-0.97588	768.66	1162.8	37.927	54.553	0	0	10.382	5.3035	-29.358	-19.9	-0.26542	-0.62208	24.785	18.432	10.116	4.6814	-4.5725	-1.4672	1513.2
2.63	264	60	NaN	2.0447	24.873	-3.6591	-178.25	18.382	6.452	-61.716	-743.35	1164.8	-1.0958	768.69	1162.8	38.102	53.789	0	0	10.204	5.1276	-29.363	-19.904	-0.25114	-0.54429	24.798	18.458	9.9531	4.5833	-4.5649	-1.4462	1513.3
2.64	265	60	NaN	2.0592	24.887	-3.6486	-178.22	18.375	6.472	-61.695	-743.41	1164.8	-1.0509	768.77	1162.7	36.16	52.847	0	0	10.002	4.9268	-29.368	-19.91	-0.23736	-0.51787	24.807	18.455	9.7644	4.4089	-4.561	-1.4546	1513.4
2.65	266	60	NaN	2.072	24.899	-3.6404	-178.25	18.354	6.5726	-61.65	-743.49	1164.9	-0.7891	768.86	1162.6	38.352	51.617	0	0	10.002	4.9268	-29.368	-19.91	-0.23249	-0.55009	24.812	18.44	9.7693	4.3767	-4.5559	-1.4697	1513.6
2.66	267	60	NaN	2.0955	24.914	-3.6313	-178.34	18.381	6.5358	-61.603	-743.57	1164.9	-0.91404	768.83	1162.5	35.666	50.923	0	0	10.069	4.993	-29.368	-19.91	-0.20238	-0.63361	24.824	18.472	9.8662	4.3594	-4.5443	-1.4387	1513.6
2.67	268	60	NaN	2.1359	24.926	-3.6109	-178.43	18.388	6.5495	-61.632	-743.63	1164.9	-0.90447	768.83	1162.5	37.535	49.632	0	0	10.187	5.1102	-29.368	-19.91	-0.16342	-0.72635	24.833	18.482	10.023	4.3838	-4.5356	-1.4284	1513.7
2.68	269	60	NaN	2.1964	24.94	-3.6116	-178.53	18.392	6.5643	-61.631	-743.66	1165	-0.88228	768.83	1162.4	36.656	48.962	0	0	10.335	5.2568	-29.368	-19.91	-0.10363	-0.8259	24.845	18.487	10.231	4.4309	-4.5235	-1.4225	1513.7
2.69	270	60	NaN	2.2974	24.972	-3.6634	-178.66	18.394	6.5895	-61.544	-743.67	1165	-0.82629	768.83	1162.4	36.285	48.201	0	0	10.507	5.4277	-29.368	-19.91	-0.0014559	-0.95575	24.873	18.493	10.506	4.472	-4.4949	-1.4171	1513.7
2.7	271	60	NaN	2.4401	25.024	-3.7714	-178.81	18.399	6.6254	-61.375	-743.66	1165.1	-0.7405	768.82	1162.3	37.428	49.464	0	0	10.594	5.5138	-29.372	-19.914	0.14441	-1.1085	24.921	18.502	10.738	4.4053	-4.4516	-1.4125	1513.7
2.71	272	60	NaN	2.5713	25.065	-3.8842	-178.9	18.419	6.6128	-61.23	-743.66	1165.1	-0.77906	768.76	1162.3	36.796	49.546	0	0	10.56	5.4805	-29.377	-19.919	0.28244	-1.1848	24.96	18.524	10.843	4.2957	-4.4176	-1.3951	1513.6
2.72	273	60	NaN	2.736	25.095	-4.0194	-178.97	18.448	6.5766	-61.039	-743.71	1165.1	-0.85697	768.7	1162.3	36.518	48.871	0	0	10.288	5.2109	-29.385	-19.926	0.45728	-1.2452	24.989	18.555	10.746	3.9657	-4.396	-1.3715	1513.6
2.73	274	60	NaN	2.9674	25.145	-4.2192	-179.14	18.414	6.5294	-60.768	-743.77	1165.2	-0.93324	768.79	1162.3	35.637	49.237	0	0	9.8829	4.809	-29.39	-19.931	0.70205	-1.4064	25.035	18.525	10.585	3.4026	-4.3548	-1.4066	1513.7
2.74	275	60	NaN	3.2247	25.201	-4.4517	-179.25	18.382	6.4871	-60.418	-743.86	1165.3	-0.98841	768.86	1162.2	35.146	48.62	0	0	9.4988	4.4282	-29.394	-19.936	0.97494	-1.5016	25.086	18.497	10.474	2.9267	-4.3083	-1.439	1513.9
2.75	276	60	NaN	3.4505	25.253	-4.6723	-179.25	18.379	6.4657	-60.039	-743.97	1165.4	-0.99362	768.85	1162.2	35.624	48.163	0	0	9.7296	4.657	-29.405	-19.947	1.2154	-1.4871	25.135	18.498	10.945	3.1699	-4.2701	-1.4489	1514
2.76	277	60	NaN	3.5884	25.301	-4.8333	-179.23	18.389	6.4726	-59.722	-744	1165.4	-0.92649	768.82	1162.2	35.998	47.252	0	0	9.9522	4.8776	-29.416	-19.957	1.3627	-1.4535	25.181	18.509	11.315	3.4241	-4.2345	-1.4484	1514
2.77	278	60	NaN	3.7126	25.334	-4.8961	-179.13	18.455	6.4012	-59.554	-744.07	1165.5	-1.0104	768.59	1162.2	36.412	40.981	0	0	10.093	5.0172	-29.426	-19.967	1.4962	-1.3497	25.212	18.578	11.589	3.6675	-4.214	-1.3896	1513.8
2.78	279	60	NaN	3.8126	25.393	-4.977	-179.07	18.456	6.3834	-59.123	-744.09	1165.6	-1.0014	768.59	1162.2	34.003	32.645	0	0	10.007	4.9325	-29.433	-19.974	1.6121	-1.2702	25.267	18.582	11.62	3.6623	-4.1657	-1.3929	1513.8
2.79	280	60	NaN	3.8551	25.423	-4.9672	-179.02	18.449	6.3898	-58.858	-744.12	1165.6	-0.95594	768.61	1162.3	35.779	33.129	0	0	9.676	4.6039	-29.436	-19.978	1.6631	-1.2144	25.296	18.576	11.339	3.3895	-4.1406	-1.4019	1513.8
2.8	281	60	NaN	3.8432	25.423	-4.8738	-178.95	18.436	6.4506	-58.75	-744.16	1165.7	-0.80209	768.67	1162.3	36.075	31.96	0	0	9.6636	4.5916	-29.447	-19.989	1.6496	-1.1451	25.294	18.565	11.313	3.4465	-4.1532	-1.4237	1513.9
2.81	282	60	NaN	3.7788	25.401	-4.7234	-178.84	18.412	6.5685	-58.65	-744.19	1165.7	-0.52809	768.78	1162.2	37.77	33.24	0	0	9.5054	4.4347	-29.459	-20.001	1.5788	-1.043	25.269	18.544	11.084	3.3917	-4.1908	-1.4577	1514.1
2.82	283	60	NaN	3.5929	25.33	-4.4287	-178.82	18.413	6.5602	-58.549	-744.25	1165.8	-0.53389	768.87	1162.3	36.705	33.803	0	0	8.7983	3.7339	-29.473	-20.014	1.3972	-1.0128	25.194	18.549	10.195	2.7211	-4.2784	-1.4653	1514.2
2.83	284	60	NaN	3.4221	25.271	-4.135	-178.9	18.444	6.3772	-58.623	-744.25	1165.9	-0.96374	768.86	1162.3	35.389	31.118	0	0	8.6423	3.5792	-29.482	-20.023	1.2398	-1.0784	25.134	18.582	9.8821	2.5009	-4.3478	-1.4417	1514.2
2.84	285	60	NaN	3.1694	25.171	-3.8594	-178.86	18.439	6.4256	-58.284	-744.33	1166	-0.86009	768.98	1162.3	36.933	32.479	0	0	8.786	3.7217	-29.489	-20.03	0.99637	-1.0315	25.031	18.579	9.7824	2.6902	-4.4581	-1.4511	1514.4
2.85	286	60	NaN	2.9402	25.074	-3.6203	-178.81	18.436	6.5096	-57.868	-744.41	1166.1	-0.66758	769.1	1162.3	34.43	33.917	0	0	8.9123	3.8469	-29.496	-20.037	0.77581	-0.97652	24.931	18.579	9.6881	2.8703	-4.5642	-1.4582	1514.6
2.86	287	60	NaN	2.7932	25.007	-3.4117	-178.82	18.457	6.5093	-57.602	-744.44	1166.2	-0.6593	769.15	1162.3	35.458	32.925	0	0	9.051	3.9844	-29.503	-20.045	0.63872	-0.97949	24.863	18.601	9.6897	3.0049	-4.6401	-1.4441	1514.7
2.87	288	60	NaN	2.6841	24.95	-3.1965	-178.85	18.475	6.5206	-57.377	-744.45	1166.2	-0.61348	769.22	1162.4	36.8	33.244	0	0	10.138	5.0615	-29.526	-20.068	0.53652	-0.99533	24.804	18.621	10.674	4.0662	-4.7225	-1.447	1514.7
2.88	289	60	NaN	2.5904	24.92	-3.0063	-178.88	18.51	6.4844	-56.808	-744.4	1166.4	-0.66694	769.33	1162.4	36.934	31.96	0	0	11.681	6.5915	-29.567	-20.109	0.46635	-1.0072	24.771	18.659	12.147	5.5843	-4.7964	-1.45	1514.8
2.89	290	60	NaN	2.6011	24.921	-2.9011	-178.99	18.558	6.3518	-56.355	-744.35	1166.4	-0.92268	769.36	1162.5	35.953	32.363	0	0	13.882	8.7737	-29.634	-20.176	0.50391	-1.0893	24.77	18.709	14.386	7.6843	-4.8636	-1.4662	1514.7
2.9	291	60	NaN	2.716	24.958	-2.865	-179.07	18.599	6.2827	-55.821	-744.26	1166.6	-1.0166	769.45	1162.5	34.463	33.879	0	0	14.283	9.1707	-29.653	-20.195	0.64246	-1.1468	24.804	18.753	14.925	8.0239	-4.8493	-1.4422	1514.7
2.91	292	60	NaN	2.9048	25.008	-2.8734	-179.11	18.627	6.2739	-55.312	-744.18	1166.7	-0.98123	769.58	1162.5	36.013	32.213	0	0	14.143	9.0318	-29.662	-20.204	0.84924	-1.1636	24.851	18.784	14.992	7.8682	-4.8108	-1.4196	1514.7
2.92	293	60	NaN	3.1441	25.05	-2.9157	-179.14	18.643	6.2343	-54.996	-744.19	1166.7	-1.0511	769.7	1162.5	35.758	32.628	0	0	13.58	8.4739	-29.674	-20.216	1.1033	-1.185	24.89	18.802	14.683	7.2889	-4.7839	-1.414	1514.8
2.93	294	60	NaN	3.5708	25.144	-3.1087	-179.33	18.612	6.1277	-54.357	-744.15	1166.8	-1.262	770.01	1162.5	34.62	31.927	0	0	13.054	7.9528	-29.686	-20.228	1.5625	-1.3419	24.981	18.774	14.617	6.611	-4.7049	-1.4538	1515.1
2.94	295	60	NaN	3.9029	25.2	-3.2335	-179.37	18.629	6.1049	-54.067	-744.15	1166.9	-1.2958	770.13	1162.6	34.538	33.325	0	0	12.715	7.6159	-29.697	-20.238	1.907	-1.3629	25.035	18.794	14.622	6.2531	-4.6615	-1.4447	1515.2
2.95	296	60	NaN	4.2095	25.248	-3.3818	-179.38	18.663	6.0907	-53.751	-744.18	1167	-1.3229	770.2	1162.6	35.444	30.801	0	0	12.501	7.404	-29.711	-20.253	2.2267	-1.3604	25.082	18.828	14.727	6.0436	-4.6296	-1.4249	1515.3
2.96	297	60	NaN	4.4995	25.287	-3.5822	-179.39	18.693	6.0832	-53.29	-744.25	1167	-1.3458	770.27	1162.6	34.192	32.964	0	0	12.384	7.2887	-29.73	-20.272	2.5352	-1.3508	25.121	18.86	14.92	5.9379	-4.6092	-1.4118	1515.4
2.97	298	60	NaN	4.8042	25.323	-3.8533	-179.4	18.713	6.097	-52.582	-744.41	1167.1	-1.3206	770.39	1162.6	34.128	32.476	0	0	12.235	7.1401	-29.748	-20.29	2.8661	-1.3349	25.154	18.882	15.101	5.8053	-4.5942	-1.4079	1515.7
2.98	299	60	NaN	5.2219	25.377	-4.2215	-179.42	18.736	6.1503	-51.442	-744.7	1167.2	-1.1759	770.61	1162.7	33.499	32.539	0	0	12.109	7.0153	-29.76	-20.302	3.322	-1.3179	25.204	18.909	15.431	5.6973	-4.556	-1.3932	1516.1
2.99	300	60	NaN	5.391	25.409	-4.2925	-179.43	18.772	6.1475	-50.794	-744.86	1167.3	-1.2065	770.71	1162.7	35.978	31.92	0	0	12.031	6.9388	-29.76	-20.302	3.5171	-1.3046	25.235	18.947	15.549	5.6342	-4.5254	-1.3556	1516.4
3	301	60	NaN	5.4501	25.421	-4.2456	-179.44	18.785	6.197	-50.418	-744.91	1167.4	-1.0808	770.82	1162.7	35.169	33.832	0	0	12.497	7.4002	-29.782	-20.323	3.5858	-1.3084	25.245	18.962	16.083	6.0918	-4.5372	-1.3618	1516.5
3.01	302	60	NaN	5.3912	25.388	-4.0337	-179.46	18.801	6.2079	-50.166	-744.98	1167.4	-1.0493	770.95	1162.7	35.659	34.482	0	0	13.168	8.065	-29.811	-20.353	3.5354	-1.3117	25.209	18.98	16.703	6.7534	-4.6019	-1.3726	1516.7
3.02	303	60	NaN	5.2656	25.326	-3.7826	-179.46	18.822	6.172	-49.931	-745.09	1167.5	-1.1472	771.05	1162.7	33.737	30.764	0	0	12.56	7.4624	-29.81	-20.352	3.4226	-1.3034	25.145	19.004	15.982	6.159	-4.6656	-1.3476	1516.9
3.03	304	60	NaN	5.1517	25.272	-3.7049	-179.45	18.841	6.1573	-49.638	-745.19	1167.6	-1.1978	771.06	1162.7	36.037	34.468	0	0	11.629	6.54	-29.8	-20.342	3.3219	-1.2755	25.089	19.024	14.951	5.2645	-4.7117	-1.3182	1517
3.04	305	60	NaN	4.8618	25.134	-3.3743	-179.34	18.948	6.2401	-49.153	-745.32	1167.7	-0.89392	770.92	1162.7	37.93	32.114	0	0	12.391	7.2955	-29.817	-20.359	3.0387	-1.1636	24.946	19.136	15.43	6.1318	-4.8717	-1.2232	1517
3.05	306	60	NaN	4.6144	25.027	-3.1188	-179.44	18.9	6.1338	-48.734	-745.42	1167.8	-1.1724	771.19	1162.7	34.542	33.404	0	0	12.195	7.1011	-29.814	-20.356	2.8182	-1.2347	24.835	19.093	15.013	5.8665	-4.9796	-1.2637	1517.4
3.06	307	60	NaN	4.3995	24.934	-2.8982	-179.5	18.884	6.0671	-48.261	-745.5	1167.9	-1.3236	771.35	1162.7	35.839	33.154	0	0	11.021	5.9374	-29.791	-20.333	2.6271	-1.2735	24.739	19.079	13.648	4.6639	-5.0522	-1.2538	1517.6
3.07	308	60	NaN	4.2104	24.855	-2.6696	-179.52	18.898	6.0383	-47.847	-745.55	1168	-1.3526	771.41	1162.7	34.499	31.047	0	0	11.052	5.9678	-29.789	-20.331	2.4549	-1.2722	24.657	19.096	13.507	4.6957	-5.1321	-1.2347	1517.7
3.08	309	60	NaN	4.0483	24.793	-2.403	-179.51	18.915	6.0194	-47.564	-745.57	1168.1	-1.3447	771.47	1162.7	34.115	33.362	0	0	11.213	6.1276	-29.787	-20.329	2.3032	-1.258	24.592	19.116	13.516	4.8697	-5.1957	-1.2133	1517.8
3.09	310	60	NaN	3.9395	24.758	-2.1114	-179.41	19.011	6.1326	-47.117	-745.57	1168.2	-0.90976	771.3	1162.8	35.618	33.516	0	0	11.287	6.2004	-29.78	-20.322	2.1947	-1.1583	24.552	19.217	13.481	5.0421	-5.2283	-1.1055	1517.6
3.1	311	60	NaN	3.9858	24.758	-1.9658	-179.43	19.046	6.1094	-46.567	-745.66	1168.3	-0.89425	771.33	1162.8	35.017	32.4	0	0	11.416	6.3289	-29.779	-20.321	2.2613	-1.1531	24.548	19.256	13.678	5.1758	-5.2309	-1.0654	1517.7
3.11	312	60	NaN	4.2527	24.81	-2.0594	-179.46	19.075	6.0895	-45.618	-745.81	1168.5	-0.87121	771.38	1162.8	34.476	33.33	0	0	11.705	6.6147	-29.795	-20.337	2.5634	-1.1536	24.595	19.29	14.268	5.4612	-5.1996	-1.0466	1517.9
3.12	313	60	NaN	4.5728	24.872	-2.2261	-179.5	19.091	6.0692	-44.836	-745.97	1168.7	-0.86218	771.45	1162.8	35.343	31.122	0	0	11.185	6.1001	-29.775	-20.317	2.9129	-1.1571	24.652	19.311	14.098	4.943	-5.1234	-1.0064	1518.1
3.13	314	60	NaN	4.8545	24.921	-2.378	-179.52	19.096	6.0332	-44.405	-746.12	1168.8	-0.91529	771.5	1162.9	34.68	32.133	0	0	10.246	5.169	-29.737	-20.278	3.2131	-1.1614	24.698	19.32	13.459	4.0076	-5.039	-0.95885	1518.3
3.14	315	60	NaN	5.1257	24.974	-2.5533	-179.54	19.113	5.9718	-43.975	-746.27	1168.9	-1.0525	771.5	1162.9	33.842	31.599	0	0	9.889	4.815	-29.725	-20.266	3.5058	-1.1566	24.746	19.34	13.395	3.6584	-4.9782	-0.92639	1518.4
3.15	316	60	NaN	5.2497	24.995	-2.6708	-179.55	19.118	5.9816	-43.678	-746.39	1169	-1.0199	771.53	1162.9	37.428	31.183	0	0	9.3727	4.3032	-29.718	-20.259	3.6399	-1.155	24.766	19.347	13.013	3.1482	-4.9515	-0.91271	1518.5
3.16	317	60	NaN	5.6443	25.027	-2.9633	-179.56	19.13	5.9956	-42.922	-746.9	1169.1	-0.96239	771.58	1162.9	38.112	32.385	0	0	8.6417	3.5787	-29.718	-20.259	4.0614	-1.1398	24.795	19.362	12.703	2.4388	-4.9225	-0.89742	1519.1
3.17	318	60	NaN	5.8914	25.047	-3.1448	-179.56	19.136	6.0034	-42.41	-747.26	1169.2	-0.9259	771.63	1162.9	34.981	32.068	0	0	8.3095	3.2493	-29.709	-20.251	4.3269	-1.1266	24.812	19.37	12.636	2.1227	-4.8971	-0.88073	1519.5
3.18	319	60	NaN	5.9983	25.071	-3.2436	-179.55	19.144	5.9992	-41.947	-747.53	1169.2	-0.92887	771.65	1162.9	37.688	32.223	0	0	8.0653	3.0072	-29.7	-20.241	4.4517	-1.1015	24.834	19.382	12.517	1.9057	-4.8656	-0.85977	1519.7
3.19	320	60	NaN	6.1198	25.116	-3.3608	-179.53	19.168	5.9799	-41.137	-747.98	1169.3	-0.96886	771.66	1163	36.821	34.914	0	0	7.9401	2.8832	-29.693	-20.234	4.6056	-1.0489	24.876	19.409	12.546	1.8343	-4.8168	-0.82573	1520.2
3.2	321	60	NaN	6.1003	25.113	-3.1941	-179.51	19.185	5.9438	-40.737	-748.5	1169.5	-1.0157	771.68	1163	34.385	33.353	0	0	7.8321	2.7761	-29.688	-20.23	4.6035	-1.0085	24.867	19.432	12.436	1.7675	-4.8214	-0.79817	1520.7
3.21	322	60	NaN	5.9475	25.081	-2.8965	-179.48	19.197	5.9516	-40.389	-748.84	1169.7	-0.94646	771.7	1163	35.725	32.994	0	0	7.6662	2.6116	-29.692	-20.234	4.4616	-0.97086	24.826	19.451	12.128	1.6407	-4.8657	-0.78238	1521.1
3.22	323	60	NaN	5.8043	25.046	-2.6001	-179.46	19.205	5.9484	-40.19	-749.09	1169.9	-0.93268	771.71	1163	34.264	34.394	0	0	7.7873	2.7317	-29.693	-20.235	4.3256	-0.93784	24.785	19.466	12.113	1.7938	-4.9086	-0.76911	1521.3
3.23	324	60	NaN	5.6448	25.017	-2.3592	-179.44	19.202	5.9293	-39.903	-749.31	1170.1	-0.96795	771.74	1163	35.935	31.853	0	0	8.1185	3.06	-29.693	-20.235	4.1785	-0.90495	24.75	19.469	12.297	2.1551	-4.9436	-0.76557	1521.6
3.24	325	60	NaN	5.451	25.002	-2.189	-179.42	19.186	5.9016	-39.37	-749.51	1170.3	-1.0147	771.8	1163	35.474	32.162	0	0	7.6869	2.6322	-29.698	-20.24	4.0068	-0.86651	24.728	19.46	11.694	1.7657	-4.9704	-0.77978	1521.8
3.25	326	60	NaN	5.2628	25.013	-2.0593	-179.4	19.166	5.8785	-38.675	-749.63	1170.5	-1.0346	771.86	1163	34.262	32.848	0	0	7.5185	2.4652	-29.701	-20.243	3.8456	-0.81711	24.732	19.447	11.364	1.6481	-4.9694	-0.79585	1522
3.26	327	60	NaN	5.0105	25.053	-1.7441	-179.37	19.084	5.7831	-37.566	-749.86	1170.9	-1.1663	772.06	1163	34.445	31.633	0	0	7.8757	2.8193	-29.7	-20.242	3.6405	-0.7426	24.758	19.379	11.516	2.0767	-4.942	-0.86205	1522.4
3.27	328	60	NaN	4.8686	25.112	-1.6186	-179.37	19.025	5.7467	-36.7	-749.91	1171.1	-1.1879	772.22	1163	33.821	33.034	0	0	8.2727	3.2129	-29.7	-20.242	3.5321	-0.70431	24.808	19.329	11.805	2.5086	-4.8921	-0.91243	1522.6
3.28	329	60	NaN	4.7942	25.19	-1.5048	-179.36	18.999	5.7254	-35.857	-749.91	1171.4	-1.2064	772.33	1163.1	35.458	33.508	0	0	8.7482	3.6842	-29.702	-20.244	3.4902	-0.66008	24.877	19.312	12.238	3.0241	-4.8252	-0.93259	1522.7
3.29	330	60	NaN	4.7565	25.27	-1.4001	-179.34	19.005	5.6926	-34.975	-749.93	1171.6	-1.2814	772.4	1163.1	33.945	33.425	0	0	9.1529	4.0854	-29.711	-20.253	3.4886	-0.60412	24.949	19.326	12.641	3.4812	-4.7617	-0.92731	1522.7
3.3	331	60	NaN	4.7383	25.331	-1.411	-179.33	19.032	5.6466	-34.098	-749.98	1171.8	-1.4069	772.44	1163.2	35.781	33.293	0	0	9.4786	4.4083	-29.721	-20.263	3.5082	-0.55625	25.005	19.357	12.987	3.852	-4.7162	-0.90585	1522.8
3.31	332	60	NaN	4.7395	25.408	-1.465	-179.33	19.062	5.6681	-33.106	-750.01	1172	-1.3738	772.48	1163.2	35.562	32.028	0	0	9.4223	4.3524	-29.726	-20.268	3.5455	-0.52081	25.077	19.392	12.968	3.8316	-4.6491	-0.87628	1522.8
3.32	333	60	NaN	4.7944	25.533	-1.4613	-179.32	19.121	5.707	-31.952	-749.99	1172.3	-1.3331	772.49	1163.3	35.904	32.809	0	0	9.4215	4.3517	-29.733	-20.275	3.6423	-0.47495	25.196	19.458	13.064	3.8767	-4.5372	-0.81642	1522.8
3.33	334	60	NaN	4.9168	25.61	-1.4436	-179.33	19.202	5.7442	-30.692	-750.01	1172.5	-1.3118	772.45	1163.4	35.091	34.519	0	0	9.4743	4.404	-29.741	-20.283	3.8112	-0.43144	25.267	19.544	13.286	3.9725	-4.4739	-0.73854	1522.8
3.34	335	60	NaN	5.0566	25.631	-1.4441	-179.34	19.27	5.7726	-29.469	-750.11	1172.7	-1.3142	772.38	1163.5	36.269	34.311	0	0	9.5126	4.4419	-29.744	-20.286	3.9972	-0.39472	25.285	19.616	13.51	4.0472	-4.4592	-0.66943	1522.8
3.35	336	60	NaN	5.1835	25.622	-1.4793	-179.35	19.306	5.794	-28.221	-750.27	1172.8	-1.3301	772.36	1163.5	35.511	33.574	0	0	9.5493	4.4783	-29.746	-20.288	4.1717	-0.36277	25.274	19.654	13.721	4.1155	-4.472	-0.63359	1522.9
3.36	337	60	NaN	5.3647	25.636	-1.5341	-179.38	19.338	5.8241	-26.286	-750.43	1172.9	-1.3293	772.38	1163.6	35.783	33.639	0	0	9.3267	4.2576	-29.745	-20.287	4.4258	-0.32298	25.284	19.69	13.752	3.9346	-4.4613	-0.59768	1523
3.37	338	60	NaN	5.5361	25.622	-1.3769	-179.41	19.381	5.8216	-25.385	-750.5	1173.1	-1.3815	772.28	1163.6	33.748	31.107	0	0	9.1032	4.0361	-29.744	-20.286	4.6331	-0.31273	25.266	19.737	13.736	3.7234	-4.4786	-0.54897	1523
3.38	339	60	NaN	5.7473	25.593	-1.1397	-179.44	19.415	5.816	-24.651	-750.53	1173.2	-1.4412	772.21	1163.6	36.098	32.271	0	0	8.9693	3.9033	-29.743	-20.285	4.8741	-0.3132	25.232	19.777	13.843	3.5901	-4.5105	-0.50802	1522.9
3.39	340	60	NaN	5.9751	25.579	-0.87004	-179.48	19.452	5.8166	-23.477	-750.48	1173.4	-1.4842	772.12	1163.6	34.675	30.411	0	0	9.2846	4.2159	-29.736	-20.278	5.1475	-0.30371	25.21	19.821	14.432	3.9122	-4.5263	-0.45694	1522.8
3.4	341	60	NaN	6.1832	25.572	-0.63046	-179.51	19.485	5.8336	-21.916	-750.39	1173.6	-1.4777	772	1163.6	34.763	31.452	0	0	9.8128	4.7395	-29.728	-20.27	5.4141	-0.28241	25.194	19.863	15.227	4.4571	-4.5341	-0.40657	1522.6
3.41	342	60	NaN	6.3407	25.534	-0.47964	-179.54	19.492	5.8723	-20.597	-750.31	1173.7	-1.3978	771.91	1163.5	34.771	32.127	0	0	9.9993	4.9244	-29.732	-20.274	5.6181	-0.26546	25.149	19.877	15.617	4.6589	-4.5825	-0.39701	1522.4
3.42	343	60	NaN	6.6053	25.49	-0.15551	-179.59	19.528	5.8473	-18.864	-750.08	1174	-1.5079	771.72	1163.5	35.696	33.438	0	0	9.9416	4.8672	-29.735	-20.277	5.9519	-0.2422	25.095	19.922	15.893	4.625	-4.6397	-0.35449	1521.9
3.43	344	60	NaN	6.7458	25.45	0.0016687	-179.63	19.531	5.857	-17.315	-749.97	1174.1	-1.4929	771.62	1163.4	37.095	31.174	0	0	9.572	4.5008	-29.737	-20.279	6.15	-0.22516	25.048	19.932	15.722	4.2757	-4.6886	-0.34666	1521.7
3.44	345	60	NaN	6.8836	25.442	0.097841	-179.66	19.524	5.8428	-15.73	-749.75	1174.2	-1.5539	771.55	1163.4	35.359	34.052	0	0	9.2705	4.2019	-29.733	-20.275	6.3497	-0.19036	25.034	19.931	15.62	4.0115	-4.6987	-0.34351	1521.4
3.45	346	60	NaN	7.0761	25.434	0.3418	-179.68	19.518	5.8191	-14.2	-749.44	1174.4	-1.652	771.45	1163.3	35.391	32.333	0	0	9.0657	3.9989	-29.72	-20.262	6.6034	-0.1573	25.015	19.937	15.669	3.8416	-4.7052	-0.32533	1521
3.46	347	60	NaN	7.321	25.405	0.78547	-179.73	19.515	5.814	-12.619	-749.06	1174.8	-1.6944	771.3	1163.3	35.709	32.831	0	0	8.4878	3.426	-29.711	-20.253	6.9093	-0.14141	24.969	19.95	15.397	3.2846	-4.7417	-0.30252	1520.5
3.47	348	60	NaN	7.4861	25.479	0.713	-179.78	19.492	5.7978	-9.595	-748.24	1174.7	-1.7517	771.2	1163.2	36.275	32.338	0	0	8.0589	3.0009	-29.702	-20.244	7.1903	-0.073307	25.042	19.928	15.249	2.9276	-4.6594	-0.31591	1519.5
3.48	349	60	NaN	7.6372	25.452	0.94896	-179.8	19.478	5.7849	-8.4409	-747.87	1174.9	-1.8168	771.13	1163.1	34.643	32.981	0	0	8.5846	3.522	-29.687	-20.229	7.3873	-0.045598	25.007	19.923	15.972	3.4764	-4.6805	-0.30658	1519.1
3.49	350	60	NaN	7.7231	25.45	1.0331	-179.82	19.455	5.7937	-6.8527	-747.45	1175	-1.7997	771.09	1163	34.092	32.869	0	0	8.642	3.5789	-29.68	-20.222	7.5325	-0.011754	25	19.905	16.174	3.5672	-4.6803	-0.31624	1518.6
3.5	351	60	NaN	7.8156	25.432	1.0734	-179.85	19.43	5.784	-4.7508	-746.92	1175	-1.8189	771.05	1163	36.558	31.414	0	0	8.3771	3.3163	-29.677	-20.219	7.705	0.037364	24.977	19.886	16.082	3.3537	-4.7001	-0.33309	1518
3.51	352	60	NaN	7.9516	25.367	1.2238	-179.88	19.403	5.7494	-2.7444	-746.39	1175.2	-1.9069	771	1162.9	34.303	30.951	0	0	8.1156	3.0571	-29.67	-20.212	7.92	0.089083	24.904	19.867	16.036	3.1462	-4.7662	-0.34466	1517.4
3.52	353	60	NaN	8.0928	25.271	1.5822	-179.89	19.359	5.7412	-1.9234	-746.1	1175.5	-1.9371	771.03	1162.9	35.195	31.49	0	0	7.8542	2.798	-29.663	-20.205	8.0933	0.10918	24.792	19.838	15.948	2.9072	-4.8707	-0.36684	1517.2
3.53	354	60	NaN	8.0883	25.212	1.3648	-179.91	19.311	5.7069	2.3845	-745.16	1175.4	-2.019	771.02	1162.8	35.651	31.796	0	0	7.3552	2.3033	-29.644	-20.185	8.2547	0.25363	24.738	19.785	15.61	2.557	-4.9057	-0.39984	1516.2
3.54	355	60	NaN	8.1121	25.121	1.5726	-179.92	19.291	5.6714	3.944	-744.75	1175.6	-2.1142	771.01	1162.8	36.239	33.632	0	0	6.9711	1.9226	-29.631	-20.173	8.3411	0.30959	24.64	19.772	15.312	2.2322	-4.9905	-0.40047	1515.8
3.55	356	60	NaN	8.1398	25.015	1.7858	-179.92	19.27	5.6821	5.6793	-744.32	1175.7	-2.0807	771.04	1162.8	35.617	31.648	0	0	6.8095	1.7624	-29.631	-20.172	8.4332	0.37834	24.53	19.755	15.243	2.1407	-5.1009	-0.41732	1515.4
3.56	357	60	NaN	8.1421	24.94	1.8349	-179.91	19.246	5.7111	7.7188	-743.81	1175.6	-1.993	771.09	1162.8	35.059	32.395	0	0	6.6054	1.5601	-29.629	-20.171	8.5095	0.45966	24.458	19.728	15.115	2.0198	-5.1712	-0.44206	1515
3.57	358	60	NaN	8.1064	24.929	1.7573	-179.9	19.232	5.7018	8.9677	-743.4	1175.4	-2.013	771.13	1162.8	35.123	32.013	0	0	6.3357	1.2928	-29.626	-20.168	8.5218	0.51365	24.453	19.708	14.858	1.8064	-5.1732	-0.46052	1514.6
3.58	359	60	NaN	8.1308	24.813	1.8815	-179.87	19.226	5.6973	11.385	-742.71	1175.4	-2.0472	771.18	1162.9	35.582	31.781	0	0	5.7367	0.69898	-29.623	-20.165	8.6391	0.64245	24.339	19.7	14.376	1.3414	-5.2847	-0.46495	1514
3.59	360	60	NaN	8.184	24.647	2.1967	-179.84	19.247	5.7021	13.369	-742.25	1175.6	-2.0379	771.25	1162.9	35.815	32.42	0	0	5.3046	0.27068	-29.62	-20.162	8.7673	0.74382	24.164	19.73	14.072	1.0145	-5.4558	-0.43201	1513.6
3.6	361	60	NaN	8.2086	24.613	2.2094	-179.83	19.263	5.6588	14.87	-741.79	1175.6	-2.1612	771.28	1162.9	34.488	31.676	0	0	5.0303	-0.0012208	-29.617	-20.158	8.8535	0.81777	24.134	19.742	13.884	0.81655	-5.4821	-0.41674	1513.2
3.61	362	60	NaN	8.2485	24.604	2.1221	-179.81	19.285	5.625	17.263	-741.12	1175.3	-2.2576	771.35	1162.9	37.081	32.487	0	0	4.9543	-0.076603	-29.613	-20.155	8.988	0.93151	24.134	19.755	13.942	0.8549	-5.4784	-0.39966	1512.6
3.62	363	60	NaN	8.3263	24.532	2.1653	-179.78	19.32	5.641	20.712	-740.3	1175.2	-2.2127	771.46	1163	34.882	32.92	0	0	5.0705	0.038588	-29.609	-20.151	9.1951	1.0928	24.066	19.785	14.266	1.1314	-5.5428	-0.36547	1512
3.63	364	60	NaN	8.3744	24.475	2.3069	-179.77	19.343	5.6585	22.225	-739.88	1175.2	-2.1577	771.51	1163	34.327	33.463	0	0	5.2531	0.21963	-29.608	-20.15	9.2987	1.1554	24.013	19.806	14.552	1.375	-5.5955	-0.34388	1511.6
3.64	365	60	NaN	8.4674	24.45	2.3268	-179.75	19.395	5.6258	24.167	-739.4	1175.1	-2.2742	771.52	1163.1	35.95	32.698	0	0	5.6357	0.59887	-29.609	-20.151	9.47	1.2486	23.992	19.854	15.106	1.8475	-5.6169	-0.29726	1511.2
3.65	366	60	NaN	8.536	24.397	2.5303	-179.75	19.415	5.6461	26.202	-738.82	1175.1	-2.2468	771.63	1163.1	33.073	31.126	0	0	6.4971	1.4528	-29.615	-20.157	9.6151	1.3338	23.94	19.872	16.112	2.7866	-5.6745	-0.28482	1510.8
3.66	367	60	NaN	8.6257	24.325	2.7104	-179.74	19.434	5.6858	28.621	-738.2	1175.1	-2.1749	771.76	1163.1	34.915	31.81	0	0	6.4785	1.4343	-29.632	-20.173	9.7941	1.4283	23.871	19.889	16.273	2.8626	-5.7604	-0.28464	1510.3
3.67	368	60	NaN	8.7076	24.26	2.7768	-179.74	19.458	5.7206	31.141	-737.67	1175	-2.1206	771.85	1163.1	32.826	32.5	0	0	6.0319	0.99154	-29.653	-20.195	9.9699	1.5258	23.809	19.909	16.002	2.5174	-5.844	-0.28624	1509.9
3.68	369	60	NaN	8.7072	24.225	2.7667	-179.73	19.472	5.7444	33.099	-737.33	1174.9	-2.0882	771.94	1163.1	35.517	33.482	0	0	5.5852	0.54877	-29.675	-20.217	10.043	1.6021	23.779	19.918	15.628	2.1509	-5.8965	-0.29921	1509.7
3.69	370	60	NaN	8.7735	24.174	2.7592	-179.74	19.494	5.7964	35.046	-736.97	1174.7	-1.9819	771.98	1163.1	35.735	32.449	0	0	5.1385	0.10601	-29.697	-20.239	10.179	1.6662	23.732	19.936	15.318	1.7722	-5.9649	-0.30344	1509.4
3.7	371	60	NaN	8.795	24.143	2.7163	-179.74	19.524	5.7635	37.092	-736.64	1174.6	-2.1255	772.03	1163.1	36.033	31.283	0	0	4.6919	-0.33676	-29.719	-20.261	10.284	1.7518	23.706	19.96	14.976	1.415	-6.0133	-0.30093	1509.2
3.71	372	60	NaN	8.8234	24.062	2.9306	-179.74	19.553	5.7722	38.374	-736.47	1174.7	-2.156	772.07	1163.1	34.275	32.968	0	0	4.2452	-0.77953	-29.741	-20.283	10.362	1.8	23.622	19.993	14.608	1.0205	-6.1195	-0.28976	1509.1
3.72	373	60	NaN	8.8629	24	3.0633	-179.74	19.571	5.802	39.888	-736.22	1174.7	-2.129	772.12	1163.1	32.192	32.111	0	0	3.7985	-1.2223	-29.763	-20.305	10.459	1.8542	23.558	20.013	14.257	0.63185	-6.205	-0.29164	1509
3.73	374	60	NaN	8.8985	23.997	2.8588	-179.74	19.581	5.8105	42.537	-735.76	1174.4	-2.1627	772.2	1163	36.416	33.963	0	0	3.3519	-1.6651	-29.785	-20.327	10.596	1.9567	23.566	20.012	13.948	0.2916	-6.2194	-0.31461	1508.7
3.74	375	60	NaN	8.9021	23.873	2.9837	-179.75	19.619	5.8425	45.012	-735.59	1174.3	-2.1356	772.25	1163	35.979	32.975	0	0	2.9052	-2.1078	-29.807	-20.349	10.693	2.0406	23.442	20.05	13.598	-0.067217	-6.3651	-0.299	1508.6
3.75	376	60	NaN	8.9382	23.782	3.063	-179.74	19.677	5.8584	47.651	-735.34	1174.2	-2.185	772.26	1162.9	33.985	31.763	0	0	2.4585	-2.5506	-29.829	-20.371	10.831	2.1521	23.355	20.104	13.29	-0.39851	-6.4741	-0.2666	1508.5
3.76	377	60	NaN	8.9504	23.7	3.1096	-179.72	19.721	5.8467	49.756	-735.23	1174	-2.3052	772.27	1162.9	36.288	33.057	0	0	2.0119	-2.9934	-29.851	-20.393	10.928	2.2558	23.277	20.145	12.94	-0.73759	-6.5739	-0.24821	1508.4
3.77	378	60	NaN	8.951	23.645	3.0947	-179.7	19.763	5.8582	52.313	-735.1	1173.9	-2.3706	772.27	1162.9	36.856	33.861	0	0	1.5652	-3.4361	-29.873	-20.415	11.029	2.3733	23.227	20.181	12.594	-1.0629	-6.6464	-0.23349	1508.4
3.78	379	60	NaN	8.9456	23.602	3.0878	-179.69	19.803	5.9041	55.167	-734.95	1173.7	-2.347	772.27	1162.8	35.056	33.221	0	0	1.1185	-3.8789	-29.895	-20.437	11.131	2.4953	23.189	20.216	12.249	-1.3837	-6.7057	-0.22095	1508.4
3.79	380	60	NaN	8.9245	23.522	3.2618	-179.67	19.826	5.9419	56.723	-734.98	1173.6	-2.3237	772.26	1162.8	32.77	32.495	0	0	0.67185	-4.3217	-29.917	-20.459	11.168	2.5732	23.113	20.235	11.84	-1.7485	-6.8042	-0.22329	1508.4
3.8	381	60	NaN	8.91	23.467	3.3653	-179.65	19.858	5.9891	58.623	-735	1173.5	-2.2826	772.22	1162.8	36.545	36.191	0	0	0.22519	-4.7645	-29.939	-20.481	11.224	2.665	23.062	20.263	11.449	-2.0994	-6.877	-0.21751	1508.5
3.81	382	60	NaN	8.8878	23.384	3.5844	-179.61	19.854	6.0229	61.089	-735.14	1173.3	-2.3171	772.25	1162.8	35.819	38.712	0	0	-0.22148	-5.2072	-29.961	-20.503	11.296	2.8008	22.984	20.254	11.075	-2.4065	-6.9766	-0.24824	1508.8
3.82	383	60	NaN	8.8598	23.33	3.7656	-179.58	19.849	6.056	63.988	-735.31	1173.1	-2.3167	772.28	1162.8	33.272	41.693	0	0	-0.66815	-5.65	-29.983	-20.524	11.378	2.9431	22.938	20.241	10.71	-2.7069	-7.045	-0.28316	1509.1
3.83	384	60	NaN	8.8335	23.326	3.8567	-179.56	19.859	6.0876	66.85	-735.43	1172.9	-2.2758	772.29	1162.8	35.143	40.063	0	0	-1.1148	-6.0928	-30.005	-20.546	11.459	3.0678	22.944	20.241	10.344	-3.025	-7.0607	-0.30569	1509.3
3.84	385	60	NaN	8.8228	23.369	3.9062	-179.55	19.885	6.106	69.271	-735.47	1172.7	-2.2448	772.24	1162.8	35.339	40.226	0	0	-1.5615	-6.5355	-30.027	-20.568	11.538	3.1644	22.996	20.258	9.977	-3.3711	-7.0307	-0.30992	1509.4
3.85	386	60	NaN	8.861	23.408	4.2062	-179.57	19.924	6.0806	71.981	-735.57	1172.5	-2.2889	772.21	1162.9	34.064	41.278	0	0	-2.0081	-6.9783	-30.049	-20.59	11.681	3.2541	23.042	20.29	9.6728	-3.7242	-7.0068	-0.30026	1509.6
3.86	387	60	NaN	8.8731	23.411	4.2708	-179.57	19.953	6.026	73.225	-735.73	1172.4	-2.4256	772.17	1162.9	35.666	41.107	0	0	-2.4437	-7.41	-30.058	-20.6	11.745	3.2993	23.05	20.314	9.3015	-4.1107	-7.0082	-0.28572	1509.8
3.87	388	60	NaN	8.8957	23.401	4.4272	-179.59	19.989	6.0113	74.742	-735.98	1172.3	-2.4534	772.11	1162.9	35.464	43.144	0	0	-2.8063	-7.7695	-29.985	-20.527	11.826	3.3437	23.044	20.346	9.0197	-4.4258	-6.9412	-0.1814	1510.1
3.88	389	60	NaN	8.9434	23.399	4.6471	-179.61	20.026	6.019	76.972	-736.34	1172.2	-2.4101	772.06	1162.9	35.788	43.206	0	0	-3.1689	-8.1289	-29.913	-20.455	11.956	3.3996	23.047	20.377	8.787	-4.7293	-6.8655	-0.077723	1510.5
3.89	390	60	NaN	9.0173	23.417	4.8584	-179.65	20.063	6.0193	79.876	-736.8	1172	-2.3791	772.01	1162.9	35.783	42.894	0	0	-3.5315	-8.4884	-29.84	-20.382	12.138	3.4725	23.073	20.407	8.6062	-5.0159	-6.7676	0.024885	1511.1
3.9	391	60	NaN	9.1025	23.453	5.0205	-179.68	20.122	5.9886	82.972	-737.27	1171.8	-2.4442	771.93	1162.9	33.721	44.258	0	0	-1.0433	-6.0219	-29.782	-20.324	12.342	3.5638	23.118	20.457	11.299	-2.458	-6.6638	0.13257	1511.6
3.91	392	60	NaN	9.2002	23.5	5.1882	-179.7	20.169	5.9865	85.933	-737.7	1171.5	-2.477	771.85	1162.9	34.488	43.336	0	0	-0.4332	-5.4171	-29.718	-20.26	12.552	3.647	23.176	20.493	12.119	-1.7701	-6.5425	0.23265	1512.2
3.92	393	60	NaN	9.2971	23.527	5.3033	-179.72	20.184	5.9842	88.15	-738.05	1171.3	-2.5124	771.81	1162.9	36.936	42.817	0	0	-4.9009	-9.8459	-29.637	-20.179	12.733	3.7156	23.209	20.502	7.8325	-6.1303	-6.4281	0.32302	1512.6
3.93	394	60	NaN	9.3569	23.539	5.4163	-179.73	20.186	5.9995	90.079	-738.43	1171.1	-2.5008	771.8	1162.9	36.014	42.585	0	0	-6.2606	-11.194	-29.599	-20.14	12.865	3.7748	23.227	20.498	6.6042	-7.4188	-6.3718	0.35744	1513.1
3.94	395	60	NaN	9.4002	23.545	5.5775	-179.74	20.192	6.0203	91.834	-738.83	1171	-2.4843	771.76	1162.9	38.548	40.559	0	0	-6.2212	-11.155	-29.579	-20.121	12.973	3.8324	23.238	20.499	6.7518	-7.3222	-6.3418	0.37763	1513.6
3.95	396	60	NaN	9.4748	23.554	5.8084	-179.73	20.215	6.018	93.35	-739.14	1170.9	-2.5514	771.68	1162.9	37.611	40.414	0	0	-0.48311	-5.4666	-29.55	-20.092	13.107	3.8974	23.25	20.519	12.624	-1.5692	-6.3	0.42691	1513.9
3.96	397	60	NaN	9.5087	23.589	5.9191	-179.73	20.224	6.0077	95.275	-739.49	1170.7	-2.6347	771.64	1162.9	37.065	39.746	0	0	7.7029	2.648	-29.514	-20.055	13.216	3.9784	23.291	20.522	20.919	6.6264	-6.2228	0.46685	1514.3
3.97	398	60	NaN	9.6327	23.628	6.1695	-179.71	20.223	6.0609	97.528	-739.91	1170.6	-2.5902	771.59	1162.8	33.686	38.683	0	0	11.339	6.252	-29.434	-19.975	13.422	4.0766	23.335	20.516	24.761	10.329	-6.0984	0.54073	1514.8
3.98	399	60	NaN	9.7049	23.655	6.3411	-179.68	20.235	6.1187	100.08	-740.38	1170.4	-2.5437	771.51	1162.8	35.411	38.39	0	0	13.269	8.1657	-29.395	-19.937	13.588	4.2026	23.371	20.519	26.857	12.368	-6.0243	0.58217	1515.4
3.99	400	60	NaN	9.7315	23.671	6.4668	-179.64	20.248	6.1584	102.7	-740.87	1170.1	-2.5355	771.44	1162.8	36.153	37.24	0	0	13.142	8.04	-29.408	-19.95	13.712	4.3364	23.396	20.522	26.854	12.376	-6.0114	0.5725	1516
4	401	60	NaN	9.7543	23.666	6.656	-179.62	20.251	6.1837	104.9	-741.38	1169.9	-2.5373	771.4	1162.8	35.468	36.109	0	0	12.715	7.6161	-29.41	-19.951	13.817	4.444	23.398	20.518	26.531	12.06	-6.0113	0.56676	1516.6
4.01	402	60	NaN	9.8009	23.601	7.0428	-179.61	20.257	6.2421	105.63	-741.92	1170.1	-2.3998	771.37	1162.9	37.29	36.874	0	0	12.23	7.1357	-29.41	-19.952	13.884	4.4759	23.327	20.531	26.114	11.612	-6.0828	0.57917	1517.2
4.02	403	60	NaN	9.8162	23.662	6.8928	-179.6	20.285	6.1834	107.91	-742.04	1169.6	-2.5811	771.3	1162.9	35.414	35.129	0	0	11.743	6.6527	-29.412	-19.954	13.992	4.5784	23.407	20.539	25.735	11.231	-6.005	0.58514	1517.4
4.03	404	60	NaN	9.8821	23.706	6.9347	-179.6	20.297	6.1848	110.25	-742.28	1169.3	-2.5886	771.25	1162.9	37	34.267	0	0	11.294	6.2078	-29.416	-19.958	14.146	4.6649	23.465	20.538	25.44	10.873	-5.9511	0.57993	1517.7
4.04	405	60	NaN	9.9765	23.71	7.1733	-179.61	20.302	6.1961	112.15	-742.66	1169.2	-2.5634	771.22	1162.9	35.869	32.044	0	0	10.99	5.9062	-29.425	-19.967	14.31	4.7277	23.474	20.537	25.3	10.634	-5.9516	0.57011	1518.2
4.05	406	60	NaN	10.058	23.71	7.3693	-179.62	20.308	6.186	113.85	-743	1169	-2.5902	771.19	1162.9	35.965	32.743	0	0	10.731	5.65	-29.436	-19.977	14.455	4.7815	23.48	20.538	25.187	10.431	-5.9558	0.56079	1518.7
4.06	407	60	NaN	10.085	23.784	7.1606	-179.63	20.321	6.1631	116.16	-743.02	1168.5	-2.6435	771.17	1163	35.835	31.67	0	0	10.503	5.4233	-29.446	-19.988	14.571	4.8525	23.576	20.53	25.074	10.276	-5.8705	0.54179	1518.9
4.07	408	60	NaN	10.174	23.767	7.3425	-179.67	20.297	6.1758	117.98	-743.28	1168.3	-2.6084	771.2	1163	35.471	32.196	0	0	10.452	5.3732	-29.447	-19.989	14.727	4.8832	23.568	20.497	25.179	10.256	-5.8795	0.50788	1519.3
4.08	409	60	NaN	10.223	23.77	7.5059	-179.69	20.288	6.159	119.19	-743.41	1168.1	-2.6679	771.2	1162.9	37.014	32.472	0	0	10.306	5.2283	-29.451	-19.993	14.823	4.9088	23.575	20.483	25.129	10.137	-5.8759	0.49028	1519.5
4.09	410	60	NaN	10.245	23.755	7.5879	-179.73	20.279	6.1597	120.8	-743.62	1167.9	-2.6667	771.22	1162.9	36.028	32.631	0	0	10.004	4.9289	-29.46	-20.002	14.905	4.9314	23.568	20.466	24.908	9.8603	-5.8924	0.4635	1519.9
4.1	411	60	NaN	10.262	23.728	7.6515	-179.77	20.275	6.1611	122.45	-743.84	1167.6	-2.677	771.24	1162.9	35.26	33.064	0	0	9.6496	4.5778	-29.466	-20.008	14.983	4.956	23.551	20.452	24.633	9.5337	-5.9152	0.4437	1520.2
4.11	412	60	NaN	10.284	23.711	7.7673	-179.78	20.277	6.1427	123.61	-743.92	1167.5	-2.7792	771.25	1162.9	36.369	33.723	0	0	9.2796	4.211	-29.471	-20.013	15.052	4.986	23.538	20.449	24.332	9.1969	-5.9329	0.43653	1520.4
4.12	413	60	NaN	10.25	23.684	7.8249	-179.82	20.257	6.1762	125.34	-744.11	1167.2	-2.7185	771.34	1162.9	36.721	33.509	0	0	8.2498	3.1902	-29.472	-20.013	15.08	5.0139	23.521	20.421	23.33	8.2041	-5.9505	0.40726	1520.9
4.13	414	60	NaN	10.218	23.688	7.87	-179.83	20.24	6.1923	125.96	-744.14	1167.1	-2.6872	771.4	1162.9	36.027	32.345	0	0	7.16	2.1098	-29.471	-20.013	15.07	5.0217	23.526	20.401	22.23	7.1316	-5.9447	0.38816	1521
4.14	415	60	NaN	10.216	23.679	8.0554	-179.84	20.257	6.1657	126.92	-744.14	1167.1	-2.8104	771.42	1162.9	35.872	30.606	0	0	6.9348	1.8866	-29.472	-20.014	15.108	5.0538	23.519	20.417	22.043	6.9405	-5.9532	0.40343	1521.1
4.15	416	60	NaN	10.188	23.686	8.1409	-179.85	20.269	6.1662	128.25	-744.11	1167	-2.8532	771.48	1162.9	35.967	31.343	0	0	6.7004	1.6543	-29.477	-20.018	15.132	5.0958	23.533	20.423	21.833	6.7501	-5.9441	0.40413	1521.3
4.16	417	60	NaN	10.117	23.707	8.1112	-179.86	20.262	6.2112	129.53	-744.08	1166.7	-2.7474	771.58	1162.9	34.802	31.557	0	0	6.4579	1.4139	-29.484	-20.026	15.105	5.1298	23.563	20.406	21.563	6.5436	-5.9211	0.38051	1521.4
4.17	418	60	NaN	10.049	23.689	8.3412	-179.86	20.278	6.2235	130	-744.2	1166.8	-2.7368	771.64	1162.9	35.101	30.95	0	0	5.4969	0.46129	-29.489	-20.031	15.053	5.1462	23.541	20.426	20.55	5.6075	-5.948	0.39504	1521.6
4.18	419	60	NaN	9.8729	23.76	8.182	-179.84	20.307	6.1983	132.1	-744	1166.3	-2.875	771.72	1162.9	35.513	33.295	0	0	4.6946	-0.33406	-29.496	-20.038	14.962	5.2487	23.633	20.435	19.656	4.9146	-5.8639	0.39679	1521.7
4.19	420	60	NaN	9.7589	23.753	8.3513	-179.83	20.34	6.1875	132.79	-744.1	1166.3	-2.9291	771.79	1162.9	34.741	33.291	0	0	4.3787	-0.64716	-29.51	-20.052	14.875	5.2838	23.626	20.467	19.254	4.6367	-5.884	0.41576	1522
4.2	421	60	NaN	9.6292	23.752	8.5018	-179.82	20.36	6.2074	133.38	-744.19	1166.3	-2.8924	771.86	1162.9	37.985	32.332	0	0	4.1789	-0.84528	-29.521	-20.063	14.765	5.3133	23.625	20.487	18.944	4.468	-5.8961	0.42466	1522.2
4.21	422	60	NaN	9.4717	23.784	8.5645	-179.81	20.372	6.2281	134.18	-744.19	1166.2	-2.8521	771.95	1162.9	36.099	32.416	0	0	4.2493	-0.77547	-29.527	-20.069	14.636	5.3514	23.661	20.495	18.886	4.576	-5.8654	0.42693	1522.3
4.22	423	60	NaN	9.293	23.848	8.6114	-179.81	20.393	6.2126	135.05	-744.1	1166.1	-2.9045	772.08	1163	35.01	32.017	0	0	4.1403	-0.88348	-29.533	-20.074	14.492	5.3896	23.732	20.509	18.632	4.5062	-5.8009	0.43493	1522.4
4.23	424	60	NaN	8.9395	24.006	8.4712	-179.8	20.418	6.2494	136.91	-743.89	1165.6	-2.8554	772.21	1163	37.988	33.249	0	0	3.9667	-1.0556	-29.538	-20.08	14.207	5.4689	23.909	20.515	18.173	4.4133	-5.6292	0.43451	1522.5
4.24	425	60	NaN	8.4341	24.157	8.5654	-179.78	20.471	6.2195	138.09	-743.83	1165.4	-3.0057	772.3	1163.1	37.193	33.807	0	0	3.9913	-1.0312	-29.541	-20.082	13.751	5.5373	24.068	20.56	17.742	4.5061	-5.473	0.47758	1522.7
4.25	426	60	NaN	8.0394	24.293	8.6472	-179.77	20.494	6.2425	139.01	-743.67	1165.3	-2.9897	772.39	1163.1	37.378	33.633	0	0	4.0323	-0.99054	-29.543	-20.085	13.39	5.5796	24.209	20.578	17.423	4.589	-5.3336	0.4928	1522.7
4.26	427	60	NaN	7.5871	24.435	8.7754	-179.77	20.506	6.2945	139.75	-743.58	1165.2	-2.8967	772.48	1163.1	36.763	33.341	0	0	4.0921	-0.93131	-29.546	-20.087	12.962	5.6012	24.357	20.584	17.054	4.6699	-5.1887	0.49711	1522.8
4.27	428	60	NaN	6.9849	24.59	8.9632	-179.78	20.525	6.3258	140.43	-743.63	1165.1	-2.8744	772.59	1163.2	36.539	35.334	0	0	4.3482	-0.67742	-29.545	-20.086	12.384	5.6188	24.516	20.6	16.732	4.9414	-5.0289	0.51309	1523
4.28	429	60	NaN	6.5015	24.715	8.9904	-179.78	20.539	6.3016	141.35	-743.53	1165	-2.9774	772.65	1163.2	38.654	32.683	0	0	4.6387	-0.38948	-29.543	-20.085	11.939	5.6613	24.648	20.606	16.578	5.2719	-4.8953	0.52113	1523
4.29	430	60	NaN	6.0068	24.844	9.2132	-179.8	20.532	6.3275	141.54	-743.63	1165	-2.9347	772.75	1163.2	38.173	33.729	0	0	5.0464	0.014687	-29.538	-20.08	11.449	5.6447	24.777	20.6	16.496	5.6594	-4.7614	0.52018	1523.2
4.3	431	60	NaN	5.2797	25.047	9.5386	-179.82	20.568	6.3321	141.82	-743.73	1165	-2.9633	772.77	1163.2	36.953	31.283	0	0	5.388	0.35335	-29.533	-20.075	10.733	5.6305	24.979	20.637	16.121	5.9839	-4.5541	0.56192	1523.4
4.31	432	60	NaN	4.5964	25.277	9.7503	-179.85	20.594	6.3397	142.31	-743.69	1165	-2.9675	772.8	1163.2	37.179	32.289	0	0	5.4335	0.39841	-29.532	-20.073	10.069	5.6218	25.211	20.66	15.502	6.0203	-4.3206	0.58653	1523.4
4.32	433	60	NaN	3.9592	25.522	9.9105	-179.88	20.606	6.354	142.85	-743.59	1164.9	-2.9427	772.86	1163.2	37.218	33.305	0	0	5.5699	0.5336	-29.526	-20.067	9.4508	5.6135	25.459	20.669	15.021	6.1471	-4.0666	0.60123	1523.4
4.33	434	60	NaN	3.1652	25.797	10.27	-179.9	20.64	6.3612	143.09	-743.69	1164.9	-2.959	772.86	1163.2	37.653	31.032	0	0	5.7644	0.72641	-29.516	-20.058	8.666	5.5976	25.732	20.705	14.43	6.324	-3.7847	0.64736	1523.6
4.34	435	60	NaN	2.6546	26.009	10.403	-179.92	20.649	6.3937	143.55	-743.65	1164.9	-2.8936	772.87	1163.2	37.221	32.642	0	0	5.884	0.84501	-29.511	-20.053	8.1702	5.5941	25.945	20.713	14.054	6.4391	-3.5661	0.65968	1523.6
4.35	436	60	NaN	2.1416	26.206	10.464	-179.94	20.645	6.4182	144.14	-743.69	1164.8	-2.8427	772.94	1163.2	37.222	32.765	0	0	6.1288	1.0876	-29.511	-20.052	7.6772	5.5964	26.145	20.706	13.806	6.6841	-3.3659	0.65331	1523.7
4.36	437	60	NaN	1.6387	26.388	10.603	-179.95	20.659	6.4004	144.53	-743.84	1164.8	-2.901	772.96	1163.2	38.982	33.671	0	0	6.5645	1.5195	-29.517	-20.059	7.1902	5.5977	26.326	20.721	13.755	7.1172	-3.1909	0.66235	1523.9
4.37	438	60	NaN	1.065	26.622	10.784	-179.97	20.684	6.3899	144.91	-744.01	1164.9	-2.9376	772.95	1163.2	38.688	31.592	0	0	6.6186	1.5731	-29.524	-20.066	6.6317	5.6004	26.557	20.748	13.25	7.1736	-2.9671	0.68218	1524.1
4.38	439	60	NaN	0.38179	26.951	10.957	-179.98	20.706	6.4264	145.49	-744.14	1164.9	-2.8515	772.95	1163.2	37.75	33.341	0	0	6.0431	1.0026	-29.534	-20.075	5.9666	5.6093	26.884	20.772	12.01	6.6119	-2.6492	0.69713	1524.3
4.39	440	60	NaN	-0.21671	27.282	11.249	-179.97	20.741	6.4252	145.72	-744.44	1165.1	-2.886	772.93	1163.1	37.615	32.588	0	0	5.4675	0.43216	-29.543	-20.084	5.3768	5.6244	27.207	20.816	10.844	6.0566	-2.3355	0.7319	1524.6
4.4	441	60	NaN	-0.59	27.533	11.489	-179.97	20.768	6.4476	145.66	-744.7	1165.3	-2.8343	772.91	1163.1	36.474	32.881	0	0	4.892	-0.13833	-29.552	-20.094	4.9985	5.6204	27.451	20.851	9.8905	5.4821	-2.1009	0.75719	1524.9
4.41	442	60	NaN	-1.0916	27.917	11.649	-179.95	20.789	6.4824	145.83	-744.93	1165.5	-2.7704	772.89	1163.1	36.398	33.174	0	0	4.3165	-0.70881	-29.561	-20.103	4.5001	5.6399	27.827	20.879	8.8167	4.9311	-1.7344	0.77644	1525.1
4.42	443	60	NaN	-1.5346	28.252	11.719	-179.93	20.811	6.5001	146.13	-745.19	1165.6	-2.7504	772.85	1163.1	38.168	33.263	0	0	3.741	-1.2793	-29.57	-20.112	4.0668	5.6692	28.157	20.906	7.8079	4.3899	-1.4127	0.79434	1525.3
4.43	444	60	NaN	-1.8401	28.466	11.744	-179.92	20.833	6.5034	146.4	-745.54	1165.6	-2.7529	772.8	1163.1	38.24	33.004	0	0	3.1655	-1.8498	-29.579	-20.121	3.7701	5.6919	28.371	20.929	6.9356	3.8421	-1.2086	0.8076	1525.7
4.44	445	60	NaN	-2.1276	28.669	11.821	-179.91	20.836	6.5328	146.45	-745.99	1165.7	-2.6737	772.81	1163.1	37.289	30.927	0	0	2.59	-2.4203	-29.589	-20.13	3.48	5.6977	28.57	20.934	6.07	3.2775	-1.018	0.80406	1526.1
4.45	446	60	NaN	-2.4393	28.891	11.812	-179.89	20.839	6.5223	146.63	-746.42	1165.8	-2.7098	772.77	1163.1	36.813	31.419	0	0	2.0145	-2.9908	-29.598	-20.139	3.1751	5.7208	28.789	20.941	5.1896	2.7301	-0.8088	0.80136	1526.5
4.46	447	60	NaN	-2.7022	29.222	11.67	-179.88	20.831	6.5471	147.01	-746.42	1165.7	-2.6239	772.77	1163.1	36.637	32.097	0	0	1.439	-3.5612	-29.607	-20.149	2.9232	5.7435	29.121	20.931	4.3621	2.1822	-0.48534	0.78281	1526.6
4.47	448	60	NaN	-3.1034	29.712	11.677	-179.86	20.807	6.5535	146.77	-746.91	1166	-2.5576	772.76	1163.1	35.537	32.526	0	0	0.86348	-4.1317	-29.616	-20.158	2.5088	5.7489	29.6	20.918	3.3723	1.6172	-0.015905	0.7606	1527
4.48	449	60	NaN	-3.5676	30.194	11.788	-179.84	20.781	6.552	146.18	-747.79	1166.5	-2.4991	772.73	1163	36.911	32.391	0	0	0.28797	-4.7022	-29.625	-20.167	2.0172	5.7414	30.065	20.909	2.3051	1.0392	0.43984	0.7424	1527.8
4.49	450	60	NaN	-3.9287	30.487	11.804	-179.83	20.773	6.5713	145.93	-748.5	1166.6	-2.394	772.72	1163	35.8	32.509	0	0	-0.28754	-5.2727	-29.634	-20.176	1.6403	5.7366	30.352	20.908	1.3528	0.46387	0.71812	0.73158	1528.4
4.5	451	60	NaN	-4.2275	30.892	11.589	-179.82	20.773	6.5622	146.08	-748.65	1166.7	-2.3655	772.69	1163	36.336	31.982	0	0	-0.86305	-5.8432	-29.643	-20.185	1.3455	5.754	30.756	20.908	0.48243	-0.089186	1.1128	0.72254	1528.6
4.51	452	60	NaN	-4.5951	31.464	11.344	-179.81	20.777	6.5272	145.96	-749.07	1166.9	-2.3749	772.62	1163.1	36.699	32.343	0	0	-1.4386	-6.4137	-29.653	-20.194	0.97236	5.7564	31.319	20.921	-0.4662	-0.65731	1.6665	0.72692	1528.9
4.52	453	60	NaN	-4.8765	31.875	11.172	-179.81	20.792	6.5068	145.7	-749.51	1167.2	-2.3532	772.55	1163.1	34.649	33.836	0	0	-2.0141	-6.9842	-29.662	-20.204	0.67941	5.7487	31.723	20.945	-1.3347	-1.2354	2.0607	0.7411	1529.3
4.53	454	60	NaN	-5.1374	32.241	11.07	-179.81	20.831	6.4818	145.15	-750.13	1167.4	-2.3312	772.48	1163.1	34.396	30.461	0	0	-2.5896	-7.5546	-29.671	-20.213	0.39487	5.7241	32.079	20.994	-2.1947	-1.8306	2.4077	0.78087	1529.7
4.54	455	60	NaN	-5.4261	32.65	10.989	-179.82	20.904	6.4445	144.29	-750.95	1167.8	-2.3156	772.39	1163.2	34.872	36.532	0	0	-3.1651	-8.1251	-29.68	-20.222	0.071267	5.6812	32.475	21.078	-3.0938	-2.4439	2.7948	0.85655	1530.4
4.55	456	60	NaN	-5.6889	33.001	10.845	-179.83	21.011	6.4241	143.58	-751.76	1168.2	-2.2399	772.23	1163.3	35.295	34.914	0	0	-3.7406	-8.6956	-29.689	-20.231	-0.22338	5.6321	32.817	21.195	-3.964	-3.0635	3.1281	0.96356	1531
4.56	457	60	NaN	-5.8406	33.196	10.752	-179.84	21.059	6.3704	143.12	-752.25	1168.4	-2.2947	772.19	1163.4	36.387	50.165	0	0	-4.3161	-9.2661	-29.698	-20.24	-0.39165	5.6061	33.007	21.248	-4.7077	-3.66	3.3088	1.0073	1531.4
4.57	458	60	NaN	-5.9001	33.409	10.803	-179.86	21.126	6.3321	142.46	-752.69	1168.9	-2.3088	772.12	1163.4	35.554	57.044	0	1	-4.8916	-9.8366	-29.708	-20.249	-0.47642	5.5609	33.205	21.33	-5.368	-4.2757	3.4972	1.0809	1531.7
4.58	459	60	NaN	-5.9776	33.611	10.778	-179.89	21.179	6.3362	141.93	-753	1169.3	-2.2014	772.1	1163.5	38.052	60.936	0	1	-5.4671	-10.407	-29.717	-20.259	-0.57874	5.5067	33.394	21.395	-6.0459	-4.9004	3.6771	1.1368	1531.9
4.59	460	60	NaN	-6.1406	33.78	10.578	-179.92	21.256	6.3407	141.55	-753.23	1169.3	-2.0924	772.09	1163.5	34.394	61.844	0	1	-6.0426	-10.978	-29.726	-20.268	-0.76091	5.4624	33.563	21.473	-6.8035	-5.5152	3.8369	1.2056	1532.1
4.6	461	60	NaN	-6.3919	33.907	10.243	-179.92	21.429	6.2704	141.1	-753.53	1169.2	-2.1975	771.96	1163.7	39.123	62.208	0	1	-6.6181	-11.548	-29.735	-20.277	-1.0257	5.4448	33.701	21.635	-7.6438	-6.1033	3.9653	1.3577	1532.2
4.61	462	60	NaN	-6.5009	33.943	10.183	-179.94	21.584	6.1807	140.44	-753.8	1169.3	-2.3493	771.87	1163.8	42.939	62.224	0	1	-7.1936	-12.119	-29.744	-20.286	-1.1541	5.4072	33.737	21.79	-8.3477	-6.7113	3.9929	1.5034	1532.3
4.62	463	60	NaN	-6.579	33.924	10.146	-179.95	21.719	6.2097	139.75	-754.06	1169.5	-2.1654	771.8	1163.9	41.086	61.274	0	1	-7.7691	-12.689	-29.753	-20.295	-1.2655	5.36	33.717	21.926	-9.0346	-7.329	3.9633	1.6305	1532.5
4.63	464	60	NaN	-6.6578	33.848	9.9981	-179.98	21.877	6.2068	139.12	-754.22	1169.6	-1.9839	771.76	1164.1	43.327	60.536	0	1	-8.3446	-13.26	-29.763	-20.304	-1.3749	5.2993	33.643	22.082	-9.7196	-7.9602	3.8804	1.7772	1532.5
4.64	465	60	NaN	-6.7245	33.752	9.8082	-180.02	22.017	6.1764	138.6	-754.23	1169.6	-1.8494	771.75	1164.2	38.167	61.527	0	1	-8.9202	-13.83	-29.772	-20.314	-1.4658	5.2393	33.551	22.217	-10.386	-8.5907	3.7795	1.9039	1532.4
4.65	466	60	NaN	-6.765	33.646	9.6854	-180.05	22.118	6.1368	138.04	-754.14	1169.6	-1.7604	771.76	1164.3	40.79	62.145	0	1	-9.4957	-14.4	-29.781	-20.323	-1.5304	5.1852	33.449	22.316	-11.026	-9.2152	3.6675	1.993	1532.3
4.66	467	60	NaN	-6.7908	33.435	9.6947	-180.08	22.278	6.0288	136.66	-754.13	1169.8	-1.8067	771.69	1164.5	39.537	53.693	0	1	-10.071	-14.971	-29.79	-20.332	-1.6054	5.1048	33.238	22.474	-11.677	-9.8661	3.4483	2.142	1532.1
4.67	468	60	NaN	-6.7787	33.258	9.7466	-180.11	22.34	5.9925	135.62	-754.09	1169.9	-1.7628	771.7	1164.6	37.901	50.662	0	1	-10.647	-15.541	-29.799	-20.341	-1.6337	5.0391	33.06	22.538	-12.28	-10.502	3.2604	2.1966	1532
4.68	469	60	NaN	-6.7886	32.99	9.6156	-180.16	22.371	5.9552	134.79	-753.89	1169.9	-1.6663	771.79	1164.7	36.972	46.15	0	1	-11.222	-16.112	-29.808	-20.35	-1.6778	4.9555	32.796	22.565	-12.9	-11.156	2.9871	2.2151	1531.8
4.69	470	60	NaN	-6.8114	32.71	9.3676	-180.22	22.398	5.9083	134.22	-753.55	1169.9	-1.5795	771.86	1164.8	36.77	43.472	0	1	-11.798	-16.682	-29.818	-20.359	-1.7242	4.869	32.516	22.591	-13.522	-11.813	2.6984	2.2318	1531.4
4.7	471	60	NaN	-6.8779	32.46	9.1125	-180.28	22.429	5.8459	133.71	-753.27	1170	-1.5582	771.86	1164.9	38.487	40.469	0	1	-12.373	-17.253	-29.827	-20.369	-1.8094	4.7899	32.266	22.623	-14.183	-12.463	2.4394	2.2543	1531.1
4.71	472	60	NaN	-7.0462	32.238	8.9665	-180.32	22.455	5.7662	132.85	-753.31	1169.9	-1.6277	771.85	1164.9	36.965	32.358	0	1	-12.949	-17.823	-29.836	-20.378	-2.0071	4.7189	32.052	22.641	-14.956	-13.104	2.2163	2.2629	1531.1
4.72	473	60	NaN	-7.0676	32.16	8.861	-180.37	22.435	5.7626	132.41	-752.97	1170.1	-1.4789	771.9	1165	41.914	34.233	0	1	-13.524	-18.394	-29.845	-20.387	-2.0496	4.6478	31.969	22.626	-15.574	-13.746	2.1235	2.2396	1530.8
4.73	474	60	NaN	-7.1535	32.067	8.7589	-180.41	22.421	5.7154	131.79	-752.8	1170.2	-1.4662	771.96	1165	39.807	30.126	0	1	-14.1	-18.964	-29.854	-20.396	-2.1589	4.5861	31.874	22.614	-16.259	-14.378	2.0193	2.218	1530.6
4.74	475	60	NaN	-7.3548	31.914	8.788	-180.45	22.436	5.6571	130.28	-752.99	1170.3	-1.4574	771.96	1165.1	54.389	33.253	0	1	-14.675	-19.535	-29.863	-20.405	-2.4174	4.4827	31.72	22.63	-17.093	-15.052	1.856	2.2249	1530.6
4.75	476	60	NaN	-7.5618	31.795	8.849	-180.5	22.466	5.6063	128.61	-753.2	1170.5	-1.4393	771.93	1165.2	64.078	43.879	1	1	-15.251	-20.105	-29.873	-20.414	-2.6878	4.3722	31.597	22.664	-17.939	-15.733	1.7248	2.2497	1530.7
4.76	477	60	NaN	-7.6629	31.808	8.7765	-180.54	22.492	5.5819	127.71	-753.03	1170.7	-1.4059	771.94	1165.3	67.217	53.989	1	1	-15.826	-20.676	-29.882	-20.424	-2.8234	4.2962	31.605	22.695	-18.65	-16.38	1.7231	2.2717	1530.4
4.77	478	60	NaN	-7.8101	31.847	8.5157	-180.62	22.521	5.6315	126.86	-752.73	1171	-1.1696	772.07	1165.4	70.352	51.548	1	1	-16.402	-21.246	-29.891	-20.433	-3.0104	4.1801	31.639	22.73	-19.412	-17.066	1.7476	2.2973	1530.2
4.78	479	60	NaN	-7.9484	31.831	8.3108	-180.68	22.675	5.6299	125.72	-752.69	1171.3	-1.0719	771.9	1165.6	72.432	58.242	1	1	-16.977	-21.817	-29.9	-20.442	-3.1944	4.0784	31.618	22.887	-20.172	-17.738	1.7183	2.4454	1529.9
4.79	480	60	NaN	-8.0113	31.815	8.2389	-180.71	22.749	5.5984	124.63	-752.74	1171.6	-1.0588	771.86	1165.7	73.674	61.885	1	1	-17.553	-22.387	-29.909	-20.451	-3.2984	4.002	31.595	22.969	-20.851	-18.385	1.6857	2.5183	1529.8
4.8	481	60	NaN	-8.0534	31.797	8.1511	-180.73	22.762	5.5844	123.75	-752.78	1171.8	-1.0014	771.95	1165.8	74.272	65.947	1	1	-18.128	-22.958	-29.918	-20.46	-3.376	3.9452	31.571	22.988	-21.504	-19.013	1.6521	2.5278	1529.8
4.81	482	60	NaN	-8.1115	31.779	7.98	-180.74	22.763	5.5804	122.9	-752.77	1171.9	-0.92477	772.04	1165.8	74.909	67.791	1	1	-18.704	-23.528	-29.928	-20.469	-3.4688	3.9042	31.55	22.992	-22.173	-19.624	1.6223	2.5222	1529.8
4.82	483	60	NaN	-8.168	31.782	7.8289	-180.72	22.803	5.4948	121.53	-752.77	1172.1	-1.0896	772.02	1165.9	75.573	67.702	1	1	-19.279	-24.099	-29.937	-20.479	-3.5703	3.8813	31.549	23.035	-22.85	-20.217	1.6124	2.5568	1529.7
4.83	484	60	NaN	-8.17	31.797	7.7687	-180.69	22.846	5.4701	120.53	-752.72	1172.3	-1.1023	771.99	1166	75.938	67.77	1	1	-19.855	-24.669	-29.946	-20.488	-3.6091	3.866	31.562	23.08	-23.464	-20.803	1.6164	2.5923	1529.6
4.84	485	60	NaN	-8.1792	31.806	7.657	-180.67	22.821	5.4466	119.18	-752.69	1172.4	-1.1094	772.08	1166	76.411	67.233	1	1	-20.43	-25.24	-29.955	-20.497	-3.6683	3.842	31.567	23.06	-24.099	-21.398	1.6119	2.5633	1529.5
4.85	486	60	NaN	-8.1893	31.797	7.5413	-180.64	22.772	5.463	118.02	-752.68	1172.5	-1.0184	772.21	1166	75.667	67.294	1	1	-21.006	-25.81	-29.964	-20.506	-3.7256	3.8216	31.554	23.015	-24.731	-21.989	1.5894	2.5087	1529.5
4.86	487	60	NaN	-8.1886	31.778	7.4607	-180.62	22.74	5.4726	117.22	-752.69	1172.6	-0.96382	772.28	1166.1	73.735	67.596	1	1	-21.581	-26.381	-29.973	-20.515	-3.757	3.8152	31.533	22.985	-25.338	-22.566	1.5592	2.4698	1529.6
4.87	488	60	NaN	-8.167	31.757	7.4169	-180.59	22.756	5.4038	116.56	-752.67	1172.7	-1.1333	772.24	1166.1	72.431	68.027	1	1	-22.157	-26.951	-29.983	-20.524	-3.7536	3.8246	31.512	23.001	-25.91	-23.127	1.5289	2.477	1529.5
4.88	489	60	NaN	-8.1484	31.645	7.2118	-180.54	22.786	5.3603	114.72	-752.64	1172.8	-1.1634	772.2	1166.2	71.84	62.317	1	1	-22.732	-27.522	-29.992	-20.534	-3.8026	3.8072	31.4	23.031	-26.535	-23.714	1.408	2.4974	1529.3
4.89	490	60	NaN	-8.1775	31.583	6.9209	-180.5	22.82	5.3472	114.13	-752.5	1172.7	-1.1796	772.13	1166.3	70.933	57.098	1	1	-23.308	-28.092	-30.001	-20.543	-3.8523	3.8234	31.344	23.06	-27.16	-24.269	1.3427	2.517	1529
4.9	491	60	NaN	-8.1493	31.514	6.7996	-180.47	22.813	5.3624	113.22	-752.45	1172.7	-1.1237	772.13	1166.3	70.649	51.124	1	1	-23.883	-28.663	-30.01	-20.552	-3.8601	3.8149	31.275	23.053	-27.743	-24.848	1.2644	2.5009	1528.9
4.91	492	60	NaN	-8.1031	31.428	6.7672	-180.45	22.778	5.3837	111.81	-752.46	1172.8	-1.0522	772.18	1166.3	71.664	48.21	1	1	-24.459	-29.233	-30.019	-20.561	-3.8695	3.7811	31.185	23.021	-28.328	-25.452	1.1656	2.46	1528.8
4.92	493	60	NaN	-8.0848	31.334	6.7114	-180.43	22.746	5.3935	110.22	-752.46	1172.9	-1.0228	772.22	1166.3	69.907	49.03	1	1	-25.034	-29.804	-30.028	-20.57	-3.9118	3.7413	31.088	22.992	-28.946	-26.062	1.0597	2.4216	1528.7
4.93	494	60	NaN	-8.0815	31.259	6.624	-180.41	22.758	5.395	109.18	-752.48	1172.9	-1.0352	772.18	1166.4	68.203	46.984	1	1	-25.61	-30.374	-30.038	-20.579	-3.9469	3.7276	31.013	23.004	-29.557	-26.646	0.97558	2.4249	1528.6
4.94	495	60	NaN	-8.0419	31.184	6.5812	-180.37	22.767	5.3971	107.39	-752.47	1173.1	-1.0606	772.16	1166.4	67.354	47.198	1	1	-26.013	-30.774	-30.031	-20.573	-3.973	3.6988	30.933	23.018	-29.986	-27.075	0.90131	2.4449	1528.5
4.95	496	60	NaN	-8.065	31.132	6.3996	-180.34	22.794	5.4052	106.43	-752.36	1173.1	-1.0738	772.12	1166.4	65.107	56.514	1	1	-25.614	-30.378	-29.953	-20.495	-4.0312	3.6961	30.881	23.045	-29.645	-26.682	0.92723	2.5496	1528.3
4.96	497	60	NaN	-8.105	31.074	6.2372	-180.28	22.898	5.4229	104.91	-752.23	1173.2	-1.0787	771.99	1166.4	65.259	57.127	1	1	-23.367	-28.151	-29.859	-20.401	-4.1274	3.7024	30.821	23.151	-27.494	-24.448	0.96197	2.7505	1527.9
4.97	498	60	NaN	-8.137	31.025	6.144	-180.19	23.046	5.4408	102.92	-752.09	1173.4	-1.0849	771.81	1166.5	64.904	58.175	1	1	-12.309	-17.189	-29.684	-20.226	-4.2325	3.7129	30.765	23.306	-16.541	-13.476	1.0808	3.0805	1527.5
4.98	499	60	NaN	-8.1627	31.024	6.0554	-180.13	23.14	5.444	101.85	-751.91	1173.5	-1.0956	771.68	1166.5	62.505	67.717	1	1	-8.0623	-12.98	-29.622	-20.164	-4.2974	3.7348	30.761	23.404	-12.36	-9.2449	1.1381	3.2398	1527.1
4.99	500	60	NaN	-8.1991	31.002	5.8886	-180.08	23.198	5.4964	101.04	-751.76	1173.6	-0.98451	771.6	1166.5	54.853	67.054	1	1	-9.1196	-14.028	-29.649	-20.191	-4.3675	3.7497	30.735	23.465	-13.487	-10.278	1.0864	3.2744	1526.8
5	501	60	NaN	-8.1977	30.94	5.8415	-180.04	23.228	5.5672	99.922	-751.75	1173.8	-0.80559	771.59	1166.5	54.154	65.437	0	1	-10.408	-15.304	-29.667	-20.209	-4.4147	3.743	30.667	23.501	-14.822	-11.561	0.99962	3.2923	1526.7
5.01	502	60	NaN	-8.2109	30.876	5.7519	-180	23.283	5.5513	98.907	-751.7	1173.9	-0.8352	771.51	1166.5	52.738	66.469	0	1	-11.713	-16.598	-29.698	-20.24	-4.4644	3.7447	30.6	23.559	-16.177	-12.854	0.90116	3.3183	1526.5
5.02	503	60	NaN	-8.2345	30.81	5.6027	-179.97	23.34	5.5064	97.85	-751.59	1173.9	-0.90731	771.38	1166.5	45.027	66.482	0	1	-13.029	-17.903	-29.758	-20.3	-4.5243	3.745	30.533	23.617	-17.554	-14.158	0.77482	3.3174	1526.2
5.03	504	60	NaN	-8.243	30.735	5.4349	-179.93	23.36	5.5128	96.544	-751.42	1174	-0.80491	771.29	1166.6	46.671	65.353	0	1	-14.396	-19.258	-29.788	-20.33	-4.585	3.7302	30.455	23.64	-18.981	-15.528	0.66715	3.3101	1525.8
5.04	505	60	NaN	-8.2023	30.662	5.3119	-179.89	23.334	5.5385	95.204	-751.2	1174.1	-0.64751	771.25	1166.6	46.963	65.834	0	1	-15.782	-20.632	-29.807	-20.349	-4.5997	3.7171	30.381	23.615	-20.382	-16.915	0.57432	3.2658	1525.5
5.05	506	60	NaN	-8.1794	30.639	5.1707	-179.86	23.236	5.5643	93.965	-750.85	1174.1	-0.48524	771.28	1166.6	46.536	66.47	0	1	-19.216	-24.036	-29.838	-20.379	-4.6287	3.6905	30.357	23.518	-23.845	-20.345	0.51949	3.1391	1525.1
5.06	507	60	NaN	-8.1713	30.623	5.098	-179.84	23.196	5.5735	93.318	-750.67	1174.1	-0.42286	771.25	1166.6	46.44	63.709	0	1	-23.109	-27.895	-29.872	-20.414	-4.6467	3.6865	30.342	23.477	-27.755	-24.208	0.46967	3.0632	1524.8
5.07	508	60	NaN	-8.1623	30.598	5.0782	-179.77	23.175	5.4478	92.634	-750.58	1174.2	-0.78068	771.19	1166.7	43.48	61.084	0	1	-23.911	-28.69	-29.901	-20.443	-4.6496	3.7461	30.318	23.455	-28.561	-24.944	0.41659	3.0123	1524.6
5.08	509	60	NaN	-8.1488	30.551	5.0711	-179.66	23.126	5.2573	91.57	-750.47	1174.2	-1.314	771.13	1166.8	39.64	55.28	0	1	-24.715	-29.487	-29.924	-20.466	-4.6556	3.8344	30.271	23.406	-29.37	-25.652	0.34655	2.9405	1524.5
5.09	510	60	NaN	-8.1439	30.472	5.0235	-179.61	23.019	5.2988	90.326	-750.33	1174.2	-1.1136	771.13	1166.8	39.323	46.253	0	1	-25.519	-30.284	-29.941	-20.483	-4.7045	3.8305	30.193	23.298	-30.223	-26.453	0.25216	2.8152	1524.2
5.1	511	60	NaN	-8.1554	30.446	4.9438	-179.57	22.934	5.3828	89.74	-750.13	1174.2	-0.80479	771.12	1166.8	35.812	29.485	0	1	-8.8331	-13.744	-29.655	-20.197	-4.7492	3.8393	30.166	23.214	-13.582	-9.9045	0.51083	3.0173	1524
5.11	512	60	NaN	-8.1742	30.424	4.9021	-179.57	22.689	5.5193	88.302	-749.69	1174.3	-0.077848	771.08	1166.7	36.883	33.783	0	1	5.4218	0.38677	-29.411	-19.953	-4.8482	3.7541	30.138	22.975	0.57357	4.1408	0.72673	3.0222	1523.3
5.12	513	60	NaN	-8.1848	30.412	4.8987	-179.58	22.505	5.5508	87.216	-749.33	1174.4	0.30735	771	1166.7	37.078	34.776	0	1	5.4387	0.40361	-29.413	-19.955	-4.9131	3.6956	30.121	22.795	0.52566	4.0992	0.70797	2.8403	1522.8
5.13	514	60	NaN	-8.1863	30.411	4.9037	-179.58	22.362	5.4897	86.553	-749.03	1174.5	0.39252	770.88	1166.7	35.505	36.141	0	1	5.4432	0.40799	-29.416	-19.958	-4.9418	3.66	30.117	22.655	0.50135	4.068	0.70132	2.6972	1522.4
5.14	515	60	NaN	-8.1841	30.416	4.8872	-179.62	22.16	5.4328	85.923	-748.64	1174.5	0.5562	770.76	1166.6	34.835	35.453	0	1	5.4115	0.37659	-29.419	-19.961	-4.9684	3.5979	30.118	22.457	0.44311	3.9745	0.69908	2.4963	1521.8
5.15	516	60	NaN	-8.175	30.41	4.9021	-179.64	22.056	5.4529	85.679	-748.51	1174.6	0.73349	770.75	1166.6	35.575	32.578	0	1	5.3775	0.34295	-29.42	-19.962	-4.9748	3.5624	30.11	22.357	0.40278	3.9054	0.68929	2.3947	1521.7
5.16	517	60	NaN	-8.1497	30.397	4.9356	-179.69	21.744	5.3591	85.109	-748.08	1174.6	0.84548	770.75	1166.5	36.041	33.809	0	1	5.3438	0.30947	-29.42	-19.962	-4.9742	3.4837	30.089	22.051	0.36959	3.7932	0.66929	2.089	1521.2
5.17	518	60	NaN	-8.1313	30.374	4.9584	-179.74	21.476	5.2269	84.709	-747.72	1174.7	0.79955	770.68	1166.4	35.909	35.01	0	1	5.3508	0.31646	-29.421	-19.963	-4.9682	3.4243	30.062	21.789	0.38259	3.7407	0.64059	1.8263	1520.7
5.18	519	60	NaN	-8.1136	30.338	4.9672	-179.8	21.164	5.0737	84.428	-747.33	1174.7	0.69281	770.61	1166.3	36.012	35.276	0	1	5.7638	0.72584	-29.416	-19.957	-4.9562	3.3606	30.021	21.481	0.80762	4.0864	0.60517	1.524	1520.3
5.19	520	60	NaN	-8.096	30.291	4.972	-179.87	20.77	4.9255	84.175	-746.85	1174.7	0.61342	770.56	1166.2	33.089	34.371	0	1	6.7308	1.6844	-29.402	-19.943	-4.944	3.2859	29.967	21.094	1.7867	4.9702	0.56544	1.1505	1519.7
5.2	521	60	NaN	-8.0968	30.239	4.9969	-179.9	20.473	4.8376	83.966	-746.51	1174.7	0.56304	770.5	1166.1	35.222	35.108	0	1	6.8723	1.8247	-29.399	-19.941	-4.95	3.2514	29.912	20.8	1.9223	5.0761	0.51279	0.85911	1519.3
5.21	522	60	NaN	-8.0946	30.174	5.0472	-179.94	20.101	4.7221	83.723	-746.2	1174.7	0.41285	770.58	1165.9	36.484	33.108	0	1	6.8043	1.7573	-29.4	-19.942	-4.9507	3.1989	29.842	20.432	1.8536	4.9562	0.44229	0.49083	1519.1
5.22	523	60	NaN	-8.1175	30.103	5.107	-180.02	19.56	4.5842	83.436	-745.72	1174.7	0.13948	770.67	1165.8	35.228	32.713	0	1	6.7314	1.685	-29.399	-19.941	-4.9734	3.1265	29.767	19.895	1.758	4.8115	0.36806	-0.045344	1518.7
5.23	524	60	NaN	-8.1413	30.049	5.1225	-180.11	18.977	4.4283	83.359	-745.13	1174.6	-0.29334	770.77	1165.7	34.973	32.182	0	1	6.6692	1.6234	-29.398	-19.939	-4.9827	3.0482	29.712	19.314	1.6865	4.6715	0.31486	-0.62557	1518.2
5.24	525	60	NaN	-8.1634	30.005	5.1132	-180.19	18.449	4.3411	83.462	-744.52	1174.5	-0.61852	770.79	1165.6	35.075	30.205	0	1	6.6587	1.6129	-29.395	-19.937	-4.9874	2.9853	29.669	18.785	1.6712	4.5982	0.27415	-1.1514	1517.7
5.25	526	60	NaN	-8.1968	29.947	5.1429	-180.21	18.041	4.4219	83.53	-744.04	1174.3	-0.48932	770.61	1165.4	36.552	33.111	0	1	6.7229	1.6765	-29.393	-19.934	-5.0218	2.9621	29.61	18.378	1.7011	4.6386	0.2172	-1.5563	1517
5.26	527	60	NaN	-8.239	29.918	5.177	-180.19	17.854	4.3778	83.652	-743.52	1174.2	-0.76436	770.24	1165.4	35.125	32.365	0	1	6.842	1.7946	-29.391	-19.933	-5.0471	3.0006	29.584	18.188	1.7949	4.7952	0.19363	-1.745	1516.1
5.27	528	60	NaN	-8.2501	29.903	5.2486	-180.19	17.793	4.3874	83.578	-743.35	1174.2	-0.81426	770.07	1165.4	36.83	35.059	0	1	6.9145	1.8665	-29.39	-19.932	-5.0584	3.0021	29.571	18.125	1.8561	4.8686	0.18073	-1.8064	1515.8
5.28	529	60	NaN	-8.2826	29.899	5.2825	-180.19	17.709	4.3934	83.807	-742.93	1174	-0.97452	769.79	1165.4	36.715	31.682	0	1	6.988	1.9393	-29.389	-19.931	-5.0748	3.0153	29.572	18.036	1.9132	4.9547	0.18309	-1.8951	1515.1
5.29	530	60	NaN	-8.3163	29.901	5.3008	-180.21	17.576	4.424	84.28	-742.36	1173.8	-1.1546	769.49	1165.4	34.986	33.15	0	1	7.0672	2.0178	-29.389	-19.931	-5.082	3.0267	29.581	17.896	1.9852	5.0446	0.19149	-2.0347	1514.3
5.3	531	60	NaN	-8.3214	29.898	5.3387	-180.24	17.429	4.4976	84.789	-741.84	1173.7	-1.2307	769.3	1165.4	34.003	40.761	0	1	7.1362	2.0863	-29.389	-19.931	-5.0634	3.0229	29.584	17.742	2.0728	5.1091	0.19545	-2.1886	1513.6
5.31	532	60	NaN	-8.2973	29.882	5.3913	-180.24	17.361	4.5421	85.183	-741.51	1173.5	-1.3136	769.24	1165.4	35.732	55.458	0	1	7.1855	2.1351	-29.388	-19.93	-5.0204	3.0378	29.576	17.667	2.1651	5.1729	0.18779	-2.2625	1513.2
5.32	533	60	NaN	-8.2729	29.87	5.5052	-180.23	17.382	4.5257	85.435	-741.24	1173.4	-1.5968	769.06	1165.5	41.365	61.422	0	1	7.3349	2.2832	-29.387	-19.929	-4.9748	3.0646	29.571	17.681	2.3601	5.3478	0.18394	-2.2479	1512.8
5.33	534	60	NaN	-8.2492	29.855	5.6303	-180.25	17.427	4.5489	85.952	-740.79	1173.3	-1.862	768.88	1165.7	41.538	64.585	0	1	7.5062	2.453	-29.386	-19.928	-4.9202	3.0832	29.568	17.714	2.586	5.5363	0.18187	-2.2139	1512.2
5.34	535	60	NaN	-8.2311	29.843	5.7317	-180.28	17.456	4.6071	86.557	-740.34	1173.1	-1.99	768.79	1165.7	45.064	66.506	0	1	7.5626	2.509	-29.387	-19.928	-4.8732	3.0808	29.564	17.735	2.6894	5.5898	0.17743	-2.1938	1511.8
5.35	536	60	NaN	-8.2169	29.836	5.7842	-180.32	17.472	4.6612	87.223	-739.93	1172.9	-2.049	768.78	1165.7	43.204	67.066	0	1	7.6349	2.5806	-29.386	-19.928	-4.8306	3.0635	29.563	17.745	2.8043	5.6441	0.17689	-2.1831	1511.4
5.36	537	60	NaN	-8.1989	29.837	5.7822	-180.38	17.512	4.6535	88.116	-739.38	1172.7	-2.275	768.72	1165.7	45.032	67.599	0	1	7.7226	2.6675	-29.384	-19.926	-4.7688	3.0533	29.572	17.777	2.9537	5.7209	0.18783	-2.149	1510.8
5.37	538	60	NaN	-8.1771	29.8	5.897	-180.48	17.584	4.6601	89.118	-738.75	1172.5	-2.5408	768.65	1165.8	44.827	67.2	0	1	7.8001	2.7444	-29.383	-19.925	-4.6974	3.0037	29.546	17.837	3.1027	5.748	0.16293	-2.0878	1510.2
5.38	539	60	NaN	-8.1755	29.765	5.964	-180.54	17.62	4.6501	89.969	-738.29	1172.3	-2.7838	768.62	1165.8	43.828	64.518	0	1	7.8764	2.82	-29.382	-19.924	-4.6533	2.9864	29.52	17.864	3.2231	5.8064	0.13792	-2.06	1509.8
5.39	540	60	NaN	-8.1836	29.73	6.0147	-180.59	17.625	4.6455	90.827	-737.85	1172.1	-3.002	768.63	1165.8	42.023	58.655	0	1	7.8419	2.7858	-29.38	-19.921	-4.6197	2.9692	29.493	17.862	3.2223	5.755	0.11319	-2.0589	1509.4
5.4	541	60	NaN	-8.1815	29.668	6.1186	-180.67	17.593	4.6692	91.789	-737.4	1171.8	-3.1892	768.68	1165.8	40.477	54.497	0	1	7.8251	2.7691	-29.376	-19.918	-4.573	2.9347	29.439	17.822	3.252	5.7038	0.062615	-2.0959	1509.1
5.41	542	60	NaN	-8.1595	29.57	6.3034	-180.77	17.524	4.729	92.796	-737.01	1171.6	-3.3236	768.77	1165.8	40.968	49.6	0	1	7.8954	2.8388	-29.372	-19.914	-4.5071	2.8847	29.35	17.744	3.3883	5.7235	-0.022576	-2.1701	1508.9
5.42	543	60	NaN	-8.1677	29.537	6.3589	-180.8	17.477	4.7743	93.234	-736.86	1171.5	-3.3161	768.86	1165.7	38.65	37.297	0	1	7.9287	2.8719	-29.368	-19.91	-4.4988	2.8733	29.32	17.694	3.4299	5.7452	-0.048351	-2.216	1508.8
5.43	544	60	NaN	-8.1441	29.512	6.4373	-180.85	17.406	4.7647	94.692	-736.18	1171.2	-3.6686	768.93	1165.8	35.53	37.292	0	1	7.9467	2.8897	-29.364	-19.905	-4.4051	2.8933	29.306	17.612	3.5416	5.7829	-0.05727	-2.2932	1508.3
5.44	545	60	NaN	-8.1289	29.495	6.5465	-180.89	17.313	4.7847	96.23	-735.47	1170.8	-3.9487	769.06	1165.7	34.217	32.33	0	1	8.045	2.9871	-29.359	-19.901	-4.3195	2.9149	29.299	17.508	3.7254	5.902	-0.060108	-2.3927	1507.9
5.45	546	60	NaN	-8.1244	29.481	6.6219	-180.92	17.241	4.8106	97.312	-734.99	1170.6	-4.1	769.19	1165.6	35.051	47.562	0	1	8.1302	3.0716	-29.356	-19.898	-4.2674	2.9347	29.292	17.429	3.8628	6.0063	-0.063376	-2.4685	1507.6
5.46	547	60	NaN	-8.1238	29.456	6.6841	-180.92	17.209	4.839	98.197	-734.68	1170.4	-4.2036	769.28	1165.6	36.456	53.839	0	1	8.1981	3.1389	-29.353	-19.895	-4.2287	2.9755	29.273	17.392	3.9694	6.1144	-0.080144	-2.5029	1507.5
5.47	548	60	NaN	-8.1152	29.389	6.892	-180.89	17.194	4.9178	100.22	-734.08	1169.9	-4.4605	769.37	1165.4	35.623	54.418	0	1	8.2791	3.2191	-29.349	-19.891	-4.1324	3.0922	29.219	17.364	4.1466	6.3114	-0.13033	-2.5273	1507.1
5.48	549	60	NaN	-8.0765	29.388	7.0056	-180.85	17.234	4.9212	101.86	-733.47	1169.6	-4.7861	769.5	1165.3	42.854	62.077	0	1	8.3777	3.3169	-29.344	-19.886	-4.0177	3.2127	29.225	17.398	4.3599	6.5295	-0.11943	-2.4883	1506.7
5.49	550	60	NaN	-8.0452	29.381	7.1222	-180.83	17.23	4.9627	102.51	-733.25	1169.5	-4.8271	769.58	1165.2	43.499	62.98	0	1	8.4075	3.3465	-29.334	-19.876	-3.9598	3.2595	29.218	17.393	4.4477	6.6059	-0.11576	-2.4823	1506.7
5.5	551	60	NaN	-8.025	29.362	7.2139	-180.8	17.252	4.9894	103.32	-733.09	1169.4	-4.9014	769.65	1165.2	43.83	63.114	0	1	8.4211	3.3599	-29.325	-19.867	-3.9059	3.3234	29.203	17.411	4.5152	6.6834	-0.12211	-2.4553	1506.6
5.51	552	60	NaN	-7.9994	29.344	7.2729	-180.74	17.324	4.9955	104.77	-732.78	1169.1	-5.1038	769.71	1165.1	42.785	63.461	0	1	8.4328	3.3715	-29.324	-19.866	-3.8169	3.446	29.193	17.474	4.6159	6.8175	-0.13129	-2.3919	1506.5
5.52	553	60	NaN	-7.941	29.341	7.3298	-180.65	17.439	5.0051	106.82	-732.25	1168.7	-5.3755	769.74	1165	43.185	63.309	0	1	8.4445	3.3831	-29.324	-19.866	-3.6692	3.6265	29.203	17.578	4.7753	7.0096	-0.12089	-2.288	1506.2
5.53	554	60	NaN	-7.8275	29.322	7.5948	-180.54	17.579	5.0309	108.9	-731.8	1168.3	-5.641	769.79	1164.9	41.958	62.614	0	1	8.4562	3.3947	-29.324	-19.865	-3.4654	3.8179	29.193	17.708	4.9907	7.2126	-0.13049	-2.1574	1506
5.54	555	60	NaN	-7.7755	29.331	7.686	-180.51	17.64	5.0331	110.3	-731.51	1168.1	-5.7924	769.82	1164.8	41.847	61.737	0	1	8.4678	3.4063	-29.323	-19.865	-3.3539	3.9155	29.208	17.764	5.1139	7.3218	-0.11509	-2.1012	1505.8
5.55	556	60	NaN	-7.7112	29.336	7.7019	-180.47	17.684	5.0795	111.75	-731.2	1167.8	-5.81	769.82	1164.8	41.423	60.867	0	1	8.4795	3.4179	-29.323	-19.864	-3.233	4.0125	29.219	17.801	5.2465	7.4304	-0.10344	-2.0639	1505.6
5.56	557	60	NaN	-7.6523	29.339	7.7332	-180.42	17.714	5.1215	113.44	-730.86	1167.6	-5.8383	769.8	1164.7	41.751	60.541	0	1	8.4912	3.4295	-29.322	-19.864	-3.1076	4.121	29.23	17.823	5.3836	7.5505	-0.092661	-2.0407	1505.4
5.57	558	60	NaN	-7.6195	29.337	7.808	-180.39	17.728	5.1225	115.28	-730.51	1167.2	-5.9517	769.78	1164.6	40.669	60.162	0	1	8.5029	3.441	-29.322	-19.864	-2.9995	4.227	29.236	17.828	5.5034	7.668	-0.085416	-2.0353	1505.2
5.58	559	60	NaN	-7.594	29.3	7.8151	-180.38	17.724	5.1324	116.77	-730.31	1166.9	-5.9784	769.69	1164.5	41.19	60.34	0	1	8.5146	3.4526	-29.321	-19.863	-2.9157	4.2979	29.209	17.815	5.5989	7.7506	-0.11269	-2.0482	1505
5.59	560	60	NaN	-7.5735	29.295	7.8856	-180.37	17.706	5.097	118.07	-730.07	1166.6	-6.1124	769.57	1164.4	43.342	61.752	0	1	8.5263	3.4642	-29.321	-19.863	-2.8397	4.3636	29.211	17.79	5.6866	7.8278	-0.10991	-2.073	1504.8
5.6	561	60	NaN	-7.5489	29.277	8.0693	-180.38	17.655	5.0863	119.6	-729.82	1166.4	-6.1318	769.39	1164.3	43.216	62.608	0	1	8.538	3.4758	-29.321	-19.862	-2.7551	4.4141	29.199	17.733	5.7828	7.8899	-0.12153	-2.1295	1504.5
5.61	562	60	NaN	-7.5571	29.27	8.1693	-180.4	17.605	5.0779	121.55	-729.46	1166	-6.106	769.13	1164.2	42.693	62.701	0	1	8.5497	3.4874	-29.32	-19.862	-2.6881	4.4643	29.2	17.674	5.8616	7.9517	-0.12022	-2.1874	1504
5.62	563	60	NaN	-7.5974	29.271	8.1701	-180.44	17.567	5.0808	123.59	-729.07	1165.7	-6.0352	768.87	1164.1	41.252	61.42	0	1	8.5614	3.499	-29.32	-19.861	-2.6517	4.5079	29.212	17.626	5.9097	8.0069	-0.10765	-2.235	1503.5
5.63	564	60	NaN	-7.6347	29.255	8.2201	-180.47	17.535	5.1269	124.97	-728.82	1165.4	-5.8643	768.71	1164.1	43.6	60.191	0	1	8.5731	3.5106	-29.319	-19.861	-2.6418	4.5234	29.206	17.584	5.9312	8.034	-0.11327	-2.2767	1503.2
5.64	565	60	NaN	-7.6503	29.204	8.3036	-180.5	17.569	5.1405	126.22	-728.66	1165.1	-5.7944	768.49	1164	44.879	61.967	0	1	8.5847	3.5222	-29.319	-19.861	-2.611	4.5442	29.166	17.607	5.9737	8.0664	-0.1528	-2.2535	1503
5.65	566	60	NaN	-7.6803	29.182	8.3745	-180.53	17.615	5.1294	127.56	-728.47	1164.7	-5.7734	768.31	1164	44.134	61.558	0	1	8.5964	3.5337	-29.318	-19.86	-2.5899	4.5605	29.155	17.643	6.0066	8.0943	-0.1633	-2.2174	1502.7
5.66	567	60	NaN	-7.683	29.142	8.4971	-180.58	17.705	5.117	129.23	-728.26	1164.4	-5.7274	768.08	1164	44.986	61.15	0	1	8.6081	3.5453	-29.318	-19.86	-2.5295	4.5764	29.128	17.72	6.0786	8.1217	-0.19026	-2.1399	1502.4
5.67	568	60	NaN	-7.6691	29.101	8.6244	-180.62	17.792	5.1046	130.58	-728.1	1164.1	-5.6922	767.9	1163.9	43.172	60.826	0	1	8.6198	3.5569	-29.317	-19.859	-2.4642	4.5865	29.095	17.797	6.1556	8.1434	-0.22213	-2.0619	1502.2
5.68	569	60	NaN	-7.6618	29.072	8.6888	-180.65	17.847	5.0911	131.47	-728.02	1163.9	-5.6756	767.82	1163.9	43.136	60.894	0	1	8.6315	3.5685	-29.317	-19.859	-2.4232	4.588	29.073	17.847	6.2083	8.1565	-0.24441	-2.0118	1502.1
5.69	570	60	NaN	-7.6628	28.991	8.6806	-180.75	17.992	5.0937	134.49	-727.66	1163.2	-5.4563	767.67	1163.9	43.159	60.56	0	1	8.6432	3.5801	-29.317	-19.858	-2.316	4.5948	29.015	17.967	6.3272	8.1749	-0.30131	-1.8913	1501.9
5.7	571	60	NaN	-7.6745	28.951	8.7154	-180.79	18.104	5.09	135.92	-727.55	1162.9	-5.3261	767.52	1163.9	42.363	60.197	0	1	8.6549	3.5917	-29.316	-19.858	-2.2777	4.6018	28.987	18.068	6.3772	8.1935	-0.32934	-1.7903	1501.7
5.71	572	60	NaN	-7.6831	28.898	8.7745	-180.84	18.181	5.1001	137.17	-727.58	1162.7	-5.1335	767.44	1163.9	43.949	60.423	0	1	8.6666	3.6033	-29.316	-19.857	-2.246	4.5979	28.943	18.137	6.4206	8.2012	-0.373	-1.7208	1501.8
5.72	573	60	NaN	-7.6938	28.864	8.8021	-180.89	18.241	5.0891	138.52	-727.6	1162.5	-4.9847	767.41	1163.9	42.839	60.677	0	1	8.6783	3.6149	-29.315	-19.857	-2.2107	4.5968	28.916	18.188	6.4676	8.2117	-0.39895	-1.6692	1501.9
5.73	574	60	NaN	-7.7069	28.858	8.8034	-180.94	18.291	5.0685	139.96	-727.56	1162.3	-4.8549	767.39	1163.9	42.645	61.368	0	1	8.6899	3.6264	-29.315	-19.857	-2.174	4.5972	28.918	18.231	6.516	8.2237	-0.39663	-1.6255	1501.9
5.74	575	60	NaN	-7.7155	28.857	8.8602	-180.99	18.332	5.1096	141.23	-727.59	1162.1	-4.5325	767.34	1163.8	40.681	62.307	0	1	8.7016	3.638	-29.314	-19.856	-2.1464	4.5768	28.921	18.268	6.5552	8.2148	-0.39355	-1.5882	1502
5.75	576	60	NaN	-7.7687	28.895	8.8606	-181.06	18.376	5.0918	143.34	-727.61	1161.9	-4.223	767.29	1163.8	41.907	62.79	0	1	8.7133	3.6496	-29.314	-19.856	-2.1312	4.5811	28.968	18.303	6.5821	8.2307	-0.34609	-1.5529	1502.2
5.76	577	60	NaN	-7.7645	28.974	8.9798	-181.12	18.425	5.0198	145.19	-727.57	1161.7	-4.005	767.15	1163.7	41.428	63.119	0	1	8.725	3.6612	-29.314	-19.855	-2.0645	4.584	29.053	18.346	6.6605	8.2452	-0.26062	-1.5098	1502.1
5.77	578	60	NaN	-7.7587	29.028	9.096	-181.17	18.446	4.9659	146.62	-727.61	1161.5	-3.7819	767.04	1163.7	41.46	63.645	0	1	8.7367	3.6728	-29.313	-19.855	-2.0124	4.5788	29.111	18.363	6.7243	8.2516	-0.20238	-1.4922	1502.2
5.78	579	60	NaN	-7.7629	29.068	9.1647	-181.22	18.436	4.9265	148.11	-727.67	1161.3	-3.505	766.95	1163.6	40.315	63.542	0	1	8.7484	3.6844	-29.313	-19.854	-1.9707	4.5733	29.155	18.349	6.7777	8.2577	-0.15793	-1.5053	1502.3
5.79	580	60	NaN	-7.7649	29.127	9.1969	-181.28	18.409	4.8628	150.1	-727.66	1161.1	-3.2004	766.83	1163.5	42.082	62.917	0	1	8.7601	3.696	-29.312	-19.854	-1.9081	4.5785	29.219	18.318	6.8519	8.2744	-0.09306	-1.5365	1502.3
5.8	581	60	NaN	-7.7475	29.129	9.2748	-181.32	18.382	4.761	151.32	-727.77	1160.9	-3.1575	766.74	1163.4	39.651	61.463	0	1	8.7718	3.7076	-29.312	-19.854	-1.8461	4.5839	29.223	18.288	6.9257	8.2915	-0.088278	-1.5659	1502.5
5.81	582	60	NaN	-7.732	29.17	9.2345	-181.35	18.353	4.6656	152.84	-727.73	1160.7	-3.1198	766.65	1163.3	39.198	61.053	0	1	8.7835	3.7191	-29.311	-19.853	-1.7741	4.6102	29.269	18.254	7.0094	8.3293	-0.042264	-1.5994	1502.5
5.82	583	60	NaN	-7.6977	29.215	9.2971	-181.39	18.32	4.5649	154.5	-727.74	1160.5	-3.028	766.52	1163.2	41.97	59.824	0	1	8.7952	3.7307	-29.311	-19.853	-1.6798	4.6243	29.32	18.215	7.1154	8.355	0.0086289	-1.6373	1502.5
5.83	584	60	NaN	-7.6579	29.256	9.4235	-181.44	18.28	4.5165	155.86	-727.78	1160.3	-2.8252	766.41	1163.1	40.664	57.717	0	1	8.8068	3.7423	-29.31	-19.852	-1.5957	4.6188	29.364	18.172	7.2112	8.3611	0.053626	-1.6805	1502.6
5.84	585	60	NaN	-7.6231	29.292	9.5242	-181.49	18.231	4.5316	156.87	-727.78	1160.1	-2.5497	766.36	1163	39.199	52.561	0	1	8.8185	3.7539	-29.31	-19.852	-1.5328	4.6043	29.402	18.121	7.2857	8.3582	0.091618	-1.7307	1502.6
5.85	586	60	NaN	-7.5855	29.324	9.5098	-181.52	18.177	4.514	158.26	-727.65	1159.8	-2.4061	766.34	1162.9	36.899	45.118	0	0	8.8302	3.7655	-29.31	-19.851	-1.4476	4.6154	29.441	18.061	7.3826	8.3808	0.13128	-1.7908	1502.6
5.86	587	60	NaN	-7.5649	29.341	9.4841	-181.56	18.167	4.4891	160.18	-727.54	1159.4	-2.2966	766.21	1162.8	36.713	46.646	0	0	8.8419	3.7771	-29.309	-19.851	-1.3571	4.6517	29.471	18.037	7.4848	8.4287	0.16226	-1.8142	1502.6
5.87	588	60	NaN	-7.5412	29.344	9.4597	-181.59	18.15	4.4995	162.13	-727.43	1158.9	-2.1461	766.12	1162.7	35.393	44.59	0	0	8.8536	3.7887	-29.309	-19.85	-1.2645	4.6872	29.488	18.006	7.5891	8.4758	0.17948	-1.8442	1502.6
5.88	589	60	NaN	-7.4659	29.356	9.5134	-181.6	18.138	4.5095	163.23	-727.33	1158.7	-2.058	766.06	1162.6	36.45	46.195	0	0	8.8653	3.8003	-29.308	-19.85	-1.1502	4.7113	29.505	17.989	7.7151	8.5116	0.19632	-1.8608	1502.5
5.89	590	60	NaN	-7.4249	29.367	9.617	-181.62	18.124	4.5231	163.94	-727.31	1158.6	-1.9691	766.03	1162.5	35.798	45.579	0	0	8.877	3.8118	-29.308	-19.85	-1.0853	4.7199	29.518	17.973	7.7917	8.5317	0.21053	-1.8764	1502.5
5.9	591	60	NaN	-7.5569	29.357	9.6828	-181.67	18.094	4.5647	165.49	-727.41	1158	-1.7353	766.02	1162.4	36.144	46.043	0	0	8.8887	3.8234	-29.307	-19.849	-1.1679	4.7157	29.524	17.927	7.7208	8.5391	0.21675	-1.9226	1502.8
5.91	592	60	NaN	-7.5672	29.431	9.8231	-181.72	18.054	4.5562	166.83	-727.22	1157.6	-1.6593	766.03	1162.3	36.84	45.132	0	0	8.9004	3.835	-29.307	-19.849	-1.1296	4.7222	29.607	17.878	7.7707	8.5572	0.29977	-1.9706	1502.7
5.92	593	60	NaN	-7.6085	29.5	9.7903	-181.75	18.028	4.5812	168.1	-726.97	1157.3	-1.5136	766.06	1162.2	38.09	41.74	0	0	8.912	3.8466	-29.307	-19.848	-1.1272	4.7281	29.685	17.843	7.7848	8.5747	0.37821	-2.0057	1502.6
5.93	594	60	NaN	-7.642	29.554	9.8096	-181.8	18.01	4.5889	169.48	-726.79	1156.9	-1.4039	766.08	1162	37.085	37.497	0	0	8.9237	3.8582	-29.306	-19.848	-1.1121	4.7292	29.751	17.814	7.8116	8.5874	0.44454	-2.0337	1502.6
5.94	595	60	NaN	-7.658	29.592	9.9086	-181.85	17.998	4.584	170.57	-726.72	1156.5	-1.3332	766.12	1161.9	35.94	34.197	0	0	8.9354	3.8698	-29.306	-19.847	-1.0892	4.7203	29.796	17.794	7.8463	8.5901	0.49032	-2.0534	1502.7
5.95	596	60	NaN	-7.6596	29.617	10.042	-181.89	17.991	4.5802	171.17	-726.72	1156.3	-1.2835	766.17	1161.8	36.605	33.967	0	0	8.9471	3.8814	-29.305	-19.847	-1.0703	4.7021	29.824	17.784	7.8769	8.5835	0.51898	-2.0629	1502.8
5.96	597	60	NaN	-7.6606	29.659	10.127	-181.93	17.996	4.5705	171.92	-726.63	1156.1	-1.2641	766.18	1161.7	37.41	32.788	0	0	8.9588	3.893	-29.305	-19.847	-1.0433	4.692	29.871	17.784	7.9155	8.585	0.56582	-2.0624	1502.8
5.97	598	60	NaN	-7.6669	29.753	10.13	-181.99	18.008	4.569	173.24	-726.32	1155.8	-1.2212	766.22	1161.6	39.318	33.897	0	0	8.9705	3.9045	-29.304	-19.846	-0.99991	4.6775	29.974	17.787	7.9706	8.582	0.6698	-2.059	1502.7
5.98	599	60	NaN	-7.6355	29.821	10.201	-182.05	18.017	4.5745	174.31	-726.08	1155.5	-1.1923	766.26	1161.5	39.775	32.804	0	0	8.9822	3.9161	-29.304	-19.846	-0.92827	4.6606	30.051	17.787	8.0539	8.5768	0.74741	-2.0586	1502.6
5.99	600	60	NaN	-7.6471	29.867	10.213	-182.08	18.021	4.5828	175.09	-725.91	1155.2	-1.1729	766.29	1161.4	40.6	32.571	0	0	8.9939	3.9277	-29.303	-19.845	-0.91018	4.6549	30.105	17.783	8.0837	8.5826	0.80129	-2.0627	1502.6
6	601	60	NaN	-7.6926	29.908	10.179	-182.14	18.019	4.5344	175.86	-725.7	1154.9	-1.3318	766.32	1161.5	41.345	33.623	0	0	9.0056	3.9393	-29.303	-19.845	-0.9197	4.6343	30.157	17.771	8.0859	8.5736	0.8536	-2.0742	1502.5
6.01	602	60	NaN	-7.6674	29.97	10.269	-182.3	18.012	4.3482	177.06	-725.35	1154.6	-1.9153	766.38	1161.6	40.595	31.899	0	0	9.0173	3.9509	-29.303	-19.844	-0.82589	4.5445	30.236	17.747	8.1914	8.4954	0.93374	-2.0978	1502.4
6.02	603	60	NaN	-7.6966	29.987	10.254	-182.21	17.959	4.6942	177.71	-725.2	1154.4	-0.95135	766.51	1161.4	41.04	33.211	0	0	9.0289	3.9625	-29.302	-19.844	-0.86678	4.6241	30.255	17.691	8.1622	8.5865	0.95275	-2.1532	1502.4
6.03	604	60	NaN	-7.6564	29.987	10.325	-182.2	17.931	4.7642	178.11	-725.07	1154.3	-0.80593	766.59	1161.4	41.278	32.067	0	0	9.0406	3.9741	-29.302	-19.843	-0.81674	4.6353	30.257	17.66	8.2239	8.6093	0.95559	-2.1832	1502.4
6.04	605	60	NaN	-7.6716	29.984	10.349	-182.22	17.921	4.7822	178.8	-724.85	1154.1	-0.83492	766.67	1161.4	40.885	32.871	0	0	9.0523	3.9857	-29.301	-19.843	-0.80427	4.6503	30.265	17.64	8.2481	8.6359	0.96347	-2.2028	1502.3
6.05	606	60	NaN	-7.7223	29.984	10.341	-182.23	17.916	4.8102	179.52	-724.61	1153.8	-0.8415	766.76	1161.5	41.596	32.61	0	0	9.064	3.9972	-29.301	-19.843	-0.82659	4.6696	30.277	17.624	8.2374	8.6669	0.97571	-2.2188	1502.3
6.06	607	60	NaN	-7.7493	29.989	10.352	-182.24	17.908	4.8396	179.9	-724.46	1153.7	-0.82697	766.85	1161.5	39.547	30.778	0	0	9.0757	4.0088	-29.3	-19.842	-0.83956	4.6732	30.287	17.61	8.2361	8.6821	0.98626	-2.232	1502.2
6.07	608	60	NaN	-7.7983	30.003	10.298	-182.24	17.918	4.8615	180.37	-724.23	1153.6	-0.80718	766.93	1161.5	48.373	32.308	0	0	9.0874	4.0204	-29.3	-19.842	-0.87084	4.6856	30.308	17.614	8.2165	8.7061	1.0076	-2.2279	1502.1
6.08	609	60	NaN	-7.8365	29.997	10.259	-182.25	17.937	4.8369	180.77	-724.05	1153.5	-0.92855	766.99	1161.6	43.133	30.927	0	0	9.0991	4.032	-29.3	-19.841	-0.88856	4.6997	30.307	17.627	8.2105	8.7317	1.008	-2.2145	1502.1
6.09	610	60	NaN	-7.8903	29.985	10.253	-182.26	17.958	4.8521	181.14	-723.83	1153.4	-0.9556	767.12	1161.7	39.515	32.61	0	0	9.1108	4.0436	-29.299	-19.841	-0.92717	4.7058	30.301	17.642	8.1836	8.7494	1.0016	-2.1993	1502.1
6.1	611	60	NaN	-7.9473	29.974	10.24	-182.28	17.968	4.8866	181.47	-723.59	1153.3	-0.91467	767.28	1161.7	40.93	33.544	0	0	9.1281	4.0608	-29.292	-19.834	-0.97284	4.6979	30.295	17.647	8.1553	8.7587	1.0025	-2.187	1502
6.11	612	60	NaN	-8.0052	29.967	10.201	-182.3	17.975	4.9097	181.78	-723.33	1153.2	-0.89325	767.42	1161.7	40.177	32.634	0	0	9.1455	4.078	-29.285	-19.827	-1.0191	4.6828	30.291	17.65	8.1264	8.7608	1.0065	-2.1768	1501.9
6.12	613	60	NaN	-8.0859	29.958	10.16	-182.32	18.015	4.9004	182.11	-723	1153.1	-1.0066	767.53	1161.8	40.573	33.339	0	0	9.163	4.0953	-29.278	-19.82	-1.0819	4.6848	30.287	17.686	8.0811	8.7801	1.0095	-2.1336	1501.8
6.13	614	2.5	NaN	-8.1583	29.93	10.111	-182.35	17.995	4.9381	182.46	-722.62	1153	-1.0014	767.85	1161.8	39.527	33.294	0	0	9.1804	4.1126	-29.271	-19.812	-1.141	4.6631	30.264	17.662	8.0393	8.7757	0.9931	-2.1509	1501.7
6.14	615	2.5	NaN	-8.1651	29.915	10.118	-182.37	17.99	4.9724	182.49	-722.53	1153.1	-0.94125	767.92	1161.8	40.194	32.692	0	0	9.1978	4.1299	-29.264	-19.805	-1.1489	4.6512	30.249	17.657	8.0489	8.7811	0.98561	-2.1487	1501.7
6.15	616	2.5	NaN	-8.1901	29.896	10.096	-182.37	17.989	4.9776	182.63	-722.36	1153	-1.0797	768.04	1161.8	40.993	33.318	0	0	9.2152	4.1471	-29.256	-19.798	-1.1631	4.6531	30.232	17.653	8.0521	8.8003	0.97506	-2.1448	1501.7
6.16	617	2.5	NaN	-8.2071	29.858	10.041	-182.39	17.981	5.0184	182.92	-722.07	1152.9	-1.1026	768.28	1161.8	38.247	32.139	0	0	9.2198	4.1517	-29.25	-19.792	-1.1682	4.6472	30.197	17.641	8.0516	8.7989	0.94697	-2.1512	1501.7
6.17	618	2.5	NaN	-8.2029	29.815	9.9849	-182.41	17.972	5.0906	183.21	-721.77	1152.8	-0.98086	768.54	1161.8	39.083	32.369	0	0	9.1494	4.0819	-29.25	-19.792	-1.1573	4.6351	30.158	17.629	7.9921	8.717	0.90767	-2.1632	1501.7
6.18	619	2.5	NaN	-8.1727	29.787	9.9648	-182.42	17.984	5.1481	183.37	-721.61	1152.8	-0.86263	768.7	1161.8	39.194	29.118	0	0	9.1035	4.0364	-29.251	-19.792	-1.1257	4.6314	30.132	17.639	7.9778	8.6677	0.88133	-2.1538	1501.7
6.19	620	2.5	NaN	-8.1104	29.761	9.9596	-182.41	18.046	5.1297	183.54	-721.43	1152.7	-0.94355	768.83	1161.9	36.349	29.237	0	0	9.0789	4.012	-29.251	-19.793	-1.0533	4.651	30.111	17.696	8.0256	8.663	0.8593	-2.0967	1501.7
6.2	621	2.5	NaN	-8.0579	29.751	9.9969	-182.4	18.072	5.1246	183.54	-721.36	1152.7	-0.96431	768.96	1161.9	35.909	29.284	0	0	8.896	3.8307	-29.253	-19.795	-1.0006	4.6619	30.101	17.722	7.8954	8.4926	0.84772	-2.0729	1501.7
6.21	622	2.5	NaN	-7.9995	29.751	10.008	-182.39	18.096	5.1563	183.61	-721.28	1152.7	-0.86936	769.09	1161.9	34.963	24.879	0	0	8.7194	3.6557	-29.255	-19.797	-0.9432	4.6681	30.102	17.745	7.7762	8.3238	0.84736	-2.0515	1501.8
6.22	623	2.5	NaN	-7.9218	29.763	10.013	-182.37	18.14	5.1727	183.72	-721.17	1152.7	-0.73544	769.23	1161.9	35.403	25.074	0	0	8.5894	3.5268	-29.255	-19.797	-0.86667	4.6853	30.116	17.787	7.7227	8.2121	0.86075	-2.0104	1501.8
6.23	624	2.5	NaN	-7.8253	29.785	10.034	-182.35	18.196	5.1537	183.79	-721.08	1152.7	-0.64518	769.39	1162	32.637	24.005	0	0	8.4635	3.402	-29.256	-19.797	-0.77119	4.7069	30.139	17.841	7.6923	8.1089	0.88379	-1.9566	1501.9
6.24	625	2.5	NaN	-7.7274	29.808	10.076	-182.35	18.231	5.1259	183.78	-721.03	1152.7	-0.65176	769.59	1162	32.032	24.005	0	0	8.3473	3.2868	-29.256	-19.797	-0.67407	4.7056	30.164	17.875	7.6733	7.9924	0.90823	-1.9223	1502
6.25	626	2.5	NaN	-7.6802	29.824	10.059	-182.33	18.236	5.1061	183.86	-721.02	1152.7	-0.6752	769.71	1162	30.868	24.005	0	0	8.0738	3.0157	-29.254	-19.796	-0.62348	4.724	30.181	17.879	7.4503	7.7397	0.92666	-1.9169	1502.1
6.26	627	2.5	NaN	-7.6097	29.848	10.059	-182.33	18.27	5.0272	183.86	-721.01	1152.6	-0.82709	769.8	1162.1	29.353	24.005	0	0	7.7455	2.6902	-29.252	-19.794	-0.54776	4.7365	30.208	17.91	7.1977	7.4267	0.95593	-1.8842	1502.2
6.27	628	2.5	NaN	-7.4629	29.884	10.096	-182.33	18.281	5.0178	183.8	-720.92	1152.7	-0.78992	769.89	1162.1	29.544	24.005	0	0	7.6223	2.5681	-29.252	-19.794	-0.40458	4.7289	30.241	17.924	7.2177	7.297	0.98901	-1.8702	1502.2
6.28	629	2.5	NaN	-7.3335	29.912	10.132	-182.33	18.278	5.0153	183.72	-720.85	1152.9	-0.74278	769.98	1162.1	27.88	24.005	0	0	7.4714	2.4185	-29.254	-19.795	-0.28003	4.7216	30.265	17.925	7.1913	7.1401	1.011	-1.8702	1502.2
6.29	630	2.5	NaN	-7.3023	29.908	10.127	-182.33	18.281	4.9584	183.63	-720.92	1152.8	-0.83586	770.04	1162.1	27.55	24.005	0	0	7.2884	2.2372	-29.256	-19.798	-0.24943	4.7246	30.262	17.927	7.039	6.9618	1.0055	-1.8716	1502.4
6.3	631	2.5	NaN	-7.3115	29.866	10.091	-182.34	18.283	4.9302	183.47	-721.17	1152.8	-0.78689	770.12	1162.1	25.77	24.005	0	0	7.1123	2.0626	-29.259	-19.801	-0.26804	4.7004	30.224	17.926	6.8443	6.763	0.96493	-1.8748	1502.7
6.31	632	2.5	NaN	-7.2915	29.864	10.051	-182.35	18.286	4.8731	183.4	-721.18	1152.7	-0.85429	770.15	1162.2	25.624	24.005	0	0	6.9374	1.8892	-29.261	-19.803	-0.24837	4.6912	30.224	17.926	6.6891	6.5804	0.96283	-1.8765	1502.7
6.32	633	2.5	NaN	-7.2744	29.877	9.9509	-182.37	18.287	4.85	183.4	-721.09	1152.7	-0.82594	770.16	1162.2	23.649	24.005	0	0	6.7707	1.7239	-29.264	-19.805	-0.23184	4.6758	30.239	17.925	6.5388	6.3997	0.97588	-1.8806	1502.6
6.33	634	2.5	NaN	-7.2563	29.884	9.8385	-182.39	18.277	4.8285	183.4	-720.96	1152.6	-0.77472	770.18	1162.2	23.649	24.005	0	0	6.6141	1.5687	-29.266	-19.808	-0.2152	4.6495	30.25	17.911	6.3989	6.2182	0.9836	-1.8966	1502.5
6.34	635	2.5	NaN	-7.243	29.879	9.749	-182.42	18.257	4.8004	183.34	-720.85	1152.5	-0.73472	770.21	1162.2	23.649	24.005	0	0	6.487	1.4428	-29.269	-19.811	-0.2052	4.6155	30.247	17.89	6.2819	6.0582	0.97727	-1.9212	1502.4
6.35	636	2.5	NaN	-7.2439	29.862	9.7019	-182.45	18.239	4.7819	183.21	-720.8	1152.5	-0.68472	770.23	1162.2	24.257	24.005	0	0	6.382	1.3386	-29.272	-19.814	-0.21289	4.5782	30.231	17.87	6.1691	5.9168	0.95925	-1.9437	1502.4
6.36	637	2.5	NaN	-7.2454	29.838	9.7009	-182.49	18.212	4.8151	182.91	-720.8	1152.5	-0.48695	770.25	1162.2	24.382	24.005	0	0	6.2911	1.2485	-29.274	-19.816	-0.23307	4.5206	30.206	17.843	6.058	5.7691	0.93219	-1.9733	1502.3
6.37	638	2.5	NaN	-7.2887	29.778	9.6784	-182.66	18.192	4.699	182.49	-720.8	1152.5	-0.77835	770.21	1162.2	23.649	24.005	0	0	6.2946	1.252	-29.276	-19.818	-0.28137	4.3519	30.148	17.821	6.0132	5.6039	0.87198	-1.9973	1502.3
6.38	639	2.5	NaN	-7.3183	29.707	9.7311	-182.75	18.154	4.6659	181.99	-720.9	1152.5	-0.84195	770.24	1162.2	23.649	24.005	0	0	6.27	1.2276	-29.278	-19.82	-0.32786	4.2432	30.075	17.786	5.9421	5.4708	0.79698	-2.0342	1502.3
6.39	640	2.5	NaN	-7.3275	29.639	9.7416	-182.72	18.128	4.7007	181.6	-720.86	1152.6	-0.78491	770.27	1162.2	23.649	24.005	0	0	6.2024	1.1606	-29.279	-19.82	-0.35393	4.2565	30.006	17.762	5.8484	5.417	0.72754	-2.0588	1502.3
6.4	641	2.5	NaN	-7.3554	29.563	9.6772	-182.63	18.133	4.7322	181.3	-720.72	1152.5	-0.80427	770.23	1162.2	23.649	24.005	0	0	6.1565	1.1151	-29.28	-19.822	-0.39186	4.3369	29.933	17.764	5.7647	5.4521	0.65312	-2.0579	1502.1
6.41	642	2.5	NaN	-7.4807	29.438	9.6601	-182.64	18.158	4.6841	180.8	-720.94	1152.4	-1.0001	770.15	1162.2	23.649	24.005	0	0	6.146	1.1047	-29.282	-19.824	-0.5292	4.3129	29.813	17.783	5.6168	5.4176	0.53045	-2.0411	1502.2
6.42	643	2.5	NaN	-7.5811	29.363	9.4688	-182.65	18.186	4.7074	180.6	-720.75	1152.2	-1.033	770.09	1162.2	23.649	24.005	0	0	6.2195	1.1775	-29.284	-19.825	-0.63497	4.2984	29.746	17.804	5.5845	5.4759	0.46205	-2.0218	1501.9
6.43	644	2.5	NaN	-7.6286	29.322	9.4051	-182.65	18.188	4.7199	180.46	-720.71	1152.1	-1.0546	770.11	1162.2	23.649	24.005	0	0	6.3192	1.2764	-29.284	-19.826	-0.68658	4.2877	29.708	17.802	5.6326	5.564	0.42317	-2.0239	1501.9
6.44	645	2.5	NaN	-7.7326	29.284	9.2706	-182.65	18.201	4.733	180.41	-720.6	1152	-1.1333	770.1	1162.2	23.649	24.005	0	0	6.4249	1.3812	-29.286	-19.828	-0.78905	4.2895	29.673	17.811	5.6358	5.6706	0.3872	-2.0166	1501.7
6.45	646	2.5	NaN	-7.8601	29.226	9.1128	-182.64	18.225	4.7519	180.23	-720.53	1151.9	-1.2469	770.05	1162.2	23.649	24.005	0	0	6.5634	1.5184	-29.289	-19.83	-0.91864	4.3041	29.619	17.832	5.6447	5.8226	0.33008	-1.9981	1501.6
6.46	647	2.5	NaN	-7.9481	29.15	9.0257	-182.6	18.247	4.7758	179.8	-720.63	1151.9	-1.3454	769.99	1162.2	23.649	24.005	0	0	6.7289	1.6825	-29.292	-19.833	-1.0195	4.3243	29.543	17.854	5.7094	6.0068	0.25126	-1.9793	1501.6
6.47	648	2.5	NaN	-8.0216	29.12	8.9369	-182.59	18.26	4.7947	179.52	-720.68	1151.9	-1.4089	769.96	1162.2	23.649	24.005	0	0	6.7753	1.7285	-29.297	-19.839	-1.1009	4.3313	29.512	17.867	5.6744	6.0597	0.21558	-1.9712	1501.6
6.48	649	2.5	NaN	-8.1167	29.086	8.7855	-182.55	18.272	4.8045	179.16	-720.75	1151.9	-1.544	769.87	1162.2	23.649	24.005	0	0	6.8137	1.7665	-29.302	-19.844	-1.2047	4.364	29.478	17.88	5.609	6.1306	0.17613	-1.964	1501.6
6.49	650	2.5	NaN	-8.1829	29.078	8.6794	-182.51	18.277	4.8419	178.83	-720.8	1152	-1.5655	769.83	1162.2	23.649	24.005	0	0	6.8521	1.8046	-29.308	-19.849	-1.2824	4.388	29.47	17.886	5.5696	6.1926	0.16236	-1.9635	1501.5
6.5	651	2.5	NaN	-8.2222	29.082	8.6221	-182.49	18.274	4.8572	178.58	-720.85	1152	-1.5981	769.81	1162.2	23.649	24.005	0	0	6.8905	1.8427	-29.313	-19.855	-1.3303	4.4028	29.472	17.884	5.5602	6.2454	0.15882	-1.9705	1501.5
6.51	652	2.5	NaN	-8.2634	29.084	8.5408	-182.46	18.261	4.8674	178.28	-720.94	1152.1	-1.6048	769.79	1162.2	23.649	24.005	0	0	6.9289	1.8807	-29.318	-19.86	-1.3828	4.4187	29.472	17.873	5.546	6.2994	0.15345	-1.9865	1501.6
6.52	653	2.5	NaN	-8.3405	29.082	8.3439	-182.42	18.241	4.9175	177.79	-721.11	1152.1	-1.4984	769.73	1162.2	23.649	24.005	0	0	6.9673	1.9188	-29.323	-19.865	-1.4832	4.4387	29.467	17.856	5.484	6.3575	0.14385	-2.0094	1501.6
6.53	654	2.5	NaN	-8.3862	29.097	8.2202	-182.52	18.25	4.7752	177.53	-721.18	1152.2	-2.0651	769.62	1162.3	23.649	24.005	0	0	7.0056	1.9568	-29.329	-19.871	-1.517	4.3479	29.483	17.865	5.4886	6.3048	0.15395	-2.006	1501.6
6.54	655	2.5	NaN	-8.4381	29.107	8.0936	-182.5	18.259	4.7144	177.03	-721.34	1152.3	-2.3191	769.5	1162.3	23.649	24.005	0	0	7.044	1.9949	-29.334	-19.876	-1.5785	4.3559	29.488	17.878	5.4655	6.3508	0.15432	-1.998	1501.6
6.55	656	2.5	NaN	-8.4751	29.101	8.0182	-182.48	18.242	4.7091	176.35	-721.59	1152.5	-2.3925	769.46	1162.3	23.649	24.005	0	0	7.0824	2.033	-29.339	-19.881	-1.6391	4.3599	29.475	17.867	5.4433	6.3929	0.13549	-2.0138	1501.8
6.56	657	2.5	NaN	-8.5043	29.093	7.9543	-182.46	18.223	4.7173	175.77	-721.79	1152.7	-2.4181	769.44	1162.3	23.649	24.005	0	0	7.1208	2.071	-29.345	-19.887	-1.6904	4.3527	29.46	17.855	5.4304	6.4238	0.11567	-2.0315	1501.9
6.57	658	2.5	NaN	-8.5379	29.091	7.8496	-182.46	18.221	4.7104	175.37	-721.9	1152.8	-2.482	769.43	1162.3	23.649	24.005	0	0	7.1592	2.1091	-29.35	-19.892	-1.7372	4.344	29.454	17.859	5.422	6.4531	0.10382	-2.033	1501.9
6.58	659	2.5	NaN	-8.5848	29.078	7.6737	-182.45	18.228	4.6932	174.93	-722.02	1152.9	-2.5756	769.44	1162.3	23.649	24.005	0	0	7.1976	2.1471	-29.355	-19.897	-1.7977	4.3359	29.437	17.869	5.3999	6.4831	0.081893	-2.0278	1502
6.59	660	2.5	NaN	-8.6147	29.068	7.5948	-182.44	18.238	4.7125	174.53	-722.12	1153	-2.5795	769.42	1162.4	23.649	24.005	0	0	7.236	2.1852	-29.361	-19.902	-1.8429	4.3323	29.424	17.883	5.3931	6.5175	0.062784	-2.02	1502.1
6.6	661	2.5	NaN	-8.6552	29.051	7.4228	-182.45	18.249	4.7504	173.97	-722.22	1153.1	-2.5623	769.47	1162.3	23.649	24.005	0	0	7.2744	2.2233	-29.366	-19.908	-1.9061	4.3006	29.402	17.898	5.3683	6.5238	0.036158	-2.0093	1502.1
6.61	662	2.5	NaN	-8.7064	29.036	7.2759	-182.38	18.251	4.8465	173.53	-722.3	1153.2	-2.3763	769.55	1162.3	23.649	24.005	0	0	7.3128	2.2613	-29.371	-19.913	-1.9818	4.3457	29.383	17.904	5.331	6.607	0.011624	-2.0095	1502.2
6.62	663	2.5	NaN	-8.7619	29.021	7.177	-182.29	18.249	4.9371	173.21	-722.38	1153.2	-2.1883	769.64	1162.3	23.649	24.005	0	0	7.3512	2.2994	-29.377	-19.918	-2.0571	4.4107	29.366	17.905	5.2941	6.7101	-0.011051	-2.0139	1502.3
6.63	664	2.5	NaN	-8.8152	29.006	7.0928	-182.29	18.258	4.9488	172.9	-722.47	1153.3	-2.2088	769.69	1162.3	23.649	24.005	0	0	7.3896	2.3374	-29.382	-19.924	-2.1222	4.3987	29.349	17.915	5.2674	6.7361	-0.033268	-2.0086	1502.4
6.64	665	2.5	NaN	-8.8738	29.003	6.9823	-182.29	18.28	4.9755	172.67	-722.48	1153.3	-2.187	769.73	1162.3	23.649	24.005	0	0	7.428	2.3755	-29.387	-19.929	-2.1905	4.3911	29.348	17.936	5.2375	6.7666	-0.039474	-1.9934	1502.4
6.65	666	2.5	NaN	-8.9186	28.987	6.9414	-182.28	18.282	5.005	172.04	-722.61	1153.3	-2.1724	769.82	1162.3	23.649	24.005	0	0	7.4664	2.4136	-29.393	-19.934	-2.2605	4.3738	29.329	17.94	5.2059	6.7874	-0.064061	-1.994	1502.6
6.66	667	2.5	NaN	-8.9485	28.987	6.8761	-182.28	18.27	5.0288	171.67	-722.63	1153.3	-2.1624	769.92	1162.3	23.649	24.005	0	0	7.5048	2.4516	-29.398	-19.94	-2.3053	4.3658	29.328	17.93	5.1995	6.8175	-0.070208	-2.01	1502.7
6.67	668	2.5	NaN	-8.9763	28.993	6.8331	-182.27	18.267	5.0492	171.22	-722.66	1153.4	-2.1522	769.98	1162.3	23.649	24.005	0	0	7.5015	2.4483	-29.395	-19.936	-2.351	4.3546	29.333	17.926	5.1505	6.8029	-0.061364	-2.01	1502.7
6.68	669	2.5	NaN	-8.9983	29	6.8297	-182.27	18.269	5.0704	170.55	-722.72	1153.4	-2.1291	770.03	1162.3	23.649	24.005	0	0	7.4346	2.382	-29.378	-19.92	-2.3997	4.3314	29.339	17.93	5.0349	6.7135	-0.039407	-1.99	1502.7
6.69	670	2.5	NaN	-8.9955	29.011	6.833	-182.27	18.251	5.0928	169.89	-722.74	1153.5	-2.085	770.12	1162.3	23.649	24.005	0	0	7.3677	2.3158	-29.361	-19.903	-2.4242	4.2988	29.348	17.914	4.9435	6.6146	-0.01347	-1.9888	1502.8
6.7	671	2.5	NaN	-8.9907	29.008	6.7841	-182.27	18.229	5.0641	169.59	-722.72	1153.5	-2.1748	770.16	1162.3	23.649	24.005	0	0	7.1756	2.1253	-29.352	-19.893	-2.4273	4.2961	29.344	17.893	4.7483	6.4213	-0.0073001	-2.0007	1502.8
6.71	672	2.5	NaN	-8.9718	29.005	6.7555	-182.28	18.225	5.062	169.26	-722.73	1153.5	-2.1636	770.19	1162.3	23.649	24.005	0	0	6.3792	1.3359	-29.375	-19.917	-2.4215	4.2717	29.34	17.89	3.9577	5.6075	-0.035116	-2.0271	1502.8
6.72	673	2.5	NaN	-8.9494	28.997	6.7354	-182.29	18.225	5.0567	168.9	-722.76	1153.6	-2.1696	770.22	1162.3	23.649	24.005	0	0	6.2878	1.2453	-29.38	-19.922	-2.4127	4.2473	29.33	17.891	3.8751	5.4926	-0.049733	-2.0309	1502.8
6.73	674	2.5	NaN	-8.9166	28.979	6.6998	-182.3	18.232	5.0369	168.5	-722.83	1153.7	-2.2047	770.24	1162.4	23.649	24.005	0	0	6.7468	1.7003	-29.371	-19.913	-2.3942	4.2181	29.31	17.901	4.3526	5.9184	-0.061451	-2.0122	1502.8
6.74	675	2.5	NaN	-8.8723	28.954	6.6366	-182.33	18.253	5.0138	168.08	-722.92	1153.8	-2.2268	770.27	1162.3	23.649	24.005	0	0	7.2058	2.1552	-29.362	-19.904	-2.3656	4.1795	29.281	17.925	4.8402	6.3348	-0.080546	-1.9782	1502.9
6.75	676	2.5	NaN	-8.8395	28.947	6.5679	-182.35	18.293	5.0331	167.8	-722.94	1153.8	-2.1493	770.28	1162.4	23.649	24.005	0	0	7.6648	2.6102	-29.353	-19.895	-2.3465	4.1442	29.272	17.968	5.3183	6.7544	-0.080431	-1.9264	1502.9
6.76	677	2.5	NaN	-8.7931	28.969	6.5491	-182.37	18.353	4.9949	167.1	-722.98	1154	-2.2663	770.3	1162.4	23.649	24.005	0	0	8.6427	3.5796	-29.334	-19.876	-2.3222	4.1047	29.288	18.035	6.3205	7.6843	-0.045887	-1.841	1502.9
6.77	678	2.5	NaN	-8.7652	28.983	6.541	-182.39	18.395	4.9933	166.53	-723.03	1154.2	-2.2749	770.33	1162.4	23.649	24.005	0	0	9.3368	4.2677	-29.32	-19.862	-2.3161	4.0634	29.295	18.082	7.0207	8.3311	-0.024672	-1.7796	1502.9
6.78	679	2.5	NaN	-8.7468	28.997	6.5257	-182.4	18.429	4.9969	166.03	-723.06	1154.4	-2.2716	770.38	1162.4	23.649	24.005	0	0	9.3686	4.2992	-29.319	-19.861	-2.3172	4.028	29.304	18.122	7.0513	8.3271	-0.015311	-1.7386	1502.9
6.79	680	2.5	NaN	-8.745	29.009	6.4504	-182.42	18.466	5.016	165.59	-723.04	1154.5	-2.2185	770.46	1162.4	23.649	24.005	0	0	9.3147	4.2458	-29.316	-19.858	-2.3341	3.9906	29.311	18.165	6.9806	8.2364	-0.0057264	-1.6935	1502.9
6.8	681	2.5	NaN	-8.7721	29.012	6.2802	-182.45	18.515	5.066	165.25	-722.99	1154.6	-2.0604	770.55	1162.4	23.649	24.005	0	0	9.2338	4.1655	-29.313	-19.855	-2.3803	3.9441	29.31	18.217	6.8535	8.1096	-0.0038868	-1.6377	1502.9
6.81	682	2.5	NaN	-8.8122	29.009	6.1808	-182.45	18.577	5.0312	164.97	-722.98	1154.6	-2.1605	770.53	1162.4	23.649	24.005	0	0	9.214	4.1459	-29.312	-19.853	-2.4272	3.9375	29.305	18.281	6.7868	8.0835	-0.0061793	-1.5719	1502.9
6.82	683	2.5	NaN	-8.8893	28.993	6.0556	-182.46	18.627	5.0307	164.54	-723.02	1154.7	-2.1327	770.61	1162.4	23.649	24.005	0	0	9.1849	4.1171	-29.31	-19.851	-2.5222	3.9116	29.286	18.333	6.6627	8.0287	-0.023549	-1.5184	1502.9
6.83	684	2.5	NaN	-8.952	28.987	5.956	-182.45	18.669	5.005	164.19	-723.03	1154.8	-2.1849	770.62	1162.5	23.649	24.005	0	0	9.0618	3.9951	-29.309	-19.851	-2.5962	3.9036	29.279	18.378	6.4656	7.8987	-0.030367	-1.4732	1502.9
6.84	685	2.5	NaN	-8.9976	28.987	5.8938	-182.45	18.693	4.9863	163.83	-723.02	1154.9	-2.2153	770.63	1162.5	23.649	24.005	0	0	8.9404	3.8747	-29.309	-19.851	-2.6543	3.898	29.276	18.404	6.286	7.7727	-0.033053	-1.4461	1502.9
6.85	686	2.5	NaN	-9.0353	28.984	5.8524	-182.44	18.696	4.9954	163.43	-723	1155	-2.1611	770.67	1162.5	23.649	24.005	0	0	8.8206	3.7559	-29.309	-19.851	-2.7093	3.8843	29.27	18.41	6.1113	7.6402	-0.039112	-1.4404	1502.8
6.86	687	2.5	NaN	-9.0783	28.978	5.7907	-182.44	18.687	5.0165	163.11	-722.97	1155.1	-2.0815	770.69	1162.5	23.649	24.005	0	0	8.6673	3.604	-29.308	-19.85	-2.7674	3.8706	29.261	18.404	5.8999	7.4746	-0.046718	-1.4461	1502.8
6.87	688	2.5	NaN	-9.1276	28.984	5.7256	-182.42	18.653	5.0012	162.8	-722.9	1155.1	-2.1178	770.73	1162.5	23.649	24.005	0	0	8.5303	3.4682	-29.307	-19.849	-2.8267	3.8823	29.265	18.372	5.7036	7.3505	-0.042289	-1.477	1502.7
6.88	689	2.5	NaN	-9.1788	28.991	5.7036	-182.41	18.617	5.0082	162.38	-722.86	1155.2	-2.0672	770.74	1162.5	23.649	24.005	0	0	8.4563	3.3949	-29.306	-19.848	-2.8959	3.8775	29.269	18.339	5.5604	7.2724	-0.036735	-1.5094	1502.6
6.89	690	2.5	NaN	-9.2416	29.013	5.6526	-182.38	18.552	5.0024	161.8	-722.75	1155.3	-2.0233	770.72	1162.5	23.649	24.005	0	0	8.3901	3.3292	-29.306	-19.847	-2.9817	3.8772	29.289	18.276	5.4084	7.2064	-0.016114	-1.5713	1502.4
6.9	691	2.5	NaN	-9.3042	29.047	5.6041	-182.36	18.477	4.9827	161.17	-722.6	1155.3	-1.9987	770.69	1162.5	23.649	24.005	0	0	8.3281	3.2677	-29.305	-19.847	-3.0684	3.8805	29.321	18.203	5.2596	7.1483	0.01557	-1.6434	1502.2
6.91	692	2.5	NaN	-9.3555	29.083	5.5932	-182.33	18.419	4.9684	160.63	-722.49	1155.4	-1.96	770.68	1162.5	23.649	24.005	0	0	8.2652	3.2054	-29.305	-19.846	-3.141	3.8803	29.353	18.149	5.1242	7.0857	0.048017	-1.6975	1502
6.92	693	2.5	NaN	-9.4099	29.111	5.5507	-182.32	18.379	4.9979	160.34	-722.4	1155.5	-1.8337	770.68	1162.5	23.649	24.005	0	0	8.2003	3.1411	-29.304	-19.846	-3.2109	3.8755	29.379	18.111	4.9894	7.0166	0.074494	-1.735	1501.9
6.93	694	2.5	NaN	-9.4284	29.126	5.5161	-182.3	18.38	4.946	160.24	-722.32	1155.5	-1.9684	770.63	1162.5	23.649	24.005	0	0	8.0665	3.0085	-29.302	-19.844	-3.2275	3.896	29.394	18.112	4.839	6.9045	0.09185	-1.7321	1501.8
6.94	695	2.5	NaN	-9.4619	29.143	5.4552	-182.3	18.358	4.9417	160.06	-722.22	1155.5	-1.9398	770.63	1162.5	23.649	24.005	0	0	7.9731	2.9159	-29.301	-19.843	-3.2686	3.895	29.411	18.091	4.7045	6.8108	0.10941	-1.752	1501.6
6.95	696	2.5	NaN	-9.5047	29.154	5.3911	-182.29	18.341	4.9296	159.64	-722.09	1155.5	-1.9162	770.62	1162.5	23.649	24.005	0	0	7.9379	2.881	-29.301	-19.843	-3.3278	3.8899	29.419	18.076	4.6101	6.7708	0.11822	-1.7667	1501.5
6.96	697	2.5	NaN	-9.5408	29.154	5.344	-182.27	18.339	4.913	159.12	-721.98	1155.6	-1.9094	770.6	1162.5	23.649	24.005	0	0	7.8775	2.8211	-29.299	-19.841	-3.3832	3.883	29.416	18.077	4.4943	6.704	0.11686	-1.764	1501.3
6.97	698	2.5	NaN	-9.554	29.144	5.3215	-182.28	18.346	4.9361	158.81	-721.92	1155.6	-1.8134	770.59	1162.5	23.649	24.005	0	0	7.8095	2.7537	-29.298	-19.84	-3.4113	3.8641	29.405	18.086	4.3981	6.6178	0.10716	-1.7539	1501.2
6.98	699	2.5	NaN	-9.562	29.131	5.2897	-182.28	18.361	4.923	158.4	-721.83	1155.7	-1.839	770.62	1162.5	23.649	24.005	0	0	7.7361	2.681	-29.297	-19.839	-3.4338	3.8475	29.391	18.102	4.3023	6.5285	0.093452	-1.737	1501
6.99	700	2.5	NaN	-9.5532	29.123	5.2502	-182.29	18.392	4.9429	158.02	-721.72	1155.7	-1.7646	770.64	1162.5	23.649	24.005	0	0	7.6645	2.6099	-29.296	-19.838	-3.442	3.8192	29.381	18.134	4.2225	6.4291	0.084416	-1.7037	1500.9
7	701	2.5	NaN	-9.5455	29.125	5.1901	-182.3	18.426	4.9608	157.78	-721.58	1155.7	-1.6987	770.65	1162.5	23.649	24.005	0	0	7.6011	2.5471	-29.295	-19.837	-3.4452	3.7984	29.383	18.168	4.1558	6.3454	0.087391	-1.669	1500.7
7.01	702	2.5	NaN	-9.5368	29.128	5.1435	-182.31	18.462	4.9519	157.58	-721.47	1155.7	-1.7102	770.64	1162.5	23.649	24.005	0	0	7.5179	2.4646	-29.295	-19.837	-3.4433	3.7839	29.386	18.204	4.0746	6.2485	0.090783	-1.6328	1500.6
7.02	703	2.5	NaN	-9.5261	29.126	5.1061	-182.32	18.497	4.932	157.36	-721.39	1155.7	-1.7496	770.66	1162.5	23.649	24.005	0	0	7.4194	2.367	-29.295	-19.837	-3.4391	3.766	29.384	18.239	3.9802	6.1329	0.088842	-1.5975	1500.5
7.03	704	2.5	NaN	-9.5206	29.128	4.9987	-182.35	18.521	4.974	157.26	-721.24	1155.7	-1.6029	770.74	1162.5	23.649	24.005	0	0	7.3877	2.3356	-29.297	-19.839	-3.4427	3.73	29.386	18.263	3.9451	6.0656	0.089459	-1.5762	1500.4
7.04	705	2.5	NaN	-9.5237	29.136	4.9539	-182.35	18.557	4.9561	157.04	-721.12	1155.7	-1.6113	770.75	1162.5	23.649	24.005	0	0	7.3202	2.2687	-29.299	-19.84	-3.4535	3.7153	29.394	18.299	3.8667	5.984	0.095684	-1.5419	1500.3
7.05	706	2.5	NaN	-9.5268	29.146	4.9604	-182.36	18.574	4.9557	156.79	-721.04	1155.8	-1.587	770.77	1162.5	23.649	24.005	0	0	7.1758	2.1255	-29.3	-19.841	-3.4667	3.7006	29.403	18.317	3.7091	5.8261	0.10332	-1.5247	1500.2
7.06	707	2.5	NaN	-9.5382	29.16	4.9685	-182.36	18.59	4.9392	156.57	-720.95	1155.8	-1.5989	770.77	1162.5	23.649	24.005	0	0	7.1242	2.0743	-29.3	-19.842	-3.4859	3.6896	29.417	18.333	3.6383	5.764	0.11622	-1.5095	1500.1
7.07	708	2.5	NaN	-9.5585	29.174	4.9674	-182.37	18.601	4.9238	156.37	-720.84	1155.8	-1.5987	770.78	1162.6	23.649	24.005	0	0	7.1073	2.0576	-29.301	-19.843	-3.5132	3.6787	29.431	18.344	3.5941	5.7363	0.12996	-1.4995	1500
7.08	709	2.5	NaN	-9.5814	29.181	4.9688	-182.37	18.601	4.9321	156.17	-720.74	1155.8	-1.5359	770.8	1162.6	23.649	24.005	0	0	7.0447	1.9955	-29.304	-19.846	-3.5458	3.6658	29.44	18.343	3.4989	5.6613	0.13572	-1.5031	1499.9
7.09	710	2.5	NaN	-9.593	29.181	4.989	-182.36	18.603	4.9121	155.91	-720.64	1155.8	-1.5704	770.79	1162.6	23.649	24.005	0	0	6.9795	1.9309	-29.307	-19.849	-3.5655	3.6676	29.44	18.343	3.414	5.5985	0.13273	-1.5057	1499.7
7.1	711	2.5	NaN	-9.6428	29.169	4.9592	-182.36	18.574	4.9216	155.68	-720.52	1155.8	-1.4886	770.83	1162.6	23.649	24.005	0	0	7.0543	2.0051	-29.314	-19.855	-3.6269	3.6583	29.429	18.314	3.4274	5.6634	0.11585	-1.5418	1499.6
7.11	712	2.5	NaN	-9.7031	29.142	4.9138	-182.35	18.531	4.9295	155.42	-720.39	1155.8	-1.4306	770.88	1162.6	23.649	24.005	0	0	7.1292	2.0793	-29.32	-19.862	-3.699	3.6499	29.403	18.269	3.4302	5.7292	0.083322	-1.5925	1499.5
7.12	713	2.5	NaN	-9.7717	29.108	4.8405	-182.34	18.504	4.9246	155.18	-720.26	1155.7	-1.4219	770.9	1162.6	23.649	24.005	0	0	7.2041	2.1535	-29.326	-19.868	-3.7764	3.6518	29.371	18.241	3.4276	5.8053	0.044951	-1.6274	1499.4
7.13	714	2.5	NaN	-9.8341	29.076	4.7601	-182.33	18.498	4.9154	154.97	-720.14	1155.7	-1.4281	770.91	1162.6	23.649	24.005	0	0	7.2789	2.2278	-29.333	-19.874	-3.8461	3.6546	29.341	18.232	3.4329	5.8823	0.0086187	-1.6425	1499.2
7.14	715	2.5	NaN	-9.868	29.051	4.7191	-182.34	18.489	4.9249	154.74	-720.07	1155.6	-1.3725	770.95	1162.6	23.649	24.005	0	0	7.3538	2.302	-29.339	-19.881	-3.8908	3.6355	29.318	18.222	3.463	5.9375	-0.02101	-1.6585	1499.2
7.15	716	2.5	NaN	-9.9062	29.052	4.6482	-182.34	18.505	4.9281	154.42	-719.87	1155.6	-1.2275	770.94	1162.6	23.649	24.005	0	0	7.4287	2.3762	-29.345	-19.887	-3.9458	3.6189	29.32	18.237	3.4828	5.9951	-0.025513	-1.65	1498.9
7.16	717	2.5	NaN	-9.9155	29.049	4.5737	-182.34	18.508	4.9436	154.29	-719.73	1155.6	-1.2606	770.98	1162.6	23.649	24.005	0	0	7.5036	2.4504	-29.352	-19.893	-3.9584	3.6195	29.317	18.24	3.5452	6.0699	-0.034807	-1.6535	1498.8
7.17	718	2.5	NaN	-9.917	29.038	4.4841	-182.34	18.533	4.9577	154.16	-719.6	1155.6	-1.2602	771.03	1162.6	23.649	24.005	0	0	7.5784	2.5246	-29.358	-19.9	-3.9644	3.6163	29.308	18.263	3.614	6.1409	-0.050067	-1.6367	1498.7
7.18	719	2.5	NaN	-9.9187	29.027	4.4	-182.34	18.561	4.9805	154.05	-719.48	1155.5	-1.1864	771.08	1162.6	23.649	24.005	0	0	7.6533	2.5988	-29.364	-19.906	-3.9731	3.607	29.298	18.29	3.6802	6.2058	-0.066032	-1.6165	1498.6
7.19	720	2.5	NaN	-9.9227	29.021	4.3336	-182.34	18.577	5.013	153.99	-719.39	1155.5	-1.0831	771.15	1162.6	23.649	24.005	0	0	7.7282	2.6731	-29.371	-19.913	-3.983	3.5967	29.293	18.305	3.7452	6.2697	-0.077326	-1.6076	1498.6
7.2	721	2.5	NaN	-9.9257	29.02	4.2608	-182.34	18.601	5.0235	153.97	-719.28	1155.5	-1.0623	771.21	1162.6	23.649	24.005	0	0	7.803	2.7473	-29.377	-19.919	-3.9873	3.5941	29.295	18.327	3.8157	6.3414	-0.082596	-1.5922	1498.5
7.21	722	2.5	NaN	-9.9315	29.011	4.1955	-182.35	18.638	5.0023	153.86	-719.16	1155.4	-1.1115	771.29	1162.6	23.649	24.005	0	0	7.8779	2.8215	-29.383	-19.925	-3.9954	3.5883	29.287	18.362	3.8825	6.4098	-0.096293	-1.5628	1498.5
7.22	723	2.5	NaN	-9.9384	29.006	4.1469	-182.35	18.685	4.9948	153.73	-719.04	1155.4	-1.1245	771.36	1162.7	23.649	24.005	0	0	7.9528	2.8957	-29.39	-19.932	-4.0065	3.5854	29.285	18.406	3.9463	6.4811	-0.10505	-1.5254	1498.4
7.23	724	2.5	NaN	-9.9532	28.999	4.0959	-182.34	18.716	4.9973	153.63	-718.91	1155.3	-1.1042	771.44	1162.7	23.649	24.005	0	0	8.0276	2.9699	-29.396	-19.938	-4.0258	3.5859	29.28	18.435	4.0019	6.5558	-0.11594	-1.5033	1498.4
7.24	725	2.5	NaN	-9.9733	28.989	4.0455	-182.34	18.73	5.0041	153.57	-718.78	1155.3	-1.0668	771.52	1162.7	23.649	24.005	0	0	8.1025	3.0441	-29.403	-19.944	-4.0494	3.5871	29.272	18.447	4.0532	6.6313	-0.13005	-1.4971	1498.3
7.25	726	2.5	NaN	-9.9897	28.979	4.0138	-182.33	18.744	5.0027	153.53	-718.68	1155.3	-1.0547	771.56	1162.8	23.649	24.005	0	0	8.1774	3.1184	-29.409	-19.951	-4.0677	3.5875	29.264	18.459	4.1097	6.7059	-0.14524	-1.4918	1498.3
7.26	727	2.5	NaN	-9.9931	28.964	4.0279	-182.32	18.776	4.9477	153.42	-718.68	1155.3	-1.2136	771.5	1162.8	23.649	24.005	0	0	8.2523	3.1926	-29.415	-19.957	-4.0686	3.6012	29.25	18.489	4.1837	6.7938	-0.165	-1.4678	1498.2
7.27	728	2.5	NaN	-10.027	28.929	3.9662	-182.32	18.783	4.9469	153.42	-718.56	1155.2	-1.202	771.55	1162.8	23.649	24.005	0	0	8.3271	3.2668	-29.422	-19.963	-4.1033	3.6067	29.218	18.494	4.2238	6.8735	-0.20344	-1.4698	1498.1
7.28	729	2.5	NaN	-10.064	28.898	3.8835	-182.31	18.76	4.9615	153.47	-718.42	1155.2	-1.0869	771.63	1162.8	23.649	24.005	0	0	8.402	3.341	-29.428	-19.97	-4.1417	3.6117	29.189	18.47	4.2603	6.9527	-0.2387	-1.5001	1498.1
7.29	730	2.5	NaN	-10.091	28.872	3.8258	-182.3	18.745	4.961	153.48	-718.29	1155.1	-1.0756	771.68	1162.8	23.649	24.005	0	0	8.4769	3.4152	-29.434	-19.976	-4.1685	3.6228	29.165	18.453	4.3084	7.038	-0.26962	-1.5228	1498
7.3	731	2.5	NaN	-10.107	28.853	3.7975	-182.29	18.745	4.9586	153.44	-718.18	1155.1	-1.1539	771.68	1162.8	23.649	24.005	0	0	8.5517	3.4894	-29.441	-19.982	-4.1835	3.6379	29.147	18.452	4.3682	7.1274	-0.29374	-1.5305	1497.9
7.31	732	2.5	NaN	-10.123	28.85	3.7567	-182.28	18.725	5.0107	153.48	-718.06	1155.1	-1.04	771.7	1162.8	23.649	24.005	0	0	8.6043	3.5415	-29.444	-19.986	-4.2017	3.646	29.143	18.432	4.4025	7.1875	-0.30169	-1.5539	1497.8
7.32	733	2.5	NaN	-10.128	28.852	3.7543	-182.26	18.719	4.9775	153.47	-718	1155.1	-1.1456	771.71	1162.8	23.649	24.005	0	0	8.6156	3.5527	-29.443	-19.985	-4.203	3.6646	29.145	18.425	4.4126	7.2173	-0.29799	-1.5598	1497.7
7.33	734	2.5	NaN	-10.139	28.863	3.7525	-182.25	18.711	4.9933	153.45	-717.95	1155.2	-1.1139	771.71	1162.8	23.649	24.005	0	0	8.7305	3.6667	-29.441	-19.983	-4.215	3.6696	29.155	18.418	4.5155	7.3363	-0.28552	-1.5645	1497.7
7.34	735	2.5	NaN	-10.15	28.874	3.7493	-182.25	18.705	5.001	153.45	-717.9	1155.2	-1.0989	771.73	1162.8	23.649	24.005	0	0	9.0472	3.9806	-29.435	-19.977	-4.2271	3.6697	29.166	18.413	4.8201	7.6503	-0.26927	-1.5645	1497.6
7.35	736	2.5	NaN	-10.17	28.894	3.7505	-182.25	18.705	4.999	153.47	-717.86	1155.2	-1.1129	771.77	1162.8	23.649	24.005	0	0	9.3639	4.2945	-29.43	-19.972	-4.2451	3.6705	29.186	18.414	5.1188	7.965	-0.24422	-1.5582	1497.6
7.36	737	2.5	NaN	-10.199	28.928	3.7606	-182.25	18.719	4.9952	153.48	-717.84	1155.2	-1.14	771.78	1162.8	24.016	24.005	0	0	9.6806	4.6084	-29.425	-19.966	-4.2726	3.6751	29.218	18.429	5.408	8.2836	-0.20666	-1.5375	1497.6
7.37	738	2.5	NaN	-10.219	28.952	3.7742	-182.25	18.765	4.9651	153.46	-717.88	1155.3	-1.2349	771.75	1162.8	23.649	24.005	0	0	9.9972	4.9223	-29.419	-19.961	-4.2906	3.6827	29.242	18.475	5.7066	8.6051	-0.17752	-1.4857	1497.7
7.38	739	2.5	NaN	-10.225	28.981	3.792	-182.25	18.769	4.9878	153.41	-717.87	1155.3	-1.2035	771.79	1162.8	23.649	24.005	0	0	10.314	5.2362	-29.414	-19.955	-4.2991	3.6781	29.269	18.481	6.0148	8.9143	-0.14474	-1.4745	1497.7
7.39	740	2.5	NaN	-10.232	29.008	3.8012	-182.24	18.789	4.987	153.36	-717.86	1155.3	-1.236	771.81	1162.8	23.751	24.005	0	0	10.631	5.5501	-29.408	-19.95	-4.3075	3.6807	29.296	18.502	6.3231	9.2308	-0.11267	-1.4481	1497.7
7.4	741	2.5	NaN	-10.244	29.034	3.8028	-182.24	18.812	4.9737	153.32	-717.87	1155.3	-1.2624	771.82	1162.8	23.649	24.005	0	0	10.947	5.864	-29.403	-19.945	-4.3198	3.6848	29.321	18.525	6.6274	9.5489	-0.082037	-1.4192	1497.7
7.41	742	2.5	NaN	-10.255	29.053	3.7932	-182.24	18.829	4.9546	153.31	-717.88	1155.3	-1.2837	771.84	1162.9	23.649	24.005	0	0	11.264	6.178	-29.397	-19.939	-4.3301	3.6875	29.34	18.542	6.9338	9.8655	-0.057498	-1.3974	1497.7
7.42	743	2.5	NaN	-10.258	29.059	3.7672	-182.24	18.837	4.9351	153.35	-717.87	1155.3	-1.3429	771.85	1162.9	23.649	24.005	0	0	11.581	6.4919	-29.392	-19.934	-4.3296	3.6895	29.347	18.549	7.251	10.181	-0.044802	-1.3853	1497.8
7.43	744	2.5	NaN	-10.267	29.061	3.7404	-182.23	18.84	4.9658	153.31	-717.92	1155.3	-1.3081	771.9	1162.9	24.239	24.005	0	0	11.719	6.6286	-29.386	-19.928	-4.3422	3.6923	29.349	18.551	7.3763	10.321	-0.03743	-1.3767	1497.8
7.44	745	2.5	NaN	-10.272	29.063	3.7185	-182.23	18.836	4.9827	153.29	-717.92	1155.3	-1.3462	771.92	1162.8	23.649	24.005	0	0	11.374	6.2867	-29.379	-19.921	-4.3464	3.6974	29.351	18.548	7.0272	9.9841	-0.028489	-1.3732	1497.9
7.45	746	2.5	NaN	-10.275	29.057	3.698	-182.23	18.826	4.9877	153.29	-717.93	1155.3	-1.3219	771.94	1162.9	23.649	24.005	0	0	11.221	6.1353	-29.376	-19.917	-4.3504	3.6972	29.346	18.538	6.8705	9.8325	-0.030011	-1.3798	1497.9
7.46	747	2.5	NaN	-10.276	29.05	3.6838	-182.22	18.82	4.9817	153.28	-717.93	1155.3	-1.3161	771.94	1162.9	23.649	24.005	0	0	11.164	6.079	-29.374	-19.916	-4.3522	3.7017	29.34	18.53	6.8118	9.7807	-0.034001	-1.3854	1497.9
7.47	748	2.5	NaN	-10.275	29.042	3.676	-182.21	18.807	4.9697	153.25	-717.92	1155.3	-1.3786	771.95	1162.9	23.649	24.005	0	0	11.027	5.9428	-29.372	-19.914	-4.3494	3.7137	29.333	18.516	6.6773	9.6565	-0.039244	-1.3976	1497.9
7.48	749	2.5	NaN	-10.267	29.018	3.6648	-182.21	18.749	4.9629	153.2	-717.94	1155.2	-1.4403	772.03	1162.9	23.649	24.005	0	0	10.925	5.8417	-29.371	-19.912	-4.3417	3.7199	29.31	18.457	6.583	9.5616	-0.0608	-1.4558	1498
7.49	750	2.5	NaN	-10.27	29.014	3.6413	-182.19	18.733	4.9791	153.23	-717.92	1155.2	-1.4773	772.01	1162.9	23.649	24.005	0	0	10.868	5.7858	-29.37	-19.912	-4.3418	3.7365	29.306	18.441	6.5266	9.5224	-0.064075	-1.4715	1498
7.5	751	2.5	NaN	-10.272	29.012	3.6234	-182.18	18.73	4.968	153.24	-717.89	1155.2	-1.5461	771.99	1162.9	24.546	24.005	0	0	10.756	5.674	-29.369	-19.911	-4.3411	3.7505	29.306	18.436	6.4144	9.4245	-0.063701	-1.4748	1497.9
7.51	752	2.5	NaN	-10.274	28.998	3.6158	-182.17	18.718	4.9849	153.23	-717.89	1155.1	-1.5281	772	1162.9	23.649	24.005	0	0	10.565	5.4856	-29.368	-19.91	-4.3442	3.7579	29.294	18.422	6.2213	9.2434	-0.07394	-1.4872	1497.9
7.52	753	2.5	NaN	-10.276	28.983	3.6202	-182.17	18.714	4.9785	153.2	-717.93	1155.1	-1.571	772.03	1162.9	24.116	24.005	0	0	10.487	5.4074	-29.368	-19.91	-4.3459	3.7649	29.281	18.415	6.1407	9.1724	-0.08774	-1.4947	1498
7.53	754	2.5	NaN	-10.282	28.983	3.6308	-182.16	18.735	4.9091	153.15	-717.95	1155.1	-1.7851	772.01	1162.9	23.649	24.005	0	0	10.409	5.3302	-29.369	-19.911	-4.345	3.7765	29.283	18.435	6.0636	9.1067	-0.086494	-1.4757	1498
7.54	755	2.5	NaN	-10.301	29	3.6192	-182.16	18.748	4.953	153.15	-717.93	1155.1	-1.7125	772.04	1162.9	23.649	24.005	0	0	10.229	5.152	-29.369	-19.911	-4.3677	3.7755	29.301	18.448	5.8612	8.9274	-0.068336	-1.4632	1498
7.55	756	2.5	NaN	-10.307	29.014	3.6247	-182.15	18.771	4.924	153.11	-717.93	1155	-1.846	772.06	1162.9	23.649	24.005	0	0	10.138	5.0622	-29.37	-19.911	-4.3699	3.7876	29.315	18.469	5.7685	8.8498	-0.054797	-1.4422	1498.1
7.56	757	2.5	NaN	-10.319	29.024	3.6239	-182.15	18.792	4.9352	153.11	-717.94	1155	-1.8502	772.1	1162.9	23.649	24.005	0	0	10.11	5.0343	-29.371	-19.913	-4.3814	3.7837	29.326	18.489	5.7288	8.8179	-0.044507	-1.4235	1498.1
7.57	758	2.5	NaN	-10.34	29.036	3.6206	-182.16	18.814	4.952	153.1	-717.97	1155	-1.8511	772.17	1163	23.649	24.005	0	0	10.076	5.0009	-29.371	-19.913	-4.4037	3.7787	29.339	18.511	5.6728	8.7795	-0.03212	-1.4015	1498.2
7.58	759	2.5	NaN	-10.37	29.052	3.6099	-182.16	18.842	4.9583	153.1	-718.03	1155	-1.9077	772.24	1163	23.649	24.005	0	0	10.043	4.9673	-29.371	-19.912	-4.4316	3.7828	29.355	18.539	5.611	8.7501	-0.015121	-1.3738	1498.3
7.59	760	2.5	NaN	-10.398	29.075	3.583	-182.15	18.876	4.9697	153.14	-718.06	1155.1	-1.9658	772.3	1163	23.649	24.005	0	0	9.96	4.8854	-29.37	-19.912	-4.457	3.7943	29.379	18.572	5.503	8.6797	0.009263	-1.3399	1498.4
7.6	761	2.5	NaN	-10.41	29.092	3.5996	-182.15	18.887	4.9979	153.07	-718.12	1155.1	-1.9359	772.39	1163	23.649	24.005	0	0	9.8904	4.8164	-29.369	-19.911	-4.4731	3.7889	29.395	18.583	5.4173	8.6053	0.025555	-1.3278	1498.6
7.61	762	2.5	NaN	-10.426	29.106	3.614	-182.15	18.892	4.9957	153	-718.16	1155.1	-1.9844	772.47	1163	23.649	24.005	0	0	9.8481	4.7745	-29.369	-19.911	-4.4898	3.7884	29.409	18.59	5.3583	8.5629	0.039721	-1.321	1498.7
7.62	763	2.5	NaN	-10.453	29.125	3.6136	-182.14	18.913	4.9566	152.95	-718.22	1155.2	-2.127	772.53	1163.1	23.649	24.005	0	0	9.3676	4.2982	-29.375	-19.917	-4.5137	3.7997	29.428	18.61	4.8539	8.0979	0.052637	-1.3069	1498.8
7.63	764	2.5	NaN	-10.481	29.138	3.6042	-182.13	18.935	4.918	152.92	-718.28	1155.2	-2.2559	772.56	1163.1	23.649	24.005	0	0	8.82	3.7554	-29.382	-19.924	-4.5392	3.8128	29.441	18.632	4.2808	7.5682	0.058942	-1.2921	1498.9
7.64	765	2.5	NaN	-10.503	29.14	3.5944	-182.12	18.944	4.9057	152.9	-718.36	1155.2	-2.3022	772.58	1163.1	23.649	24.005	0	0	8.8518	3.7868	-29.379	-19.921	-4.56	3.8204	29.443	18.641	4.2917	7.6073	0.064563	-1.2795	1499
7.65	766	2.5	NaN	-10.518	29.149	3.5866	-182.11	18.943	4.8971	152.87	-718.38	1155.2	-2.3455	772.62	1163.2	23.649	24.005	0	0	8.8816	3.8164	-29.375	-19.917	-4.5746	3.8307	29.452	18.64	4.3071	7.6471	0.077134	-1.2773	1499.1
7.66	767	2.5	NaN	-10.538	29.152	3.5774	-182.09	18.945	4.8733	152.83	-718.45	1155.2	-2.4137	772.65	1163.2	23.649	24.005	0	0	8.9098	3.8443	-29.371	-19.913	-4.5939	3.8507	29.455	18.642	4.3158	7.695	0.08414	-1.2709	1499.2
7.67	768	2.5	NaN	-10.562	29.164	3.5691	-182.07	18.929	4.8827	152.79	-718.51	1155.3	-2.3941	772.7	1163.2	23.649	24.005	0	0	8.8704	3.8053	-29.367	-19.909	-4.621	3.8721	29.467	18.626	4.2494	7.6774	0.099717	-1.2825	1499.3
7.68	769	2.5	NaN	-10.585	29.185	3.5648	-182.04	18.917	4.8829	152.76	-718.57	1155.3	-2.4069	772.74	1163.2	23.649	24.005	0	0	8.7646	3.7005	-29.364	-19.905	-4.6455	3.8976	29.487	18.615	4.1191	7.598	0.12374	-1.2904	1499.4
7.69	770	2.5	NaN	-10.6	29.202	3.5738	-182.02	18.92	4.8656	152.7	-718.61	1155.3	-2.4669	772.74	1163.2	23.649	24.005	0	0	8.7787	3.7144	-29.36	-19.902	-4.6606	3.92	29.505	18.618	4.1181	7.6344	0.14493	-1.2837	1499.4
7.7	771	2.5	NaN	-10.605	29.208	3.5976	-182.01	18.934	4.8489	152.61	-718.65	1155.3	-2.5152	772.72	1163.2	23.649	24.005	0	0	8.8009	3.7364	-29.356	-19.898	-4.6668	3.9327	29.511	18.631	4.134	7.6691	0.15439	-1.2669	1499.4
7.71	772	2.5	NaN	-10.621	29.239	3.5849	-181.98	18.92	4.8687	152.61	-718.66	1155.3	-2.4698	772.81	1163.3	23.649	24.005	0	0	8.8079	3.7434	-29.353	-19.895	-4.6849	3.9551	29.543	18.616	4.123	7.6985	0.18957	-1.2789	1499.5
7.72	773	2.5	NaN	-10.627	29.241	3.5931	-181.98	18.944	4.828	152.57	-718.7	1155.3	-2.581	772.78	1163.3	23.649	24.005	0	0	8.7486	3.6846	-29.35	-19.892	-4.6875	3.9631	29.545	18.64	4.0611	7.6477	0.19503	-1.2525	1499.6
7.73	774	2.5	NaN	-10.635	29.242	3.5591	-181.97	18.947	4.83	152.67	-718.7	1155.3	-2.5936	772.81	1163.3	23.649	24.005	0	0	8.661	3.5977	-29.348	-19.89	-4.6924	3.9725	29.548	18.64	3.9686	7.5702	0.19961	-1.2497	1499.6
7.74	775	2.5	NaN	-10.645	29.244	3.5303	-181.96	18.949	4.8215	152.73	-718.71	1155.3	-2.6368	772.87	1163.3	23.649	24.005	0	0	8.6328	3.5698	-29.347	-19.889	-4.6987	3.9839	29.551	18.641	3.9342	7.5537	0.20414	-1.2481	1499.7
7.75	776	2.5	NaN	-10.649	29.248	3.5318	-181.96	18.965	4.7878	152.7	-718.74	1155.3	-2.7476	772.93	1163.3	23.649	24.005	0	0	8.6029	3.5401	-29.346	-19.888	-4.6999	3.9938	29.557	18.655	3.903	7.5339	0.21137	-1.2323	1499.8
7.76	777	2.5	NaN	-10.638	29.261	3.5425	-181.95	18.985	4.7823	152.67	-718.74	1155.3	-2.7966	772.99	1163.4	23.649	24.005	0	0	8.5359	3.4738	-29.344	-19.886	-4.6885	3.9963	29.571	18.675	3.8475	7.4701	0.22663	-1.2114	1499.8
7.77	778	2.5	NaN	-10.63	29.262	3.5628	-181.96	19.008	4.7883	152.6	-718.75	1155.3	-2.7844	773	1163.4	23.649	24.005	0	0	8.4168	3.3557	-29.342	-19.884	-4.6836	3.9833	29.573	18.697	3.7332	7.339	0.23101	-1.1867	1499.8
7.78	779	2.5	NaN	-10.627	29.27	3.5506	-181.97	19.017	4.8081	152.64	-718.74	1155.2	-2.7305	773.06	1163.4	23.649	24.005	0	0	8.2302	3.1707	-29.34	-19.881	-4.6813	3.9754	29.582	18.705	3.5489	7.1461	0.24259	-1.1763	1499.9
7.79	780	2.5	NaN	-10.625	29.281	3.5172	-181.97	19.037	4.8166	152.72	-718.7	1155.2	-2.7251	773.12	1163.4	23.649	24.005	0	0	8.1017	3.0433	-29.338	-19.88	-4.6766	3.9744	29.594	18.723	3.4251	7.0178	0.25606	-1.1569	1499.9
7.8	781	2.5	NaN	-10.624	29.284	3.4884	-181.98	19.06	4.8042	152.79	-718.68	1155.2	-2.776	773.17	1163.4	23.649	24.005	0	0	7.9773	2.92	-29.337	-19.879	-4.6709	3.9773	29.599	18.745	3.3064	6.8973	0.26206	-1.1336	1500
7.81	782	2.5	NaN	-10.625	29.277	3.4758	-181.98	19.077	4.7726	152.81	-718.68	1155.2	-2.8619	773.19	1163.5	23.649	24.005	0	0	7.8221	2.7662	-29.335	-19.876	-4.6681	3.9798	29.592	18.761	3.154	6.7459	0.25793	-1.1149	1500
7.82	783	2.5	NaN	-10.637	29.277	3.4409	-181.98	19.101	4.7374	152.91	-718.64	1155.2	-2.967	773.24	1163.5	23.649	24.005	0	0	7.7453	2.69	-29.332	-19.874	-4.6724	3.9805	29.594	18.783	3.0728	6.6706	0.26214	-1.0904	1500
7.83	784	2.5	NaN	-10.645	29.275	3.4647	-181.99	19.109	4.7812	152.85	-718.66	1155.2	-2.8404	773.26	1163.5	23.649	24.005	0	0	7.7199	2.6649	-29.329	-19.871	-4.688	3.9703	29.592	18.792	3.032	6.6352	0.26295	-1.0788	1500
7.84	785	2.5	NaN	-10.66	29.268	3.4745	-181.99	19.106	4.7912	152.85	-718.67	1155.2	-2.8131	773.29	1163.5	23.649	24.005	0	0	7.6784	2.6238	-29.326	-19.868	-4.7034	3.9633	29.586	18.788	2.975	6.587	0.26018	-1.0794	1500.1
7.85	786	2.5	NaN	-10.676	29.265	3.4809	-182	19.102	4.7793	152.86	-718.64	1155.2	-2.8354	773.33	1163.5	23.649	24.005	0	0	7.6257	2.5714	-29.323	-19.864	-4.7184	3.9551	29.584	18.783	2.9072	6.5266	0.26133	-1.0814	1500.1
7.86	787	2.5	NaN	-10.692	29.266	3.4872	-182.01	19.097	4.7583	152.85	-718.61	1155.2	-2.8789	773.36	1163.5	23.649	24.005	0	0	7.6347	2.5804	-29.32	-19.862	-4.7328	3.9463	29.585	18.778	2.9019	6.5268	0.26412	-1.0838	1500.1
7.87	788	2.5	NaN	-10.707	29.262	3.4895	-182.02	19.092	4.7389	152.87	-718.6	1155.2	-2.9338	773.4	1163.6	23.649	24.005	0	0	7.6247	2.5704	-29.318	-19.86	-4.7459	3.9412	29.581	18.773	2.8788	6.5116	0.26288	-1.0865	1500.1
7.88	789	2.5	NaN	-10.719	29.251	3.4926	-182.02	19.104	4.7427	152.9	-718.6	1155.2	-2.9079	773.4	1163.6	23.649	24.005	0	0	7.5788	2.525	-29.316	-19.857	-4.7573	3.9395	29.57	18.785	2.8215	6.4645	0.25469	-1.0728	1500.1
7.89	790	2.5	NaN	-10.733	29.248	3.5085	-182.03	19.108	4.7795	152.88	-718.6	1155.2	-2.7999	773.44	1163.6	23.649	24.005	0	0	7.549	2.4955	-29.313	-19.855	-4.7762	3.9228	29.567	18.79	2.7728	6.4183	0.25372	-1.0653	1500.2
7.9	791	2.5	NaN	-10.748	29.243	3.501	-182.1	19.201	4.8645	152.92	-718.58	1155.2	-2.5811	773.27	1163.5	23.649	24.005	0	0	7.506	2.4528	-29.31	-19.852	-4.7976	3.8553	29.562	18.881	2.7083	6.3081	0.25159	-0.97051	1500
7.91	792	2.5	NaN	-10.761	29.242	3.4832	-182.15	19.287	4.9131	152.97	-718.55	1155.2	-2.4697	773.13	1163.6	23.649	24.005	0	0	7.3541	2.3023	-29.307	-19.848	-4.8117	3.8011	29.561	18.967	2.5424	6.1034	0.25458	-0.88107	1499.8
7.92	793	2.5	NaN	-10.772	29.248	3.4677	-182.16	19.329	4.898	152.98	-718.51	1155.2	-2.5308	773.15	1163.6	23.649	24.005	0	0	7.1469	2.0969	-29.302	-19.844	-4.8203	3.7915	29.568	19.008	2.3266	5.8883	0.26615	-0.83516	1499.8
7.93	794	2.5	NaN	-10.794	29.255	3.4512	-182.17	19.421	4.9045	152.98	-718.48	1155.2	-2.5341	773.15	1163.6	23.649	24.005	0	0	6.5577	1.5128	-29.289	-19.831	-4.8423	3.779	29.577	19.099	1.7154	5.2918	0.28774	-0.73186	1499.7
7.94	795	2.5	NaN	-10.81	29.251	3.4397	-182.18	19.488	4.9371	152.99	-718.48	1155.2	-2.4978	773.14	1163.6	23.649	24.005	0	0	6.2832	1.2407	-29.284	-19.826	-4.8588	3.7749	29.574	19.165	1.4244	5.0156	0.28995	-0.66064	1499.7
7.95	796	2.5	NaN	-10.832	29.245	3.4149	-182.2	19.617	4.9778	153.01	-718.49	1155.2	-2.4442	773.13	1163.7	23.649	24.005	0	0	6.3008	1.2581	-29.286	-19.828	-4.8818	3.747	29.57	19.292	1.419	5.0051	0.28393	-0.53547	1499.7
7.96	797	2.5	NaN	-10.855	29.241	3.3876	-182.23	19.731	5.0332	153.03	-718.49	1155.2	-2.3511	773.14	1163.7	25.136	24.005	0	0	6.2704	1.228	-29.286	-19.828	-4.9073	3.713	29.568	19.404	1.3631	4.9411	0.2819	-0.42418	1499.7
7.97	798	2.5	NaN	-10.876	29.242	3.3753	-182.28	19.834	5.098	153.01	-718.49	1155.2	-2.2449	773.17	1163.8	25.872	24.005	0	0	6.2425	1.2004	-29.287	-19.829	-4.9339	3.6663	29.57	19.506	1.3087	4.8667	0.28298	-0.32271	1499.7
7.98	799	2.5	NaN	-10.898	29.247	3.3805	-182.33	19.953	5.1516	152.94	-718.51	1155.2	-2.1878	773.22	1163.8	27.533	24.005	0	0	6.232	1.19	-29.289	-19.831	-4.9607	3.6035	29.575	19.625	1.2714	4.7934	0.28601	-0.20641	1499.8
7.99	800	2.5	NaN	-10.928	29.257	3.3485	-182.37	20.057	5.1405	152.99	-718.5	1155.2	-2.2917	773.22	1163.9	29.896	24.005	0	0	6.2229	1.1809	-29.29	-19.832	-4.9855	3.5686	29.587	19.726	1.2374	4.7496	0.29693	-0.10603	1499.8
8	801	2.5	NaN	-10.963	29.251	3.363	-182.41	20.175	5.1266	152.89	-718.55	1155.2	-2.5194	773.28	1163.9	27.3	24.005	0	0	6.2144	1.1725	-29.291	-19.833	-5.0152	3.5374	29.585	19.842	1.1992	4.71	0.29376	0.0093879	1499.9
8.01	802	2.5	NaN	-10.992	29.243	3.3615	-182.44	20.258	5.113	152.84	-718.61	1155.2	-2.7121	773.33	1164	30.969	24.005	0	0	6.2353	1.1932	-29.293	-19.834	-5.0402	3.51	29.578	19.923	1.1951	4.7032	0.28542	0.088789	1500.1
8.02	803	2.5	NaN	-11.028	29.236	3.338	-182.47	20.321	5.1496	152.84	-718.65	1155.2	-2.7541	773.4	1164.1	31.36	24.005	0	0	6.2688	1.2264	-29.295	-19.837	-5.0746	3.4839	29.573	19.984	1.1942	4.7104	0.2782	0.14713	1500.2
8.03	804	2.5	NaN	-11.074	29.232	3.3056	-182.5	20.379	5.2211	152.86	-718.68	1155.2	-2.7233	773.49	1164.1	30	24.005	0	0	6.2759	1.2334	-29.296	-19.838	-5.1217	3.4535	29.571	20.04	1.1541	4.6869	0.27503	0.20128	1500.3
8.04	805	2.5	NaN	-11.125	29.23	3.2872	-182.54	20.436	5.2569	152.82	-718.73	1155.2	-2.8287	773.6	1164.2	29.568	24.005	0	0	6.3051	1.2624	-29.299	-19.841	-5.1711	3.4122	29.571	20.095	1.134	4.6746	0.27141	0.2539	1500.4
8.05	806	2.5	NaN	-11.16	29.226	3.2715	-182.59	20.445	5.2692	152.79	-718.79	1155.2	-2.8903	773.71	1164.2	31.28	24.005	0	0	6.3614	1.3182	-29.304	-19.846	-5.2047	3.3672	29.569	20.102	1.1567	4.6854	0.2654	0.25612	1500.6
8.06	807	2.5	NaN	-11.191	29.224	3.2693	-182.62	20.445	5.2747	152.73	-718.87	1155.2	-2.9757	773.82	1164.2	30.292	24.005	0	0	6.3823	1.3389	-29.307	-19.849	-5.2357	3.3321	29.568	20.102	1.1466	4.671	0.26042	0.2524	1500.8
8.07	808	2.5	NaN	-11.229	29.223	3.2414	-182.63	20.422	5.3066	152.72	-718.95	1155.2	-3.0166	773.94	1164.3	32.13	24.005	0	0	6.4073	1.3637	-29.311	-19.852	-5.273	3.3273	29.567	20.077	1.1343	4.691	0.25634	0.22512	1501
8.08	809	2.5	NaN	-11.257	29.222	3.2224	-182.62	20.37	5.3318	152.68	-719.04	1155.3	-3.0268	774.09	1164.3	30.17	24.005	0	0	6.4693	1.4251	-29.313	-19.855	-5.3038	3.3294	29.567	20.025	1.1654	4.7545	0.25391	0.1702	1501.3
8.09	810	2.5	NaN	-11.268	29.222	3.2314	-182.63	20.305	5.308	152.59	-719.14	1155.3	-3.063	774.22	1164.3	30.344	24.005	0	0	6.5428	1.498	-29.316	-19.857	-5.3172	3.3184	29.567	19.96	1.2256	4.8165	0.25184	0.10291	1501.5
8.1	811	2.5	NaN	-11.272	29.218	3.2228	-182.65	20.274	5.2109	152.59	-719.25	1155.3	-3.2167	774.23	1164.4	32.068	24.005	0	0	6.6591	1.6133	-29.317	-19.859	-5.3157	3.3045	29.565	19.927	1.3435	4.9178	0.24719	0.06742	1501.6
8.11	812	2.5	NaN	-11.262	29.226	3.2051	-182.62	20.194	5.2043	152.63	-719.29	1155.3	-3.2089	774.37	1164.4	28.401	24.005	0	0	6.7667	1.72	-29.32	-19.862	-5.3059	3.3396	29.573	19.846	1.4608	5.0596	0.25317	-0.015403	1501.8
8.12	813	2.5	NaN	-11.247	29.239	3.197	-182.6	20.13	5.1382	152.66	-719.38	1155.3	-3.2582	774.48	1164.4	28.881	24.005	0	0	6.8686	1.821	-29.323	-19.865	-5.2883	3.3544	29.588	19.782	1.5803	5.1754	0.26456	-0.082721	1502
8.13	814	2.5	NaN	-11.228	29.247	3.2093	-182.6	20.08	5.0909	152.63	-719.5	1155.3	-3.2466	774.59	1164.4	30.689	24.005	0	0	6.9255	1.8774	-29.324	-19.866	-5.2722	3.3542	29.595	19.732	1.6533	5.2316	0.27086	-0.13439	1502.2
8.14	815	2.5	NaN	-11.208	29.254	3.2318	-182.61	20.058	5.0517	152.59	-719.62	1155.3	-3.215	774.67	1164.5	32.061	24.005	0	0	6.9819	1.9333	-29.326	-19.868	-5.256	3.3474	29.603	19.709	1.7259	5.2807	0.27698	-0.15854	1502.4
8.15	816	2.5	NaN	-11.19	29.271	3.2443	-182.61	20.074	4.9794	152.6	-719.74	1155.3	-3.2583	774.71	1164.5	28.22	24.005	0	0	7.0383	1.9892	-29.327	-19.869	-5.2356	3.3425	29.622	19.723	1.8026	5.3317	0.29423	-0.14633	1502.6
8.16	817	2.5	NaN	-11.184	29.285	3.2354	-182.61	20.078	4.9358	152.67	-719.82	1155.3	-3.2969	774.8	1164.5	26.854	24.005	0	0	7.114	2.0642	-29.329	-19.87	-5.2265	3.3433	29.637	19.726	1.8875	5.4075	0.30831	-0.14386	1502.8
8.17	818	2.5	NaN	-11.171	29.294	3.2525	-182.62	20.091	4.9343	152.66	-719.92	1155.3	-3.2359	774.89	1164.6	28.586	24.005	0	0	7.1955	2.145	-29.33	-19.871	-5.2174	3.3326	29.645	19.74	1.9781	5.4777	0.31537	-0.1311	1502.9
8.18	819	2.5	NaN	-11.158	29.304	3.2709	-182.62	20.13	4.938	152.65	-720.02	1155.4	-3.2039	774.95	1164.6	31.649	24.005	0	0	7.1841	2.1337	-29.329	-19.871	-5.2061	3.3291	29.657	19.778	1.978	5.4629	0.32728	-0.092939	1503.1
8.19	820	2.5	NaN	-11.154	29.321	3.275	-182.62	20.181	4.9609	152.68	-720.12	1155.4	-3.1454	775.05	1164.6	33.138	24.005	0	0	7.1504	2.1003	-29.328	-19.87	-5.2045	3.3279	29.675	19.828	1.9458	5.4282	0.34642	-0.04218	1503.3
8.2	821	2.5	NaN	-11.164	29.342	3.2674	-182.62	20.225	4.9987	152.73	-720.21	1155.4	-3.0626	775.19	1164.6	26.643	24.005	0	0	7.168	2.1178	-29.325	-19.867	-5.2164	3.3266	29.695	19.872	1.9516	5.4444	0.37056	0.00543	1503.5
8.21	822	2.5	NaN	-11.179	29.357	3.2687	-182.62	20.25	5.0222	152.74	-720.29	1155.4	-3.0413	775.31	1164.7	26.923	24.005	0	0	7.1481	2.098	-29.321	-19.863	-5.233	3.3299	29.71	19.898	1.915	5.428	0.38917	0.034807	1503.7
8.22	823	2.5	NaN	-11.194	29.372	3.2895	-182.59	20.303	5.0505	152.71	-720.41	1155.4	-3.0647	775.45	1164.7	25.475	24.005	0	0	7.0954	2.0458	-29.317	-19.859	-5.2488	3.3525	29.725	19.95	1.8466	5.3983	0.40783	0.091725	1504
8.23	824	2.5	NaN	-11.211	29.377	3.2837	-182.58	20.335	5.1047	152.73	-720.49	1155.4	-2.9812	775.55	1164.7	23.649	24.005	0	0	7.117	2.0672	-29.311	-19.853	-5.2689	3.3668	29.731	19.982	1.8481	5.434	0.41982	0.12903	1504.1
8.24	825	2.5	NaN	-11.229	29.382	3.2757	-182.56	20.366	5.1359	152.74	-720.53	1155.4	-2.9532	775.62	1164.7	28.829	24.005	0	0	7.1652	2.115	-29.305	-19.847	-5.288	3.3817	29.736	20.012	1.8772	5.4967	0.431	0.16473	1504.3
8.25	826	2.5	NaN	-11.254	29.387	3.2622	-182.53	20.4	5.1485	152.75	-720.59	1155.4	-2.9787	775.7	1164.7	32.486	24.005	0	0	7.258	2.207	-29.3	-19.842	-5.3124	3.4068	29.742	20.045	1.9457	5.6138	0.44187	0.2031	1504.4
8.26	827	2.5	NaN	-11.286	29.392	3.2385	-182.5	20.431	5.1538	152.78	-720.64	1155.4	-3.0216	775.79	1164.8	26.793	24.005	0	0	7.316	2.2645	-29.295	-19.836	-5.3424	3.4425	29.748	20.076	1.9735	5.707	0.45307	0.23945	1504.5
8.27	828	2.5	NaN	-11.303	29.398	3.2183	-182.48	20.44	5.1332	152.8	-720.66	1155.4	-3.1022	775.84	1164.8	27.624	24.005	0	0	7.2895	2.2382	-29.287	-19.829	-5.3557	3.4673	29.753	20.084	1.9339	5.7055	0.46632	0.2554	1504.6
8.28	829	2.5	NaN	-11.34	29.393	3.1891	-182.45	20.452	5.123	152.8	-720.7	1155.4	-3.1198	775.86	1164.8	23.649	24.005	0	0	7.2631	2.212	-29.28	-19.822	-5.3925	3.4954	29.75	20.096	1.8706	5.7074	0.46994	0.274	1504.7
8.29	830	2.5	NaN	-11.363	29.382	3.1788	-182.43	20.437	5.1093	152.77	-720.75	1155.4	-3.1482	775.9	1164.8	23.649	24.005	0	0	7.2417	2.1909	-29.273	-19.814	-5.4154	3.5204	29.739	20.08	1.8264	5.7113	0.46657	0.26591	1504.8
8.3	831	2.5	NaN	-11.383	29.37	3.1694	-182.4	20.398	5.1448	152.73	-720.81	1155.4	-3.0197	775.94	1164.8	25.187	24.005	0	0	7.284	2.2328	-29.268	-19.81	-5.4425	3.5364	29.727	20.041	1.8415	5.7692	0.45901	0.23122	1504.9
8.31	832	2.5	NaN	-11.401	29.365	3.15	-182.39	20.36	5.1784	152.72	-720.83	1155.4	-2.8902	775.96	1164.8	28.186	24.005	0	0	7.3263	2.2747	-29.265	-19.807	-5.4658	3.548	29.722	20.003	1.8605	5.8227	0.45695	0.19566	1504.9
8.32	833	2.5	NaN	-11.408	29.374	3.1224	-182.38	20.344	5.1269	152.76	-720.8	1155.4	-3.0172	775.96	1164.8	23.649	24.005	0	0	7.3686	2.3166	-29.265	-19.807	-5.4667	3.5629	29.731	19.987	1.9019	5.8795	0.46594	0.17958	1504.9
8.33	834	2.5	NaN	-11.422	29.367	3.12	-182.37	20.252	5.1681	152.7	-720.84	1155.4	-2.8607	776.03	1164.8	23.649	24.005	0	0	7.334	2.2824	-29.268	-19.809	-5.4886	3.5642	29.724	19.896	1.8454	5.8465	0.45619	0.086489	1505
8.34	835	2.5	NaN	-11.43	29.362	3.1158	-182.36	20.2	5.1029	152.65	-720.87	1155.4	-2.9878	775.99	1164.8	23.649	24.005	0	0	7.2863	2.235	-29.27	-19.812	-5.4942	3.5712	29.719	19.843	1.792	5.8062	0.44886	0.030686	1505
8.35	836	2.5	NaN	-11.434	29.362	3.1093	-182.36	20.156	5.0856	152.62	-720.87	1155.4	-3.0037	775.98	1164.8	23.649	24.005	0	0	7.2225	2.1718	-29.267	-19.809	-5.4985	3.5754	29.72	19.798	1.7239	5.7472	0.45252	-0.010891	1504.9
8.36	837	2.5	NaN	-11.436	29.361	3.096	-182.36	20.118	5.09	152.63	-720.86	1155.4	-2.9618	775.98	1164.8	23.649	24.005	0	0	7.1895	2.1391	-29.263	-19.805	-5.5017	3.5737	29.719	19.76	1.6878	5.7128	0.45525	-0.044658	1504.9
8.37	838	2.5	NaN	-11.438	29.354	3.0782	-182.37	20.083	5.0886	152.67	-720.86	1155.4	-2.9299	775.99	1164.8	23.649	24.005	0	0	7.2741	2.2229	-29.259	-19.8	-5.5036	3.5667	29.712	19.725	1.7705	5.7896	0.45324	-0.075053	1504.9
8.38	839	2.5	NaN	-11.44	29.349	3.0675	-182.37	20.039	5.0979	152.68	-720.86	1155.4	-2.8823	776.03	1164.7	23.649	24.005	0	0	7.22	2.1694	-29.256	-19.797	-5.5066	3.5595	29.706	19.683	1.7135	5.7289	0.45015	-0.11446	1505
8.39	840	2.5	NaN	-11.451	29.338	3.0398	-182.38	20.037	5.074	152.74	-720.83	1155.4	-2.9275	775.95	1164.7	23.649	24.005	0	0	7.0795	2.03	-29.254	-19.795	-5.5136	3.5596	29.694	19.681	1.5658	5.5896	0.44039	-0.11407	1504.9
8.4	841	2.5	NaN	-11.443	29.327	3.0383	-182.38	20.035	5.0366	152.74	-720.83	1155.4	-3.033	775.94	1164.7	23.649	24.005	0	0	7.0291	1.9801	-29.252	-19.794	-5.5015	3.5586	29.682	19.68	1.5276	5.5387	0.43028	-0.11375	1504.9
8.41	842	2.5	NaN	-11.439	29.312	3.0424	-182.39	20.045	5.0269	152.74	-720.83	1155.3	-3.0653	775.9	1164.7	23.649	24.005	0	0	6.9808	1.9322	-29.25	-19.792	-5.4964	3.5508	29.666	19.691	1.4844	5.483	0.41595	-0.10126	1504.8
8.42	843	2.5	NaN	-11.443	29.297	3.0445	-182.4	20.065	5.0351	152.74	-720.82	1155.3	-3.0508	775.83	1164.6	23.649	24.005	0	0	6.9404	1.8922	-29.249	-19.79	-5.5001	3.5393	29.651	19.711	1.4404	5.4315	0.4026	-0.079564	1504.8
8.43	844	2.5	NaN	-11.452	29.287	3.0404	-182.41	20.08	5.0451	152.74	-720.78	1155.3	-3.0441	775.77	1164.6	23.649	24.005	0	0	6.8927	1.8449	-29.247	-19.788	-5.5094	3.5297	29.64	19.728	1.3834	5.3746	0.39312	-0.060791	1504.7
8.44	845	2.5	NaN	-11.482	29.264	3.0185	-182.42	20.072	5.0921	152.77	-720.76	1155.3	-2.9613	775.74	1164.5	23.649	24.005	0	0	6.8327	1.7854	-29.244	-19.786	-5.5409	3.5228	29.615	19.721	1.2919	5.3083	0.37054	-0.064997	1504.6
8.45	846	2.5	NaN	-11.503	29.248	2.9888	-182.42	20.086	5.0518	152.81	-720.72	1155.3	-3.0956	775.7	1164.5	23.649	24.005	0	0	6.7214	1.675	-29.243	-19.785	-5.5547	3.5257	29.6	19.735	1.1667	5.2008	0.3568	-0.050181	1504.5
8.46	847	2.5	NaN	-11.517	29.223	2.9863	-182.43	20.088	5.0631	152.79	-720.72	1155.3	-3.0926	775.65	1164.5	23.649	24.005	0	0	6.6039	1.5586	-29.242	-19.784	-5.5698	3.5206	29.574	19.737	1.0341	5.0792	0.33199	-0.046644	1504.5
8.47	848	2.5	NaN	-11.541	29.196	2.9656	-182.43	20.086	5.0987	152.78	-720.69	1155.3	-3.0321	775.6	1164.5	23.649	24.005	0	0	6.537	1.4923	-29.243	-19.784	-5.596	3.517	29.547	19.735	0.94105	5.0093	0.30399	-0.049104	1504.4
8.48	849	2.5	NaN	-11.574	29.171	2.9227	-182.43	20.082	5.1211	152.83	-720.62	1155.3	-3.0014	775.54	1164.5	23.649	24.005	0	0	6.4855	1.4413	-29.243	-19.785	-5.628	3.5167	29.521	19.732	0.85756	4.958	0.27843	-0.053109	1504.3
8.49	850	2.5	NaN	-11.599	29.145	2.8916	-182.43	20.074	5.1051	152.86	-720.6	1155.2	-3.0487	775.49	1164.4	23.649	24.005	0	0	6.4468	1.4029	-29.243	-19.785	-5.6494	3.5152	29.495	19.723	0.79741	4.918	0.25224	-0.061495	1504.2
8.5	851	2.5	NaN	-11.612	29.118	2.8611	-182.42	20.064	5.0843	152.86	-720.56	1155.2	-3.1333	775.43	1164.4	23.649	24.005	0	0	6.4495	1.4056	-29.243	-19.785	-5.6593	3.531	29.468	19.714	0.79018	4.9365	0.22501	-0.070244	1504.1
8.51	852	2.5	NaN	-11.628	29.086	2.8275	-182.42	20.054	5.0541	152.8	-720.51	1155.2	-3.2214	775.31	1164.4	23.649	24.005	0	0	6.4551	1.4111	-29.242	-19.784	-5.6732	3.5372	29.436	19.705	0.78194	4.9483	0.19339	-0.079659	1504
8.52	853	2.5	NaN	-11.638	29.056	2.7903	-182.41	20.035	5.0594	152.8	-720.48	1155.2	-3.2062	775.25	1164.4	23.649	24.005	0	0	6.4653	1.4212	-29.242	-19.784	-5.6832	3.5398	29.405	19.685	0.78207	4.961	0.16364	-0.098422	1503.9
8.53	854	2.5	NaN	-11.641	29.021	2.7478	-182.41	19.996	5.079	152.81	-720.45	1155.2	-3.1491	775.2	1164.3	23.649	24.005	0	0	6.5248	1.4802	-29.241	-19.783	-5.6883	3.54	29.371	19.647	0.83654	5.0202	0.12914	-0.13646	1503.8
8.54	855	2.5	NaN	-11.641	28.988	2.7061	-182.41	19.951	5.0806	152.8	-720.42	1155.2	-3.1437	775.15	1164.3	23.649	24.005	0	0	6.6934	1.6473	-29.242	-19.783	-5.6881	3.5414	29.337	19.602	1.0053	5.1887	0.095285	-0.18113	1503.7
8.55	856	2.5	NaN	-11.639	28.986	2.684	-182.4	19.951	5.0437	152.79	-720.37	1155.2	-3.2578	775.08	1164.3	23.649	24.005	0	0	6.7499	1.7033	-29.242	-19.784	-5.6815	3.5536	29.335	19.602	1.0684	5.2569	0.093279	-0.18173	1503.6
8.56	857	78	NaN	-11.631	28.924	2.5784	-182.4	19.894	5.0054	152.84	-720.35	1155.1	-3.3992	774.91	1164.3	23.649	24.005	0	0	6.767	1.7203	-29.242	-19.784	-5.6655	3.5675	29.275	19.543	1.1015	5.2877	0.032159	-0.24076	1503.4
8.57	858	78	NaN	-11.617	28.895	2.5321	-182.39	19.866	5.0077	152.9	-720.34	1155.1	-3.4142	774.82	1164.4	23.649	24.005	0	0	6.8866	1.8389	-29.243	-19.784	-5.6484	3.5803	29.248	19.513	1.2382	5.4192	0.0052321	-0.27121	1503.3
8.58	859	78	0	-11.609	28.878	2.483	-182.41	19.776	5.0153	152.97	-720.3	1155.1	-3.3893	774.85	1164.4	23.649	24.005	0	0	6.9895	1.9408	-29.242	-19.784	-5.6393	3.5576	29.231	19.422	1.3502	5.4984	-0.011003	-0.36183	1503.3
8.59	860	78	NaN	-11.606	28.868	2.471	-182.43	19.701	5.028	152.94	-720.29	1155.1	-3.3559	774.86	1164.4	23.649	24.005	0	0	7.074	2.0246	-29.242	-19.784	-5.6381	3.5326	29.222	19.347	1.4358	5.5572	-0.019948	-0.43647	1503.3
8.6	861	78	NaN	-11.606	28.862	2.477	-182.45	19.64	5.0466	152.88	-720.3	1155.1	-3.3104	774.87	1164.4	23.649	24.005	0	0	7.1421	2.0921	-29.241	-19.783	-5.6423	3.5157	29.216	19.286	1.4998	5.6078	-0.025152	-0.49693	1503.3
8.61	862	78	NaN	-11.611	28.858	2.4607	-182.46	19.566	5.0656	152.92	-720.28	1155.1	-3.2504	774.95	1164.4	23.649	24.005	0	0	7.1913	2.1409	-29.241	-19.783	-5.648	3.5021	29.214	19.21	1.5433	5.643	-0.027597	-0.57271	1503.4
8.62	863	78	NaN	-11.617	28.864	2.4563	-182.48	19.547	5.0418	152.94	-720.23	1155.1	-3.2904	774.91	1164.5	23.649	24.307	0	0	7.3449	2.2932	-29.242	-19.784	-5.6512	3.4892	29.221	19.189	1.6937	5.7824	-0.020418	-0.59443	1503.3
8.63	864	78	NaN	-11.629	28.859	2.5129	-182.48	19.505	5.0562	152.82	-720.27	1155.1	-3.2183	774.92	1164.5	23.649	47.05	0	0	7.4911	2.4381	-29.243	-19.784	-5.6713	3.474	29.22	19.144	1.8198	5.9121	-0.022426	-0.64024	1503.3
8.64	865	78	NaN	-11.654	28.861	2.5341	-182.49	19.477	5.0593	152.8	-720.27	1155.1	-3.1784	774.93	1164.6	28.308	46.822	0	0	7.5516	2.498	-29.243	-19.784	-5.6987	3.4633	29.225	19.112	1.8529	5.9613	-0.017162	-0.67189	1503.3
8.65	866	78	NaN	-11.681	28.865	2.5488	-182.5	19.469	5.0306	152.78	-720.26	1155.1	-3.2223	774.92	1164.7	23.649	39.52	0	0	7.5985	2.5445	-29.243	-19.785	-5.7247	3.4593	29.231	19.103	1.8738	6.0037	-0.011974	-0.68246	1503.3
8.66	867	78	NaN	-11.703	28.866	2.5746	-182.5	19.478	4.9826	152.71	-720.27	1155.1	-3.3107	774.91	1164.8	23.649	38.304	0	0	7.6084	2.5543	-29.245	-19.787	-5.7463	3.4587	29.235	19.109	1.8621	6.0131	-0.0106	-0.67761	1503.3
8.67	868	78	NaN	-11.725	28.871	2.5826	-182.5	19.49	4.9657	152.7	-720.24	1155.1	-3.3021	774.93	1164.9	23.649	34.602	0	0	7.659	2.6045	-29.247	-19.789	-5.7684	3.4523	29.243	19.118	1.8905	6.0567	-0.0042587	-0.67127	1503.3
8.68	869	78	NaN	-11.744	28.875	2.588	-182.51	19.505	4.9436	152.67	-720.23	1155.1	-3.3044	774.88	1164.9	23.649	39.693	0	0	7.7095	2.6546	-29.249	-19.791	-5.7883	3.4476	29.248	19.131	1.9213	6.1022	-0.0011755	-0.65999	1503.3
8.69	870	78	NaN	-11.762	28.873	2.5818	-182.51	19.529	4.8925	152.66	-720.22	1155.1	-3.3934	774.81	1164.9	23.649	30.931	0	0	7.7271	2.672	-29.254	-19.796	-5.8033	3.4506	29.248	19.153	1.9238	6.1226	-0.0056632	-0.64243	1503.2
8.7	871	78	NaN	-11.781	28.867	2.5696	-182.51	19.543	4.8632	152.63	-720.23	1155.1	-3.4197	774.75	1165	23.649	24.005	0	0	7.7543	2.699	-29.258	-19.8	-5.8219	3.45	29.244	19.167	1.9324	6.149	-0.014921	-0.6337	1503.1
8.71	872	78	NaN	-11.796	28.858	2.5527	-182.51	19.549	4.8533	152.6	-720.23	1155.1	-3.397	774.71	1165	23.649	24.005	0	0	7.7966	2.7409	-29.262	-19.804	-5.8386	3.4456	29.236	19.172	1.958	6.1865	-0.026586	-0.63214	1503.1
8.72	873	78	NaN	-11.802	28.851	2.5314	-182.51	19.556	4.8415	152.61	-720.22	1155.1	-3.3987	774.66	1165	23.649	24.005	0	0	7.7151	2.6601	-29.266	-19.808	-5.8443	3.4434	29.229	19.178	1.8708	6.1035	-0.037442	-0.63019	1503
8.73	874	78	NaN	-11.803	28.855	2.5097	-182.5	19.556	4.8459	152.6	-720.18	1155.1	-3.3885	774.61	1165	23.649	24.005	0	0	7.5985	2.5445	-29.271	-19.813	-5.8456	3.4534	29.232	19.179	1.7529	5.9979	-0.039096	-0.63316	1502.9
8.74	875	78	NaN	-11.808	28.838	2.4804	-182.5	19.558	4.8198	152.59	-720.2	1155.1	-3.4817	774.5	1164.9	23.649	24.005	0	0	7.4818	2.4288	-29.275	-19.817	-5.8473	3.4657	29.214	19.182	1.6345	5.8945	-0.061085	-0.63463	1502.9
8.75	876	78	NaN	-11.806	28.821	2.4621	-182.48	19.565	4.8139	152.53	-720.23	1155.1	-3.5648	774.34	1164.9	23.649	24.005	0	0	7.3651	2.3132	-29.279	-19.821	-5.8438	3.484	29.195	19.191	1.5213	5.7971	-0.084586	-0.63012	1502.7
8.76	877	78	NaN	-11.802	28.808	2.4411	-182.47	19.571	4.8253	152.5	-720.24	1155.1	-3.6046	774.19	1164.8	23.649	24.005	0	0	7.2485	2.1976	-29.284	-19.826	-5.8386	3.4954	29.181	19.198	1.4099	5.693	-0.10315	-0.62727	1502.6
8.77	878	78	NaN	-11.801	28.801	2.4125	-182.46	19.571	4.827	152.51	-720.23	1155	-3.6694	774.05	1164.8	23.649	24.005	0	0	7.1318	2.0819	-29.288	-19.83	-5.8338	3.5042	29.172	19.199	1.298	5.5861	-0.11576	-0.63055	1502.5
8.78	879	78	NaN	-11.805	28.797	2.3898	-182.44	19.565	4.7794	152.48	-720.22	1155	-3.9155	773.82	1164.7	23.649	24.005	0	0	7.0152	1.9663	-29.292	-19.834	-5.8291	3.5363	29.166	19.196	1.1861	5.5025	-0.12662	-0.63834	1502.2
8.79	880	78	NaN	-11.806	28.786	2.3961	-182.43	19.542	4.8408	152.42	-720.25	1155	-3.8409	773.72	1164.7	23.649	24.005	0	0	6.8985	1.8506	-29.297	-19.839	-5.8344	3.5395	29.154	19.174	1.0641	5.3901	-0.14285	-0.6642	1502.2
8.8	881	78	NaN	-11.816	28.774	2.3845	-182.42	19.496	4.8623	152.38	-720.28	1155	-3.9125	773.57	1164.6	23.649	24.005	0	0	6.8165	1.7693	-29.301	-19.842	-5.8435	3.5523	29.139	19.131	0.97299	5.3216	-0.16169	-0.7114	1502
8.81	882	78	NaN	-11.823	28.767	2.381	-182.41	19.45	4.881	152.33	-720.29	1155	-3.9699	773.43	1164.5	23.649	24.005	0	0	6.8094	1.7623	-29.303	-19.845	-5.8489	3.5591	29.13	19.088	0.9605	5.3215	-0.17294	-0.75658	1501.9
8.82	883	78	NaN	-11.828	28.767	2.3772	-182.41	19.409	4.8708	152.29	-720.29	1155	-4.0919	773.29	1164.5	23.649	24.005	0	0	6.8224	1.7752	-29.306	-19.848	-5.8506	3.5694	29.127	19.049	0.97181	5.3446	-0.179	-0.79817	1501.8
8.83	884	78	NaN	-11.841	28.767	2.3559	-182.4	19.378	4.7908	152.28	-720.28	1155	-4.4052	773.08	1164.4	23.649	24.005	0	0	6.848	1.8006	-29.309	-19.851	-5.8516	3.5918	29.125	19.019	0.99642	5.3923	-0.18393	-0.83169	1501.6
8.84	885	78	NaN	-11.863	28.76	2.3229	-182.42	19.397	4.64	152.32	-720.28	1155	-4.8403	772.83	1164.5	23.649	24.005	0	0	6.9127	1.8648	-29.312	-19.853	-5.8545	3.5913	29.121	19.035	1.0582	5.4561	-0.19042	-0.81821	1501.4
8.85	886	78	NaN	-11.88	28.765	2.3176	-182.4	19.293	4.812	152.29	-720.26	1155	-4.4443	772.88	1164.3	23.649	24.005	0	0	6.9807	1.9321	-29.314	-19.856	-5.8877	3.5915	29.12	18.937	1.093	5.5236	-0.19427	-0.9187	1501.4
8.86	887	78	NaN	-11.888	28.763	2.2992	-182.4	19.234	4.8543	152.29	-720.26	1155	-4.3819	772.81	1164.3	23.649	24.005	0	0	7.0827	2.0333	-29.318	-19.859	-5.8982	3.5944	29.116	18.881	1.1845	5.6276	-0.20161	-0.97868	1501.3
8.87	888	78	NaN	-11.898	28.764	2.2699	-182.35	19.151	4.8351	152.3	-720.24	1155	-4.4756	772.79	1164.3	23.649	24.005	0	0	7.1632	2.113	-29.322	-19.863	-5.904	3.6452	29.117	18.798	1.2592	5.7582	-0.20511	-1.0655	1501.3
8.88	889	78	NaN	-11.912	28.766	2.2401	-182.28	19.042	4.8156	152.31	-720.22	1155	-4.569	772.8	1164.3	23.649	24.005	0	0	7.2196	2.1689	-29.326	-19.868	-5.9139	3.7204	29.119	18.689	1.3057	5.8893	-0.20705	-1.1787	1501.3
8.89	890	78	NaN	-11.922	28.76	2.2228	-182.28	19.004	4.7862	152.3	-720.24	1155	-4.6903	772.63	1164.2	23.649	24.005	0	0	7.2151	2.1645	-29.331	-19.872	-5.9189	3.72	29.112	18.653	1.2962	5.8845	-0.21865	-1.2193	1501.1
8.9	891	78	NaN	-11.924	28.769	2.2183	-182.39	19.056	4.7799	152.28	-720.2	1155	-4.716	772.35	1164.2	23.649	24.005	0	0	7.2063	2.1558	-29.335	-19.877	-5.9194	3.6137	29.12	18.705	1.2869	5.7695	-0.2151	-1.1714	1500.8
8.91	892	78	NaN	-11.929	28.761	2.214	-182.41	19.075	4.7085	152.26	-720.24	1155	-4.9476	772.16	1164.2	24.321	24.005	0	0	7.2134	2.1628	-29.339	-19.881	-5.9159	3.6059	29.112	18.724	1.2975	5.7686	-0.2266	-1.1564	1500.7
8.92	893	78	NaN	-11.927	28.761	2.2053	-182.4	19.037	4.713	152.25	-720.24	1155	-4.9878	772.12	1164.2	23.649	24.005	0	0	7.1815	2.1312	-29.342	-19.884	-5.9121	3.6182	29.11	18.688	1.2694	5.7494	-0.23224	-1.1957	1500.6
8.93	894	78	NaN	-11.923	28.764	2.1954	-182.39	18.98	4.7346	152.25	-720.21	1155	-4.9785	772.14	1164.1	26.098	25.111	0	0	7.128	2.0782	-29.345	-19.887	-5.9082	3.6217	29.11	18.634	1.2198	5.6998	-0.23524	-1.2528	1500.6
8.94	895	78	NaN	-11.923	28.759	2.1894	-182.41	18.947	4.7013	152.25	-720.21	1155	-5.104	772.13	1164.1	27.188	26.68	0	0	7.0265	1.9776	-29.349	-19.891	-5.9041	3.6123	29.104	18.602	1.1224	5.5899	-0.24538	-1.2889	1500.6
8.95	896	78	NaN	-11.918	28.753	2.1917	-182.41	18.913	4.7387	152.23	-720.22	1155.1	-5.0374	772.14	1164	29.544	29.965	0	0	6.8978	1.8499	-29.354	-19.896	-5.9026	3.6072	29.094	18.571	0.99518	5.4571	-0.25931	-1.3247	1500.7
8.96	897	78	NaN	-11.923	28.742	2.1628	-182.31	18.81	4.795	152.28	-720.23	1155.1	-4.9088	772.4	1163.9	32.55	26.87	0	0	6.866	1.8184	-29.358	-19.9	-5.9112	3.7063	29.08	18.472	0.95477	5.5247	-0.27853	-1.4278	1500.9
8.97	898	78	NaN	-11.921	28.735	2.1504	-182.28	18.801	4.7581	152.3	-720.23	1155.1	-5.0434	772.47	1163.9	34.65	30.27	0	0	6.7986	1.7516	-29.363	-19.905	-5.9032	3.7418	29.072	18.465	0.89547	5.4935	-0.29111	-1.4401	1501
8.98	899	78	NaN	-11.916	28.725	2.1485	-182.28	18.822	4.727	152.31	-720.24	1155.1	-5.162	772.5	1163.9	36.241	32.891	0	0	6.6789	1.633	-29.367	-19.909	-5.894	3.7392	29.06	18.486	0.78491	5.3721	-0.30696	-1.4228	1501.1
8.99	900	78	NaN	-11.912	28.713	2.1458	-182.29	18.84	4.7447	152.31	-720.26	1155.1	-5.1426	772.57	1163.8	36.776	34.468	0	0	6.6122	1.5668	-29.377	-19.919	-5.8912	3.7264	29.047	18.505	0.72099	5.2932	-0.32943	-1.4134	1501.1
9	901	78	NaN	-11.91	28.711	2.1338	-182.31	18.873	4.777	152.34	-720.26	1155.1	-5.0853	772.57	1163.8	37.924	35.596	0	0	6.5717	1.5267	-29.386	-19.928	-5.8901	3.7104	29.045	18.539	0.68156	5.237	-0.34123	-1.3891	1501.1
9.01	902	78	NaN	-11.912	28.705	2.1432	-182.42	18.963	4.7787	152.31	-720.29	1155.1	-5.1497	772.37	1163.8	37.813	35.994	0	0	6.5858	1.5406	-29.391	-19.933	-5.8907	3.603	29.038	18.63	0.6951	5.1436	-0.35268	-1.303	1501
9.02	903	78	NaN	-11.913	28.707	2.1293	-182.46	18.999	4.8289	152.33	-720.28	1155.1	-5.0544	772.39	1163.8	41.452	38.033	0	0	6.5873	1.5422	-29.395	-19.937	-5.8939	3.5618	29.039	18.667	0.69341	5.104	-0.35574	-1.2693	1501
9.03	904	78	NaN	-11.912	28.699	2.1273	-182.47	19.028	4.8453	152.32	-720.31	1155.1	-5.064	772.43	1163.8	40.807	39.481	0	0	6.5275	1.4828	-29.398	-19.94	-5.8932	3.5449	29.031	18.696	0.63425	5.0278	-0.36736	-1.2434	1501
9.04	905	78	NaN	-11.916	28.691	2.1317	-182.49	19.069	4.7876	152.28	-720.34	1155.1	-5.2897	772.43	1163.8	45.559	42.377	0	0	6.4518	1.4079	-29.401	-19.943	-5.8903	3.5366	29.024	18.736	0.56153	4.9445	-0.37684	-1.2071	1501.1
9.05	906	78	NaN	-11.928	28.694	2.1247	-182.51	19.109	4.7139	152.26	-720.35	1155.1	-5.5622	772.42	1163.9	47.419	43.998	0	0	6.3637	1.3205	-29.404	-19.946	-5.8928	3.5273	29.03	18.774	0.47092	4.8479	-0.37438	-1.1723	1501.1
9.06	907	78	NaN	-11.937	28.694	2.091	-182.52	19.071	4.9013	152.32	-720.34	1155.1	-5.1132	772.57	1163.8	45.319	45.962	0	0	6.2657	1.2234	-29.409	-19.951	-5.9167	3.5024	29.027	18.738	0.34904	4.7258	-0.38166	-1.2127	1501.2
9.07	908	78	NaN	-11.936	28.687	2.0711	-182.54	19.06	4.8903	152.36	-720.33	1155.1	-5.17	772.65	1163.8	49.774	47.314	0	0	6.1209	1.0798	-29.414	-19.956	-5.9129	3.4857	29.021	18.727	0.20802	4.5655	-0.39332	-1.2292	1501.3
9.08	909	78	NaN	-11.936	28.676	2.0777	-182.55	19.061	4.877	152.33	-720.36	1155.1	-5.2394	772.66	1163.8	51.753	48.203	0	0	5.885	0.84602	-29.421	-19.963	-5.9118	3.4756	29.01	18.727	-0.02671	4.3216	-0.41107	-1.2359	1501.3
9.09	910	78	NaN	-11.941	28.664	2.0743	-182.56	19.077	4.8315	152.32	-720.39	1155.1	-5.394	772.64	1163.9	53.458	50.544	0	0	5.8099	0.77158	-29.423	-19.965	-5.9114	3.467	29	18.741	-0.10149	4.2386	-0.42343	-1.2244	1501.4
9.1	911	78	NaN	-11.95	28.652	2.0536	-182.58	19.093	4.7776	152.36	-720.4	1155	-5.5658	772.63	1163.9	53.628	49.92	0	0	5.7959	0.75764	-29.424	-19.966	-5.9117	3.4544	28.99	18.755	-0.11583	4.2121	-0.43397	-1.2112	1501.4
9.11	912	78	NaN	-11.955	28.637	2.0364	-182.61	19.086	4.7805	152.41	-720.41	1155	-5.5819	772.67	1163.9	53.132	49.921	0	0	5.7294	0.69173	-29.425	-19.966	-5.9144	3.4348	28.975	18.748	-0.18496	4.1265	-0.44925	-1.2186	1501.4
9.12	913	78	NaN	-11.956	28.629	2.0311	-182.62	19.098	4.749	152.42	-720.42	1155	-5.6793	772.68	1163.9	53.285	50.433	0	0	5.637	0.60018	-29.425	-19.967	-5.9115	3.4246	28.968	18.759	-0.27441	4.0247	-0.45706	-1.2074	1501.5
9.13	914	78	NaN	-11.966	28.62	2.048	-182.63	19.105	4.7759	152.39	-720.46	1155	-5.5991	772.71	1163.9	53.92	50.119	0	0	5.5069	0.47116	-29.425	-19.967	-5.9259	3.4073	28.959	18.766	-0.41899	3.8785	-0.46639	-1.2007	1501.5
9.14	915	78	NaN	-11.974	28.618	2.0395	-182.7	19.101	4.8175	152.45	-720.45	1155	-5.5068	772.79	1163.8	54.239	51.312	0	0	5.3973	0.36248	-29.424	-19.966	-5.9353	3.3333	28.955	18.763	-0.53807	3.6958	-0.46953	-1.2029	1501.6
9.15	916	78	NaN	-11.977	28.618	2.0308	-182.77	19.107	4.8499	152.51	-720.43	1155	-5.4355	772.83	1163.8	54.718	52.768	0	0	5.3093	0.27531	-29.423	-19.964	-5.9387	3.2685	28.954	18.771	-0.62943	3.5438	-0.46868	-1.1932	1501.6
9.16	917	78	NaN	-11.976	28.616	2.0434	-182.77	19.138	4.8737	152.51	-720.44	1155	-5.3557	772.78	1163.8	55.085	51.776	0	0	5.3074	0.27338	-29.42	-19.962	-5.9412	3.2625	28.952	18.802	-0.6338	3.5359	-0.4686	-1.1595	1501.6
9.17	918	78	NaN	-11.977	28.61	2.0433	-182.78	19.17	4.9327	152.54	-720.46	1155	-5.1769	772.72	1163.8	53.384	52.59	0	0	5.3004	0.26647	-29.417	-19.959	-5.9474	3.2526	28.945	18.835	-0.64703	3.519	-0.47267	-1.1245	1501.5
9.18	919	78	NaN	-11.979	28.615	2.0633	-182.78	19.166	4.9174	152.54	-720.44	1155	-5.2209	772.77	1163.8	50.928	50.493	0	0	5.2439	0.21048	-29.415	-19.956	-5.9476	3.2545	28.951	18.831	-0.70369	3.465	-0.46389	-1.1259	1501.6
9.19	920	78	NaN	-11.967	28.619	2.0833	-182.78	19.18	4.9186	152.57	-720.42	1155	-5.1868	772.77	1163.8	52.729	50.611	0	0	5.223	0.18973	-29.412	-19.953	-5.9357	3.2519	28.954	18.845	-0.7127	3.4416	-0.45738	-1.1088	1501.5
9.2	921	78	NaN	-11.955	28.617	2.1138	-182.79	19.186	4.9393	152.58	-720.43	1155	-5.0725	772.79	1163.7	51.659	49.959	0	0	5.3073	0.27332	-29.408	-19.95	-5.9283	3.2374	28.951	18.851	-0.62104	3.5107	-0.45645	-1.0982	1501.5
9.21	922	78	NaN	-11.946	28.613	2.1397	-182.8	19.186	4.9435	152.59	-720.43	1155	-4.9906	772.82	1163.7	52.885	51.296	0	0	5.3311	0.29692	-29.403	-19.945	-5.9224	3.226	28.947	18.853	-0.59132	3.5229	-0.45632	-1.0924	1501.6
9.22	923	78	NaN	-11.935	28.615	2.1344	-182.79	19.2	4.8832	152.68	-720.39	1154.9	-5.0917	772.81	1163.7	53.267	49.027	0	0	5.3242	0.29002	-29.398	-19.94	-5.9034	3.2414	28.949	18.866	-0.57925	3.5315	-0.44939	-1.0737	1501.5
9.23	924	78	NaN	-11.933	28.603	2.1346	-182.79	19.183	4.8152	152.73	-720.42	1154.9	-5.2557	772.9	1163.7	53.801	52.266	0	0	5.4295	0.39444	-29.393	-19.935	-5.8942	3.2525	28.939	18.847	-0.46475	3.6469	-0.45388	-1.0884	1501.7
9.24	925	78	NaN	-11.918	28.608	2.1593	-182.78	19.22	4.8375	152.69	-720.42	1154.9	-5.1661	772.81	1163.8	54.346	52.342	0	0	5.4925	0.45692	-29.388	-19.93	-5.8833	3.2561	28.944	18.884	-0.39074	3.713	-0.44417	-1.0462	1501.6
9.25	926	78	NaN	-11.904	28.614	2.177	-182.7	19.24	4.8598	152.7	-720.41	1154.9	-5.042	772.8	1163.8	52.778	50.098	0	0	5.4961	0.46042	-29.382	-19.924	-5.8735	3.3305	28.95	18.903	-0.3774	3.7909	-0.43148	-1.0208	1501.5
9.26	927	78	NaN	-11.891	28.619	2.1852	-182.67	19.265	4.8531	152.72	-720.39	1154.9	-5.0094	772.78	1163.8	54.587	50.493	0	0	5.4899	0.45434	-29.374	-19.916	-5.8611	3.3569	28.956	18.928	-0.37123	3.8112	-0.41747	-0.98767	1501.5
9.27	928	78	NaN	-11.88	28.622	2.187	-182.72	19.302	4.8286	152.74	-720.36	1155	-5.0518	772.72	1163.8	53.628	51.338	0	0	5.4815	0.44596	-29.365	-19.907	-5.847	3.3085	28.96	18.964	-0.36549	3.7545	-0.40526	-0.94279	1501.4
9.28	929	78	NaN	-11.871	28.621	2.183	-182.6	19.278	4.8484	152.76	-720.36	1155	-4.9176	772.81	1163.8	53.351	51.104	0	0	5.4406	0.40547	-29.362	-19.904	-5.8427	3.4297	28.959	18.939	-0.40209	3.8351	-0.40272	-0.96411	1501.5
9.29	930	78	NaN	-11.873	28.618	2.1682	-182.58	19.308	4.7897	152.77	-720.35	1154.9	-5.0304	772.79	1163.8	52.47	51.698	0	0	5.4151	0.38017	-29.36	-19.902	-5.8404	3.449	28.958	18.968	-0.42532	3.8292	-0.40234	-0.93318	1501.5
9.3	931	78	NaN	-11.872	28.618	2.1655	-182.59	19.301	4.8053	152.76	-720.35	1154.9	-4.9258	772.81	1163.8	54.91	51.179	0	0	5.4961	0.46045	-29.358	-19.899	-5.843	3.4431	28.958	18.962	-0.34697	3.9035	-0.39999	-0.93773	1501.5
9.31	932	78	NaN	-11.871	28.617	2.1524	-182.58	19.283	4.8385	152.78	-720.34	1154.9	-4.7875	772.85	1163.8	53.224	50.916	0	0	5.4725	0.43711	-29.356	-19.898	-5.847	3.4429	28.956	18.944	-0.37442	3.8801	-0.40031	-0.95444	1501.5
9.32	933	78	NaN	-11.874	28.615	2.1329	-182.56	19.278	4.8282	152.8	-720.33	1154.9	-4.7877	772.85	1163.8	52.607	50.519	0	0	5.3707	0.33613	-29.355	-19.897	-5.8496	3.4598	28.955	18.938	-0.47892	3.7959	-0.40042	-0.95883	1501.5
9.33	934	78	NaN	-11.881	28.617	2.1281	-182.55	19.299	4.7463	152.77	-720.33	1154.9	-4.9888	772.8	1163.9	54.048	51.051	0	0	5.3629	0.3284	-29.355	-19.897	-5.8499	3.4861	28.96	18.956	-0.48704	3.8145	-0.39538	-0.94023	1501.5
9.34	935	78	NaN	-11.876	28.62	2.1495	-182.54	19.284	4.7497	152.68	-720.34	1154.9	-4.9326	772.83	1163.9	53.605	51.751	0	0	5.3383	0.30402	-29.355	-19.897	-5.8501	3.4829	28.961	18.942	-0.51184	3.787	-0.39356	-0.95481	1501.5
9.35	936	78	NaN	-11.878	28.619	2.1494	-182.54	19.261	4.7652	152.61	-720.36	1154.9	-4.8443	772.85	1163.8	55.085	51.533	0	0	5.2732	0.23953	-29.356	-19.898	-5.859	3.4773	28.96	18.921	-0.58575	3.7168	-0.39611	-0.97707	1501.5
9.36	937	78	NaN	-11.877	28.622	2.1329	-182.54	19.249	4.7828	152.6	-720.34	1154.9	-4.7383	772.87	1163.8	53.62	51.954	0	0	5.2112	0.17801	-29.356	-19.898	-5.8619	3.4789	28.963	18.908	-0.65075	3.6569	-0.39358	-0.99031	1501.5
9.37	938	78	NaN	-11.877	28.623	2.114	-182.53	19.246	4.7864	152.6	-720.31	1154.9	-4.6854	772.88	1163.8	53.053	51.716	0	0	5.155	0.12237	-29.356	-19.898	-5.8636	3.4874	28.965	18.905	-0.70854	3.6098	-0.39185	-0.99361	1501.5
9.38	939	78	NaN	-11.883	28.619	2.1024	-182.52	19.248	4.7732	152.59	-720.3	1154.9	-4.7044	772.87	1163.8	54.446	52.71	0	0	5.0961	0.063986	-29.356	-19.898	-5.869	3.4982	28.96	18.906	-0.7729	3.5622	-0.39568	-0.99143	1501.5
9.39	940	78	NaN	-11.891	28.611	2.0968	-182.51	19.249	4.7643	152.58	-720.32	1154.8	-4.7074	772.9	1163.8	52.945	51.234	0	0	5.0432	0.011538	-29.356	-19.897	-5.8774	3.5028	28.954	18.907	-0.8342	3.5144	-0.40174	-0.99078	1501.5
9.4	941	78	NaN	-11.895	28.614	2.0696	-182.51	19.263	4.7544	152.6	-720.27	1154.9	-4.6974	772.88	1163.8	53.898	48.463	0	0	5.0467	0.015031	-29.356	-19.898	-5.8812	3.5054	28.956	18.921	-0.83449	3.5204	-0.39984	-0.97665	1501.4
9.41	942	78	NaN	-11.896	28.608	2.0737	-182.5	19.278	4.7249	152.54	-720.27	1154.9	-4.7531	772.86	1163.8	53.751	51.64	0	0	5.0309	-0.00066482	-29.357	-19.898	-5.8825	3.5111	28.95	18.935	-0.85163	3.5104	-0.40653	-0.96299	1501.4
9.42	943	78	NaN	-11.903	28.6	2.0586	-182.5	19.278	4.7466	152.55	-720.25	1154.8	-4.6621	772.88	1163.8	52.369	49.44	0	0	4.9958	-0.035477	-29.358	-19.899	-5.8925	3.5065	28.942	18.935	-0.89668	3.471	-0.41519	-0.96397	1501.4
9.43	944	78	NaN	-11.914	28.593	2.0365	-182.51	19.272	4.7883	152.58	-720.2	1154.8	-4.5116	772.92	1163.8	54.579	50.716	0	0	4.9367	-0.094027	-29.358	-19.9	-5.9077	3.498	28.935	18.93	-0.97097	3.404	-0.42294	-0.96998	1501.4
9.44	945	78	NaN	-11.922	28.584	2.0442	-182.5	19.28	4.7758	152.53	-720.18	1154.8	-4.5201	772.93	1163.8	55.481	51.571	0	0	4.8746	-0.15565	-29.358	-19.9	-5.9173	3.5007	28.926	18.938	-1.0428	3.345	-0.43195	-0.96215	1501.4
9.45	946	78	NaN	-11.925	28.569	2.0512	-182.49	19.31	4.7254	152.5	-720.19	1154.8	-4.6585	772.86	1163.8	55.882	51.091	0	0	4.8824	-0.14789	-29.36	-19.902	-5.9162	3.515	28.913	18.966	-1.0338	3.3671	-0.4474	-0.93541	1501.3
9.46	947	78	NaN	-11.926	28.553	2.0643	-182.5	19.305	4.7312	152.45	-720.19	1154.8	-4.6334	772.89	1163.8	55.496	51.373	0	0	4.871	-0.15918	-29.362	-19.903	-5.9205	3.5081	28.897	18.961	-1.0495	3.3489	-0.46419	-0.94278	1501.3
9.47	948	78	NaN	-11.929	28.546	2.0557	-182.5	19.307	4.7309	152.47	-720.16	1154.8	-4.6281	772.87	1163.8	53.866	50	0	0	4.7798	-0.24961	-29.363	-19.904	-5.9225	3.5113	28.89	18.963	-1.1428	3.2617	-0.4724	-0.94123	1501.3
9.48	949	78	NaN	-11.934	28.541	2.0413	-182.5	19.301	4.7399	152.51	-720.14	1154.8	-4.5931	772.86	1163.8	53.86	51.416	0	0	4.7386	-0.2904	-29.362	-19.904	-5.9275	3.5105	28.886	18.957	-1.1889	3.2201	-0.47686	-0.94731	1501.3
9.49	950	78	NaN	-11.938	28.534	2.0361	-182.5	19.278	4.7704	152.53	-720.11	1154.8	-4.4919	772.91	1163.8	53.763	50.352	0	0	4.7227	-0.30622	-29.362	-19.903	-5.9349	3.4988	28.879	18.933	-1.2122	3.1925	-0.48316	-0.97026	1501.3
9.5	951	78	NaN	-11.931	28.524	2.0408	-182.51	19.256	4.8103	152.53	-720.1	1154.7	-4.3678	772.91	1163.8	53.737	50.35	0	0	4.6628	-0.36552	-29.363	-19.904	-5.9324	3.4906	28.869	18.911	-1.2696	3.1251	-0.49349	-0.9938	1501.3
9.51	952	78	NaN	-11.923	28.534	2.0655	-182.51	19.253	4.7814	152.47	-720.06	1154.7	-4.4349	772.89	1163.8	53.39	50.998	0	0	4.648	-0.38025	-29.364	-19.906	-5.9236	3.4847	28.88	18.907	-1.2757	3.1044	-0.48393	-0.99859	1501.2
9.52	953	78	NaN	-11.917	28.535	2.0736	-182.52	19.217	4.7843	152.47	-720.04	1154.7	-4.4134	772.93	1163.8	54.386	50.371	0	0	4.6932	-0.33548	-29.366	-19.908	-5.9185	3.4819	28.881	18.872	-1.2254	3.1465	-0.48495	-1.0359	1501.2
9.53	954	78	NaN	-11.914	28.534	2.0817	-182.52	19.202	4.7785	152.46	-720.04	1154.7	-4.4178	772.93	1163.8	53.672	50.433	0	0	4.7297	-0.29921	-29.367	-19.909	-5.9155	3.4762	28.88	18.856	-1.1858	3.177	-0.48698	-1.053	1501.2
9.54	955	78	NaN	-11.914	28.534	2.0931	-182.53	19.204	4.7827	152.41	-720.05	1154.7	-4.3995	772.91	1163.8	53.5	51.32	0	0	4.7544	-0.27478	-29.367	-19.909	-5.918	3.4686	28.881	18.857	-1.1636	3.1938	-0.48662	-1.0519	1501.2
9.55	956	78	NaN	-11.918	28.538	2.1016	-182.53	19.202	4.8137	152.35	-720.07	1154.7	-4.3133	772.89	1163.8	52.205	51.459	0	0	4.8047	-0.22494	-29.368	-19.91	-5.928	3.4646	28.884	18.856	-1.1233	3.2397	-0.48442	-1.0539	1501.2
9.56	957	78	NaN	-11.929	28.544	2.0938	-182.52	19.229	4.7452	152.33	-720.08	1154.7	-4.5051	772.85	1163.8	54.185	50.578	0	0	4.8631	-0.16702	-29.369	-19.911	-5.932	3.475	28.891	18.882	-1.0689	3.308	-0.47847	-1.0294	1501.2
9.57	958	78	NaN	-11.939	28.561	2.0638	-182.52	19.239	4.7501	152.36	-720.03	1154.7	-4.4991	772.83	1163.8	53.002	50.297	0	0	4.9296	-0.10104	-29.372	-19.914	-5.9411	3.4773	28.909	18.891	-1.0115	3.3763	-0.46323	-1.0228	1501.1
9.58	959	78	NaN	-11.948	28.571	2.065	-182.52	19.244	4.7629	152.29	-720.05	1154.7	-4.4603	772.83	1163.8	52.495	49.382	0	0	4.9209	-0.10968	-29.375	-19.916	-5.9543	3.4755	28.918	18.897	-1.0334	3.3658	-0.45638	-1.0194	1501.1
9.59	960	78	NaN	-11.965	28.585	2.0553	-182.52	19.256	4.7642	152.22	-720.05	1154.7	-4.4574	772.84	1163.8	53.465	51.271	0	0	4.8573	-0.17275	-29.378	-19.919	-5.9741	3.4748	28.932	18.909	-1.1168	3.302	-0.44515	-1.0104	1501.1
9.6	961	78	NaN	-11.988	28.603	2.0221	-182.52	19.267	4.762	152.19	-720.03	1154.7	-4.4706	772.84	1163.8	53.737	50.644	0	0	4.9571	-0.073825	-29.378	-19.92	-5.9972	3.4718	28.951	18.919	-1.0401	3.398	-0.4275	-1.0007	1501.1
9.61	962	78	NaN	-12	28.606	2.0063	-182.53	19.252	4.7875	152.16	-720.05	1154.7	-4.3943	772.88	1163.8	53.558	51.965	0	0	5.0614	0.029597	-29.379	-19.921	-6.0136	3.4541	28.953	18.905	-0.9522	3.4837	-0.42617	-1.016	1501.2
9.62	963	78	NaN	-12.019	28.611	1.9644	-182.53	19.262	4.7307	152.16	-720.06	1154.7	-4.5477	772.88	1163.8	52.94	50.367	0	0	5.1632	0.13048	-29.381	-19.923	-6.0272	3.4669	28.959	18.913	-0.86404	3.5974	-0.42199	-1.0099	1501.2
9.63	964	78	NaN	-12.036	28.614	1.9316	-182.53	19.272	4.7312	152.17	-720.06	1154.7	-4.5276	772.84	1163.9	52.579	50.462	0	0	5.2095	0.17635	-29.384	-19.926	-6.0444	3.4596	28.963	18.923	-0.83493	3.6359	-0.42142	-1.0035	1501.1
9.64	965	78	NaN	-12.051	28.614	1.9105	-182.54	19.268	4.7257	152.13	-720.07	1154.7	-4.5247	772.82	1163.9	55.031	50.723	0	0	5.1494	0.11677	-29.388	-19.93	-6.0605	3.4489	28.965	18.918	-0.9111	3.5656	-0.42361	-1.012	1501.1
9.65	966	78	NaN	-12.06	28.617	1.8957	-182.55	19.247	4.7337	152.07	-720.07	1154.7	-4.4911	772.86	1163.9	54.841	52.845	0	0	5.1622	0.12946	-29.39	-19.932	-6.0731	3.4337	28.968	18.896	-0.91095	3.5632	-0.42194	-1.0356	1501.1
9.66	967	78	NaN	-12.063	28.624	1.8839	-182.57	19.216	4.7814	152.06	-720.04	1154.6	-4.3505	772.91	1163.8	55.148	52.129	0	0	5.2005	0.16741	-29.391	-19.933	-6.0817	3.4099	28.975	18.865	-0.88129	3.5774	-0.41616	-1.0682	1501.2
9.67	968	78	NaN	-12.064	28.626	1.8953	-182.59	19.203	4.7855	152	-720.05	1154.6	-4.3176	772.93	1163.8	53.902	51.498	0	0	5.2357	0.20233	-29.393	-19.935	-6.0871	3.3912	28.976	18.852	-0.85146	3.5935	-0.41661	-1.0822	1501.2
9.68	969	78	NaN	-12.061	28.615	1.8933	-182.59	19.196	4.7506	152	-720.07	1154.6	-4.3944	772.91	1163.8	51.782	51.523	0	0	5.2412	0.20775	-29.395	-19.937	-6.0813	3.387	28.967	18.844	-0.84013	3.5947	-0.42784	-1.0923	1501.2
9.69	970	78	NaN	-12.064	28.614	1.8949	-182.6	19.197	4.7433	152	-720.06	1154.6	-4.4036	772.9	1163.8	53.598	51.206	0	0	5.2187	0.18544	-29.397	-19.939	-6.0833	3.3809	28.965	18.845	-0.86465	3.5663	-0.43151	-1.0935	1501.2
9.7	971	78	NaN	-12.065	28.606	1.9063	-182.61	19.204	4.7516	151.99	-720.07	1154.6	-4.3702	772.89	1163.9	53.041	51.281	0	0	5.1652	0.13243	-29.398	-19.94	-6.0859	3.3712	28.959	18.852	-0.92075	3.5037	-0.43911	-1.0877	1501.2
9.71	972	78	NaN	-12.062	28.596	1.9183	-182.62	19.207	4.7645	152	-720.07	1154.6	-4.3229	772.9	1163.9	53.804	51.338	0	0	5.0806	0.048552	-29.398	-19.94	-6.0841	3.3607	28.949	18.854	-1.0036	3.4093	-0.44875	-1.0864	1501.2
9.72	973	78	NaN	-12.057	28.604	1.9111	-182.62	19.189	4.7788	152.05	-720.02	1154.6	-4.2765	772.93	1163.8	53.483	52.225	0	0	5.1526	0.11999	-29.4	-19.942	-6.0791	3.3555	28.957	18.836	-0.92645	3.4755	-0.44255	-1.106	1501.1
9.73	974	78	NaN	-12.051	28.617	1.9623	-182.61	19.222	4.7189	151.96	-720	1154.6	-4.43	772.89	1163.9	52.778	50.201	0	0	5.2119	0.17872	-29.402	-19.943	-6.0702	3.3663	28.971	18.868	-0.85835	3.545	-0.43095	-1.0755	1501.1
9.74	975	78	NaN	-12.049	28.621	1.9735	-182.6	19.24	4.6728	151.95	-719.97	1154.6	-4.5609	772.87	1163.9	51.577	51.287	0	0	5.1873	0.15433	-29.404	-19.945	-6.0641	3.3809	28.976	18.885	-0.87688	3.5352	-0.42714	-1.0605	1501.1
9.75	976	78	NaN	-12.053	28.628	1.9754	-182.6	19.261	4.6801	151.98	-719.9	1154.6	-4.5548	772.87	1163.9	53.297	52.216	0	0	5.1837	0.15077	-29.404	-19.946	-6.0664	3.3909	28.984	18.905	-0.88269	3.5417	-0.42074	-1.0409	1501
9.76	977	78	NaN	-12.06	28.63	1.9703	-182.58	19.283	4.6928	152.02	-719.82	1154.5	-4.5363	772.88	1163.9	54.537	51.506	0	0	5.192	0.15901	-29.405	-19.947	-6.0728	3.4024	28.986	18.928	-0.8808	3.5614	-0.41873	-1.019	1500.9
9.77	978	78	NaN	-12.07	28.619	1.9572	-182.57	19.298	4.6799	152.06	-719.79	1154.5	-4.5868	772.89	1163.9	52.753	51.689	0	0	5.223	0.18975	-29.405	-19.947	-6.0794	3.4199	28.976	18.941	-0.85643	3.6096	-0.42908	-1.006	1500.9
9.78	979	78	NaN	-12.078	28.606	1.9583	-182.56	19.287	4.7727	152.08	-719.76	1154.5	-4.3531	772.95	1163.8	52.581	50.5	0	0	5.2536	0.2201	-29.406	-19.948	-6.0951	3.4251	28.962	18.931	-0.84151	3.6452	-0.44366	-1.0165	1500.9
9.79	980	78	NaN	-12.086	28.599	1.956	-182.54	19.303	4.7624	152.09	-719.71	1154.5	-4.3953	772.93	1163.8	53.525	51.194	0	0	5.2748	0.2411	-29.408	-19.95	-6.1013	3.4421	28.955	18.947	-0.82653	3.6832	-0.45266	-1.0032	1500.9
9.8	981	78	NaN	-12.098	28.59	1.9575	-182.52	19.311	4.7569	152.08	-719.66	1154.5	-4.4428	772.93	1163.9	53.225	51.125	0	0	5.3158	0.28176	-29.41	-19.952	-6.1113	3.4689	28.948	18.953	-0.79543	3.7506	-0.46166	-0.99877	1500.8
9.81	982	78	NaN	-12.108	28.581	1.9605	-182.49	19.312	4.7562	152.06	-719.61	1154.5	-4.4774	772.94	1163.9	52.664	51.849	0	0	5.3827	0.34806	-29.412	-19.954	-6.1209	3.4938	28.94	18.953	-0.7382	3.8419	-0.4717	-1.0008	1500.8
9.82	983	78	NaN	-12.118	28.567	1.962	-182.48	19.311	4.7596	152.04	-719.54	1154.4	-4.4854	772.96	1163.9	52.414	51.062	0	0	5.3946	0.35986	-29.414	-19.955	-6.1311	3.5107	28.927	18.95	-0.73646	3.8706	-0.48634	-1.0049	1500.7
9.83	984	78	NaN	-12.134	28.542	1.9596	-182.46	19.31	4.7707	152.05	-719.49	1154.4	-4.4507	772.98	1163.9	53.545	52.367	0	0	5.4049	0.37008	-29.415	-19.957	-6.1478	3.5216	28.904	18.948	-0.74288	3.8917	-0.51092	-1.0096	1500.7
9.84	985	78	NaN	-12.154	28.525	1.9521	-182.44	19.298	4.7503	152.05	-719.4	1154.4	-4.5235	773.01	1163.9	54.472	51.677	0	0	5.4541	0.41885	-29.418	-19.96	-6.1652	3.5468	28.889	18.935	-0.7111	3.9656	-0.52964	-1.0253	1500.6
9.85	986	78	NaN	-12.168	28.506	1.9397	-182.41	19.285	4.8063	152.08	-719.36	1154.4	-4.4224	773.05	1163.9	52.816	49.871	0	0	5.4941	0.45853	-29.42	-19.962	-6.1818	3.575	28.87	18.921	-0.68768	4.0335	-0.54938	-1.0408	1500.6
9.86	987	78	NaN	-12.177	28.487	1.9497	-182.41	19.282	4.821	152.05	-719.33	1154.4	-4.368	773.04	1163.9	53.673	50.054	0	0	5.5279	0.49204	-29.421	-19.962	-6.1932	3.5713	28.852	18.917	-0.66526	4.0634	-0.56806	-1.0457	1500.6
9.87	988	78	NaN	-12.182	28.473	1.9587	-182.42	19.286	4.799	152.04	-719.3	1154.4	-4.3881	773.01	1164	55.603	49.887	0	0	5.5708	0.53455	-29.422	-19.964	-6.1983	3.5608	28.84	18.919	-0.62742	4.0953	-0.58217	-1.0443	1500.5
9.88	989	78	NaN	-12.188	28.467	1.9448	-182.42	19.284	4.7832	152.09	-719.24	1154.3	-4.4329	773.02	1164	53.738	50.568	0	0	5.6203	0.58358	-29.424	-19.965	-6.2003	3.5721	28.834	18.917	-0.57998	4.1556	-0.58964	-1.0484	1500.5
9.89	990	78	NaN	-12.199	28.46	1.9362	-182.4	19.251	4.8054	152.12	-719.19	1154.3	-4.4189	773.07	1163.9	54.225	52.168	0	0	5.6693	0.63212	-29.426	-19.968	-6.211	3.5906	28.827	18.885	-0.54176	4.2227	-0.5992	-1.083	1500.5
9.9	991	78	NaN	-12.194	28.461	1.9522	-182.32	19.142	4.7639	152.09	-719.13	1154.3	-4.4889	773.39	1164	52.315	50.992	0	0	5.7382	0.70049	-29.428	-19.97	-6.2056	3.6709	28.829	18.774	-0.46733	4.3714	-0.59861	-1.1959	1500.7
9.91	992	78	NaN	-12.187	28.462	1.9547	-182.3	19.106	4.731	152.1	-719.07	1154.3	-4.5652	773.48	1164	53.516	49.96	0	0	5.8441	0.80541	-29.429	-19.97	-6.1954	3.6952	28.83	18.738	-0.35128	4.5006	-0.59824	-1.2326	1500.8
9.92	993	78	NaN	-12.175	28.461	1.9661	-182.3	19.094	4.7129	152.08	-719.04	1154.3	-4.6101	773.49	1164	53.161	51.229	0	0	5.9106	0.87132	-29.43	-19.972	-6.1816	3.6919	28.829	18.726	-0.27104	4.5633	-0.60038	-1.2456	1500.8
9.93	994	78	NaN	-12.161	28.459	1.9801	-182.31	19.083	4.7093	152.05	-719.02	1154.3	-4.6072	773.52	1164	52.726	52.388	0	0	5.9594	0.91971	-29.431	-19.973	-6.1688	3.6808	28.827	18.715	-0.20946	4.6005	-0.60353	-1.2582	1500.8
9.94	995	78	NaN	-12.155	28.457	1.9698	-182.33	19.084	4.7143	152.09	-718.98	1154.3	-4.572	773.53	1164	54.116	51.924	0	0	5.982	0.94211	-29.432	-19.973	-6.1626	3.6661	28.826	18.714	-0.1806	4.6082	-0.60539	-1.2589	1500.7
9.95	996	78	NaN	-12.14	28.453	1.9912	-182.32	19.078	4.691	152.05	-718.98	1154.3	-4.6588	773.55	1164	52.43	49.021	0	0	5.9959	0.95587	-29.432	-19.974	-6.1458	3.6728	28.822	18.708	-0.14998	4.6286	-0.60966	-1.2657	1500.8
9.96	997	78	NaN	-12.136	28.46	1.9704	-182.43	19.151	4.7112	152.1	-718.92	1154.3	-4.5734	773.37	1164	52.448	51.475	0	0	5.9501	0.91054	-29.432	-19.974	-6.1421	3.5622	28.83	18.781	-0.192	4.4727	-0.60211	-1.1925	1500.5
9.97	998	78	NaN	-12.126	28.456	1.9713	-182.48	19.196	4.6624	152.1	-718.89	1154.3	-4.7134	773.28	1164	53.606	50.593	0	0	5.9786	0.9388	-29.432	-19.974	-6.1272	3.5193	28.828	18.824	-0.14857	4.4581	-0.60458	-1.1495	1500.4
9.98	999	78	NaN	-12.117	28.446	1.9764	-182.42	19.165	4.6365	152.09	-718.89	1154.3	-4.8338	773.4	1164	54.318	50.641	0	0	6.0771	1.0364	-29.433	-19.974	-6.1142	3.5782	28.819	18.792	-0.037075	4.6147	-0.61352	-1.1826	1500.5
9.99	1000	78	NaN	-12.115	28.44	1.9668	-182.32	19.074	4.6961	152.13	-718.86	1154.3	-4.7319	773.69	1164	53.439	51.235	0	0	6.1821	1.1404	-29.434	-19.976	-6.1149	3.6824	28.812	18.701	0.067196	4.8229	-0.62154	-1.2744	1500.8
10	1001	78	NaN	-12.112	28.439	1.9733	-182.33	19.045	4.7017	152.12	-718.85	1154.3	-4.7296	773.76	1164	54.354	51.146	0	0	6.2765	1.2341	-29.436	-19.978	-6.1133	3.6712	28.811	18.673	0.16326	4.9053	-0.62517	-1.3041	1500.9
10.01	1002	78	NaN	-12.113	28.433	1.9483	-182.32	19.059	4.7515	152.23	-718.82	1154.3	-4.6473	773.78	1164	54.702	51.336	0	0	6.3437	1.3007	-29.438	-19.98	-6.1128	3.6803	28.806	18.686	0.23091	4.981	-0.63204	-1.294	1500.9
10.02	1003	78	NaN	-12.113	28.424	1.9539	-182.32	19.08	4.7179	152.25	-718.81	1154.2	-4.7936	773.8	1164.1	54.899	50.587	0	0	6.3783	1.335	-29.44	-19.982	-6.1068	3.686	28.799	18.705	0.27149	5.021	-0.64125	-1.2773	1500.9
10.03	1004	78	NaN	-12.11	28.424	1.9618	-182.39	19.159	4.6545	152.26	-718.8	1154.2	-4.9867	773.63	1164.1	53.952	49.578	0	0	6.398	1.3545	-29.443	-19.984	-6.0953	3.6281	28.801	18.782	0.30263	4.9826	-0.6418	-1.2024	1500.7
10.04	1005	78	NaN	-12.107	28.429	1.9702	-182.48	19.251	4.6369	152.27	-718.79	1154.2	-5.0392	773.43	1164.2	54.93	49.745	0	0	6.4867	1.4424	-29.445	-19.987	-6.0893	3.5415	28.807	18.873	0.39738	4.9839	-0.63793	-1.1142	1500.5
10.05	1006	78	NaN	-12.113	28.429	1.9938	-182.49	19.257	4.7188	152.26	-718.79	1154.3	-4.8601	773.49	1164.1	55.766	51.58	0	0	6.6071	1.5618	-29.448	-19.99	-6.1025	3.5166	28.806	18.88	0.50462	5.0784	-0.64196	-1.1098	1500.6
10.06	1007	78	NaN	-12.126	28.433	1.9823	-182.53	19.274	4.7265	152.37	-718.79	1154.2	-4.9321	773.53	1164.2	53.22	50.59	0	0	6.6775	1.6316	-29.451	-19.993	-6.1091	3.4908	28.813	18.894	0.56845	5.1224	-0.63781	-1.0985	1500.6
10.07	1008	78	NaN	-12.13	28.436	1.9875	-182.55	19.281	4.7714	152.41	-718.8	1154.2	-4.83	773.6	1164.2	54.593	49.869	0	0	6.7763	1.7295	-29.454	-19.995	-6.1151	3.4685	28.815	18.901	0.66115	5.1979	-0.63829	-1.094	1500.7
10.08	1009	78	NaN	-12.137	28.448	2.0019	-182.57	19.31	4.7819	152.43	-718.79	1154.2	-4.8471	773.61	1164.2	53.327	50.353	0	0	6.9102	1.8623	-29.456	-19.998	-6.1217	3.446	28.828	18.931	0.78853	5.3083	-0.62806	-1.067	1500.7
10.09	1010	78	NaN	-12.143	28.461	2.0309	-182.6	19.338	4.7971	152.4	-718.78	1154.2	-4.854	773.63	1164.2	52.794	52.275	0	0	6.988	1.9393	-29.45	-19.992	-6.1282	3.4198	28.841	18.958	0.85981	5.3591	-0.60863	-1.0334	1500.7
10.1	1011	78	NaN	-12.14	28.468	2.077	-182.64	19.339	4.8217	152.33	-718.81	1154.2	-4.8193	773.7	1164.2	52.857	51.179	0	0	7.0326	1.9836	-29.444	-19.986	-6.1294	3.3693	28.848	18.959	0.90325	5.3529	-0.5963	-1.0265	1500.8
10.11	1012	78	NaN	-12.131	28.474	2.1308	-182.78	19.312	4.7393	152.25	-718.85	1154.2	-5.1077	773.85	1164.2	53.136	51.433	0	0	6.999	1.9502	-29.444	-19.986	-6.1127	3.2415	28.854	18.933	0.88626	5.1917	-0.59067	-1.0534	1501
10.12	1013	78	NaN	-12.139	28.478	2.1386	-182.68	19.348	4.853	152.28	-718.86	1154.2	-4.776	773.78	1164.2	50.59	50.325	0	0	6.9768	1.9282	-29.445	-19.987	-6.1329	3.3264	28.857	18.969	0.84383	5.2546	-0.58855	-1.018	1500.9
10.13	1014	78	NaN	-12.141	28.489	2.1388	-182.74	19.352	4.7916	152.34	-718.82	1154.2	-5.004	773.85	1164.2	55.776	51.209	0	0	7.0015	1.9528	-29.447	-19.988	-6.1232	3.2728	28.869	18.973	0.87834	5.2256	-0.57781	-1.0156	1501
10.14	1015	78	NaN	-12.142	28.494	2.1454	-182.8	19.356	4.7556	152.38	-718.81	1154.2	-5.1399	773.9	1164.2	53.226	49.97	0	0	7.0429	1.9938	-29.447	-19.989	-6.1178	3.2257	28.874	18.976	0.92509	5.2195	-0.5734	-1.0134	1501
10.15	1016	78	NaN	-12.144	28.49	2.1556	-182.8	19.36	4.7758	152.41	-718.83	1154.2	-5.0902	773.91	1164.2	53.767	49.263	0	0	7.0957	2.0461	-29.447	-19.989	-6.1208	3.2262	28.871	18.979	0.97491	5.2723	-0.57648	-1.0099	1501.1
10.16	1017	78	NaN	-12.142	28.488	2.1591	-182.78	19.354	4.7779	152.44	-718.84	1154.2	-5.1041	773.94	1164.2	52.686	51.86	0	0	7.1141	2.0643	-29.446	-19.988	-6.1175	3.2475	28.87	18.972	0.9966	5.3118	-0.5766	-1.0158	1501.1
10.17	1018	78	NaN	-12.138	28.497	2.1693	-182.64	19.392	4.8611	152.43	-718.83	1154.3	-4.8585	773.81	1164.2	54	51.429	0	0	7.1462	2.0962	-29.445	-19.987	-6.1222	3.3728	28.878	19.011	1.0239	5.469	-0.5664	-0.97559	1500.9
10.18	1019	78	NaN	-12.138	28.504	2.1666	-182.61	19.392	4.8928	152.45	-718.81	1154.3	-4.7776	773.79	1164.2	52.895	49.472	0	0	7.2024	2.1519	-29.442	-19.984	-6.125	3.4011	28.885	19.011	1.0774	5.553	-0.55694	-0.97274	1500.9
10.19	1020	78	NaN	-12.14	28.507	2.156	-182.58	19.378	4.9	152.49	-718.8	1154.3	-4.7805	773.8	1164.2	51.352	51.246	0	0	7.2095	2.1589	-29.439	-19.981	-6.1253	3.4337	28.888	18.997	1.0842	5.5926	-0.55141	-0.98417	1500.9
10.2	1021	78	NaN	-12.14	28.509	2.1415	-182.55	19.366	4.9027	152.54	-718.8	1154.3	-4.7982	773.8	1164.2	52.655	50.19	0	0	7.2011	2.1505	-29.437	-19.979	-6.123	3.4667	28.89	18.986	1.078	5.6172	-0.5468	-0.99289	1500.9
10.21	1022	78	NaN	-12.136	28.51	2.1318	-182.53	19.377	4.8807	152.57	-718.8	1154.3	-4.8818	773.77	1164.3	52.383	49.546	0	0	7.1858	2.1354	-29.434	-19.976	-6.1142	3.4936	28.892	18.995	1.0716	5.629	-0.54262	-0.9809	1500.9
10.22	1023	78	NaN	-12.125	28.502	2.1426	-182.5	19.428	4.748	152.57	-718.84	1154.3	-5.2806	773.66	1164.3	54.204	51.429	0	0	7.1622	2.1121	-29.431	-19.973	-6.0879	3.5395	28.886	19.044	1.0744	5.6516	-0.54488	-0.92891	1500.9
10.23	1024	78	NaN	-12.124	28.511	2.1407	-182.46	19.384	4.9337	152.56	-718.85	1154.3	-4.8243	773.76	1164.2	53.457	50.537	0	0	7.099	2.0494	-29.427	-19.968	-6.1044	3.5551	28.891	19.004	0.99461	5.6045	-0.53548	-0.96434	1500.9
10.24	1025	78	NaN	-12.122	28.518	2.1367	-182.45	19.42	4.8224	152.58	-718.84	1154.3	-5.1119	773.68	1164.3	53.846	50.724	0	0	7.0556	2.0064	-29.422	-19.964	-6.0913	3.5773	28.901	19.037	0.96426	5.5837	-0.52144	-0.9269	1500.9
10.25	1026	78	NaN	-12.122	28.53	2.1365	-182.45	19.441	4.7655	152.59	-718.83	1154.3	-5.2414	773.64	1164.3	53.339	51.133	0	0	7.0308	1.9818	-29.419	-19.96	-6.0852	3.5829	28.913	19.057	0.94563	5.5647	-0.5052	-0.90374	1500.8
10.26	1027	78	NaN	-12.122	28.539	2.1352	-182.45	19.439	4.7918	152.62	-718.83	1154.3	-5.1583	773.66	1164.3	55.06	49.637	0	0	6.9512	1.9028	-29.417	-19.959	-6.0875	3.5813	28.922	19.055	0.86368	5.4841	-0.49432	-0.90312	1500.8
10.27	1028	78	NaN	-12.121	28.539	2.1311	-182.45	19.452	4.7653	152.65	-718.84	1154.3	-5.2304	773.63	1164.3	53.155	50.098	0	0	6.8666	1.819	-29.415	-19.957	-6.0828	3.5924	28.922	19.069	0.78377	5.4114	-0.49318	-0.88785	1500.8
10.28	1029	78	NaN	-12.118	28.535	2.1726	-182.45	19.47	4.773	152.59	-718.93	1154.3	-5.1899	773.63	1164.3	54.934	51.701	0	0	6.7825	1.7356	-29.414	-19.956	-6.0832	3.586	28.918	19.087	0.69933	5.3216	-0.49611	-0.86874	1500.9
10.29	1030	78	NaN	-12.116	28.544	2.1561	-182.45	19.484	4.7757	152.68	-718.9	1154.3	-5.1688	773.64	1164.3	53.528	52.101	0	0	6.6943	1.6482	-29.413	-19.955	-6.0784	3.5846	28.927	19.1	0.61582	5.2328	-0.48605	-0.85448	1500.9
10.3	1031	78	NaN	-12.112	28.554	2.1867	-182.46	19.512	4.7544	152.64	-718.91	1154.3	-5.2058	773.61	1164.4	53.643	49.939	0	0	6.5957	1.5505	-29.412	-19.954	-6.0748	3.5733	28.937	19.129	0.5209	5.1238	-0.47479	-0.82527	1500.9
10.31	1032	78	NaN	-12.111	28.564	2.2207	-182.48	19.524	4.7528	152.6	-718.92	1154.3	-5.1808	773.63	1164.4	55.089	52.146	0	0	6.4945	1.4501	-29.412	-19.953	-6.0764	3.5551	28.946	19.141	0.41805	5.0052	-0.46528	-0.81259	1500.9
10.32	1033	78	NaN	-12.115	28.57	2.2285	-182.5	19.512	4.7993	152.66	-718.92	1154.3	-5.0151	773.73	1164.3	53.685	51.629	0	0	6.3869	1.3435	-29.411	-19.953	-6.0853	3.5331	28.952	19.13	0.30159	4.8766	-0.45984	-0.82274	1501
10.33	1034	78	NaN	-12.122	28.569	2.2398	-182.52	19.52	4.8786	152.71	-718.96	1154.3	-4.7477	773.82	1164.3	54.394	51.142	0	0	6.2107	1.1688	-29.41	-19.952	-6.1003	3.5061	28.949	19.14	0.11036	4.6749	-0.46116	-0.81159	1501.1
10.34	1035	78	NaN	-12.122	28.582	2.2367	-182.51	19.566	4.7745	152.74	-718.92	1154.3	-5.0527	773.73	1164.4	52.12	50.822	0	0	6.1023	1.0614	-29.41	-19.951	-6.0876	3.5231	28.964	19.184	0.014709	4.5845	-0.44551	-0.76783	1501
10.35	1036	78	NaN	-12.128	28.588	2.2656	-182.52	19.647	4.7858	152.76	-718.94	1154.3	-5.0113	773.72	1164.4	52.509	51.354	0	0	6.0741	1.0334	-29.41	-19.952	-6.0942	3.5186	28.972	19.263	-0.020049	4.552	-0.43839	-0.68937	1501
10.36	1037	78	NaN	-12.142	28.589	2.2834	-182.51	19.724	4.8215	152.79	-718.97	1154.4	-4.9084	773.73	1164.4	52.322	51.349	0	0	6.0483	1.0079	-29.41	-19.952	-6.1112	3.517	28.975	19.338	-0.062846	4.5249	-0.43504	-0.61312	1501
10.37	1038	78	NaN	-12.153	28.592	2.2898	-182.51	19.782	4.844	152.82	-718.98	1154.4	-4.8529	773.75	1164.5	53.153	50.765	0	0	6.023	0.98279	-29.409	-19.951	-6.1234	3.5204	28.978	19.396	-0.10041	4.5032	-0.43122	-0.55499	1501.1
10.38	1039	78	NaN	-12.152	28.601	2.307	-182.5	19.851	4.8648	152.82	-718.98	1154.4	-4.8048	773.76	1164.5	52.7	50.776	0	0	6.0217	0.98144	-29.41	-19.952	-6.1244	3.5227	28.988	19.464	-0.10276	4.5042	-0.42218	-0.48747	1501.1
10.39	1040	78	NaN	-12.177	28.625	2.3514	-182.48	20.105	4.9838	152.85	-718.97	1154.4	-4.4941	773.84	1164.5	54.617	51.091	0	0	5.9984	0.9584	-29.411	-19.953	-6.1601	3.5356	29.013	19.716	-0.16168	4.494	-0.39757	-0.23625	1501.1
10.4	1041	78	NaN	-12.181	28.626	2.3569	-182.48	20.178	5.025	152.87	-718.99	1154.4	-4.3554	773.87	1164.6	54.042	51.401	0	0	5.8824	0.84344	-29.411	-19.952	-6.1688	3.5301	29.014	19.789	-0.28634	4.3736	-0.39636	-0.16306	1501.1
10.41	1042	78	NaN	-12.184	28.631	2.3862	-182.48	20.349	5.0154	152.86	-719.01	1154.4	-4.3438	773.86	1164.6	53.379	51.628	0	0	5.8414	0.80279	-29.41	-19.952	-6.173	3.5353	29.023	19.958	-0.33156	4.338	-0.38762	0.0056879	1501.2
10.42	1043	78	NaN	-12.189	28.64	2.4006	-182.47	20.527	4.9926	152.89	-719.01	1154.4	-4.3711	773.89	1164.7	55.069	51.354	0	0	5.8484	0.80974	-29.41	-19.952	-6.1755	3.5454	29.034	20.132	-0.32709	4.3552	-0.37589	0.1802	1501.2
10.43	1044	78	NaN	-12.194	28.648	2.3847	-182.46	20.657	4.9844	152.99	-719	1154.4	-4.3743	773.96	1164.8	54.356	51.097	0	0	5.838	0.79938	-29.409	-19.951	-6.1772	3.558	29.045	20.26	-0.3392	4.3574	-0.3644	0.3088	1501.3
10.44	1045	78	NaN	-12.199	28.656	2.373	-182.44	20.805	4.9998	153.09	-718.98	1154.4	-4.3379	774.01	1164.9	52.675	49.893	0	0	5.7705	0.73251	-29.408	-19.95	-6.1795	3.5797	29.056	20.405	-0.409	4.3122	-0.35229	0.45483	1501.3
10.45	1046	78	NaN	-12.207	28.66	2.3968	-182.42	21.032	5.0547	153.11	-719.04	1154.4	-4.1405	774.13	1164.9	54.821	50.157	0	0	5.6126	0.57596	-29.408	-19.95	-6.1958	3.594	29.063	20.629	-0.58322	4.17	-0.34541	0.67858	1501.5
10.46	1047	78	NaN	-12.206	28.666	2.4106	-182.4	21.198	4.997	153.12	-719.05	1154.4	-4.2678	774.25	1165	53.925	51.825	0	0	5.4901	0.4545	-29.409	-19.95	-6.1894	3.6124	29.072	20.791	-0.69932	4.0669	-0.33634	0.841	1501.6
10.47	1048	78	NaN	-12.205	28.679	2.4244	-182.41	21.38	4.9562	153.14	-719.06	1154.4	-4.3285	774.41	1165.1	54.474	49.786	0	0	5.4268	0.39176	-29.409	-19.951	-6.1865	3.6125	29.088	20.971	-0.75976	4.0042	-0.32144	1.0201	1501.8
10.48	1049	78	NaN	-12.207	28.692	2.4315	-182.42	21.53	4.9514	153.16	-719.06	1154.4	-4.291	774.55	1165.1	54.927	51.145	0	0	5.3124	0.27838	-29.409	-19.951	-6.1891	3.6021	29.102	21.12	-0.87667	3.8805	-0.30754	1.1691	1501.9
10.49	1050	78	NaN	-12.207	28.697	2.4264	-182.42	21.603	4.9579	153.2	-719.07	1154.4	-4.2458	774.63	1165.1	53.367	50.441	0	0	5.1958	0.16282	-29.409	-19.951	-6.1897	3.5949	29.108	21.192	-0.99383	3.7577	-0.3013	1.241	1502
10.5	1051	78	NaN	-12.202	28.709	2.4352	-182.44	21.769	4.9819	153.24	-719.07	1154.3	-4.1041	774.81	1165.2	53.677	49.972	0	0	5.1571	0.12443	-29.409	-19.951	-6.1896	3.5712	29.123	21.355	-1.0325	3.6957	-0.28642	1.4042	1502.2
10.51	1052	78	NaN	-12.201	28.715	2.4246	-182.46	21.864	4.9681	153.31	-719.07	1154.3	-4.081	774.98	1165.2	55.447	50.379	0	0	5.0746	0.042636	-29.409	-19.951	-6.1871	3.5554	29.13	21.449	-1.1125	3.598	-0.27952	1.4973	1502.4
10.52	1053	78	NaN	-12.202	28.721	2.4296	-182.49	21.974	4.9475	153.35	-719.08	1154.3	-4.0371	775.19	1165.3	53.434	51.503	0	0	4.9547	-0.076161	-29.409	-19.951	-6.1888	3.5214	29.139	21.556	-1.234	3.4453	-0.27053	1.6048	1502.6
10.53	1054	78	NaN	-12.199	28.726	2.4421	-182.51	22.058	4.9418	153.37	-719.09	1154.3	-3.9915	775.35	1165.3	54.401	51.76	0	0	4.949	-0.081874	-29.41	-19.951	-6.1883	3.4991	29.146	21.638	-1.2394	3.4173	-0.26387	1.6864	1502.7
10.54	1055	78	NaN	-12.197	28.726	2.4492	-182.52	22.103	4.9345	153.39	-719.09	1154.3	-3.9963	775.48	1165.4	52.878	49.162	0	0	4.9518	-0.07909	-29.41	-19.952	-6.1859	3.492	29.148	21.68	-1.2341	3.4129	-0.26177	1.7286	1502.9
10.55	1056	78	NaN	-12.207	28.722	2.442	-182.55	22.14	4.8728	153.45	-719.1	1154.3	-4.1096	775.68	1165.5	52.73	50.563	0	0	5.032	0.00040367	-29.409	-19.951	-6.1893	3.4675	29.147	21.714	-1.1573	3.4679	-0.26181	1.7638	1503.1
10.56	1057	78	NaN	-12.207	28.711	2.4641	-182.59	22.158	4.8009	153.42	-719.15	1154.3	-4.2307	775.84	1165.5	51.982	50.792	0	0	5.0918	0.0597	-29.408	-19.95	-6.1876	3.4276	29.138	21.731	-1.0957	3.4873	-0.26999	1.7804	1503.3
10.57	1058	78	NaN	-12.208	28.698	2.4518	-182.63	22.121	4.7737	153.49	-719.15	1154.3	-4.2467	776.11	1165.5	53.826	51.112	0	0	5.0847	0.052691	-29.409	-19.951	-6.1862	3.3963	29.127	21.692	-1.1015	3.449	-0.2821	1.7415	1503.6
10.58	1059	78	NaN	-12.209	28.688	2.4417	-182.65	22.071	4.7861	153.54	-719.15	1154.3	-4.185	776.34	1165.5	53.127	50.626	0	0	5.1093	0.077081	-29.408	-19.95	-6.1889	3.3722	29.118	21.642	-1.0796	3.4493	-0.29043	1.6924	1503.8
10.59	1060	78	NaN	-12.212	28.679	2.4361	-182.66	22.029	4.8005	153.56	-719.16	1154.3	-4.1425	776.52	1165.5	52.746	50.3	0	0	5.1543	0.12161	-29.407	-19.948	-6.1928	3.3602	29.109	21.599	-1.0385	3.4818	-0.29812	1.6504	1504
10.6	1061	78	NaN	-12.214	28.667	2.4287	-182.66	22.002	4.785	153.6	-719.19	1154.2	-4.1929	776.67	1165.6	53.819	50.193	0	0	5.2669	0.23331	-29.412	-19.954	-6.1923	3.362	29.097	21.571	-0.92534	3.5953	-0.31475	1.6172	1504.2
10.61	1062	78	NaN	-12.206	28.652	2.4291	-182.66	21.998	4.7676	153.62	-719.21	1154.2	-4.2497	776.8	1165.6	52.539	49.974	0	0	5.4077	0.37283	-29.418	-19.959	-6.1822	3.365	29.085	21.564	-0.7745	3.7378	-0.33265	1.605	1504.4
10.62	1063	78	NaN	-12.188	28.652	2.4279	-182.66	21.968	4.7952	153.65	-719.2	1154.2	-4.1909	776.98	1165.6	54.567	50.448	0	0	5.5799	0.54354	-29.423	-19.965	-6.166	3.3668	29.085	21.535	-0.58608	3.9103	-0.33773	1.5697	1504.5
10.63	1064	78	NaN	-12.179	28.652	2.4323	-182.65	21.952	4.7911	153.66	-719.21	1154.2	-4.2229	777.1	1165.6	55.634	52.097	0	0	5.7521	0.71425	-29.429	-19.971	-6.1555	3.3719	29.086	21.517	-0.40341	4.0861	-0.34237	1.5469	1504.7
10.64	1065	78	NaN	-12.169	28.651	2.4398	-182.65	21.944	4.8016	153.66	-719.23	1154.2	-4.2178	777.18	1165.6	55.741	52.157	0	0	5.9243	0.88495	-29.434	-19.976	-6.1466	3.3758	29.086	21.509	-0.2223	4.2608	-0.34833	1.5327	1504.8
10.65	1066	78	NaN	-12.156	28.654	2.4459	-182.64	21.935	4.8251	153.67	-719.25	1154.2	-4.1832	777.27	1165.6	54.933	51.328	0	0	6.0965	1.0557	-29.44	-19.982	-6.1351	3.3797	29.089	21.5	-0.038612	4.4354	-0.35116	1.5187	1504.9
10.66	1067	78	NaN	-12.145	28.667	2.4456	-182.64	21.92	4.8127	153.69	-719.23	1154.2	-4.2584	777.36	1165.6	53.211	51.472	0	0	6.2262	1.1842	-29.445	-19.986	-6.12	3.3891	29.103	21.485	0.10614	4.5733	-0.34195	1.4983	1504.9
10.67	1068	78	NaN	-12.139	28.679	2.4334	-182.63	21.914	4.8931	153.76	-719.23	1154.2	-4.0615	777.47	1165.6	53.51	50.741	0	0	6.2156	1.1737	-29.446	-19.988	-6.1192	3.3855	29.114	21.48	0.096432	4.5592	-0.33215	1.4916	1505
10.68	1069	78	NaN	-12.138	28.681	2.4438	-182.62	21.898	4.8781	153.75	-719.29	1154.2	-4.1489	777.57	1165.6	52.952	49.923	0	0	6.2556	1.2134	-29.446	-19.988	-6.1165	3.3996	29.116	21.463	0.13916	4.613	-0.33051	1.4752	1505.2
10.69	1070	78	NaN	-12.142	28.679	2.4449	-182.61	21.883	4.8696	153.77	-719.34	1154.2	-4.2136	777.63	1165.6	53.179	50.64	0	0	6.3263	1.2835	-29.445	-19.987	-6.1176	3.4121	29.114	21.448	0.20879	4.6956	-0.33174	1.4607	1505.3
10.7	1071	78	NaN	-12.146	28.682	2.4436	-182.61	21.869	4.8739	153.79	-719.38	1154.2	-4.2398	777.66	1165.6	53.952	50.75	0	0	6.4108	1.3672	-29.444	-19.986	-6.1199	3.4197	29.116	21.435	0.2909	4.7869	-0.32777	1.449	1505.4
10.71	1072	78	NaN	-12.148	28.695	2.443	-182.6	21.858	4.8722	153.8	-719.39	1154.2	-4.2814	777.67	1165.6	54.694	50.657	0	0	6.4953	1.4509	-29.443	-19.985	-6.1207	3.4271	29.13	21.423	0.3746	4.8781	-0.31306	1.4389	1505.4
10.72	1073	78	NaN	-12.158	28.713	2.3992	-182.59	21.854	4.8648	153.93	-719.34	1154.2	-4.3147	777.64	1165.7	54.181	53.468	0	0	6.5164	1.4719	-29.441	-19.983	-6.1238	3.4445	29.149	21.418	0.39265	4.9164	-0.29176	1.4356	1505.4
10.73	1074	78	NaN	-12.16	28.711	2.4115	-182.59	21.834	4.8488	153.89	-719.36	1154.2	-4.3611	777.66	1165.6	54.117	51.901	0	0	6.543	1.4983	-29.439	-19.981	-6.126	3.4483	29.146	21.399	0.41708	4.9466	-0.29283	1.4186	1505.4
10.74	1075	78	NaN	-12.165	28.715	2.429	-182.59	21.793	4.8187	153.82	-719.38	1154.2	-4.4349	777.64	1165.7	52.166	50.338	0	0	6.5782	1.5332	-29.437	-19.979	-6.1306	3.4461	29.15	21.358	0.44762	4.9793	-0.28681	1.3793	1505.4
10.75	1076	78	NaN	-12.176	28.715	2.4354	-182.6	21.719	4.8066	153.78	-719.4	1154.2	-4.4474	777.6	1165.7	55.14	51.358	0	0	6.556	1.5111	-29.435	-19.977	-6.1419	3.4371	29.15	21.284	0.41407	4.9483	-0.28555	1.3075	1505.4
10.76	1077	78	NaN	-12.189	28.706	2.4279	-182.6	21.61	4.8297	153.78	-719.43	1154.3	-4.3701	777.58	1165.6	52.939	50.884	0	0	6.5348	1.4901	-29.433	-19.975	-6.1586	3.4281	29.139	21.177	0.37619	4.9182	-0.29404	1.2024	1505.4
10.77	1078	78	NaN	-12.2	28.693	2.4134	-182.6	21.48	4.8808	153.78	-719.47	1154.2	-4.2443	777.58	1165.6	54.189	51.417	0	0	6.6015	1.5563	-29.43	-19.972	-6.1744	3.4272	29.124	21.048	0.42711	4.9834	-0.30615	1.076	1505.4
10.78	1079	78	NaN	-12.205	28.69	2.3854	-182.64	21.361	4.8852	153.82	-719.46	1154.2	-4.1738	777.57	1165.5	53.488	51.912	0	0	6.6641	1.6183	-29.428	-19.97	-6.1807	3.3856	29.12	20.931	0.4834	5.0039	-0.30775	0.9612	1505.4
10.79	1080	78	NaN	-12.202	28.676	2.3876	-182.65	21.137	4.8656	153.75	-719.51	1154.2	-4.2318	777.48	1165.5	53.139	50.27	0	0	6.7234	1.6771	-29.426	-19.968	-6.178	3.3698	29.105	20.708	0.54537	5.0469	-0.3214	0.74017	1505.3
10.8	1081	78	NaN	-12.202	28.674	2.3696	-182.76	20.863	4.7838	153.73	-719.52	1154.2	-4.4695	777.53	1165.5	54.465	50.994	0	0	6.7069	1.6607	-29.424	-19.966	-6.1701	3.2727	29.102	20.435	0.53683	4.9334	-0.32171	0.46898	1505.4
10.81	1082	78	NaN	-12.206	28.679	2.3548	-182.86	20.639	4.6969	153.71	-719.52	1154.2	-4.7086	777.63	1165.5	53.774	51.105	0	0	6.6259	1.5804	-29.421	-19.962	-6.166	3.1781	29.106	20.212	0.45987	4.7586	-0.31433	0.24936	1505.5
10.82	1083	78	NaN	-12.21	28.681	2.3589	-182.87	20.431	4.6804	153.64	-719.55	1154.2	-4.7176	777.63	1165.5	52.653	51.344	0	0	6.7183	1.672	-29.418	-19.96	-6.1726	3.1697	29.108	20.004	0.54572	4.8417	-0.30967	0.044021	1505.6
10.83	1084	78	NaN	-12.207	28.684	2.3299	-182.82	19.845	4.7839	153.59	-719.58	1154.2	-4.3029	777.63	1165.4	52.805	52.046	0	0	6.7647	1.718	-29.416	-19.958	-6.1867	3.1979	29.111	19.418	0.57798	4.9158	-0.30514	-0.53914	1505.6
10.84	1085	78	NaN	-12.214	28.691	2.3085	-182.87	19.486	4.7203	153.57	-719.6	1154.2	-4.3894	777.62	1165.4	54.171	52.319	0	0	6.6837	1.6377	-29.415	-19.957	-6.1916	3.1533	29.118	19.06	0.49211	4.7911	-0.29713	-0.89679	1505.6
10.85	1086	78	NaN	-12.214	28.689	2.2882	-182.93	19.1	4.5973	153.55	-719.64	1154.2	-4.6344	777.59	1165.4	53.556	50.717	0	0	6.6972	1.651	-29.414	-19.955	-6.1828	3.0991	29.115	18.674	0.51431	4.7501	-0.2986	-1.2813	1505.6
10.86	1087	78	NaN	-12.211	28.686	2.2752	-182.99	18.665	4.5074	153.51	-719.68	1154.2	-4.7774	777.58	1165.4	52.654	55.509	0	0	6.7493	1.7027	-29.412	-19.954	-6.1764	3.0428	29.112	18.24	0.57284	4.7455	-0.30049	-1.7143	1505.6
10.87	1088	78	NaN	-12.211	28.687	2.2653	-183.05	18.088	4.4068	153.45	-719.71	1154.2	-4.93	777.64	1165.4	53.486	62.694	0	1	6.7942	1.7472	-29.412	-19.953	-6.1728	2.9845	29.113	17.662	0.62135	4.7317	-0.2988	-2.2913	1505.7
10.88	1089	78	NaN	-12.216	28.691	2.2465	-183.13	17.272	4.2068	153.4	-719.76	1154.2	-5.327	777.87	1165.4	53.651	63.652	0	1	6.8294	1.7822	-29.411	-19.953	-6.1661	2.9166	29.118	16.845	0.6634	4.6987	-0.29272	-3.1074	1506.1
10.89	1090	78	NaN	-12.236	28.706	2.2178	-183.22	16.584	4.3453	153.35	-719.78	1154.2	-4.7778	777.95	1165.3	52.956	66.264	0	1	6.745	1.6985	-29.41	-19.952	-6.2087	2.8071	29.127	16.163	0.53634	4.5056	-0.28293	-3.7894	1506.1
10.9	1091	78	NaN	-12.243	28.706	2.223	-183.22	16.051	4.4175	153.24	-719.83	1154.2	-4.4967	777.98	1165.4	54.699	66.559	0	1	6.7077	1.6615	-29.41	-19.951	-6.2314	2.7901	29.13	15.626	0.47631	4.4516	-0.27959	-4.3256	1506.1
10.91	1092	78	NaN	-12.252	28.707	2.2321	-183.23	15.739	4.399	153.14	-719.87	1154.3	-4.4625	777.89	1165.4	53.475	65.977	0	1	6.7253	1.679	-29.409	-19.951	-6.2455	2.7779	29.131	15.314	0.47989	4.4568	-0.27751	-4.6362	1506.1
10.92	1093	78	NaN	-12.262	28.704	2.2293	-183.24	15.613	4.1672	153.09	-719.9	1154.3	-4.9944	777.59	1165.4	54.172	66.631	0	1	6.6887	1.6427	-29.407	-19.949	-6.2362	2.7819	29.129	15.188	0.45254	4.4246	-0.27859	-4.7607	1505.9
10.93	1094	78	NaN	-12.272	28.697	2.2092	-183.26	15.586	3.8108	153.09	-719.93	1154.3	-5.8664	777.14	1165.5	53.882	66.225	0	1	6.6384	1.5928	-29.406	-19.947	-6.2107	2.8025	29.123	15.16	0.42762	4.3953	-0.28275	-4.7873	1505.5
10.94	1095	78	NaN	-12.286	28.703	2.1797	-183.28	15.55	3.8752	153.13	-719.91	1154.3	-5.6337	776.87	1165.4	54.337	63.96	0	1	6.575	1.5299	-29.405	-19.947	-6.231	2.7713	29.127	15.126	0.344	4.3012	-0.27838	-4.8213	1505.2
10.95	1096	78	NaN	-12.302	28.703	2.1799	-183.3	15.519	3.8625	153.05	-719.93	1154.3	-5.6177	776.69	1165.3	53.004	60.117	0	1	6.5413	1.4965	-29.406	-19.948	-6.25	2.7512	29.124	15.098	0.2913	4.2478	-0.28203	-4.85	1505.1
10.96	1097	78	NaN	-12.32	28.695	2.1819	-183.31	15.523	3.8749	152.97	-719.96	1154.3	-5.5827	776.58	1165.3	54.421	60.569	0	1	6.5244	1.4798	-29.407	-19.949	-6.2724	2.7414	29.113	15.105	0.25196	4.2212	-0.29437	-4.8436	1505
10.97	1098	78	NaN	-12.337	28.687	2.1815	-183.3	15.578	3.8634	152.9	-719.99	1154.3	-5.6464	776.45	1165.2	53.273	61.573	0	1	6.4874	1.4431	-29.408	-19.95	-6.289	2.746	29.103	15.162	0.19843	4.1892	-0.30524	-4.7875	1504.9
10.98	1099	78	NaN	-12.353	28.682	2.1779	-183.29	15.681	3.91	152.85	-719.99	1154.3	-5.559	776.33	1165.1	54.637	61.987	0	1	6.4386	1.3947	-29.408	-19.95	-6.3092	2.749	29.095	15.269	0.12935	4.1437	-0.31272	-4.6811	1504.7
10.99	1100	78	NaN	-12.368	28.681	2.1711	-183.28	15.827	4.1553	152.79	-719.96	1154.3	-4.9141	776.24	1165	54.887	56.889	0	1	6.435	1.3912	-29.408	-19.949	-6.3512	2.7323	29.087	15.421	0.083853	4.1235	-0.32044	-4.5283	1504.5
11	1101	78	NaN	-12.382	28.665	2.1552	-183.22	16.049	4.5482	152.76	-719.95	1154.3	-3.8783	776.13	1164.9	54.55	51.692	0	1	6.4187	1.375	-29.407	-19.949	-6.4046	2.7542	29.069	15.645	0.014125	4.1293	-0.3386	-4.3039	1504.3
11.01	1102	78	NaN	-12.397	28.658	2.1444	-183.2	16.227	4.5405	152.73	-719.94	1154.3	-3.9433	775.96	1164.9	54.612	56.778	0	1	6.3834	1.3401	-29.408	-19.949	-6.4182	2.7746	29.061	15.824	-0.034786	4.1146	-0.34685	-4.1258	1504.1
11.02	1103	78	NaN	-12.41	28.651	2.1168	-183.21	16.378	4.5327	152.77	-719.9	1154.3	-3.9977	775.85	1164.8	53.138	57.174	0	1	6.3343	1.2913	-29.408	-19.95	-6.4264	2.778	29.053	15.976	-0.092143	4.0693	-0.35509	-3.9739	1504
11.03	1104	78	NaN	-12.419	28.644	2.1011	-183.22	16.556	4.4198	152.76	-719.87	1154.3	-4.3386	775.68	1164.8	53.622	57.898	0	1	6.2895	1.247	-29.409	-19.951	-6.4218	2.7749	29.044	16.156	-0.13227	4.0219	-0.36466	-3.7951	1503.8
11.04	1105	78	NaN	-12.427	28.639	2.1058	-183.2	16.787	4.2177	152.7	-719.85	1154.3	-4.9687	775.39	1164.7	55.994	58.001	0	1	6.2811	1.2386	-29.409	-19.951	-6.4077	2.8199	29.037	16.388	-0.12658	4.0586	-0.37202	-3.5625	1503.6
11.05	1106	78	NaN	-12.439	28.641	2.0868	-182.99	17.042	4.3189	152.71	-719.8	1154.3	-4.9069	775.01	1164.8	54.301	57.941	0	1	6.2673	1.225	-29.409	-19.951	-6.4194	3.0288	29.041	16.643	-0.15204	4.2538	-0.36894	-3.3085	1503.1
11.06	1107	78	NaN	-12.449	28.642	2.0867	-183	17.198	4.3377	152.67	-719.75	1154.3	-4.9125	774.89	1164.8	53.19	54.654	0	1	6.225	1.183	-29.41	-19.951	-6.4309	3.0228	29.042	16.799	-0.2059	4.2058	-0.36776	-3.1528	1503
11.07	1108	78	NaN	-12.456	28.631	2.0826	-183	17.338	4.3775	152.65	-719.74	1154.3	-4.8591	774.78	1164.8	53.81	60.66	0	1	6.1826	1.141	-29.41	-19.952	-6.4395	3.0153	29.032	16.937	-0.25687	4.1563	-0.37763	-3.0151	1502.8
11.08	1109	78	NaN	-12.46	28.619	2.0837	-183.01	17.487	4.4093	152.61	-719.73	1154.3	-4.8441	774.66	1164.8	54.748	68.089	0	1	6.1403	1.099	-29.411	-19.952	-6.4451	3.0023	29.022	17.084	-0.30482	4.1014	-0.38846	-2.8683	1502.7
11.09	1110	78	NaN	-12.464	28.612	2.0837	-183.03	17.603	4.4244	152.59	-719.7	1154.2	-4.8632	774.57	1164.9	55.072	69.292	0	1	6.0848	1.044	-29.412	-19.954	-6.4493	2.9895	29.018	17.198	-0.36445	4.0335	-0.39455	-2.7564	1502.6
11.1	1111	78	NaN	-12.47	28.614	2.0701	-183.03	17.636	4.4183	152.62	-719.65	1154.2	-4.8914	774.55	1164.9	53.209	69.54	0	1	6.0262	0.98594	-29.415	-19.956	-6.4523	2.9853	29.02	17.23	-0.42606	3.9713	-0.39474	-2.7262	1502.5
11.11	1112	78	NaN	-12.472	28.6	2.0471	-183.05	17.742	4.3286	152.66	-719.6	1154.2	-5.1542	774.41	1165	56.026	70.092	0	1	5.9629	0.92316	-29.418	-19.96	-6.4419	2.9793	29.01	17.333	-0.47909	3.9025	-0.40788	-2.6268	1502.4
11.12	1113	78	NaN	-12.471	28.591	2.0725	-183.07	17.753	4.3763	152.55	-719.59	1154.2	-5.0256	774.43	1165	54.987	70.069	0	1	5.9591	0.91947	-29.421	-19.962	-6.4499	2.9467	29.001	17.343	-0.49079	3.8661	-0.41972	-2.6189	1502.3
11.13	1114	78	NaN	-12.47	28.586	2.0769	-183.1	17.776	4.3608	152.51	-719.55	1154.2	-5.0662	774.44	1165	54.17	70.449	0	1	5.9789	0.93906	-29.423	-19.965	-6.4486	2.9245	28.998	17.365	-0.46965	3.8635	-0.42588	-2.5998	1502.3
11.14	1115	78	NaN	-12.47	28.582	2.0662	-183.12	17.805	4.3125	152.53	-719.5	1154.2	-5.1828	774.45	1165.1	53.559	71.345	0	1	6.0583	1.0177	-29.428	-19.97	-6.4433	2.9077	28.995	17.392	-0.38503	3.9254	-0.43308	-2.5778	1502.3
11.15	1116	78	NaN	-12.472	28.576	2.0551	-183.14	17.831	4.2763	152.54	-719.47	1154.2	-5.2518	774.48	1165.1	54.291	72.621	0	1	6.1623	1.1208	-29.433	-19.975	-6.4424	2.8918	28.991	17.417	-0.28009	4.0126	-0.44293	-2.5587	1502.3
11.16	1117	78	NaN	-12.479	28.572	2.0515	-183.15	17.873	4.2563	152.53	-719.44	1154.2	-5.2828	774.45	1165.1	54.108	73.05	0	1	6.2662	1.2239	-29.439	-19.981	-6.4485	2.8839	28.987	17.458	-0.18221	4.1078	-0.45181	-2.5222	1502.2
11.17	1118	78	NaN	-12.491	28.565	2.0384	-183.17	17.929	4.2368	152.54	-719.41	1154.2	-5.2986	774.52	1165.1	55.225	69.775	0	1	6.3702	1.327	-29.444	-19.986	-6.4603	2.8572	28.981	17.513	-0.090099	4.1842	-0.46387	-2.4734	1502.3
11.18	1119	78	NaN	-12.496	28.558	2.0484	-183.18	17.96	4.1992	152.5	-719.42	1154.2	-5.3989	774.53	1165.1	56.433	65.474	0	1	6.4742	1.43	-29.45	-19.992	-6.4625	2.853	28.974	17.544	0.011655	4.283	-0.47606	-2.4481	1502.3
11.19	1120	78	NaN	-12.485	28.531	2.1593	-183.19	17.994	4.1835	152.26	-719.6	1154.3	-5.4084	774.57	1165.1	54.537	63.328	0	1	6.5782	1.5331	-29.455	-19.997	-6.4611	2.834	28.942	17.583	0.11712	4.3671	-0.51361	-2.4139	1502.5
11.2	1121	78	NaN	-12.474	28.5	2.2817	-183.21	18.037	4.1896	152	-719.81	1154.5	-5.3297	774.66	1165.1	53.885	62.834	0	1	6.6822	1.6362	-29.461	-20.003	-6.4639	2.8003	28.905	17.632	0.21827	4.4364	-0.55588	-2.3703	1502.8
11.21	1122	78	NaN	-12.482	28.492	2.2897	-183.27	18.083	4.1895	151.96	-719.82	1154.5	-5.2362	774.76	1165	55.13	59.845	0	1	6.7861	1.7393	-29.466	-20.008	-6.4775	2.7321	28.895	17.68	0.30863	4.4714	-0.57092	-2.3283	1502.9
11.22	1123	78	NaN	-12.496	28.484	2.2888	-183.58	18.146	4.13	151.95	-719.84	1154.4	-5.0696	774.79	1165	54.133	57.533	0	1	6.8442	1.7968	-29.471	-20.013	-6.4989	2.4142	28.886	17.744	0.34524	4.211	-0.58463	-2.2686	1502.9
11.23	1124	78	NaN	-12.495	28.48	2.2826	-183.63	18.191	4.0944	151.96	-719.82	1154.4	-5.0765	774.83	1165	54.454	57.911	0	1	6.7643	1.7176	-29.474	-20.015	-6.4968	2.3725	28.882	17.789	0.26752	4.0901	-0.59171	-2.2267	1502.9
11.24	1125	78	NaN	-12.497	28.477	2.2821	-183.64	18.239	4.0552	151.95	-719.83	1154.4	-5.12	774.85	1165	54.623	54.674	0	1	6.6845	1.6385	-29.476	-20.018	-6.4981	2.363	28.88	17.836	0.18639	4.0015	-0.59664	-2.182	1502.9
11.25	1126	78	NaN	-12.501	28.475	2.2859	-183.65	18.288	4.0172	151.94	-719.85	1154.4	-5.1506	774.83	1165	53.689	51.249	0	1	6.6047	1.5594	-29.479	-20.021	-6.5009	2.3515	28.878	17.885	0.10376	3.9109	-0.60085	-2.1362	1503
11.26	1127	78	NaN	-12.503	28.472	2.287	-183.66	18.334	3.9647	151.94	-719.86	1154.4	-5.1946	774.8	1165	53.291	53.328	0	1	6.5249	1.4803	-29.482	-20.024	-6.5014	2.337	28.876	17.93	0.023489	3.8173	-0.60598	-2.0933	1502.9
11.27	1128	78	NaN	-12.507	28.467	2.2745	-183.68	18.373	3.8553	151.98	-719.87	1154.4	-5.3484	774.77	1165	53.409	54.178	0	1	6.4197	1.376	-29.485	-20.027	-6.4986	2.3261	28.871	17.969	-0.078858	3.7021	-0.61454	-2.0579	1502.9
11.28	1129	78	NaN	-12.499	28.459	2.2851	-183.7	18.354	3.8285	151.96	-719.94	1154.4	-5.2258	774.82	1165	53.487	55.177	0	1	6.2792	1.2367	-29.489	-20.031	-6.4966	2.2991	28.862	17.951	-0.21736	3.5359	-0.62709	-2.0802	1503
11.29	1130	78	NaN	-12.495	28.463	2.2916	-183.71	18.355	3.7605	151.94	-719.95	1154.4	-5.2637	774.8	1165	55.114	55.78	0	1	6.2356	1.1935	-29.492	-20.034	-6.4907	2.294	28.866	17.952	-0.25508	3.4875	-0.6262	-2.0816	1503
11.3	1131	78	NaN	-12.491	28.465	2.2928	-183.58	18.326	3.7498	151.95	-719.98	1154.4	-5.2212	774.82	1164.9	55.449	54.159	0	1	6.2159	1.174	-29.494	-20.036	-6.4885	2.426	28.867	17.925	-0.27257	3.6	-0.62709	-2.1108	1503.1
11.31	1132	78	NaN	-12.486	28.47	2.2917	-183.43	18.284	3.7576	151.97	-720	1154.4	-5.1326	774.86	1164.9	52.537	52.699	0	1	6.1758	1.1342	-29.498	-20.04	-6.4865	2.5661	28.87	17.884	-0.31065	3.7003	-0.62799	-2.1555	1503.1
11.32	1133	78	NaN	-12.478	28.483	2.2911	-183.48	18.263	3.6989	151.98	-719.98	1154.4	-5.1047	774.83	1164.8	54.384	51.541	0	1	6.1215	1.0804	-29.502	-20.044	-6.4787	2.5158	28.881	17.865	-0.35726	3.5961	-0.62088	-2.1781	1503.1
11.33	1134	78	NaN	-12.468	28.486	2.2831	-183.77	18.275	3.5515	152.02	-720.03	1154.4	-5.0252	774.71	1164.8	54.52	51.62	0	1	6.026	0.98578	-29.504	-20.046	-6.4703	2.2266	28.883	17.877	-0.4443	3.2124	-0.62106	-2.1686	1503
11.34	1135	78	NaN	-12.497	28.527	2.0865	-183.84	18.274	3.4337	152.48	-719.77	1154.2	-5.0038	774.65	1164.8	53.034	50.769	0	1	5.9528	0.91316	-29.507	-20.049	-6.4816	2.1746	28.93	17.872	-0.52879	3.0877	-0.57749	-2.1765	1502.7
11.35	1136	78	NaN	-12.509	28.546	2.0043	-183.89	18.271	3.338	152.68	-719.7	1154.1	-4.9869	774.64	1164.7	53.022	51.14	0	1	5.8965	0.85735	-29.51	-20.052	-6.4855	2.1326	28.948	17.868	-0.58899	2.9899	-0.56196	-2.1844	1502.7
11.36	1137	78	NaN	-12.496	28.534	2.1128	-183.95	18.278	3.2631	152.46	-719.9	1154.2	-4.9215	774.64	1164.7	51.65	50.544	0	1	5.7895	0.75133	-29.515	-20.056	-6.4845	2.0648	28.931	17.88	-0.69493	2.8162	-0.58324	-2.1762	1502.8
11.37	1138	78	NaN	-12.483	28.527	2.2469	-184.01	18.308	3.1898	152.16	-720.13	1154.4	-4.7712	774.6	1164.6	52.671	49.05	0	1	5.6829	0.64565	-29.517	-20.059	-6.489	1.9831	28.918	17.917	-0.80605	2.6288	-0.59943	-2.142	1503
11.38	1139	78	NaN	-12.515	28.588	2.0454	-184.08	18.371	3.0734	152.62	-719.85	1154.2	-4.5622	774.49	1164.6	54.615	50.284	0	1	5.5815	0.54516	-29.517	-20.059	-6.5105	1.9285	28.983	17.976	-0.92894	2.4737	-0.53427	-2.0836	1502.6
11.39	1140	78	NaN	-12.511	28.611	2.0603	-184.14	18.464	2.7466	152.59	-719.87	1154.2	-5.2048	774.3	1164.7	54.058	50.471	0	1	5.4661	0.43072	-29.518	-20.06	-6.4829	1.8901	29.011	18.065	-1.0168	2.3208	-0.50736	-1.9951	1502.5
11.4	1141	78	NaN	-12.511	28.627	2.0688	-184.2	18.498	2.6729	152.58	-719.9	1154.3	-5.0079	774.24	1164.6	56.901	52.611	0	1	5.3222	0.28813	-29.521	-20.063	-6.49	1.8229	29.023	18.103	-1.1678	2.111	-0.49789	-1.9598	1502.5
11.41	1142	78	NaN	-12.517	28.643	2.0738	-184.26	18.535	2.5901	152.59	-719.94	1154.3	-4.7271	774.18	1164.5	53.97	51.952	0	1	5.2385	0.20508	-29.522	-20.064	-6.5068	1.7549	29.034	18.144	-1.2683	1.9599	-0.48824	-1.9205	1502.4
11.42	1143	78	NaN	-12.523	28.658	2.0776	-184.31	18.572	2.4833	152.6	-719.99	1154.3	-4.5069	774.12	1164.5	53.747	51.546	0	1	5.167	0.13427	-29.524	-20.066	-6.5203	1.6889	29.046	18.185	-1.3533	1.8232	-0.47815	-1.8809	1502.4
11.43	1144	78	NaN	-12.521	28.671	2.0779	-184.37	18.592	2.4127	152.61	-720.03	1154.3	-4.2722	774.09	1164.4	52.518	50.375	0	1	4.9898	-0.041452	-29.526	-20.067	-6.5272	1.6218	29.055	18.208	-1.5374	1.5804	-0.47014	-1.8598	1502.4
11.44	1145	78	NaN	-12.525	28.69	2.0575	-184.42	18.601	2.3613	152.65	-720.02	1154.3	-4.0335	774.09	1164.3	52.52	50.139	0	1	4.8728	-0.15735	-29.527	-20.069	-6.5383	1.5638	29.071	18.22	-1.6655	1.4064	-0.45576	-1.849	1502.3
11.45	1146	78	NaN	-12.531	28.702	2.0513	-184.48	18.63	2.3319	152.67	-720.04	1154.3	-3.6162	773.98	1164.2	53.298	51.211	0	1	4.8165	-0.21322	-29.529	-20.07	-6.5589	1.4941	29.08	18.252	-1.7425	1.2808	-0.44909	-1.8183	1502.2
11.46	1147	78	NaN	-12.537	28.706	2.0588	-184.51	18.669	2.26	152.64	-720.07	1154.3	-3.456	773.83	1164.2	53.094	50.685	0	1	4.6932	-0.3354	-29.526	-20.067	-6.5716	1.4529	29.082	18.292	-1.8784	1.1175	-0.44334	-1.7749	1502.1
11.47	1148	78	NaN	-12.542	28.705	2.0561	-184.54	18.686	2.1929	152.64	-720.1	1154.3	-3.3117	773.67	1164.2	53.301	53.927	0	1	4.5616	-0.46591	-29.522	-20.063	-6.5815	1.4213	29.082	18.31	-2.02	0.95542	-0.44006	-1.7537	1501.9
11.48	1149	78	NaN	-12.545	28.702	2.0459	-184.56	18.675	2.1475	152.66	-720.12	1154.3	-3.099	773.5	1164.1	53.855	50.8	0	1	4.4299	-0.59642	-29.518	-20.06	-6.592	1.3947	29.078	18.299	-2.1621	0.79825	-0.44034	-1.7604	1501.8
11.49	1150	78	NaN	-12.548	28.694	2.0558	-184.56	18.661	2.095	152.61	-720.16	1154.3	-2.981	773.29	1164.1	53.99	52.711	0	1	4.2982	-0.72694	-29.514	-20.056	-6.6006	1.3895	29.068	18.287	-2.3023	0.66255	-0.44607	-1.7689	1501.6
11.5	1151	78	NaN	-12.545	28.701	2.0355	-184.54	18.707	1.9565	152.66	-720.12	1154.3	-3.3651	773.08	1164.2	53.106	49.809	0	1	4.1666	-0.85745	-29.51	-20.052	-6.5793	1.4297	29.081	18.327	-2.4127	0.57222	-0.42954	-1.7251	1501.4
11.51	1152	78	NaN	-12.543	28.691	2.0258	-184.53	18.643	1.9294	152.67	-720.13	1154.3	-3.2785	772.91	1164.2	54.4	50.397	0	1	4.0349	-0.98796	-29.507	-20.048	-6.5803	1.4317	29.069	18.264	-2.5454	0.44377	-0.43706	-1.7843	1501.2
11.52	1153	78	NaN	-12.541	28.683	2.0215	-184.53	18.59	1.9073	152.66	-720.14	1154.2	-3.1947	772.73	1164.1	54.105	51.19	0	1	3.907	-1.1147	-29.503	-20.044	-6.5808	1.4276	29.061	18.212	-2.6738	0.31288	-0.44119	-1.8328	1501
11.53	1154	78	NaN	-12.537	28.677	2.0203	-184.53	18.542	1.8598	152.65	-720.14	1154.2	-3.2035	772.51	1164.1	54.971	50.042	0	1	3.8788	-1.1427	-29.496	-20.038	-6.5759	1.4327	29.054	18.165	-2.6971	0.29	-0.44187	-1.8734	1500.8
11.54	1155	78	NaN	-12.53	28.665	2.0203	-184.51	18.466	1.8125	152.63	-720.14	1154.2	-3.1958	772.28	1164.1	52.962	50.054	0	1	3.8034	-1.2174	-29.492	-20.034	-6.5692	1.4466	29.041	18.09	-2.7658	0.22911	-0.45073	-1.9436	1500.6
11.55	1156	78	NaN	-12.519	28.662	2.0195	-184.51	18.367	1.8749	152.61	-720.12	1154.2	-2.8761	772.23	1163.9	51.896	51.214	0	1	3.6656	-1.354	-29.491	-20.033	-6.5712	1.44	29.033	17.995	-2.9055	0.085946	-0.45839	-2.0378	1500.5
11.56	1157	78	NaN	-12.514	28.652	2.0064	-184.5	18.298	1.9239	152.63	-720.09	1154.2	-2.6738	772.08	1163.9	53.81	50.432	0	1	3.5861	-1.4329	-29.491	-20.032	-6.5725	1.4439	29.021	17.928	-2.9864	0.011028	-0.4699	-2.1042	1500.3
11.57	1158	78	NaN	-12.505	28.646	2.0062	-184.48	18.243	1.924	152.62	-720.07	1154.2	-2.623	771.89	1163.8	53.803	50.568	0	1	3.5896	-1.4294	-29.49	-20.032	-6.5647	1.4588	29.014	17.876	-2.975	0.029405	-0.47572	-2.1559	1500
11.58	1159	78	NaN	-12.489	28.637	2.0063	-184.45	18.161	1.9785	152.62	-720.03	1154.2	-2.4518	771.68	1163.7	53.119	52.118	0	1	3.7286	-1.2916	-29.489	-20.031	-6.5539	1.4878	29.002	17.795	-2.8253	0.19626	-0.48699	-2.2355	1499.8
11.59	1160	78	NaN	-12.471	28.621	2.0111	-184.41	18.069	2.0663	152.61	-720	1154.1	-2.1993	771.47	1163.6	54.221	51.224	0	1	3.8868	-1.1348	-29.488	-20.03	-6.5447	1.5187	28.984	17.706	-2.6579	0.38391	-0.50397	-2.3231	1499.5
11.6	1161	78	NaN	-12.46	28.607	2.0373	-184.39	18.036	2.0666	152.56	-719.99	1154.1	-2.1578	771.3	1163.6	53.456	50.011	0	1	3.9817	-1.0407	-29.485	-20.026	-6.5369	1.5302	28.968	17.675	-2.5552	0.48951	-0.51646	-2.3513	1499.3
11.61	1162	78	NaN	-12.433	28.592	2.0397	-184.37	18.005	2.0932	152.57	-719.91	1154.1	-2.0921	771.01	1163.6	52.283	51.644	0	1	4.042	-0.98096	-29.482	-20.024	-6.5109	1.5513	28.952	17.645	-2.4689	0.57034	-0.53013	-2.3791	1498.9
11.62	1163	78	NaN	-12.413	28.572	2.0432	-184.36	17.987	2.1022	152.59	-719.86	1154.1	-2.0893	770.82	1163.6	54.75	53.394	0	1	4.0772	-0.94604	-29.481	-20.023	-6.489	1.566	28.932	17.627	-2.4118	0.61993	-0.54874	-2.3952	1498.7
11.63	1164	78	NaN	-12.386	28.531	2.0603	-184.35	17.973	2.1355	152.58	-719.82	1154.2	-2.045	770.57	1163.5	54.059	50.668	0	1	3.9551	-1.067	-29.469	-20.011	-6.4632	1.5723	28.889	17.616	-2.5081	0.50527	-0.58098	-2.3952	1498.4
11.64	1165	78	NaN	-12.339	28.458	2.174	-184.36	17.951	2.1764	152.38	-719.9	1154.3	-1.9891	770.32	1163.5	54.673	50.895	0	1	3.8282	-1.1929	-29.458	-20	-6.4248	1.559	28.808	17.601	-2.5966	0.3661	-0.64992	-2.3987	1498.2
11.65	1166	78	NaN	-12.275	28.363	2.3705	-184.37	17.916	2.2017	152.01	-720.1	1154.6	-1.9715	770.16	1163.5	54.039	54.268	0	1	3.9883	-1.0342	-29.454	-19.996	-6.3762	1.5294	28.703	17.576	-2.388	0.49518	-0.75134	-2.42	1498.2
11.66	1167	78	NaN	-12.251	28.307	2.3622	-184.38	17.883	2.2158	152.08	-720.01	1154.7	-1.9936	770.05	1163.5	53.38	52.571	0	1	4.0851	-0.9382	-29.451	-19.993	-6.3472	1.5265	28.642	17.548	-2.2621	0.58832	-0.80926	-2.4443	1498
11.67	1168	78	NaN	-12.211	28.22	2.3825	-184.42	17.861	2.267	152.12	-719.93	1154.9	-1.8742	769.94	1163.5	53.846	52.06	0	1	4.0394	-0.98356	-29.447	-19.989	-6.3102	1.4821	28.549	17.532	-2.2708	0.49854	-0.89782	-2.4565	1497.8
11.68	1169	78	NaN	-12.181	28.112	2.4118	-184.45	17.854	2.2736	152.15	-719.83	1155	-1.8939	769.82	1163.5	53.108	52.798	0	1	4.1046	-0.91886	-29.443	-19.985	-6.2766	1.4501	28.437	17.529	-2.1719	0.53123	-1.0066	-2.4556	1497.6
11.69	1170	78	NaN	-12.152	27.918	2.4227	-184.5	17.857	2.2769	152.37	-719.66	1155.2	-1.9224	769.67	1163.6	53.839	50.861	0	1	4.1895	-0.83476	-29.44	-19.981	-6.2374	1.4153	28.238	17.536	-2.0479	0.58052	-1.2011	-2.4455	1497.3
11.7	1171	78	NaN	-12.124	27.7	2.4233	-184.55	17.856	2.2987	152.67	-719.49	1155.3	-1.8864	769.54	1163.6	54.738	52.616	0	1	4.123	-0.90068	-29.437	-19.978	-6.1984	1.3809	28.017	17.539	-2.0754	0.48024	-1.4194	-2.4394	1497.1
11.71	1172	78	NaN	-12.098	27.56	2.4582	-184.57	17.839	2.3361	152.78	-719.37	1155.4	-1.7916	769.5	1163.6	60.375	59.05	1	1	4.0995	-0.92391	-29.434	-19.975	-6.1702	1.3578	27.874	17.525	-2.0707	0.43389	-1.5595	-2.4501	1496.9
11.72	1173	78	NaN	-12.035	27.038	2.6395	-184.67	17.83	2.3589	153.06	-718.93	1155.6	-1.7474	769.38	1163.7	64.832	62.213	1	1	4.1194	-0.90421	-29.43	-19.972	-6.0969	1.2727	27.346	17.522	-1.9775	0.36849	-2.0846	-2.4502	1496.4
11.73	1174	78	NaN	-11.997	26.819	2.7744	-184.68	17.844	2.3518	152.99	-718.82	1155.7	-1.7743	769.27	1163.7	66.771	64.958	1	1	4.0696	-0.95362	-29.421	-19.963	-6.0591	1.2528	27.125	17.538	-1.9895	0.29921	-2.2957	-2.4248	1496.1
11.74	1175	78	NaN	-11.955	26.27	3.1198	-184.72	17.812	2.3488	152.58	-719.08	1155.7	-1.7512	769.23	1163.7	70.675	66.136	1	1	3.9501	-1.072	-29.405	-19.946	-6.0352	1.1983	26.577	17.505	-2.0851	0.12623	-2.8278	-2.441	1496.3
11.75	1176	78	NaN	-11.964	25.524	3.4658	-184.76	17.746	2.3663	152.29	-719.37	1155.6	-1.6623	769.27	1163.8	71.453	64.996	1	1	3.5555	-1.4632	-29.385	-19.927	-6.0598	1.1417	25.836	17.434	-2.5042	-0.32147	-3.5492	-2.4931	1496.6
11.76	1177	78	NaN	-12.044	24.86	3.6179	-184.78	17.688	2.3904	152.4	-719.46	1155.4	-1.5621	769.35	1163.8	72.436	61.902	1	1	3.2636	-1.7525	-29.371	-19.913	-6.1398	1.1209	25.181	17.367	-2.8762	-0.63163	-4.1896	-2.5459	1496.8
11.77	1178	78	NaN	-12.11	24.435	3.6625	-184.8	17.703	2.3555	152.56	-719.61	1155.2	-1.5896	769.33	1163.9	72.213	55.565	1	1	3.3338	-1.683	-29.369	-19.911	-6.1998	1.1151	24.767	17.372	-2.866	-0.56783	-4.6019	-2.539	1496.9
11.78	1179	78	NaN	-12.131	24.246	3.6595	-184.8	17.734	2.3216	152.67	-719.72	1155.1	-1.6494	769.28	1163.9	72.23	52.725	1	1	3.3414	-1.6754	-29.368	-19.91	-6.2142	1.1148	24.585	17.395	-2.8728	-0.56058	-4.7835	-2.5145	1497
11.79	1180	78	NaN	-12.201	24.058	3.6247	-184.83	17.77	2.3224	152.77	-719.74	1154.9	-1.517	769.27	1164	72.009	49.84	1	1	3.3216	-1.6951	-29.368	-19.91	-6.2858	1.0832	24.407	17.42	-2.9642	-0.61189	-4.961	-2.4897	1497
11.8	1181	78	NaN	-12.246	24.048	3.6715	-184.86	17.785	2.3408	152.54	-719.72	1154.8	-1.3372	769.29	1164.1	73.411	52.951	1	1	3.3922	-1.6251	-29.366	-19.908	-6.3465	1.0373	24.402	17.43	-2.9544	-0.58784	-4.9638	-2.4772	1497
11.81	1182	78	NaN	-12.255	24.261	3.8045	-184.9	17.799	2.3363	151.96	-719.7	1154.9	-1.2109	769.32	1164.1	73.319	54.376	1	1	3.461	-1.5569	-29.364	-19.905	-6.3821	0.97431	24.613	17.447	-2.9211	-0.58258	-4.7504	-2.4581	1496.9
11.82	1183	78	NaN	-12.267	24.621	3.927	-184.96	17.848	2.2714	151.31	-719.74	1155.1	-1.1743	769.29	1164.2	73.664	55.998	1	1	3.4892	-1.529	-29.36	-19.901	-6.4203	0.88463	24.968	17.501	-2.9311	-0.64433	-4.3918	-2.4005	1496.8
11.83	1184	78	NaN	-12.328	24.96	3.7931	-185.03	17.862	2.212	151.35	-720.06	1155.3	-1.1452	769.33	1164.2	75.137	64.985	1	1	3.5188	-1.4996	-29.356	-19.897	-6.4818	0.81547	25.302	17.519	-2.9631	-0.68414	-4.0532	-2.3779	1497.2
11.84	1185	78	NaN	-12.346	25.08	3.7066	-185.07	17.869	2.2247	151.47	-720.28	1155.3	-1.0356	769.35	1164.2	75.603	65.446	1	1	3.5503	-1.4684	-29.352	-19.893	-6.5002	0.78047	25.421	17.528	-2.9499	-0.68789	-3.9309	-2.3651	1497.4
11.85	1186	78	NaN	-12.364	25.217	3.5946	-185.12	17.871	2.2021	151.65	-720.72	1155.4	-0.99071	769.39	1164.2	74.55	64.75	1	1	3.5192	-1.4992	-29.344	-19.886	-6.5147	0.72981	25.554	17.534	-2.9955	-0.76938	-3.7903	-2.3522	1497.9
11.86	1187	78	NaN	-12.392	25.461	3.4489	-185.2	17.89	2.1753	151.91	-721.3	1155.6	-0.90861	769.42	1164.2	73.778	64.791	1	1	3.4642	-1.5537	-29.338	-19.879	-6.5393	0.65169	25.792	17.559	-3.075	-0.90197	-3.5457	-2.3199	1498.6
11.87	1188	78	NaN	-12.414	25.831	3.3241	-185.31	17.929	2.1389	152.13	-721.87	1155.8	-0.81178	769.38	1164.3	74.503	65.291	1	1	3.3723	-1.6448	-29.334	-19.876	-6.5581	0.54295	26.154	17.606	-3.1858	-1.1018	-3.1798	-2.2704	1499.1
11.88	1189	78	NaN	-12.371	26.279	3.3549	-185.46	17.945	1.9729	152.01	-722.31	1156.1	-1.028	769.36	1164.3	75.416	65.146	1	1	3.3183	-1.6984	-29.331	-19.873	-6.5135	0.40142	26.594	17.631	-3.1953	-1.2969	-2.7371	-2.2421	1499.5
11.89	1190	78	NaN	-12.308	26.622	3.4653	-185.52	17.958	1.9504	151.72	-722.54	1156.3	-1.0415	769.33	1164.4	74.257	65.012	1	1	3.2901	-1.7263	-29.328	-19.87	-6.4615	0.32739	26.928	17.651	-3.1715	-1.3989	-2.4	-2.2194	1499.7
11.9	1191	78	NaN	-12.235	27.063	3.5631	-185.57	17.976	1.9229	151.37	-722.85	1156.7	-1.0166	769.23	1164.3	72.552	65.431	1	1	3.2497	-1.7663	-29.327	-19.869	-6.4037	0.26304	27.355	17.684	-3.154	-1.5033	-1.9719	-2.1855	1499.9
11.91	1192	78	NaN	-12.178	27.368	3.6221	-185.58	17.979	1.9032	151.17	-723.26	1157	-0.98222	769.14	1164.3	72.463	65.353	1	1	3.2006	-1.815	-29.327	-19.869	-6.357	0.24316	27.65	17.697	-3.1564	-1.5718	-1.6776	-2.1721	1500.2
11.92	1193	78	NaN	-12.142	27.529	3.5934	-185.56	17.967	1.9019	151.26	-723.69	1157.1	-0.92844	769.07	1164.3	72.256	64.702	1	1	3.1343	-1.8807	-29.33	-19.872	-6.3205	0.25769	27.804	17.692	-3.1862	-1.623	-1.5258	-2.1799	1500.5
11.93	1194	78	NaN	-12.119	27.661	3.4564	-185.56	17.955	1.9178	151.65	-724.01	1157.2	-0.84567	768.98	1164.3	70.856	64.252	1	1	3.1035	-1.9112	-29.332	-19.874	-6.2867	0.27203	27.932	17.684	-3.1832	-1.6392	-1.4002	-2.1903	1500.8
11.94	1195	78	NaN	-12.109	27.747	3.4096	-185.56	17.918	1.9022	151.76	-724.43	1157.3	-0.85837	768.93	1164.3	68.826	61.403	1	1	3.1389	-1.8762	-29.333	-19.875	-6.2734	0.27487	28.014	17.652	-3.1345	-1.6013	-1.3193	-2.2231	1501.2
11.95	1196	78	NaN	-12.104	27.888	3.3713	-185.54	17.868	1.8725	151.79	-724.85	1157.5	-0.91175	768.78	1164.3	67.562	53.587	1	1	3.2426	-1.7734	-29.336	-19.878	-6.2671	0.2998	28.148	17.608	-3.0245	-1.4736	-1.1879	-2.2696	1501.4
11.96	1197	78	NaN	-12.099	27.996	3.3896	-185.51	17.817	1.8078	151.67	-725.13	1157.7	-1.0725	768.65	1164.4	67.521	54.235	1	1	3.3574	-1.6596	-29.34	-19.881	-6.2606	0.33312	28.251	17.561	-2.9032	-1.3265	-1.0884	-2.3202	1501.6
11.97	1198	78	NaN	-12.1	28.088	3.44	-185.45	17.735	1.7721	151.43	-725.3	1157.8	-1.1755	768.51	1164.4	67.306	53.945	1	1	3.3969	-1.6204	-29.343	-19.884	-6.2664	0.38016	28.339	17.484	-2.8696	-1.2403	-1.0038	-2.3999	1501.6
11.98	1199	78	NaN	-12.113	28.165	3.486	-185.39	17.622	1.8104	151.17	-725.4	1157.9	-1.0922	768.34	1164.4	65.813	59.789	1	1	3.4535	-1.5643	-29.345	-19.887	-6.2927	0.43021	28.411	17.376	-2.8392	-1.1341	-0.93432	-2.5113	1501.5
11.99	1200	78	NaN	-12.14	28.178	3.4976	-185.36	17.521	1.9108	151.04	-725.45	1158	-0.8299	768.26	1164.3	66.424	65.889	1	1	3.632	-1.3874	-29.348	-19.89	-6.3346	0.44578	28.42	17.279	-2.7027	-0.94163	-0.9285	-2.6109	1501.4
12	1201	78	NaN	-12.191	28.124	3.4126	-185.31	17.418	1.9229	151.19	-725.45	1157.9	-0.83784	768.18	1164.3	67.765	70.275	1	1	3.7704	-1.2501	-29.352	-19.894	-6.3795	0.50265	28.367	17.174	-2.6091	-0.74749	-0.98451	-2.7195	1501.4
12.01	1202	78	NaN	-12.251	28.023	3.3593	-185.28	17.338	1.9386	151.27	-725.49	1157.9	-0.82601	768.06	1164.3	69.033	71.176	1	1	3.8692	-1.1522	-29.356	-19.898	-6.4366	0.53947	28.269	17.092	-2.5674	-0.61273	-1.087	-2.8058	1501.3
12.02	1203	78	NaN	-12.316	27.854	3.3419	-185.23	17.271	1.9749	151.25	-725.49	1157.8	-0.77544	767.85	1164.3	70.414	71.032	1	1	4.0148	-1.0079	-29.36	-19.902	-6.5027	0.58086	28.103	17.022	-2.4878	-0.427	-1.2573	-2.8801	1501.1
12.03	1204	78	NaN	-12.362	27.662	3.3602	-185.18	17.221	2.0298	151.17	-725.44	1157.7	-0.68511	767.61	1164.4	71.667	71.679	1	1	4.1247	-0.89901	-29.364	-19.906	-6.5545	0.62346	27.915	16.968	-2.4298	-0.27554	-1.449	-2.9379	1500.8
12.04	1205	78	NaN	-12.369	27.501	3.4075	-185.15	17.183	2.1034	151.05	-725.31	1157.7	-0.52814	767.43	1164.4	71.289	71.886	1	1	4.1282	-0.8955	-29.366	-19.908	-6.5704	0.65288	27.757	16.927	-2.4422	-0.24262	-1.6084	-2.9806	1500.4
12.05	1206	78	NaN	-12.361	27.291	3.4612	-185.11	17.097	2.2636	150.98	-724.96	1157.6	-0.095536	767.27	1164.4	72.062	71.96	1	1	4.1655	-0.85851	-29.367	-19.908	-6.5797	0.67456	27.552	16.836	-2.4142	-0.18395	-1.8149	-3.0721	1499.9
12.06	1207	78	NaN	-12.34	27.025	3.5871	-185.05	17	2.2945	150.74	-724.84	1157.4	-0.060845	767.13	1164.4	71.554	71.196	1	1	4.219	-0.80546	-29.367	-19.909	-6.5686	0.72393	27.294	16.731	-2.3496	-0.081528	-2.0737	-3.1781	1499.6
12.07	1208	78	NaN	-12.315	26.883	3.7159	-185.03	16.948	2.2994	150.49	-724.85	1157.4	-0.064831	767.05	1164.4	69.59	70.612	1	1	4.2138	-0.81062	-29.369	-19.91	-6.5523	0.73155	27.153	16.678	-2.3385	-0.07907	-2.2155	-3.2327	1499.5
12.08	1209	78	NaN	-12.267	26.807	3.7167	-185	16.892	2.2765	150.56	-724.53	1157.3	-0.13998	766.94	1164.5	69.818	69.046	1	1	4.183	-0.8412	-29.37	-19.912	-6.4975	0.772	27.08	16.619	-2.3145	-0.069203	-2.2905	-3.2927	1499.1
12.09	1210	78	NaN	-12.206	26.711	3.6235	-184.93	16.81	2.2294	150.92	-723.96	1157.2	-0.27753	766.8	1164.5	69.104	65.533	1	1	4.2323	-0.79226	-29.372	-19.913	-6.4152	0.85854	26.992	16.529	-2.1828	0.066281	-2.3797	-3.384	1498.4
12.1	1211	78	NaN	-12.175	26.539	3.6876	-184.9	16.735	2.1866	150.91	-723.92	1157.1	-0.34544	766.7	1164.6	70.086	57.85	1	1	4.2801	-0.74491	-29.372	-19.914	-6.3811	0.8965	26.825	16.448	-2.101	0.15159	-2.5471	-3.4658	1498.3
12.11	1212	78	NaN	-12.152	26.526	3.677	-184.88	16.703	2.1942	151.06	-723.65	1157.1	-0.25653	766.64	1164.6	69.253	54.171	1	1	4.3259	-0.69954	-29.373	-19.915	-6.3541	0.91973	26.814	16.414	-2.0282	0.22018	-2.5589	-3.5003	1498
12.12	1213	78	NaN	-12.095	26.59	3.6392	-184.86	16.701	2.14	151.28	-723.19	1157.1	-0.31241	766.53	1164.6	68.827	53.997	1	1	4.2899	-0.73517	-29.374	-19.915	-6.2843	0.94921	26.877	16.413	-1.9943	0.21404	-2.4962	-3.5022	1497.4
12.13	1214	78	NaN	-12.043	26.596	3.7121	-184.84	16.702	2.1175	151.27	-723.07	1157.2	-0.26396	766.42	1164.6	67.909	51.474	1	1	4.227	-0.79756	-29.374	-19.916	-6.234	0.97328	26.881	16.417	-2.007	0.17572	-2.4937	-3.4986	1497.2
12.14	1215	78	NaN	-11.992	26.607	3.7968	-184.81	16.721	2.1049	151.24	-723.01	1157.2	-0.19199	766.34	1164.5	67.53	51.559	1	1	4.1251	-0.89859	-29.375	-19.917	-6.186	0.99487	26.887	16.44	-2.0609	0.096276	-2.4877	-3.4765	1497
12.15	1216	78	NaN	-11.924	26.707	3.7724	-184.8	16.786	2.066	151.46	-722.65	1157.3	-0.21755	766.24	1164.5	68.763	51.757	1	1	4.034	-0.98883	-29.376	-19.918	-6.107	1.0194	26.983	16.51	-2.073	0.030536	-2.3934	-3.4081	1496.6
12.16	1217	78	NaN	-11.856	26.699	3.8648	-184.77	16.916	2.1234	151.46	-722.77	1157.3	-0.0058308	766.09	1164.4	71.15	52.903	1	1	3.9847	-1.0377	-29.38	-19.921	-6.0472	1.0344	26.972	16.643	-2.0624	-0.0033311	-2.4074	-3.2778	1496.6
12.17	1218	78	NaN	-11.795	26.739	3.8907	-184.75	17.034	2.1613	151.57	-722.71	1157.3	0.081466	766.03	1164.3	72.499	50.554	1	1	3.9291	-1.0928	-29.381	-19.923	-5.9846	1.0567	27.007	16.766	-2.0555	-0.036142	-2.3747	-3.1575	1496.4
12.18	1219	78	NaN	-11.739	26.789	3.89	-184.74	17.154	2.2305	151.73	-722.62	1157.3	0.2275	766	1164.2	71.93	52.431	1	1	3.8693	-1.1522	-29.382	-19.924	-5.9273	1.0739	27.052	16.891	-2.0581	-0.078244	-2.3306	-3.0334	1496.3
12.19	1220	78	NaN	-11.661	26.871	3.8924	-184.71	17.336	2.3003	151.91	-722.48	1157.4	0.35497	765.98	1164.1	69.847	53.356	1	1	3.8061	-1.2148	-29.386	-19.927	-5.8478	1.0991	27.129	17.079	-2.0417	-0.11567	-2.2565	-2.8489	1496.2
12.2	1221	78	NaN	-11.558	26.978	3.9048	-184.68	17.594	2.3733	152.07	-722.3	1157.5	0.47541	765.95	1164.1	66.858	51.172	1	1	3.7195	-1.3006	-29.388	-19.93	-5.7416	1.1329	27.229	17.342	-2.0221	-0.16772	-2.1588	-2.5878	1496
12.21	1222	78	NaN	-11.451	27.055	3.9089	-184.66	17.88	2.4939	152.26	-722.19	1157.5	0.71502	765.93	1164	65.076	51.584	1	1	3.5928	-1.4262	-29.39	-19.932	-5.6367	1.1595	27.303	17.632	-2.0439	-0.26673	-2.0868	-2.2999	1495.8
12.22	1223	78	NaN	-11.385	27.093	3.9226	-184.62	18.116	2.494	152.33	-722.15	1157.5	0.63943	765.84	1164	64.675	52.222	1	1	3.5855	-1.4335	-29.393	-19.934	-5.5641	1.1966	27.342	17.866	-1.9787	-0.23689	-2.0502	-2.0679	1495.7
12.23	1224	78	NaN	-11.319	27.139	3.9367	-184.6	18.304	2.4945	152.39	-722.09	1157.5	0.57869	765.86	1163.9	63.315	49.257	1	1	3.6165	-1.4027	-29.395	-19.937	-5.4934	1.2247	27.387	18.057	-1.8769	-0.17805	-2.0086	-1.8804	1495.7
12.24	1225	78	NaN	-11.242	27.193	3.9387	-184.59	18.577	2.5223	152.49	-722.01	1157.4	0.58448	765.85	1163.9	62.909	51.258	1	1	3.5928	-1.4263	-29.399	-19.941	-5.4122	1.2414	27.441	18.329	-1.8194	-0.18489	-1.9581	-1.6114	1495.6
12.25	1226	78	NaN	-11.176	27.239	3.9381	-184.58	18.867	2.5319	152.57	-721.94	1157.4	0.54477	765.83	1164	60.074	52.043	1	1	3.5553	-1.4634	-29.403	-19.945	-5.3419	1.2508	27.49	18.617	-1.7866	-0.21259	-1.9135	-1.3284	1495.5
12.26	1227	78	NaN	-11.148	27.264	3.9285	-184.58	19.082	2.5101	152.64	-721.91	1157.4	0.4307	765.88	1164	55.844	51.864	1	1	3.5483	-1.4704	-29.407	-19.949	-5.3066	1.2594	27.518	18.828	-1.7584	-0.21098	-1.8894	-1.1212	1495.6
12.27	1228	78	NaN	-11.138	27.281	3.8182	-184.57	19.322	2.6468	152.93	-721.83	1157.3	0.71077	766.02	1164	54.335	50.758	0	1	3.5524	-1.4663	-29.412	-19.954	-5.2963	1.2719	27.539	19.065	-1.7439	-0.1944	-1.8731	-0.88892	1495.6
12.28	1229	78	NaN	-11.134	27.287	3.7506	-184.55	19.483	2.6866	153.11	-721.79	1157.3	0.76289	766.04	1164.1	53.12	51.33	0	1	3.5664	-1.4524	-29.416	-19.958	-5.2874	1.2949	27.551	19.22	-1.7209	-0.15746	-1.8659	-0.73818	1495.6
12.29	1230	78	NaN	-11.144	27.295	3.672	-184.54	19.622	2.6516	153.26	-721.72	1157.1	0.59118	766.07	1164.2	53.582	52.081	0	1	3.5773	-1.4416	-29.419	-19.961	-5.2853	1.3171	27.567	19.35	-1.708	-0.12446	-1.8519	-0.61042	1495.6
12.3	1231	78	NaN	-11.164	27.31	3.5912	-184.54	19.685	2.637	153.44	-721.63	1157	0.47669	766.13	1164.3	53.583	51.018	0	1	3.6222	-1.3971	-29.421	-19.963	-5.2937	1.3332	27.589	19.405	-1.6715	-0.063872	-1.8322	-0.55772	1495.6
12.31	1232	78	NaN	-11.188	27.326	3.5223	-184.53	19.625	2.6784	153.61	-721.5	1156.9	0.50519	766.24	1164.4	52.331	50.672	0	1	3.7462	-1.2742	-29.425	-19.966	-5.3122	1.344	27.612	19.339	-1.566	0.069818	-1.8121	-0.62728	1495.6
12.32	1233	78	NaN	-11.216	27.334	3.4774	-184.52	19.432	2.736	153.75	-721.34	1156.8	0.52695	766.46	1164.4	53.443	51.624	0	1	3.8618	-1.1595	-29.428	-19.97	-5.3361	1.3556	27.628	19.138	-1.4742	0.19609	-1.8001	-0.83194	1495.7
12.33	1234	78	NaN	-11.226	27.332	3.4501	-184.52	19.333	2.7446	153.86	-721.26	1156.7	0.49397	766.52	1164.4	54.749	49.838	0	1	3.957	-1.0652	-29.432	-19.974	-5.3407	1.3664	27.629	19.035	-1.3837	0.30121	-1.8028	-0.93821	1495.7
12.34	1235	78	NaN	-11.258	27.265	3.5003	-184.46	18.936	2.776	153.96	-721.11	1156.5	0.43722	766.57	1164.5	52.445	51.914	0	1	4.1118	-0.9118	-29.436	-19.978	-5.3662	1.4281	27.571	18.63	-1.2545	0.51631	-1.8659	-1.3486	1495.6
12.35	1236	78	NaN	-11.283	27.181	3.5452	-184.42	18.578	2.7625	154.09	-721.01	1156.3	0.28642	766.56	1164.5	55.736	50.858	0	1	4.2825	-0.74251	-29.441	-19.983	-5.3805	1.4806	27.495	18.265	-1.0979	0.73806	-1.9465	-1.7182	1495.5
12.36	1237	78	NaN	-11.297	27.091	3.5865	-184.41	18.272	2.743	154.22	-720.94	1156.2	0.15676	766.53	1164.6	52.961	51.701	0	1	4.2825	-0.74251	-29.443	-19.985	-5.3841	1.505	27.41	17.952	-1.1016	0.7625	-2.0324	-2.0326	1495.5
12.37	1238	78	NaN	-11.305	26.991	3.637	-184.41	17.94	2.7635	154.37	-720.87	1156.1	0.14605	766.5	1164.6	51.334	52.418	0	1	4.2922	-0.73294	-29.444	-19.986	-5.3859	1.5103	27.317	17.614	-1.0937	0.77733	-2.127	-2.3718	1495.4
12.38	1239	78	NaN	-11.315	26.884	3.6572	-184.39	17.585	2.7832	154.63	-720.75	1156	0.12098	766.35	1164.6	54.443	51.492	0	1	4.3133	-0.71199	-29.444	-19.986	-5.3835	1.5409	27.215	17.254	-1.0702	0.82891	-2.2295	-2.7316	1495.1
12.39	1240	78	NaN	-11.311	26.758	3.7254	-184.37	17.209	2.7859	154.81	-720.74	1155.8	0.070896	766.29	1164.6	52.772	52.086	0	1	4.3928	-0.63316	-29.445	-19.987	-5.3702	1.5667	27.094	16.872	-0.97733	0.93351	-2.3514	-3.1148	1495.1
12.4	1241	78	NaN	-11.285	26.601	3.8603	-184.36	16.838	3.0466	154.87	-720.88	1155.7	0.64629	766.34	1164.6	54.054	54.701	0	1	4.483	-0.54376	-29.447	-19.989	-5.3644	1.5625	26.943	16.496	-0.88136	1.0187	-2.5035	-3.4928	1495.2
12.41	1242	78	NaN	-11.251	26.476	4.0245	-184.34	16.483	3.012	154.9	-720.9	1155.6	0.4221	766.13	1164.6	53.594	58.232	0	1	4.5421	-0.48523	-29.449	-19.991	-5.3201	1.593	26.823	16.136	-0.77799	1.1078	-2.6264	-3.8549	1495.1
12.42	1243	78	NaN	-11.224	26.405	4.1827	-184.32	16.194	2.7181	154.94	-720.81	1155.4	-0.457	765.68	1164.5	53.533	63.375	0	1	4.577	-0.45057	-29.451	-19.993	-5.256	1.6463	26.753	15.846	-0.67891	1.1957	-2.698	-4.1467	1494.6
12.43	1244	78	NaN	-11.213	26.364	4.2982	-184.32	16.041	2.7276	154.96	-720.79	1155.3	-0.46765	765.39	1164.4	54.599	68.013	0	1	4.5489	-0.47851	-29.45	-19.991	-5.242	1.6472	26.712	15.693	-0.6931	1.1687	-2.7374	-4.2988	1494.3
12.44	1245	78	NaN	-11.213	26.35	4.2099	-184.33	15.873	2.7825	155.7	-720.5	1155	-0.37589	765.07	1164.3	53.754	65.286	0	1	4.5336	-0.49366	-29.449	-19.99	-5.2159	1.6668	26.705	15.519	-0.6823	1.1731	-2.7438	-4.4715	1493.8
12.45	1246	78	NaN	-11.214	26.328	4.1865	-184.33	15.838	2.8693	156.1	-720.48	1154.9	-0.19505	764.81	1164.2	54.328	66.627	0	1	4.5265	-0.50062	-29.448	-19.99	-5.2071	1.6784	26.684	15.482	-0.68051	1.1778	-2.7635	-4.5081	1493.5
12.46	1247	78	NaN	-11.198	26.323	4.1828	-184.33	15.903	2.9012	156.49	-720.53	1154.8	-0.16567	764.49	1164.1	53.344	68.005	0	1	4.5441	-0.48325	-29.448	-19.99	-5.1762	1.6874	26.682	15.545	-0.63211	1.2042	-2.7662	-4.4449	1493.3
12.47	1248	78	NaN	-11.184	26.344	4.1665	-184.35	16.01	2.9002	156.89	-720.57	1154.6	-0.22581	764.22	1164.1	54.417	68.972	0	1	4.5483	-0.47904	-29.448	-19.99	-5.1439	1.6952	26.705	15.649	-0.59557	1.2162	-2.7428	-4.3406	1493.1
12.48	1249	78	NaN	-11.18	26.382	4.1671	-184.35	16.112	2.9086	157.1	-720.63	1154.6	-0.25228	764.09	1164	54.429	69.673	0	1	4.5314	-0.49578	-29.447	-19.989	-5.1307	1.6958	26.744	15.75	-0.59923	1.2	-2.7029	-4.2385	1493.1
12.49	1250	78	NaN	-11.146	26.41	4.3561	-184.36	16.226	2.9364	156.74	-720.96	1154.7	-0.20093	764.04	1164	56.056	69.571	0	1	4.5025	-0.52451	-29.446	-19.988	-5.1128	1.6686	26.765	15.871	-0.61035	1.1441	-2.6804	-4.1171	1493.3
12.5	1251	78	NaN	-11.102	26.491	4.4212	-184.38	16.476	2.8762	156.83	-721.15	1154.7	-0.35454	763.89	1164	55.994	70.329	0	1	4.4531	-0.57346	-29.444	-19.986	-5.06	1.6671	26.848	16.119	-0.60694	1.0936	-2.5966	-3.8669	1493.4
12.51	1252	78	NaN	-11.07	26.573	4.4054	-184.4	16.75	2.9646	157.09	-721.31	1154.6	0.0095458	763.77	1163.9	55.216	70.43	0	1	4.4039	-0.62221	-29.444	-19.986	-5.0318	1.6378	26.93	16.393	-0.62792	1.0156	-2.5133	-3.593	1493.4
12.52	1253	78	NaN	-11.048	26.639	4.3475	-184.43	16.971	3.0434	157.4	-721.43	1154.6	0.35184	763.71	1163.9	54.469	68.35	0	1	4.3578	-0.66787	-29.443	-19.985	-5.0117	1.6066	26.997	16.614	-0.65387	0.93877	-2.4465	-3.3713	1493.4
12.53	1254	78	NaN	-11.032	26.681	4.2819	-184.46	17.136	3.0615	157.7	-721.55	1154.6	0.50657	763.7	1163.9	53.73	65.529	0	1	4.3296	-0.69586	-29.441	-19.983	-4.9906	1.5787	27.04	16.778	-0.66104	0.8828	-2.4018	-3.2051	1493.6
12.54	1255	78	NaN	-11.011	26.703	4.2313	-184.5	17.312	3.0448	157.94	-721.74	1154.5	0.59146	763.7	1163.9	53.437	62.385	0	1	4.3413	-0.68428	-29.44	-19.982	-4.9648	1.5438	27.065	16.951	-0.62352	0.85947	-2.3753	-3.0312	1493.8
12.55	1256	78	NaN	-10.974	26.759	4.1697	-184.54	17.658	2.7319	158.25	-721.93	1154.5	-0.082529	763.49	1164.2	54.691	58.161	0	1	4.3871	-0.63888	-29.439	-19.981	-4.8895	1.5391	27.129	17.288	-0.50242	0.90022	-2.31	-2.6936	1493.9
12.56	1257	78	NaN	-10.88	26.822	4.1477	-184.6	17.938	2.7462	158.59	-722.25	1154.5	0.30257	763.55	1164.1	53.278	53.497	0	1	4.406	-0.62009	-29.442	-19.984	-4.7995	1.4795	27.19	17.571	-0.39344	0.85941	-2.2527	-2.4134	1494.2
12.57	1258	78	NaN	-10.811	26.853	4.1539	-184.64	18.089	2.7694	158.77	-722.45	1154.5	0.56383	763.57	1164	53.073	50.24	0	0	4.4229	-0.60334	-29.446	-19.987	-4.7346	1.4387	27.218	17.724	-0.31162	0.83541	-2.2273	-2.2632	1494.4
12.58	1259	78	NaN	-10.754	26.859	4.1631	-184.68	18.14	2.7796	158.88	-722.61	1154.5	0.72965	763.59	1164	53.394	52.319	0	0	4.5178	-0.50932	-29.449	-19.991	-4.68	1.3915	27.222	17.777	-0.16222	0.88219	-2.2266	-2.2138	1494.6
12.59	1260	78	NaN	-10.687	26.855	4.1676	-184.75	18.144	2.7862	159.03	-722.81	1154.5	0.92115	763.64	1163.9	54.215	50.961	0	0	4.5953	-0.43244	-29.452	-19.994	-4.616	1.3245	27.215	17.784	-0.020663	0.8921	-2.237	-2.2095	1494.9
12.6	1261	78	NaN	-10.619	26.845	4.2047	-184.78	18.148	2.7121	159.08	-722.99	1154.5	0.81941	763.54	1163.9	53.011	50.772	0	0	4.6165	-0.4115	-29.455	-19.997	-4.5424	1.3015	27.203	17.79	0.074005	0.89	-2.2519	-2.2067	1495
12.61	1262	78	NaN	-10.537	26.849	4.1838	-184.81	18.036	2.6888	159.29	-723.03	1154.5	0.82545	763.59	1163.8	53.937	50.843	0	0	4.6716	-0.35683	-29.455	-19.996	-4.4531	1.2786	27.205	17.68	0.21846	0.92178	-2.2495	-2.3166	1495.1
12.62	1263	78	NaN	-10.423	26.848	4.2156	-184.83	17.913	2.6712	159.36	-723.1	1154.5	0.82335	763.61	1163.7	54.147	49.721	0	0	4.7373	-0.29174	-29.453	-19.995	-4.3357	1.2562	27.2	17.561	0.40157	0.96442	-2.2529	-2.4339	1495.2
12.63	1264	78	NaN	-10.259	26.888	4.203	-184.87	17.732	2.6592	159.56	-723.01	1154.5	0.85098	763.57	1163.5	53.647	52.28	0	0	4.7478	-0.28126	-29.451	-19.993	-4.1645	1.2259	27.236	17.385	0.58333	0.94467	-2.2153	-2.6075	1495.1
12.64	1265	78	NaN	-10.036	26.94	4.1512	-184.93	17.5	2.6272	159.87	-722.84	1154.5	0.85387	763.46	1163.4	54.959	50.569	0	0	4.7865	-0.2429	-29.449	-19.991	-3.9291	1.1812	27.283	17.157	0.85741	0.93833	-2.1662	-2.8332	1494.8
12.65	1266	78	NaN	-9.7474	26.922	4.1447	-184.99	17.244	2.5581	160.03	-722.87	1154.5	0.76855	763.31	1163.3	54.207	49.922	0	0	4.8571	-0.173	-29.447	-19.989	-3.6307	1.1276	27.26	16.906	1.2264	0.95462	-2.1865	-3.0828	1494.7
12.66	1267	78	NaN	-9.3583	26.788	4.2769	-184.95	16.85	2.6191	159.82	-723.23	1154.5	0.94001	763.42	1162.9	53.413	51.131	0	0	4.8567	-0.17337	-29.445	-19.987	-3.2583	1.1456	27.112	16.526	1.5983	0.97225	-2.3336	-3.4607	1495.1
12.67	1268	78	NaN	-9.1538	26.809	4.148	-184.94	16.675	2.5604	160.13	-723.01	1154.5	0.8236	763.25	1162.8	54.825	51.543	0	0	4.7722	-0.25707	-29.444	-19.986	-3.0359	1.1821	27.129	16.355	1.7364	0.925	-2.3151	-3.6307	1494.8
12.68	1269	78	NaN	-8.8823	26.726	4.1033	-184.92	16.522	2.8022	160.28	-723.07	1154.4	1.4939	763.17	1162.7	52.981	49.609	0	0	4.7889	-0.24056	-29.444	-19.985	-2.784	1.1745	27.045	16.203	2.0049	0.93393	-2.3985	-3.7824	1494.7
12.69	1270	78	NaN	-8.64	26.63	4.1024	-184.91	16.411	2.8788	160.33	-723.21	1154.3	1.709	763.09	1162.6	52.481	51.493	0	0	4.7837	-0.24573	-29.443	-19.984	-2.5482	1.1828	26.948	16.093	2.2355	0.93706	-2.495	-3.8914	1494.8
12.7	1271	78	NaN	-8.393	26.587	4.0714	-184.89	16.339	2.6814	160.43	-723.17	1154.3	1.2	762.9	1162.5	53.928	52.111	0	0	4.6466	-0.38164	-29.44	-19.982	-2.2772	1.2219	26.903	16.024	2.3694	0.84022	-2.5371	-3.9583	1494.6
12.71	1272	78	NaN	-7.7493	26.491	4.0281	-184.9	16.181	3.0787	160.57	-723.03	1154.2	2.3208	762.71	1162.2	54.397	50.225	0	0	4.5333	-0.49396	-29.438	-19.98	-1.6695	1.1791	26.8	15.872	2.8638	0.68514	-2.6381	-4.1082	1494.2
12.72	1273	78	NaN	-7.3613	26.494	4.0053	-184.89	16.162	3.0529	160.41	-722.8	1154.2	2.2868	762.5	1162.1	53.968	50.503	0	0	4.4349	-0.59146	-29.437	-19.979	-1.2844	1.183	26.795	15.862	3.1505	0.59153	-2.6424	-4.1166	1493.7
12.73	1274	78	NaN	-6.8677	26.349	4.0355	-184.89	16.211	2.7814	160.52	-722.77	1154.1	1.5994	762.25	1162	54.301	50.413	0	0	4.3701	-0.65575	-29.435	-19.977	-0.75922	1.2177	26.652	15.908	3.6108	0.562	-2.7825	-4.0684	1493.5
12.74	1275	78	NaN	-6.4274	26.206	4.0628	-184.89	16.268	2.6191	160.59	-722.76	1153.9	1.2036	762.09	1161.9	53.242	51.937	0	0	4.3051	-0.7201	-29.432	-19.974	-0.30058	1.236	26.511	15.963	4.0046	0.51585	-2.921	-4.0111	1493.4
12.75	1276	78	NaN	-5.9691	26.086	4.0675	-184.91	16.356	2.7176	160.58	-722.67	1153.8	1.5231	762.04	1161.8	53.897	49.783	0	0	4.161	-0.86297	-29.432	-19.974	0.14572	1.2073	26.392	16.05	4.3067	0.34435	-3.0409	-3.9239	1493.2
12.76	1277	78	NaN	-5.3544	25.942	4.0492	-184.95	16.518	2.9714	160.64	-722.45	1153.7	2.2929	762	1161.7	53.636	50.531	0	0	3.995	-1.0275	-29.432	-19.974	0.73413	1.1385	26.25	16.21	4.7292	0.11099	-3.1821	-3.7631	1492.9
12.77	1278	78	NaN	-4.906	25.843	3.9678	-184.96	16.648	2.6214	160.92	-722.23	1153.6	1.4197	761.88	1161.7	53.752	51.817	0	0	3.7944	-1.2264	-29.43	-19.972	1.2282	1.17	26.153	16.338	5.0226	-0.056406	-3.2774	-3.6336	1492.7
12.78	1279	78	NaN	-4.2326	25.688	3.9275	-185.03	16.855	2.5321	161.14	-721.98	1153.5	1.3539	761.85	1161.6	54.36	50.863	0	0	3.6783	-1.3414	-29.43	-19.972	1.9138	1.1184	25.998	16.546	5.5922	-0.22308	-3.4323	-3.4261	1492.4
12.79	1280	78	NaN	-3.6378	25.553	3.8839	-185.1	17.001	2.4947	161.38	-721.72	1153.4	1.4187	761.89	1161.5	54.116	51.669	0	0	3.5897	-1.4293	-29.43	-19.972	2.516	1.0572	25.863	16.69	6.1057	-0.37215	-3.5668	-3.2813	1492.2
12.8	1281	78	NaN	-3.0854	25.436	3.8579	-185.16	17.111	2.4962	161.57	-721.47	1153.4	1.5861	761.93	1161.5	53.082	51.307	0	0	3.5156	-1.5027	-29.43	-19.972	3.0701	0.99666	25.747	16.8	6.5857	-0.50604	-3.6829	-3.1713	1492
12.81	1282	78	NaN	-2.447	25.308	3.8615	-185.23	17.237	2.5178	161.7	-721.21	1153.4	1.8487	761.95	1161.4	52.708	51.938	0	0	3.3873	-1.6299	-29.429	-19.971	3.7044	0.92538	25.617	16.928	7.0917	-0.70452	-3.8121	-3.0433	1491.8
12.82	1283	78	NaN	-1.5626	25.116	3.8762	-185.33	17.42	2.4862	161.86	-720.94	1153.4	2.0723	761.95	1161.4	52.836	52.479	0	0	3.2151	-1.8006	-29.429	-19.97	4.5875	0.81602	25.424	17.111	7.8026	-0.98462	-4.0043	-2.8598	1491.5
12.83	1284	78	NaN	-0.90695	24.967	3.973	-185.44	17.481	2.5795	161.76	-720.78	1153.4	2.6716	762.05	1161.3	53.003	51.149	0	0	3.0735	-1.941	-29.428	-19.97	5.2168	0.68482	25.271	17.178	8.2903	-1.2562	-4.1571	-2.7919	1491.4
12.84	1285	78	NaN	-0.25593	24.829	3.9834	-185.52	17.531	2.5513	161.9	-720.58	1153.3	2.8392	762.11	1161.2	54.153	50.117	0	0	2.9576	-2.0559	-29.427	-19.969	5.8671	0.59932	25.132	17.228	8.8247	-1.4566	-4.2946	-2.7408	1491.2
12.85	1286	78	NaN	0.38379	24.714	3.9468	-185.6	17.551	2.4979	162.19	-720.33	1153.3	2.9159	762.2	1161.2	54.901	50.218	0	0	2.1844	-2.8223	-29.423	-19.965	6.5158	0.53046	25.017	17.248	8.7003	-2.2919	-4.4064	-2.717	1491.1
12.86	1287	78	NaN	1.2341	24.581	3.8968	-185.71	17.552	2.419	162.62	-719.96	1153.3	2.9862	762.29	1161.2	52.901	52.199	0	0	1.6405	-3.3615	-29.422	-19.964	7.3811	0.43692	24.884	17.248	9.0216	-2.9246	-4.5377	-2.7152	1490.8
12.87	1288	78	NaN	2.4127	24.397	3.8568	-185.87	17.547	2.2975	163.13	-719.46	1153.2	3.0353	762.36	1161.2	54.112	53.782	0	0	1.7004	-3.3021	-29.425	-19.967	8.5791	0.29684	24.703	17.242	10.279	-3.0053	-4.7222	-2.7257	1490.5
12.88	1289	78	NaN	2.9896	24.304	3.8234	-185.96	17.492	2.2973	163.36	-719.19	1153.1	3.2893	762.47	1161.1	53.742	51.838	0	0	1.6483	-3.3537	-29.427	-19.968	9.1557	0.20196	24.609	17.187	10.804	-3.1518	-4.8175	-2.7813	1490.3
12.89	1290	78	NaN	3.7563	24.182	3.875	-186.06	17.423	2.3084	163.36	-718.84	1153.1	3.6067	762.53	1161	53.918	50.385	0	0	1.5583	-3.443	-29.427	-19.969	9.9114	0.094505	24.484	17.121	11.47	-3.3485	-4.9429	-2.8473	1490
12.9	1291	78	NaN	4.2603	24.095	3.8804	-186.14	17.372	2.3034	163.43	-718.6	1153.1	3.8084	762.55	1160.9	55.942	51.119	0	0	1.5498	-3.4514	-29.429	-19.971	10.411	0.0073873	24.395	17.071	11.961	-3.444	-5.0342	-2.8994	1489.7
12.91	1292	78	NaN	4.6154	24.026	3.8734	-186.25	17.317	2.2885	163.48	-718.42	1153.1	3.9505	762.58	1160.9	54.346	53.005	0	0	1.5386	-3.4625	-29.432	-19.973	10.764	-0.097063	24.326	17.017	12.302	-3.5596	-5.1054	-2.9563	1489.6
12.92	1293	78	NaN	4.9622	23.962	3.8439	-186.38	17.262	2.2498	163.58	-718.23	1153.1	4.0652	762.61	1160.8	53.227	52.048	0	0	1.4963	-3.5044	-29.436	-19.977	11.11	-0.23043	24.261	16.963	12.607	-3.7348	-5.1742	-3.0149	1489.4
12.93	1294	78	NaN	5.3426	23.902	3.6988	-186.52	17.255	2.1451	164.03	-717.97	1153	4.1079	762.64	1160.8	54.365	51.381	0	0	1.4757	-3.5249	-29.438	-19.98	11.507	-0.35382	24.203	16.954	12.983	-3.8787	-5.235	-3.0259	1489.2
12.94	1295	78	NaN	5.5364	23.891	3.6662	-186.6	17.26	2.1391	164.15	-717.76	1152.9	4.2944	762.67	1160.8	53.19	50.984	0	0	1.4792	-3.5214	-29.439	-19.981	11.699	-0.43306	24.192	16.959	13.179	-3.9545	-5.2469	-3.022	1489.1
12.95	1296	78	NaN	5.6826	23.884	3.6891	-186.66	17.274	2.1315	164.13	-717.57	1152.9	4.4663	762.72	1160.7	53.328	50.895	0	0	1.4585	-3.5419	-29.442	-19.984	11.839	-0.5051	24.183	16.975	13.297	-4.047	-5.2589	-3.0087	1488.9
12.96	1297	78	NaN	5.8038	23.884	3.7355	-186.71	17.309	2.1354	164.04	-717.37	1153	4.6535	762.75	1160.7	55.541	50.748	0	0	1.4234	-3.5767	-29.445	-19.987	11.95	-0.5648	24.181	17.012	13.374	-4.1415	-5.2645	-2.9751	1488.7
12.97	1298	78	NaN	5.9204	23.891	3.7987	-186.75	17.367	2.1549	163.98	-717.12	1153	4.8952	762.8	1160.6	52.718	50.786	0	0	1.3566	-3.6429	-29.449	-19.99	12.056	-0.61347	24.186	17.073	13.412	-4.2564	-5.2631	-2.9174	1488.5
12.98	1299	78	NaN	6.0342	23.905	3.8725	-186.78	17.441	2.1904	163.95	-716.83	1153	5.209	762.9	1160.6	51.365	51.785	0	0	1.3465	-3.6529	-29.452	-19.993	12.158	-0.65422	24.195	17.151	13.504	-4.3072	-5.2566	-2.8423	1488.2
12.99	1300	78	NaN	6.0751	23.915	3.9037	-186.79	17.498	2.2478	163.89	-716.74	1153	5.5183	763.01	1160.5	53.682	51.491	0	0	1.3691	-3.6305	-29.454	-19.996	12.184	-0.68316	24.203	17.21	13.553	-4.3137	-5.251	-2.7859	1488.2
13	1301	78	NaN	6.1543	23.928	3.9649	-186.79	17.721	2.1731	163.91	-716.49	1153.1	5.6646	762.99	1160.5	53.918	50.6	0	0	1.2543	-3.7444	-29.455	-19.997	12.259	-0.68114	24.216	17.434	13.514	-4.4255	-5.2392	-2.5623	1487.9
13.01	1302	78	NaN	6.1969	23.937	3.9774	-186.77	17.839	2.1403	164.03	-716.33	1153.1	5.8415	763.05	1160.5	52.611	51.568	0	0	1.0581	-3.9388	-29.454	-19.996	12.3	-0.67018	24.224	17.553	13.358	-4.609	-5.2303	-2.443	1487.8
13.02	1303	78	NaN	6.2508	23.946	3.9954	-186.75	17.94	2.1602	164.11	-716.19	1153.1	6.1858	763.08	1160.5	54.275	51.042	0	0	0.9316	-4.0642	-29.438	-19.98	12.345	-0.65149	24.231	17.655	13.276	-4.7157	-5.2074	-2.3251	1487.7
13.03	1304	78	NaN	6.3322	23.953	4.0444	-186.71	18.057	2.1975	164.11	-716.04	1153.1	6.6172	763.08	1160.5	54.621	52.451	0	0	0.84008	-4.1549	-29.427	-19.969	12.41	-0.62769	24.236	17.774	13.25	-4.7826	-5.1915	-2.1949	1487.5
13.04	1305	78	NaN	6.4026	23.952	4.0946	-186.67	18.111	2.1901	164.04	-715.95	1153.2	6.8279	763.13	1160.4	52.445	50.582	0	0	0.80129	-4.1934	-29.424	-19.966	12.47	-0.60352	24.233	17.831	13.271	-4.7969	-5.1914	-2.135	1487.4
13.05	1306	78	NaN	6.4852	23.951	4.128	-186.6	18.184	2.1492	164.03	-715.84	1153.2	6.9436	763.1	1160.5	52.885	50.417	0	0	0.82374	-4.1711	-29.423	-19.965	12.548	-0.53881	24.232	17.904	13.372	-4.7099	-5.1918	-2.0612	1487.3
13.06	1307	78	NaN	6.5882	23.938	4.1509	-186.55	18.225	2.1344	164.09	-715.7	1153.2	7.144	763.13	1160.5	53.689	49.062	0	0	0.87271	-4.1226	-29.424	-19.965	12.646	-0.49014	24.218	17.945	13.519	-4.6127	-5.2058	-2.0203	1487.2
13.07	1308	78	NaN	6.7103	23.901	4.1673	-186.5	18.266	2.0998	164.12	-715.6	1153.2	7.3746	763.14	1160.5	53.11	51.394	0	0	0.96852	-4.0276	-29.425	-19.967	12.761	-0.45144	24.18	17.987	13.73	-4.479	-5.2448	-1.9803	1487
13.08	1309	78	NaN	6.824	23.846	4.1749	-186.46	18.291	2.0538	164.12	-715.56	1153.2	7.5771	763.16	1160.5	53.211	52.284	0	0	1.0712	-3.9258	-29.426	-19.968	12.867	-0.41549	24.126	18.011	13.938	-4.3413	-5.2999	-1.9572	1487
13.09	1310	78	NaN	6.907	23.785	4.165	-186.41	18.282	2.0184	164.13	-715.56	1153.2	7.7476	763.17	1160.5	53.296	50.093	0	0	1.2086	-3.7896	-29.426	-19.967	12.944	-0.3718	24.066	18.001	14.152	-4.1614	-5.3591	-1.9666	1487
13.1	1311	78	NaN	6.9885	23.711	4.1163	-186.33	18.289	1.985	164.25	-715.53	1153.2	8.0712	763.11	1160.5	52.582	50.155	0	0	1.301	-3.6981	-29.425	-19.966	13.018	-0.29973	23.993	18.007	14.319	-3.9978	-5.4312	-1.9596	1486.9
13.11	1312	78	NaN	7.0134	23.638	4.0952	-186.33	18.298	1.917	164.27	-715.54	1153.1	8.3392	762.99	1160.5	54.736	49.368	0	0	1.3572	-3.6423	-29.423	-19.965	13.034	-0.30707	23.921	18.015	14.391	-3.9493	-5.5019	-1.9505	1486.7
13.12	1313	78	NaN	7.0046	23.592	4.0798	-186.29	18.315	1.8738	164.31	-715.54	1153.1	8.5574	762.86	1160.5	55.177	52.687	0	0	1.45	-3.5503	-29.421	-19.963	13.019	-0.27676	23.876	18.031	14.469	-3.8271	-5.5451	-1.9317	1486.6
13.13	1314	78	NaN	6.9687	23.561	4.0608	-186.26	18.336	1.8358	164.39	-715.53	1153.1	8.8509	762.73	1160.4	51.682	50.707	0	0	1.5544	-3.4469	-29.418	-19.96	12.975	-0.25119	23.846	18.051	14.529	-3.698	-5.5724	-1.9089	1486.4
13.14	1315	78	NaN	6.8855	23.54	4.0639	-186.21	18.368	1.7818	164.45	-715.51	1153	9.2271	762.54	1160.4	52.541	50.634	0	0	1.6777	-3.3246	-29.415	-19.956	12.881	-0.21725	23.826	18.082	14.558	-3.5419	-5.5889	-1.8741	1486.2
13.15	1316	78	NaN	6.7192	23.533	4.1375	-186.09	18.429	1.7037	164.42	-715.42	1153	9.5556	762.27	1160.4	52.041	52.001	0	0	1.7709	-3.2322	-29.411	-19.953	12.702	-0.10255	23.82	18.143	14.473	-3.3347	-5.5916	-1.8102	1485.8
13.16	1317	78	NaN	6.5848	23.527	4.1575	-186.04	18.472	1.6645	164.49	-715.44	1152.9	9.7162	762.1	1160.4	53.949	50.667	0	0	1.8524	-3.1514	-29.408	-19.949	12.565	-0.055296	23.816	18.183	14.417	-3.2067	-5.5918	-1.7661	1485.6
13.17	1318	78	NaN	6.4547	23.524	4.1814	-185.99	18.47	1.6805	164.57	-715.44	1152.9	10.03	762.05	1160.3	54.789	49.791	0	0	1.9063	-3.098	-29.404	-19.946	12.426	-0.021954	23.812	18.182	14.332	-3.1199	-5.592	-1.7637	1485.6
13.18	1319	78	NaN	6.2891	23.515	4.2121	-185.94	18.491	1.6652	164.68	-715.48	1152.8	10.306	761.93	1160.3	52.134	50.657	0	0	1.9545	-3.0503	-29.4	-19.942	12.254	0.024209	23.803	18.202	14.209	-3.026	-5.5971	-1.7401	1485.5
13.19	1320	78	NaN	6.1527	23.506	4.2429	-185.9	18.522	1.6332	164.76	-715.53	1152.8	10.465	761.79	1160.3	53.772	51.094	0	0	2.0674	-2.9383	-29.395	-19.937	12.115	0.064998	23.796	18.232	14.183	-2.8733	-5.5992	-1.7043	1485.4
13.2	1321	78	NaN	6.0806	23.505	4.2761	-185.87	18.544	1.6183	164.78	-715.55	1152.8	10.544	761.72	1160.3	53.845	50.15	0	0	2.1599	-2.8466	-29.389	-19.931	12.041	0.086414	23.795	18.253	14.201	-2.7602	-5.5937	-1.6776	1485.3
13.21	1322	78	NaN	5.9182	23.504	4.3507	-185.82	18.582	1.6061	164.82	-715.63	1152.7	10.788	761.57	1160.3	53.067	52.626	0	0	2.2301	-2.777	-29.383	-19.925	11.871	0.132	23.794	18.291	14.101	-2.645	-5.5887	-1.6332	1485.2
13.22	1323	78	NaN	5.7657	23.519	4.4164	-185.81	18.681	1.4058	164.85	-715.74	1152.7	10.525	761.23	1160.4	53.297	51.902	0	0	2.3792	-2.6292	-29.378	-19.919	11.731	0.1537	23.816	18.385	14.11	-2.4755	-5.5618	-1.5348	1485
13.23	1324	78	NaN	5.6738	23.531	4.4699	-185.81	18.714	1.308	164.85	-715.82	1152.7	10.476	761.08	1160.4	53.123	50.006	0	0	2.5243	-2.4854	-29.371	-19.913	11.641	0.16176	23.829	18.415	14.165	-2.3236	-5.5418	-1.4975	1485
13.24	1325	78	NaN	5.6182	23.546	4.5864	-185.8	18.736	1.2425	164.68	-715.91	1152.7	10.522	760.92	1160.4	52.403	50.917	0	0	2.6184	-2.3921	-29.362	-19.903	11.578	0.16335	23.844	18.438	14.196	-2.2287	-5.5177	-1.465	1484.9
13.25	1326	78	NaN	5.5698	23.563	4.7169	-185.78	18.759	1.1827	164.48	-716.02	1152.7	10.583	760.71	1160.4	54.904	51.819	0	0	2.7125	-2.2988	-29.352	-19.894	11.519	0.16708	23.86	18.462	14.232	-2.1317	-5.4919	-1.4318	1484.7
13.26	1327	78	NaN	5.5048	23.575	4.7204	-185.77	18.741	1.1586	164.58	-716.15	1152.7	10.672	760.58	1160.4	54.159	51.721	0	0	2.8067	-2.2055	-29.343	-19.884	11.455	0.1804	23.872	18.444	14.262	-2.0251	-5.4706	-1.4403	1484.7
13.27	1328	78	NaN	5.4296	23.604	4.7525	-185.76	18.678	1.0903	164.67	-716.29	1152.7	10.688	760.38	1160.3	52.926	51.582	0	0	2.8436	-2.1689	-29.338	-19.88	11.383	0.19065	23.9	18.383	14.226	-1.9782	-5.4382	-1.4967	1484.7
13.28	1329	78	NaN	5.4015	23.618	4.7606	-185.75	18.654	1.0722	164.72	-716.36	1152.6	10.717	760.27	1160.3	53.837	50.825	0	0	2.8492	-2.1634	-29.336	-19.878	11.356	0.20489	23.913	18.359	14.205	-1.9585	-5.4227	-1.5185	1484.7
13.29	1330	78	NaN	5.3573	23.635	4.7864	-185.73	18.57	1.0851	164.76	-716.48	1152.6	10.883	760.11	1160.2	54.734	51.29	0	0	3.0148	-1.9992	-29.324	-19.866	11.307	0.21689	23.928	18.277	14.322	-1.7823	-5.3953	-1.5886	1484.6
13.3	1331	78	NaN	5.2857	23.65	4.7778	-185.69	18.432	1.0578	164.95	-716.66	1152.6	10.991	759.82	1160.2	53.677	52.648	0	0	3.0939	-1.9208	-29.314	-19.856	11.239	0.25915	23.942	18.14	14.333	-1.6616	-5.372	-1.7158	1484.5
13.31	1332	78	NaN	5.2081	23.656	4.7123	-185.63	18.285	0.95728	165.31	-716.84	1152.5	10.887	759.42	1160.1	53.908	51.008	0	0	3.0446	-1.9696	-29.308	-19.85	11.18	0.33983	23.95	17.991	14.224	-1.6298	-5.358	-1.859	1484.3
13.32	1333	78	NaN	5.1857	23.667	4.7082	-185.6	18.185	0.88157	165.43	-716.87	1152.5	10.775	759.16	1160.2	53.695	52.317	0	0	2.855	-2.1576	-29.299	-19.84	11.167	0.38022	23.961	17.89	14.022	-1.7774	-5.3373	-1.9503	1484.1
13.33	1334	78	NaN	5.1478	23.658	4.6894	-185.56	18.085	0.80673	165.58	-716.93	1152.5	10.654	758.86	1160.1	55.589	51.646	0	0	2.6279	-2.3827	-29.288	-19.83	11.141	0.43796	23.954	17.788	13.769	-1.9447	-5.3341	-2.0414	1483.9
13.34	1335	78	NaN	5.1185	23.646	4.7031	-185.5	17.945	0.84864	165.65	-716.98	1152.5	10.928	758.61	1160.1	54.521	50.187	0	0	2.5693	-2.4408	-29.285	-19.827	11.104	0.48544	23.94	17.651	13.673	-1.9553	-5.3455	-2.1759	1483.7
13.35	1336	78	NaN	5.0767	23.633	4.7214	-185.42	17.779	0.855	165.74	-717	1152.4	11.041	758.22	1160	55.401	51.011	0	0	2.5347	-2.4751	-29.283	-19.825	11.063	0.57046	23.927	17.486	13.598	-1.9047	-5.3566	-2.3396	1483.3
13.36	1337	78	NaN	5.0256	23.624	4.7406	-185.31	17.614	0.77489	165.86	-716.99	1152.3	10.853	757.72	1160	54.077	51.688	0	0	2.4011	-2.6075	-29.279	-19.821	11.026	0.68645	23.921	17.317	13.427	-1.9211	-5.3583	-2.5036	1482.8
13.37	1338	78	NaN	4.9862	23.622	4.7804	-185.23	17.468	0.65808	165.9	-716.92	1152.3	10.606	757.32	1160	53.164	50.602	0	0	2.3362	-2.6719	-29.276	-19.818	10.999	0.78619	23.92	17.17	13.336	-1.8857	-5.3559	-2.6479	1482.4
13.38	1339	78	NaN	4.9476	23.61	4.8692	-185.13	17.277	0.55518	165.79	-716.88	1152.3	10.394	757.01	1160	52.025	50.856	0	0	2.3256	-2.6823	-29.274	-19.816	10.966	0.88913	23.908	16.979	13.292	-1.7932	-5.3655	-2.8364	1482.1
13.39	1340	78	NaN	4.708	23.6	4.9232	-184.92	16.942	0.57714	166.03	-716.79	1152.1	10.693	756.38	1159.7	52.634	51.188	0	0	2.1811	-2.8256	-29.27	-19.811	10.727	1.0959	23.895	16.648	12.908	-1.7297	-5.375	-3.1634	1481.4
13.4	1341	78	NaN	4.5486	23.607	4.937	-184.8	16.754	0.58177	166.22	-716.7	1152	10.832	756.02	1159.6	54.253	54.599	0	0	2.0696	-2.9362	-29.266	-19.808	10.572	1.2233	23.9	16.462	12.641	-1.7128	-5.3665	-3.3466	1480.9
13.41	1342	78	NaN	4.3583	23.626	4.9695	-184.68	16.601	0.47291	166.39	-716.58	1151.9	10.581	755.64	1159.5	53.409	56.745	0	0	2.0359	-2.9696	-29.265	-19.807	10.4	1.3579	23.92	16.307	12.435	-1.6117	-5.3446	-3.4993	1480.5
13.42	1343	78	NaN	4.0751	23.647	5.0386	-184.52	16.393	0.27167	166.58	-716.44	1151.8	10.079	755.07	1159.4	52.35	60.064	0	1	1.9948	-3.0103	-29.263	-19.805	10.146	1.548	23.943	16.096	12.141	-1.4623	-5.3195	-3.7084	1479.8
13.43	1344	78	NaN	3.9534	23.655	5.0411	-184.47	16.307	0.21673	166.72	-716.38	1151.7	9.9825	754.87	1159.4	54.636	68.287	0	1	1.9381	-3.0665	-29.26	-19.802	10.035	1.6137	23.952	16.01	11.973	-1.4529	-5.3079	-3.7916	1479.6
13.44	1345	78	NaN	3.5249	23.699	5.2223	-184.31	15.922	0.21508	166.78	-716.21	1151.6	10.118	754.58	1159	55.819	69.924	0	1	1.8669	-3.1371	-29.259	-19.801	9.6048	1.7731	23.987	15.634	11.472	-1.364	-5.2721	-4.1674	1479.1
13.45	1346	78	NaN	2.931	23.794	5.4928	-184.06	15.607	0.029523	166.68	-715.99	1151.5	9.791	753.97	1158.8	57.51	70.868	0	1	1.7933	-3.21	-29.26	-19.801	9.023	2.028	24.077	15.324	10.816	-1.1821	-5.1825	-4.4774	1478.3
13.46	1347	78	NaN	2.4487	23.881	5.6694	-183.87	15.388	-0.11083	166.65	-715.82	1151.4	9.5296	753.49	1158.6	55.907	71.576	0	1	1.7507	-3.2523	-29.26	-19.802	8.5523	2.2309	24.162	15.108	10.303	-1.0213	-5.0986	-4.6942	1477.7
13.47	1348	78	NaN	2.1023	23.948	5.7244	-183.76	15.237	-0.12216	166.76	-715.7	1151.3	9.5569	753.22	1158.5	57.215	71.695	0	1	1.7886	-3.2147	-29.261	-19.803	8.2108	2.3485	24.226	14.959	9.9994	-0.86617	-5.0349	-4.8441	1477.3
13.48	1349	78	NaN	1.7458	24.018	5.7488	-183.67	15.107	-0.067807	166.94	-715.56	1151.2	9.7586	752.94	1158.3	57.432	72.051	0	1	1.9075	-3.0968	-29.263	-19.805	7.8552	2.4352	24.293	14.832	9.7627	-0.6616	-4.9699	-4.9722	1476.9
13.49	1350	78	NaN	1.4036	24.095	5.8193	-183.6	15.044	-0.17489	166.95	-715.43	1151.2	9.539	752.56	1158.2	58.778	72.815	1	1	1.9992	-3.0059	-29.266	-19.807	7.524	2.5228	24.369	14.771	9.5232	-0.48312	-4.8968	-5.0367	1476.4
13.5	1351	78	NaN	1.0644	24.169	5.8523	-183.53	14.996	-0.29098	167.01	-715.29	1151.1	9.288	752.18	1158.2	58.259	73.513	1	1	2.0871	-2.9188	-29.269	-19.81	7.1991	2.6067	24.442	14.722	9.2862	-0.31205	-4.8261	-5.0878	1475.9
13.51	1352	78	NaN	0.61497	24.26	5.8957	-183.45	14.925	-0.38382	167.04	-715.15	1151.1	9.1102	751.71	1158.1	59.309	74.225	1	1	2.1166	-2.8895	-29.273	-19.815	6.76	2.693	24.532	14.653	8.8766	-0.19653	-4.741	-5.1617	1475.4
13.52	1353	78	NaN	0.13298	24.366	5.9576	-183.39	14.816	-0.43539	166.99	-715.01	1151.1	9.0514	751.26	1158	59.398	73.282	1	1	2.1377	-2.8686	-29.277	-19.819	6.2809	2.7574	24.633	14.549	8.4186	-0.11123	-4.6447	-5.2701	1474.8
13.53	1354	78	NaN	-0.28029	24.473	6.0198	-183.36	14.685	-0.46189	166.91	-714.86	1151.1	9.0503	750.93	1157.8	55.989	72.177	1	1	2.1589	-2.8477	-29.282	-19.824	5.8666	2.7915	24.733	14.425	8.0255	-0.056121	-4.5489	-5.3991	1474.3
13.54	1355	78	NaN	-0.56622	24.562	6.0331	-183.33	14.588	-0.53311	166.94	-714.71	1151.1	8.8833	750.7	1157.7	56.108	70.31	1	1	2.18	-2.8267	-29.286	-19.828	5.5896	2.828	24.819	14.331	7.7696	0.0013118	-4.4678	-5.4968	1473.9
13.55	1356	78	NaN	-0.95402	24.659	6.0118	-183.3	14.484	-0.73436	167.09	-714.55	1151.1	8.3987	750.25	1157.7	54.984	72.652	1	1	2.2011	-2.8058	-29.291	-19.833	5.2289	2.8804	24.914	14.229	7.43	0.074606	-4.3766	-5.6038	1473.4
13.56	1357	78	NaN	-1.2235	24.715	6.0191	-183.29	14.381	-0.78595	167.11	-714.5	1151.1	8.2913	750	1157.6	56.734	74.224	1	1	2.2222	-2.7848	-29.296	-19.837	4.9657	2.9001	24.967	14.129	7.188	0.11527	-4.3282	-5.7087	1473.1
13.57	1358	78	NaN	-1.4341	24.761	6.0266	-183.28	14.279	-0.79211	167.11	-714.45	1151.1	8.2832	749.8	1157.5	55.434	72.684	1	1	2.2434	-2.7639	-29.3	-19.842	4.7567	2.9117	25.009	14.031	7	0.14783	-4.2907	-5.8106	1472.9
13.58	1359	78	NaN	-1.6345	24.807	6.0425	-183.27	14.156	-0.7784	167.08	-714.41	1151.1	8.3121	749.58	1157.4	55.319	70.552	1	1	2.2645	-2.7429	-29.305	-19.846	4.5552	2.9187	25.049	13.913	6.8197	0.17574	-4.2552	-5.9335	1472.6
13.59	1360	78	NaN	-1.8357	24.845	6.0815	-183.27	13.995	-0.73514	166.96	-714.36	1151.2	8.4122	749.34	1157.2	56.342	76.164	1	1	2.2856	-2.722	-29.309	-19.851	4.3463	2.9151	25.08	13.76	6.6319	0.19312	-4.2295	-6.0911	1472.3
13.6	1361	78	NaN	-1.8999	24.858	6.0546	-183.26	13.939	-0.77534	167.02	-714.33	1151.2	8.2867	749.23	1157.2	57.453	77.434	1	1	2.3068	-2.701	-29.314	-19.856	4.29	2.9257	25.092	13.706	6.5968	0.22462	-4.2218	-6.1497	1472.2
13.61	1362	78	NaN	-2.0552	24.865	6.0685	-183.24	13.83	-0.87976	166.88	-714.23	1151.2	7.9752	748.72	1157	57.168	74.261	1	1	2.3279	-2.6801	-29.318	-19.86	4.1439	2.9562	25.093	13.602	6.4718	0.27608	-4.2255	-6.2579	1471.6
13.62	1363	78	NaN	-2.1509	24.857	6.0568	-183.22	13.741	-0.92115	166.82	-714.16	1151.2	7.8218	748.4	1156.9	56.401	73.233	1	1	2.349	-2.6592	-29.323	-19.865	4.0535	2.9863	25.08	13.518	6.4025	0.32716	-4.2432	-6.3465	1471.2
13.63	1364	78	NaN	-2.2149	24.828	6.0138	-183.18	13.646	-0.9205	166.82	-714.1	1151.1	7.75	748.17	1156.7	54.134	73.138	1	1	2.3701	-2.6382	-29.327	-19.869	3.9935	3.026	25.047	13.427	6.3636	0.38778	-4.2805	-6.4417	1470.9
13.64	1365	78	NaN	-2.2729	24.785	5.9605	-183.13	13.538	-0.9121	166.81	-714.02	1151.1	7.6633	747.93	1156.6	55.275	72.201	1	1	2.3913	-2.6173	-29.332	-19.874	3.9399	3.0799	24.999	13.324	6.3312	0.46264	-4.3326	-6.5499	1470.6
13.65	1366	78	NaN	-2.2943	24.747	5.9395	-183.08	13.47	-0.90574	166.74	-713.96	1151.1	7.5624	747.74	1156.5	54.65	70.644	1	1	2.4124	-2.5963	-29.336	-19.878	3.9207	3.1362	24.958	13.258	6.3332	0.53991	-4.3782	-6.6201	1470.4
13.66	1367	78	NaN	-2.334	24.683	5.8867	-183	13.371	-1.022	166.67	-713.88	1151	7.0367	747.56	1156.4	53.598	60.886	1	1	2.4335	-2.5754	-29.341	-19.883	3.8998	3.2303	24.894	13.159	6.3333	0.65495	-4.4466	-6.7233	1470.1
13.67	1368	78	NaN	-2.372	24.633	5.8625	-182.93	13.32	-0.9934	166.58	-713.83	1151	6.9324	747.36	1156.3	54.478	60.603	1	1	2.4547	-2.5544	-29.346	-19.887	3.8634	3.303	24.841	13.111	6.3181	0.74856	-4.5045	-6.7761	1469.9
13.68	1369	78	NaN	-2.4419	24.582	5.8383	-182.86	13.254	-0.94492	166.45	-713.77	1151	6.8262	747.17	1156.2	53.338	60.501	1	1	2.4758	-2.5335	-29.35	-19.892	3.7935	3.3801	24.786	13.049	6.2693	0.84664	-4.5643	-6.8424	1469.6
13.69	1370	78	NaN	-2.537	24.533	5.7953	-182.78	13.183	-0.9098	166.36	-713.72	1150.9	6.6533	747.01	1156.1	52.137	63.346	1	1	2.4969	-2.5125	-29.355	-19.896	3.7025	3.46	24.734	12.983	6.1994	0.94743	-4.6208	-6.9139	1469.4
13.7	1371	78	NaN	-2.6336	24.498	5.7375	-182.72	13.151	-0.87486	166.37	-713.7	1150.9	6.5229	746.89	1156	53.757	67.368	1	1	2.518	-2.4916	-29.359	-19.901	3.6119	3.5226	24.697	12.951	6.13	1.031	-4.6619	-6.9496	1469.3
13.71	1372	78	NaN	-2.7402	24.476	5.7457	-182.71	13.157	-0.86768	166.18	-713.68	1150.9	6.3664	746.66	1156	52.51	72.543	1	1	2.5392	-2.4707	-29.364	-19.905	3.5051	3.5346	24.674	12.959	6.0443	1.0639	-4.6895	-6.9469	1469.1
13.72	1373	78	NaN	-2.8539	24.468	5.7335	-182.67	13.124	-0.44996	166.06	-713.63	1150.9	7.3042	746.64	1155.8	55.648	75.641	1	1	2.5555	-2.4545	-29.368	-19.91	3.3508	3.5301	24.662	12.93	5.9063	1.0756	-4.7054	-6.9799	1468.9
13.73	1374	78	NaN	-2.965	24.459	5.7289	-182.64	13.143	-0.54461	165.93	-713.62	1150.8	6.8624	746.44	1155.8	55.855	75.983	1	1	2.5379	-2.4719	-29.369	-19.911	3.2529	3.5754	24.653	12.949	5.7908	1.1035	-4.7165	-6.9617	1468.7
13.74	1375	78	NaN	-3.1393	24.45	5.7422	-182.63	13.166	-0.72097	165.69	-713.62	1150.8	6.0945	746.19	1155.8	55.223	74.315	1	1	2.5136	-2.4961	-29.372	-19.914	3.0999	3.6141	24.643	12.972	5.6134	1.118	-4.7284	-6.9412	1468.5
13.75	1376	78	NaN	-3.3579	24.445	5.7603	-182.63	13.159	-0.67938	165.39	-713.62	1150.8	5.8421	746.03	1155.7	57.56	73.2	1	1	2.4826	-2.5267	-29.376	-19.918	2.8799	3.6101	24.638	12.966	5.3625	1.0833	-4.7377	-6.9516	1468.3
13.76	1377	78	NaN	-3.4783	24.453	5.7441	-182.65	13.134	-0.60661	165.29	-713.62	1150.8	5.8406	746.02	1155.7	57.031	73.288	1	1	2.4425	-2.5664	-29.38	-19.922	2.756	3.5836	24.645	12.943	5.1986	1.0172	-4.736	-6.9796	1468.3
13.77	1378	78	NaN	-3.6557	24.462	5.7071	-182.74	13.128	-0.54194	165.19	-713.66	1150.7	5.7454	745.92	1155.7	55.615	72.827	1	1	2.3931	-2.6155	-29.386	-19.927	2.5784	3.4976	24.654	12.935	4.9715	0.88217	-4.7313	-6.9921	1468.3
13.78	1379	78	NaN	-3.7651	24.475	5.7104	-182.82	13.101	-0.52391	165.03	-713.7	1150.7	5.5726	745.9	1155.7	55.484	72.654	1	1	2.3657	-2.6427	-29.39	-19.932	2.4696	3.4156	24.668	12.908	4.8353	0.77291	-4.7217	-7.0237	1468.3
13.79	1380	78	NaN	-3.8506	24.498	5.7213	-182.91	13.07	-0.45264	164.88	-713.74	1150.7	5.5645	745.88	1155.7	56.821	72.526	1	1	2.2947	-2.713	-29.397	-19.938	2.3783	3.3157	24.691	12.878	4.673	0.6027	-4.706	-7.0608	1468.3
13.8	1381	78	NaN	-3.9268	24.531	5.7291	-183.02	13.049	-0.36318	164.73	-713.77	1150.8	5.6081	745.85	1155.7	56.174	72.638	1	1	2.1006	-2.9054	-29.411	-19.953	2.295	3.2044	24.722	12.858	4.3956	0.29907	-4.689	-7.0947	1468.3
13.81	1382	78	NaN	-3.9933	24.568	5.7355	-183.13	13.037	-0.32878	164.6	-713.78	1150.8	5.4854	745.84	1155.7	58.641	72.244	1	1	2.0076	-2.9976	-29.419	-19.961	2.228	3.0908	24.759	12.846	4.2356	0.093164	-4.66	-7.1155	1468.3
13.82	1383	78	NaN	-4.0496	24.607	5.7469	-183.29	12.969	-0.31314	164.45	-713.8	1150.8	5.2476	745.96	1155.7	57.208	68.426	1	1	1.9696	-3.0353	-29.425	-19.967	2.1744	2.9369	24.8	12.776	4.144	-0.098429	-4.6251	-7.1901	1468.4
13.83	1384	78	NaN	-4.1458	24.667	5.7326	-183.59	12.946	-0.23869	164.24	-713.87	1150.8	5.1329	745.95	1155.8	57.301	70.008	1	1	2.0062	-2.999	-29.429	-19.97	2.0744	2.6304	24.859	12.753	4.0806	-0.36863	-4.5694	-7.2174	1468.5
13.84	1385	78	NaN	-4.2044	24.702	5.7278	-183.79	12.93	-0.16824	164.08	-713.92	1150.8	5.124	745.96	1155.8	57.312	69.727	1	1	2.0431	-2.9624	-29.432	-19.974	2.0095	2.4269	24.894	12.737	4.0525	-0.53558	-4.5386	-7.237	1468.5
13.85	1386	78	NaN	-4.2541	24.727	5.707	-183.96	12.924	-0.11619	163.96	-713.94	1150.8	5.087	745.99	1155.8	54.233	70.3	1	1	2.0853	-2.9206	-29.437	-19.979	1.9564	2.2499	24.921	12.73	4.0417	-0.6707	-4.5165	-7.2485	1468.6
13.86	1387	78	NaN	-4.3057	24.751	5.6782	-184.15	12.929	-0.083663	163.83	-713.96	1150.8	4.9868	746.01	1155.9	57.939	72.731	1	1	2.1275	-2.8787	-29.441	-19.983	1.9037	2.0636	24.946	12.733	4.0313	-0.81514	-4.4951	-7.2498	1468.6
13.87	1388	78	NaN	-4.3342	24.761	5.6933	-184.27	12.938	-0.063589	163.62	-713.98	1150.9	4.9239	746.01	1155.9	57.615	72.889	1	1	2.1698	-2.8368	-29.445	-19.986	1.8695	1.9315	24.957	12.742	4.0393	-0.90529	-4.4877	-7.2442	1468.6
13.88	1389	78	NaN	-4.3537	24.774	5.6679	-184.33	12.962	-0.08707	163.61	-713.94	1150.8	4.8097	745.97	1155.9	57.543	72.973	1	1	2.1632	-2.8434	-29.453	-19.995	1.8542	1.8786	24.971	12.764	4.0174	-0.96481	-4.4819	-7.2308	1468.5
13.89	1390	78	NaN	-4.409	24.778	5.6477	-184.48	12.969	-0.013846	163.41	-713.92	1150.8	4.8602	746.05	1155.9	58.008	73.011	1	1	2.1659	-2.8406	-29.462	-20.003	1.7891	1.7204	24.978	12.769	3.955	-1.1202	-4.4835	-7.2342	1468.6
13.9	1391	78	NaN	-4.4837	24.766	5.5944	-184.66	13.003	-0.0036168	163.17	-713.85	1150.8	4.7244	746.13	1156	57.08	72.656	1	1	2.2469	-2.7604	-29.465	-20.006	1.7103	1.5378	24.971	12.798	3.9572	-1.2226	-4.4939	-7.2079	1468.6
13.91	1392	78	NaN	-4.5557	24.742	5.5264	-184.79	13.047	-0.036731	162.98	-713.75	1150.7	4.5114	746.2	1156.1	57.824	72.841	1	1	2.2361	-2.7711	-29.468	-20.01	1.6393	1.4024	24.954	12.836	3.8754	-1.3687	-4.5143	-7.174	1468.5
13.92	1393	78	NaN	-4.6103	24.72	5.4739	-184.85	13.064	-0.029207	162.89	-713.68	1150.7	4.4759	746.29	1156.2	57.585	72.893	1	1	2.1628	-2.8437	-29.471	-20.013	1.5822	1.3471	24.935	12.849	3.745	-1.4966	-4.5368	-7.164	1468.5
13.93	1394	78	NaN	-4.6647	24.699	5.4239	-184.89	13.056	0.064164	162.78	-713.58	1150.6	4.7146	746.48	1156.2	56.918	72.505	1	1	2.1649	-2.8417	-29.474	-20.015	1.514	1.2928	24.916	12.839	3.6788	-1.5489	-4.5573	-7.1767	1468.6
13.94	1395	78	NaN	-4.7438	24.677	5.3366	-184.9	13.085	0.061349	162.74	-713.46	1150.5	4.6588	746.57	1156.2	56.558	71.912	1	1	2.2211	-2.7859	-29.475	-20.017	1.4356	1.2798	24.899	12.863	3.6568	-1.5061	-4.5758	-7.1533	1468.6
13.95	1396	78	NaN	-4.8134	24.647	5.2887	-184.89	13.128	0.086309	162.61	-713.35	1150.5	4.6673	746.67	1156.3	59.542	71.853	1	1	2.1138	-2.8924	-29.476	-20.018	1.3609	1.2803	24.874	12.901	3.4746	-1.612	-4.6027	-7.1168	1468.5
13.96	1397	78	NaN	-4.8795	24.619	5.2547	-184.89	13.151	0.41167	162.45	-713.24	1150.4	5.5158	746.89	1156.3	58.609	71.342	1	1	2.0426	-2.9629	-29.477	-20.019	1.2552	1.2408	24.848	12.922	3.2979	-1.722	-4.6289	-7.0965	1468.6
13.97	1398	78	NaN	-4.9518	24.591	5.2232	-184.89	13.169	0.86094	162.27	-713.12	1150.4	6.7248	747.21	1156.3	57.938	70.536	1	1	2.0462	-2.9594	-29.476	-20.017	1.1283	1.1898	24.822	12.938	3.1744	-1.7696	-4.6534	-7.0798	1468.6
13.98	1399	78	NaN	-5.0366	24.55	5.2062	-184.84	13.237	0.84137	162.02	-712.99	1150.3	6.6529	747.43	1156.4	56.84	69.775	1	1	2.0655	-2.9402	-29.473	-20.014	1.0361	1.2329	24.788	12.999	3.1015	-1.7073	-4.685	-7.0153	1468.7
13.99	1400	78	NaN	-5.1075	24.513	5.1705	-184.77	13.305	0.85568	161.88	-712.82	1150.2	6.7775	747.64	1156.5	56.513	69.675	1	1	2.0829	-2.9229	-29.469	-20.011	0.95457	1.2871	24.756	13.062	3.0375	-1.6358	-4.7126	-6.9494	1468.7
14	1401	78	NaN	-5.1589	24.484	5.1537	-184.72	13.337	0.88482	161.77	-712.73	1150.2	6.8856	747.85	1156.6	57.227	69.676	1	1	2.0549	-2.9507	-29.465	-20.007	0.89439	1.333	24.732	13.089	2.9493	-1.6177	-4.7333	-6.9172	1468.8
14.01	1402	78	NaN	-5.2204	24.465	5.1296	-184.65	13.382	0.88995	161.7	-712.61	1150.2	7.0079	748.06	1156.7	55.789	69.745	1	1	2.026	-2.9793	-29.46	-20.002	0.82519	1.3981	24.718	13.13	2.8512	-1.5812	-4.7428	-6.8721	1468.9
14.02	1403	78	NaN	-5.2795	24.459	5.1283	-184.56	13.428	0.87543	161.6	-712.48	1150.2	7.0794	748.27	1156.8	56.051	69.244	1	1	1.9907	-3.0144	-29.455	-19.997	0.75884	1.4749	24.715	13.172	2.7495	-1.5395	-4.74	-6.8246	1468.9
14.03	1404	78	NaN	-5.3203	24.465	5.1662	-184.49	13.452	0.84946	161.42	-712.38	1150.2	7.0393	748.46	1156.8	56.251	68.96	1	1	1.9841	-3.0209	-29.449	-19.991	0.71226	1.5473	24.722	13.195	2.6963	-1.4737	-4.7273	-6.7959	1469
14.04	1405	78	NaN	-5.3616	24.474	5.162	-184.42	13.471	0.78344	161.38	-712.27	1150.2	6.9349	748.63	1156.8	55.011	68.753	1	1	2.0052	-2.9999	-29.443	-19.984	0.6733	1.6115	24.733	13.211	2.6785	-1.3885	-4.7093	-6.7729	1469.1
14.05	1406	78	NaN	-5.42	24.484	5.2215	-184.32	13.481	0.83051	161.14	-712.16	1150.2	7.156	748.97	1156.9	56.735	68.234	1	1	1.9661	-3.0387	-29.437	-19.979	0.59615	1.693	24.743	13.221	2.5623	-1.3457	-4.6943	-6.758	1469.2
14.06	1407	78	NaN	-5.4691	24.497	5.2371	-184.22	13.501	0.86262	161.04	-712.08	1150.2	7.2634	749.23	1156.9	55.743	68.22	1	1	1.8888	-3.1154	-29.432	-19.974	0.5382	1.7847	24.757	13.241	2.427	-1.3306	-4.6753	-6.7335	1469.4
14.07	1408	78	NaN	-5.5001	24.504	5.2442	-184.16	13.535	0.83857	160.98	-712.04	1150.3	7.2066	749.35	1157	56.118	67.138	1	1	1.7338	-3.269	-29.427	-19.969	0.50683	1.8453	24.766	13.273	2.2406	-1.4237	-4.6607	-6.696	1469.5
14.08	1409	78	NaN	-5.5375	24.506	5.2514	-184.09	13.602	0.76338	160.9	-711.99	1150.3	7.0028	749.44	1157.1	56.499	64.842	1	1	1.6306	-3.3713	-29.422	-19.964	0.47399	1.9179	24.772	13.336	2.1046	-1.4534	-4.6501	-6.628	1469.5
14.09	1410	78	NaN	-5.6233	24.511	5.2374	-183.92	13.727	0.68508	160.8	-711.88	1150.3	6.7295	749.71	1157.3	54.177	53.755	1	1	1.5519	-3.4493	-29.418	-19.96	0.39405	2.0987	24.785	13.453	1.946	-1.3506	-4.6336	-6.5065	1469.7
14.1	1411	78	NaN	-5.6649	24.506	5.2487	-183.84	13.793	0.70873	160.68	-711.85	1150.3	6.7349	749.84	1157.4	55.372	50.18	1	1	1.4183	-3.5817	-29.412	-19.954	0.3474	2.1697	24.781	13.517	1.7657	-1.4121	-4.6305	-6.4366	1469.8
14.11	1412	78	NaN	-5.7255	24.499	5.23	-183.73	13.91	0.48853	160.59	-711.8	1150.3	6.0536	749.9	1157.5	55.459	51.442	1	1	1.2436	-3.7549	-29.404	-19.946	0.30967	2.3021	24.779	13.629	1.5533	-1.4528	-4.6247	-6.3165	1469.9
14.12	1413	78	NaN	-5.7887	24.48	5.1823	-183.62	13.983	0.45526	160.56	-711.76	1150.3	5.8833	750.1	1157.6	54.453	52.042	1	1	0.82328	-4.1716	-29.393	-19.934	0.25107	2.4166	24.764	13.699	1.0744	-1.755	-4.6283	-6.2358	1470
14.13	1414	78	NaN	-5.8367	24.464	5.1387	-183.55	14.021	0.51922	160.55	-711.73	1150.3	5.998	750.28	1157.7	54.317	51.695	1	1	0.53014	-4.4622	-29.383	-19.925	0.19768	2.4873	24.75	13.734	0.72782	-1.9748	-4.6328	-6.1907	1470.2
14.14	1415	78	NaN	-5.865	24.458	5.119	-183.52	14.053	0.52182	160.53	-711.72	1150.3	5.9713	750.35	1157.7	55.075	50.967	1	1	0.40642	-4.5848	-29.376	-19.918	0.16958	2.5195	24.747	13.764	0.576	-2.0653	-4.6292	-6.1537	1470.2
14.15	1416	78	NaN	-5.9034	24.439	5.085	-183.48	14.074	0.54191	160.51	-711.71	1150.3	5.9976	750.53	1157.8	53.682	50.978	1	1	0.2514	-4.7385	-29.366	-19.908	0.12875	2.5515	24.73	13.783	0.38014	-2.187	-4.6362	-6.1254	1470.4
14.16	1417	78	NaN	-5.9476	24.422	5.0451	-183.44	14.099	0.61419	160.45	-711.67	1150.3	6.1727	750.81	1157.9	52.126	49.968	1	1	0.066889	-4.9214	-29.357	-19.898	0.074328	2.5839	24.717	13.804	0.14122	-2.3374	-4.6399	-6.0941	1470.6
14.17	1418	78	NaN	-5.9831	24.399	4.9984	-183.41	14.094	0.65611	160.42	-711.64	1150.2	6.2775	751.17	1157.9	53.523	50.6	1	1	-0.20338	-5.1893	-29.35	-19.892	0.03204	2.6049	24.697	13.797	-0.17134	-2.5844	-4.6532	-6.0952	1470.9
14.18	1419	78	NaN	-6.0088	24.378	4.9711	-183.4	14.099	0.65069	160.37	-711.63	1150.2	6.2721	751.45	1157.9	52.906	51.678	1	1	-0.46286	-5.4465	-29.342	-19.884	0.0038834	2.6172	24.679	13.798	-0.45897	-2.8292	-4.6638	-6.0862	1471.2
14.19	1420	78	NaN	-6.0291	24.361	4.96	-183.39	14.129	0.61107	160.33	-711.62	1150.2	6.1955	751.6	1158	52.744	52.484	1	1	-0.67763	-5.6594	-29.331	-19.873	-0.015777	2.6209	24.665	13.825	-0.69341	-3.0385	-4.6665	-6.0485	1471.3
14.2	1421	78	NaN	-6.051	24.342	4.9414	-183.4	14.174	0.57072	160.32	-711.62	1150.2	6.1407	751.72	1158.1	53.324	51.788	1	1	-0.8924	-5.8723	-29.321	-19.862	-0.036561	2.6106	24.651	13.865	-0.92896	-3.2617	-4.6693	-5.9971	1471.5
14.21	1422	78	NaN	-6.0679	24.305	4.9362	-183.45	14.181	0.54804	160.26	-711.65	1150.1	6.1709	751.99	1158.1	54.456	49.487	1	1	-1.1072	-6.0852	-29.31	-19.851	-0.058	2.5622	24.618	13.868	-1.1652	-3.523	-4.6919	-5.9836	1471.8
14.22	1423	78	NaN	-6.085	24.287	4.9224	-183.5	14.197	0.49107	160.28	-711.65	1150.1	6.1015	752.15	1158.2	56.521	51.971	1	1	-1.0243	-6.003	-29.305	-19.847	-0.07217	2.5157	24.604	13.88	-1.0964	-3.4873	-4.7014	-5.9665	1471.9
14.23	1424	78	NaN	-6.0968	24.27	4.9278	-183.55	14.199	0.44571	160.26	-711.67	1150	6.0492	752.31	1158.2	55.768	51.451	1	1	-1.068	-6.0463	-29.296	-19.838	-0.083652	2.4586	24.59	13.879	-1.1516	-3.5877	-4.7063	-5.9585	1472.1
14.24	1425	78	NaN	-6.1104	24.246	4.939	-183.64	14.198	0.43305	160.22	-711.71	1150	6.1003	752.5	1158.3	55.05	51.688	1	1	-1.351	-6.3269	-29.279	-19.82	-0.10151	2.3714	24.569	13.875	-1.4525	-3.9555	-4.7096	-5.9453	1472.3
14.25	1426	78	NaN	-6.1319	24.217	4.9413	-183.76	14.206	0.45634	160.23	-711.76	1149.9	6.2764	752.68	1158.4	54.083	53.239	1	1	-1.5058	-6.4804	-29.269	-19.811	-0.1304	2.2431	24.544	13.879	-1.6362	-4.2372	-4.7245	-5.9317	1472.5
14.26	1427	78	NaN	-6.157	24.2	4.9417	-183.91	14.211	0.4959	160.27	-711.82	1149.9	6.4814	752.87	1158.4	52.889	49.431	1	1	-1.5995	-6.5733	-29.263	-19.804	-0.16296	2.0845	24.53	13.88	-1.7625	-4.4888	-4.7325	-5.9239	1472.8
14.27	1428	78	NaN	-6.1641	24.182	4.9676	-184.04	14.207	0.54923	160.22	-711.9	1149.9	6.6773	753	1158.4	53.693	55.59	1	1	-1.6892	-6.6622	-29.257	-19.798	-0.18033	1.9485	24.514	13.876	-1.8696	-4.7136	-4.7427	-5.9229	1472.9
14.28	1429	78	NaN	-6.1705	24.183	4.965	-184.11	14.216	0.55108	160.24	-711.91	1149.9	6.7147	753.04	1158.5	54.101	62.892	1	1	-1.7915	-6.7635	-29.251	-19.793	-0.18767	1.8683	24.516	13.883	-1.9792	-4.8952	-4.7353	-5.91	1473
14.29	1430	78	NaN	-6.1874	24.186	4.968	-184.25	14.228	0.5676	160.26	-711.96	1149.9	6.8315	753.12	1158.5	55.779	66.495	1	1	-1.9852	-6.9556	-29.245	-19.787	-0.20908	1.724	24.521	13.893	-2.1943	-5.2315	-4.7241	-5.8941	1473.1
14.3	1431	78	NaN	-6.2122	24.187	4.9841	-184.48	14.216	0.59318	160.24	-712.06	1149.9	7.0031	753.3	1158.6	56.783	68.498	1	1	-2.0925	-7.0619	-29.238	-19.779	-0.24216	1.4934	24.526	13.877	-2.3347	-5.5686	-4.7117	-5.9021	1473.4
14.31	1432	78	NaN	-6.2335	24.192	4.9982	-184.72	14.156	0.57943	160.24	-712.17	1149.9	7.0438	753.57	1158.7	59.011	70.695	1	1	-2.1207	-7.0899	-29.228	-19.77	-0.26668	1.2476	24.533	13.814	-2.3874	-5.8423	-4.6949	-5.956	1473.7
14.32	1433	78	NaN	-6.2444	24.199	5.002	-184.79	14.161	0.57838	160.24	-712.22	1149.9	7.0803	753.59	1158.7	57.166	71.23	1	1	-2.1521	-7.121	-29.224	-19.765	-0.27926	1.1724	24.541	13.819	-2.4314	-5.9486	-4.6824	-5.9468	1473.8
14.33	1434	78	NaN	-6.2844	24.235	5.0075	-185.01	14.156	0.55849	160.24	-712.35	1149.9	7.1462	753.7	1158.9	57.429	71.968	1	1	-2.2244	-7.1927	-29.218	-19.76	-0.32278	0.94681	24.582	13.809	-2.5472	-6.2459	-4.6366	-5.9515	1474
14.34	1435	78	NaN	-6.3101	24.259	5.0106	-185.15	14.153	0.54243	160.25	-712.46	1150	7.1806	753.77	1159	57.541	72.086	1	1	-2.3908	-7.3576	-29.212	-19.754	-0.35028	0.80966	24.609	13.803	-2.7411	-6.548	-4.6024	-5.9509	1474.2
14.35	1436	78	NaN	-6.33	24.279	5.0038	-185.21	14.157	0.5326	160.28	-712.54	1150	7.2106	753.81	1159.1	57.23	71.993	1	1	-2.5385	-7.504	-29.206	-19.748	-0.37048	0.74526	24.631	13.804	-2.909	-6.7588	-4.5748	-5.9442	1474.3
14.36	1437	78	NaN	-6.3526	24.3	4.9906	-185.25	14.162	0.52124	160.32	-712.6	1150	7.2376	753.85	1159.1	57.895	72.528	1	1	-2.6402	-7.6049	-29.203	-19.745	-0.39294	0.70818	24.655	13.807	-3.0332	-6.8967	-4.5489	-5.9379	1474.4
14.37	1438	78	NaN	-6.366	24.306	4.9949	-185.25	14.156	0.49073	160.3	-712.67	1150	7.1807	753.89	1159.2	58.246	71.55	1	1	-2.7282	-7.692	-29.198	-19.74	-0.40549	0.70633	24.662	13.8	-3.1337	-6.9857	-4.5368	-5.9403	1474.6
14.38	1439	78	NaN	-6.4121	24.348	4.9763	-185.18	14.222	0.48398	160.34	-712.82	1150	7.309	753.87	1159.3	56.503	70.698	1	1	-2.8061	-7.7693	-29.193	-19.734	-0.45552	0.7806	24.709	13.862	-3.2617	-6.9887	-4.4839	-5.8726	1474.7
14.39	1440	78	NaN	-6.4401	24.37	4.9559	-185.1	14.266	0.46671	160.4	-712.91	1150	7.3562	753.87	1159.4	55.803	70.595	1	1	-2.8379	-7.8008	-29.188	-19.73	-0.48352	0.85525	24.735	13.901	-3.3214	-6.9455	-4.4537	-5.8289	1474.8
14.4	1441	78	NaN	-6.4629	24.384	4.9519	-185.02	14.289	0.45368	160.41	-712.99	1150	7.3745	753.9	1159.5	54.708	71.446	1	1	-2.8567	-7.8195	-29.185	-19.727	-0.50702	0.93955	24.752	13.921	-3.3637	-6.8799	-4.4332	-5.8061	1474.9
14.41	1442	78	NaN	-6.4849	24.401	4.9603	-184.89	14.29	0.45114	160.39	-713.06	1150	7.4181	753.99	1159.6	56.028	72.764	1	1	-2.8602	-7.823	-29.183	-19.725	-0.53189	1.0634	24.772	13.919	-3.3921	-6.7595	-4.4109	-5.8062	1475
14.42	1443	78	NaN	-6.5052	24.428	4.966	-184.7	14.272	0.4504	160.4	-713.11	1150	7.5009	754.13	1159.7	55.148	72.82	1	1	-2.8231	-7.7861	-29.182	-19.723	-0.55577	1.2497	24.801	13.899	-3.3789	-6.5364	-4.3809	-5.8244	1475.2
14.43	1444	78	NaN	-6.5307	24.433	4.9774	-184.53	14.295	0.39061	160.39	-713.17	1150	7.4278	754.16	1159.7	55.882	71.808	1	1	-2.7781	-7.7416	-29.18	-19.722	-0.57956	1.4173	24.809	13.919	-3.3577	-6.3242	-4.3709	-5.8033	1475.3
14.44	1445	78	NaN	-6.5482	24.432	4.9583	-184.33	14.347	0.40611	160.47	-713.2	1150	7.5663	754.15	1159.8	55.932	71.399	1	1	-2.7177	-7.6817	-29.18	-19.722	-0.59911	1.623	24.812	13.967	-3.3168	-6.0586	-4.3674	-5.7543	1475.3
14.45	1446	78	NaN	-6.5604	24.429	4.9716	-184.12	14.369	0.38697	160.46	-713.23	1150	7.5648	754.2	1159.8	55.178	68.727	1	1	-2.6656	-7.63	-29.18	-19.721	-0.61221	1.8239	24.811	13.987	-3.2778	-5.8061	-4.3683	-5.7343	1475.4
14.46	1447	78	NaN	-6.5788	24.425	4.9764	-183.86	14.36	0.35214	160.47	-713.26	1150	7.5047	754.36	1159.9	57.578	64.452	1	1	-2.655	-7.6195	-29.179	-19.721	-0.6285	2.0865	24.809	13.976	-3.2835	-5.533	-4.3701	-5.7454	1475.6
14.47	1448	78	NaN	-6.6075	24.417	4.9503	-183.52	14.347	0.32464	160.58	-713.27	1149.9	7.4716	754.58	1159.9	53.946	62.912	1	1	-2.5314	-7.497	-29.18	-19.721	-0.65254	2.4345	24.805	13.959	-3.1839	-5.0625	-4.3746	-5.7627	1475.9
14.48	1449	78	NaN	-6.6368	24.398	4.9335	-183.17	14.378	0.29436	160.68	-713.3	1149.9	7.4229	754.67	1160	53.745	63.828	1	1	-2.3337	-7.301	-29.18	-19.722	-0.67675	2.7899	24.79	13.986	-3.0105	-4.5112	-4.39	-5.7361	1476
14.49	1450	78	NaN	-6.6572	24.39	4.9388	-182.8	14.443	0.26812	160.71	-713.3	1149.8	7.3248	754.67	1160	54.826	67.098	1	1	-2.1154	-7.0846	-29.181	-19.723	-0.69235	3.1604	24.784	14.049	-2.8077	-3.9242	-4.3963	-5.6732	1476
14.5	1451	78	NaN	-6.6719	24.389	4.9379	-182.57	14.482	0.25964	160.74	-713.28	1149.8	7.2534	754.7	1160	56.868	69.487	1	1	-1.8563	-6.8278	-29.182	-19.724	-0.70305	3.4025	24.785	14.086	-2.5593	-3.4253	-4.3976	-5.6376	1476
14.51	1452	78	NaN	-6.6849	24.383	4.9366	-182.39	14.489	0.27269	160.77	-713.28	1149.8	7.2252	754.77	1160	58.195	69.641	1	1	-1.5326	-6.5069	-29.185	-19.726	-0.71395	3.584	24.779	14.094	-2.2466	-2.9229	-4.4054	-5.6328	1476.1
14.52	1453	78	NaN	-6.6979	24.371	4.944	-182.21	14.493	0.3076	160.79	-713.3	1149.8	7.2293	754.85	1160	58.276	70.037	1	1	-1.1763	-6.1537	-29.192	-19.734	-0.72677	3.7618	24.767	14.097	-1.9031	-2.3919	-4.4251	-5.6371	1476.2
14.53	1454	78	NaN	-6.711	24.356	4.9614	-182.01	14.521	0.35524	160.79	-713.32	1149.7	7.2285	754.88	1159.9	56.791	69.732	1	1	-0.76463	-5.7456	-29.207	-19.749	-0.73998	3.9589	24.753	14.124	-1.5046	-1.7867	-4.4543	-5.6248	1476.2
14.54	1455	78	NaN	-6.7233	24.354	4.9456	-181.9	14.548	0.3702	160.86	-713.29	1149.7	7.1321	754.86	1160	57.999	70.906	1	1	-0.63754	-5.6197	-29.215	-19.756	-0.74582	4.0799	24.752	14.149	-1.3834	-1.5398	-4.4622	-5.6072	1476.2
14.55	1456	78	NaN	-6.7393	24.34	4.9429	-181.81	14.576	0.43383	160.9	-713.33	1149.7	7.1253	754.81	1159.9	57.04	72.448	1	1	-0.60128	-5.5837	-29.22	-19.761	-0.75973	4.1652	24.738	14.178	-1.361	-1.4185	-4.482	-5.5833	1476.2
14.56	1457	78	NaN	-6.7455	24.335	4.9371	-181.77	14.579	0.41675	160.95	-713.32	1149.7	6.9134	754.76	1160	57.181	72.179	1	1	-0.56501	-5.5478	-29.225	-19.766	-0.75574	4.2211	24.735	14.179	-1.3207	-1.3267	-4.4897	-5.5871	1476.2
14.57	1458	78	NaN	-6.7506	24.333	4.9441	-181.77	14.519	0.44274	160.95	-713.31	1149.7	6.8303	754.81	1160	57.571	72.096	1	1	-0.52875	-5.5118	-29.229	-19.771	-0.75795	4.2217	24.732	14.12	-1.2867	-1.2901	-4.4974	-5.6509	1476.2
14.58	1459	78	NaN	-6.7585	24.326	4.9644	-181.82	14.413	0.55457	160.9	-713.33	1149.7	6.9818	754.95	1159.9	56.192	73.126	1	1	-0.49248	-5.4759	-29.234	-19.776	-0.77417	4.1664	24.722	14.017	-1.2667	-1.3095	-4.5123	-5.7593	1476.4
14.59	1460	78	NaN	-6.7611	24.318	4.9712	-181.89	14.342	0.62727	160.89	-713.34	1149.7	7.019	755.02	1159.8	58.302	73.59	1	1	-0.45622	-5.4399	-29.239	-19.781	-0.77895	4.0934	24.713	13.947	-1.2352	-1.3465	-4.5267	-5.8341	1476.4
14.6	1461	78	NaN	-6.7762	24.301	4.9608	-182.04	14.262	0.69852	160.93	-713.35	1149.7	7.0081	755.04	1159.8	55.672	73.691	1	1	-0.41995	-5.404	-29.244	-19.786	-0.79229	3.9444	24.697	13.866	-1.2122	-1.4596	-4.5474	-5.9197	1476.5
14.61	1462	78	NaN	-6.7973	24.295	4.939	-182.23	14.179	0.76006	160.96	-713.33	1149.6	7.0072	755.05	1159.8	55.543	70.555	1	1	-0.38369	-5.368	-29.249	-19.791	-0.81191	3.7522	24.689	13.784	-1.1956	-1.6158	-4.5596	-6.0069	1476.5
14.62	1463	78	NaN	-6.8134	24.291	4.9272	-182.41	14.091	0.79589	160.97	-713.32	1149.7	6.9895	755.12	1159.8	55.681	63.342	1	1	-0.34742	-5.3321	-29.254	-19.796	-0.82733	3.5733	24.685	13.698	-1.1748	-1.7588	-4.5694	-6.0981	1476.5
14.63	1464	78	NaN	-6.827	24.286	4.92	-182.59	14.043	0.80943	160.96	-713.33	1149.7	6.9527	755.11	1159.8	53.632	56.437	1	1	-0.31116	-5.2961	-29.259	-19.801	-0.83991	3.3944	24.68	13.649	-1.1511	-1.9017	-4.5793	-6.1514	1476.5
14.64	1465	78	NaN	-6.8435	24.28	4.9075	-182.8	14.069	0.82065	160.95	-713.36	1149.7	6.9319	754.94	1159.9	54.178	54.745	1	1	-0.2749	-5.2602	-29.264	-19.806	-0.85529	3.1913	24.676	13.673	-1.1302	-2.0689	-4.5875	-6.1325	1476.4
14.65	1466	78	NaN	-6.8533	24.287	4.9164	-182.95	14.087	0.8777	160.89	-713.37	1149.7	7.0678	754.86	1159.9	52.899	56.823	1	1	-0.23863	-5.2242	-29.269	-19.81	-0.87252	3.0334	24.684	13.69	-1.1111	-2.1908	-4.5847	-6.1208	1476.3
14.66	1467	78	NaN	-6.8657	24.296	4.898	-183.02	14.089	0.78116	160.91	-713.34	1149.7	6.7848	754.84	1160	53.694	56.816	1	1	-0.20237	-5.1883	-29.274	-19.815	-0.87306	2.9684	24.695	13.69	-1.0754	-2.2198	-4.5782	-6.1254	1476.3
14.67	1468	78	NaN	-6.8836	24.315	4.8805	-183.19	14.114	0.77119	160.87	-713.32	1149.7	6.7318	754.73	1160	53.395	57.626	1	1	-0.1661	-5.1523	-29.278	-19.82	-0.88963	2.8043	24.715	13.714	-1.0557	-2.348	-4.5634	-6.1062	1476.2
14.68	1469	78	NaN	-6.9036	24.334	4.8682	-183.35	14.105	0.9976	160.82	-713.32	1149.7	7.3327	754.74	1160	52.401	56.79	1	1	-0.12984	-5.1164	-29.283	-19.825	-0.93478	2.6194	24.733	13.706	-1.0646	-2.497	-4.5502	-6.1193	1476.1
14.69	1470	78	NaN	-6.9207	24.348	4.8554	-183.44	14.068	1.3244	160.8	-713.33	1149.7	8.2209	754.87	1160	53.931	57.478	1	1	-0.093571	-5.0804	-29.288	-19.83	-0.98768	2.4964	24.746	13.671	-1.0813	-2.584	-4.542	-6.1596	1476.1
14.7	1471	78	NaN	-6.9304	24.362	4.8306	-183.46	14.097	1.3184	160.83	-713.32	1149.7	8.2014	754.84	1160	53.837	58.038	1	1	-0.057307	-5.0445	-29.293	-19.835	-0.99533	2.4706	24.761	13.698	-1.0526	-2.5738	-4.5319	-6.1375	1476.1
14.71	1472	78	NaN	-6.9391	24.375	4.837	-183.46	14.144	1.2712	160.75	-713.33	1149.7	8.0571	754.76	1160	53.109	59.457	1	1	-0.021042	-5.0085	-29.298	-19.84	-1.0013	2.4772	24.775	13.744	-1.0223	-2.5313	-4.5227	-6.0959	1476
14.72	1473	78	NaN	-6.9494	24.396	4.8	-183.43	14.207	1.2746	160.79	-713.31	1149.7	8.0464	754.7	1160	53.647	56.091	1	1	0.015223	-4.9726	-29.303	-19.845	-1.0092	2.5068	24.797	13.805	-0.99395	-2.4658	-4.5061	-6.0396	1476
14.73	1474	78	NaN	-6.9591	24.412	4.7892	-183.4	14.27	1.2753	160.78	-713.3	1149.7	8.0229	754.64	1160.1	52.11	60.13	1	1	0.051488	-4.9366	-29.308	-19.85	-1.0183	2.5453	24.814	13.868	-0.96679	-2.3913	-4.494	-5.9817	1475.9
14.74	1475	78	NaN	-6.9658	24.422	4.8061	-183.35	14.324	1.274	160.69	-713.32	1149.7	7.9936	754.57	1160.1	55.374	68.785	1	1	0.087752	-4.9007	-29.313	-19.855	-1.0269	2.5866	24.825	13.921	-0.93919	-2.3141	-4.4882	-5.9334	1475.8
14.75	1476	78	NaN	-6.9708	24.429	4.8218	-183.3	14.365	1.2278	160.6	-713.34	1149.8	7.8381	754.52	1160.1	56.821	70.588	1	1	0.12758	-4.8612	-29.318	-19.859	-1.0293	2.6462	24.832	13.963	-0.90169	-2.215	-4.4857	-5.8967	1475.8
14.76	1477	78	NaN	-6.9887	24.435	4.8055	-183.18	14.421	0.85171	160.58	-713.36	1149.8	6.7381	754.42	1160.2	56.331	70.718	1	1	0.49493	-4.4971	-29.31	-19.852	-1.0054	2.8082	24.84	14.016	-0.51042	-1.6888	-4.4704	-5.836	1475.9
14.77	1478	78	NaN	-6.9952	24.444	4.8182	-183.1	14.441	0.81181	160.49	-713.37	1149.8	6.5714	754.38	1160.2	54.233	70.748	1	1	0.86228	-4.1329	-29.303	-19.845	-1.0086	2.8842	24.849	14.036	-0.14632	-1.2487	-4.4546	-5.8089	1475.8
14.78	1479	78	NaN	-7.0076	24.449	4.7837	-183.02	14.471	0.74278	160.55	-713.36	1149.8	6.3374	754.35	1160.3	58.366	70.643	1	1	1.2296	-3.7688	-29.296	-19.838	-1.0094	2.9807	24.856	14.064	0.22023	-0.78803	-4.4406	-5.7737	1475.8
14.79	1480	78	NaN	-7.0153	24.449	4.7673	-182.94	14.502	0.69743	160.57	-713.37	1149.8	6.1868	754.3	1160.3	56.227	70.804	1	1	1.597	-3.4046	-29.289	-19.831	-1.0105	3.0651	24.857	14.094	0.58652	-0.33949	-4.4316	-5.7367	1475.8
14.8	1481	78	NaN	-7.0168	24.446	4.7853	-182.87	14.516	0.71408	160.49	-713.42	1149.8	6.2152	754.26	1160.3	55.826	70.943	0	1	1.9643	-3.0405	-29.282	-19.824	-1.0163	3.1322	24.853	14.109	0.94803	0.09173	-4.4285	-5.7145	1475.8
14.81	1482	78	NaN	-7.0225	24.44	4.7866	-182.78	14.498	0.76205	160.43	-713.46	1149.8	6.3169	754.28	1160.3	56.333	71.434	0	1	2.1152	-2.8909	-29.283	-19.824	-1.0285	3.2167	24.846	14.093	1.0868	0.32577	-4.4367	-5.7316	1475.8
14.82	1483	78	NaN	-7.0316	24.446	4.7659	-182.74	14.534	0.67773	160.46	-713.47	1149.8	6.0798	754.19	1160.3	53.935	71.223	0	1	2.1935	-2.8133	-29.286	-19.828	-1.0269	3.2691	24.854	14.125	1.1666	0.45579	-4.432	-5.7025	1475.8
14.83	1484	78	NaN	-7.0409	24.447	4.7722	-182.7	14.517	0.68299	160.4	-713.51	1149.8	6.1022	754.13	1160.3	57.703	70.23	0	1	2.2217	-2.7854	-29.29	-19.832	-1.0393	3.2966	24.854	14.11	1.1824	0.51127	-4.4362	-5.7221	1475.8
14.84	1485	78	NaN	-7.0479	24.449	4.7806	-182.69	14.489	0.69905	160.34	-713.55	1149.8	6.1528	754.1	1160.3	56.715	69.287	0	1	2.2188	-2.7882	-29.294	-19.836	-1.0507	3.307	24.855	14.082	1.1681	0.51883	-4.4388	-5.7533	1475.8
14.85	1486	78	NaN	-7.0531	24.453	4.7824	-182.69	14.454	0.69407	160.3	-713.58	1149.9	6.1405	754.09	1160.3	55.351	66.034	0	1	2.1909	-2.8159	-29.298	-19.839	-1.0569	3.3081	24.859	14.048	1.134	0.49223	-4.4385	-5.7912	1475.8
14.86	1487	78	NaN	-7.0579	24.459	4.7783	-182.7	14.407	0.733	160.28	-713.59	1149.9	6.2463	754.09	1160.3	56.424	58.242	0	1	2.1868	-2.8199	-29.302	-19.844	-1.0668	3.2917	24.864	14.002	1.1201	0.47175	-4.438	-5.8422	1475.8
14.87	1488	78	NaN	-7.0625	24.464	4.78	-182.75	14.346	1.1219	160.21	-713.64	1149.9	7.3209	754.16	1160.3	52.948	54.093	0	1	2.2046	-2.8023	-29.308	-19.85	-1.1158	3.1986	24.868	13.942	1.0887	0.39628	-4.4401	-5.9074	1475.8
14.88	1489	78	NaN	-7.0705	24.465	4.7618	-182.79	14.33	1.142	160.24	-713.68	1149.9	7.3823	754.11	1160.3	53.631	56.665	0	1	2.167	-2.8396	-29.313	-19.855	-1.1251	3.1512	24.869	13.926	1.0419	0.31161	-4.4438	-5.929	1475.8
14.89	1490	78	NaN	-7.0785	24.476	4.7531	-182.88	14.31	1.1718	160.22	-713.72	1149.9	7.4838	754.07	1160.3	53.938	56.999	0	1	2.1052	-2.9008	-29.318	-19.86	-1.1378	3.0571	24.879	13.907	0.96742	0.15632	-4.4392	-5.953	1475.7
14.9	1491	78	NaN	-7.0891	24.489	4.7503	-182.97	14.31	1.1889	160.19	-713.76	1149.9	7.5413	754.01	1160.2	53.83	55.699	0	1	1.999	-3.0061	-29.323	-19.865	-1.1519	2.9697	24.891	13.909	0.84718	-0.036389	-4.4321	-5.9564	1475.7
14.91	1492	78	NaN	-7.1021	24.503	4.7343	-183.03	14.331	1.1853	160.2	-713.77	1149.9	7.5319	753.95	1160.2	51.831	54.699	0	1	1.866	-3.138	-29.328	-19.87	-1.1638	2.9044	24.905	13.93	0.70214	-0.23362	-4.4233	-5.9403	1475.7
14.92	1493	78	NaN	-7.115	24.52	4.6839	-183.11	14.346	1.1963	160.31	-713.76	1149.9	7.5706	753.94	1160.2	53.825	58.642	0	1	1.7246	-3.2781	-29.333	-19.875	-1.1737	2.8299	24.923	13.944	0.55087	-0.44819	-4.4105	-5.9312	1475.7
14.93	1494	78	NaN	-7.1295	24.528	4.6974	-183.2	14.366	1.2776	160.22	-713.81	1149.9	7.8012	753.93	1160.2	54.46	59.83	0	1	1.6128	-3.389	-29.336	-19.877	-1.2007	2.7304	24.927	13.967	0.41207	-0.65857	-4.4081	-5.9107	1475.7
14.94	1495	78	NaN	-7.1509	24.544	4.6972	-183.26	14.403	1.2817	160.18	-713.85	1149.9	7.8182	753.89	1160.1	51.674	59.055	0	1	1.5023	-3.4985	-29.338	-19.88	-1.2244	2.6688	24.942	14.006	0.27783	-0.82969	-4.3966	-5.8741	1475.7
14.95	1496	78	NaN	-7.1715	24.55	4.6854	-183.29	14.423	1.2873	160.18	-713.88	1149.9	7.8285	753.89	1160.1	54.511	60.136	0	1	1.4106	-3.5894	-29.34	-19.882	-1.2455	2.6401	24.947	14.027	0.16509	-0.94926	-4.3938	-5.8553	1475.7
14.96	1497	78	NaN	-7.1885	24.553	4.6831	-183.29	14.436	1.2876	160.17	-713.91	1149.9	7.8276	753.9	1160.1	53.917	58.359	0	1	1.1496	-3.8481	-29.347	-19.889	-1.2631	2.6308	24.948	14.041	-0.11348	-1.2173	-4.3995	-5.8482	1475.7
14.97	1498	78	NaN	-7.2043	24.56	4.6947	-183.29	14.46	1.2056	160.13	-713.95	1149.9	7.6142	753.87	1160.1	52.8	60.821	0	1	0.6845	-4.3091	-29.36	-19.902	-1.2724	2.638	24.954	14.066	-0.58786	-1.6711	-4.4053	-5.8358	1475.8
14.98	1499	78	NaN	-7.2314	24.571	4.6671	-183.28	14.499	0.85137	160.18	-713.94	1149.9	6.6465	753.77	1160.1	53.926	59.803	0	1	0.60264	-4.3903	-29.366	-19.908	-1.2597	2.6958	24.968	14.102	-0.65702	-1.6945	-4.3986	-5.8058	1475.7
14.99	1500	78	NaN	-7.2656	24.584	4.6638	-183.2	14.497	0.86076	160.16	-713.95	1149.9	6.661	753.85	1160	52.405	58.662	0	1	0.56775	-4.4249	-29.371	-19.913	-1.2956	2.7668	24.98	14.102	-0.72782	-1.6581	-4.3916	-5.8114	1475.8
15	1501	78	NaN	-7.2803	24.588	4.667	-183.17	14.507	0.827	160.14	-713.97	1149.9	6.5726	753.87	1160	54.119	58.861	0	1	0.45473	-4.5369	-29.375	-19.917	-1.3075	2.8067	24.983	14.112	-0.85279	-1.7302	-4.3922	-5.8052	1475.9
15.01	1502	78	NaN	-7.2994	24.596	4.6611	-183.1	14.531	0.79325	160.16	-713.98	1149.8	6.4818	753.88	1160.1	56.215	58.817	0	1	0.303	-4.6873	-29.379	-19.921	-1.3227	2.8728	24.992	14.134	-1.0197	-1.8145	-4.3866	-5.7865	1475.9
15.02	1503	78	NaN	-7.3231	24.609	4.6506	-183.02	14.559	0.7848	160.18	-713.98	1149.8	6.4536	753.92	1160.1	52.96	58.859	0	1	0.12862	-4.8602	-29.383	-19.925	-1.3445	2.9573	25.007	14.161	-1.2158	-1.9028	-4.3758	-5.7637	1476
15.03	1504	78	NaN	-7.3322	24.615	4.6546	-182.97	14.581	0.78341	160.18	-713.99	1149.8	6.4462	753.93	1160.1	52.59	58.252	0	1	-0.031948	-5.0193	-29.387	-19.929	-1.3535	3.0067	25.014	14.182	-1.3854	-2.0126	-4.3736	-5.7475	1476
15.04	1505	78	NaN	-7.3407	24.617	4.6723	-182.89	14.637	0.69815	160.15	-714.01	1149.8	6.2057	753.94	1160.2	53.468	58.369	0	1	-0.18332	-5.1694	-29.393	-19.934	-1.3542	3.0971	25.019	14.235	-1.5375	-2.0723	-4.3739	-5.6992	1476
15.05	1506	78	NaN	-7.3447	24.622	4.6675	-182.85	14.661	0.68677	160.18	-714.01	1149.8	6.1748	753.97	1160.2	54.767	58.358	0	1	-0.26429	-5.2497	-29.401	-19.943	-1.3557	3.1342	25.026	14.257	-1.62	-2.1154	-4.3752	-5.686	1476.1
15.06	1507	78	NaN	-7.3416	24.626	4.6648	-182.84	14.676	0.67728	160.22	-714	1149.8	6.154	754.02	1160.2	53.556	55.874	0	1	-0.37001	-5.3545	-29.408	-19.95	-1.3504	3.1502	25.031	14.271	-1.7204	-2.2043	-4.377	-5.6788	1476.1
15.07	1508	78	NaN	-7.335	24.628	4.6698	-182.84	14.689	0.67477	160.24	-714	1149.8	6.1529	754.07	1160.2	55.597	55.754	0	0	-0.51361	-5.4968	-29.414	-19.956	-1.343	3.1548	25.033	14.284	-1.8566	-2.342	-4.3808	-5.6722	1476.2
15.08	1509	78	NaN	-7.3285	24.627	4.6773	-182.84	14.705	0.67832	160.26	-714.01	1149.8	6.1624	754.13	1160.3	52.391	55.365	0	0	-0.65801	-5.6399	-29.424	-19.965	-1.3368	3.1564	25.033	14.299	-1.9948	-2.4835	-4.3906	-5.6662	1476.2
15.09	1510	78	NaN	-7.322	24.627	4.6707	-182.83	14.744	0.63073	160.31	-714.02	1149.8	6.0168	754.15	1160.3	53.37	53.685	0	0	-0.79173	-5.7725	-29.432	-19.974	-1.3228	3.1709	25.037	14.334	-2.1146	-2.6016	-4.3955	-5.64	1476.3
15.1	1511	78	NaN	-7.311	24.641	4.6737	-182.86	14.771	0.59897	160.32	-713.97	1149.8	5.9372	754.18	1160.3	53.577	53.906	0	0	-0.87095	-5.851	-29.433	-19.975	-1.308	3.1475	25.051	14.361	-2.1789	-2.7035	-4.3816	-5.6141	1476.3
15.11	1512	78	NaN	-7.3026	24.644	4.6756	-182.89	14.798	0.6007	160.35	-713.97	1149.8	5.9362	754.21	1160.4	53.375	53.861	0	0	-0.94136	-5.9208	-29.436	-19.977	-1.2986	3.1171	25.056	14.386	-2.24	-2.8037	-4.3799	-5.591	1476.3
15.12	1513	78	NaN	-7.2903	24.648	4.6849	-182.93	14.827	0.61358	160.36	-713.96	1149.7	5.9404	754.27	1160.4	52.858	53.201	0	0	-0.96604	-5.9453	-29.45	-19.992	-1.2864	3.0705	25.06	14.415	-2.2524	-2.8748	-4.39	-5.577	1476.4
15.13	1514	78	NaN	-7.2782	24.652	4.6899	-183	14.874	0.6244	160.37	-713.94	1149.7	5.925	754.33	1160.4	54.035	52.887	0	0	-0.94246	-5.9219	-29.46	-20.002	-1.2733	3.0045	25.065	14.46	-2.2157	-2.9174	-4.3946	-5.5414	1476.4
15.14	1515	78	NaN	-7.2747	24.649	4.6737	-183.09	14.953	0.63438	160.43	-713.92	1149.7	5.916	754.35	1160.4	54.627	51.716	0	0	-0.87969	-5.8597	-29.466	-20.007	-1.2672	2.9191	25.066	14.537	-2.1469	-2.9406	-4.4	-5.4705	1476.4
15.15	1516	78	NaN	-7.2624	24.648	4.6882	-183.21	15.023	0.68693	160.4	-713.87	1149.6	6.0128	754.4	1160.3	53.937	52.52	0	0	-0.86183	-5.842	-29.469	-20.011	-1.2597	2.7946	25.064	14.607	-2.1215	-3.0473	-4.4051	-5.4033	1476.4
15.16	1517	78	NaN	-7.2666	24.649	4.6858	-183.27	15.039	0.74004	160.41	-713.84	1149.6	6.1229	754.46	1160.3	53.796	51.58	0	0	-0.83498	-5.8154	-29.472	-20.014	-1.2683	2.7309	25.063	14.624	-2.1032	-3.0844	-4.409	-5.3898	1476.4
15.17	1518	78	NaN	-7.2704	24.652	4.6731	-183.33	15.049	0.79274	160.44	-713.79	1149.6	6.2608	754.52	1160.2	54.26	52.074	0	0	-0.78211	-5.763	-29.477	-20.018	-1.276	2.6618	25.065	14.636	-2.0581	-3.1011	-4.4118	-5.3826	1476.4
15.18	1519	78	NaN	-7.2713	24.648	4.6696	-183.39	15.068	0.82885	160.45	-713.75	1149.5	6.3598	754.56	1160.2	53.206	50.442	0	0	-0.80149	-5.7822	-29.481	-20.023	-1.2805	2.5965	25.06	14.656	-2.0819	-3.1857	-4.4204	-5.3665	1476.4
15.19	1520	78	NaN	-7.2758	24.637	4.672	-183.44	15.096	0.84678	160.43	-713.73	1149.5	6.398	754.56	1160.1	53.93	50.599	0	0	-0.84936	-5.8296	-29.485	-20.027	-1.2871	2.5453	25.049	14.684	-2.1364	-3.2843	-4.4366	-5.3425	1476.4
15.2	1521	78	NaN	-7.3	24.629	4.6289	-183.5	15.115	0.87808	160.53	-713.67	1149.4	6.4721	754.59	1160	53.255	52.122	0	0	-0.86856	-5.8487	-29.49	-20.032	-1.3103	2.4896	25.04	14.704	-2.1789	-3.3591	-4.4498	-5.3277	1476.4
15.21	1522	78	NaN	-7.3184	24.618	4.6196	-183.55	15.125	0.91494	160.52	-713.63	1149.4	6.5549	754.66	1159.9	53.422	50.778	0	0	-0.87082	-5.8509	-29.494	-20.036	-1.3321	2.4327	25.027	14.716	-2.2029	-3.4182	-4.4676	-5.3195	1476.4
15.22	1523	78	NaN	-7.3322	24.618	4.607	-183.59	15.152	0.95057	160.54	-713.56	1149.4	6.6088	754.67	1159.8	54.5	48.824	0	0	-0.82505	-5.8055	-29.497	-20.039	-1.3471	2.3978	25.024	14.746	-2.1722	-3.4078	-4.473	-5.2933	1476.3
15.23	1524	78	NaN	-7.3381	24.615	4.6095	-183.6	15.175	0.99968	160.53	-713.51	1149.3	6.7038	754.67	1159.8	53.24	49.809	0	0	-0.80289	-5.7836	-29.501	-20.043	-1.357	2.3778	25.02	14.77	-2.1599	-3.4057	-4.4812	-5.2724	1476.3
15.24	1525	78	NaN	-7.3432	24.613	4.6162	-183.61	15.195	1.0485	160.51	-713.47	1149.3	6.8006	754.68	1159.7	54.274	51.688	0	0	-0.80642	-5.7871	-29.505	-20.046	-1.3663	2.367	25.016	14.792	-2.1728	-3.4201	-4.4882	-5.2547	1476.2
15.25	1526	78	NaN	-7.356	24.622	4.6077	-183.62	15.225	1.0696	160.54	-713.38	1149.3	6.8111	754.68	1159.6	52.659	50.583	0	0	-0.88354	-5.8635	-29.508	-20.05	-1.3782	2.3616	25.025	14.823	-2.2617	-3.5019	-4.4835	-5.2275	1476.1
15.26	1527	78	NaN	-7.3543	24.622	4.6331	-183.61	15.244	1.0624	160.47	-713.37	1149.3	6.7819	754.67	1159.6	52.435	51.26	0	0	-0.92598	-5.9056	-29.513	-20.054	-1.3777	2.364	25.023	14.842	-2.3037	-3.5416	-4.4894	-5.2122	1476.1
15.27	1528	78	NaN	-7.3571	24.619	4.6129	-183.6	15.27	1.0555	160.54	-713.32	1149.2	6.7245	754.65	1159.6	53.407	51.201	0	0	-0.83877	-5.8191	-29.517	-20.059	-1.3753	2.3786	25.021	14.868	-2.2141	-3.4406	-4.4961	-5.1908	1476
15.28	1529	78	NaN	-7.3563	24.62	4.6014	-183.59	15.294	1.0801	160.59	-713.22	1149.2	6.7495	754.61	1159.6	53.812	50.032	0	0	-0.71312	-5.6946	-29.525	-20.067	-1.3731	2.3917	25.021	14.893	-2.0862	-3.3029	-4.5038	-5.1736	1475.9
15.29	1530	78	NaN	-7.3515	24.62	4.5973	-183.58	15.305	1.096	160.64	-713.12	1149.2	6.774	754.6	1159.5	52.999	51.102	0	0	-0.46842	-5.452	-29.541	-20.083	-1.367	2.4001	25.02	14.906	-1.8354	-3.0519	-4.5211	-5.1775	1475.8
15.3	1531	78	NaN	-7.3432	24.619	4.5949	-183.59	15.303	1.0985	160.69	-713.02	1149.2	6.801	754.62	1159.4	54.571	51.665	0	0	-0.22372	-5.2094	-29.558	-20.099	-1.3572	2.3974	25.018	14.904	-1.5809	-2.8121	-4.5402	-5.1953	1475.7
15.31	1532	78	NaN	-7.3316	24.621	4.5988	-183.61	15.299	1.1611	160.73	-712.89	1149.1	7.0286	754.59	1159.3	54.032	51.516	0	0	0.018126	-4.9697	-29.574	-20.116	-1.3524	2.3694	25.016	14.903	-1.3343	-2.6003	-4.5574	-5.2123	1475.5
15.32	1533	78	NaN	-7.3345	24.616	4.6267	-183.62	15.316	1.1348	160.69	-712.83	1149.1	6.9811	754.53	1159.4	53.474	50.458	0	0	0.12731	-4.8615	-29.574	-20.115	-1.3546	2.3565	25.012	14.919	-1.2273	-2.505	-4.5617	-5.1963	1475.4
15.33	1534	78	NaN	-7.3362	24.608	4.6453	-183.65	15.317	1.1008	160.67	-712.75	1149.1	6.9402	754.5	1159.3	54.381	51.501	0	0	0.18158	-4.8077	-29.575	-20.117	-1.3551	2.3354	25.003	14.922	-1.1735	-2.4723	-4.5719	-5.1949	1475.3
15.34	1535	78	NaN	-7.3327	24.598	4.664	-183.67	15.306	1.0849	160.64	-712.66	1149.1	6.9468	754.47	1159.3	55.803	50.826	0	0	0.15689	-4.8322	-29.578	-20.12	-1.3522	2.3127	24.992	14.912	-1.1953	-2.5195	-4.5864	-5.2077	1475.2
15.35	1536	78	NaN	-7.3295	24.576	4.6809	-183.7	15.285	1.0882	160.63	-712.57	1149.1	7.0248	754.44	1159.2	53.29	49.831	0	0	0.14975	-4.8392	-29.578	-20.12	-1.3521	2.2806	24.968	14.893	-1.2023	-2.5586	-4.6102	-5.2267	1475.1
15.36	1537	78	NaN	-7.3349	24.532	4.6902	-183.74	15.261	1.0896	160.64	-712.5	1149.1	7.1509	754.41	1159.1	52.813	50.357	0	0	0.14694	-4.842	-29.577	-20.119	-1.3615	2.2304	24.922	14.871	-1.2146	-2.6116	-4.6553	-5.2484	1475
15.37	1538	78	NaN	-7.3437	24.491	4.6982	-183.79	15.251	1.0276	160.63	-712.39	1149.1	7.1209	754.31	1159.1	53.925	50.964	0	0	0.14907	-4.8399	-29.576	-20.118	-1.3685	2.1865	24.88	14.862	-1.2194	-2.6534	-4.6962	-5.2561	1474.7
15.38	1539	78	NaN	-7.3454	24.454	4.7023	-183.82	15.252	1.0244	160.61	-712.33	1149	7.2201	754.24	1159.1	51.826	50.829	0	0	0.15438	-4.8346	-29.575	-20.117	-1.3744	2.156	24.842	14.863	-1.22	-2.6786	-4.7326	-5.2531	1474.6
15.39	1540	78	NaN	-7.3504	24.422	4.6977	-183.84	15.246	0.99996	160.61	-712.23	1149	7.2911	754.18	1159	54.525	50.087	0	0	0.16853	-4.8206	-29.571	-20.113	-1.3818	2.1289	24.81	14.858	-1.2133	-2.6918	-4.7616	-5.2551	1474.4
15.4	1541	78	NaN	-7.3545	24.402	4.6798	-183.85	15.243	0.97317	160.63	-712.11	1149	7.339	754.11	1159	53.326	51.137	0	0	0.17866	-4.8106	-29.568	-20.11	-1.3862	2.1156	24.79	14.856	-1.2075	-2.695	-4.7781	-5.254	1474.2
15.41	1542	78	NaN	-7.3551	24.394	4.6583	-183.85	15.251	0.95354	160.65	-712.01	1149	7.3671	754.03	1158.9	55.282	51.438	0	0	0.18569	-4.8036	-29.565	-20.106	-1.3862	2.118	24.782	14.864	-1.2005	-2.6856	-4.7826	-5.2427	1474.1
15.42	1543	78	NaN	-7.3551	24.387	4.6604	-183.85	15.266	0.91661	160.61	-711.93	1148.9	7.3453	753.95	1158.9	53.677	51.191	0	0	0.071906	-4.9164	-29.561	-20.103	-1.3864	2.1215	24.774	14.878	-1.3145	-2.7949	-4.7867	-5.2247	1473.9
15.43	1544	78	NaN	-7.3504	24.382	4.6629	-183.84	15.27	0.91531	160.55	-711.86	1148.9	7.4062	753.9	1158.9	53.192	50.439	0	0	-0.011697	-4.9993	-29.558	-20.099	-1.3859	2.1243	24.768	14.883	-1.3976	-2.875	-4.7895	-5.216	1473.8
15.44	1545	78	NaN	-7.3408	24.375	4.6323	-183.82	15.295	0.8858	160.57	-711.74	1148.9	7.3889	753.76	1158.8	54.417	50.819	0	0	-0.02573	-5.0132	-29.555	-20.097	-1.3736	2.1438	24.762	14.909	-1.3994	-2.8694	-4.7934	-5.1879	1473.5
15.45	1546	78	NaN	-7.3285	24.364	4.5977	-183.81	15.302	0.86773	160.63	-711.65	1148.9	7.3947	753.69	1158.8	54.465	51.564	0	0	-0.058025	-5.0452	-29.552	-20.093	-1.3588	2.1643	24.75	14.915	-1.4168	-2.8809	-4.8012	-5.178	1473.4
15.46	1547	78	NaN	-7.3127	24.349	4.5852	-183.79	15.3	0.87537	160.63	-711.62	1148.8	7.456	753.66	1158.8	54.276	51.721	0	0	-0.12872	-5.1153	-29.547	-20.089	-1.345	2.1762	24.735	14.915	-1.4737	-2.9391	-4.8126	-5.1744	1473.3
15.47	1548	78	NaN	-7.2895	24.335	4.6012	-183.78	15.315	0.90009	160.54	-711.59	1148.8	7.5468	753.57	1158.7	53.239	50.948	0	0	-0.21423	-5.2	-29.544	-20.085	-1.3282	2.1803	24.719	14.931	-1.5424	-3.0198	-4.8245	-5.1542	1473.2
15.48	1549	78	NaN	-7.2458	24.334	4.5812	-183.76	15.319	0.89513	160.56	-711.48	1148.8	7.55	753.48	1158.7	53.36	50.687	0	0	-0.31135	-5.2963	-29.54	-20.081	-1.2828	2.2054	24.718	14.935	-1.5942	-3.0909	-4.8217	-5.1465	1473
15.49	1550	78	NaN	-7.2055	24.335	4.5633	-183.75	15.324	0.87899	160.6	-711.39	1148.8	7.5314	753.4	1158.7	52.483	49.272	0	0	-0.45903	-5.4427	-29.536	-20.077	-1.2397	2.2114	24.719	14.94	-1.6988	-3.2313	-4.8171	-5.1378	1472.8
15.5	1551	78	NaN	-7.1636	24.329	4.5721	-183.75	15.327	0.87448	160.57	-711.34	1148.8	7.5326	753.32	1158.7	55.257	50.033	0	0	-0.57237	-5.5551	-29.532	-20.074	-1.1986	2.2115	24.713	14.944	-1.771	-3.3436	-4.8193	-5.1302	1472.7
15.51	1552	78	NaN	-7.1223	24.321	4.5715	-183.75	15.325	0.87855	160.57	-711.3	1148.8	7.5461	753.26	1158.7	54.705	51.053	0	0	-0.6498	-5.6318	-29.529	-20.071	-1.1572	2.2139	24.704	14.942	-1.807	-3.4179	-4.8253	-5.1291	1472.6
15.52	1553	78	NaN	-7.0763	24.309	4.5521	-183.75	15.324	0.88143	160.64	-711.25	1148.8	7.5569	753.2	1158.6	52.58	52.948	0	0	-0.76274	-5.7438	-29.525	-20.067	-1.1085	2.2165	24.692	14.941	-1.8712	-3.5273	-4.8329	-5.1257	1472.5
15.53	1554	78	NaN	-7.0116	24.292	4.5464	-183.76	15.343	0.87014	160.67	-711.21	1148.8	7.5489	753.05	1158.6	55.72	51.587	0	0	-0.88069	-5.8607	-29.521	-20.062	-1.0419	2.2058	24.673	14.962	-1.9225	-3.6549	-4.8471	-5.1	1472.3
15.54	1555	78	NaN	-6.9598	24.276	4.5444	-183.77	15.349	0.83398	160.7	-711.19	1148.8	7.4549	752.97	1158.6	54.283	51.5	0	0	-0.89464	-5.8745	-29.517	-20.059	-0.98488	2.2082	24.657	14.969	-1.8795	-3.6663	-4.8608	-5.0903	1472.2
15.55	1556	78	NaN	-6.9138	24.268	4.5353	-183.78	15.368	0.79658	160.75	-711.14	1148.8	7.3648	752.89	1158.6	54.413	51.589	0	0	-0.91814	-5.8978	-29.515	-20.057	-0.9329	2.2043	24.649	14.987	-1.851	-3.6935	-4.8662	-5.0696	1472.1
15.56	1557	78	NaN	-6.8605	24.255	4.5402	-183.79	15.382	0.81562	160.76	-711.12	1148.8	7.4379	752.8	1158.5	54.531	51.146	0	0	-1.0245	-6.0032	-29.513	-20.055	-0.88134	2.1882	24.634	15.003	-1.9058	-3.815	-4.8795	-5.0518	1472
15.57	1558	78	NaN	-6.7956	24.241	4.5563	-183.81	15.393	0.86245	160.77	-711.09	1148.8	7.5833	752.71	1158.5	54.046	51.432	0	0	-1.1099	-6.0879	-29.51	-20.052	-0.82122	2.1693	24.618	15.017	-1.9311	-3.9186	-4.8921	-5.0346	1471.8
15.58	1559	78	NaN	-6.727	24.237	4.5688	-183.81	15.41	0.88452	160.83	-711.02	1148.8	7.6476	752.62	1158.4	54.114	51.564	0	0	-1.1853	-6.1626	-29.506	-20.047	-0.75243	2.1611	24.612	15.035	-1.9377	-4.0015	-4.8933	-5.0121	1471.7
15.59	1560	78	NaN	-6.6926	24.237	4.5563	-183.81	15.441	0.87812	160.95	-710.94	1148.8	7.6441	752.52	1158.4	55.843	50.218	0	0	-1.3016	-6.2779	-29.502	-20.044	-0.7125	2.1684	24.612	15.066	-2.0141	-4.1095	-4.8905	-4.9786	1471.5
15.6	1561	78	NaN	-6.6641	24.229	4.5918	-183.81	15.462	0.89444	160.93	-710.94	1148.8	7.7074	752.45	1158.4	54.38	51.955	0	0	-1.4054	-6.3808	-29.5	-20.041	-0.68671	2.1629	24.603	15.088	-2.0921	-4.2179	-4.8966	-4.9537	1471.4
15.61	1562	78	NaN	-6.6376	24.224	4.6017	-183.81	15.469	0.89701	161	-710.89	1148.8	7.729	752.43	1158.4	54.75	50.34	0	0	-1.492	-6.4667	-29.497	-20.039	-0.6581	2.1729	24.598	15.095	-2.1501	-4.2938	-4.8996	-4.9446	1471.4
15.62	1563	78	NaN	-6.6089	24.213	4.6438	-183.79	15.485	0.88514	161.01	-710.85	1148.8	7.716	752.4	1158.4	54.792	50.982	0	0	-1.5974	-6.5711	-29.495	-20.036	-0.6283	2.1868	24.586	15.112	-2.2257	-4.3844	-4.9081	-4.9247	1471.3
15.63	1564	78	NaN	-6.5813	24.197	4.7129	-183.79	15.512	0.88825	160.96	-710.83	1148.8	7.7472	752.35	1158.4	54.789	50.793	0	0	-1.7316	-6.7042	-29.491	-20.033	-0.6035	2.1918	24.57	15.139	-2.3351	-4.5124	-4.9203	-4.8937	1471.2
15.64	1565	78	NaN	-6.5649	24.191	4.7284	-183.79	15.521	0.95141	161.03	-710.77	1148.7	7.9325	752.36	1158.3	53.827	50.405	0	0	-1.8184	-6.7902	-29.488	-20.03	-0.5912	2.1823	24.565	15.147	-2.4096	-4.6079	-4.9236	-4.8829	1471.1
15.65	1566	78	NaN	-6.5569	24.182	4.7495	-183.78	15.535	0.92459	161.09	-710.72	1148.7	7.884	752.35	1158.3	53.392	51.24	0	0	-1.8994	-6.8705	-29.486	-20.028	-0.57908	2.2015	24.556	15.161	-2.4785	-4.669	-4.9299	-4.8665	1471.1
15.66	1567	78	NaN	-6.5428	24.156	4.815	-183.76	15.542	0.9087	161.07	-710.71	1148.7	7.8753	752.36	1158.3	55.117	51.251	0	0	-2.0125	-6.9826	-29.483	-20.025	-0.56533	2.2205	24.531	15.168	-2.5778	-4.7621	-4.9523	-4.8561	1471.1
15.67	1568	78	NaN	-6.5356	24.144	4.8468	-183.75	15.546	0.9025	161.08	-710.69	1148.7	7.8983	752.38	1158.3	53.91	50.701	0	0	-2.0082	-6.9784	-29.48	-20.022	-0.55849	2.2284	24.518	15.172	-2.5667	-4.7499	-4.9618	-4.8502	1471.1
15.68	1569	78	NaN	-6.5342	24.143	4.8725	-183.74	15.557	0.8923	161.12	-710.64	1148.7	7.9216	752.4	1158.3	54.091	50.354	0	0	-1.9164	-6.8874	-29.478	-20.019	-0.55636	2.2371	24.518	15.182	-2.4728	-4.6503	-4.9597	-4.8378	1471.1
15.69	1570	78	NaN	-6.5343	24.143	4.9261	-183.72	15.579	0.87352	161.16	-710.56	1148.7	7.9327	752.43	1158.3	53.131	49.461	0	0	-2.0273	-6.9973	-29.476	-20.017	-0.55512	2.2544	24.519	15.203	-2.5825	-4.7429	-4.9563	-4.8148	1471
15.7	1571	78	NaN	-6.5375	24.146	4.9398	-183.73	15.587	0.88328	161.22	-710.5	1148.7	8.0017	752.47	1158.3	52.188	50.54	0	0	-2.1455	-7.1144	-29.474	-20.015	-0.55875	2.2504	24.523	15.211	-2.7042	-4.8641	-4.9506	-4.8047	1471
15.71	1572	78	NaN	-6.5376	24.14	4.9696	-183.73	15.605	0.88488	161.26	-710.46	1148.6	8.0609	752.52	1158.3	53.88	52.004	0	0	-2.255	-7.223	-29.47	-20.012	-0.55973	2.2526	24.518	15.227	-2.8148	-4.9705	-4.9517	-4.7845	1471
15.72	1573	78	NaN	-6.5443	24.136	4.9735	-183.72	15.601	0.87899	161.36	-710.42	1148.6	8.0909	752.62	1158.3	53.035	51.806	0	0	-2.3099	-7.2774	-29.466	-20.008	-0.56378	2.257	24.515	15.222	-2.8737	-5.0204	-4.9514	-4.7854	1471.1
15.73	1574	78	NaN	-6.5497	24.133	4.9736	-183.72	15.601	0.89052	161.43	-710.4	1148.6	8.1546	752.68	1158.3	53.03	52.294	0	0	-2.2577	-7.2256	-29.463	-20.005	-0.56905	2.2574	24.512	15.222	-2.8267	-4.9682	-4.951	-4.7821	1471.1
15.74	1575	78	NaN	-6.5505	24.129	4.9773	-183.73	15.61	0.91377	161.47	-710.4	1148.6	8.2481	752.72	1158.4	53.911	50.557	0	0	-2.2945	-7.2622	-29.461	-20.003	-0.57203	2.2525	24.508	15.231	-2.8665	-5.0096	-4.9526	-4.7717	1471.2
15.75	1576	78	NaN	-6.5499	24.126	4.9736	-183.73	15.61	0.91623	161.57	-710.38	1148.6	8.3046	752.82	1158.4	54.298	50.522	0	0	-2.366	-7.333	-29.46	-20.002	-0.57014	2.2465	24.505	15.23	-2.9361	-5.0866	-4.9543	-4.7716	1471.2
15.76	1577	78	NaN	-6.5638	24.134	4.9619	-183.74	15.608	0.92485	161.69	-710.36	1148.6	8.3773	752.92	1158.4	52.601	49.537	0	0	-2.2871	-7.2548	-29.455	-19.997	-0.58256	2.2425	24.515	15.228	-2.8696	-5.0123	-4.9409	-4.7696	1471.3
15.77	1578	78	NaN	-6.5567	24.137	4.9859	-183.74	15.622	0.89667	161.68	-710.37	1148.6	8.3401	752.97	1158.4	52.513	49.758	0	0	-2.241	-7.2091	-29.452	-19.994	-0.5745	2.2447	24.519	15.241	-2.8155	-4.9644	-4.9338	-4.7535	1471.4
15.78	1579	78	NaN	-6.5631	24.151	5.0064	-183.74	15.628	0.88631	161.7	-710.39	1148.6	8.3581	753.07	1158.4	54.802	51.855	0	0	-2.227	-7.1953	-29.451	-19.992	-0.58132	2.24	24.532	15.247	-2.8083	-4.9552	-4.9186	-4.7457	1471.5
15.79	1580	78	NaN	-6.5712	24.163	5.0222	-183.75	15.632	0.87197	161.72	-710.39	1148.7	8.3551	753.16	1158.5	52.929	50.848	0	0	-2.1929	-7.1614	-29.449	-19.991	-0.58889	2.2345	24.545	15.251	-2.7818	-4.9269	-4.9045	-4.7405	1471.6
15.8	1581	78	NaN	-6.5774	24.167	5.0378	-183.75	15.643	0.84128	161.73	-710.41	1148.7	8.2906	753.19	1158.5	54.588	52.593	0	0	-2.1363	-7.1053	-29.449	-19.991	-0.5927	2.2356	24.55	15.261	-2.729	-4.8697	-4.899	-4.7295	1471.7
15.81	1582	78	NaN	-6.6369	24.184	5.0408	-183.74	15.656	0.86909	161.81	-710.47	1148.7	8.4125	753.29	1158.5	55.263	51.367	0	0	-2.1166	-7.0858	-29.447	-19.989	-0.65429	2.2383	24.566	15.273	-2.7709	-4.8476	-4.8812	-4.7161	1471.8
15.82	1583	78	NaN	-6.7034	24.193	5.0395	-183.74	15.659	0.86635	161.89	-710.54	1148.7	8.4079	753.35	1158.5	54.099	49.935	0	0	-2.0762	-7.0457	-29.446	-19.988	-0.71818	2.2497	24.575	15.277	-2.7943	-4.796	-4.8707	-4.7113	1471.9
15.83	1584	78	NaN	-6.8307	24.221	5.0667	-183.72	15.685	0.83576	161.91	-710.64	1148.8	8.3306	753.41	1158.6	54.27	50.832	0	0	-1.9599	-6.9304	-29.446	-19.988	-0.84211	2.2727	24.603	15.302	-2.802	-4.6577	-4.8428	-4.6854	1472.1
15.84	1585	78	NaN	-6.9731	24.263	5.0937	-183.7	15.695	0.83123	161.94	-710.7	1148.8	8.3199	753.5	1158.6	54.226	52.276	0	0	-1.9599	-6.9305	-29.446	-19.988	-0.98364	2.2893	24.646	15.312	-2.9435	-4.6412	-4.8006	-4.6759	1472.3
15.85	1586	78	NaN	-7.1501	24.327	5.1218	-183.69	15.694	0.86219	161.97	-710.73	1148.8	8.4011	753.62	1158.6	53.965	51.18	0	0	-2.0176	-6.9876	-29.447	-19.989	-1.1633	2.2975	24.709	15.312	-3.1808	-4.6901	-4.7381	-4.6772	1472.4
15.86	1587	78	NaN	-7.42	24.421	5.1698	-183.67	15.72	0.89429	161.97	-710.79	1148.9	8.487	753.71	1158.7	52.719	50.065	0	0	-1.9045	-6.8756	-29.45	-19.992	-1.4373	2.3107	24.802	15.339	-3.3418	-4.5648	-4.6479	-4.6527	1472.6
15.87	1588	78	NaN	-7.6426	24.499	5.143	-183.65	15.75	0.87533	162.15	-710.8	1148.9	8.4219	753.73	1158.7	51.851	50.687	0	0	-1.7908	-6.7628	-29.452	-19.994	-1.6503	2.3377	24.882	15.367	-3.4411	-4.4252	-4.5701	-4.6277	1472.6
15.88	1589	78	NaN	-7.8987	24.58	5.1263	-183.64	15.779	0.86365	162.3	-710.86	1148.9	8.3885	753.76	1158.7	54.597	51.126	0	0	-1.649	-6.6222	-29.456	-19.998	-1.8999	2.3548	24.964	15.395	-3.5488	-4.2674	-4.4917	-4.6031	1472.7
15.89	1590	78	NaN	-8.175	24.668	5.1547	-183.64	15.795	0.87821	162.3	-710.94	1148.9	8.4267	753.82	1158.8	53.804	49.616	0	0	-1.518	-6.4924	-29.461	-20.002	-2.1782	2.3575	25.052	15.411	-3.6962	-4.1349	-4.409	-4.5913	1472.9
15.9	1591	78	NaN	-8.6274	24.808	5.2316	-183.63	15.82	0.86735	162.23	-711.14	1149	8.3964	753.88	1158.8	53.001	49.804	0	0	-1.4018	-6.3772	-29.467	-20.009	-2.6329	2.3641	25.19	15.438	-4.0347	-4.0132	-4.2767	-4.5709	1473.1
15.91	1592	78	NaN	-9.257	24.999	5.3477	-183.62	15.865	0.81064	162.14	-711.45	1149.1	8.2408	753.92	1158.8	53.733	50.539	0	0	-1.3544	-6.3302	-29.474	-20.015	-3.2613	2.3801	25.38	15.485	-4.6157	-3.9501	-4.0937	-4.5308	1473.5
15.92	1593	78	NaN	-9.6322	25.12	5.4901	-183.62	15.893	0.79911	161.91	-711.68	1149.2	8.1953	753.93	1158.9	53.46	50.451	0	0	-1.2789	-6.2554	-29.481	-20.023	-3.6451	2.3697	25.498	15.515	-4.924	-3.8857	-3.9831	-4.5082	1473.7
15.93	1594	78	NaN	-10.03	25.27	5.5966	-183.61	15.898	0.81659	161.82	-711.84	1149.2	8.2215	753.97	1158.9	54.448	50.722	0	0	-1.0155	-5.9943	-29.493	-20.035	-4.0481	2.3686	25.646	15.523	-5.0636	-3.6256	-3.8474	-4.512	1473.9
15.94	1595	78	NaN	-10.63	25.555	5.7998	-183.61	15.914	0.82633	161.53	-711.92	1149.4	8.2241	754	1158.9	53.7	51.459	0	0	-0.75205	-5.7332	-29.504	-20.046	-4.6594	2.361	25.925	15.545	-5.4114	-3.3721	-3.5799	-4.5012	1473.9
15.95	1596	78	NaN	-11.201	25.832	5.9861	-183.6	15.945	0.79543	161.27	-711.97	1149.6	8.1063	753.99	1159	52.574	50.286	0	0	-0.48862	-5.472	-29.516	-20.058	-5.236	2.3641	26.197	15.58	-5.7246	-3.1079	-3.3188	-4.478	1474
15.96	1597	78	NaN	-11.685	26.061	6.1408	-183.59	15.965	0.77624	161.09	-712.02	1149.7	8.0178	753.98	1159	51.577	52.602	0	0	-0.35549	-5.3401	-29.525	-20.067	-5.7239	2.3664	26.423	15.604	-6.0794	-2.9736	-3.1015	-4.463	1474
15.97	1598	78	NaN	-12.16	26.284	6.3145	-183.6	15.95	0.84652	160.86	-712.06	1149.8	8.183	754.04	1159	54.256	52.293	0	0	-0.32017	-5.3051	-29.531	-20.073	-6.2145	2.3439	26.641	15.593	-6.5347	-2.9612	-2.8908	-4.48	1474.1
15.98	1599	78	NaN	-12.627	26.473	6.4082	-183.61	15.984	0.80564	160.81	-712.07	1149.8	8.034	753.98	1159	55.26	50.809	0	0	-0.65185	-5.6338	-29.54	-20.081	-6.6775	2.3438	26.83	15.627	-7.3293	-3.29	-2.7101	-4.454	1474
15.99	1600	78	NaN	-13.575	26.714	6.618	-183.59	16.007	0.81646	160.51	-712.44	1150	7.9483	753.95	1159	55.617	49.815	0	0	-0.80943	-5.79	-29.548	-20.09	-7.6349	2.3504	27.062	15.659	-8.4444	-3.4397	-2.4862	-4.431	1474.3
16	1601	78	NaN	-14.207	26.859	6.7135	-183.58	16.012	0.84269	160.24	-712.76	1150.2	7.9309	753.95	1159	53.173	49.858	0	0	-0.62397	-5.6062	-29.557	-20.098	-8.278	2.3481	27.202	15.67	-8.9019	-3.2581	-2.3544	-4.4288	1474.6
16.01	1602	78	NaN	-14.603	26.951	6.717	-183.57	16.016	0.87122	160.09	-712.92	1150.3	7.933	753.94	1159	55.651	51.032	0	0	-0.43851	-5.4224	-29.565	-20.107	-8.681	2.352	27.291	15.677	-9.1195	-3.0703	-2.2745	-4.4296	1474.8
16.02	1603	78	NaN	-14.965	27.046	6.6989	-183.55	16.032	0.89683	159.97	-712.96	1150.4	7.9187	753.9	1159	55.279	52.747	0	0	-0.25305	-5.2385	-29.573	-20.115	-9.0469	2.3682	27.381	15.697	-9.2999	-2.8703	-2.1921	-4.4181	1474.7
16.03	1604	78	NaN	-15.324	27.141	6.703	-183.53	16.053	0.92062	159.65	-713	1150.5	7.9052	753.85	1159	62.415	50.631	1	0	-0.067588	-5.0547	-29.582	-20.124	-9.4182	2.3723	27.472	15.723	-9.4858	-2.6824	-2.1101	-4.4005	1474.7
16.04	1605	78	NaN	-15.631	27.166	6.6238	-183.52	16.043	0.95411	159.47	-713.02	1150.6	7.9237	753.87	1159	66.553	51.576	1	0	0.11787	-4.8708	-29.59	-20.132	-9.7321	2.3757	27.493	15.715	-9.6143	-2.4951	-2.0969	-4.417	1474.7
16.05	1606	78	NaN	-15.951	27.126	6.5474	-183.5	16.057	0.93495	159.09	-713.08	1150.7	7.7625	753.81	1159	67.518	51.472	1	0	0.30333	-4.687	-29.599	-20.14	-10.061	2.3942	27.449	15.734	-9.7576	-2.2928	-2.1495	-4.4069	1474.7
16.06	1607	78	NaN	-16.171	27.027	6.4341	-183.47	16.063	0.94177	158.87	-713.13	1150.8	7.6836	753.76	1159	68.8	50.731	1	0	0.64749	-4.3458	-29.599	-20.14	-10.287	2.4094	27.347	15.744	-9.6396	-1.9364	-2.2521	-4.3964	1474.7
16.07	1608	78	NaN	-16.273	26.883	6.2713	-183.41	16.095	1.0244	158.9	-713.11	1150.9	7.8408	753.65	1159	70.157	52.352	1	0	1.15	-3.8477	-29.59	-20.132	-10.393	2.4652	27.199	15.778	-9.243	-1.3825	-2.391	-4.3536	1474.5
16.08	1609	78	NaN	-16.318	26.682	6.0486	-183.27	16.192	1.174	159.1	-713.04	1150.8	8.196	753.37	1159	71.336	52.892	1	0	1.2899	-3.709	-29.592	-20.134	-10.442	2.6062	26.998	15.876	-9.1524	-1.1028	-2.594	-4.2575	1474.2
16.09	1610	78	NaN	-16.446	26.227	5.6273	-183.26	16.176	1.1709	159.63	-713.35	1150.5	8.0791	753.35	1158.9	71.861	54.376	1	0	1.3635	-3.6361	-29.595	-20.136	-10.547	2.6396	26.555	15.848	-9.1836	-0.99643	-3.0395	-4.2883	1474.5
16.1	1611	78	NaN	-16.344	25.884	5.578	-183.25	16.195	1.1605	159.29	-713.56	1150.4	7.9553	753.28	1158.9	72.9	54.35	1	0	1.3741	-3.6256	-29.596	-20.138	-10.453	2.6381	26.215	15.865	-9.0792	-0.98746	-3.381	-4.2729	1474.6
16.11	1612	78	NaN	-16.207	25.66	5.6155	-183.25	16.206	1.1751	158.85	-713.71	1150.4	7.9133	753.23	1158.9	72.45	54.452	1	0	1.4021	-3.5978	-29.594	-20.136	-10.332	2.6277	25.991	15.875	-8.9301	-0.97007	-3.6032	-4.2605	1474.7
16.12	1613	78	NaN	-16.031	25.485	5.6507	-183.25	16.211	1.2146	158.39	-713.76	1150.4	7.9401	753.19	1158.9	72.097	53.931	1	0	1.4386	-3.5616	-29.59	-20.132	-10.176	2.6023	25.815	15.881	-8.737	-0.95928	-3.7753	-4.2509	1474.7
16.13	1614	78	NaN	-15.831	25.316	5.6488	-183.3	16.204	1.2272	157.96	-713.74	1150.4	7.8872	753.2	1158.9	72.531	52.866	1	0	1.4536	-3.5468	-29.585	-20.127	-9.9894	2.5383	25.647	15.872	-8.5358	-1.0084	-3.9382	-4.2547	1474.6
16.14	1615	78	NaN	-15.703	25.188	5.6125	-183.45	16.14	1.093	157.75	-713.75	1150.4	7.436	753.39	1159	71.714	52.054	1	0	1.4536	-3.5468	-29.58	-20.121	-9.8531	2.3957	25.524	15.804	-8.3996	-1.1511	-4.0559	-4.3168	1474.8
16.15	1616	78	NaN	-15.457	24.905	5.6069	-183.45	16.142	1.1112	157.44	-714.13	1150.4	7.4054	753.39	1159	72.631	54.37	1	0	1.3831	-3.6167	-29.572	-20.114	-9.6193	2.3878	25.241	15.806	-8.2362	-1.2289	-4.331	-4.3079	1475.2
16.16	1617	78	NaN	-15.343	24.777	5.4519	-183.47	16.166	1.0899	157.51	-714.14	1150.2	7.2777	753.33	1159	72.576	53.725	1	0	1.4249	-3.5752	-29.561	-20.103	-9.4977	2.3784	25.119	15.824	-8.0728	-1.1968	-4.442	-4.2786	1475.2
16.17	1618	78	NaN	-15.171	24.716	5.29	-183.5	16.191	1.0699	157.6	-713.92	1150.2	7.1363	753.27	1159	72.528	54.054	1	0	1.6107	-3.3911	-29.544	-20.086	-9.316	2.3522	25.06	15.847	-7.7054	-1.0389	-4.4844	-4.2393	1474.9
16.18	1619	78	NaN	-14.979	24.64	5.2348	-183.55	16.204	1.0787	157.38	-713.95	1150.3	7.0685	753.24	1159	73.086	54.481	1	0	1.2895	-3.7094	-29.535	-20.077	-9.129	2.3018	24.98	15.864	-7.8395	-1.4076	-4.5549	-4.2123	1474.9
16.19	1620	78	NaN	-14.919	24.508	5.3161	-183.59	16.204	1.1221	156.73	-714.61	1150.5	7.1149	753.24	1159	72.483	54.141	1	0	0.9405	-4.0554	-29.527	-20.068	-9.0992	2.2322	24.84	15.871	-8.1587	-1.8232	-4.6862	-4.1973	1475.5
16.2	1621	78	NaN	-15.082	24.436	5.2633	-183.63	16.215	1.1481	156.51	-714.92	1150.4	7.0997	753.2	1159	71.756	54.051	1	0	0.91235	-4.0833	-29.518	-20.06	-9.271	2.1832	24.77	15.881	-8.3586	-1.9001	-4.7474	-4.179	1475.7
16.21	1622	78	NaN	-14.932	24.424	4.9382	-183.7	16.239	1.1746	157.06	-714.28	1150.3	7.0322	753.11	1159	70.675	51.909	1	0	0.81761	-4.1772	-29.507	-20.048	-9.0946	2.134	24.765	15.899	-8.277	-2.0432	-4.7416	-4.1499	1475.1
16.22	1623	78	NaN	-14.995	24.373	4.7526	-183.76	16.239	1.2206	157.19	-714.13	1150.2	7.0516	753.1	1159	71.483	51.39	1	0	0.44241	-4.5491	-29.487	-20.028	-9.153	2.0847	24.715	15.898	-8.7106	-2.4644	-4.7717	-4.1307	1474.9
16.23	1624	78	NaN	-15.1	24.295	4.637	-183.8	16.23	1.252	157.13	-714.15	1150.2	7.0468	753.11	1159	71.866	51.83	1	0	0.067216	-4.921	-29.466	-20.008	-9.2595	2.0439	24.636	15.889	-9.1923	-2.8772	-4.8303	-4.1192	1474.9
16.24	1625	78	NaN	-15.116	24.187	4.5253	-183.84	16.222	1.2652	157.09	-714.07	1150.3	6.9728	753.11	1159	70.93	51.938	1	0	-0.30798	-5.293	-29.446	-19.988	-9.2734	2.0049	24.526	15.882	-9.5814	-3.288	-4.92	-4.1064	1474.9
16.25	1626	78	NaN	-15.138	23.995	4.4704	-183.89	16.207	1.3103	156.8	-714.06	1150.4	6.9362	753.1	1159	70.449	51.548	1	0	-0.13316	-5.1197	-29.438	-19.979	-9.3059	1.9392	24.329	15.872	-9.4391	-3.1805	-5.1083	-4.1073	1474.8
16.26	1627	78	NaN	-15.204	23.751	4.468	-183.95	16.201	1.3303	156.4	-714.09	1150.5	6.8224	753.07	1159	70.31	51.872	1	0	-0.13941	-5.1259	-29.424	-19.966	-9.3831	1.8674	24.081	15.871	-9.5225	-3.2584	-5.3431	-4.0951	1474.8
16.27	1628	78	NaN	-15.238	23.554	4.4637	-184	16.166	1.4055	156.14	-714.09	1150.6	6.8982	753.11	1158.9	69.554	52.927	1	0	-0.48258	-5.466	-29.402	-19.944	-9.4297	1.8071	23.879	15.841	-9.9123	-3.6589	-5.5228	-4.1029	1474.8
16.28	1629	78	NaN	-15.223	23.405	4.3581	-184.02	16.15	1.4347	156.26	-714.06	1150.6	6.8927	753.13	1158.9	70.394	51.023	1	0	-0.5601	-5.5429	-29.383	-19.925	-9.4103	1.7889	23.73	15.825	-9.9704	-3.754	-5.6538	-4.1003	1474.8
16.29	1630	78	NaN	-15.209	23.209	4.1603	-184.06	16.14	1.4615	156.58	-713.93	1150.5	6.8492	753.13	1158.9	69.606	53.257	1	0	-0.54878	-5.5317	-29.366	-19.908	-9.3812	1.7691	23.537	15.813	-9.93	-3.7626	-5.8292	-4.0946	1474.7
16.3	1631	78	NaN	-15.241	22.918	3.9529	-184.13	16.121	1.5846	156.79	-713.72	1150.4	6.9867	753.14	1158.9	64.431	52.31	1	0	-0.62386	-5.6061	-29.347	-19.889	-9.4104	1.6991	23.247	15.792	-10.034	-3.907	-6.1	-4.097	1474.5
16.31	1632	78	NaN	-15.232	22.867	3.8902	-184.14	16.181	1.8333	156.84	-713.61	1150.4	7.6074	753.07	1159	60.985	49.042	1	0	-0.75435	-5.7354	-29.328	-19.87	-9.422	1.6665	23.2	15.848	-10.176	-4.069	-6.1273	-4.022	1474.3
16.32	1633	78	NaN	-15.054	22.733	3.9053	-184.19	16.13	1.6542	156.59	-713.36	1150.3	6.9103	753.12	1158.9	60.148	51.576	1	0	-1.0726	-6.0509	-29.304	-19.846	-9.2263	1.6383	23.068	15.795	-10.299	-4.4126	-6.236	-4.0517	1474.1
16.33	1634	78	NaN	-14.941	22.715	3.9307	-184.23	16.113	1.5709	156.36	-713.09	1150.2	6.5622	753.12	1158.9	58.172	50.681	1	0	-1.2249	-6.2019	-29.285	-19.826	-9.1077	1.6055	23.053	15.776	-10.333	-4.5964	-6.2322	-4.0509	1473.9
16.34	1635	78	NaN	-14.859	22.748	3.949	-184.26	16.123	1.5325	156.2	-712.84	1150.2	6.3733	753.11	1158.9	56.411	51.98	1	0	-1.2214	-6.1984	-29.268	-19.81	-9.0235	1.5798	23.089	15.782	-10.245	-4.6186	-6.1799	-4.0278	1473.6
16.35	1636	78	NaN	-14.77	22.775	3.9424	-184.28	16.132	1.5016	156.17	-712.62	1150.1	6.1946	753.11	1159	55.693	50.962	0	0	-1.304	-6.2803	-29.251	-19.793	-8.9282	1.5634	23.119	15.788	-10.232	-4.7169	-6.1315	-4.0043	1473.4
16.36	1637	78	NaN	-14.677	22.797	3.8903	-184.3	16.118	1.5473	156.31	-712.42	1150	6.222	753.15	1159	55.832	51.354	0	0	-1.3869	-6.3625	-29.237	-19.778	-8.8299	1.5437	23.145	15.771	-10.217	-4.8188	-6.0921	-4.0074	1473.3
16.37	1638	78	NaN	-14.581	22.802	3.837	-184.33	16.118	1.5692	156.49	-712.29	1150	6.2234	753.17	1158.9	56.008	51.161	0	0	-1.4488	-6.4238	-29.231	-19.773	-8.7263	1.5291	23.151	15.769	-10.175	-4.8948	-6.0801	-4.0039	1473.2
16.38	1639	78	NaN	-14.395	22.825	3.7802	-184.34	16.128	1.5579	156.83	-712.03	1149.8	6.0613	753.22	1158.9	51.623	51.007	0	0	-1.5112	-6.4857	-29.227	-19.768	-8.5199	1.5348	23.179	15.774	-10.031	-4.9508	-6.0474	-3.9942	1473
16.39	1640	78	NaN	-14.246	22.849	3.7733	-184.34	16.148	1.5227	157.02	-711.83	1149.7	5.8707	753.25	1159	55.013	50.608	0	0	-1.5748	-6.5487	-29.223	-19.764	-8.356	1.5499	23.209	15.789	-9.9308	-4.9988	-6.0139	-3.9758	1472.9
16.4	1641	78	NaN	-14.136	22.879	3.817	-184.33	16.165	1.5066	157.06	-711.69	1149.6	5.7698	753.27	1159	53.794	50.762	0	0	-1.5837	-6.5575	-29.22	-19.762	-8.2392	1.5616	23.241	15.803	-9.8229	-4.9959	-5.9792	-3.9591	1472.8
16.41	1642	78	NaN	-14.014	22.921	3.8841	-184.33	16.173	1.5407	157.07	-711.52	1149.6	5.8009	753.32	1158.9	53.965	52.402	0	0	-1.5652	-6.5392	-29.219	-19.761	-8.118	1.5666	23.285	15.809	-9.6831	-4.9726	-5.934	-3.9515	1472.7
16.42	1643	78	NaN	-13.869	22.975	3.9367	-184.31	16.193	1.5619	157.23	-711.28	1149.5	5.775	753.41	1158.9	52.942	52.03	0	0	-1.5335	-6.5078	-29.22	-19.761	-7.9655	1.5975	23.342	15.826	-9.499	-4.9103	-5.8774	-3.9353	1472.5
16.43	1644	78	NaN	-13.778	22.985	3.971	-184.29	16.219	1.5441	157.37	-711.17	1149.4	5.6675	753.43	1158.9	52.783	50.433	0	0	-1.4419	-6.417	-29.22	-19.762	-7.8644	1.6225	23.357	15.848	-9.3063	-4.7945	-5.8633	-3.9139	1472.5
16.44	1645	78	NaN	-13.712	22.984	3.9742	-184.28	16.231	1.5437	157.57	-711.05	1149.3	5.6168	753.49	1158.9	53.16	51.289	0	0	-1.2766	-6.2531	-29.22	-19.761	-7.7879	1.6473	23.359	15.857	-9.0644	-4.6058	-5.8611	-3.9043	1472.4
16.45	1646	78	NaN	-13.657	22.974	3.9906	-184.25	16.24	1.5781	157.78	-710.95	1149.3	5.6386	753.58	1158.9	53.454	51.458	0	0	-1.1601	-6.1376	-29.221	-19.763	-7.7255	1.6808	23.351	15.863	-8.8856	-4.4568	-5.8703	-3.8992	1472.4
16.46	1647	78	NaN	-13.614	22.957	4.0289	-184.21	16.253	1.62	157.96	-710.89	1149.2	5.6673	753.68	1158.9	54.372	49.476	0	0	-1.0531	-6.0316	-29.222	-19.764	-7.6775	1.7216	23.335	15.875	-8.7307	-4.3101	-5.8877	-3.8892	1472.5
16.47	1648	78	NaN	-13.598	22.935	4.0529	-184.19	16.275	1.6053	158.11	-710.88	1149.1	5.5758	753.74	1158.9	53.574	51.332	0	0	-0.93866	-5.9181	-29.224	-19.766	-7.6522	1.7581	23.315	15.894	-8.5909	-4.16	-5.9087	-3.8715	1472.6
16.48	1649	78	NaN	-13.576	22.935	4.0695	-184.15	16.3	1.5657	158.27	-710.81	1149.1	5.408	753.77	1159	53.289	50.954	0	0	-0.83421	-5.8146	-29.226	-19.768	-7.6179	1.8036	23.318	15.916	-8.4521	-4.011	-5.908	-3.8516	1472.6
16.49	1650	78	NaN	-13.56	22.939	4.0834	-184.14	16.303	1.5502	158.45	-710.77	1149.1	5.3172	753.87	1159	53.696	50.504	0	0	-0.77445	-5.7554	-29.229	-19.771	-7.5912	1.831	23.324	15.918	-8.3657	-3.9244	-5.9044	-3.8524	1472.6
16.5	1651	78	NaN	-13.54	22.941	4.1018	-184.11	16.325	1.5438	158.69	-710.74	1149	5.2493	753.96	1159	52.741	51.131	0	0	-0.69989	-5.6815	-29.232	-19.774	-7.5598	1.8701	23.328	15.937	-8.2597	-3.8113	-5.9036	-3.8368	1472.8
16.51	1652	78	NaN	-13.517	22.945	4.1435	-184.08	16.356	1.5455	158.93	-710.78	1149	5.2094	754.06	1159	51.984	50.537	0	0	-0.61518	-5.5975	-29.236	-19.777	-7.5261	1.9106	23.335	15.966	-8.1413	-3.6869	-5.9004	-3.8117	1472.9
16.52	1653	78	NaN	-13.492	22.961	4.2126	-184.06	16.381	1.5524	159.1	-710.86	1149	5.2001	754.17	1159.1	53.575	50.533	0	0	-0.57916	-5.5618	-29.239	-19.781	-7.4949	1.9342	23.354	15.988	-8.074	-3.6275	-5.8856	-3.7928	1473.1
16.53	1654	78	NaN	-13.464	23	4.2568	-184.06	16.408	1.5393	159.25	-710.9	1149	5.1508	754.2	1159.1	53.457	51.812	0	0	-0.52771	-5.5108	-29.243	-19.784	-7.4599	1.9459	23.393	16.014	-7.9876	-3.5648	-5.8491	-3.7704	1473.2
16.54	1655	78	NaN	-13.427	23.063	4.2712	-184.05	16.422	1.5403	159.45	-710.89	1149	5.1191	754.26	1159.1	54.244	50.164	0	0	-0.44982	-5.4336	-29.245	-19.787	-7.4144	1.9676	23.458	16.027	-7.8642	-3.466	-5.7869	-3.7602	1473.3
16.55	1656	78	NaN	-13.395	23.143	4.2883	-184.03	16.454	1.5307	159.72	-710.92	1148.9	5.056	754.35	1159.2	54.624	50.007	0	0	-0.39389	-5.3781	-29.248	-19.789	-7.3691	1.9958	23.541	16.056	-7.763	-3.3823	-5.7061	-3.7335	1473.4
16.56	1657	78	NaN	-13.373	23.199	4.3036	-184.02	16.48	1.5087	159.91	-710.97	1148.9	4.9678	754.4	1159.2	53.002	50.13	0	0	-0.4294	-5.4133	-29.251	-19.792	-7.3372	2.0164	23.599	16.079	-7.7666	-3.397	-5.6513	-3.7131	1473.6
16.57	1658	78	NaN	-13.357	23.229	4.3166	-184.02	16.492	1.5098	160.02	-711.04	1148.9	4.958	754.43	1159.2	52.781	51.858	0	0	-0.43542	-5.4193	-29.253	-19.795	-7.3173	2.0213	23.631	16.09	-7.7527	-3.398	-5.6225	-3.7048	1473.7
16.58	1659	78	NaN	-13.329	23.279	4.3355	-184.02	16.504	1.5885	160.2	-711.17	1148.9	5.175	754.5	1159.2	54.509	53.221	0	0	-0.43393	-5.4178	-29.256	-19.798	-7.2912	2.0134	23.681	16.102	-7.7252	-3.4044	-5.5753	-3.6951	1473.9
16.59	1660	78	NaN	-13.255	23.38	4.3944	-184.01	16.528	1.6294	160.44	-711.41	1148.9	5.2704	754.67	1159.2	53.558	50.34	0	0	-0.44447	-5.4283	-29.259	-19.8	-7.2132	2.0319	23.783	16.126	-7.6577	-3.3963	-5.476	-3.6748	1474.3
16.6	1661	78	NaN	-13.19	23.457	4.4397	-184	16.565	1.6467	160.6	-711.6	1148.9	5.3264	754.73	1159.3	53.008	50.17	0	0	-0.45877	-5.4424	-29.262	-19.803	-7.1456	2.0399	23.86	16.162	-7.6044	-3.4026	-5.4012	-3.6418	1474.6
16.61	1662	78	NaN	-13.157	23.498	4.4743	-184	16.593	1.6506	160.66	-711.73	1148.9	5.3437	754.74	1159.3	53.406	50.994	0	0	-0.47641	-5.4599	-29.265	-19.806	-7.1112	2.0485	23.902	16.189	-7.5876	-3.4114	-5.3629	-3.6174	1474.7
16.62	1663	78	NaN	-13.133	23.545	4.4935	-183.99	16.618	1.6642	160.74	-711.82	1148.9	5.3885	754.76	1159.3	53.54	51.627	0	0	-0.48816	-5.4716	-29.267	-19.809	-7.0859	2.0548	23.95	16.214	-7.5741	-3.4168	-5.3177	-3.5951	1474.8
16.63	1664	78	NaN	-13.097	23.624	4.5042	-184	16.643	1.7208	160.89	-711.92	1148.9	5.567	754.82	1159.3	52.042	49.743	0	0	-0.49942	-5.4827	-29.27	-19.812	-7.0522	2.0487	24.027	16.239	-7.5516	-3.4341	-5.2423	-3.5722	1475
16.64	1665	78	NaN	-13.077	23.661	4.5465	-184.01	16.635	1.87	160.88	-712.08	1148.9	6.039	754.91	1159.1	53.193	49.969	0	0	-0.51323	-5.4964	-29.272	-19.814	-7.0515	2.0137	24.06	16.236	-7.5647	-3.4827	-5.2125	-3.5778	1475.2
16.65	1666	78	NaN	-13.037	23.705	4.5686	-184.02	16.689	1.8418	160.93	-712.23	1148.9	5.9776	754.89	1159.2	52.47	51.054	0	0	-0.54279	-5.5257	-29.275	-19.817	-7.008	2.0101	24.105	16.289	-7.5508	-3.5157	-5.1703	-3.5275	1475.3
16.66	1667	78	NaN	-13.016	23.735	4.5757	-184.01	16.718	1.8234	161.01	-712.39	1148.9	5.913	754.9	1159.2	54.541	51.344	0	0	-0.60963	-5.592	-29.279	-19.821	-6.9821	2.021	24.136	16.317	-7.5917	-3.5709	-5.1434	-3.5038	1475.5
16.67	1668	78	NaN	-13.01	23.753	4.5766	-184.01	16.737	1.8203	161.07	-712.53	1148.9	5.8863	754.91	1159.2	54.03	51.927	0	0	0.17276	-4.8164	-29.27	-19.811	-6.9734	2.0286	24.154	16.336	-6.8007	-2.7878	-5.1157	-3.4757	1475.7
16.68	1669	78	NaN	-13.009	23.763	4.5752	-184.01	16.752	1.8338	161.12	-712.65	1148.8	5.9114	754.91	1159.2	52.855	51.822	0	0	1.26	-3.7386	-29.255	-19.797	-6.9716	2.0257	24.165	16.35	-5.7116	-1.7129	-5.0899	-3.4465	1475.8
16.69	1670	78	NaN	-13	23.775	4.5725	-184.02	16.755	1.8658	161.18	-712.79	1148.8	5.988	754.95	1159.2	52.322	52.063	0	0	1.2072	-3.791	-29.257	-19.799	-6.9644	2.0171	24.176	16.354	-5.7572	-1.7739	-5.0805	-3.4449	1476
16.7	1671	78	NaN	-13.002	23.786	4.5857	-184.02	16.768	1.8791	161.15	-712.88	1148.8	6.0085	754.94	1159.2	53.933	50.384	0	0	1.1672	-3.8307	-29.258	-19.8	-6.9684	2.0153	24.188	16.366	-5.8012	-1.8154	-5.0706	-3.4336	1476
16.71	1672	78	NaN	-13.003	23.793	4.5944	-184.02	16.768	1.8582	161.14	-712.92	1148.8	5.9474	754.94	1159.2	54.424	52.426	0	0	1.1419	-3.8558	-29.26	-19.801	-6.9677	2.0146	24.194	16.366	-5.8258	-1.8412	-5.0653	-3.4349	1476.1
16.72	1673	78	NaN	-13.01	23.794	4.612	-184.02	16.757	1.8556	161.1	-713.04	1148.8	5.9065	754.94	1159.2	53.342	51.294	0	0	1.1232	-3.8743	-29.262	-19.803	-6.975	2.0158	24.196	16.356	-5.8518	-1.8585	-5.066	-3.4473	1476.2
16.73	1674	78	NaN	-13.02	23.793	4.6214	-184.01	16.755	1.8496	161.09	-713.18	1148.8	5.8482	754.93	1159.2	53.464	52.178	0	0	1.1127	-3.8847	-29.264	-19.806	-6.9841	2.023	24.195	16.353	-5.8715	-1.8617	-5.0696	-3.4531	1476.3
16.74	1675	78	NaN	-13.031	23.79	4.6131	-184.01	16.764	1.8367	161.12	-713.25	1148.8	5.7878	754.91	1159.2	53.261	51.951	0	0	1.0228	-3.9738	-29.265	-19.807	-6.9911	2.0343	24.194	16.36	-5.9683	-1.9395	-5.071	-3.4462	1476.4
16.75	1676	78	NaN	-13.041	23.787	4.6147	-184	16.742	1.8998	161.11	-713.31	1148.8	5.9455	754.94	1159.2	54.205	50.052	0	0	0.9247	-4.071	-29.266	-19.807	-7.0082	2.0329	24.191	16.339	-6.0835	-2.0382	-5.0751	-3.4687	1476.5
16.76	1677	78	NaN	-13.035	23.785	4.6392	-183.99	16.736	1.8796	161.01	-713.37	1148.8	5.8574	754.9	1159.2	54.776	51.969	0	0	0.85437	-4.1408	-29.268	-19.81	-7.0028	2.0451	24.188	16.333	-6.1485	-2.0956	-5.0801	-3.4774	1476.5
16.77	1678	78	NaN	-13.038	23.789	4.6313	-183.96	16.712	1.9024	161	-713.37	1148.8	5.9108	754.94	1159.2	54.446	49.558	0	0	0.71939	-4.2746	-29.27	-19.812	-7.0088	2.0664	24.192	16.308	-6.2894	-2.2082	-5.0781	-3.5043	1476.5
16.78	1679	78	NaN	-13.039	23.789	4.6259	-183.96	16.695	1.913	160.99	-713.37	1148.8	5.9289	754.96	1159.2	52.67	52.472	0	0	0.54368	-4.4487	-29.272	-19.814	-7.0105	2.0673	24.193	16.291	-6.4668	-2.3815	-5.0792	-3.5226	1476.5
16.79	1680	78	NaN	-13.035	23.785	4.6363	-183.97	16.685	1.8925	160.93	-713.39	1148.8	5.8639	754.95	1159.2	52.705	51.825	0	0	0.44749	-4.5441	-29.275	-19.817	-7.0062	2.0633	24.189	16.281	-6.5587	-2.4808	-5.086	-3.5361	1476.5
16.8	1681	78	NaN	-13.032	23.782	4.6528	-183.93	16.66	1.8652	160.81	-713.42	1148.8	5.8013	754.97	1159.2	53.924	51.325	0	0	0.35138	-4.6394	-29.278	-19.82	-7.0055	2.0917	24.187	16.255	-6.6541	-2.5477	-5.0912	-3.5654	1476.6
16.81	1682	78	NaN	-13.033	23.776	4.6429	-183.93	16.623	1.9195	160.79	-713.42	1148.8	5.9374	755.04	1159.2	52.715	50.658	0	0	0.2774	-4.7127	-29.281	-19.823	-7.0139	2.0921	24.18	16.219	-6.7365	-2.6206	-5.1011	-3.6035	1476.6
16.82	1683	78	NaN	-13.031	23.77	4.617	-183.94	16.631	1.9023	160.79	-713.39	1148.8	5.8836	755	1159.2	52.654	50.56	0	0	0.13154	-4.8573	-29.283	-19.825	-7.0089	2.0839	24.174	16.227	-6.8774	-2.7734	-5.1089	-3.5986	1476.6
16.83	1684	78	NaN	-13.021	23.761	4.5984	-183.92	16.627	1.892	160.76	-713.36	1148.8	5.8611	755.01	1159.2	53.992	51.479	0	0	-0.13332	-5.1198	-29.285	-19.827	-6.9986	2.0997	24.166	16.223	-7.132	-3.0201	-5.1193	-3.6043	1476.6
16.84	1685	78	NaN	-13.011	23.75	4.5819	-183.91	16.629	1.8967	160.73	-713.34	1148.7	5.8808	755.01	1159.2	52.981	50.746	0	0	-0.37795	-5.3623	-29.287	-19.829	-6.9906	2.1074	24.155	16.224	-7.3685	-3.255	-5.1316	-3.6047	1476.5
16.85	1686	78	NaN	-13.004	23.742	4.5622	-183.93	16.647	1.9038	160.72	-713.32	1148.8	5.904	754.97	1159.2	51.058	50.218	0	0	-0.61352	-5.5958	-29.289	-19.83	-6.985	2.0929	24.147	16.242	-7.5985	-3.503	-5.1415	-3.5883	1476.5
16.86	1687	78	NaN	-12.985	23.743	4.5468	-183.91	16.649	1.8917	160.64	-713.26	1148.8	5.8927	754.99	1159.2	53.293	50.477	0	0	-0.83236	-5.8128	-29.288	-19.83	-6.9683	2.1072	24.147	16.245	-7.8007	-3.7056	-5.1415	-3.5848	1476.4
16.87	1688	78	NaN	-12.976	23.737	4.5383	-183.91	16.626	1.9084	160.57	-713.23	1148.8	5.9557	755.07	1159.2	53.176	51.014	0	0	-1.0117	-5.9905	-29.288	-19.83	-6.9645	2.0994	24.141	16.222	-7.9762	-3.8911	-5.147	-3.6076	1476.5
16.88	1689	78	NaN	-12.961	23.737	4.5164	-183.91	16.636	1.8809	160.5	-713.16	1148.8	5.9089	755.06	1159.2	54.198	51.234	0	0	-1.1581	-6.1357	-29.288	-19.83	-6.9498	2.1024	24.142	16.231	-8.1079	-4.0333	-5.1462	-3.5992	1476.4
16.89	1690	78	NaN	-12.952	23.737	4.4839	-183.91	16.637	1.8574	160.48	-713.08	1148.8	5.8703	755.08	1159.2	52.991	51.766	0	0	-1.3767	-6.3523	-29.288	-19.83	-6.9408	2.1063	24.143	16.231	-8.3174	-4.246	-5.1455	-3.599	1476.3
16.9	1691	78	NaN	-12.948	23.733	4.4411	-183.91	16.62	1.8656	160.47	-713.01	1148.8	5.9228	755.14	1159.2	53.645	50.792	0	0	-1.6587	-6.6319	-29.288	-19.83	-6.9387	2.1039	24.139	16.214	-8.5974	-4.528	-5.1493	-3.6156	1476.3
16.91	1692	78	NaN	-12.937	23.726	4.3908	-183.91	16.604	1.8971	160.44	-712.92	1148.7	6.0563	755.2	1159.2	53.61	52.473	0	0	-1.8236	-6.7954	-29.287	-19.829	-6.9344	2.0946	24.131	16.199	-8.7581	-4.7008	-5.1565	-3.6299	1476.3
16.92	1693	78	NaN	-12.931	23.727	4.3659	-183.9	16.63	1.8245	160.37	-712.84	1148.7	5.8809	755.15	1159.2	53.82	51.174	0	0	-1.9753	-6.9458	-29.286	-19.827	-6.9234	2.1057	24.134	16.223	-8.8987	-4.8401	-5.1517	-3.6047	1476.1
16.93	1694	78	NaN	-12.919	23.709	4.3487	-183.91	16.62	1.8087	160.28	-712.82	1148.8	5.8736	755.2	1159.2	53.167	50.188	0	0	-2.1197	-7.0889	-29.283	-19.825	-6.9143	2.0936	24.116	16.212	-9.034	-4.9952	-5.1674	-3.613	1476.2
16.94	1695	78	NaN	-12.908	23.695	4.3094	-183.92	16.604	1.8211	160.2	-712.75	1148.8	5.9534	755.27	1159.3	53.924	51.346	0	0	-2.4887	-7.4547	-29.281	-19.822	-6.91	2.0786	24.102	16.196	-9.3987	-5.3761	-5.1781	-3.626	1476.1
16.95	1696	78	NaN	-12.901	23.682	4.2719	-183.93	16.6	1.8167	160.12	-712.67	1148.8	5.9871	755.31	1159.3	54.132	50.576	0	0	-2.9251	-7.8872	-29.277	-19.819	-6.9074	2.0663	24.09	16.192	-9.8325	-5.821	-5.1875	-3.6269	1476.1
16.96	1697	78	NaN	-12.898	23.664	4.2501	-183.94	16.607	1.7856	160.03	-712.64	1148.8	5.9419	755.31	1159.3	53.166	50.077	0	0	-3.0716	-8.0325	-29.275	-19.817	-6.9054	2.0572	24.073	16.197	-9.9771	-5.9753	-5.2021	-3.6195	1476.1
16.97	1698	78	NaN	-12.896	23.643	4.2233	-183.94	16.588	1.7837	159.94	-712.61	1148.8	5.9719	755.37	1159.3	54.472	51.496	0	0	-3.2185	-8.1781	-29.273	-19.814	-6.9086	2.0477	24.053	16.178	-10.127	-6.1304	-5.22	-3.6359	1476.1
16.98	1699	78	NaN	-12.886	23.617	4.1797	-184	16.575	1.7727	159.68	-712.52	1148.8	6.0097	755.41	1159.4	52.96	51.305	0	0	-3.3687	-8.327	-29.267	-19.809	-6.9094	1.9735	24.029	16.163	-10.278	-6.3535	-5.2383	-3.6455	1476
16.99	1700	78	NaN	-12.872	23.593	4.162	-184.06	16.567	1.7386	159.5	-712.51	1148.8	5.9295	755.44	1159.5	52.436	51.627	0	0	-3.523	-8.4799	-29.262	-19.804	-6.8997	1.9147	24.006	16.154	-10.423	-6.5652	-5.2564	-3.6505	1476
17	1701	78	NaN	-12.86	23.577	4.1527	-184.1	16.564	1.7189	159.39	-712.5	1148.8	5.8722	755.45	1159.5	53.987	52.098	0	0	-3.6821	-8.6376	-29.258	-19.8	-6.8896	1.8667	23.991	16.15	-10.572	-6.7709	-5.2669	-3.6505	1476
17.01	1702	78	NaN	-12.834	23.561	4.1114	-184.21	16.555	1.7231	159.29	-712.46	1148.8	5.865	755.45	1159.6	54.243	52.165	0	0	-3.6793	-8.6349	-29.255	-19.797	-6.8673	1.7523	23.979	16.137	-10.547	-6.8826	-5.2768	-3.66	1475.9
17.02	1703	78	NaN	-12.78	23.535	4.0043	-184.47	16.521	1.7413	159.17	-712.34	1148.8	5.8563	755.46	1159.7	53.109	49.995	0	0	-3.6484	-8.6043	-29.253	-19.794	-6.817	1.4959	23.959	16.098	-10.465	-7.1084	-5.294	-3.6961	1475.8
17.03	1704	78	NaN	-12.735	23.525	3.8828	-184.74	16.464	1.7565	159.14	-712.2	1148.8	5.7581	755.49	1159.9	53.426	52.886	0	0	-3.6201	-8.5762	-29.25	-19.791	-6.7686	1.225	23.955	16.034	-10.389	-7.3513	-5.2947	-3.7572	1475.7
17.04	1705	78	NaN	-12.69	23.514	3.8106	-184.97	16.441	1.7153	159.12	-712.15	1148.8	5.4436	755.45	1160.1	53.81	50.197	0	0	-3.5426	-8.4994	-29.248	-19.789	-6.7124	1.0087	23.953	16.002	-10.255	-7.4906	-5.2944	-3.7873	1475.7
17.05	1706	78	NaN	-12.635	23.508	3.7226	-185.31	16.401	1.7263	159.11	-712.09	1148.8	5.2725	755.36	1160.3	53.483	49.706	0	0	-3.4364	-8.3941	-29.246	-19.788	-6.6509	0.67741	23.957	15.953	-10.087	-7.7167	-5.2892	-3.8347	1475.5
17.06	1707	78	NaN	-12.583	23.503	3.6486	-185.65	16.32	1.9455	159.09	-712.04	1148.8	5.667	755.42	1160.5	53.592	49.54	0	0	-3.3324	-8.291	-29.245	-19.787	-6.615	0.31808	23.958	15.864	-9.9473	-7.9729	-5.2866	-3.9226	1475.5
17.07	1708	78	NaN	-12.542	23.497	3.6033	-185.95	16.212	2.2048	159.06	-712.01	1148.8	6.1549	755.6	1160.6	53.328	54.063	0	0	-3.2297	-8.1892	-29.244	-19.786	-6.5943	-0.0023192	23.958	15.751	-9.8241	-8.1915	-5.2863	-4.0351	1475.6
17.08	1709	78	NaN	-12.506	23.5	3.557	-186.3	16.146	1.8971	159.05	-711.97	1148.8	5.069	755.5	1160.8	54.508	53.836	0	0	-2.9733	-7.935	-29.244	-19.785	-6.5162	-0.3147	23.969	15.677	-9.4895	-8.2497	-5.2746	-4.1083	1475.6
17.09	1710	78	NaN	-12.467	23.492	3.5391	-186.68	16.052	1.9789	159.01	-711.96	1148.8	4.9721	755.54	1161	53.637	55.926	0	0	-2.7609	-7.7245	-29.243	-19.785	-6.4742	-0.68992	23.965	15.579	-9.2351	-8.4144	-5.2774	-4.2055	1475.6
17.1	1711	78	NaN	-12.448	23.488	3.5387	-186.93	16.003	2.0034	158.96	-711.96	1148.8	4.8621	755.53	1161	54.717	63.112	0	1	-2.6192	-7.5841	-29.242	-19.784	-6.4535	-0.93097	23.964	15.527	-9.0727	-8.515	-5.2783	-4.2567	1475.6
17.11	1712	78	NaN	-12.429	23.486	3.5295	-187.23	15.941	2.0581	158.94	-711.94	1148.8	4.7773	755.48	1161.1	55.479	66.272	0	1	-2.4643	-7.4305	-29.241	-19.783	-6.432	-1.2319	23.966	15.461	-8.8963	-8.6623	-5.2758	-4.322	1475.6
17.12	1713	78	NaN	-12.408	23.477	3.5119	-187.8	15.809	2.2048	158.94	-711.93	1148.8	4.8119	755.49	1161.2	56.782	67.832	0	1	-2.3123	-7.2798	-29.241	-19.783	-6.4125	-1.8022	23.96	15.325	-8.7248	-9.082	-5.2806	-4.4574	1475.5
17.13	1714	78	NaN	-12.393	23.452	3.5019	-188.69	15.593	2.4817	158.94	-711.95	1148.7	5.116	755.66	1161.3	56.024	67.39	0	1	-2.1916	-7.1601	-29.24	-19.782	-6.409	-2.7035	23.938	15.106	-8.6006	-9.8637	-5.3019	-4.6761	1475.7
17.14	1715	78	NaN	-12.378	23.439	3.5209	-189.32	15.439	2.9081	158.92	-711.97	1148.8	6.0092	755.97	1161.3	54.66	67.856	0	1	-2.071	-7.0406	-29.24	-19.781	-6.4316	-3.3762	23.925	14.953	-8.5026	-10.417	-5.3142	-4.8288	1475.9
17.15	1716	78	NaN	-12.395	23.422	3.5388	-190.6	15.196	3.2839	158.97	-711.92	1148.7	6.1128	756.21	1161.3	55.806	66.786	0	1	-1.9511	-6.9217	-29.239	-19.781	-6.4514	-4.6543	23.908	14.71	-8.4025	-11.576	-5.3305	-5.0708	1476.1
17.16	1717	78	NaN	-12.403	23.411	3.5899	-191.35	15.062	3.5108	158.92	-711.94	1148.7	6.1152	756.36	1161.2	56.028	66.392	0	1	-1.7126	-6.6853	-29.238	-19.779	-6.4614	-5.4101	23.897	14.577	-8.174	-12.095	-5.3411	-5.2022	1476.3
17.17	1718	78	NaN	-12.412	23.408	3.6487	-191.96	14.971	3.6899	158.86	-711.96	1148.7	6.1342	756.51	1161.2	55.528	65.72	0	1	-1.3741	-6.3498	-29.236	-19.778	-6.4747	-6.0217	23.892	14.487	-7.8488	-12.372	-5.3437	-5.2906	1476.4
17.18	1719	78	NaN	-12.428	23.41	3.6917	-192.64	14.893	3.8389	158.85	-711.95	1148.7	6.1266	756.65	1161.2	55.456	64.265	0	1	-1.1682	-6.1457	-29.235	-19.776	-6.4911	-6.7012	23.894	14.409	-7.6594	-12.847	-5.3407	-5.3678	1476.6
17.19	1720	78	NaN	-12.436	23.41	3.7125	-193.14	14.887	3.844	158.86	-711.93	1148.7	5.9542	756.66	1161.2	55.859	65.081	0	1	-0.99597	-5.975	-29.234	-19.775	-6.4921	-7.195	23.895	14.402	-7.4881	-13.17	-5.3385	-5.3735	1476.6
17.2	1721	78	NaN	-12.451	23.414	3.7587	-193.83	14.93	3.9712	158.83	-711.94	1148.7	6.073	756.59	1161.2	53.189	67.351	0	1	-0.87607	-5.8561	-29.234	-19.775	-6.5123	-7.8917	23.9	14.444	-7.3884	-13.748	-5.3338	-5.3312	1476.5
17.21	1722	78	NaN	-12.455	23.422	3.7653	-194.47	14.942	4.0719	158.91	-711.92	1148.7	6.1019	756.61	1161.2	53.493	70.421	0	1	-0.76919	-5.7502	-29.234	-19.776	-6.5147	-8.5336	23.908	14.456	-7.2839	-14.284	-5.3261	-5.3197	1476.5
17.22	1723	78	NaN	-12.46	23.426	3.7773	-194.96	14.961	4.1283	158.94	-711.94	1148.7	6.0795	756.62	1161.2	55.894	71.134	0	1	-0.66771	-5.6496	-29.235	-19.777	-6.5173	-9.0207	23.912	14.475	-7.185	-14.67	-5.3235	-5.3021	1476.5
17.23	1724	78	NaN	-12.463	23.436	3.7887	-195.41	15.008	4.1636	158.95	-711.98	1148.7	6.0357	756.53	1161.2	55.308	72.193	0	1	-0.52939	-5.5124	-29.237	-19.779	-6.5181	-9.4618	23.922	14.522	-7.0475	-14.974	-5.3151	-5.2569	1476.5
17.24	1725	78	NaN	-12.46	23.463	3.7854	-195.93	15.093	4.2078	159	-711.98	1148.7	6.001	756.28	1161.2	55.078	73.188	0	1	-0.36919	-5.3536	-29.239	-19.781	-6.5116	-9.9832	23.948	14.608	-6.8808	-15.337	-5.2915	-5.173	1476.3
17.25	1726	78	NaN	-12.457	23.472	3.809	-196.38	15.211	4.2471	158.96	-712.05	1148.7	6.0231	755.89	1161.1	54.574	73.022	0	1	-0.1432	-5.1296	-29.243	-19.785	-6.5091	-10.434	23.956	14.727	-6.6523	-15.564	-5.287	-5.0576	1475.9
17.26	1727	78	NaN	-12.454	23.497	3.7997	-196.71	15.215	4.2453	158.99	-712.06	1148.7	5.9391	755.76	1161.1	52.89	72.957	0	1	0.079233	-4.9091	-29.246	-19.787	-6.5013	-10.762	23.979	14.734	-6.4221	-15.671	-5.2668	-5.0539	1475.8
17.27	1728	78	NaN	-12.447	23.527	3.7822	-197.07	15.152	4.2681	159.03	-712.09	1148.7	5.8711	755.75	1161	56.308	72.195	0	1	0.29769	-4.6926	-29.248	-19.79	-6.4902	-11.117	24.005	14.674	-6.1925	-15.81	-5.243	-5.1159	1475.9
17.28	1729	78	NaN	-12.439	23.548	3.7783	-197.36	15.093	4.3202	159.03	-712.15	1148.7	5.88	755.74	1161	56.429	72.252	0	1	0.49691	-4.4951	-29.252	-19.794	-6.4831	-11.409	24.023	14.618	-5.9862	-15.904	-5.2287	-5.176	1475.9
17.29	1730	78	NaN	-12.432	23.561	3.7805	-197.57	15.074	4.371	159.01	-712.22	1148.7	5.9034	755.61	1160.9	56.399	70.841	0	1	0.68469	-4.309	-29.256	-19.798	-6.4772	-11.614	24.034	14.601	-5.7925	-15.923	-5.2223	-5.1972	1475.8
17.3	1731	78	NaN	-12.422	23.575	3.7519	-197.78	15.082	4.3665	159.05	-712.27	1148.7	5.7698	755.25	1160.9	55.72	67.625	0	1	0.84626	-4.1488	-29.26	-19.802	-6.4595	-11.814	24.047	14.609	-5.6132	-15.963	-5.2126	-5.1924	1475.6
17.31	1732	78	NaN	-12.412	23.59	3.7195	-197.94	15.042	4.3728	159.12	-712.34	1148.8	5.6486	754.97	1160.8	57.091	70.274	0	1	1.0774	-3.9197	-29.266	-19.808	-6.4415	-11.965	24.058	14.574	-5.3641	-15.885	-5.2086	-5.234	1475.4
17.32	1733	78	NaN	-12.405	23.606	3.7021	-198.02	15.006	4.4287	159.13	-712.34	1148.8	5.6973	754.82	1160.7	56.675	70.759	0	1	1.5286	-3.4724	-29.281	-19.822	-6.4353	-12.046	24.07	14.542	-4.9066	-15.519	-5.2102	-5.2804	1475.2
17.33	1734	78	NaN	-12.399	23.611	3.699	-198.06	14.974	4.4773	159.13	-712.38	1148.8	5.7413	754.66	1160.6	57.911	70.562	0	1	1.8284	-3.1752	-29.29	-19.832	-6.43	-12.09	24.072	14.513	-4.6016	-15.265	-5.2188	-5.3188	1475.1
17.34	1735	78	NaN	-12.39	23.606	3.6934	-198.07	14.926	4.5023	159.14	-712.45	1148.8	5.7053	754.44	1160.6	56.061	71.033	0	1	2.0381	-2.9673	-29.298	-19.839	-6.4187	-12.103	24.063	14.468	-4.3806	-15.07	-5.2342	-5.371	1474.9
17.35	1736	78	NaN	-12.381	23.6	3.6731	-198.06	14.835	4.5108	159.19	-712.49	1148.8	5.5806	754.17	1160.5	56.796	71.513	0	1	2.1716	-2.8351	-29.304	-19.845	-6.4022	-12.08	24.053	14.381	-4.2307	-14.915	-5.2504	-5.464	1474.7
17.36	1737	78	NaN	-12.388	23.596	3.6601	-197.99	14.676	4.5312	159.21	-712.53	1148.8	5.4369	753.97	1160.3	56.218	71.371	0	1	2.3163	-2.6916	-29.311	-19.853	-6.4014	-12.007	24.043	14.228	-4.0852	-14.699	-5.2679	-5.6251	1474.6
17.37	1738	78	NaN	-12.394	23.592	3.6484	-197.93	14.536	4.5313	159.26	-712.54	1148.8	5.29	753.88	1160.2	56.69	71.168	0	1	2.4777	-2.5316	-29.322	-19.864	-6.4006	-11.941	24.036	14.093	-3.9228	-14.472	-5.2864	-5.7709	1474.5
17.38	1739	78	NaN	-12.395	23.592	3.6328	-197.86	14.43	4.5201	159.33	-712.52	1148.8	5.117	753.7	1160.1	55.458	70.313	0	1	2.6392	-2.3715	-29.333	-19.875	-6.3914	-11.851	24.032	13.99	-3.7522	-14.223	-5.3011	-5.8847	1474.3
17.39	1740	78	NaN	-12.403	23.591	3.6278	-197.73	14.309	4.5194	159.38	-712.51	1148.7	4.9265	753.47	1159.9	55.073	69.751	0	1	2.8007	-2.2115	-29.343	-19.885	-6.3885	-11.715	24.026	13.874	-3.5879	-13.927	-5.3179	-6.0109	1474.1
17.4	1741	78	NaN	-12.418	23.59	3.6364	-197.58	14.188	4.5229	159.41	-712.51	1148.7	4.732	753.23	1159.7	54.076	62.839	0	1	2.8797	-2.1331	-29.349	-19.891	-6.3942	-11.557	24.018	13.759	-3.5146	-13.69	-5.3311	-6.1317	1473.9
17.41	1742	78	NaN	-12.429	23.593	3.6493	-197.46	14.128	4.5072	159.42	-712.5	1148.7	4.5664	753.03	1159.6	54.052	56.326	0	1	2.9306	-2.0827	-29.354	-19.896	-6.3973	-11.43	24.016	13.705	-3.4667	-13.513	-5.3384	-6.1912	1473.7
17.42	1743	78	NaN	-12.429	23.587	3.6767	-197.22	13.991	4.6156	159.4	-712.5	1148.7	4.7131	753.16	1159.5	52.917	58.028	0	1	2.9553	-2.0582	-29.362	-19.904	-6.4044	-11.194	24.004	13.574	-3.4491	-13.252	-5.3583	-6.33	1473.8
17.43	1744	78	NaN	-12.44	23.572	3.6949	-197.03	13.918	4.6364	159.44	-712.52	1148.7	4.5239	752.91	1159.3	53.604	51.752	0	1	2.98	-2.0337	-29.37	-19.912	-6.4057	-10.997	23.984	13.507	-3.4257	-13.03	-5.3864	-6.4053	1473.6
17.44	1745	78	NaN	-12.436	23.564	3.7238	-196.85	13.89	4.6445	159.46	-712.52	1148.7	4.2776	752.55	1159.1	54.017	51.187	0	1	3.0047	-2.0092	-29.378	-19.92	-6.3895	-10.807	23.971	13.484	-3.3848	-12.817	-5.4072	-6.4361	1473.3
17.45	1746	78	NaN	-12.423	23.561	3.747	-196.72	13.882	4.638	159.49	-712.51	1148.7	4.0459	752.21	1159	53.09	52.879	0	1	3.3136	-1.703	-29.389	-19.93	-6.3655	-10.663	23.964	13.48	-3.0519	-12.366	-5.4247	-6.4508	1473
17.46	1747	78	NaN	-12.413	23.558	3.7536	-196.66	13.863	4.6181	159.54	-712.48	1148.6	3.8537	751.95	1158.9	53.573	54.993	0	1	3.6376	-1.3819	-29.399	-19.941	-6.3448	-10.588	23.958	13.463	-2.7072	-11.97	-5.4418	-6.4777	1472.7
17.47	1748	78	NaN	-12.395	23.557	3.7785	-196.59	13.793	4.6608	159.55	-712.46	1148.6	3.7795	751.82	1158.8	53.414	58.092	0	1	3.9615	-1.0607	-29.41	-19.952	-6.3229	-10.519	23.952	13.398	-2.3614	-11.58	-5.4581	-6.5533	1472.6
17.48	1749	78	NaN	-12.377	23.548	3.808	-196.51	13.649	4.758	159.56	-712.47	1148.6	3.7436	751.68	1158.6	53.486	60.204	0	1	4.1884	-0.83583	-29.421	-19.962	-6.3025	-10.436	23.937	13.26	-2.1141	-11.272	-5.4835	-6.7026	1472.5
17.49	1750	78	NaN	-12.361	23.546	3.8072	-196.47	13.558	4.8139	159.63	-712.44	1148.6	3.6963	751.52	1158.5	53.465	56.065	0	1	4.213	-0.81141	-29.431	-19.972	-6.2814	-10.387	23.932	13.172	-2.0684	-11.198	-5.4987	-6.8008	1472.3
17.5	1751	78	NaN	-12.341	23.546	3.8021	-196.43	13.479	4.8143	159.69	-712.41	1148.5	3.4726	751.25	1158.4	53.624	62.827	0	1	4.1398	-0.88396	-29.435	-19.977	-6.2484	-10.336	23.93	13.095	-2.1086	-11.22	-5.5045	-6.8811	1472
17.51	1752	78	NaN	-12.318	23.549	3.8048	-196.4	13.401	4.7991	159.73	-712.37	1148.5	3.1801	750.92	1158.3	56.417	67.394	0	1	4.0903	-0.93304	-29.437	-19.979	-6.2119	-10.29	23.931	13.019	-2.1215	-11.223	-5.5069	-6.9598	1471.7
17.52	1753	78	NaN	-12.303	23.558	3.8117	-196.4	13.34	4.8354	159.73	-712.32	1148.5	3.1107	750.73	1158.2	55.259	69.412	0	1	4.5996	-0.42821	-29.45	-19.992	-6.1928	-10.29	23.936	12.963	-1.5932	-10.718	-5.5147	-7.0288	1471.4
17.53	1754	78	NaN	-12.288	23.544	3.8338	-196.4	13.301	4.8522	159.69	-712.35	1148.5	2.9882	750.52	1158.2	57.013	73.193	0	1	4.9024	-0.12806	-29.458	-20	-6.1739	-10.284	23.921	12.924	-1.2715	-10.412	-5.5377	-7.0759	1471.3
17.54	1755	78	NaN	-12.279	23.539	3.8157	-196.41	13.304	4.8714	159.76	-712.32	1148.5	2.9064	750.23	1158.2	56.188	72.991	0	1	4.987	-0.044225	-29.461	-20.003	-6.1574	-10.29	23.915	12.927	-1.1705	-10.334	-5.5461	-7.0766	1471
17.55	1756	78	NaN	-12.273	23.533	3.8119	-196.42	13.307	4.8845	159.77	-712.3	1148.5	2.8352	749.91	1158.1	56.733	73.634	0	1	5.0098	-0.0216	-29.465	-20.007	-6.147	-10.296	23.91	12.93	-1.1372	-10.317	-5.5554	-7.0764	1470.6
17.56	1757	78	NaN	-12.272	23.528	3.8	-196.43	13.271	4.9159	159.78	-712.26	1148.5	2.8014	749.66	1158.1	56.722	73.904	0	1	5.0239	-0.007625	-29.469	-20.011	-6.1431	-10.304	23.904	12.896	-1.1192	-10.311	-5.5653	-7.1148	1470.4
17.57	1758	78	NaN	-12.276	23.525	3.7657	-196.45	13.176	4.9735	159.83	-712.2	1148.4	2.8001	749.52	1158	56.581	73.804	0	1	5.1172	0.084827	-29.475	-20.016	-6.1444	-10.314	23.897	12.803	-1.0272	-10.229	-5.5775	-7.2132	1470.2
17.58	1759	78	NaN	-12.281	23.517	3.7611	-196.45	13.048	5.0079	159.82	-712.18	1148.4	2.7191	749.45	1157.9	56.963	73.264	0	1	5.2283	0.19497	-29.48	-20.021	-6.1467	-10.312	23.886	12.679	-0.91839	-10.117	-5.5936	-7.3419	1470.1
17.59	1760	78	NaN	-12.279	23.517	3.744	-196.44	12.994	5.0128	159.83	-712.12	1148.4	2.6591	749.31	1157.8	56.962	73.719	0	1	5.3552	0.32079	-29.481	-20.023	-6.1407	-10.305	23.884	12.627	-0.78547	-9.9845	-5.5971	-7.3953	1469.9
17.6	1761	78	NaN	-12.29	23.512	3.7388	-196.43	12.926	4.9838	159.81	-712.09	1148.4	2.5175	749.13	1157.7	56.186	70.389	0	1	5.4297	0.39465	-29.483	-20.025	-6.1459	-10.282	23.875	12.563	-0.71624	-9.8871	-5.608	-7.4611	1469.7
17.61	1762	78	NaN	-12.303	23.506	3.7316	-196.41	12.854	4.9606	159.8	-712.06	1148.4	2.4142	749	1157.6	53.506	60.874	0	1	5.489	0.45346	-29.485	-20.027	-6.1552	-10.264	23.865	12.495	-0.66618	-9.8102	-5.6203	-7.5323	1469.5
17.62	1763	78	NaN	-12.313	23.501	3.7171	-196.4	12.792	4.9367	159.82	-712.03	1148.4	2.3324	748.93	1157.5	54.708	60.231	0	1	6.019	0.97879	-29.49	-20.031	-6.1609	-10.25	23.858	12.436	-0.14191	-9.2715	-5.6317	-7.5958	1469.4
17.63	1764	78	NaN	-12.32	23.498	3.7003	-196.39	12.752	4.8791	159.85	-711.98	1148.4	2.1722	748.78	1157.5	52.333	50.683	0	1	6.415	1.3714	-29.494	-20.036	-6.1593	-10.225	23.853	12.397	0.25569	-8.8539	-5.6408	-7.6389	1469.3
17.64	1765	78	NaN	-12.335	23.482	3.6959	-196.36	12.694	4.8449	159.85	-711.99	1148.4	2.0762	748.6	1157.4	54.568	52.644	0	1	6.6279	1.5824	-29.498	-20.04	-6.17	-10.194	23.835	12.341	0.45784	-8.612	-5.663	-7.6989	1469.1
17.65	1766	78	NaN	-12.347	23.475	3.705	-196.32	12.642	4.8313	159.8	-711.99	1148.4	2.0212	748.51	1157.4	55.202	48.903	0	1	6.8407	1.7934	-29.503	-20.045	-6.181	-10.154	23.827	12.29	0.65973	-8.3603	-5.6754	-7.7546	1469
17.66	1767	78	NaN	-12.351	23.472	3.7048	-196.27	12.573	4.8512	159.79	-711.96	1148.4	2.0363	748.47	1157.4	52.382	53.146	0	1	7.0536	2.0044	-29.507	-20.049	-6.1857	-10.106	23.823	12.222	0.86789	-8.1013	-5.6844	-7.8271	1469
17.67	1768	78	NaN	-12.353	23.472	3.6972	-196.23	12.52	4.8613	159.81	-711.91	1148.4	2.0228	748.41	1157.3	53.621	45.734	0	1	7.1585	2.1083	-29.508	-20.05	-6.1858	-10.067	23.822	12.17	0.97266	-7.9583	-5.6857	-7.8798	1468.9
17.68	1769	78	NaN	-12.356	23.475	3.6966	-196.22	12.503	4.8422	159.82	-711.89	1148.3	1.9385	748.31	1157.3	51.381	62.222	0	1	7.2248	2.1741	-29.508	-20.05	-6.1854	-10.045	23.824	12.154	1.0395	-7.8714	-5.6838	-7.8961	1468.7
17.69	1770	78	NaN	-12.358	23.47	3.7306	-196.2	12.486	4.85	159.73	-711.92	1148.4	1.9137	748.26	1157.3	55.581	68.326	0	1	7.2424	2.1916	-29.508	-20.05	-6.1889	-10.031	23.818	12.138	1.0535	-7.839	-5.69	-7.9116	1468.7
17.7	1771	78	NaN	-12.358	23.466	3.7486	-196.29	12.45	4.5491	159.69	-711.92	1148.4	1.0025	748.02	1157.2	53.876	66.411	0	1	7.2722	2.2211	-29.508	-20.05	-6.1545	-10.082	23.811	12.105	1.1177	-7.8606	-5.6966	-7.9447	1468.6
17.71	1772	78	NaN	-12.357	23.47	3.7603	-196.32	12.424	4.5137	159.67	-711.9	1148.4	0.80266	747.95	1157.1	53.828	67.873	0	1	7.3109	2.2595	-29.507	-20.049	-6.1463	-10.106	23.812	12.082	1.1646	-7.847	-5.6956	-7.9678	1468.5
17.72	1773	78	NaN	-12.361	23.469	3.7529	-196.33	12.4	4.5474	159.7	-711.87	1148.4	0.77585	747.96	1157.1	53.375	63.691	0	1	7.3748	2.3228	-29.508	-20.05	-6.1483	-10.115	23.81	12.059	1.2265	-7.7927	-5.6989	-7.9912	1468.5
17.73	1774	78	NaN	-12.368	23.465	3.745	-196.3	12.393	4.6792	159.74	-711.85	1148.3	1.0318	748.04	1157.1	54.059	55.618	0	1	7.4396	2.387	-29.51	-20.051	-6.1631	-10.1	23.805	12.053	1.2764	-7.7128	-5.7044	-7.9984	1468.5
17.74	1775	78	NaN	-12.367	23.464	3.7658	-196.22	12.424	5.0062	159.69	-711.85	1148.3	1.8729	748.23	1157.1	53.974	58.69	0	1	7.3692	2.3172	-29.509	-20.051	-6.1978	-10.051	23.804	12.084	1.1714	-7.7334	-5.7048	-7.967	1468.6
17.75	1776	78	NaN	-12.366	23.453	3.7762	-196.22	12.443	4.9926	159.66	-711.88	1148.3	1.7786	748.24	1157.1	54.151	58.554	0	1	7.3252	2.2736	-29.508	-20.05	-6.1948	-10.05	23.794	12.102	1.1304	-7.7762	-5.714	-7.9476	1468.7
17.76	1777	78	NaN	-12.366	23.46	3.7635	-196.22	12.472	4.9963	159.69	-711.82	1148.3	1.7402	748.21	1157.1	54.408	56.695	0	1	7.3463	2.2946	-29.506	-20.047	-6.1911	-10.047	23.802	12.13	1.1552	-7.7522	-5.7038	-7.9176	1468.6
17.77	1778	78	NaN	-12.362	23.458	3.7725	-196.22	12.49	4.9963	159.65	-711.82	1148.3	1.7065	748.24	1157.1	52.307	61.653	0	1	7.2933	2.242	-29.504	-20.046	-6.188	-10.045	23.799	12.149	1.1053	-7.8029	-5.705	-7.8968	1468.6
17.78	1779	78	NaN	-12.36	23.449	3.7673	-196.21	12.512	4.9717	159.64	-711.83	1148.3	1.626	748.25	1157	54.298	69.865	0	1	7.2097	2.1591	-29.502	-20.044	-6.1835	-10.033	23.79	12.171	1.0262	-7.8738	-5.712	-7.873	1468.6
17.79	1780	78	NaN	-12.364	23.438	3.7371	-196.19	12.545	4.9282	159.7	-711.82	1148.3	1.515	748.22	1157.1	55.183	73.338	0	1	7.1038	2.0542	-29.498	-20.04	-6.1801	-10.005	23.781	12.202	0.9237	-7.9511	-5.7174	-7.8375	1468.6
17.8	1781	78	NaN	-12.37	23.422	3.7413	-196.15	12.575	4.9158	159.64	-711.85	1148.3	1.5012	748.25	1157	55.145	74.864	0	1	7.0514	2.0022	-29.494	-20.036	-6.1888	-9.9704	23.764	12.233	0.86259	-7.9683	-5.7301	-7.8036	1468.7
17.81	1782	78	NaN	-12.377	23.416	3.7215	-196.23	12.562	4.5914	159.67	-711.84	1148.2	0.60092	748.07	1157	55.813	74.767	0	1	7.0514	2.0022	-29.491	-20.033	-6.1586	-10.011	23.758	12.22	0.89274	-8.0086	-5.7331	-7.8135	1468.6
17.82	1783	78	NaN	-12.375	23.409	3.7231	-196.23	12.562	4.5094	159.64	-711.86	1148.2	0.38044	748.04	1157	56.169	74.778	0	1	7.0497	2.0005	-29.488	-20.03	-6.1489	-10.005	23.751	12.22	0.90076	-8.005	-5.7366	-7.8099	1468.6
17.83	1784	78	NaN	-12.371	23.4	3.7244	-196.22	12.561	4.5095	159.62	-711.89	1148.2	0.38589	748.09	1157	54.242	75.067	0	1	7.0461	1.997	-29.484	-20.026	-6.1465	-9.9906	23.743	12.218	0.89961	-7.9936	-5.7416	-7.8079	1468.7
17.84	1785	78	NaN	-12.37	23.397	3.726	-196.2	12.562	4.5115	159.6	-711.91	1148.2	0.3961	748.14	1157	54.267	74.889	0	1	6.9756	1.9271	-29.478	-20.02	-6.1468	-9.9753	23.74	12.219	0.82879	-8.0482	-5.7379	-7.8002	1468.7
17.85	1786	78	NaN	-12.372	23.409	3.7359	-196.17	12.578	4.4966	159.54	-711.9	1148.2	0.3641	748.15	1157	54.497	74.856	0	1	6.8965	1.8487	-29.472	-20.013	-6.1503	-9.951	23.752	12.235	0.74617	-8.1023	-5.72	-7.7779	1468.7
17.86	1787	78	NaN	-12.379	23.417	3.7268	-196.13	12.594	4.476	159.54	-711.91	1148.2	0.30637	748.17	1157.1	56.115	73.957	0	1	6.822	1.7748	-29.467	-20.009	-6.1555	-9.9088	23.761	12.249	0.66645	-8.1341	-5.7057	-7.7595	1468.8
17.87	1788	78	NaN	-12.382	23.433	3.7006	-196.09	12.598	4.495	159.58	-711.88	1148.2	0.34599	748.26	1157.1	55.601	72.308	0	1	6.6793	1.6334	-29.462	-20.003	-6.1588	-9.8643	23.778	12.253	0.52055	-8.231	-5.6834	-7.7507	1468.8
17.88	1789	78	NaN	-12.384	23.438	3.6928	-196.05	12.611	4.4976	159.58	-711.9	1148.2	0.35431	748.28	1157.1	54.732	71.131	0	1	6.504	1.4596	-29.456	-19.998	-6.1604	-9.8248	23.784	12.265	0.34359	-8.3652	-5.6718	-7.7327	1468.9
17.89	1790	78	NaN	-12.382	23.441	3.6897	-195.96	12.64	4.6235	159.58	-711.92	1148.2	0.7146	748.38	1157.1	55.972	70.125	0	1	6.4277	1.3839	-29.452	-19.994	-6.1736	-9.7525	23.787	12.293	0.25408	-8.3686	-5.6646	-7.7003	1468.9
17.9	1791	78	NaN	-12.381	23.446	3.6787	-195.85	12.676	4.8465	159.59	-711.93	1148.2	1.3432	748.55	1157.2	55.748	68.119	0	1	6.3489	1.3059	-29.448	-19.99	-6.1968	-9.6612	23.795	12.328	0.15214	-8.3553	-5.6531	-7.6619	1469
17.91	1792	78	NaN	-12.388	23.455	3.6618	-195.83	12.686	4.8619	159.63	-711.9	1148.2	1.3797	748.57	1157.2	54.953	65.104	0	1	6.1878	1.1462	-29.441	-19.982	-6.2044	-9.6467	23.804	12.337	-0.016542	-8.5005	-5.6365	-7.6458	1469.1
17.92	1793	78	NaN	-12.382	23.46	3.6654	-195.77	12.66	4.9162	159.61	-711.94	1148.2	1.5151	748.74	1157.1	55.914	55.44	0	1	6.0404	1	-29.434	-19.975	-6.2046	-9.5933	23.808	12.313	-0.16415	-8.5932	-5.6261	-7.6628	1469.2
17.93	1794	78	NaN	-12.376	23.463	3.659	-195.72	12.689	4.8324	159.63	-711.96	1148.2	1.3139	748.65	1157.1	54.064	63.274	0	1	5.9128	0.87351	-29.427	-19.969	-6.1896	-9.5363	23.81	12.342	-0.27686	-8.6628	-5.617	-7.6269	1469.2
17.94	1795	78	NaN	-12.37	23.466	3.653	-195.68	12.708	4.8123	159.62	-711.98	1148.3	1.2899	748.66	1157.1	55.704	66.906	0	1	5.7659	0.72788	-29.421	-19.963	-6.1835	-9.4924	23.813	12.361	-0.41763	-8.7646	-5.6084	-7.6014	1469.2
17.95	1796	78	NaN	-12.368	23.474	3.6435	-195.64	12.719	4.8415	159.6	-712	1148.3	1.3846	748.73	1157.1	56.564	67.848	0	1	5.62	0.58325	-29.416	-19.957	-6.1859	-9.4607	23.82	12.373	-0.56594	-8.8774	-5.5953	-7.5845	1469.3
17.96	1797	78	NaN	-12.371	23.488	3.6251	-195.62	12.747	4.8238	159.61	-711.99	1148.3	1.3371	748.7	1157.2	53.713	69.848	0	1	5.4969	0.46124	-29.411	-19.953	-6.1867	-9.4356	23.834	12.401	-0.68979	-8.9743	-5.5768	-7.5517	1469.3
17.97	1798	78	NaN	-12.372	23.489	3.6207	-195.62	12.768	4.8125	159.59	-712.04	1148.3	1.3357	748.69	1157.1	53.123	70.878	0	1	5.352	0.31761	-29.406	-19.948	-6.189	-9.4363	23.834	12.422	-0.83704	-9.1187	-5.572	-7.5258	1469.3
17.98	1799	78	NaN	-12.377	23.507	3.5896	-195.63	12.747	4.8437	159.6	-712.05	1148.3	1.4071	748.81	1157.1	53.087	71.553	0	1	5.1916	0.1586	-29.401	-19.943	-6.1967	-9.4492	23.852	12.401	-1.0051	-9.2906	-5.549	-7.5424	1469.4
17.99	1800	78	NaN	-12.382	23.524	3.573	-195.64	12.755	4.8473	159.59	-712.07	1148.3	1.4431	748.84	1157.1	54.55	71.651	0	1	4.9225	-0.10813	-29.397	-19.938	-6.2037	-9.457	23.869	12.41	-1.2812	-9.5652	-5.5279	-7.5284	1469.5
18	1801	78	NaN	-12.386	23.535	3.5597	-195.64	12.782	4.8282	159.58	-712.09	1148.3	1.4355	748.8	1157.1	54.844	71.232	0	1	4.5708	-0.45679	-29.392	-19.934	-6.208	-9.4599	23.88	12.437	-1.6372	-9.9167	-5.5116	-7.4965	1469.5
18.01	1802	78	NaN	-12.392	23.547	3.5434	-195.64	12.805	4.8142	159.57	-712.13	1148.3	1.4325	748.78	1157.2	53.718	71.441	0	1	3.6538	-1.3658	-29.392	-19.934	-6.2144	-9.4596	23.893	12.459	-2.5606	-10.825	-5.4992	-7.4751	1469.5
18.02	1803	78	NaN	-12.406	23.576	3.5345	-195.63	12.802	4.8422	159.51	-712.17	1148.3	1.5231	748.85	1157.1	55.68	71.641	0	1	3.0114	-2.0026	-29.392	-19.933	-6.2344	-9.4562	23.92	12.457	-3.223	-11.459	-5.4713	-7.4762	1469.6
18.03	1804	78	NaN	-12.413	23.584	3.5329	-195.6	12.794	4.8223	159.48	-712.2	1148.3	1.4749	748.85	1157.1	55.326	71.564	0	1	2.9446	-2.0688	-29.388	-19.93	-6.2411	-9.4317	23.928	12.45	-3.2965	-11.5	-5.4604	-7.48	1469.6
18.04	1805	78	NaN	-12.423	23.591	3.5201	-195.59	12.795	4.8368	159.48	-712.22	1148.3	1.538	748.89	1157.1	54.344	72.082	0	1	2.8287	-2.1837	-29.384	-19.926	-6.2532	-9.4176	23.934	12.452	-3.4245	-11.601	-5.4496	-7.4736	1469.6
18.05	1806	78	NaN	-12.436	23.596	3.5142	-195.56	12.819	4.8129	159.48	-712.24	1148.3	1.5085	748.85	1157.1	53.98	71.704	0	1	2.7085	-2.3028	-29.379	-19.921	-6.2649	-9.3897	23.939	12.475	-3.5565	-11.693	-5.4401	-7.4455	1469.6
18.06	1807	78	NaN	-12.448	23.599	3.5142	-195.52	12.851	4.7681	159.46	-712.26	1148.3	1.4364	748.8	1157.1	54.138	69.458	0	1	2.6887	-2.3225	-29.377	-19.918	-6.2757	-9.3506	23.942	12.508	-3.587	-11.673	-5.4346	-7.4105	1469.6
[truncated: 63,646 more rows]
