# Supplementary material for: Speech, movement, and gaze behaviours during dyadic conversation in noise
Source: Sci Rep. 2019 Jul 18;9:10451. doi: 10.1038/s41598-019-46416-0 (PMC6639257; doi:10.1038/s41598-019-46416-0)
Supplement: Supplementary file 1 — All data [file 41598_2019_46416_MOESM1_ESM.zip › dyad7conv3.txt]

timestamps	sample	levels (dB)	level change	talker 1	talker 1	talker 1	talker 2	talker 2	talker 2	talker 1	talker 1	talker 1	talker 2	talker 2	talker 2	talker 1	talker 2	talker 1	talker 2	talker 1	talker 2	talker 1	talker 2	talker 1	talker 2	talker 1	talker 2	talker 1	talker 2	talker 1	talker 2	talker 1 and 2
timestamps	sample	levels (dB)	(dB)	yaw	pitch	roll	yaw	pitch	roll	x (mm)	y (mm)	z (mm)	x (mm)	y (mm)	z (mm)	rms (volts)	rms (volts)	talking	talking	eye phi (deg)	eye phi (deg)	eye theta (deg)	eye theta (deg)	yaw re t2	yaw re t1	pitch re t2	pitch re t1	gaze yaw re t2	gaze yaw re t1	gaze pitch re t2	gaze pitch re t1	distance
0	1	60	NaN	-3.4723	27.706	-1.1747	-179.53	20.005	5.4878	31.572	-739.84	1173.5	-19.035	837.21	1156.4	25.298	47.394	0	0	14.181	8.2386	-26.14	-22.381	-1.6343	2.3089	27.088	20.623	12.546	10.547	0.94839	-1.7575	1577.9
0.01	2	60	NaN	-3.4823	27.727	-1.1804	-179.56	20.041	5.44	31.682	-739.86	1173.4	-19.149	837.26	1156.5	32.885	54.652	0	0	14.097	8.1553	-26.139	-22.38	-1.6363	2.2904	27.112	20.655	12.46	10.446	0.97386	-1.7248	1578
0.02	3	60	NaN	-3.5101	27.887	-1.0201	-179.67	20.148	5.4123	31.582	-740.14	1173.3	-19.129	837.53	1156.6	32.068	54.533	0	0	14.057	8.1157	-26.138	-22.379	-1.669	2.1666	27.281	20.754	12.388	10.282	1.1427	-1.6249	1578.6
0.03	4	60	NaN	-3.5563	28.159	-0.95248	-179.8	20.232	5.4376	31.741	-740.27	1173.2	-18.979	837.89	1156.8	35.538	56.699	0	0	14.071	8.1302	-26.138	-22.379	-1.7155	2.043	27.563	20.827	12.356	10.173	1.425	-1.5518	1579.1
0.04	5	60	NaN	-3.5995	28.45	-0.96387	-179.89	20.311	5.4432	32.013	-740.3	1173	-18.926	838.18	1156.9	37.804	57.925	0	0	14.06	8.1188	-26.137	-22.378	-1.7511	1.9568	27.865	20.895	12.309	10.076	1.728	-1.4827	1579.4
0.05	6	60	NaN	-3.6242	28.695	-0.92553	-179.97	20.446	5.3487	32.048	-740.44	1173	-19.17	838.33	1157.2	36.608	56.179	0	0	14.045	8.1043	-26.136	-22.377	-1.766	1.8907	28.12	21.022	12.279	9.995	1.984	-1.3554	1579.7
0.06	7	60	NaN	-3.6897	29.076	-0.88505	-180.09	20.61	5.2771	32.12	-740.57	1173.1	-19.349	838.62	1157.6	35.872	57.248	0	0	14.058	8.1174	-26.137	-22.378	-1.823	1.7785	28.515	21.171	12.235	9.8959	2.3781	-1.2068	1580.1
0.07	8	60	NaN	-3.7564	29.349	-0.92272	-180.18	20.702	5.2174	32.396	-740.64	1173.1	-19.521	838.87	1157.9	40.76	59.289	0	0	14.074	8.1333	-26.138	-22.379	-1.8738	1.7048	28.797	21.254	12.2	9.8381	2.6594	-1.1242	1580.4
0.08	9	60	NaN	-3.857	29.579	-0.99381	-180.25	20.733	5.2169	32.785	-740.77	1173.2	-19.525	839.22	1158.2	37.593	58.9	0	0	14.093	8.1513	-26.138	-22.379	-1.9607	1.6436	29.036	21.276	12.132	9.7949	2.898	-1.1031	1580.9
0.09	10	60	NaN	-3.9564	29.793	-1.0267	-180.35	20.742	5.1916	33.079	-741.09	1173.3	-19.578	839.67	1158.5	33.409	62.1	0	1	14.129	8.1877	-26.138	-22.379	-2.0485	1.5606	29.259	21.277	12.081	9.7483	3.1205	-1.1023	1581.7
0.1	11	60	NaN	-4.061	29.993	-1.0374	-180.46	20.765	5.1282	33.331	-741.51	1173.4	-19.716	840.18	1158.9	28.653	55.517	0	1	14.172	8.2296	-26.138	-22.379	-2.1402	1.4632	29.466	21.292	12.031	9.6929	3.3282	-1.0874	1582.6
0.11	12	60	NaN	-4.2202	30.152	-1.1225	-180.54	20.818	5.1056	33.831	-741.77	1173.5	-19.743	840.6	1159.2	30.591	52.587	0	1	14.219	8.2768	-26.138	-22.379	-2.2811	1.402	29.633	21.338	11.938	9.6788	3.4945	-1.0417	1583.3
0.12	13	60	NaN	-4.2846	30.188	-1.0639	-180.57	20.909	5.1069	33.803	-742.05	1173.6	-19.745	840.81	1159.4	32.588	51.128	0	1	14.272	8.3297	-26.14	-22.381	-2.3471	1.3653	29.674	21.423	11.925	9.695	3.5348	-0.95809	1583.8
0.13	14	60	NaN	-4.3435	30.2	-1.0379	-180.6	21.033	5.0752	33.891	-742.29	1173.7	-19.834	840.91	1159.7	31.448	51.543	0	1	14.328	8.3847	-26.141	-22.382	-2.4	1.3462	29.694	21.539	11.928	9.7308	3.5529	-0.84314	1584.2
0.14	15	60	NaN	-4.4223	30.145	-1.0217	-180.63	21.163	5.1063	34.052	-742.59	1173.9	-19.71	841.03	1160.2	33.058	51.472	0	1	14.363	8.419	-26.142	-22.383	-2.478	1.3159	29.651	21.658	11.885	9.7349	3.5087	-0.72549	1584.6
0.15	16	60	NaN	-4.5009	30.053	-1.031	-180.66	21.263	5.1553	34.29	-742.87	1174	-19.501	841.16	1160.6	31.845	50.969	0	1	14.39	8.4463	-26.143	-22.384	-2.556	1.288	29.57	21.746	11.834	9.7343	3.4275	-0.63747	1585
0.16	17	60	NaN	-4.5557	29.954	-1.0631	-180.68	21.323	5.1557	34.572	-743.03	1174	-19.4	841.26	1161	32.655	50.855	0	1	14.412	8.468	-26.143	-22.385	-2.6045	1.2748	29.481	21.795	11.807	9.7428	3.3379	-0.58927	1585.3
0.17	18	60	NaN	-4.5913	29.824	-1.0442	-180.7	21.386	5.1026	34.746	-743.2	1174.1	-19.391	841.33	1161.3	31.162	48.236	0	1	14.409	8.4649	-26.135	-22.376	-2.6345	1.2526	29.363	21.847	11.774	9.7174	3.2277	-0.52885	1585.5
0.18	19	60	NaN	-4.6387	29.561	-0.95366	-180.74	21.495	4.9501	34.913	-743.35	1174.1	-19.414	841.41	1162	29.71	48.38	0	1	14.393	8.4489	-26.123	-22.364	-2.6753	1.2196	29.122	21.934	11.717	9.6686	2.9993	-0.42957	1585.7
0.19	20	60	NaN	-4.6499	29.37	-0.88387	-180.77	21.526	4.8828	35.008	-743.43	1174.1	-19.318	841.53	1162.4	29.126	46.775	0	1	14.367	8.4236	-26.118	-22.359	-2.6869	1.1894	28.944	21.951	11.68	9.613	2.8261	-0.40807	1585.9
0.2	21	60	NaN	-4.6393	29.197	-0.78495	-180.81	21.547	4.8103	34.98	-743.5	1174.1	-19.251	841.61	1162.6	28.544	46.265	0	1	14.363	8.4196	-26.117	-22.358	-2.6798	1.1484	28.782	21.962	11.683	9.568	2.6647	-0.39596	1586.1
0.21	22	60	NaN	-4.6225	29.011	-0.6759	-180.86	21.577	4.723	34.945	-743.6	1174.1	-19.206	841.64	1162.9	27.281	44.873	0	1	14.375	8.4312	-26.118	-22.359	-2.6661	1.1001	28.607	21.981	11.709	9.5313	2.4897	-0.37819	1586.2
0.22	23	60	NaN	-4.6092	28.807	-0.61044	-180.9	21.596	4.6616	35.085	-743.74	1173.9	-19.081	841.7	1163.1	26.274	44.577	0	1	14.398	8.4539	-26.12	-22.361	-2.6525	1.0556	28.417	21.986	11.745	9.5095	2.2971	-0.37422	1586.4
0.23	24	60	NaN	-4.5833	28.553	-0.52892	-180.97	21.636	4.555	35.34	-743.93	1173.8	-18.99	841.77	1163.5	25.926	43.545	0	1	14.425	8.4807	-26.122	-22.363	-2.621	0.994	28.181	22.008	11.804	9.4747	2.0591	-0.3547	1586.7
0.24	25	60	NaN	-4.5613	28.447	-0.51029	-180.95	21.679	4.3842	35.63	-744	1173.6	-19.243	841.79	1163.6	25.092	43.367	0	1	14.428	8.4843	-26.123	-22.364	-2.5795	1.0356	28.086	22.04	11.849	9.5199	1.9628	-0.32346	1586.8
0.25	26	60	NaN	-4.5633	28.427	-0.46979	-181.01	21.72	4.329	35.9	-744.02	1173.5	-19.075	841.89	1163.8	23.649	42.646	0	1	14.489	8.5447	-26.124	-22.365	-2.5779	0.97219	28.075	22.072	11.911	9.5169	1.9511	-0.29317	1586.9
0.26	27	60	NaN	-4.566	28.465	-0.41191	-181.05	21.774	4.2288	36.089	-744.03	1173.5	-19.076	841.96	1163.9	24.174	43.979	0	1	14.603	8.657	-26.125	-22.366	-2.5739	0.94014	28.12	22.119	12.029	9.5972	1.9954	-0.24744	1587
0.27	28	60	NaN	-4.5605	28.54	-0.3476	-181.01	21.838	4.0405	36.17	-744.05	1173.4	-19.441	841.97	1164.1	26.104	44.334	0	1	14.638	8.6921	-26.128	-22.369	-2.5524	0.99782	28.201	22.177	12.086	9.6899	2.0736	-0.19172	1587
0.28	29	60	NaN	-4.5697	28.645	-0.27579	-181.01	21.873	3.9775	36.185	-744.08	1173.4	-19.431	842.07	1164.1	25.31	44.234	0	1	14.65	8.7037	-26.13	-22.371	-2.5615	0.99963	28.31	22.208	12.088	9.7033	2.18	-0.16309	1587.2
0.29	30	60	NaN	-4.5863	28.87	-0.30872	-181.05	21.855	4.0516	36.59	-744.05	1173.4	-18.882	842.39	1164.1	25.244	43.853	0	1	14.632	8.6863	-26.131	-22.372	-2.5837	0.94945	28.536	22.189	12.049	9.6358	2.4046	-0.18352	1587.4
0.3	31	60	NaN	-4.5976	29.037	-0.35088	-181.03	21.87	3.988	36.903	-744.09	1173.4	-18.801	842.55	1164.2	25.898	44.367	0	1	14.614	8.6686	-26.133	-22.374	-2.5869	0.98116	28.704	22.202	12.027	9.6498	2.572	-0.17134	1587.6
0.31	32	60	NaN	-4.6051	29.175	-0.37612	-180.98	21.887	3.9145	37.109	-744.2	1173.4	-18.758	842.69	1164.2	24.727	43.218	0	1	14.596	8.6506	-26.134	-22.375	-2.5888	1.0337	28.845	22.217	12.007	9.6843	2.7112	-0.1578	1587.9
0.32	33	60	NaN	-4.6147	29.33	-0.38075	-180.93	21.892	3.8367	37.224	-744.34	1173.4	-18.62	842.92	1164.3	23.649	42.224	0	1	14.601	8.6558	-26.134	-22.376	-2.5997	1.0872	29.001	22.221	12.002	9.743	2.8667	-0.15415	1588.3
0.33	34	60	NaN	-4.6322	29.53	-0.37586	-180.87	21.888	3.7215	37.288	-744.5	1173.5	-18.396	843.29	1164.3	23.649	43.576	0	1	14.572	8.6262	-26.136	-22.377	-2.6236	1.1406	29.201	22.217	11.948	9.7668	3.0654	-0.16023	1588.8
0.34	35	60	NaN	-4.6577	29.736	-0.38548	-180.81	21.885	3.5914	37.367	-744.57	1173.6	-18.097	843.65	1164.4	23.649	42.776	0	1	14.477	8.5321	-26.139	-22.38	-2.6577	1.1913	29.405	22.217	11.819	9.7234	3.2661	-0.16336	1589.2
0.35	36	60	NaN	-4.7059	29.916	-0.34173	-180.77	21.959	3.3413	37.239	-744.76	1173.7	-17.718	844	1164.6	24.034	42.153	0	1	14.378	8.4346	-26.14	-22.381	-2.7248	1.2069	29.586	22.288	11.653	9.6415	3.4455	-0.093056	1589.7
0.36	37	60	NaN	-4.7495	30.009	-0.35472	-180.76	22.005	3.1039	37.252	-744.84	1173.8	-17.596	844.2	1164.7	23.649	42.02	0	1	14.287	8.3439	-26.142	-22.383	-2.7726	1.2131	29.681	22.333	11.514	9.557	3.5396	-0.050121	1590
0.37	38	60	NaN	-4.7893	30.052	-0.39461	-180.75	21.98	2.9048	37.349	-744.88	1173.9	-17.464	844.46	1164.9	24.888	43.246	0	1	14.217	8.2743	-26.144	-22.385	-2.8141	1.2204	29.725	22.306	11.402	9.4947	3.5812	-0.07885	1590.3
0.38	39	60	NaN	-4.8384	30.055	-0.46355	-180.75	21.902	2.6787	37.543	-744.95	1174	-17.212	844.88	1165	24.248	41.655	0	1	14.181	8.2391	-26.146	-22.387	-2.8659	1.2205	29.73	22.227	11.315	9.4596	3.5844	-0.16028	1590.8
0.39	40	60	NaN	-4.911	30.009	-0.58602	-180.78	21.835	2.3234	37.896	-745.06	1174.1	-16.924	845.37	1165.2	23.649	40.906	0	1	14.218	8.2753	-26.147	-22.388	-2.9368	1.1924	29.687	22.158	11.281	9.4676	3.5391	-0.23085	1591.4
0.4	41	60	NaN	-4.9524	29.951	-0.6072	-180.82	21.776	2.0826	37.971	-745.15	1174.2	-16.573	845.69	1165.2	24.017	39.891	0	1	13.874	7.935	-26.137	-22.378	-2.9887	1.1483	29.629	22.098	10.886	9.0833	3.4914	-0.28014	1591.8
0.41	42	60	NaN	-5.0285	29.864	-0.68735	-180.9	21.7	1.6961	38.25	-745.17	1174.3	-15.974	846.14	1165.3	23.649	39.882	0	1	13.513	7.5766	-26.127	-22.369	-3.0769	1.0563	29.542	22.021	10.436	8.6329	3.4149	-0.34751	1592.3
0.42	43	60	NaN	-5.0855	29.78	-0.73166	-180.97	21.644	1.2595	38.449	-745.18	1174.3	-15.634	846.48	1165.4	25.682	39.574	0	1	13.495	7.5586	-26.13	-22.371	-3.1393	0.97149	29.459	21.965	10.355	8.53	3.3292	-0.40636	1592.6
0.43	44	60	NaN	-5.097	29.729	-0.71879	-181.03	21.582	0.65271	38.63	-745.11	1174.4	-15.868	846.77	1165.4	27.099	39.033	0	1	13.459	7.5237	-26.132	-22.373	-3.1363	0.92672	29.406	21.906	10.323	8.4504	3.2738	-0.467	1592.8
0.44	45	60	NaN	-5.1014	29.678	-0.68086	-181.11	21.512	-0.14638	38.814	-745.03	1174.5	-16.4	847.09	1165.4	24.418	40.264	0	1	13.417	7.4818	-26.133	-22.374	-3.1152	0.88038	29.351	21.839	10.302	8.3622	3.2176	-0.53513	1593.1
0.45	46	60	NaN	-5.2396	29.479	-0.71046	-181.3	21.507	-0.87458	38.778	-745.3	1174.3	-15.974	847.39	1165.5	26.563	39.657	0	1	13.388	7.4528	-26.134	-22.376	-3.2707	0.66632	29.162	21.824	10.117	8.1191	3.0277	-0.55124	1593.7
0.46	47	60	NaN	-5.2761	29.387	-0.68967	-181.39	21.486	-1.2882	38.848	-745.4	1174.3	-15.484	847.61	1165.5	28.175	40.934	0	1	13.365	7.4299	-26.136	-22.377	-3.3227	0.56165	29.071	21.801	10.042	7.9915	2.9353	-0.57574	1594
0.47	48	60	NaN	-5.3769	29.297	-0.66639	-181.48	21.412	-1.636	38.941	-745.55	1174.3	-14.813	847.87	1165.5	28.625	38.6	0	1	13.372	7.4371	-26.137	-22.378	-3.4447	0.45575	28.981	21.728	9.9273	7.8929	2.8433	-0.64985	1594.4
0.48	49	60	NaN	-5.419	29.227	-0.65795	-181.56	21.313	-2.2083	39.088	-745.65	1174.3	-14.307	848.24	1165.5	28.18	37.092	0	1	13.368	7.4333	-26.138	-22.379	-3.5003	0.3577	28.914	21.626	9.8678	7.791	2.7759	-0.75352	1594.8
0.49	50	60	NaN	-5.4282	29.194	-0.63576	-181.63	21.234	-2.9028	39.206	-745.72	1174.2	-13.802	848.61	1165.7	29.723	37.992	0	1	13.352	7.4173	-26.14	-22.381	-3.5239	0.278	28.887	21.541	9.8281	7.6953	2.7478	-0.83974	1595.2
0.5	51	60	NaN	-5.4897	29.202	-0.56197	-181.65	21.204	-3.4339	39.193	-745.85	1174.2	-12.998	848.85	1165.8	31.328	37.417	0	1	13.253	7.3196	-26.143	-22.384	-3.6152	0.22591	28.9	21.505	9.6382	7.5455	2.7577	-0.87826	1595.6
0.51	52	60	NaN	-5.5406	29.231	-0.47521	-181.64	21.117	-3.7514	39.15	-745.97	1174.3	-12.362	849.13	1165.9	33.231	38.129	0	1	13.212	7.2785	-26.145	-22.386	-3.691	0.2099	28.928	21.42	9.521	7.4884	2.7834	-0.96601	1596
0.52	53	60	NaN	-5.5916	29.287	-0.42468	-181.63	21.012	-4.0207	39.115	-746.03	1174.3	-11.658	849.55	1165.9	34.56	38.629	0	1	13.226	7.2928	-26.146	-22.387	-3.769	0.19577	28.986	21.313	9.4575	7.4886	2.8403	-1.0742	1596.4
0.53	54	60	NaN	-5.7021	29.396	-0.44805	-181.59	21.023	-4.5481	39.33	-746.05	1174.3	-11.275	849.79	1166.1	35.794	39.026	0	1	13.103	7.1703	-26.146	-22.387	-3.8858	0.22794	29.102	21.317	9.217	7.3982	2.9563	-1.0704	1596.7
0.54	55	60	NaN	-5.7845	29.483	-0.47711	-181.57	21.071	-4.9738	39.52	-746.07	1174.3	-11.077	849.92	1166.2	35.242	37.612	0	1	12.972	7.0404	-26.146	-22.387	-3.9687	0.2492	29.195	21.359	9.0031	7.2896	3.0487	-1.0279	1596.8
0.55	56	60	NaN	-5.8252	29.544	-0.48484	-181.57	21.096	-5.2396	39.585	-746.15	1174.3	-10.691	850.12	1166.3	34.851	38.299	0	1	12.954	7.0223	-26.146	-22.387	-4.0212	0.23655	29.257	21.383	8.9324	7.2589	3.1106	-1.004	1597.1
0.56	57	60	NaN	-5.9153	29.669	-0.51192	-181.55	21.107	-5.7194	39.711	-746.32	1174.3	-9.683	850.67	1166.3	35.592	37.517	0	1	12.892	6.9613	-26.147	-22.388	-4.1438	0.22578	29.381	21.395	8.7482	7.187	3.2338	-0.99342	1597.8
0.57	58	60	NaN	-5.9785	29.732	-0.55638	-181.53	21.178	-5.9733	39.792	-746.39	1174.3	-9.3177	850.82	1166.4	36.135	37.316	0	1	12.779	6.8488	-26.148	-22.389	-4.2173	0.22944	29.446	21.464	8.5612	7.0782	3.2974	-0.92486	1598
0.58	59	60	NaN	-6.0309	29.777	-0.57402	-181.53	21.289	-6.2605	39.8	-746.5	1174.4	-9.1225	850.88	1166.5	35.065	36.764	0	1	12.778	6.8479	-26.148	-22.389	-4.2767	0.22275	29.494	21.572	8.501	7.0707	3.3456	-0.81711	1598.1
0.59	60	60	NaN	-6.0802	29.812	-0.58994	-181.53	21.329	-6.6375	39.804	-746.58	1174.4	-9.2331	851.1	1166.6	36.263	36.98	0	1	12.772	6.8424	-26.148	-22.389	-4.3222	0.224	29.53	21.611	8.4499	7.0664	3.3817	-0.77826	1598.5
0.6	61	60	NaN	-6.1473	29.836	-0.61282	-181.53	21.35	-6.9746	39.808	-746.68	1174.5	-9.1862	851.47	1166.6	35.42	39.749	0	1	12.736	6.8064	-26.149	-22.39	-4.3914	0.2288	29.552	21.634	8.3444	7.0352	3.4031	-0.75594	1598.9
0.61	62	60	NaN	-6.2388	29.843	-0.6461	-181.51	21.419	-7.1506	39.816	-746.81	1174.6	-8.6612	851.84	1166.5	33.906	37.702	0	1	12.703	6.7735	-26.147	-22.388	-4.5019	0.22983	29.556	21.706	8.2007	7.0033	3.4093	-0.68184	1599.4
0.62	63	60	NaN	-6.3115	29.83	-0.69544	-181.49	21.485	-7.2374	39.899	-746.87	1174.6	-8.2586	852.09	1166.5	34.044	37.277	0	1	12.67	6.7415	-26.145	-22.386	-4.5863	0.23373	29.54	21.774	8.0839	6.9752	3.3959	-0.61127	1599.7
0.63	64	60	NaN	-6.4089	29.773	-0.74621	-181.48	21.597	-7.2574	39.965	-746.93	1174.6	-7.4808	852.29	1166.5	35.672	38.361	0	1	12.581	6.6533	-26.142	-22.383	-4.7095	0.21789	29.481	21.889	7.8718	6.8712	3.3387	-0.49384	1599.9
0.64	65	60	NaN	-6.4939	29.728	-0.81308	-181.48	21.634	-7.3104	40.108	-746.92	1174.6	-7.0892	852.5	1166.4	34.611	38.378	0	1	12.489	6.5621	-26.14	-22.381	-4.8037	0.21215	29.434	21.928	7.6857	6.7743	3.2937	-0.45373	1600.1
0.65	66	60	NaN	-6.5906	29.662	-0.86389	-181.48	21.727	-7.4561	40.195	-746.88	1174.7	-6.968	852.71	1166.5	35.961	36.979	0	1	12.413	6.4861	-26.141	-22.382	-4.9017	0.20561	29.372	22.017	7.5109	6.6917	3.2312	-0.36455	1600.3
0.66	67	60	NaN	-6.6852	29.576	-0.88443	-181.5	21.873	-7.5947	40.192	-746.84	1174.6	-6.8317	852.89	1166.7	35.981	37.655	0	1	12.554	6.6266	-26.151	-22.392	-5.0015	0.18401	29.292	22.157	7.5529	6.8106	3.1408	-0.23523	1600.4
0.67	68	60	NaN	-6.7418	29.497	-0.88535	-181.53	21.97	-7.5709	40.168	-746.82	1174.6	-6.4512	853.01	1166.8	35.846	35.896	0	1	12.708	6.7785	-26.161	-22.402	-5.0726	0.14325	29.217	22.251	7.635	6.9217	3.0556	-0.15173	1600.5
0.68	69	60	NaN	-6.7796	29.463	-0.93134	-181.53	22.042	-7.6531	40.289	-746.76	1174.6	-6.5392	853.04	1166.9	35.682	37.709	0	1	12.602	6.6738	-26.16	-22.401	-5.103	0.1502	29.188	22.318	7.4991	6.824	3.0277	-0.083649	1600.5
0.69	70	60	NaN	-6.8598	29.345	-0.94985	-181.58	22.15	-7.6527	40.276	-746.66	1174.5	-6.2096	853.25	1167	33.587	35.232	0	1	12.582	6.6541	-26.159	-22.4	-5.1956	0.084458	29.075	22.421	7.3865	6.7385	2.9157	0.020621	1600.6
0.7	71	60	NaN	-6.9606	29.196	-1.0076	-181.64	22.217	-7.5725	40.352	-746.54	1174.4	-5.7859	853.49	1166.9	36.866	40.024	0	1	12.611	6.6831	-26.158	-22.399	-5.3089	0.01657	28.929	22.485	7.3025	6.6997	2.7705	0.085392	1600.7
0.71	72	60	NaN	-7.0662	29.03	-1.0721	-181.7	22.247	-7.5051	40.437	-746.43	1174.3	-5.5015	853.76	1166.9	31.489	45.013	0	1	12.531	6.6035	-26.156	-22.397	-5.4218	-0.055973	28.765	22.512	7.1092	6.5475	2.609	0.11514	1600.9
0.72	73	60	NaN	-7.1578	28.873	-1.1063	-181.78	22.267	-7.5195	40.44	-746.35	1174.1	-5.485	854.02	1166.8	44.891	67.058	0	1	12.422	6.495	-26.153	-22.394	-5.514	-0.13226	28.611	22.529	6.9076	6.3628	2.458	0.13495	1601
0.73	74	60	NaN	-7.2126	28.778	-1.1015	-181.83	22.31	-7.6095	40.358	-746.31	1174.1	-5.7086	854.14	1166.8	52.8	68.943	0	1	12.422	6.495	-26.151	-22.392	-5.5639	-0.18583	28.519	22.569	6.8577	6.3092	2.3677	0.1769	1601.1
0.74	75	60	NaN	-7.2644	28.692	-1.1282	-181.92	22.34	-7.6507	40.367	-746.25	1174	-5.8606	854.24	1166.8	47.061	63.596	0	1	12.387	6.4608	-26.149	-22.39	-5.6099	-0.2622	28.434	22.599	6.7772	6.1986	2.2854	0.20913	1601.2
0.75	76	60	NaN	-7.3121	28.64	-1.155	-182.01	22.353	-7.6668	40.384	-746.13	1173.9	-5.9594	854.37	1166.6	38.692	58.023	0	1	12.329	6.4033	-26.146	-22.387	-5.6535	-0.35532	28.38	22.614	6.6756	6.048	2.2337	0.22656	1601.2
0.76	77	60	NaN	-7.3746	28.585	-1.1679	-182.14	22.402	-7.6618	40.329	-745.91	1173.8	-6.2713	854.54	1166.5	38.163	50.135	0	0	12.278	6.3525	-26.145	-22.386	-5.7068	-0.47265	28.323	22.664	6.5711	5.8799	2.1774	0.27767	1601.1
0.77	78	60	NaN	-7.4272	28.539	-1.1686	-182.24	22.454	-7.6453	40.25	-745.72	1173.7	-6.6416	854.68	1166.3	36.526	36.761	0	0	12.258	6.3333	-26.143	-22.384	-5.7489	-0.55782	28.276	22.717	6.5096	5.7755	2.1327	0.33326	1601.1
0.78	79	60	NaN	-7.4477	28.521	-1.171	-182.25	22.468	-7.5946	40.229	-745.65	1173.6	-6.8413	854.75	1166.2	32.734	31.859	0	0	12.273	6.3478	-26.14	-22.381	-5.7631	-0.56204	28.257	22.733	6.5101	5.7857	2.117	0.35172	1601.1
0.79	80	60	NaN	-7.4971	28.486	-1.2045	-182.26	22.504	-7.3562	40.232	-745.46	1173.5	-7.1111	854.89	1166	35.436	34.284	0	0	12.292	6.3662	-26.137	-22.378	-5.8027	-0.567	28.215	22.775	6.489	5.7992	2.0781	0.3968	1601.1
0.8	81	60	NaN	-7.5184	28.455	-1.1985	-182.25	22.526	-7.1634	40.134	-745.35	1173.5	-7.3723	854.96	1165.8	35.514	32.482	0	0	12.314	6.3879	-26.134	-22.375	-5.818	-0.55005	28.179	22.803	6.4956	5.8379	2.0444	0.42768	1601
0.81	82	60	NaN	-7.5407	28.419	-1.2111	-182.21	22.492	-6.7963	40.09	-745.19	1173.4	-7.5359	855.18	1165.4	35.086	31.871	0	0	12.274	6.3489	-26.131	-22.372	-5.8361	-0.50198	28.131	22.78	6.4381	5.8469	1.9992	0.40776	1601.1
0.82	83	60	NaN	-7.5611	28.386	-1.2236	-182.16	22.451	-6.4337	40.057	-745.05	1173.4	-7.7021	855.4	1165	35.169	33.943	0	0	12.228	6.3029	-26.129	-22.37	-5.8519	-0.44813	28.087	22.75	6.376	5.8548	1.9584	0.38002	1601.2
0.83	84	60	NaN	-7.5757	28.361	-1.2204	-182.11	22.441	-6.1629	39.988	-744.94	1173.4	-7.9509	855.52	1164.8	33.568	44.336	0	0	12.173	6.2485	-26.127	-22.368	-5.86	-0.3985	28.054	22.748	6.313	5.85	1.9272	0.37951	1601.2
0.84	85	60	NaN	-7.5832	28.335	-1.2029	-182.07	22.468	-5.9229	39.874	-744.85	1173.4	-8.2777	855.57	1164.7	34.842	43.364	0	0	12.102	6.1784	-26.125	-22.366	-5.8599	-0.34669	28.023	22.781	6.2423	5.8317	1.8981	0.41468	1601.2
0.85	86	60	NaN	-7.5915	28.326	-1.2282	-182.05	22.444	-5.53	39.888	-744.69	1173.4	-8.2268	855.72	1164.4	36.095	40.034	0	0	12.048	6.1248	-26.123	-22.364	-5.8694	-0.3276	28.005	22.765	6.1787	5.7972	1.8818	0.40108	1601.2
0.86	87	60	NaN	-7.5986	28.308	-1.2214	-182.06	22.452	-5.0515	39.8	-744.53	1173.4	-8.357	855.87	1164.2	36.316	41.144	0	0	12.034	6.1103	-26.122	-22.363	-5.8751	-0.33656	27.978	22.782	6.1585	5.7737	1.8565	0.41894	1601.1
0.87	88	60	NaN	-7.6042	28.282	-1.2524	-182.11	22.497	-4.5512	39.792	-744.36	1173.4	-8.5589	856.02	1164	33.989	40.824	0	0	11.766	5.8452	-26.148	-22.39	-5.8737	-0.37607	27.945	22.835	5.8924	5.4691	1.7968	0.44505	1601.1
0.88	89	60	NaN	-7.6069	28.264	-1.2754	-182.15	22.545	-4.1779	39.78	-744.24	1173.4	-8.6899	856.1	1163.8	35.341	40.005	0	0	11.09	5.1748	-26.22	-22.461	-5.8721	-0.41965	27.922	22.887	5.2177	4.7552	1.7016	0.42571	1601.1
0.89	90	60	NaN	-7.6039	28.255	-1.267	-182.2	22.581	-3.9223	39.716	-744.18	1173.4	-8.7195	856.09	1163.7	35.289	37.095	0	0	10.414	4.5044	-26.292	-22.533	-5.8703	-0.46514	27.909	22.927	4.5432	4.0393	1.6166	0.39376	1601
0.9	91	60	NaN	-7.5907	28.221	-1.3173	-182.32	22.662	-3.4067	39.788	-744.06	1173.4	-8.8678	855.99	1163.5	34.575	34.837	0	0	9.8734	3.969	-26.343	-22.584	-5.849	-0.57828	27.867	23.017	4.0244	3.3907	1.5239	0.43266	1600.8
0.91	92	60	NaN	-7.5777	28.201	-1.2857	-182.43	22.747	-3.1151	39.617	-743.97	1173.4	-9.6677	855.91	1163.5	35.849	34.575	0	0	9.687	3.7842	-26.34	-22.581	-5.8133	-0.66125	27.845	23.103	3.8737	3.1229	1.5053	0.52213	1600.7
0.92	93	60	NaN	-7.5653	28.185	-1.2641	-182.49	22.762	-2.9907	39.534	-743.94	1173.5	-10.085	855.92	1163.5	36.574	32.505	0	0	9.879	3.9746	-26.337	-22.578	-5.7889	-0.71661	27.827	23.12	4.0901	3.258	1.4905	0.54217	1600.7
0.93	94	60	NaN	-7.5385	28.163	-1.2522	-182.62	22.809	-2.8001	39.477	-743.88	1173.5	-10.884	855.88	1163.4	35.342	35.054	0	0	10.161	4.2544	-26.335	-22.576	-5.7354	-0.81859	27.803	23.169	4.4258	3.4358	1.4675	0.59292	1600.6
0.94	95	60	NaN	-7.5082	28.137	-1.2581	-182.77	22.894	-2.523	39.467	-743.81	1173.5	-11.797	855.76	1163.3	34.402	31.4	0	0	10.182	4.2746	-26.343	-22.584	-5.6726	-0.9326	27.772	23.258	4.5091	3.342	1.4289	0.67433	1600.4
0.95	96	60	NaN	-7.4932	28.11	-1.2839	-182.83	22.97	-2.2733	39.535	-743.81	1173.5	-12.155	855.59	1163.2	35.016	32.06	0	0	10.237	4.329	-26.348	-22.589	-5.6421	-0.98244	27.74	23.339	4.5944	3.3465	1.3925	0.75006	1600.3
0.96	97	60	NaN	-7.4678	28.084	-1.2688	-182.91	23.035	-2.1123	39.484	-743.82	1173.6	-12.735	855.42	1163.1	34.728	34.985	0	0	10.408	4.4991	-26.343	-22.584	-5.5976	-1.0376	27.709	23.41	4.8106	3.4616	1.3668	0.82629	1600.1
0.97	98	60	NaN	-7.4416	28.057	-1.2637	-182.98	23.133	-2.062	39.485	-743.86	1173.6	-13.603	855.24	1163	35.465	36.717	0	0	10.469	4.5595	-26.343	-22.584	-5.5401	-1.0835	27.678	23.512	4.929	3.476	1.3353	0.92846	1600
0.98	99	60	NaN	-7.4027	28.023	-1.2321	-183.08	23.262	-1.7687	39.409	-743.92	1173.6	-14.203	855.02	1162.8	34.736	35.981	0	0	10.514	4.6038	-26.346	-22.587	-5.4823	-1.1639	27.636	23.649	5.0315	3.4399	1.2903	1.0616	1599.9
0.99	100	60	NaN	-7.3633	27.992	-1.2023	-183.17	23.407	-1.3245	39.339	-743.98	1173.6	-14.579	854.75	1162.5	34.343	36.684	0	0	10.828	4.9151	-26.349	-22.59	-5.4317	-1.2399	27.595	23.804	5.3961	3.6752	1.2457	1.2134	1599.7
1	101	60	NaN	-7.327	27.971	-1.1864	-183.23	23.564	-0.86119	39.317	-744.05	1173.6	-14.9	854.39	1162.3	34.506	36.638	0	0	11.148	5.2324	-26.353	-22.594	-5.3843	-1.2847	27.564	23.971	5.7636	3.9477	1.2109	1.3775	1599.4
1.01	102	60	NaN	-7.2821	27.96	-1.1629	-183.26	23.743	-0.46124	39.284	-744.11	1173.6	-15.365	853.9	1162	34.241	39.222	0	0	11.472	5.5541	-26.356	-22.597	-5.3234	-1.3028	27.544	24.159	6.149	4.2513	1.1875	1.562	1599
1.02	103	60	NaN	-7.2527	27.962	-1.1298	-183.23	23.938	-0.22407	39.2	-744.17	1173.6	-16.294	853.35	1161.9	35.319	39.68	0	0	11.797	5.8759	-26.36	-22.601	-5.2632	-1.2439	27.542	24.358	6.5339	4.6319	1.1822	1.7569	1598.5
1.03	104	60	NaN	-7.2341	27.96	-1.1073	-183.22	24.012	-0.072319	39.142	-744.21	1173.6	-16.571	853.12	1161.8	34.986	38.316	0	0	12.102	6.1781	-26.364	-22.605	-5.2365	-1.2264	27.538	24.434	6.8654	4.9517	1.1745	1.8296	1598.3
1.04	105	60	NaN	-7.2164	27.972	-1.0921	-183.18	24.106	0.19871	39.08	-744.25	1173.6	-16.945	852.71	1161.7	36.093	38.914	0	0	12.153	6.2287	-26.367	-22.608	-5.2071	-1.1696	27.546	24.532	6.9458	5.0591	1.1789	1.9243	1598
1.05	106	60	NaN	-7.1997	27.99	-1.0842	-183.11	24.221	0.57199	39.01	-744.32	1173.6	-17.419	852.12	1161.5	36.079	39.472	0	0	12.167	6.2429	-26.368	-22.609	-5.1754	-1.088	27.558	24.653	6.9919	5.1549	1.1904	2.0442	1597.5
1.06	107	60	NaN	-7.1902	28.005	-1.0863	-183.06	24.308	0.92202	38.953	-744.42	1173.5	-17.825	851.54	1161.3	36.059	39.78	0	0	12.147	6.223	-26.366	-22.607	-5.1527	-1.0205	27.568	24.745	6.9945	5.2025	1.2014	2.1374	1597
1.07	108	60	NaN	-7.199	28.028	-1.1067	-183.02	24.325	1.0705	38.952	-744.46	1173.5	-18.348	851.19	1161.2	36.312	38.162	0	0	12.127	6.2031	-26.365	-22.606	-5.1424	-0.96821	27.588	24.764	6.9847	5.2349	1.223	2.1583	1596.7
1.08	109	60	NaN	-7.2173	28.064	-1.0921	-182.93	24.281	1.6518	38.753	-744.58	1173.5	-18.565	850.44	1161	33.899	38.953	0	0	12.205	6.2803	-26.365	-22.606	-5.1593	-0.87506	27.614	24.731	7.0457	5.4052	1.2482	2.1248	1596.1
1.09	110	60	NaN	-7.2257	28.089	-1.1169	-182.88	24.268	1.9224	38.749	-744.58	1173.5	-18.665	850.05	1160.9	35.647	36.612	0	0	12.424	6.4972	-26.368	-22.609	-5.1637	-0.81406	27.635	24.722	7.2602	5.6832	1.2673	2.1125	1595.7
1.1	111	60	NaN	-7.2375	28.105	-1.1302	-182.8	24.282	2.0595	38.689	-744.63	1173.5	-19.178	849.51	1160.8	36.23	37.003	0	0	12.251	6.3255	-26.364	-22.605	-5.1586	-0.71759	27.65	24.737	7.092	5.6079	1.2859	2.132	1595.2
1.11	112	60	NaN	-7.2569	28.115	-1.1303	-182.68	24.251	2.2681	38.536	-744.75	1173.5	-19.844	848.77	1160.7	34.802	37.66	0	0	12.011	6.0876	-26.359	-22.601	-5.1588	-0.58598	27.656	24.711	6.8519	5.5016	1.2962	2.1102	1594.6
1.12	113	60	NaN	-7.2794	28.118	-1.1539	-182.57	24.089	2.6675	38.439	-744.84	1173.4	-19.924	848.21	1160.4	35.928	35.235	0	0	12.164	6.2399	-26.366	-22.607	-5.1813	-0.4729	27.65	24.557	6.983	5.767	1.284	1.9501	1594.2
1.13	114	60	NaN	-7.3093	28.103	-1.1679	-182.45	23.962	3.0157	38.301	-744.96	1173.4	-20.057	847.5	1160.2	35.973	36.78	0	0	12.383	6.4568	-26.37	-22.611	-5.2106	-0.34742	27.628	24.437	7.1725	6.1094	1.2577	1.8257	1593.6
1.14	115	60	NaN	-7.3287	28.089	-1.1864	-182.29	23.754	3.2412	38.154	-745.04	1173.4	-20.371	846.93	1160	35.039	34.906	0	0	12.653	6.7246	-26.369	-22.61	-5.2234	-0.18238	27.605	24.238	7.4299	6.5423	1.2358	1.6275	1593.1
1.15	116	60	NaN	-7.343	28.074	-1.1955	-182.17	23.603	3.6025	38.028	-745.1	1173.4	-20.077	846.54	1159.8	34.965	35.579	0	0	12.923	6.9925	-26.368	-22.609	-5.2522	-0.074868	27.585	24.091	7.6713	6.9176	1.2171	1.4818	1592.8
1.16	117	60	NaN	-7.3561	28.059	-1.2072	-182.08	23.51	3.8632	37.962	-745.15	1173.4	-19.814	846.26	1159.8	33.451	32.469	0	0	13.154	7.2214	-26.369	-22.61	-5.2769	0.0039532	27.568	24	7.8776	7.2254	1.1992	1.3903	1592.5
1.17	118	60	NaN	-7.369	28.04	-1.2288	-181.97	23.406	3.9304	37.926	-745.2	1173.4	-20.011	845.96	1159.7	35.371	36.062	0	0	13.27	7.3357	-26.373	-22.614	-5.2837	0.11327	27.546	23.9	7.986	7.449	1.1724	1.2853	1592.3
1.18	119	60	NaN	-7.3779	28.006	-1.2497	-181.78	23.166	4.1311	37.783	-745.27	1173.4	-20.187	845.35	1159.5	33.935	35.734	0	0	13.385	7.45	-26.378	-22.619	-5.2906	0.30986	27.504	23.667	8.0944	7.7599	1.126	1.0483	1591.7
1.19	120	60	NaN	-7.3776	27.954	-1.3082	-181.39	22.789	4.022	37.657	-745.38	1173.4	-21.474	844.47	1159.2	35.241	32.894	0	0	13.5	7.5643	-26.383	-22.624	-5.2475	0.7358	27.444	23.299	8.2528	8.3001	1.062	0.67533	1591
1.2	121	60	NaN	-7.3751	27.928	-1.3235	-181.21	22.604	3.9488	37.581	-745.45	1173.4	-22.139	844.04	1159.2	34.397	33.606	0	0	13.59	7.6536	-26.39	-22.631	-5.2234	0.94522	27.416	23.117	8.367	8.5988	1.0254	0.4854	1590.7
1.21	122	60	NaN	-7.3671	27.917	-1.3355	-181.1	22.438	4.1019	37.503	-745.46	1173.4	-22.016	843.81	1159.1	35.048	34.695	0	0	13.672	7.735	-26.399	-22.64	-5.2223	1.0434	27.403	22.952	8.4502	8.7783	1.0042	0.31187	1590.4
1.22	123	60	NaN	-7.3496	27.91	-1.3495	-181.01	22.254	4.3076	37.409	-745.43	1173.4	-21.722	843.56	1159.1	34.15	32.962	0	0	13.755	7.8163	-26.408	-22.649	-5.2184	1.1221	27.396	22.768	8.5362	8.9385	0.98754	0.11896	1590.2
1.23	124	60	NaN	-7.3235	27.901	-1.3558	-180.9	22.087	4.3195	37.313	-745.42	1173.4	-21.94	843.21	1159.1	35.33	32.178	0	0	13.843	7.9037	-26.411	-22.652	-5.1874	1.2341	27.386	22.603	8.6553	9.1378	0.97511	-0.049529	1589.8
1.24	125	60	NaN	-7.3064	27.898	-1.3626	-180.82	21.982	4.3475	37.251	-745.4	1173.3	-22.066	842.96	1159	36.349	33.266	0	0	13.925	7.9851	-26.412	-22.653	-5.1677	1.3235	27.382	22.499	8.7572	9.3086	0.96992	-0.15402	1589.5
1.25	126	60	NaN	-7.2839	27.898	-1.3767	-180.72	21.922	4.2307	37.235	-745.35	1173.3	-22.607	842.68	1159	32.836	32.269	0	0	13.921	7.9815	-26.422	-22.663	-5.1258	1.4348	27.383	22.437	8.7954	9.4163	0.96073	-0.22636	1589.2
1.26	127	60	NaN	-7.2588	27.899	-1.4002	-180.64	21.834	4.2199	37.221	-745.28	1173.3	-22.904	842.39	1159	33.421	32.828	0	0	13.842	7.9025	-26.427	-22.668	-5.0901	1.5243	27.383	22.35	8.7515	9.4269	0.95612	-0.31803	1588.9
1.27	128	60	NaN	-7.2407	27.903	-1.4147	-180.6	21.764	4.2788	37.203	-745.21	1173.2	-22.928	842.2	1158.9	34.647	33.589	0	0	13.699	7.7608	-26.426	-22.667	-5.0714	1.5681	27.386	22.282	8.6272	9.3289	0.96006	-0.38515	1588.6
1.28	129	60	NaN	-7.222	27.912	-1.4236	-180.56	21.712	4.3776	37.18	-745.08	1173.2	-22.891	842.07	1158.8	36.311	32.413	0	0	13.515	7.5791	-26.429	-22.67	-5.0545	1.6113	27.392	22.232	8.4608	9.1904	0.96359	-0.4376	1588.4
1.29	130	60	NaN	-7.1825	27.917	-1.452	-180.43	21.628	4.5179	37.159	-744.81	1173.1	-23.122	841.77	1158.6	35.452	32.629	0	0	13.305	7.3709	-26.434	-22.675	-5.0066	1.7476	27.395	22.151	8.2987	9.1185	0.9611	-0.52427	1587.8
1.3	131	60	NaN	-7.1736	27.908	-1.4712	-180.36	21.637	4.563	37.188	-744.67	1173.1	-23.328	841.63	1158.6	34.191	32.96	0	0	13.095	7.1628	-26.439	-22.68	-4.9889	1.8202	27.386	22.158	8.1064	8.9829	0.94727	-0.5217	1587.5
1.31	132	60	NaN	-7.1681	27.886	-1.4931	-180.29	21.657	4.6553	37.231	-744.55	1173	-23.431	841.49	1158.6	34.967	34.572	0	0	12.78	6.8507	-26.443	-22.684	-4.9777	1.8991	27.364	22.179	7.8027	8.7498	0.92117	-0.50568	1587.3
1.32	133	60	NaN	-7.1633	27.864	-1.4995	-180.21	21.687	4.73	37.222	-744.39	1173	-23.603	841.37	1158.5	35.017	32.069	0	0	12.358	6.4324	-26.446	-22.687	-4.9667	1.983	27.343	22.209	7.3918	8.4154	0.89622	-0.47883	1587
1.33	134	60	NaN	-7.1526	27.817	-1.4346	-180.07	21.737	4.7662	36.959	-744.31	1173	-24.024	841.24	1158.5	36.095	32.304	0	0	11.936	6.0141	-26.45	-22.691	-4.9499	2.1365	27.293	22.261	6.9865	8.1506	0.84301	-0.42958	1586.8
1.34	135	60	NaN	-7.1392	27.737	-1.3093	-179.85	21.804	4.7834	36.483	-744.31	1173	-24.634	841.1	1158.4	35.134	32.311	0	0	11.706	5.7857	-26.454	-22.695	-4.9316	2.3603	27.208	22.333	6.7745	8.1461	0.75319	-0.36273	1586.7
1.35	136	60	NaN	-7.1513	27.687	-1.3051	-179.74	21.846	4.8574	36.448	-744.18	1173	-24.855	840.99	1158.3	36.039	31.931	0	0	11.777	5.8565	-26.462	-22.703	-4.9366	2.4707	27.157	22.376	6.8409	8.3272	0.69505	-0.32642	1586.4
1.36	137	60	NaN	-7.1735	27.608	-1.3002	-179.57	21.876	5.0812	36.408	-743.97	1172.9	-24.915	840.93	1158.2	33.685	33.003	0	0	11.849	5.9273	-26.469	-22.71	-4.9577	2.6492	27.076	22.409	6.8912	8.5764	0.60656	-0.30142	1586.1
1.37	138	60	NaN	-7.1882	27.554	-1.3052	-179.43	21.915	5.2113	36.411	-743.78	1172.9	-25.061	840.85	1158.1	34.497	33.699	0	0	11.92	5.998	-26.477	-22.718	-4.9667	2.7934	27.021	22.449	6.9536	8.7915	0.54413	-0.26928	1585.9
1.38	139	60	NaN	-7.2024	27.481	-1.2908	-179.25	21.959	5.3566	36.355	-743.58	1172.9	-25.285	840.78	1158.1	35.187	33.872	0	0	11.834	5.9121	-26.481	-22.722	-4.9744	2.9785	26.947	22.493	6.8592	8.8907	0.4661	-0.22955	1585.6
1.39	140	60	NaN	-7.2187	27.408	-1.2827	-179.11	21.978	5.5436	36.314	-743.41	1172.8	-25.335	840.75	1158	35.184	31.773	0	0	11.728	5.8072	-26.486	-22.727	-4.9901	3.1182	26.875	22.511	6.7376	8.9254	0.38896	-0.21531	1585.4
1.4	141	60	NaN	-7.2351	27.378	-1.3195	-179.11	21.954	5.7282	36.413	-743.28	1172.8	-25.03	840.75	1158	35.573	34.966	0	0	11.622	5.7022	-26.49	-22.731	-5.0138	3.1075	26.843	22.489	6.608	8.8096	0.35352	-0.24228	1585.3
1.41	142	60	NaN	-7.2398	27.296	-1.3031	-178.87	22.063	5.8454	36.38	-743.03	1172.7	-25.414	840.62	1158	35.135	34.612	0	0	11.516	5.5972	-26.494	-22.735	-5.0052	3.3674	26.763	22.597	6.5106	8.9645	0.2689	-0.13834	1584.9
1.42	143	60	NaN	-7.248	27.217	-1.3017	-178.74	22.125	6.0527	36.353	-742.83	1172.7	-25.396	840.53	1157.9	35.444	32.623	0	0	11.451	5.5324	-26.499	-22.741	-5.0147	3.4931	26.682	22.66	6.4358	9.0254	0.18289	-0.080594	1584.6
1.43	144	60	NaN	-7.2516	27.148	-1.3065	-178.66	22.207	6.2142	36.348	-742.62	1172.6	-25.455	840.39	1157.8	35.165	34.621	0	0	11.52	5.6016	-26.509	-22.75	-5.0158	3.5781	26.611	22.743	6.5045	9.1797	0.10278	-0.006562	1584.3
1.44	145	60	NaN	-7.2508	27.106	-1.3077	-178.62	22.263	6.3254	36.337	-742.48	1172.6	-25.478	840.29	1157.7	33.82	35.5	0	0	11.59	5.6708	-26.518	-22.759	-5.0143	3.6185	26.568	22.8	6.5758	9.2892	0.050083	0.041227	1584
1.45	146	60	NaN	-7.2447	27.083	-1.3031	-178.62	22.284	6.4197	36.297	-742.38	1172.5	-25.399	840.23	1157.6	34.37	35.402	0	0	11.66	5.7399	-26.527	-22.768	-5.0122	3.6144	26.544	22.823	6.6477	9.3543	0.017063	0.05511	1583.9
1.46	147	60	NaN	-7.2282	27.041	-1.301	-178.64	22.338	6.5471	36.235	-742.2	1172.5	-25.355	840.07	1157.5	35.294	33.402	0	0	11.59	5.6705	-26.528	-22.77	-4.9991	3.592	26.499	22.88	6.5907	9.2624	-0.029118	0.11004	1583.5
1.47	148	60	NaN	-7.1873	27.017	-1.2702	-178.65	22.366	6.6633	36.082	-742.05	1172.4	-25.327	839.97	1157.4	34.872	34.595	0	0	11.502	5.5831	-26.526	-22.767	-4.9644	3.5691	26.472	22.911	6.5373	9.1523	-0.054819	0.14398	1583.3
1.48	149	60	NaN	-7.1567	27.01	-1.2711	-178.69	22.395	6.7596	36.043	-741.91	1172.4	-25.233	839.84	1157.3	36.43	36.319	0	0	11.56	5.641	-26.522	-22.763	-4.9382	3.5315	26.462	22.943	6.6219	9.1725	-0.060007	0.18002	1583
1.49	150	60	NaN	-7.1335	27.005	-1.2723	-178.71	22.414	6.7996	36.011	-741.84	1172.4	-25.216	839.77	1157.2	35.422	33.294	0	0	11.985	6.0622	-26.519	-22.76	-4.9166	3.5033	26.455	22.964	7.0685	9.5656	-0.06392	0.20382	1582.9
1.5	151	60	NaN	-7.098	26.998	-1.2775	-178.74	22.447	6.8248	35.962	-741.75	1172.4	-25.284	839.63	1157.1	34.735	35.508	0	0	12.54	6.6121	-26.518	-22.76	-4.8801	3.4778	26.446	22.999	7.6597	10.09	-0.072014	0.2393	1582.6
1.51	152	60	NaN	-7.0402	26.991	-1.2901	-178.78	22.504	6.8768	35.901	-741.59	1172.3	-25.378	839.34	1157	35.517	33.897	0	0	11.987	6.0641	-26.52	-22.761	-4.8205	3.4409	26.435	23.059	7.1664	9.5049	-0.084989	0.29792	1582.2
1.52	153	60	NaN	-6.9999	26.99	-1.2679	-178.82	22.526	6.8943	35.786	-741.51	1172.3	-25.409	839.21	1156.9	36.302	34.212	0	0	11.434	5.516	-26.522	-22.763	-4.7829	3.3968	26.432	23.085	6.6511	8.9128	-0.090491	0.32128	1582
1.53	154	60	NaN	-6.9663	26.98	-1.262	-178.85	22.502	7.0032	35.749	-741.47	1172.3	-25.185	839.11	1156.8	35.146	34.847	0	0	10.881	4.968	-26.524	-22.765	-4.7585	3.3528	26.418	23.064	6.1226	8.3208	-0.10602	0.299	1581.8
1.54	155	60	NaN	-6.9383	26.98	-1.2789	-178.89	22.518	7.0057	35.762	-741.39	1172.3	-25.207	838.94	1156.8	35.447	34.217	0	0	10.328	4.4199	-26.526	-22.767	-4.7289	3.3225	26.416	23.081	5.5994	7.7425	-0.10991	0.31441	1581.6
1.55	156	60	NaN	-6.9153	26.981	-1.2876	-178.93	22.53	6.9924	35.754	-741.3	1172.3	-25.232	838.76	1156.7	36.298	34.976	0	0	9.7757	3.8722	-26.528	-22.769	-4.7049	3.2844	26.415	23.096	5.0708	7.1566	-0.11304	0.32702	1581.3
1.56	157	60	NaN	-6.8915	26.975	-1.2804	-178.98	22.527	6.9834	35.714	-741.23	1172.3	-25.191	838.53	1156.6	34.879	33.93	0	0	9.2332	3.3344	-26.534	-22.775	-4.6837	3.2297	26.406	23.096	4.5495	6.5641	-0.12799	0.32082	1581
1.57	158	60	NaN	-6.8621	26.957	-1.2756	-179.05	22.524	6.9342	35.691	-741.15	1172.3	-25.166	838.2	1156.5	35.953	37.826	0	0	8.6906	2.7966	-26.539	-22.78	-4.6554	3.1519	26.386	23.096	4.0352	5.9485	-0.15385	0.31507	1580.6
1.58	159	60	NaN	-6.8649	26.937	-1.3074	-179.27	22.479	6.9682	35.772	-741.05	1172.3	-24.691	837.95	1156.5	34.626	38.055	0	0	8.1481	2.2588	-26.545	-22.786	-4.672	2.926	26.363	23.053	3.4761	5.1848	-0.18194	0.26686	1580.2
1.59	160	60	NaN	-6.8742	26.919	-1.3353	-179.36	22.45	6.9552	35.861	-741.01	1172.3	-24.47	837.71	1156.4	36.54	37.625	0	0	7.6056	1.721	-26.551	-22.792	-4.6857	2.827	26.344	23.025	2.9199	4.548	-0.20732	0.23355	1579.9
1.6	161	60	NaN	-6.8747	26.901	-1.3088	-179.44	22.434	6.8604	35.805	-740.98	1172.3	-24.473	837.46	1156.4	35.959	37.488	0	0	7.0631	1.1832	-26.557	-22.798	-4.6878	2.7509	26.324	23.011	2.3753	3.9342	-0.23312	0.21335	1579.7
1.61	162	60	NaN	-6.8849	26.881	-1.2809	-179.53	22.415	6.7414	35.753	-740.95	1172.3	-24.471	837.15	1156.3	34.701	36.901	0	0	6.5206	0.64546	-26.562	-22.803	-4.6994	2.6532	26.302	22.994	1.8212	3.2986	-0.25997	0.19041	1579.3
1.62	163	60	NaN	-6.9105	26.865	-1.2876	-179.64	22.383	6.6614	35.798	-740.9	1172.3	-24.338	836.84	1156.3	36.432	37.817	0	0	5.9781	0.10767	-26.568	-22.809	-4.7277	2.5406	26.284	22.964	1.2504	2.6482	-0.28423	0.15456	1579
1.63	164	60	NaN	-6.9194	26.861	-1.2862	-179.69	22.345	6.6467	35.796	-740.86	1172.3	-24.235	836.78	1156.2	36.561	35.293	0	0	5.4355	-0.43011	-26.574	-22.815	-4.7403	2.486	26.278	22.928	0.69523	2.0559	-0.29609	0.11307	1578.9
1.64	165	60	NaN	-6.9547	26.818	-1.2527	-179.84	22.321	6.5911	35.743	-740.89	1172.3	-23.824	836.21	1156.1	36.24	35.956	0	0	5.1638	-0.6995	-26.579	-22.82	-4.7917	2.3186	26.232	22.907	0.37207	1.6191	-0.34658	0.086803	1578.3
1.65	166	60	NaN	-6.98	26.8	-1.2422	-179.91	22.315	6.525	35.758	-740.9	1172.3	-23.706	835.87	1156.1	35.155	34.474	0	0	4.955	-0.90641	-26.583	-22.824	-4.8203	2.2515	26.213	22.902	0.13475	1.3451	-0.36918	0.078177	1578
1.66	167	60	NaN	-6.998	26.793	-1.2393	-179.96	22.289	6.5014	35.778	-740.9	1172.2	-23.524	835.65	1156	35.333	34.892	0	0	4.7932	-1.0669	-26.583	-22.824	-4.8438	2.1953	26.204	22.878	-0.050625	1.1285	-0.37833	0.054498	1577.7
1.67	168	60	NaN	-7.0139	26.788	-1.2371	-180.02	22.255	6.4876	35.793	-740.91	1172.2	-23.272	835.4	1156	35.348	32.497	0	0	4.6313	-1.2273	-26.583	-22.824	-4.868	2.124	26.197	22.846	-0.23668	0.89674	-0.38548	0.022215	1577.5
1.68	169	60	NaN	-7.0315	26.784	-1.2293	-180.09	22.236	6.4365	35.799	-740.91	1172.2	-23.092	835.05	1155.9	35.271	34.367	0	0	4.4695	-1.3877	-26.583	-22.824	-4.8915	2.0547	26.191	22.829	-0.42196	0.66697	-0.39118	0.0052859	1577.1
1.69	170	60	NaN	-7.0428	26.79	-1.1888	-180.11	22.206	6.4489	35.714	-740.93	1172.2	-22.867	834.83	1155.9	35.823	33.5	0	0	4.3076	-1.5482	-26.583	-22.824	-4.9137	2.0213	26.195	22.801	-0.6061	0.47308	-0.38751	-0.022295	1576.9
1.7	171	60	NaN	-7.0433	26.797	-1.1887	-180.13	22.168	6.3752	35.763	-740.94	1172.2	-22.824	834.5	1155.8	35.352	31.453	0	0	4.1458	-1.7086	-26.583	-22.824	-4.9135	2.004	26.2	22.765	-0.76776	0.29535	-0.38286	-0.058976	1576.6
1.71	172	60	NaN	-7.031	26.795	-1.1715	-180.14	22.138	6.3273	35.757	-740.99	1172.2	-22.743	834.25	1155.8	36.496	34.392	0	0	3.9839	-1.8691	-26.583	-22.824	-4.9042	1.991	26.197	22.736	-0.92026	0.12196	-0.38533	-0.087511	1576.4
1.72	173	60	NaN	-7.0158	26.796	-1.1542	-180.14	22.116	6.2591	35.743	-741.04	1172.2	-22.726	834.05	1155.7	34.528	33.426	0	0	3.8221	-2.0295	-26.583	-22.824	-4.8899	1.9865	26.196	22.715	-1.0678	-0.043056	-0.38624	-0.1081	1576.3
1.73	174	60	NaN	-6.9985	26.804	-1.1546	-180.14	22.082	6.1716	35.779	-741.06	1172.3	-22.73	833.85	1155.7	36.271	33.44	0	0	3.6602	-2.1899	-26.583	-22.824	-4.8709	1.9887	26.202	22.684	-1.2107	-0.20126	-0.38065	-0.13997	1576.1
1.74	175	60	NaN	-6.9688	26.817	-1.1746	-180.13	22.006	6.1339	35.874	-741.08	1172.2	-22.535	833.68	1155.6	35.378	34.167	0	0	3.4984	-2.3504	-26.583	-22.824	-4.8446	1.9896	26.211	22.611	-1.3463	-0.36077	-0.37108	-0.2128	1575.9
1.75	176	60	NaN	-6.9355	26.823	-1.1466	-180.11	21.972	6.088	35.812	-741.11	1172.2	-22.497	833.56	1155.6	35.159	31.701	0	0	3.2489	-2.5977	-26.576	-22.817	-4.8149	2.0102	26.217	22.578	-1.566	-0.58748	-0.35902	-0.23909	1575.8
1.76	177	60	NaN	-6.8854	26.794	-1.1161	-180.09	21.932	6.0261	35.787	-741.23	1172.2	-22.506	833.49	1155.5	35.893	33.047	0	0	2.9421	-2.9018	-26.566	-22.807	-4.7654	2.0279	26.188	22.538	-1.8233	-0.87392	-0.37773	-0.26821	1575.9
1.77	178	60	NaN	-6.8377	26.781	-1.0958	-180.07	21.912	5.9902	35.78	-741.31	1172.2	-22.399	833.37	1155.5	35.802	33.4	0	0	2.6352	-3.206	-26.555	-22.796	-4.7218	2.0435	26.174	22.518	-2.0865	-1.1625	-0.38093	-0.27753	1575.8
1.78	179	60	NaN	-6.8013	26.781	-1.0852	-180.05	21.915	5.9807	35.776	-741.35	1172.2	-22.245	833.24	1155.4	36.053	31.69	0	0	2.3187	-3.5197	-26.543	-22.784	-4.691	2.0576	26.174	22.523	-2.3723	-1.4621	-0.36906	-0.26063	1575.7
1.79	180	60	NaN	-6.7757	26.78	-1.0837	-180.03	21.938	5.9747	35.781	-741.38	1172.2	-22.161	833.13	1155.5	33.941	33.878	0	0	1.9234	-3.9116	-26.517	-22.758	-4.6681	2.077	26.172	22.546	-2.7447	-1.8347	-0.34426	-0.21198	1575.7
1.8	181	60	NaN	-6.7472	26.779	-1.1028	-179.99	21.966	5.9281	35.849	-741.41	1172.1	-22.207	833.01	1155.4	35.56	31.092	0	0	1.528	-4.3035	-26.491	-22.732	-4.6354	2.1222	26.171	22.573	-3.1074	-2.1813	-0.3193	-0.15897	1575.6
1.81	182	60	NaN	-6.73	26.77	-1.103	-179.97	21.961	5.9721	35.856	-741.46	1172.1	-22.047	833	1155.4	34.606	33.43	0	0	1.1327	-4.6954	-26.465	-22.706	-4.6238	2.1327	26.162	22.569	-3.4912	-2.5627	-0.30316	-0.13707	1575.6
1.82	183	60	NaN	-6.7183	26.766	-1.0872	-179.94	21.989	5.9648	35.819	-741.49	1172.1	-22.046	832.94	1155.4	35.52	33	0	0	0.7373	-5.0874	-26.439	-22.68	-4.6135	2.1647	26.159	22.597	-3.8762	-2.9227	-0.2796	-0.083144	1575.6
1.83	184	60	NaN	-6.7131	26.77	-1.083	-179.89	22.021	5.9459	35.803	-741.49	1172.1	-22.103	832.87	1155.5	36.572	31.972	0	0	0.3378	-5.4834	-26.41	-22.651	-4.6067	2.2127	26.163	22.627	-4.2689	-3.2707	-0.24628	-0.023734	1575.5
1.84	185	60	NaN	-6.7122	26.777	-1.0867	-179.85	22.022	5.9723	35.804	-741.49	1172.1	-22.041	832.87	1155.5	34.588	31.328	0	0	-0.066839	-5.8845	-26.377	-22.618	-4.608	2.2506	26.171	22.628	-4.6748	-3.6338	-0.20649	0.010118	1575.5
1.85	186	60	NaN	-6.7132	26.783	-1.0808	-179.84	21.982	6.0674	35.785	-741.51	1172.1	-21.763	832.99	1155.5	36.481	32.29	0	0	-0.47148	-6.2856	-26.344	-22.585	-4.62	2.2553	26.176	22.589	-5.0915	-4.0303	-0.16835	0.0037797	1575.6
1.86	187	60	NaN	-6.7293	26.789	-1.1149	-179.8	22.004	6.0171	35.846	-741.48	1172.1	-21.915	832.96	1155.5	35.159	32.434	0	0	-0.87613	-6.6867	-26.312	-22.553	-4.6282	2.297	26.184	22.609	-5.5044	-4.3897	-0.12768	0.056725	1575.6
1.87	188	60	NaN	-6.7388	26.796	-1.1248	-179.78	22.002	6.0346	35.843	-741.47	1172.1	-21.883	832.97	1155.5	34.683	32.546	0	0	-1.2808	-7.0878	-26.279	-22.52	-4.639	2.3232	26.192	22.606	-5.9198	-4.7646	-0.086603	0.085615	1575.6
1.88	189	60	NaN	-6.7606	26.797	-1.1424	-179.75	21.956	6.0731	35.837	-741.49	1172.1	-21.797	833.07	1155.5	34.279	31.405	0	0	-1.5971	-7.4014	-26.247	-22.488	-4.6643	2.3476	26.194	22.559	-6.2614	-5.0538	-0.052542	0.071325	1575.7
1.89	190	60	NaN	-6.7824	26.8	-1.1691	-179.73	21.896	6.096	35.844	-741.49	1172.1	-21.741	833.18	1155.5	33.041	31.523	0	0	-1.7795	-7.5822	-26.215	-22.456	-4.688	2.3652	26.197	22.499	-6.4675	-5.217	-0.017254	0.043487	1575.8
1.9	191	60	NaN	-6.8046	26.823	-1.2069	-179.72	21.832	6.0857	35.859	-741.44	1172.2	-21.758	833.28	1155.6	34.581	35.008	0	0	-1.7248	-7.528	-26.211	-22.452	-4.7092	2.3797	26.22	22.435	-6.4339	-5.1483	0.0088651	-0.016473	1575.9
1.91	192	60	NaN	-6.8533	26.888	-1.2643	-179.69	21.728	6.0533	35.847	-741.28	1172.2	-21.843	833.44	1155.6	34.362	32.684	0	0	-1.6256	-7.4297	-26.212	-22.453	-4.7552	2.4103	26.283	22.334	-6.3808	-5.0194	0.070322	-0.1197	1575.9
1.92	193	60	NaN	-6.8633	26.89	-1.2606	-179.66	21.636	6.0881	35.773	-741.32	1172.2	-21.739	833.56	1155.6	34.851	32.342	0	0	-1.5265	-7.3314	-26.214	-22.455	-4.7719	2.4265	26.283	22.242	-6.2983	-4.9049	0.06956	-0.21228	1576
1.93	194	60	NaN	-6.8885	26.906	-1.3151	-179.54	21.509	6.0641	35.803	-741.28	1172.3	-21.856	833.71	1155.5	35.402	34.309	0	0	-1.4273	-7.2331	-26.215	-22.456	-4.7919	2.5525	26.299	22.116	-6.2192	-4.6806	0.084106	-0.33975	1576.1
1.94	195	60	NaN	-6.9026	26.915	-1.3368	-179.47	21.432	5.9782	35.782	-741.26	1172.3	-22.078	833.79	1155.6	34.774	33.065	0	0	-1.3281	-7.1348	-26.216	-22.458	-4.7988	2.6357	26.309	22.039	-6.1269	-4.499	0.092125	-0.4188	1576.2
1.95	196	60	NaN	-6.9069	26.919	-1.3407	-179.45	21.35	5.9274	35.725	-741.27	1172.3	-22.146	833.87	1155.6	36.101	34.175	0	0	-1.229	-7.0365	-26.218	-22.459	-4.8028	2.6584	26.313	21.956	-6.0317	-4.378	0.09474	-0.50302	1576.3
1.96	197	60	NaN	-6.9114	26.928	-1.3705	-179.44	21.198	5.9846	35.705	-741.26	1172.3	-21.91	834.04	1155.6	34.982	34.023	0	0	-1.1298	-6.9382	-26.219	-22.46	-4.8168	2.6582	26.321	21.805	-5.9466	-4.28	0.10121	-0.65523	1576.4
1.97	198	60	NaN	-6.9131	26.941	-1.4033	-179.45	21.094	5.9951	35.732	-741.22	1172.3	-21.782	834.18	1155.5	35.634	32.329	0	0	-1.0306	-6.8399	-26.221	-22.462	-4.8223	2.64	26.333	21.702	-5.8529	-4.1999	0.11193	-0.75953	1576.5
1.98	199	60	NaN	-6.912	26.94	-1.4332	-179.46	21.029	5.9034	35.766	-741.19	1172.3	-21.926	834.25	1155.6	34.653	32.568	0	0	-0.93146	-6.7416	-26.222	-22.463	-4.8148	2.6396	26.333	21.635	-5.7462	-4.102	0.11118	-0.82837	1576.6
1.99	200	60	NaN	-6.9088	26.947	-1.4496	-179.47	20.978	5.8896	35.77	-741.15	1172.3	-21.893	834.3	1155.6	37.112	32.198	0	0	-0.83229	-6.6433	-26.224	-22.465	-4.8126	2.6309	26.342	21.583	-5.6449	-4.0124	0.11843	-0.88152	1576.6
2	201	60	NaN	-6.9012	26.949	-1.4514	-179.48	20.943	5.8365	35.746	-741.13	1172.3	-21.992	834.36	1155.7	36.081	34.013	0	0	-0.73312	-6.545	-26.225	-22.466	-4.8023	2.619	26.346	21.547	-5.5354	-3.926	0.1205	-0.9189	1576.6
2.01	202	60	NaN	-6.8886	26.939	-1.4526	-179.51	20.917	5.7197	35.734	-741.14	1172.3	-22.265	834.44	1155.8	34.193	33.715	0	0	-0.63396	-6.4467	-26.226	-22.468	-4.7805	2.5988	26.339	21.517	-5.4144	-3.8478	0.11238	-0.95059	1576.7
2.02	203	60	NaN	-6.8734	26.925	-1.4716	-179.56	20.88	5.6214	35.784	-741.14	1172.3	-22.467	834.55	1155.9	37.414	32.532	0	0	-0.53479	-6.3484	-26.228	-22.469	-4.7562	2.5543	26.328	21.477	-5.291	-3.794	0.099734	-0.99177	1576.9
2.03	204	60	NaN	-6.8603	26.909	-1.4474	-179.65	20.872	5.5453	35.742	-741.18	1172.3	-22.634	834.63	1156	34.729	32.179	0	0	-0.4837	-6.2977	-26.23	-22.471	-4.7387	2.4741	26.315	21.465	-5.2225	-3.8236	0.085272	-1.0058	1577
2.04	205	60	NaN	-6.8432	26.902	-1.4479	-179.82	20.848	5.4509	35.771	-741.15	1172.3	-22.885	834.77	1156.2	35.432	31.296	0	0	-0.46143	-6.2756	-26.232	-22.473	-4.7117	2.3072	26.314	21.436	-5.1731	-3.9684	0.082432	-1.037	1577.1
2.05	206	60	NaN	-6.8322	26.898	-1.4423	-179.96	20.853	5.3173	35.783	-741.13	1172.3	-23.325	834.91	1156.3	34.653	33.889	0	0	-0.43915	-6.2535	-26.234	-22.475	-4.6843	2.1831	26.317	21.434	-5.1235	-4.0705	0.083036	-1.0413	1577.2
2.06	207	60	NaN	-6.8232	26.896	-1.434	-180.06	20.881	5.2151	35.796	-741.12	1172.3	-23.732	835.01	1156.5	36.338	31.141	0	0	-0.41688	-6.2315	-26.236	-22.477	-4.6603	2.1053	26.321	21.457	-5.0771	-4.1262	0.084619	-1.0209	1577.3
2.07	208	60	NaN	-6.8135	26.896	-1.4274	-180.12	20.915	5.1909	35.816	-741.11	1172.3	-23.954	835.07	1156.6	35.062	32.225	0	0	-0.39461	-6.2094	-26.239	-22.48	-4.6418	2.0478	26.325	21.486	-5.0364	-4.1616	0.086553	-0.99368	1577.4
2.08	209	60	NaN	-6.8094	26.898	-1.4101	-180.18	20.932	5.195	35.773	-741.09	1172.3	-24.152	835.18	1156.7	37.541	32.569	0	0	-0.37233	-6.1873	-26.241	-22.482	-4.6322	1.9953	26.33	21.5	-5.0045	-4.1921	0.088952	-0.98163	1577.5
2.09	210	60	NaN	-6.8086	26.905	-1.4146	-180.25	20.961	5.2106	35.817	-741.07	1172.3	-24.473	835.3	1156.8	37.564	31.897	0	0	-0.35006	-6.1652	-26.243	-22.484	-4.6183	1.9419	26.341	21.525	-4.9684	-4.2233	0.097761	-0.95871	1577.6
2.1	211	60	NaN	-6.8116	26.909	-1.4109	-180.27	20.985	5.1917	35.816	-741.05	1172.3	-24.713	835.33	1156.8	37.173	31.178	0	0	-0.32778	-6.1431	-26.245	-22.486	-4.6127	1.9285	26.346	21.547	-4.9405	-4.2147	0.10108	-0.93907	1577.6
2.11	212	60	NaN	-6.813	26.904	-1.3947	-180.29	21.006	5.2127	35.77	-741.05	1172.3	-24.942	835.43	1156.9	34.174	32.631	0	0	-0.30551	-6.1211	-26.247	-22.488	-4.6076	1.918	26.344	21.566	-4.9131	-4.203	0.096161	-0.92203	1577.7
2.12	213	60	NaN	-6.8161	26.899	-1.3892	-180.3	21.022	5.2562	35.751	-741.05	1172.3	-25.186	835.56	1156.9	35.041	34.615	0	0	-0.28323	-6.099	-26.25	-22.491	-4.6027	1.9097	26.341	21.58	-4.8859	-4.1893	0.091746	-0.91056	1577.9
2.13	214	60	NaN	-6.8269	26.904	-1.4142	-180.31	21.032	5.2668	35.82	-741	1172.3	-25.455	835.64	1156.9	35.46	32.412	0	0	-0.26096	-6.0769	-26.252	-22.493	-4.6013	1.9193	26.348	21.588	-4.8622	-4.1576	0.096398	-0.90451	1577.9
2.14	215	60	NaN	-6.8397	26.892	-1.4004	-180.3	21.066	5.281	35.776	-741.03	1172.2	-25.829	835.75	1157.1	36.153	33.579	0	0	-0.23869	-6.0548	-26.254	-22.495	-4.6022	1.9327	26.341	21.617	-4.8409	-4.1221	0.086488	-0.87783	1578.1
2.15	216	60	NaN	-6.8537	26.903	-1.4152	-180.31	21.062	5.3869	35.801	-740.99	1172.3	-25.79	835.86	1157.1	35.789	30.778	0	0	-0.21641	-6.0327	-26.256	-22.497	-4.6169	1.9246	26.352	21.614	-4.8333	-4.1081	0.095603	-0.88369	1578.1
2.16	217	60	NaN	-6.8658	26.907	-1.4211	-180.32	21.092	5.4266	35.799	-740.96	1172.3	-25.998	835.95	1157.1	35.791	31.645	0	0	-0.19414	-6.0107	-26.258	-22.499	-4.6216	1.925	26.358	21.641	-4.8158	-4.0857	0.099068	-0.85812	1578.2
2.17	218	60	NaN	-6.8746	26.908	-1.4089	-180.33	21.123	5.4384	35.748	-740.95	1172.3	-26.259	836.02	1157.1	34.154	31.797	0	0	-0.17186	-5.9886	-26.261	-22.502	-4.6228	1.9234	26.359	21.672	-4.7947	-4.0652	0.098616	-0.83006	1578.3
2.18	219	60	NaN	-6.8803	26.909	-1.3955	-180.33	21.137	5.4718	35.701	-740.96	1172.3	-26.407	836.08	1157.1	34.348	32.586	0	0	-0.14959	-5.9665	-26.263	-22.504	-4.6249	1.9216	26.36	21.685	-4.7745	-4.0449	0.097498	-0.81849	1578.3
2.19	220	60	NaN	-6.8856	26.91	-1.4196	-180.32	21.145	5.546	35.771	-740.94	1172.3	-26.481	836.09	1157.1	37.444	31.643	0	0	-0.15574	-5.9726	-26.263	-22.504	-4.6251	1.9379	26.361	21.694	-4.7808	-4.0347	0.097955	-0.81049	1578.3
2.2	221	60	NaN	-6.8959	26.916	-1.4401	-180.37	21.174	5.5574	35.801	-740.9	1172.3	-26.728	836.19	1157.1	34.523	31.102	0	0	-0.2215	-6.0378	-26.261	-22.502	-4.6255	1.9042	26.367	21.724	-4.847	-4.1336	0.10615	-0.77813	1578.4
2.21	222	60	NaN	-6.8981	26.915	-1.4408	-180.38	21.235	5.5139	35.782	-740.91	1172.3	-27.075	836.13	1157.2	35.176	32.262	0	0	-0.28726	-6.103	-26.258	-22.499	-4.6157	1.9036	26.367	21.783	-4.9029	-4.1993	0.10908	-0.71596	1578.4
2.22	223	60	NaN	-6.8971	26.916	-1.4467	-180.4	21.259	5.5663	35.774	-740.91	1172.3	-27.188	836.12	1157.2	34.921	32.395	0	0	-0.34035	-6.1556	-26.256	-22.497	-4.6108	1.8892	26.368	21.807	-4.9511	-4.2664	0.11198	-0.69029	1578.4
2.23	224	60	NaN	-6.8963	26.922	-1.4617	-180.42	21.257	5.6543	35.792	-740.89	1172.3	-27.181	836.14	1157.2	35.888	32.779	0	0	-0.34766	-6.1628	-26.257	-22.498	-4.6096	1.8702	26.373	21.806	-4.9572	-4.2927	0.11625	-0.692	1578.4
2.24	225	60	NaN	-6.8974	26.931	-1.4786	-180.43	21.258	5.692	35.819	-740.88	1172.3	-27.233	836.13	1157.2	34.766	32.346	0	0	-0.30363	-6.1192	-26.256	-22.497	-4.6079	1.8645	26.382	21.807	-4.9115	-4.2547	0.12565	-0.69046	1578.3
2.25	226	60	NaN	-6.9001	26.932	-1.4817	-180.43	21.247	5.7338	35.814	-740.88	1172.3	-27.262	836.15	1157.2	33.802	32.13	0	0	-0.23361	-6.0498	-26.255	-22.496	-4.6097	1.8577	26.383	21.796	-4.8433	-4.1921	0.12854	-0.69966	1578.4
2.26	227	60	NaN	-6.8982	26.94	-1.4896	-180.43	21.24	5.7431	35.835	-740.89	1172.3	-27.366	836.1	1157.2	35.218	32.767	0	0	-0.5763	-6.3895	-26.252	-22.493	-4.6032	1.8635	26.39	21.79	-5.1795	-4.526	0.13807	-0.7035	1578.3
2.27	228	60	NaN	-6.8911	26.954	-1.4731	-180.45	21.193	5.8112	35.762	-740.88	1172.4	-27.314	836.07	1157.1	35.367	32.128	0	0	-0.94199	-6.752	-26.248	-22.489	-4.6006	1.8454	26.402	21.746	-5.5426	-4.9066	0.15399	-0.74304	1578.3
2.28	229	60	NaN	-6.8845	26.963	-1.4702	-180.46	21.15	5.8613	35.73	-740.88	1172.4	-27.255	836.04	1157.1	34.985	30.993	0	0	-0.60956	-6.4225	-26.236	-22.477	-4.5972	1.8316	26.409	21.705	-5.2068	-4.5909	0.17318	-0.77154	1578.3
2.29	230	60	NaN	-6.8841	26.964	-1.4829	-180.46	21.12	5.8755	35.752	-740.87	1172.4	-27.231	836.01	1157.1	36.188	32.667	0	0	-0.23701	-6.0532	-26.228	-22.469	-4.5968	1.8262	26.408	21.676	-4.8338	-4.227	0.18003	-0.79353	1578.2
2.3	231	60	NaN	-6.892	26.961	-1.4867	-180.47	21.084	5.887	35.75	-740.88	1172.4	-27.187	835.95	1157	35.969	31.917	0	0	0.18146	-5.6383	-26.224	-22.465	-4.6064	1.8143	26.403	21.643	-4.4249	-3.8241	0.17893	-0.82183	1578.2
2.31	232	60	NaN	-6.8935	26.959	-1.5003	-180.48	21.091	5.892	35.771	-740.87	1172.4	-27.125	835.85	1157	34.618	31.256	0	0	0.93149	-4.8949	-26.217	-22.458	-4.6091	1.8067	26.398	21.651	-3.6776	-3.0882	0.18109	-0.8071	1578
2.32	233	60	NaN	-6.9076	26.961	-1.5395	-180.49	21.081	5.9088	35.875	-740.83	1172.4	-27.002	835.76	1156.9	34.709	31.49	0	0	1.5313	-4.3003	-26.208	-22.449	-4.6238	1.7971	26.398	21.644	-3.0925	-2.5033	0.19042	-0.80436	1577.9
2.33	234	60	NaN	-6.9148	26.951	-1.5485	-180.5	21.085	5.8808	35.89	-740.84	1172.4	-26.977	835.65	1156.9	35.058	32.345	0	0	1.9851	-3.8504	-26.195	-22.436	-4.6312	1.7857	26.387	21.65	-2.6461	-2.0647	0.19178	-0.78628	1577.8
2.34	235	60	NaN	-6.9241	26.94	-1.5456	-180.52	21.088	5.8512	35.872	-740.86	1172.4	-26.883	835.53	1156.8	34.071	31.6	0	0	2.6582	-3.1832	-26.184	-22.425	-4.6443	1.7629	26.373	21.655	-1.9861	-1.4203	0.1894	-0.76978	1577.7
2.35	236	60	NaN	-6.9395	26.937	-1.5509	-180.54	21.085	5.8345	35.883	-740.85	1172.5	-26.683	835.4	1156.7	34.882	32.664	0	0	3.5044	-2.3444	-26.174	-22.415	-4.6665	1.7305	26.366	21.657	-1.1621	-0.61389	0.19201	-0.75813	1577.6
2.36	237	60	NaN	-6.9487	26.936	-1.5612	-180.56	21.104	5.7677	35.91	-740.84	1172.5	-26.639	835.29	1156.7	36.318	34.094	0	0	4.2521	-1.6032	-26.156	-22.397	-4.6761	1.7102	26.363	21.677	-0.42398	0.107	0.2072	-0.72024	1577.4
2.37	238	60	NaN	-6.9665	26.928	-1.5735	-180.58	21.12	5.6758	35.952	-740.86	1172.5	-26.546	835.09	1156.6	34.741	32.326	0	0	4.7114	-1.148	-26.147	-22.388	-4.6955	1.695	26.353	21.695	0.015803	0.54702	0.20613	-0.69262	1577.3
2.38	239	60	NaN	-6.9823	26.929	-1.5661	-180.59	21.122	5.6507	35.932	-740.88	1172.5	-26.335	834.97	1156.5	37.039	32.476	0	0	4.8246	-1.0357	-26.148	-22.389	-4.7196	1.6741	26.351	21.7	0.10503	0.63835	0.20229	-0.68937	1577.2
2.39	240	60	NaN	-6.9901	26.933	-1.5699	-180.59	21.118	5.6254	35.957	-740.88	1172.5	-26.142	834.89	1156.5	35.425	33.471	0	0	5.2707	-0.59347	-26.152	-22.393	-4.7333	1.6665	26.352	21.699	0.53749	1.073	0.20023	-0.6939	1577.1
2.4	241	60	NaN	-6.9957	26.938	-1.584	-180.58	21.131	5.5726	36.038	-740.87	1172.5	-25.98	834.78	1156.4	35.777	33.024	0	0	5.8468	-0.022428	-26.153	-22.394	-4.7416	1.6769	26.356	21.713	1.1052	1.6545	0.20233	-0.68175	1576.9
2.41	242	60	NaN	-7.005	26.947	-1.5914	-180.55	21.169	5.4852	36.129	-740.89	1172.5	-25.842	834.57	1156.4	36.012	31.613	0	0	6.597	0.7212	-26.151	-22.392	-4.7524	1.7026	26.364	21.752	1.8446	2.4238	0.21285	-0.64037	1576.8
2.42	243	60	NaN	-7.0015	26.97	-1.5744	-180.51	21.186	5.3492	36.163	-740.89	1172.5	-25.883	834.45	1156.4	36.437	31.779	0	0	7.2928	1.4109	-26.151	-22.392	-4.746	1.7436	26.387	21.769	2.5467	3.1545	0.23575	-0.62315	1576.6
2.43	244	60	NaN	-6.9907	26.968	-1.5607	-180.46	21.197	5.3197	36.174	-740.92	1172.5	-25.762	834.39	1156.4	36.988	33.152	0	0	7.9088	2.0215	-26.153	-22.394	-4.7392	1.7889	26.384	21.781	3.1696	3.8105	0.2304	-0.61295	1576.6
2.44	245	60	NaN	-6.9772	26.982	-1.5353	-180.4	21.224	5.2881	36.196	-740.96	1172.5	-25.606	834.29	1156.4	37.689	32.902	0	0	9.0428	3.1456	-26.161	-22.402	-4.7304	1.8471	26.398	21.809	4.3124	4.9928	0.23674	-0.59316	1576.5
2.45	246	60	NaN	-6.9674	26.99	-1.5093	-180.36	21.228	5.2912	36.199	-741	1172.5	-25.417	834.22	1156.4	36.757	33.008	0	0	10.132	4.2254	-26.164	-22.405	-4.7274	1.878	26.405	21.813	5.4046	6.1034	0.24174	-0.59218	1576.5
2.46	247	60	NaN	-6.9604	26.989	-1.4977	-180.35	21.227	5.2819	36.229	-741.04	1172.5	-25.29	834.19	1156.4	35.636	31.153	0	0	10.9	4.9869	-26.153	-22.394	-4.724	1.8893	26.405	21.811	6.1763	6.8762	0.25168	-0.583	1576.5
2.47	248	60	NaN	-6.9482	27.001	-1.5094	-180.31	21.288	5.1514	36.381	-741.08	1172.5	-25.363	834.1	1156.4	36.71	31.187	0	0	11.318	5.4007	-26.156	-22.397	-4.7035	1.9328	26.418	21.871	6.6142	7.3335	0.26231	-0.52593	1576.5
2.48	249	60	NaN	-6.9361	27.007	-1.485	-180.29	21.301	5.178	36.427	-741.17	1172.5	-25.044	834.05	1156.4	38.633	33.525	0	0	11.676	5.7559	-26.161	-22.402	-4.7013	1.9475	26.422	21.885	6.9747	7.7034	0.26108	-0.51699	1576.5
2.49	250	60	NaN	-6.9292	27.014	-1.4932	-180.26	21.311	5.1815	36.525	-741.2	1172.5	-24.896	834.03	1156.4	36.323	31.704	0	0	12.283	6.3575	-26.161	-22.402	-4.6963	1.9776	26.429	21.896	7.5866	8.3351	0.26819	-0.50666	1576.5
2.5	251	60	NaN	-6.9338	27.027	-1.5097	-180.23	21.335	5.1439	36.635	-741.21	1172.5	-24.884	833.98	1156.4	37.143	31.55	0	0	12.815	6.8852	-26.16	-22.401	-4.6972	2.011	26.442	21.92	8.1181	8.8962	0.28147	-0.48191	1576.5
2.51	252	60	NaN	-6.9363	27.036	-1.5135	-180.2	21.356	5.116	36.736	-741.25	1172.5	-24.82	833.94	1156.4	36.978	32.37	0	0	13.122	7.189	-26.158	-22.399	-4.6984	2.0376	26.451	21.941	8.4233	9.2265	0.2929	-0.45797	1576.5
2.52	253	60	NaN	-6.9303	27.037	-1.4971	-180.18	21.359	5.1307	36.804	-741.33	1172.5	-24.618	833.92	1156.4	36.303	33.306	0	0	13.274	7.3402	-26.157	-22.398	-4.6973	2.0516	26.451	21.945	8.577	9.3918	0.29409	-0.45301	1576.5
2.53	254	60	NaN	-6.9364	27.04	-1.4809	-180.17	21.356	5.1394	36.807	-741.37	1172.5	-24.507	833.92	1156.4	35.633	32.721	0	0	13.31	7.3756	-26.158	-22.399	-4.7074	2.0559	26.454	21.942	8.6026	9.4315	0.29645	-0.45659	1576.6
2.54	255	60	NaN	-6.9396	27.038	-1.5051	-180.17	21.355	5.1013	36.949	-741.42	1172.5	-24.502	833.91	1156.4	36.801	32.985	0	0	13.054	7.1218	-26.164	-22.405	-4.7057	2.066	26.451	21.942	8.3482	9.1879	0.28705	-0.46342	1576.6
2.55	256	60	NaN	-6.9355	27.036	-1.4882	-180.17	21.358	5.0563	36.97	-741.47	1172.5	-24.524	833.91	1156.4	37.732	33.298	0	0	12.949	7.0181	-26.167	-22.408	-4.7002	2.0656	26.45	21.944	8.2492	9.0837	0.28325	-0.46428	1576.7
2.56	257	60	NaN	-6.9371	27.037	-1.4931	-180.18	21.333	5.063	37.089	-741.54	1172.5	-24.389	833.95	1156.4	37.603	30.943	0	0	12.954	7.0223	-26.167	-22.408	-4.7025	2.0562	26.451	21.919	8.251	9.0785	0.28351	-0.4897	1576.8
2.57	258	60	NaN	-6.9413	27.04	-1.5113	-180.19	21.286	5.122	37.256	-741.61	1172.5	-24.127	834.03	1156.4	37.183	31.476	0	0	13.076	7.1438	-26.167	-22.408	-4.7103	2.0441	26.453	21.873	8.3658	9.1879	0.28545	-0.53541	1576.9
2.58	259	60	NaN	-6.9381	27.044	-1.5043	-180.18	21.247	5.181	37.312	-741.66	1172.5	-23.927	834.1	1156.3	37.377	31.681	0	0	13.204	7.2703	-26.167	-22.408	-4.7126	2.041	26.455	21.836	8.4912	9.3113	0.28843	-0.57231	1577
2.59	260	60	NaN	-6.9417	27.052	-1.535	-180.16	21.252	5.115	37.478	-741.67	1172.5	-24.103	834.08	1156.3	36.839	31.743	0	0	13.383	7.4475	-26.167	-22.408	-4.7038	2.0748	26.464	21.839	8.6788	9.5223	0.29677	-0.5686	1577
2.6	261	60	NaN	-6.9414	27.055	-1.542	-180.13	21.232	5.155	37.568	-741.7	1172.5	-24.017	834.13	1156.3	37.172	32.931	0	0	13.511	7.5744	-26.169	-22.411	-4.7033	2.1104	26.467	21.82	8.8072	9.6848	0.29718	-0.59037	1577.1
2.61	262	60	NaN	-6.9375	27.065	-1.5394	-180.07	21.219	5.2014	37.657	-741.73	1172.5	-23.928	834.18	1156.3	35.875	32.446	0	0	13.595	7.6577	-26.174	-22.415	-4.6996	2.1678	26.475	21.808	8.8949	9.8255	0.30147	-0.60701	1577.2
2.62	263	60	NaN	-6.928	27.074	-1.5208	-180	21.205	5.2598	37.714	-741.79	1172.6	-23.806	834.27	1156.3	36.587	35.197	0	0	13.32	7.3851	-26.181	-22.422	-4.6926	2.2389	26.484	21.796	8.6269	9.624	0.30236	-0.62681	1577.3
2.63	264	60	NaN	-6.9167	27.077	-1.4931	-179.92	21.197	5.3163	37.732	-741.85	1172.6	-23.672	834.36	1156.3	37.74	32.028	0	0	12.954	7.0231	-26.187	-22.428	-4.6858	2.3121	26.487	21.788	8.2686	9.3352	0.29944	-0.6404	1577.5
2.64	265	60	NaN	-6.9146	27.078	-1.4827	-179.85	21.22	5.3174	37.755	-741.87	1172.6	-23.661	834.38	1156.3	36.214	30.037	0	0	12.48	6.5525	-26.192	-22.433	-4.6833	2.3779	26.487	21.811	7.7963	8.9304	0.29543	-0.62149	1577.5
2.65	266	60	NaN	-6.9004	27.078	-1.4896	-179.8	21.222	5.3239	37.847	-741.88	1172.6	-23.612	834.44	1156.3	37.531	33.046	0	0	12.632	6.7033	-26.202	-22.443	-4.6676	2.4338	26.486	21.814	7.9641	9.1371	0.28441	-0.62893	1577.6
2.66	267	60	NaN	-6.8902	27.083	-1.5131	-179.75	21.245	5.3351	37.978	-741.86	1172.6	-23.545	834.48	1156.3	36.016	32.898	0	0	12.871	6.9406	-26.213	-22.454	-4.6552	2.4896	26.491	21.837	8.216	9.4302	0.27873	-0.61673	1577.6
2.67	268	60	NaN	-6.8681	27.071	-1.4794	-179.63	21.298	5.2791	37.967	-741.9	1172.6	-23.638	834.51	1156.3	38.404	32.098	0	0	13.023	7.0914	-26.223	-22.464	-4.6302	2.6095	26.481	21.888	8.3931	9.7009	0.25746	-0.57601	1577.7
2.68	269	60	NaN	-6.8445	27.053	-1.4512	-179.57	21.345	5.2345	37.975	-741.94	1172.6	-23.636	834.56	1156.4	36.997	30.939	0	0	12.983	7.0519	-26.231	-22.472	-4.6065	2.6677	26.463	21.935	8.3769	9.7196	0.23201	-0.5376	1577.8
2.69	270	60	NaN	-6.8305	27.04	-1.4869	-179.66	21.362	5.2709	38.148	-741.91	1172.6	-23.332	834.65	1156.3	37.47	34.635	0	0	12.64	6.7112	-26.235	-22.476	-4.5973	2.5736	26.451	21.951	8.0424	9.2848	0.21564	-0.52464	1577.8
2.7	271	60	NaN	-6.8069	27.014	-1.4759	-179.68	21.394	5.2592	38.189	-741.93	1172.6	-23.123	834.77	1156.3	36.051	33.093	0	0	12.611	6.6825	-26.246	-22.487	-4.58	2.5489	26.424	21.984	8.0308	9.2315	0.17838	-0.50339	1578
2.71	272	60	NaN	-6.7879	26.995	-1.4709	-179.7	21.414	5.2176	38.235	-741.96	1172.6	-23.091	834.85	1156.3	37.152	32.551	0	0	12.435	6.5082	-26.259	-22.5	-4.5606	2.5283	26.404	22.004	7.8744	9.0365	0.14526	-0.49533	1578.1
2.72	273	60	NaN	-6.766	26.982	-1.4809	-179.74	21.415	5.2075	38.33	-741.95	1172.6	-22.944	834.97	1156.3	35.655	32.227	0	0	11.702	5.7814	-26.272	-22.513	-4.5408	2.4807	26.39	22.007	7.1609	8.2621	0.1181	-0.50655	1578.2
2.73	274	60	NaN	-6.7043	26.94	-1.4596	-179.82	21.433	5.1802	38.412	-742.01	1172.5	-22.788	835.1	1156.2	35.252	31.924	0	0	11.604	5.6847	-26.281	-22.522	-4.482	2.4002	26.349	22.024	7.1221	8.0849	0.068086	-0.49872	1578.4
2.74	275	60	NaN	-6.6512	26.907	-1.4325	-179.92	21.463	5.132	38.458	-742.08	1172.5	-22.669	835.2	1156.2	35.244	32.046	0	0	11.753	5.8324	-26.289	-22.53	-4.4318	2.3013	26.317	22.053	7.3214	8.1337	0.028456	-0.47701	1578.6
2.75	276	60	NaN	-6.6959	26.958	-1.4665	-180.01	21.474	5.0894	38.489	-741.98	1172.5	-22.582	835.29	1156.2	35.312	31.144	0	0	11.88	5.9581	-26.296	-22.537	-4.4785	2.2101	26.365	22.067	7.4015	8.1683	0.068769	-0.46975	1578.5
2.76	277	60	NaN	-6.6885	26.968	-1.4652	-180.09	21.514	4.959	38.523	-741.94	1172.5	-22.743	835.34	1156.2	35.945	32.035	0	0	12.227	6.3023	-26.307	-22.548	-4.4641	2.1304	26.376	22.106	7.7631	8.4327	0.068993	-0.44196	1578.6
2.77	278	60	NaN	-6.6739	26.979	-1.4523	-180.24	21.547	4.9115	38.558	-741.95	1172.5	-22.579	835.41	1156.2	36.819	33.635	0	0	13.354	7.4193	-26.331	-22.572	-4.4543	1.9789	26.386	22.139	8.8998	9.3982	0.055492	-0.43305	1578.6
2.78	279	60	NaN	-6.6643	26.995	-1.4457	-180.38	21.582	4.8381	38.593	-741.95	1172.5	-22.463	835.49	1156.2	34.273	32.323	0	0	15.255	9.3034	-26.385	-22.626	-4.4477	1.834	26.402	22.175	10.807	11.137	0.017343	-0.45158	1578.7
2.79	280	60	NaN	-6.6554	27.009	-1.4441	-180.49	21.609	4.7723	38.629	-741.94	1172.5	-22.376	835.57	1156.1	36.672	33.414	0	0	17.261	11.293	-26.447	-22.688	-4.4408	1.7263	26.416	22.202	12.821	13.019	-0.030568	-0.48582	1578.8
2.8	281	60	NaN	-6.645	27.016	-1.4418	-180.56	21.626	4.7425	38.662	-741.95	1172.5	-22.255	835.64	1156.1	35.778	32.795	0	0	17.214	11.246	-26.455	-22.696	-4.4337	1.6545	26.422	22.219	12.781	12.9	-0.033244	-0.47693	1578.8
2.81	282	60	NaN	-6.6396	27.015	-1.4347	-180.62	21.651	4.7119	38.674	-741.97	1172.4	-22.113	835.7	1156.1	37.149	32.953	0	0	16.868	10.903	-26.466	-22.707	-4.4331	1.5826	26.421	22.245	12.435	12.485	-0.044657	-0.46201	1578.9
2.82	283	60	NaN	-6.6396	27.024	-1.4314	-180.68	21.689	4.6323	38.673	-741.96	1172.4	-22.115	835.73	1156.1	37.185	34.068	0	0	16.284	10.324	-26.478	-22.719	-4.4331	1.5245	26.43	22.283	11.851	11.848	-0.048624	-0.43658	1578.9
2.83	284	60	NaN	-6.6403	27.032	-1.4326	-180.72	21.713	4.5598	38.678	-741.94	1172.4	-22.124	835.77	1156.1	35.582	30.613	0	0	15.842	9.886	-26.49	-22.731	-4.4333	1.4905	26.438	22.307	11.409	11.376	-0.051883	-0.424	1579
2.84	285	60	NaN	-6.6484	27.033	-1.4315	-180.74	21.71	4.558	38.688	-741.94	1172.4	-21.917	835.86	1156	37.066	31.953	0	0	15.506	9.5522	-26.501	-22.742	-4.4487	1.4641	26.439	22.304	11.057	11.016	-0.062396	-0.43782	1579
2.85	286	60	NaN	-6.6589	27.031	-1.4282	-180.74	21.709	4.5404	38.688	-741.92	1172.4	-21.749	835.94	1156	35.894	33.341	0	0	15.385	9.4327	-26.52	-22.761	-4.4654	1.4549	26.436	22.303	10.92	10.888	-0.084249	-0.458	1579.1
2.86	287	60	NaN	-6.6642	27.029	-1.4281	-180.72	21.736	4.4226	38.676	-741.87	1172.4	-21.904	835.93	1156	36.085	33.363	0	0	15.246	9.2945	-26.539	-22.78	-4.4654	1.476	26.435	22.33	10.78	10.771	-0.10396	-0.45035	1579.1
2.87	288	60	NaN	-6.6724	27.021	-1.4433	-180.69	21.727	4.4435	38.719	-741.85	1172.4	-21.771	835.97	1156	37.689	33.948	0	0	15.089	9.1387	-26.558	-22.799	-4.4769	1.501	26.427	22.321	10.612	10.64	-0.13119	-0.4783	1579.1
2.88	289	60	NaN	-6.6798	26.999	-1.4454	-180.66	21.712	4.4126	38.732	-741.8	1172.3	-21.803	836	1156	36.985	32.595	0	0	15.006	9.0565	-26.559	-22.8	-4.4826	1.5413	26.406	22.305	10.523	10.598	-0.15294	-0.49567	1579.1
2.89	290	60	NaN	-6.6836	26.983	-1.4414	-180.64	21.687	4.4509	38.733	-741.79	1172.3	-21.675	836.03	1156	35.54	33.195	0	0	15.237	9.2863	-26.572	-22.813	-4.491	1.5555	26.39	22.28	10.746	10.842	-0.18159	-0.53231	1579.1
2.9	291	60	NaN	-6.6807	26.957	-1.4374	-180.61	21.648	4.4859	38.763	-741.75	1172.3	-21.606	836.04	1156	34.591	33.607	0	0	15.933	9.9757	-26.602	-22.843	-4.4896	1.5839	26.364	22.241	11.443	11.56	-0.23785	-0.60206	1579
2.91	292	60	NaN	-6.6748	26.919	-1.4319	-180.57	21.605	4.4843	38.811	-741.69	1172.3	-21.675	836.01	1156	36.726	33.179	0	0	15.771	9.8153	-26.612	-22.853	-4.4793	1.6267	26.328	22.195	11.292	11.442	-0.28413	-0.65757	1578.9
2.92	293	60	NaN	-6.675	26.888	-1.4186	-180.56	21.578	4.483	38.818	-741.68	1172.3	-21.737	835.97	1156	36.01	32.366	0	0	14.605	8.6592	-26.599	-22.84	-4.4769	1.6354	26.299	22.167	10.128	10.295	-0.29936	-0.6729	1578.9
2.93	294	60	NaN	-6.6779	26.881	-1.4313	-180.56	21.524	4.5292	38.895	-741.59	1172.3	-21.682	835.94	1156	34.962	32.223	0	0	15.216	9.2654	-26.613	-22.854	-4.4788	1.636	26.291	22.114	10.738	10.901	-0.32245	-0.74054	1578.8
2.94	295	60	NaN	-6.6761	26.853	-1.4038	-180.57	21.458	4.5644	38.879	-741.57	1172.3	-21.671	835.93	1156	35.441	34.932	0	0	15.288	9.3364	-26.616	-22.857	-4.478	1.6284	26.264	22.047	10.81	10.965	-0.35212	-0.80978	1578.7
2.95	296	60	NaN	-6.6678	26.825	-1.3742	-180.58	21.374	4.6529	38.884	-741.51	1172.2	-21.555	835.87	1156	36.373	31.256	0	0	14.071	8.1296	-26.592	-22.833	-4.4736	1.6129	26.236	21.964	9.597	9.7425	-0.35665	-0.86969	1578.6
2.96	297	60	NaN	-6.6561	26.793	-1.3357	-180.6	21.283	4.7626	38.869	-741.47	1172.2	-21.413	835.77	1156	35.613	33.837	0	0	13.99	8.0496	-26.588	-22.829	-4.4674	1.5918	26.203	21.873	9.5225	9.6414	-0.38446	-0.95623	1578.5
2.97	298	60	NaN	-6.6451	26.759	-1.2936	-180.62	21.194	4.8555	38.831	-741.45	1172.2	-21.317	835.68	1155.9	34.007	32.418	0	0	14.16	8.218	-26.586	-22.827	-4.461	1.569	26.169	21.785	9.6987	9.787	-0.4174	-1.0427	1578.4
2.98	299	60	NaN	-6.6374	26.746	-1.313	-180.63	21.107	4.9534	38.956	-741.38	1172.2	-21.176	835.66	1155.9	34.657	32.89	0	0	14.236	8.2935	-26.579	-22.82	-4.4538	1.5502	26.156	21.698	9.7821	9.8437	-0.4234	-1.1225	1578.3
2.99	300	60	NaN	-6.6213	26.733	-1.2866	-180.66	21.049	4.9633	38.968	-741.35	1172.2	-21.34	835.53	1155.9	35.835	31.836	0	0	14.381	8.4377	-26.579	-22.82	-4.4311	1.5328	26.143	21.639	9.9503	9.9705	-0.43575	-1.1815	1578.1
3	301	60	NaN	-6.601	26.734	-1.2652	-180.67	20.996	4.9373	38.985	-741.3	1172.1	-21.615	835.39	1155.9	34.97	33.798	0	0	14.68	8.7341	-26.595	-22.836	-4.3999	1.5333	26.144	21.586	10.281	10.267	-0.45176	-1.2502	1577.9
3.01	302	60	NaN	-6.5834	26.738	-1.2507	-180.66	20.976	4.8939	39	-741.27	1172.1	-21.904	835.26	1155.9	35.944	34.06	0	0	14.003	8.063	-26.569	-22.81	-4.3711	1.5498	26.148	21.566	9.6323	9.6128	-0.42054	-1.2436	1577.8
3.02	303	60	NaN	-6.566	26.742	-1.2536	-180.65	20.957	4.9131	39.05	-741.25	1172.1	-21.998	835.17	1155.9	33.189	30.508	0	0	13.132	7.1993	-26.534	-22.775	-4.3483	1.5643	26.153	21.547	8.7839	8.7637	-0.38076	-1.2275	1577.7
3.03	304	60	NaN	-6.5423	26.748	-1.2766	-180.65	20.893	5.0571	39.157	-741.22	1172.1	-21.755	835.16	1155.8	36.069	34.563	0	0	12.762	6.8323	-26.521	-22.762	-4.3294	1.5594	26.157	21.485	8.4324	8.3916	-0.36435	-1.2774	1577.6
3.04	305	60	NaN	-6.5245	26.747	-1.2361	-180.63	20.898	5.0593	39.051	-741.25	1172.1	-21.856	835.06	1155.8	37.858	31.754	0	0	12.14	6.2161	-26.517	-22.758	-4.3118	1.5798	26.155	21.49	7.8285	7.7959	-0.36148	-1.2675	1577.6
3.05	306	60	NaN	-6.5107	26.753	-1.2327	-180.63	20.9	5.0994	39.068	-741.24	1172.1	-21.786	835.03	1155.8	35.171	33.466	0	0	11.432	5.5141	-26.515	-22.756	-4.2998	1.5825	26.161	21.492	7.1323	7.0967	-0.3548	-1.264	1577.5
3.06	307	60	NaN	-6.4882	26.771	-1.2533	-180.59	20.93	5.1154	39.158	-741.21	1172	-21.854	834.9	1155.7	36.543	32.242	0	0	11.179	5.2631	-26.505	-22.746	-4.2714	1.6231	26.179	21.522	6.9075	6.8862	-0.32609	-1.2242	1577.4
3.07	308	60	NaN	-6.4477	26.761	-1.2508	-180.56	20.955	5.1302	39.196	-741.26	1172	-21.906	834.8	1155.7	34.258	30.517	0	0	10.949	5.035	-26.495	-22.737	-4.2275	1.6588	26.171	21.545	6.7213	6.6938	-0.32414	-1.1918	1577.3
3.08	309	60	NaN	-6.419	26.741	-1.2309	-180.54	20.96	5.153	39.175	-741.33	1171.9	-21.882	834.78	1155.7	33.965	33.031	0	0	10.85	4.9374	-26.489	-22.73	-4.2005	1.6748	26.153	21.548	6.6498	6.6121	-0.33635	-1.182	1577.4
3.09	310	60	NaN	-6.4763	26.807	-1.275	-180.51	20.974	5.1554	39.26	-741.2	1172	-21.957	834.71	1155.7	35.965	34.064	0	0	10.708	4.7964	-26.489	-22.73	-4.2517	1.7167	26.217	21.565	6.4564	6.5131	-0.27215	-1.1652	1577.2
3.1	311	60	NaN	-6.4866	26.821	-1.2695	-180.47	20.972	5.201	39.251	-741.18	1172	-21.908	834.64	1155.7	35.103	32.067	0	0	10.559	4.6484	-26.492	-22.733	-4.264	1.752	26.231	21.561	6.2947	6.4004	-0.2608	-1.1719	1577.1
3.11	312	60	NaN	-6.5099	26.831	-1.2854	-180.46	21.023	5.1201	39.298	-741.16	1171.9	-22.132	834.54	1155.8	35.666	33.279	0	0	10.902	4.9889	-26.492	-22.733	-4.2773	1.7703	26.243	21.611	6.6249	6.7592	-0.24876	-1.1224	1577
3.12	313	60	NaN	-6.5595	26.835	-1.3071	-180.46	21.036	5.121	39.355	-741.16	1171.9	-22.145	834.49	1155.8	35.316	31.914	0	0	10.844	4.9311	-26.495	-22.736	-4.3243	1.7761	26.248	21.623	6.5196	6.7072	-0.24714	-1.1125	1576.9
3.13	314	60	NaN	-6.6134	26.835	-1.3242	-180.46	21.012	5.1798	39.389	-741.15	1171.9	-22.015	834.5	1155.7	34.581	33.137	0	0	10.37	4.4609	-26.5	-22.741	-4.3816	1.771	26.247	21.6	5.9879	6.2318	-0.25285	-1.1413	1576.9
3.14	315	60	NaN	-6.6506	26.833	-1.3316	-180.47	20.982	5.1991	39.389	-741.1	1171.9	-21.993	834.51	1155.7	33.469	32.128	0	0	10.686	4.7747	-26.499	-22.74	-4.4197	1.7597	26.245	21.571	6.2665	6.5344	-0.25432	-1.1695	1576.9
3.15	316	60	NaN	-6.7018	26.818	-1.3354	-180.47	20.942	5.1725	39.376	-741.08	1171.9	-22.141	834.54	1155.7	36.863	31.116	0	0	11.057	5.1418	-26.498	-22.739	-4.4659	1.7612	26.229	21.531	6.5906	6.903	-0.26838	-1.2082	1576.9
3.16	317	60	NaN	-6.7174	26.81	-1.3578	-180.48	20.922	5.2077	39.445	-741.06	1171.9	-22.079	834.55	1155.7	37.542	32.828	0	0	11.548	5.6295	-26.5	-22.742	-4.4812	1.7576	26.222	21.511	7.0672	7.3871	-0.27888	-1.2309	1576.9
3.17	318	60	NaN	-6.7603	26.781	-1.3764	-180.48	20.883	5.2614	39.476	-741.02	1171.9	-22.052	834.54	1155.7	34.895	31.89	0	0	11.997	6.0744	-26.507	-22.748	-4.524	1.7582	26.193	21.471	7.4733	7.8327	-0.3143	-1.2766	1576.9
3.18	319	60	NaN	-6.7938	26.751	-1.3913	-180.47	20.851	5.2915	39.502	-741	1171.9	-22.109	834.54	1155.7	37.115	33.073	0	0	12.389	6.463	-26.518	-22.759	-4.5544	1.7683	26.163	21.439	7.8349	8.2313	-0.35555	-1.3205	1576.8
3.19	320	60	NaN	-6.805	26.723	-1.4059	-180.46	20.824	5.3119	39.547	-740.98	1171.9	-22.191	834.54	1155.7	36.506	34.651	0	0	12.381	6.4548	-26.524	-22.765	-4.561	1.7851	26.135	21.412	7.8201	8.2399	-0.38916	-1.3529	1576.8
3.2	321	60	NaN	-6.8075	26.684	-1.4233	-180.45	20.781	5.3721	39.612	-740.95	1171.9	-22.185	834.58	1155.7	34.235	33.356	0	0	12.361	6.4345	-26.531	-22.772	-4.5613	1.8	26.096	21.37	7.7993	8.2345	-0.4345	-1.4018	1576.8
3.21	322	60	NaN	-6.7853	26.643	-1.4288	-180.44	20.767	5.3815	39.677	-740.94	1171.9	-22.286	834.57	1155.7	35.687	33.744	0	0	12.415	6.4887	-26.539	-22.78	-4.5331	1.8144	26.056	21.355	7.8822	8.3032	-0.48341	-1.4253	1576.8
3.22	323	60	NaN	-6.7729	26.631	-1.4312	-180.43	20.755	5.4093	39.714	-740.92	1171.9	-22.263	834.59	1155.7	34.471	34.213	0	0	12.457	6.5301	-26.543	-22.784	-4.5202	1.8199	26.044	21.343	7.9368	8.35	-0.49896	-1.4408	1576.8
3.23	324	60	NaN	-6.7519	26.616	-1.4333	-180.43	20.759	5.4151	39.766	-740.9	1171.9	-22.312	834.58	1155.7	35.853	32.449	0	0	12.495	6.5677	-26.545	-22.786	-4.4954	1.8308	26.029	21.347	7.9995	8.3985	-0.51596	-1.4391	1576.8
3.24	325	60	NaN	-6.7001	26.596	-1.4191	-180.41	20.773	5.3969	39.846	-740.86	1171.8	-22.46	834.56	1155.7	35.397	31.991	0	0	12.278	6.3525	-26.544	-22.785	-4.4353	1.853	26.009	21.359	7.8425	8.2055	-0.53486	-1.426	1576.7
3.25	326	60	NaN	-6.623	26.579	-1.3855	-180.4	20.786	5.3772	39.939	-740.82	1171.8	-22.62	834.54	1155.7	35.033	31.943	0	0	12.048	6.1243	-26.543	-22.784	-4.3489	1.8785	25.994	21.371	7.6988	8.0029	-0.54925	-1.4134	1576.7
3.26	327	60	NaN	-6.5755	26.58	-1.3608	-180.4	20.79	5.4027	39.997	-740.78	1171.8	-22.58	834.54	1155.7	34.795	32.809	0	0	11.909	5.9866	-26.542	-22.783	-4.3008	1.8788	25.994	21.376	7.608	7.8655	-0.54749	-1.4067	1576.6
3.27	328	60	NaN	-6.5101	26.581	-1.3251	-180.4	20.796	5.3752	40.093	-740.75	1171.8	-22.691	834.57	1155.7	34.208	33.147	0	0	12.285	6.3599	-26.534	-22.775	-4.2278	1.8806	25.997	21.38	8.0575	8.2404	-0.53746	-1.3953	1576.6
3.28	329	60	NaN	-6.4598	26.591	-1.2874	-180.41	20.797	5.3665	40.128	-740.7	1171.8	-22.745	834.59	1155.7	35.363	33.371	0	0	12.785	6.8556	-26.527	-22.768	-4.1742	1.8733	26.007	21.382	8.6112	8.7289	-0.52022	-1.3867	1576.6
3.29	330	60	NaN	-6.4106	26.609	-1.2569	-180.42	20.803	5.3715	40.203	-740.64	1171.8	-22.77	834.59	1155.7	33.911	33.52	0	0	12.979	7.0473	-26.531	-22.772	-4.1213	1.8718	26.025	21.387	8.8575	8.9191	-0.50641	-1.3856	1576.6
3.3	331	60	NaN	-6.3696	26.623	-1.2337	-180.42	20.812	5.386	40.284	-740.6	1171.8	-22.765	834.6	1155.7	36.47	33.114	0	0	12.812	6.8822	-26.534	-22.775	-4.0774	1.8725	26.04	21.395	8.7348	8.7548	-0.49453	-1.3807	1576.5
3.31	332	60	NaN	-6.3464	26.627	-1.2129	-180.43	20.82	5.4008	40.315	-740.61	1171.8	-22.747	834.6	1155.7	35.3	31.603	0	0	12.429	6.5023	-26.536	-22.777	-4.0538	1.8673	26.045	21.402	8.3752	8.3696	-0.49132	-1.3754	1576.6
3.32	333	60	NaN	-6.3085	26.664	-1.1888	-180.43	20.839	5.3821	40.492	-740.55	1171.7	-22.89	834.66	1155.8	36.013	32.41	0	0	12.16	6.2359	-26.528	-22.769	-4.0043	1.8746	26.083	21.419	8.1559	8.1106	-0.44477	-1.3499	1576.6
3.33	334	60	NaN	-6.3108	26.67	-1.1925	-180.43	20.845	5.3623	40.554	-740.56	1171.7	-22.973	834.66	1155.8	34.64	34.488	0	0	11.89	5.9684	-26.515	-22.757	-4.0014	1.8793	26.09	21.425	7.889	7.8477	-0.42526	-1.3317	1576.6
3.34	335	60	NaN	-6.3143	26.688	-1.1827	-180.42	20.855	5.3686	40.587	-740.54	1171.7	-23.032	834.67	1155.8	36.901	34.764	0	0	11.197	5.2815	-26.507	-22.748	-4.0015	1.8912	26.109	21.435	7.1959	7.1727	-0.39847	-1.3134	1576.6
3.35	336	60	NaN	-6.3191	26.706	-1.1688	-180.41	20.857	5.4004	40.604	-740.53	1171.7	-23.028	834.71	1155.8	36.488	32.889	0	0	11.213	5.297	-26.495	-22.736	-4.0059	1.9052	26.127	21.436	7.2072	7.2022	-0.36857	-1.3001	1576.6
3.36	337	60	NaN	-6.3295	26.717	-1.1641	-180.39	20.857	5.4395	40.625	-740.53	1171.7	-22.992	834.76	1155.8	35.18	32.834	0	0	11.741	5.8199	-26.48	-22.721	-4.0169	1.9203	26.139	21.435	7.7237	7.7401	-0.34147	-1.2861	1576.7
3.37	338	60	NaN	-6.3479	26.733	-1.1766	-180.37	20.885	5.4537	40.68	-740.5	1171.7	-23.036	834.75	1155.9	33.786	31.604	0	0	11.466	5.5476	-26.477	-22.718	-4.0317	1.9429	26.157	21.462	7.4342	7.4905	-0.32054	-1.2564	1576.6
3.38	339	60	NaN	-6.3806	26.737	-1.1964	-180.34	20.909	5.4225	40.702	-740.51	1171.7	-23.262	834.76	1155.9	35.728	33.177	0	0	11.193	5.277	-26.472	-22.713	-4.0554	1.9865	26.162	21.484	7.1375	7.2635	-0.30986	-1.2298	1576.7
3.39	340	60	NaN	-6.4203	26.747	-1.232	-180.3	20.928	5.4694	40.8	-740.5	1171.7	-23.281	834.82	1156	35.07	30.803	0	0	10.922	5.0082	-26.465	-22.706	-4.0909	2.0296	26.174	21.501	6.8309	7.0378	-0.29056	-1.2052	1576.7
3.4	341	60	NaN	-6.4506	26.749	-1.239	-180.27	20.93	5.536	40.807	-740.51	1171.7	-23.219	834.89	1156	35.36	31.863	0	0	10.517	4.6067	-26.451	-22.692	-4.1234	2.0552	26.177	21.503	6.3934	6.6619	-0.27379	-1.1891	1576.8
3.41	342	60	NaN	-6.4794	26.747	-1.2491	-180.24	20.947	5.5705	40.799	-740.54	1171.7	-23.246	834.95	1156	34.917	33.212	0	0	9.9909	4.0855	-26.43	-22.671	-4.1515	2.0882	26.176	21.518	5.8394	6.1738	-0.25465	-1.153	1576.9
3.42	343	60	NaN	-6.5114	26.748	-1.286	-180.19	20.997	5.5543	40.853	-740.56	1171.7	-23.43	834.96	1156.1	35.51	33.394	0	0	9.8133	3.9094	-26.43	-22.671	-4.175	2.1429	26.179	21.565	5.6383	6.0524	-0.25061	-1.1051	1576.9
3.43	344	60	NaN	-6.5236	26.751	-1.2878	-180.17	21.033	5.545	40.823	-740.57	1171.8	-23.548	834.98	1156.1	36.708	31.962	0	0	9.6211	3.7189	-26.428	-22.669	-4.184	2.1709	26.184	21.6	5.437	5.8898	-0.24419	-1.0698	1576.9
3.44	345	60	NaN	-6.5429	26.756	-1.305	-180.16	21.039	5.6041	40.827	-740.58	1171.8	-23.464	835.08	1156.2	35.813	33.809	0	0	9.3941	3.4939	-26.426	-22.667	-4.2064	2.1789	26.19	21.605	5.1877	5.6728	-0.23577	-1.062	1577.1
3.45	346	60	NaN	-6.555	26.759	-1.3344	-180.15	21.075	5.6029	40.858	-740.61	1171.8	-23.545	835.16	1156.2	35.495	32.575	0	0	8.8263	2.931	-26.423	-22.664	-4.2146	2.1903	26.194	21.64	4.6117	5.1213	-0.2289	-1.0242	1577.2
3.46	347	60	NaN	-6.5579	26.765	-1.3519	-180.14	21.117	5.5876	40.868	-740.65	1171.8	-23.641	835.21	1156.3	36.218	33.321	0	0	8.3071	2.4164	-26.42	-22.661	-4.2138	2.1996	26.201	21.68	4.0933	4.6159	-0.21829	-0.98055	1577.3
3.47	348	60	NaN	-6.5525	26.778	-1.361	-180.15	21.151	5.5864	40.869	-740.67	1171.8	-23.661	835.29	1156.3	37.124	32.772	0	0	8.0226	2.1344	-26.416	-22.657	-4.2077	2.1932	26.215	21.714	3.8149	4.3276	-0.2012	-0.94342	1577.4
3.48	349	60	NaN	-6.5402	26.795	-1.3782	-180.19	21.179	5.6044	40.898	-740.68	1171.8	-23.595	835.42	1156.3	35.069	33.569	0	0	7.8872	2.0002	-26.412	-22.653	-4.197	2.1575	26.233	21.741	3.6902	4.1577	-0.17941	-0.91193	1577.5
3.49	350	60	NaN	-6.5163	26.808	-1.3584	-180.23	21.212	5.6335	40.85	-740.74	1171.8	-23.491	835.55	1156.3	34.079	33.101	0	0	8.0077	2.1196	-26.408	-22.649	-4.1789	2.1063	26.246	21.774	3.8289	4.2259	-0.16218	-0.87574	1577.7
3.5	351	60	NaN	-6.4932	26.816	-1.338	-180.27	21.257	5.6099	40.801	-740.79	1171.8	-23.532	835.61	1156.4	37.285	32.291	0	0	8.1908	2.3011	-26.407	-22.648	-4.1563	2.0706	26.255	21.818	4.0346	4.3717	-0.15207	-0.83042	1577.8
3.51	352	60	NaN	-6.4778	26.827	-1.3413	-180.29	21.298	5.5928	40.828	-740.8	1171.8	-23.549	835.67	1156.4	35.541	31.301	0	0	8.5703	2.6773	-26.408	-22.649	-4.1394	2.0441	26.268	21.857	4.4309	4.7214	-0.14014	-0.79141	1577.9
3.52	353	60	NaN	-6.4702	26.839	-1.3578	-180.32	21.314	5.5837	40.892	-740.8	1171.8	-23.544	835.74	1156.4	35.167	32.43	0	0	9.4636	3.5628	-26.414	-22.655	-4.1297	2.0211	26.28	21.873	5.3339	5.5839	-0.13395	-0.78158	1577.9
3.53	354	60	NaN	-6.4612	26.846	-1.3601	-180.35	21.318	5.5857	40.912	-740.8	1171.8	-23.497	835.82	1156.4	35.983	31.735	0	0	9.3998	3.4995	-26.432	-22.673	-4.1218	1.9881	26.286	21.877	5.2779	5.4876	-0.14522	-0.79563	1578
3.54	355	60	NaN	-6.4324	26.845	-1.3112	-180.4	21.367	5.6183	40.791	-740.84	1171.8	-23.317	835.94	1156.4	35.905	33.854	0	0	8.9366	3.0404	-26.454	-22.696	-4.1041	1.9233	26.287	21.926	4.8324	4.9636	-0.16783	-0.76944	1578.2
3.55	356	60	NaN	-6.4206	26.851	-1.2947	-180.45	21.406	5.6131	40.78	-740.85	1171.8	-23.255	836.08	1156.4	35.432	31.478	0	0	8.4734	2.5812	-26.477	-22.718	-4.0953	1.8727	26.291	21.965	4.3781	4.4539	-0.186	-0.75311	1578.3
3.56	357	60	NaN	-6.4166	26.846	-1.2951	-180.49	21.435	5.6381	40.802	-740.85	1171.8	-23.143	836.17	1156.4	35.143	32.96	0	0	8.0102	2.1221	-26.5	-22.741	-4.0946	1.8314	26.286	21.995	3.9156	3.9535	-0.21377	-0.74616	1578.4
3.57	358	60	NaN	-6.4177	26.834	-1.282	-180.52	21.473	5.6457	40.787	-740.85	1171.8	-23.085	836.28	1156.4	34.969	32.684	0	0	7.547	1.6629	-26.523	-22.764	-4.0986	1.7991	26.275	22.033	3.4484	3.462	-0.24801	-0.73062	1578.5
3.58	359	60	NaN	-6.4254	26.821	-1.2681	-180.54	21.515	5.6382	40.775	-740.85	1171.8	-23.08	836.38	1156.4	35.269	31.532	0	0	7.0838	1.2038	-26.546	-22.787	-4.107	1.7783	26.261	22.074	2.9768	2.982	-0.28403	-0.71286	1578.6
3.59	360	60	NaN	-6.4389	26.808	-1.2718	-180.55	21.548	5.6286	40.813	-740.84	1171.7	-23.105	836.44	1156.4	35.987	31.966	0	0	6.6206	0.74462	-26.568	-22.809	-4.1183	1.7704	26.25	22.106	2.5023	2.5151	-0.31834	-0.70323	1578.7
3.6	361	60	NaN	-6.4452	26.794	-1.2594	-180.55	21.589	5.5826	40.772	-740.83	1171.7	-23.233	836.46	1156.4	34.963	31.304	0	0	6.1574	0.28547	-26.591	-22.832	-4.1215	1.7699	26.237	22.146	2.0359	2.0554	-0.35381	-0.68649	1578.7
3.61	362	60	NaN	-6.4741	26.765	-1.2757	-180.54	21.645	5.5478	40.816	-740.82	1171.7	-23.36	836.52	1156.4	37.17	31.993	0	0	5.6942	-0.17368	-26.614	-22.855	-4.1442	1.7882	26.211	22.199	1.55	1.6145	-0.40251	-0.65581	1578.7
3.62	363	60	NaN	-6.4904	26.757	-1.2866	-180.53	21.671	5.5361	40.852	-740.8	1171.7	-23.418	836.53	1156.5	34.95	33.308	0	0	5.231	-0.63283	-26.637	-22.878	-4.1571	1.8036	26.205	22.224	1.0739	1.1707	-0.4318	-0.65394	1578.7
3.63	364	60	NaN	-6.516	26.738	-1.2832	-180.51	21.692	5.5071	40.822	-740.8	1171.7	-23.52	836.59	1156.5	34.994	33.931	0	0	4.7679	-1.092	-26.659	-22.9	-4.1802	1.8222	26.187	22.244	0.58766	0.73026	-0.47277	-0.65679	1578.8
3.64	365	60	NaN	-6.5485	26.706	-1.281	-180.49	21.719	5.4716	40.775	-740.8	1171.7	-23.64	836.68	1156.5	36.028	32.027	0	0	4.3047	-1.5511	-26.682	-22.923	-4.2102	1.8468	26.157	22.269	0.094471	0.2957	-0.52553	-0.6545	1578.9
3.65	366	60	NaN	-6.5621	26.693	-1.308	-180.47	21.742	5.4819	40.827	-740.77	1171.6	-23.64	836.72	1156.6	33.053	31.37	0	0	3.8415	-2.0103	-26.705	-22.946	-4.2219	1.8736	26.146	22.289	-0.38044	-0.13663	-0.55931	-0.65731	1578.9
3.66	367	60	NaN	-6.5745	26.683	-1.3115	-180.45	21.75	5.4631	40.782	-740.76	1171.6	-23.706	836.76	1156.6	34.769	32.77	0	0	3.3783	-2.4694	-26.728	-22.969	-4.2336	1.8949	26.136	22.296	-0.8553	-0.57448	-0.59118	-0.67216	1578.9
3.67	368	60	NaN	-6.594	26.675	-1.337	-180.42	21.749	5.4962	40.783	-740.73	1171.6	-23.64	836.84	1156.6	34.028	33.663	0	0	2.9151	-2.9286	-26.75	-22.991	-4.2555	1.9223	26.129	22.296	-1.3404	-1.0063	-0.62168	-0.69584	1579
3.68	369	60	NaN	-6.5979	26.665	-1.3412	-180.4	21.75	5.5131	40.753	-740.73	1171.6	-23.604	836.86	1156.6	35.47	33.863	0	0	2.4519	-3.3877	-26.773	-23.014	-4.2618	1.9351	26.119	22.296	-1.8099	-1.4526	-0.654	-0.71773	1579
3.69	370	60	NaN	-6.5907	26.66	-1.3447	-180.38	21.747	5.4989	40.709	-740.74	1171.6	-23.648	836.91	1156.6	35.538	32.211	0	0	1.9887	-3.8469	-26.796	-23.037	-4.2547	1.9527	26.115	22.293	-2.266	-1.8942	-0.68116	-0.74397	1579
3.7	371	60	NaN	-6.5826	26.666	-1.3616	-180.36	21.736	5.4791	40.668	-740.72	1171.6	-23.708	837	1156.6	36.123	30.75	0	0	1.5255	-4.306	-26.819	-23.06	-4.246	1.9808	26.12	22.282	-2.7205	-2.3253	-0.69872	-0.77809	1579.1
3.71	372	60	NaN	-6.5777	26.675	-1.3574	-180.35	21.726	5.5271	40.6	-740.72	1171.6	-23.562	837.03	1156.6	34.135	32.772	0	0	1.0623	-4.7652	-26.841	-23.082	-4.249	1.9759	26.128	22.273	-3.1867	-2.7893	-0.71288	-0.80955	1579.1
3.72	373	60	NaN	-6.5656	26.691	-1.3683	-180.34	21.743	5.4997	40.578	-740.68	1171.6	-23.63	837.03	1156.6	32.983	31.718	0	0	0.59914	-5.2243	-26.864	-23.105	-4.2351	1.9867	26.145	22.289	-3.636	-3.2377	-0.71934	-0.81595	1579.1
3.73	374	60	NaN	-6.5542	26.698	-1.3799	-180.34	21.747	5.5221	40.577	-740.68	1171.6	-23.542	837.04	1156.6	36.595	34.015	0	0	0.21423	-5.6059	-26.799	-23.04	-4.2269	1.9884	26.152	22.293	-4.0127	-3.6174	-0.64731	-0.74671	1579.1
3.74	375	60	NaN	-6.5428	26.71	-1.3864	-180.34	21.744	5.5269	40.571	-740.67	1171.7	-23.498	837.07	1156.6	36.341	33.034	0	0	-0.1618	-5.9786	-26.724	-22.965	-4.2174	1.9836	26.163	22.291	-4.3792	-3.995	-0.56107	-0.67372	1579.1
3.75	376	60	NaN	-6.5297	26.725	-1.3874	-180.35	21.747	5.5037	40.561	-740.64	1171.7	-23.527	837.1	1156.6	34.323	31.062	0	0	-0.53784	-6.3514	-26.649	-22.89	-4.2036	1.9782	26.177	22.294	-4.7415	-4.3732	-0.47146	-0.59513	1579.1
3.76	377	60	NaN	-6.515	26.734	-1.3828	-180.35	21.759	5.4845	40.556	-740.64	1171.7	-23.542	837.09	1156.6	36.609	32.739	0	0	1.6543	-4.1784	-26.586	-22.827	-4.1885	1.9742	26.185	22.307	-2.5342	-2.2042	-0.4008	-0.52012	1579.1
3.77	378	60	NaN	-6.5069	26.733	-1.3551	-180.37	21.731	5.5197	40.487	-740.67	1171.7	-23.411	837.17	1156.5	36.591	33.011	0	0	2.752	-3.0902	-26.521	-22.762	-4.1878	1.9447	26.183	22.281	-1.4358	-1.1456	-0.33865	-0.48163	1579.2
3.78	379	60	NaN	-6.4998	26.751	-1.369	-180.38	21.759	5.4949	40.543	-740.6	1171.7	-23.454	837.12	1156.5	34.636	32.651	0	0	-1.881	-7.6828	-26.437	-22.678	-4.1769	1.9431	26.201	22.309	-6.058	-5.7397	-0.23618	-0.36936	1579.1
3.79	380	60	NaN	-6.4961	26.759	-1.3564	-180.39	21.769	5.4927	40.534	-740.59	1171.7	-23.431	837.11	1156.5	33.653	32.586	0	0	-3.3122	-9.1015	-26.397	-22.638	-4.1744	1.9328	26.208	22.319	-7.4866	-7.1688	-0.1887	-0.31899	1579.1
3.8	381	60	NaN	-6.4883	26.757	-1.34	-180.4	21.777	5.4795	40.531	-740.58	1171.7	-23.418	837.11	1156.5	37.073	35.386	0	0	-3.2714	-9.061	-26.377	-22.618	-4.1672	1.9162	26.206	22.328	-7.4385	-7.1449	-0.17089	-0.29024	1579.1
3.81	382	60	NaN	-6.4775	26.75	-1.3303	-180.42	21.798	5.4547	40.565	-740.57	1171.7	-23.419	837.1	1156.5	36.135	31.927	0	0	3.2698	-2.577	-26.346	-22.587	-4.1551	1.9	26.199	22.348	-0.88534	-0.677	-0.14679	-0.23892	1579
3.82	383	60	NaN	-6.4759	26.739	-1.3078	-180.43	21.819	5.4747	40.562	-740.56	1171.7	-23.295	837.04	1156.5	33.998	32.208	0	0	11.13	5.2143	-26.302	-22.543	-4.158	1.8879	26.189	22.369	6.9717	7.1022	-0.11244	-0.17378	1579
3.83	384	60	NaN	-6.4753	26.74	-1.3028	-180.44	21.786	5.5045	40.557	-740.55	1171.7	-23.178	837.11	1156.5	34.484	32.697	0	0	14.9	8.9516	-26.219	-22.46	-4.1619	1.8727	26.189	22.337	10.738	10.824	-0.029784	-0.12316	1579
3.84	385	60	NaN	-6.4766	26.726	-1.2872	-180.43	21.824	5.4342	40.55	-740.53	1171.7	-23.309	837.02	1156.5	35.395	33.965	0	0	16.191	10.231	-26.197	-22.438	-4.1586	1.884	26.176	22.374	12.032	12.115	-0.021075	-0.064388	1578.9
3.85	386	60	NaN	-6.4792	26.703	-1.2732	-180.44	21.828	5.4194	40.552	-740.52	1171.7	-23.262	837.01	1156.5	35.276	33.669	0	0	16.029	10.071	-26.209	-22.45	-4.1628	1.8771	26.154	22.377	11.866	11.948	-0.054616	-0.07262	1578.9
3.86	387	60	NaN	-6.4837	26.689	-1.2755	-180.44	21.826	5.4255	40.583	-740.51	1171.7	-23.178	837.01	1156.5	35.459	30.271	0	0	15.527	9.5732	-26.208	-22.449	-4.1691	1.8698	26.141	22.375	11.358	11.443	-0.067803	-0.074882	1578.9
3.87	388	60	NaN	-6.4893	26.689	-1.2903	-180.44	21.855	5.3982	40.626	-740.47	1171.6	-23.221	836.94	1156.6	35.37	32.606	0	0	15.023	9.074	-26.21	-22.451	-4.1714	1.881	26.141	22.402	10.852	10.955	-0.068726	-0.048176	1578.8
3.88	389	60	NaN	-6.491	26.667	-1.2626	-180.44	21.843	5.4274	40.554	-740.48	1171.6	-23.046	836.95	1156.5	34.827	32.466	0	0	14.518	8.5731	-26.212	-22.453	-4.1821	1.8687	26.119	22.392	10.336	10.442	-0.092918	-0.061599	1578.8
3.89	390	60	NaN	-6.5045	26.66	-1.266	-180.43	21.874	5.3926	40.551	-740.49	1171.6	-23.128	836.91	1156.6	35.36	30.42	0	0	14.123	8.1812	-26.219	-22.46	-4.1927	1.8832	26.114	22.42	9.93	10.064	-0.10497	-0.039586	1578.8
3.9	391	60	NaN	-6.5093	26.653	-1.2814	-180.43	21.879	5.4138	40.582	-740.48	1171.6	-23.051	836.92	1156.6	34.536	32.389	0	0	13.81	7.8711	-26.228	-22.469	-4.1993	1.8848	26.107	22.424	9.6105	9.7558	-0.12089	-0.045184	1578.8
3.91	392	60	NaN	-6.515	26.65	-1.2911	-180.41	21.898	5.4357	40.583	-740.48	1171.6	-23.005	836.89	1156.6	34.152	33.03	0	0	13.573	7.6359	-26.239	-22.48	-4.2065	1.8963	26.107	22.441	9.3661	9.5322	-0.13244	-0.039444	1578.7
3.92	393	60	NaN	-6.5236	26.651	-1.2932	-180.39	21.925	5.4411	40.555	-740.49	1171.6	-23.029	836.86	1156.7	37.138	33.033	0	0	13.424	7.4888	-26.246	-22.487	-4.2152	1.9174	26.11	22.466	9.209	9.4062	-0.13569	-0.020725	1578.7
3.93	394	60	NaN	-6.5296	26.65	-1.2971	-180.38	21.924	5.4514	40.544	-740.52	1171.6	-23.017	836.87	1156.7	35.374	33.686	0	0	13.373	7.4381	-26.246	-22.487	-4.2221	1.9287	26.108	22.465	9.1509	9.3668	-0.13824	-0.021905	1578.7
3.94	395	60	NaN	-6.5273	26.655	-1.296	-180.38	21.937	5.483	40.527	-740.52	1171.6	-22.946	836.85	1156.7	37.332	32.05	0	0	13.08	7.1472	-26.255	-22.496	-4.2229	1.9268	26.114	22.478	8.8567	9.0741	-0.14125	-0.018414	1578.7
3.95	396	60	NaN	-6.5322	26.664	-1.3106	-180.37	21.953	5.5373	40.53	-740.57	1171.6	-22.821	836.88	1156.7	36.762	32.688	0	0	12.741	6.8111	-26.263	-22.504	-4.2324	1.9348	26.124	22.493	8.5081	8.7459	-0.1391	-0.011262	1578.8
3.96	397	60	NaN	-6.5358	26.673	-1.3177	-180.36	21.973	5.56	40.525	-740.61	1171.5	-22.775	836.85	1156.7	35.691	32.886	0	0	12.357	6.4307	-26.268	-22.509	-4.2379	1.9419	26.134	22.512	8.1189	8.3726	-0.1344	0.0029572	1578.8
3.97	398	60	NaN	-6.536	26.688	-1.3297	-180.35	21.981	5.5572	40.535	-740.65	1171.5	-22.773	836.86	1156.7	34.416	33.14	0	0	11.586	5.6664	-26.271	-22.512	-4.2379	1.9437	26.149	22.52	7.3478	7.6101	-0.12161	0.0084721	1578.8
3.98	399	60	NaN	-6.5358	26.709	-1.352	-180.36	21.977	5.5316	40.567	-740.69	1171.5	-22.811	836.9	1156.7	34.617	32.165	0	0	10.3	4.3924	-26.27	-22.511	-4.2352	1.9447	26.17	22.516	6.0653	6.337	-0.099415	0.0049454	1578.9
3.99	400	60	NaN	-6.5436	26.723	-1.3662	-180.35	21.988	5.4616	40.585	-740.74	1171.5	-22.999	836.89	1156.7	36.387	32.435	0	0	9.9363	4.0314	-26.271	-22.512	-4.2357	1.9598	26.186	22.525	5.7006	5.9912	-0.08452	0.013301	1579
4	401	60	NaN	-6.5397	26.752	-1.3716	-180.37	21.965	5.5089	40.594	-740.75	1171.6	-22.822	836.94	1156.7	35.539	32.474	0	0	9.697	3.7942	-26.274	-22.515	-4.2379	1.9339	26.213	22.504	5.4591	5.7281	-0.060882	-0.010909	1579
4.01	402	60	NaN	-6.5305	26.78	-1.365	-180.39	21.943	5.4871	40.573	-740.81	1171.6	-22.8	836.97	1156.7	37.869	33.37	0	0	9.4456	3.5449	-26.281	-22.523	-4.2304	1.9059	26.24	22.483	5.2152	5.4508	-0.041495	-0.039119	1579.1
4.02	403	60	NaN	-6.5253	26.805	-1.3557	-180.43	21.925	5.4735	40.548	-740.87	1171.6	-22.754	836.99	1156.7	34.734	33.494	0	0	8.5758	2.6827	-26.287	-22.528	-4.2279	1.8691	26.263	22.466	4.3479	4.5518	-0.023594	-0.061721	1579.2
4.03	404	60	NaN	-6.5199	26.825	-1.3485	-180.45	21.921	5.4423	40.538	-740.91	1171.6	-22.779	836.99	1156.7	35.853	32.308	0	0	7.671	1.7858	-26.294	-22.535	-4.222	1.8438	26.284	22.462	3.449	3.6297	-0.0098889	-0.073075	1579.2
4.04	405	60	NaN	-6.5087	26.843	-1.3451	-180.46	21.929	5.3601	40.546	-740.95	1171.6	-22.972	836.94	1156.7	36.422	31.007	0	0	7.3435	1.4612	-26.308	-22.549	-4.2036	1.8431	26.303	22.47	3.1399	3.3042	-0.005002	-0.079284	1579.2
4.05	406	60	NaN	-6.5062	26.856	-1.3458	-180.5	21.905	5.364	40.55	-741	1171.6	-22.894	837	1156.7	35.991	31.02	0	0	7.1252	1.2448	-26.32	-22.561	-4.2039	1.8021	26.316	22.446	2.9213	3.0469	-0.0041854	-0.11495	1579.3
4.06	407	60	NaN	-6.4944	26.877	-1.3401	-180.55	21.878	5.3642	40.553	-741.05	1171.6	-22.805	837.04	1156.7	35.379	31.961	0	0	7.1982	1.3172	-26.326	-22.567	-4.1953	1.7505	26.336	22.419	3.003	3.0677	0.010205	-0.14733	1579.4
4.07	408	60	NaN	-6.4957	26.892	-1.3552	-180.58	21.862	5.3508	40.635	-741.08	1171.6	-22.793	837.06	1156.7	36.103	31.447	0	0	7.0771	1.1972	-26.332	-22.573	-4.1942	1.7219	26.35	22.404	2.883	2.919	0.01848	-0.16918	1579.5
4.08	409	60	NaN	-6.4876	26.901	-1.3468	-180.61	21.861	5.3517	40.656	-741.11	1171.6	-22.759	837.08	1156.7	36.527	32.693	0	0	6.9166	1.038	-26.337	-22.578	-4.1866	1.6881	26.36	22.402	2.73	2.7261	0.022423	-0.1767	1579.5
4.09	410	60	NaN	-6.4684	26.907	-1.3106	-180.65	21.867	5.3668	40.595	-741.14	1171.6	-22.69	837.11	1156.7	34.588	33.951	0	0	6.9421	1.0633	-26.34	-22.581	-4.1722	1.6471	26.366	22.407	2.7699	2.7104	0.026504	-0.17332	1579.6
4.1	411	60	NaN	-6.4612	26.912	-1.2887	-180.67	21.868	5.3667	40.573	-741.14	1171.6	-22.677	837.15	1156.7	34.253	32.142	0	0	6.9899	1.1107	-26.342	-22.583	-4.1663	1.6271	26.371	22.409	2.8236	2.7378	0.029121	-0.17425	1579.6
4.11	412	60	NaN	-6.4561	26.928	-1.2937	-180.68	21.881	5.3712	40.642	-741.09	1171.6	-22.686	837.2	1156.7	36.554	34.476	0	0	7.0647	1.1849	-26.345	-22.586	-4.1584	1.6213	26.389	22.421	2.9064	2.8061	0.044167	-0.16509	1579.6
4.12	413	60	NaN	-6.4448	26.924	-1.2886	-180.7	21.884	5.4552	40.7	-741.07	1171.6	-22.468	837.31	1156.7	35.761	32.571	0	0	7.3659	1.4834	-26.343	-22.584	-4.1531	1.589	26.385	22.422	3.2129	3.0725	0.041772	-0.16172	1579.7
4.13	414	60	NaN	-6.442	26.918	-1.2899	-180.71	21.916	5.4691	40.756	-741.05	1171.5	-22.459	837.32	1156.7	33.548	32.501	0	0	7.6836	1.7984	-26.341	-22.582	-4.1484	1.5835	26.381	22.453	3.5352	3.3819	0.040204	-0.1289	1579.7
4.14	415	60	NaN	-6.4436	26.915	-1.2947	-180.71	21.955	5.4655	40.8	-741.01	1171.5	-22.494	837.31	1156.8	35.323	31.779	0	0	8.1297	2.2406	-26.335	-22.576	-4.1472	1.5854	26.38	22.49	3.9826	3.8259	0.044877	-0.086209	1579.7
4.15	416	60	NaN	-6.445	26.91	-1.2972	-180.72	21.979	5.4939	40.825	-740.96	1171.5	-22.415	837.39	1156.8	35.946	31.891	0	0	8.3516	2.4605	-26.331	-22.573	-4.1506	1.5725	26.377	22.513	4.2011	4.033	0.045406	-0.059993	1579.7
4.16	417	60	NaN	-6.4516	26.901	-1.2974	-180.73	22.02	5.464	40.838	-740.91	1171.4	-22.487	837.5	1156.8	35.142	31.838	0	0	8.3988	2.5073	-26.33	-22.571	-4.1541	1.5647	26.37	22.551	4.2446	4.072	0.04011	-0.020345	1579.7
4.17	418	60	NaN	-6.4507	26.896	-1.2912	-180.74	22.052	5.5175	40.825	-740.88	1171.4	-22.317	837.54	1156.8	35.225	30.982	0	0	8.6007	2.7074	-26.32	-22.561	-4.1599	1.5463	26.366	22.582	4.4408	4.2537	0.045808	0.020393	1579.8
4.18	419	60	NaN	-6.4483	26.893	-1.2948	-180.75	22.077	5.5475	40.833	-740.83	1171.4	-22.211	837.6	1156.8	33.922	32.332	0	0	8.7674	2.8727	-26.313	-22.554	-4.1611	1.5399	26.363	22.606	4.6063	4.4125	0.050392	0.052365	1579.8
4.19	420	60	NaN	-6.4462	26.891	-1.2975	-180.75	22.102	5.5553	40.824	-740.78	1171.4	-22.161	837.65	1156.8	34.131	32.741	0	0	8.8915	2.9957	-26.308	-22.549	-4.1611	1.535	26.363	22.631	4.7304	4.5307	0.055064	0.081976	1579.8
4.2	421	60	NaN	-6.4487	26.887	-1.3044	-180.75	22.132	5.5648	40.807	-740.72	1171.4	-22.088	837.73	1156.8	36.294	33.188	0	0	9.3106	3.4111	-26.313	-22.554	-4.1669	1.5361	26.36	22.659	5.1436	4.9472	0.04752	0.1055	1579.8
4.21	422	60	NaN	-6.459	26.877	-1.3239	-180.73	22.167	5.5926	40.807	-740.65	1171.3	-21.939	837.88	1156.8	35.565	32.92	0	0	9.7624	3.859	-26.319	-22.56	-4.1827	1.5512	26.352	22.693	5.5797	5.4102	0.032154	0.13229	1579.8
4.22	423	60	NaN	-6.4636	26.871	-1.3243	-180.72	22.193	5.5451	40.755	-740.65	1171.3	-22.019	837.9	1156.9	34.846	32.714	0	0	9.2142	3.3156	-26.329	-22.57	-4.1864	1.5549	26.346	22.718	5.0278	4.8704	0.01768	0.14794	1579.9
4.23	424	60	NaN	-6.4701	26.877	-1.3478	-180.71	22.209	5.5304	40.754	-740.6	1171.3	-21.981	837.98	1156.9	35.204	32.739	0	0	8.6174	2.724	-26.338	-22.579	-4.1943	1.5653	26.353	22.733	4.4231	4.2893	0.014902	0.15377	1579.9
4.24	425	60	NaN	-6.4708	26.884	-1.3573	-180.7	22.22	5.5372	40.737	-740.56	1171.3	-21.89	838.04	1156.9	34.926	33.964	0	0	8.0206	2.1324	-26.348	-22.589	-4.1989	1.5671	26.36	22.744	3.8217	3.6995	0.011924	0.15466	1579.9
4.25	426	60	NaN	-6.4692	26.893	-1.3644	-180.69	22.224	5.5294	40.708	-740.52	1171.3	-21.842	838.1	1156.9	36.186	32.745	0	0	7.4238	1.5408	-26.357	-22.598	-4.2001	1.5787	26.369	22.748	3.2236	3.1195	0.012054	0.14968	1579.9
4.26	427	60	NaN	-6.4683	26.905	-1.3724	-180.67	22.226	5.4971	40.673	-740.48	1171.3	-21.856	838.16	1156.9	34.56	33.517	0	0	6.827	0.94919	-26.367	-22.608	-4.2	1.6016	26.382	22.749	2.627	2.5508	0.014916	0.14141	1579.9
4.27	428	60	NaN	-6.4678	26.913	-1.3653	-180.66	22.231	5.4706	40.624	-740.48	1171.3	-21.85	838.2	1156.9	35.656	35.146	0	0	6.2302	0.3576	-26.376	-22.617	-4.2016	1.6092	26.389	22.755	2.0286	1.9668	0.012756	0.13738	1580
4.28	429	60	NaN	-6.4698	26.921	-1.3819	-180.64	22.237	5.4488	40.651	-740.44	1171.3	-21.833	838.22	1156.9	36.683	32.363	0	0	5.6334	-0.23399	-26.386	-22.627	-4.2033	1.6235	26.398	22.761	1.4301	1.3895	0.012278	0.13375	1580
4.29	430	60	NaN	-6.4736	26.931	-1.388	-180.64	22.241	5.4296	40.655	-740.41	1171.3	-21.787	838.27	1156.9	36.178	33.793	0	0	5.0366	-0.82559	-26.395	-22.636	-4.2085	1.6272	26.407	22.765	0.82807	0.80165	0.011754	0.12811	1580
4.3	431	60	NaN	-6.474	26.934	-1.3816	-180.61	22.238	5.415	40.639	-740.39	1171.3	-21.734	838.33	1156.9	34.764	31.107	0	0	4.4398	-1.4172	-26.405	-22.646	-4.2115	1.6521	26.409	22.763	0.22829	0.23495	0.0044974	0.11664	1580
4.31	432	60	NaN	-6.4706	26.935	-1.3643	-180.57	22.252	5.386	40.621	-740.36	1171.3	-21.722	838.34	1156.9	33.749	31.982	0	0	3.843	-2.0088	-26.414	-22.655	-4.2092	1.6947	26.41	22.777	-0.36621	-0.3141	-0.0040536	0.12158	1580
4.32	433	60	NaN	-6.4656	26.941	-1.3471	-180.52	22.285	5.3512	40.633	-740.31	1171.3	-21.739	838.3	1156.9	33.587	32.308	0	0	3.2462	-2.6004	-26.424	-22.665	-4.203	1.741	26.416	22.81	-0.95677	-0.8594	-0.0080028	0.14554	1579.9
4.33	434	60	NaN	-6.4632	26.945	-1.3626	-180.47	22.251	5.4242	40.749	-740.27	1171.3	-21.555	838.35	1156.8	35.45	31.105	0	0	2.6494	-3.1919	-26.433	-22.674	-4.2031	1.7905	26.419	22.777	-1.5537	-1.4015	-0.014765	0.10305	1579.9
4.34	435	60	NaN	-6.446	26.935	-1.3184	-180.44	22.305	5.3953	40.723	-740.25	1171.4	-21.547	838.32	1156.9	35.9	33.208	0	0	2.0526	-3.7835	-26.443	-22.684	-4.187	1.8231	26.41	22.83	-2.1344	-1.9604	-0.032379	0.14634	1579.9
4.35	436	60	NaN	-6.4316	26.927	-1.2916	-180.42	22.315	5.3966	40.701	-740.25	1171.4	-21.497	838.32	1156.9	35.427	32.331	0	0	1.4558	-4.3751	-26.452	-22.693	-4.1752	1.8403	26.402	22.84	-2.7194	-2.5348	-0.050423	0.14678	1579.9
4.36	437	60	NaN	-6.4228	26.923	-1.2689	-180.39	22.325	5.3756	40.708	-740.23	1171.4	-21.513	838.33	1156.9	35.12	33.119	0	0	0.859	-4.9667	-26.462	-22.703	-4.1656	1.8661	26.398	22.85	-3.3066	-3.1006	-0.063872	0.1467	1579.9
4.37	438	60	NaN	-6.4194	26.921	-1.2526	-180.36	22.35	5.3412	40.758	-740.19	1171.4	-21.557	838.33	1156.9	35.286	31.818	0	0	0.2622	-5.5583	-26.471	-22.712	-4.1587	1.9004	26.397	22.874	-3.8965	-3.6579	-0.074373	0.16132	1579.8
4.38	439	60	NaN	-6.4177	26.915	-1.2531	-180.34	22.37	5.3526	40.844	-740.17	1171.4	-21.479	838.32	1157	35.746	33.56	0	0	-0.3346	-6.1499	-26.481	-22.722	-4.1567	1.9247	26.393	22.892	-4.4913	-4.2252	-0.08793	0.17014	1579.8
4.39	440	60	NaN	-6.3993	26.911	-1.1944	-180.3	22.348	5.3741	40.779	-740.18	1171.4	-21.374	838.41	1157	35.969	32.619	0	0	-0.9314	-6.7415	-26.49	-22.731	-4.1446	1.9549	26.388	22.87	-5.076	-4.7866	-0.10195	0.13834	1579.9
4.4	441	60	NaN	-6.3138	26.859	-1.1527	-180.27	22.351	5.3981	40.837	-740.26	1171.3	-21.305	838.45	1157	34.359	32.483	0	0	-1.5282	-7.3331	-26.5	-22.741	-4.0597	1.9839	26.339	22.87	-5.5879	-5.3492	-0.16057	0.12942	1580
4.41	442	60	NaN	-6.2795	26.845	-1.1388	-180.25	22.378	5.385	40.878	-740.28	1171.3	-21.368	838.44	1157	36.142	33.975	0	0	-2.125	-7.9247	-26.509	-22.75	-4.0216	2.0123	26.327	22.895	-6.1466	-5.9124	-0.18204	0.1445	1580
4.42	443	60	NaN	-6.2805	26.851	-1.1231	-180.23	22.399	5.3602	40.853	-740.27	1171.3	-21.472	838.46	1157.1	37.256	32.921	0	0	-2.7218	-8.5163	-26.519	-22.76	-4.0197	2.0292	26.335	22.915	-6.7415	-6.4871	-0.18429	0.15552	1580
4.43	444	60	NaN	-6.2863	26.856	-1.1	-180.23	22.407	5.3606	40.807	-740.29	1171.3	-21.507	838.52	1157.1	35.782	33.11	0	0	-3.3186	-9.1079	-26.528	-22.769	-4.0261	2.026	26.34	22.922	-7.3447	-7.0819	-0.18803	0.15299	1580.1
4.44	445	60	NaN	-6.2975	26.875	-1.1213	-180.26	22.437	5.4119	40.898	-740.26	1171.3	-21.412	838.52	1157.1	34.925	31.832	0	0	-3.9154	-9.6995	-26.538	-22.779	-4.0374	2.0031	26.361	22.951	-7.9528	-7.6964	-0.17718	0.17199	1580.1
4.45	446	60	NaN	-6.2989	26.88	-1.0801	-180.28	22.462	5.4127	40.775	-740.3	1171.3	-21.456	838.53	1157.1	36.868	31.506	0	0	-4.5122	-10.291	-26.547	-22.788	-4.0417	1.9818	26.367	22.975	-8.5539	-8.3093	-0.18039	0.18676	1580.1
4.46	447	60	NaN	-6.3134	26.894	-1.0966	-180.26	22.481	5.3494	40.794	-740.28	1171.3	-21.718	838.57	1157.1	35.437	31.873	0	0	-5.109	-10.883	-26.557	-22.798	-4.0461	2.0043	26.38	22.995	-9.1551	-8.8783	-0.17671	0.19679	1580.2
4.47	448	60	NaN	-6.3295	26.905	-1.1089	-180.28	22.495	5.3273	40.819	-740.28	1171.3	-21.836	838.62	1157.1	34.09	31.981	0	0	-5.7058	-11.474	-26.566	-22.807	-4.0571	1.9921	26.391	23.009	-9.7628	-9.4822	-0.17569	0.20144	1580.2
4.48	449	60	NaN	-6.3439	26.911	-1.1193	-180.34	22.499	5.3442	40.858	-740.3	1171.3	-21.808	838.69	1157.1	35.199	33.296	0	0	-6.3026	-12.066	-26.576	-22.817	-4.0711	1.9314	26.398	23.012	-10.374	-10.134	-0.17768	0.19496	1580.3
4.49	450	60	NaN	-6.3561	26.92	-1.1453	-180.42	22.493	5.3469	40.937	-740.3	1171.3	-21.802	838.78	1157.1	34.741	33.528	0	0	-6.8994	-12.657	-26.585	-22.826	-4.0809	1.8507	26.406	23.006	-10.98	-10.807	-0.17935	0.17966	1580.4
4.5	451	60	NaN	-6.3587	26.924	-1.1141	-180.48	22.525	5.3262	40.843	-740.33	1171.3	-21.864	838.77	1157.1	36.465	32.155	0	0	-7.4962	-13.249	-26.595	-22.836	-4.0846	1.795	26.411	23.038	-11.581	-11.454	-0.18397	0.20203	1580.4
4.51	452	60	NaN	-6.3722	26.936	-1.1505	-180.53	22.525	5.3596	40.933	-740.31	1171.3	-21.774	838.83	1157.1	36.806	31.659	0	0	-8.093	-13.841	-26.604	-22.846	-4.0982	1.7472	26.423	23.038	-12.191	-12.093	-0.18147	0.19238	1580.5
4.52	453	60	NaN	-6.3722	26.936	-1.1424	-180.58	22.532	5.3703	40.905	-740.34	1171.3	-21.732	838.87	1157.1	34.104	32.915	0	0	-8.6898	-14.432	-26.614	-22.855	-4.1009	1.6937	26.422	23.045	-12.791	-12.739	-0.19147	0.19014	1580.5
4.53	454	60	NaN	-6.365	26.929	-1.1347	-180.67	22.528	5.4373	40.909	-740.38	1171.3	-21.501	838.97	1157.1	34.41	32.336	0	0	-9.2866	-15.024	-26.623	-22.865	-4.1021	1.5915	26.416	23.042	-13.389	-13.432	-0.20768	0.17702	1580.6
4.54	455	60	NaN	-6.3559	26.921	-1.1376	-180.78	22.516	5.5387	40.962	-740.42	1171.3	-21.16	839.08	1157.1	35.041	32.612	0	0	-9.8834	-15.615	-26.633	-22.874	-4.1036	1.4749	26.407	23.029	-13.987	-14.14	-0.22594	0.15502	1580.8
4.55	456	60	NaN	-6.3446	26.908	-1.1094	-180.8	22.523	5.5403	40.903	-740.46	1171.3	-21.134	839.1	1157.2	35.251	34.281	0	0	-10.48	-16.207	-26.642	-22.884	-4.0955	1.4509	26.395	23.036	-14.576	-14.756	-0.24723	0.15222	1580.8
4.56	457	60	NaN	-6.3317	26.907	-1.1222	-180.8	22.531	5.5365	40.955	-740.46	1171.3	-21.147	839.09	1157.2	36.059	32.054	0	0	-11.077	-16.799	-26.652	-22.893	-4.0802	1.453	26.395	23.044	-15.157	-15.346	-0.25737	0.1505	1580.8
4.57	458	60	NaN	-6.3105	26.904	-1.1238	-180.82	22.513	5.5392	40.957	-740.46	1171.3	-21.093	839.17	1157.2	36.173	33.998	0	0	-11.674	-17.39	-26.661	-22.903	-4.061	1.4329	26.391	23.025	-15.735	-15.957	-0.27023	0.12282	1580.9
4.58	459	60	NaN	-6.2878	26.898	-1.1327	-180.82	22.511	5.5149	40.996	-740.47	1171.3	-21.092	839.22	1157.2	35.079	34.854	0	0	-12.271	-17.982	-26.671	-22.912	-4.0371	1.4262	26.386	23.023	-16.308	-16.556	-0.28475	0.11047	1581
4.59	460	60	NaN	-6.264	26.895	-1.134	-180.83	22.507	5.5026	41.017	-740.49	1171.3	-21.046	839.26	1157.2	35.519	33.628	0	0	-12.867	-18.573	-26.68	-22.922	-4.0142	1.4243	26.384	23.018	-16.882	-17.149	-0.29696	0.096883	1581
4.6	461	60	NaN	-6.2412	26.898	-1.1205	-180.83	22.492	5.5154	40.98	-740.51	1171.4	-20.933	839.33	1157.2	34.978	33.148	0	0	-13.464	-19.165	-26.69	-22.931	-3.9969	1.4175	26.386	23.004	-17.461	-17.747	-0.30414	0.07274	1581.1
4.61	462	60	NaN	-6.2308	26.902	-1.1285	-180.82	22.519	5.4523	40.993	-740.52	1171.4	-21.074	839.3	1157.3	36.683	31.666	0	0	-14.061	-19.756	-26.7	-22.941	-3.9809	1.4272	26.391	23.03	-18.042	-18.329	-0.30864	0.089605	1581.1
4.62	463	60	NaN	-6.2221	26.904	-1.1353	-180.83	22.52	5.4704	41.012	-740.55	1171.3	-20.984	839.3	1157.3	36.837	30.609	0	0	-14.658	-20.348	-26.709	-22.95	-3.9749	1.4183	26.394	23.031	-18.633	-18.93	-0.3154	0.08105	1581.1
4.63	464	60	NaN	-6.2129	26.92	-1.1259	-180.78	22.538	5.3383	40.977	-740.54	1171.4	-21.356	839.27	1157.3	36.556	31.995	0	0	-15.255	-20.94	-26.719	-22.96	-3.9534	1.4799	26.409	23.049	-19.208	-19.46	-0.30955	0.089418	1581.1
4.64	465	60	NaN	-6.2137	26.936	-1.1233	-180.78	22.551	5.3296	40.962	-740.54	1171.4	-21.36	839.25	1157.3	34.394	32.445	0	0	-15.851	-21.531	-26.728	-22.969	-3.9546	1.4797	26.425	23.062	-19.806	-20.052	-0.30281	0.09272	1581.1
4.65	466	60	NaN	-6.2215	26.95	-1.1289	-180.82	22.544	5.4308	40.972	-740.57	1171.4	-21.041	839.27	1157.3	35.264	33.077	0	0	-16.448	-22.123	-26.738	-22.979	-3.9736	1.4264	26.44	23.055	-20.422	-20.696	-0.29797	0.076236	1581.1
4.66	467	60	NaN	-6.2254	26.967	-1.1301	-180.83	22.519	5.4461	40.97	-740.61	1171.4	-20.998	839.32	1157.3	34.508	32.834	0	0	-17.045	-22.714	-26.747	-22.988	-3.9793	1.4171	26.455	23.031	-21.024	-21.297	-0.29155	0.042925	1581.2
4.67	468	60	NaN	-6.224	26.981	-1.1335	-180.82	22.541	5.4004	40.97	-740.63	1171.4	-21.155	839.25	1157.3	34.892	32.348	0	0	-17.642	-23.306	-26.757	-22.998	-3.9721	1.4309	26.47	23.052	-21.614	-21.875	-0.28668	0.054695	1581.2
4.68	469	60	NaN	-6.2375	26.998	-1.151	-180.83	22.526	5.4351	41.014	-740.67	1171.4	-21.073	839.23	1157.3	36.448	32.643	0	0	-18.239	-23.898	-26.766	-23.007	-3.987	1.4219	26.486	23.038	-22.226	-22.476	-0.28044	0.031118	1581.2
4.69	470	60	NaN	-6.2509	27.015	-1.1527	-180.82	22.528	5.4234	41.02	-740.73	1171.4	-21.144	839.19	1157.3	34.903	32.509	0	0	-18.835	-24.489	-26.776	-23.017	-3.9976	1.4289	26.503	23.04	-22.833	-23.06	-0.27236	0.023847	1581.2
4.7	471	60	NaN	-6.2592	27.03	-1.1472	-180.81	22.533	5.4013	41.01	-740.76	1171.4	-21.244	839.15	1157.3	35.707	32.789	0	0	-19.432	-25.081	-26.785	-23.026	-4.0028	1.4415	26.517	23.045	-23.435	-23.639	-0.26794	0.019363	1581.2
4.71	472	60	NaN	-6.2845	27.051	-1.1526	-180.81	22.532	5.391	41.01	-740.75	1171.5	-21.296	839.11	1157.3	36.758	30.945	0	0	-20.029	-25.672	-26.795	-23.036	-4.0261	1.4489	26.537	23.046	-24.055	-24.224	-0.2575	0.010651	1581.2
4.72	473	60	NaN	-6.3767	27.107	-1.1866	-180.81	22.544	5.3575	41.018	-740.71	1171.5	-21.418	839.04	1157.3	34.642	32.875	0	0	-20.626	-26.264	-26.804	-23.045	-4.1134	1.4516	26.592	23.06	-24.739	-24.812	-0.21213	0.014809	1581
4.73	474	60	NaN	-6.3832	27.128	-1.1825	-180.84	22.516	5.4274	41.033	-740.73	1171.5	-21.239	839	1157.3	35.096	30.02	0	0	-21.223	-26.856	-26.814	-23.055	-4.1258	1.4207	26.61	23.033	-25.348	-25.435	-0.20318	-0.021137	1581
4.74	475	60	NaN	-6.3979	27.131	-1.1947	-180.83	22.476	5.4434	41.1	-740.77	1171.5	-21.259	838.98	1157.2	36.232	31.862	0	0	-21.819	-27.447	-26.823	-23.064	-4.1374	1.4306	26.613	22.995	-25.957	-26.017	-0.21047	-0.068883	1581
4.75	476	60	NaN	-6.4065	27.133	-1.1946	-180.82	22.467	5.4291	41.135	-740.8	1171.6	-21.361	838.92	1157.2	35.895	32.466	0	0	-22.416	-28.039	-26.833	-23.074	-4.141	1.4502	26.613	22.987	-26.557	-26.589	-0.2198	-0.086824	1581
4.76	477	60	NaN	-6.4115	27.132	-1.1825	-180.77	22.475	5.3521	41.143	-740.84	1171.6	-21.664	838.81	1157.2	35.146	32.76	0	0	-23.013	-28.63	-26.842	-23.083	-4.1345	1.5061	26.612	22.996	-27.147	-27.124	-0.23056	-0.087526	1581
4.77	478	60	NaN	-6.4189	27.128	-1.1718	-180.69	22.473	5.2084	41.165	-740.88	1171.6	-22.199	838.69	1157.2	34.698	31.691	0	0	-22.808	-28.427	-26.78	-23.021	-4.1218	1.6094	26.606	22.994	-26.929	-26.817	-0.17346	-0.026723	1580.9
4.78	479	60	NaN	-6.4218	27.127	-1.1767	-180.66	22.464	5.1607	41.208	-740.9	1171.6	-22.406	838.64	1157.2	34.928	32.116	0	0	-22.393	-28.016	-26.699	-22.94	-4.1156	1.6433	26.605	22.986	-26.509	-26.373	-0.094015	0.045888	1580.9
4.79	480	60	NaN	-6.419	27.13	-1.158	-180.71	22.447	5.3057	41.195	-740.91	1171.6	-22.043	838.59	1157.2	36.018	34.352	0	0	-12.455	-18.165	-26.532	-22.773	-4.1263	1.5842	26.608	22.969	-16.581	-16.58	0.076282	0.19652	1580.8
4.8	481	60	NaN	-6.4201	27.132	-1.1491	-180.71	22.421	5.3547	41.207	-740.91	1171.6	-21.96	838.56	1157.2	36.863	31.798	0	0	-4.8581	-10.634	-26.415	-22.656	-4.1299	1.5764	26.609	22.944	-8.988	-9.0575	0.19436	0.28789	1580.8
4.81	482	60	NaN	-6.424	27.135	-1.149	-180.69	22.395	5.3558	41.251	-740.91	1171.6	-22.025	838.53	1157.1	35.633	32.774	0	0	-5.9545	-11.721	-26.442	-22.683	-4.1298	1.5992	26.611	22.918	-10.084	-10.121	0.16911	0.23516	1580.8
4.82	483	60	NaN	-6.4267	27.136	-1.1547	-180.67	22.37	5.3469	41.322	-740.92	1171.6	-22.14	838.48	1157.1	35.491	32.508	0	0	-7.2407	-12.996	-26.463	-22.704	-4.1257	1.6327	26.612	22.895	-11.366	-11.363	0.14881	0.19086	1580.7
4.83	484	60	NaN	-6.4232	27.128	-1.1611	-180.64	22.343	5.3302	41.4	-740.94	1171.6	-22.302	838.41	1157.1	35.571	33.128	0	0	-8.5917	-14.335	-26.489	-22.731	-4.1135	1.6694	26.604	22.868	-12.705	-12.666	0.11404	0.13724	1580.7
4.84	485	60	NaN	-6.4169	27.127	-1.1299	-180.63	22.327	5.3151	41.387	-740.96	1171.6	-22.451	838.32	1157.1	35.825	32.443	0	0	-9.9569	-15.688	-26.551	-22.792	-4.1022	1.688	26.601	22.852	-14.059	-14	0.050264	0.06029	1580.6
4.85	486	60	NaN	-6.4083	27.134	-1.1153	-180.61	22.327	5.3196	41.395	-740.96	1171.6	-22.519	838.24	1157.1	34.912	31.864	0	0	-11.368	-17.087	-26.586	-22.827	-4.0907	1.7084	26.608	22.853	-15.459	-15.379	0.022298	0.02604	1580.6
4.86	487	60	NaN	-6.4032	27.142	-1.1132	-180.6	22.308	5.3561	41.445	-740.95	1171.6	-22.482	838.23	1157.1	35.536	32.712	0	0	-12.806	-18.512	-26.605	-22.847	-4.0851	1.7165	26.615	22.835	-16.891	-16.796	0.0093779	-0.011354	1580.5
4.87	488	60	NaN	-6.4005	27.15	-1.1125	-180.6	22.296	5.3728	41.488	-740.93	1171.6	-22.499	838.21	1157	34.901	33.688	0	0	-16.337	-22.013	-26.637	-22.878	-4.0801	1.7214	26.622	22.824	-20.417	-20.291	-0.014665	-0.053971	1580.5
4.88	489	60	NaN	-6.3969	27.161	-1.1061	-180.6	22.312	5.3535	41.496	-740.91	1171.6	-22.632	838.13	1157	35.764	32.622	0	0	-20.204	-25.846	-26.673	-22.914	-4.0713	1.7275	26.634	22.839	-24.275	-24.118	-0.038967	-0.074342	1580.4
4.89	490	60	NaN	-6.389	27.178	-1.0991	-180.61	22.334	5.3798	41.509	-740.86	1171.6	-22.656	838.07	1157.1	36.437	31.764	0	0	-21.036	-26.671	-26.702	-22.944	-4.0619	1.7187	26.65	22.861	-25.098	-24.952	-0.052014	-0.082688	1580.3
4.9	491	60	NaN	-6.3817	27.175	-1.1158	-180.61	22.333	5.3785	41.569	-740.84	1171.6	-22.718	838.04	1157	34.742	31.427	0	0	-21.869	-27.497	-26.725	-22.966	-4.0501	1.7191	26.648	22.86	-25.92	-25.778	-0.07721	-0.10595	1580.3
4.91	492	60	NaN	-6.377	27.177	-1.1218	-180.63	22.34	5.3854	41.624	-740.82	1171.6	-22.761	838.02	1157	35.214	33.663	0	0	-22.033	-27.659	-26.731	-22.972	-4.0418	1.7077	26.649	22.868	-26.075	-25.951	-0.082222	-0.1044	1580.2
4.92	493	60	NaN	-6.3727	27.177	-1.126	-180.64	22.359	5.4096	41.681	-740.79	1171.6	-22.767	837.98	1157	37.054	32.244	0	0	-1.9996	-7.8004	-26.387	-22.628	-4.0351	1.6952	26.649	22.888	-6.0347	-6.1052	0.26143	0.25953	1580.2
4.93	494	60	NaN	-6.3673	27.171	-1.1258	-180.65	22.381	5.4252	41.721	-740.75	1171.6	-22.798	837.93	1157	35.29	32.706	0	0	8.3734	2.4821	-26.21	-22.451	-4.027	1.6883	26.643	22.91	4.3464	4.1704	0.43235	0.45876	1580.1
4.94	495	60	NaN	-6.3606	27.16	-1.117	-180.66	22.393	5.4063	41.719	-740.73	1171.6	-22.908	837.9	1157	37.071	31.6	0	0	8.391	2.4995	-26.213	-22.454	-4.0163	1.6889	26.631	22.922	4.3747	4.1884	0.4186	0.468	1580
4.95	496	60	NaN	-6.3567	27.158	-1.1173	-180.65	22.4	5.4156	41.726	-740.69	1171.6	-22.921	837.9	1157	33.589	33.125	0	0	8.3808	2.4895	-26.216	-22.457	-4.0116	1.693	26.63	22.929	4.3693	4.1825	0.41386	0.47175	1580
4.96	497	60	NaN	-6.3652	27.141	-1.1382	-180.65	22.389	5.4469	41.828	-740.65	1171.6	-22.918	837.91	1157	33.237	30.402	0	0	8.348	2.4569	-26.219	-22.46	-4.0165	1.696	26.612	22.919	4.3315	4.153	0.39238	0.45857	1579.9
4.97	498	60	NaN	-6.3708	27.114	-1.137	-180.65	22.37	5.4989	41.888	-740.61	1171.6	-22.863	837.92	1156.9	33.998	31.106	0	0	8.3115	2.4208	-26.219	-22.46	-4.0219	1.7015	26.583	22.901	4.2897	4.1223	0.36425	0.44074	1579.9
4.98	499	60	NaN	-6.3787	27.084	-1.133	-180.63	22.35	5.5281	41.941	-740.57	1171.6	-22.873	837.93	1156.9	35.588	30.736	0	0	8.2943	2.4037	-26.219	-22.46	-4.0274	1.7168	26.552	22.882	4.2669	4.1205	0.33307	0.4216	1579.9
4.99	500	60	NaN	-6.3897	27.058	-1.1349	-180.61	22.337	5.5288	42	-740.53	1171.6	-22.96	837.91	1156.9	34.69	32.561	0	0	8.3016	2.411	-26.22	-22.461	-4.0331	1.7419	26.527	22.869	4.2686	4.1529	0.30662	0.40788	1579.9
5	501	60	NaN	-6.3976	27.044	-1.1294	-180.59	22.333	5.5459	42.031	-740.49	1171.6	-22.99	837.86	1157	34.972	33.389	0	0	9.1921	3.2936	-26.208	-22.449	-4.0386	1.7672	26.513	22.865	5.1534	5.0609	0.30516	0.41652	1579.8
5.01	502	60	NaN	-6.4075	27.032	-1.1106	-180.58	22.29	5.5949	42.016	-740.47	1171.6	-22.925	837.89	1156.9	33.866	32.009	0	0	9.8516	3.9474	-26.198	-22.439	-4.0514	1.7802	26.5	22.822	5.8002	5.7276	0.3016	0.38312	1579.8
5.02	503	60	NaN	-6.4148	27.017	-1.108	-180.53	22.234	5.6312	42.096	-740.44	1171.6	-22.95	837.91	1156.9	34.83	33.661	0	0	9.781	3.8775	-26.198	-22.44	-4.0549	1.8263	26.484	22.767	5.7262	5.7038	0.2856	0.32717	1579.8
5.03	504	60	NaN	-6.4177	27.003	-1.0977	-180.46	22.169	5.6602	42.152	-740.41	1171.6	-23.034	837.9	1156.9	35.265	34.112	0	0	9.7081	3.8051	-26.198	-22.439	-4.0526	1.9005	26.471	22.702	5.6554	5.7056	0.27215	0.26259	1579.7
5.04	505	60	NaN	-6.4171	26.994	-1.0897	-180.4	22.108	5.7029	42.201	-740.38	1171.6	-23.069	837.89	1156.9	35.857	32.555	0	0	9.6311	3.7289	-26.197	-22.438	-4.049	1.9677	26.46	22.641	5.5821	5.6966	0.26317	0.20264	1579.7
5.05	506	60	NaN	-6.4144	26.987	-1.0899	-180.36	22.055	5.7548	42.268	-740.36	1171.6	-23.044	837.88	1156.9	35.765	32.708	0	0	9.6096	3.7075	-26.195	-22.436	-4.0447	2.0121	26.453	22.589	5.5649	5.7196	0.25859	0.15298	1579.7
5.06	507	60	NaN	-6.4089	26.98	-1.0643	-180.29	21.99	5.7331	42.286	-740.33	1171.6	-23.26	837.86	1156.9	35.29	31.946	0	0	9.637	3.7347	-26.192	-22.433	-4.0306	2.0917	26.447	22.523	5.6063	5.8264	0.25471	0.090098	1579.6
5.07	508	60	NaN	-6.3985	26.98	-1.0556	-180.25	21.961	5.7324	42.332	-740.29	1171.6	-23.329	837.81	1156.9	35.763	33.965	0	0	9.7605	3.8571	-26.19	-22.431	-4.0159	2.1338	26.447	22.493	5.7446	5.9909	0.25715	0.062348	1579.5
5.08	509	60	NaN	-6.3888	26.98	-1.0368	-180.23	21.938	5.6972	42.317	-740.27	1171.6	-23.466	837.82	1156.9	35.093	34.322	0	0	9.8475	3.9434	-26.189	-22.43	-4.0018	2.1562	26.447	22.471	5.8457	6.0996	0.25827	0.040789	1579.5
5.09	510	60	NaN	-6.3725	26.974	-1.023	-180.22	21.916	5.66	42.356	-740.25	1171.6	-23.6	837.8	1156.9	35.377	31.676	0	0	9.9221	4.0173	-26.188	-22.429	-3.9791	2.1748	26.44	22.45	5.943	6.1921	0.25242	0.020444	1579.5
5.1	511	60	NaN	-6.3538	26.967	-1.0238	-180.21	21.9	5.6479	42.462	-740.21	1171.5	-23.662	837.76	1156.8	36.27	31.492	0	0	10.004	4.0987	-26.188	-22.429	-3.9542	2.1921	26.434	22.433	6.05	6.2908	0.24545	0.00425	1579.4
5.11	512	60	NaN	-6.3416	26.968	-1.036	-180.2	21.899	5.6655	42.568	-740.15	1171.5	-23.638	837.74	1156.8	36.462	33.783	0	0	10.079	4.1729	-26.188	-22.429	-3.9389	2.2006	26.434	22.432	6.1401	6.3735	0.24655	0.0033363	1579.3
5.12	513	60	NaN	-6.3113	26.935	-1.0144	-180.22	21.933	5.6281	42.653	-740.15	1171.5	-23.748	837.68	1156.8	37.176	32.772	0	0	10.13	4.2236	-26.187	-22.428	-3.9015	2.1934	26.402	22.465	6.2287	6.4169	0.21543	0.037413	1579.3
5.13	514	60	NaN	-6.2993	26.923	-0.98745	-180.23	21.962	5.6439	42.662	-740.13	1171.5	-23.701	837.67	1156.8	36.14	31.345	0	0	10.278	4.3704	-26.186	-22.427	-3.8909	2.1791	26.391	22.494	6.3875	6.5495	0.2048	0.067555	1579.3
5.14	515	60	NaN	-6.2834	26.9	-0.99286	-180.24	21.996	5.7099	42.791	-740.11	1171.5	-23.535	837.68	1156.8	35.864	32.911	0	0	10.455	4.5452	-26.185	-22.426	-3.8762	2.1628	26.369	22.527	6.5784	6.7079	0.18371	0.10075	1579.3
5.15	516	60	NaN	-6.2687	26.877	-0.99246	-180.26	22.036	5.7606	42.895	-740.1	1171.5	-23.422	837.67	1156.8	34.857	30.248	0	0	10.513	4.6032	-26.186	-22.427	-3.8618	2.1508	26.346	22.566	6.6513	6.754	0.16053	0.13973	1579.2
5.16	517	60	NaN	-6.2574	26.861	-0.97201	-180.26	22.077	5.764	42.917	-740.1	1171.4	-23.444	837.65	1156.8	36.447	31.655	0	0	10.59	4.6797	-26.185	-22.426	-3.849	2.147	26.331	22.607	6.7413	6.8267	0.14636	0.181	1579.2
5.17	518	60	NaN	-6.239	26.846	-0.97544	-180.26	22.099	5.7607	43.034	-740.08	1171.4	-23.487	837.68	1156.8	35.794	32.502	0	0	10.681	4.7696	-26.183	-22.424	-3.8248	2.1502	26.316	22.628	6.8562	6.9197	0.13367	0.20449	1579.2
5.18	519	60	NaN	-6.2229	26.821	-0.92081	-180.26	22.148	5.815	43.013	-740.1	1171.4	-23.388	837.7	1156.9	36.826	32.67	0	0	10.76	4.848	-26.182	-22.423	-3.8131	2.1523	26.293	22.676	6.947	7.0003	0.11065	0.25323	1579.3
5.19	520	60	NaN	-6.2127	26.81	-0.92108	-180.25	22.176	5.8685	43.129	-740.08	1171.4	-23.273	837.73	1156.9	33.957	32.604	0	0	10.829	4.9162	-26.181	-22.422	-3.8028	2.1605	26.282	22.703	7.0261	7.0768	0.10129	0.28145	1579.3
5.2	521	60	NaN	-6.1998	26.799	-0.9055	-180.23	22.195	5.8977	43.206	-740.08	1171.4	-23.225	837.78	1156.9	35.564	32.495	0	0	10.778	4.8655	-26.178	-22.419	-3.789	2.1789	26.271	22.723	6.9888	7.0444	0.093522	0.30403	1579.3
5.21	522	60	NaN	-6.1898	26.793	-0.8905	-180.2	22.223	5.9168	43.301	-740.07	1171.4	-23.224	837.81	1156.9	36.978	32.06	0	0	10.792	4.8795	-26.174	-22.415	-3.7756	2.2134	26.266	22.75	7.0163	7.0929	0.092434	0.33461	1579.4
5.22	523	60	NaN	-6.188	26.799	-0.90769	-180.16	22.261	5.9508	43.494	-740.04	1171.4	-23.202	837.81	1156.9	36.399	33.943	0	0	10.865	4.9518	-26.17	-22.411	-3.7676	2.2623	26.275	22.785	7.0973	7.2141	0.10523	0.37389	1579.3
5.23	524	60	NaN	-6.1769	26.795	-0.89477	-180.12	22.248	5.9995	43.552	-740.05	1171.4	-23.1	837.89	1156.9	36.42	32.36	0	0	10.881	4.968	-26.165	-22.406	-3.7582	2.2943	26.27	22.773	7.123	7.2623	0.10462	0.36661	1579.4
5.24	525	60	NaN	-6.1763	26.803	-0.89124	-180.08	22.282	5.97	43.643	-740.05	1171.3	-23.241	837.86	1156.9	35.636	30.136	0	0	10.932	5.0185	-26.161	-22.402	-3.749	2.3504	26.279	22.805	7.1831	7.3689	0.11818	0.40355	1579.4
5.25	526	60	NaN	-6.1602	26.815	-0.84925	-180	22.281	5.9954	43.694	-740.04	1171.3	-23.253	837.9	1156.9	37.011	32.303	0	0	11.034	5.1195	-26.156	-22.398	-3.7308	2.4287	26.291	22.805	7.3033	7.5482	0.13503	0.40714	1579.4
5.26	527	60	NaN	-6.152	26.83	-0.82341	-179.95	22.254	6.059	43.732	-740.02	1171.4	-23.122	837.97	1156.9	35.897	33.677	0	0	11.109	5.1938	-26.153	-22.395	-3.726	2.4748	26.304	22.78	7.3829	7.6686	0.1506	0.38498	1579.5
5.27	528	60	NaN	-6.154	26.843	-0.82592	-179.92	22.225	6.1015	43.813	-740	1171.4	-23.013	838.02	1156.8	37.032	34.546	0	0	11.179	5.2636	-26.151	-22.392	-3.7291	2.5032	26.316	22.752	7.4503	7.7668	0.16479	0.36027	1579.5
5.28	529	60	NaN	-6.1473	26.852	-0.82067	-179.85	22.214	6.0624	43.981	-739.99	1171.3	-23.151	838.04	1156.8	37.056	31.744	0	0	11.279	5.3625	-26.145	-22.387	-3.7113	2.5831	26.325	22.741	7.5679	7.9456	0.17954	0.35398	1579.5
5.29	530	60	NaN	-6.154	26.847	-0.81556	-179.84	22.153	6.1269	44.025	-740.01	1171.3	-22.974	838.13	1156.8	35.184	30.132	0	0	11.349	5.4318	-26.138	-22.379	-3.723	2.5922	26.319	22.681	7.626	8.024	0.18091	0.30232	1579.6
5.3	531	60	NaN	-6.1483	26.853	-0.80242	-179.83	22.129	6.1222	44.073	-740.01	1171.3	-22.949	838.16	1156.8	34.335	31.082	0	0	11.364	5.4462	-26.126	-22.367	-3.7165	2.5978	26.324	22.658	7.6471	8.044	0.19814	0.29102	1579.7
5.31	532	60	NaN	-6.1432	26.857	-0.79064	-179.83	22.107	6.1012	44.109	-740	1171.3	-22.979	838.18	1156.8	35.839	30.573	0	0	11.376	5.4587	-26.123	-22.365	-3.7091	2.6051	26.328	22.636	7.6671	8.0638	0.20456	0.27144	1579.7
5.32	533	60	NaN	-6.1039	26.835	-0.76029	-179.84	22.084	6.0669	44.143	-740.05	1171.3	-23.011	838.21	1156.8	36.784	32.642	0	0	11.388	5.4707	-26.123	-22.364	-3.6674	2.5929	26.306	22.612	7.7209	8.0636	0.18327	0.24803	1579.7
5.33	534	60	NaN	-6.0323	26.786	-0.70878	-179.88	22.061	6.0231	44.171	-740.13	1171.3	-23.024	838.24	1156.8	35.103	32.915	0	0	11.4	5.4827	-26.123	-22.364	-3.5946	2.5549	26.261	22.586	7.8058	8.0376	0.13796	0.22288	1579.9
5.34	535	60	NaN	-6.0303	26.775	-0.68428	-179.91	22.02	6.0006	44.145	-740.16	1171.2	-23.033	838.29	1156.7	37.147	32.102	0	0	11.413	5.4947	-26.122	-22.363	-3.5932	2.5289	26.248	22.546	7.8193	8.0236	0.12635	0.18332	1579.9
5.35	536	60	NaN	-6.0368	26.777	-0.7194	-180.01	22.001	5.9495	44.277	-740.09	1171.2	-22.994	838.31	1156.8	34.611	32.932	0	0	11.425	5.5068	-26.122	-22.363	-3.5963	2.4354	26.252	22.525	7.8284	7.9422	0.13066	0.16252	1579.9
5.36	537	60	NaN	-6.0475	26.775	-0.74858	-180.07	21.983	5.9475	44.341	-740.05	1171.2	-22.886	838.32	1156.8	35.977	33.682	0	0	11.437	5.5188	-26.121	-22.362	-3.6086	2.3698	26.251	22.507	7.8282	7.8885	0.12998	0.1449	1579.9
5.37	538	60	NaN	-6.0536	26.763	-0.76481	-180.11	21.979	5.9024	44.361	-740.06	1171.2	-22.928	838.3	1156.8	35.097	32.855	0	0	11.449	5.5308	-26.121	-22.362	-3.6124	2.3264	26.24	22.502	7.8365	7.8572	0.11934	0.14062	1579.9
5.38	539	60	NaN	-6.0871	26.763	-0.78918	-180.16	21.98	5.8483	44.35	-740.05	1171.2	-22.992	838.27	1156.8	36.546	30.027	0	0	11.461	5.5428	-26.12	-22.361	-3.644	2.2824	26.241	22.503	7.8171	7.8253	0.12021	0.14172	1579.8
5.39	540	60	NaN	-6.1725	26.795	-0.84155	-180.22	21.97	5.8626	44.319	-739.96	1171.3	-22.843	838.27	1156.8	34.697	30.7	0	0	11.473	5.5548	-26.12	-22.361	-3.7358	2.2168	26.271	22.494	7.7374	7.7716	0.1509	0.1333	1579.7
5.4	541	60	NaN	-6.1766	26.78	-0.85419	-180.27	21.959	5.8324	44.306	-739.96	1171.3	-22.83	838.27	1156.8	34.692	33.107	0	0	11.485	5.5668	-26.119	-22.36	-3.7408	2.1611	26.255	22.483	7.7445	7.728	0.13598	0.12261	1579.7
5.41	542	60	NaN	-6.1996	26.755	-0.90091	-180.34	21.959	5.8049	44.328	-739.93	1171.2	-22.79	838.22	1156.8	35.092	33.965	0	0	11.497	5.5789	-26.119	-22.36	-3.7642	2.0918	26.232	22.482	7.7332	7.6706	0.11264	0.12229	1579.6
5.42	543	60	NaN	-6.2221	26.729	-0.89673	-180.39	21.957	5.7935	44.257	-739.96	1171.3	-22.74	838.19	1156.8	34.957	35.329	0	0	11.51	5.5909	-26.118	-22.36	-3.7913	2.044	26.205	22.48	7.7183	7.6349	0.086772	0.12095	1579.6
5.43	544	60	NaN	-6.2386	26.709	-0.87483	-180.41	21.95	5.7887	44.148	-740	1171.3	-22.699	838.18	1156.8	34.362	31.921	0	0	11.522	5.6029	-26.118	-22.359	-3.8132	2.0107	26.185	22.475	7.7084	7.6136	0.066593	0.11582	1579.7
5.44	545	60	NaN	-6.2517	26.696	-0.88121	-180.43	21.943	5.7874	44.097	-739.97	1171.2	-22.67	838.17	1156.8	34.545	32.451	0	0	11.534	5.6149	-26.118	-22.359	-3.8291	1.9889	26.172	22.467	7.7046	7.6038	0.054005	0.10866	1579.6
5.45	546	60	NaN	-6.271	26.682	-0.9443	-180.44	21.941	5.7983	44.19	-739.88	1171.2	-22.629	838.13	1156.8	36.01	31.869	0	0	11.546	5.6269	-26.117	-22.358	-3.8463	1.9878	26.16	22.464	7.6996	7.6147	0.042852	0.10546	1579.5
5.46	547	60	NaN	-6.2825	26.679	-0.9371	-180.43	21.953	5.8089	44.13	-739.85	1171.2	-22.597	838.07	1156.8	34.094	32.922	0	0	11.558	5.6389	-26.117	-22.358	-3.861	1.9867	26.157	22.475	7.697	7.6256	0.040612	0.11762	1579.4
5.47	548	60	NaN	-6.2978	26.677	-0.95703	-180.43	21.964	5.7901	44.157	-739.83	1171.2	-22.649	838.03	1156.8	34.452	33.18	0	0	11.57	5.651	-26.116	-22.357	-3.8734	1.9909	26.155	22.485	7.6968	7.6419	0.038974	0.12788	1579.3
5.48	549	60	NaN	-6.3137	26.663	-0.94931	-180.42	21.941	5.8192	44.084	-739.82	1171.2	-22.562	838.01	1156.8	35.138	32.279	0	0	11.582	5.663	-26.116	-22.357	-3.895	1.9952	26.141	22.463	7.6873	7.6582	0.025578	0.10663	1579.3
5.49	550	60	NaN	-6.3304	26.649	-0.94136	-180.4	21.923	5.8417	44.011	-739.81	1171.1	-22.492	837.96	1156.7	35.622	33.257	0	0	11.594	5.675	-26.115	-22.356	-3.9168	2.009	26.127	22.445	7.6776	7.684	0.011535	0.089029	1579.2
5.5	551	60	NaN	-6.3475	26.645	-0.9649	-180.38	21.938	5.8027	44.05	-739.78	1171.1	-22.595	837.85	1156.8	32.655	32.173	0	0	11.607	5.687	-26.115	-22.356	-3.9285	2.036	26.124	22.459	7.678	7.723	0.0086953	0.10299	1579.1
5.51	552	60	NaN	-6.3581	26.641	-0.97626	-180.37	21.922	5.7857	44.041	-739.71	1171.1	-22.607	837.78	1156.8	36.008	34.043	0	0	11.619	5.699	-26.114	-22.355	-3.9389	2.0488	26.12	22.443	7.6797	7.7479	0.0059766	0.087709	1579
5.52	553	60	NaN	-6.3585	26.63	-0.91123	-180.36	21.921	5.7609	43.855	-739.78	1171.1	-22.645	837.7	1156.8	34.282	32.461	0	0	11.631	5.711	-26.114	-22.355	-3.9446	2.0576	26.108	22.443	7.6862	7.7687	-0.0058063	0.087664	1578.9
5.53	554	60	NaN	-6.3517	26.622	-0.8898	-180.36	21.896	5.7357	43.787	-739.78	1171.1	-22.646	837.68	1156.7	35.399	31.215	0	0	11.643	5.7231	-26.113	-22.355	-3.9401	2.0534	26.1	22.419	7.7027	7.7764	-0.013968	0.064091	1578.9
5.54	555	60	NaN	-6.3531	26.619	-0.91155	-180.36	21.868	5.7165	43.83	-739.73	1171.1	-22.636	837.66	1156.7	35.16	32.238	0	0	11.655	5.7351	-26.113	-22.354	-3.9403	2.0529	26.097	22.391	7.7147	7.7879	-0.016293	0.036707	1578.9
5.55	556	60	NaN	-6.3609	26.617	-0.95098	-180.36	21.845	5.6871	43.908	-739.67	1171.1	-22.658	837.6	1156.7	32.99	32.532	0	0	11.667	5.7471	-26.113	-22.354	-3.9443	2.057	26.094	22.367	7.7228	7.8041	-0.018226	0.013069	1578.7
5.56	557	60	NaN	-6.3606	26.605	-0.97363	-180.37	21.82	5.6264	43.928	-739.61	1171	-22.739	837.52	1156.7	34.34	32.899	0	0	11.679	5.7591	-26.112	-22.353	-3.94	2.0527	26.084	22.341	7.7392	7.8118	-0.027942	-0.012643	1578.6
5.57	558	60	NaN	-6.3551	26.599	-0.97617	-180.39	21.785	5.6017	43.916	-739.57	1171	-22.704	837.49	1156.7	32.78	32.987	0	0	11.691	5.7711	-26.112	-22.353	-3.9362	2.0278	26.078	22.306	7.7551	7.7989	-0.033219	-0.046469	1578.5
5.58	559	60	NaN	-6.3525	26.596	-0.97326	-180.4	21.755	5.6438	43.901	-739.56	1171	-22.543	837.49	1156.7	33.632	32.13	0	0	11.703	5.7831	-26.111	-22.352	-3.94	2.0116	26.074	22.277	7.7635	7.7947	-0.037502	-0.075629	1578.5
5.59	560	60	NaN	-6.3499	26.59	-0.97799	-180.42	21.735	5.6037	43.914	-739.53	1171	-22.588	837.44	1156.7	36.639	34.354	0	0	11.716	5.7951	-26.111	-22.352	-3.9351	1.9992	26.068	22.257	7.7805	7.7943	-0.042996	-0.094797	1578.4
5.6	561	60	NaN	-6.3459	26.583	-0.97194	-180.43	21.711	5.5399	43.9	-739.51	1171	-22.69	837.38	1156.6	36.046	33.177	0	0	11.728	5.8072	-26.11	-22.351	-3.9278	1.9834	26.06	22.234	7.8	7.7906	-0.050618	-0.11727	1578.4
5.61	562	60	NaN	-6.3405	26.576	-0.95049	-180.45	21.685	5.508	43.842	-739.49	1171.1	-22.722	837.35	1156.6	36.647	31.546	0	0	11.74	5.8192	-26.11	-22.351	-3.9233	1.9645	26.052	22.209	7.8166	7.7837	-0.057454	-0.1422	1578.3
5.62	563	60	NaN	-6.3359	26.578	-0.9423	-180.46	21.687	5.4817	43.809	-739.45	1171.1	-22.771	837.28	1156.6	35.117	31.987	0	0	11.752	5.8312	-26.109	-22.35	-3.9179	1.9549	26.054	22.21	7.834	7.7861	-0.055462	-0.14021	1578.2
5.63	564	60	NaN	-6.3338	26.567	-0.93428	-180.49	21.639	5.5245	43.806	-739.45	1171.1	-22.604	837.29	1156.6	37.418	31.263	0	0	11.764	5.8432	-26.109	-22.35	-3.922	1.9215	26.04	22.166	7.8421	7.7647	-0.068815	-0.18407	1578.2
5.64	565	60	NaN	-6.3289	26.556	-0.94765	-180.5	21.619	5.4984	43.861	-739.45	1171.1	-22.664	837.26	1156.6	34.39	31.664	0	0	11.776	5.8552	-26.109	-22.35	-3.9129	1.9171	26.029	22.146	7.8633	7.7724	-0.079482	-0.20336	1578.2
5.65	566	60	NaN	-6.3258	26.547	-0.94646	-180.5	21.587	5.479	43.856	-739.46	1171.1	-22.725	837.23	1156.5	36.277	32.36	0	0	11.788	5.8672	-26.108	-22.349	-3.9077	1.9184	26.018	22.116	7.8806	7.7856	-0.089663	-0.23321	1578.2
5.66	567	60	NaN	-6.3217	26.539	-0.93655	-180.5	21.543	5.4885	43.816	-739.46	1171.1	-22.712	837.22	1156.5	33.85	31.942	0	0	11.8	5.8793	-26.108	-22.349	-3.9055	1.919	26.008	22.074	7.8949	7.7982	-0.099881	-0.27481	1578.1
5.67	568	60	NaN	-6.3132	26.531	-0.93819	-180.49	21.499	5.5189	43.816	-739.47	1171.1	-22.638	837.22	1156.4	35.946	31.313	0	0	11.813	5.8913	-26.107	-22.348	-3.8997	1.9219	25.997	22.033	7.9129	7.8132	-0.1097	-0.31562	1578.2
5.68	569	60	NaN	-6.3069	26.523	-0.94254	-180.48	21.453	5.5616	43.822	-739.48	1171.1	-22.551	837.26	1156.4	36.22	31.443	0	0	11.825	5.9033	-26.107	-22.348	-3.8965	1.9298	25.988	21.987	7.9282	7.8331	-0.11842	-0.36056	1578.2
5.69	570	60	NaN	-6.299	26.522	-0.95061	-180.46	21.419	5.5848	43.813	-739.51	1171.2	-22.522	837.21	1156.4	34.361	33.07	0	0	11.837	5.9153	-26.106	-22.347	-3.8899	1.9468	25.986	21.955	7.9469	7.8621	-0.12065	-0.39253	1578.2
5.7	571	60	NaN	-6.2876	26.519	-0.95972	-180.44	21.382	5.5954	43.819	-739.56	1171.2	-22.536	837.18	1156.4	34.865	32.048	0	0	11.849	5.9273	-26.106	-22.347	-3.8778	1.9671	25.982	21.919	7.9711	7.8944	-0.12402	-0.42735	1578.2
5.71	572	60	NaN	-6.2795	26.522	-0.96132	-180.43	21.359	5.6	43.799	-739.6	1171.2	-22.551	837.16	1156.4	39.124	33.246	0	0	11.861	5.9393	-26.105	-22.346	-3.8699	1.9818	25.984	21.897	7.9912	7.9212	-0.12147	-0.44943	1578.2
5.72	573	60	NaN	-6.2749	26.531	-0.96459	-180.42	21.344	5.6066	43.78	-739.61	1171.2	-22.545	837.13	1156.3	36.417	33.851	0	0	11.873	5.9514	-26.105	-22.346	-3.8662	1.9922	25.992	21.883	8.007	7.9435	-0.11244	-0.46309	1578.2
5.73	574	60	NaN	-6.2668	26.54	-0.99097	-180.4	21.313	5.622	43.846	-739.63	1171.2	-22.523	837.16	1156.3	36.65	32.087	0	0	11.885	5.9634	-26.104	-22.345	-3.8565	2.0088	26	21.853	8.0288	7.9721	-0.10421	-0.49278	1578.3
5.74	575	60	NaN	-6.2556	26.549	-0.98169	-180.38	21.291	5.6312	43.794	-739.72	1171.2	-22.521	837.13	1156.3	34.776	31.438	0	0	11.897	5.9754	-26.104	-22.345	-3.8474	2.0265	26.008	21.832	8.05	8.0019	-0.096079	-0.51333	1578.3
5.75	576	60	NaN	-6.2512	26.565	-0.98337	-180.38	21.288	5.6512	43.799	-739.75	1171.2	-22.478	837.1	1156.3	34.707	32.454	0	0	11.91	5.9874	-26.104	-22.345	-3.8444	2.0306	26.024	21.829	8.0652	8.018	-0.079518	-0.51593	1578.3
5.76	577	60	NaN	-6.2447	26.575	-0.97183	-180.37	21.289	5.6392	43.766	-739.79	1171.2	-22.507	837.05	1156.3	33.432	31.324	0	0	11.922	5.9994	-26.103	-22.344	-3.8381	2.0334	26.035	21.829	8.0836	8.0328	-0.068334	-0.51476	1578.3
5.77	578	60	NaN	-6.2429	26.587	-0.95705	-180.38	21.273	5.6533	43.716	-739.84	1171.2	-22.452	837.04	1156.3	34.987	30.723	0	0	11.934	6.0114	-26.103	-22.344	-3.8401	2.0242	26.045	21.815	8.0937	8.0356	-0.05743	-0.52864	1578.3
5.78	579	60	NaN	-6.2489	26.602	-0.9522	-180.39	21.25	5.709	43.694	-739.9	1171.2	-22.281	837.05	1156.2	35.913	31.439	0	0	11.946	6.0235	-26.102	-22.343	-3.8531	2.0015	26.059	21.793	8.0928	8.0249	-0.04293	-0.55067	1578.4
5.79	580	60	NaN	-6.249	26.607	-0.95387	-180.4	21.286	5.6612	43.71	-739.94	1171.2	-22.413	836.94	1156.3	33.173	33.93	0	0	11.958	6.0355	-26.102	-22.343	-3.8478	1.9986	26.065	21.827	8.1103	8.034	-0.036361	-0.51563	1578.3
5.8	581	60	NaN	-6.2567	26.605	-0.95627	-180.41	21.289	5.6296	43.727	-739.98	1171.2	-22.496	836.93	1156.3	36.553	32.984	0	0	11.97	6.0475	-26.101	-22.342	-3.852	1.9989	26.064	21.83	8.1182	8.0463	-0.036949	-0.51255	1578.4
5.81	582	60	NaN	-6.2684	26.61	-0.95383	-180.42	21.276	5.6542	43.736	-740.03	1171.2	-22.427	836.95	1156.2	36.71	32.86	0	0	11.982	6.0595	-26.101	-22.342	-3.8659	1.9777	26.068	21.818	8.1164	8.0373	-0.033061	-0.52356	1578.4
5.82	583	60	NaN	-6.2815	26.612	-0.95343	-180.44	21.29	5.6303	43.75	-740.07	1171.2	-22.494	836.92	1156.2	34.739	32.51	0	0	11.994	6.0715	-26.1	-22.341	-3.8761	1.9674	26.07	21.832	8.1183	8.0389	-0.030095	-0.5098	1578.4
5.83	584	60	NaN	-6.2939	26.612	-0.95316	-180.44	21.314	5.5999	43.763	-740.1	1171.2	-22.583	836.87	1156.3	36.425	32.881	0	0	12.007	6.0835	-26.1	-22.341	-3.8848	1.965	26.071	21.854	8.1218	8.0485	-0.028563	-0.48675	1578.4
5.84	585	60	NaN	-6.3055	26.615	-0.9467	-180.45	21.305	5.6661	43.761	-740.12	1171.2	-22.414	836.89	1156.2	35.907	32.184	0	0	12.019	6.0956	-26.099	-22.34	-3.9026	1.9486	26.073	21.846	8.116	8.0441	-0.026055	-0.49447	1578.5
5.85	586	60	NaN	-6.3266	26.617	-0.93682	-180.47	21.292	5.7121	43.76	-740.15	1171.2	-22.324	836.9	1156.2	35.11	32.941	0	0	12.031	6.1076	-26.099	-22.34	-3.9271	1.9309	26.074	21.835	8.1036	8.0384	-0.024708	-0.50552	1578.5
5.86	587	60	NaN	-6.3367	26.619	-0.95587	-180.47	21.297	5.6939	43.826	-740.13	1171.2	-22.391	836.89	1156.2	35.293	32.374	0	0	12.043	6.1196	-26.099	-22.34	-3.9323	1.9349	26.076	21.84	8.1106	8.0545	-0.022172	-0.49991	1578.5
5.87	588	60	NaN	-6.3445	26.616	-0.95208	-180.46	21.328	5.6395	43.841	-740.14	1171.2	-22.578	836.83	1156.2	33.641	32.641	0	0	12.055	6.1316	-26.098	-22.339	-3.9328	1.9564	26.075	21.869	8.1222	8.088	-0.023551	-0.47032	1578.4
5.88	589	60	NaN	-6.3587	26.606	-0.94608	-180.45	21.334	5.6444	43.882	-740.17	1171.2	-22.601	836.83	1156.3	35.721	31.844	0	0	12.071	6.1478	-26.093	-22.334	-3.9447	1.9678	26.065	21.875	8.1266	8.1156	-0.027626	-0.45919	1578.5
5.89	590	60	NaN	-6.3769	26.594	-0.94197	-180.45	21.313	5.7139	43.941	-740.2	1171.2	-22.436	836.89	1156.2	35.312	32.648	0	0	12.089	6.1657	-26.085	-22.326	-3.9668	1.9644	26.053	21.854	8.1226	8.1301	-0.03271	-0.47198	1578.6
5.9	591	60	NaN	-6.3827	26.592	-0.90824	-180.43	21.334	5.7211	43.872	-740.2	1171.2	-22.447	836.84	1156.3	34.774	30.629	0	0	12.108	6.1836	-26.078	-22.319	-3.9747	1.9775	26.051	21.875	8.1328	8.1611	-0.026746	-0.44389	1578.5
5.91	592	60	NaN	-6.3691	26.589	-0.89568	-180.4	21.368	5.6729	43.984	-740.18	1171.2	-22.637	836.8	1156.3	36.45	34.566	0	0	12.126	6.2015	-26.071	-22.312	-3.95	2.0207	26.051	21.906	8.1755	8.2223	-0.019778	-0.40538	1578.5
5.92	593	60	NaN	-6.3643	26.595	-0.89318	-180.39	21.357	5.6549	44.024	-740.15	1171.2	-22.694	836.83	1156.3	35.977	34.061	0	0	12.144	6.2195	-26.063	-22.304	-3.9417	2.0327	26.056	21.896	8.2019	8.2521	-0.0071194	-0.40837	1578.5
5.93	594	60	NaN	-6.3477	26.589	-0.8369	-180.38	21.342	5.6816	43.961	-740.21	1171.2	-22.633	836.86	1156.3	35.201	32.222	0	0	12.162	6.2374	-26.056	-22.297	-3.9297	2.0383	26.049	21.882	8.232	8.2757	-0.0065311	-0.41503	1578.5
5.94	595	60	NaN	-6.3272	26.586	-0.79392	-180.37	21.337	5.7098	43.944	-740.23	1171.2	-22.567	836.9	1156.3	34.244	34.822	0	0	12.169	6.2448	-26.049	-22.29	-3.9124	2.0464	26.045	21.877	8.2568	8.2912	-0.0040568	-0.41336	1578.6
5.95	596	60	NaN	-6.3118	26.598	-0.82647	-180.36	21.34	5.6979	44.088	-740.14	1171.2	-22.595	836.91	1156.3	34.285	33.086	0	0	12.096	6.1724	-26.049	-22.29	-3.8906	2.0582	26.059	21.88	8.2056	8.2306	0.0093144	-0.4103	1578.5
5.96	597	60	NaN	-6.2758	26.602	-0.82015	-180.35	21.341	5.6823	44.175	-740.14	1171.1	-22.648	836.95	1156.3	35.056	33.147	0	0	12.05	6.1265	-26.05	-22.291	-3.8496	2.0742	26.063	21.88	8.2003	8.2007	0.013663	-0.41059	1578.6
5.97	598	60	NaN	-6.2461	26.598	-0.80549	-180.36	21.322	5.6952	44.198	-740.15	1171.1	-22.61	837	1156.2	35.837	33.223	0	0	12.024	6.1006	-26.05	-22.291	-3.8205	2.0676	26.058	21.862	8.2033	8.1682	0.0073771	-0.42891	1578.6
5.98	599	60	NaN	-6.2121	26.632	-0.81204	-180.36	21.325	5.6877	44.296	-740.05	1171.2	-22.648	837.01	1156.2	34.378	30.891	0	0	11.819	5.8981	-26.052	-22.293	-3.7815	2.0755	26.09	21.867	8.0379	7.9735	0.037806	-0.42626	1578.6
5.99	600	60	NaN	-6.1942	26.639	-0.81153	-180.35	21.341	5.672	44.342	-740.02	1171.2	-22.711	837.01	1156.3	34.624	32.398	0	0	11.646	5.7264	-26.054	-22.295	-3.7595	2.0855	26.097	21.882	7.8867	7.8119	0.043565	-0.41279	1578.5
6	601	60	NaN	-6.1596	26.588	-0.77973	-180.35	21.351	5.6546	44.323	-740.13	1171.1	-22.776	837.02	1156.3	36.773	33.126	0	0	11.511	5.5927	-26.054	-22.295	-3.7235	2.0875	26.049	21.891	7.7879	7.6803	-0.0049015	-0.40482	1578.6
6.01	602	60	NaN	-6.0545	26.504	-0.71384	-180.36	21.347	5.6395	44.335	-740.32	1171	-22.835	837.07	1156.3	35.186	32.789	0	0	11.384	5.4664	-26.055	-22.296	-3.6162	2.0802	25.969	21.883	7.7678	7.5466	-0.086028	-0.41225	1578.9
6.02	603	60	NaN	-6.0356	26.522	-0.71772	-180.35	21.368	5.6963	44.402	-740.25	1171	-22.737	837.05	1156.3	35.722	33.452	0	0	11.263	5.347	-26.055	-22.296	-3.5982	2.0846	25.986	21.904	7.6653	7.4316	-0.068494	-0.39144	1578.8
6.03	604	60	NaN	-6.0301	26.526	-0.75808	-180.34	21.378	5.6979	44.577	-740.19	1171	-22.814	837.07	1156.3	35.507	31.659	0	0	10.915	5.0017	-26.052	-22.293	-3.5836	2.1054	25.991	21.912	7.3316	7.1071	-0.061197	-0.38137	1578.8
6.04	605	60	NaN	-6.0238	26.524	-0.73683	-180.34	21.349	5.7482	44.569	-740.18	1171	-22.717	837.15	1156.3	35.549	32.815	0	0	10.651	4.7395	-26.051	-22.292	-3.5811	2.1027	25.989	21.885	7.0695	6.8421	-0.062426	-0.40721	1578.8
6.05	606	60	NaN	-6.0203	26.52	-0.71327	-180.33	21.34	5.774	44.549	-740.17	1171.1	-22.678	837.19	1156.3	36.024	33.278	0	0	10.523	4.6128	-26.051	-22.292	-3.5799	2.1058	25.984	21.876	6.943	6.7186	-0.067336	-0.41638	1578.9
6.06	607	60	NaN	-6.0242	26.514	-0.7316	-180.32	21.37	5.7314	44.65	-740.13	1171	-22.85	837.15	1156.3	35.776	30.797	0	0	10.342	4.4339	-26.054	-22.295	-3.5737	2.1348	25.98	21.903	6.7687	6.5687	-0.073255	-0.39193	1578.8
6.07	608	60	NaN	-6.0331	26.511	-0.74019	-180.29	21.357	5.7039	44.732	-740.07	1171	-22.99	837.2	1156.4	34.428	31.03	0	0	10.155	4.2483	-26.056	-22.297	-3.5745	2.1639	25.978	21.89	6.5807	6.4122	-0.078188	-0.40762	1578.8
6.08	609	2.5	NaN	-6.0391	26.475	-0.66895	-180.28	21.326	5.7364	44.624	-740.13	1171.1	-22.938	837.27	1156.4	35.163	30.627	0	0	9.9738	4.0685	-26.059	-22.3	-3.5865	2.1728	25.942	21.859	6.3872	6.2413	-0.11671	-0.44051	1578.9
6.09	610	2.5	NaN	-6.1475	26.571	-0.74498	-180.28	21.333	5.7319	44.699	-739.87	1171.1	-22.954	837.26	1156.4	36.526	32.521	0	0	9.796	3.8923	-26.061	-22.302	-3.6912	2.1766	26.035	21.868	6.1048	6.0689	-0.025846	-0.43408	1578.6
6.1	611	2.5	NaN	-6.1755	26.563	-0.73776	-180.27	21.311	5.7682	44.762	-739.8	1171.1	-22.861	837.32	1156.4	35.551	33.193	0	0	9.6247	3.7225	-26.064	-22.305	-3.7203	2.1818	26.028	21.846	5.9044	5.9043	-0.0363	-0.45849	1578.6
6.11	612	2.5	NaN	-6.1179	26.485	-0.67583	-180.27	21.296	5.7533	44.771	-739.91	1171.1	-22.912	837.35	1156.4	36.329	33.228	0	0	9.485	3.584	-26.067	-22.308	-3.6607	2.1909	25.953	21.829	5.8243	5.7749	-0.11434	-0.47935	1578.8
6.12	613	2.5	NaN	-6.09	26.454	-0.66062	-180.26	21.285	5.7278	44.844	-739.91	1171	-22.988	837.38	1156.4	34.436	33.029	0	0	9.3625	3.4625	-26.07	-22.311	-3.6274	2.1995	25.923	21.817	5.735	5.662	-0.14713	-0.49436	1578.8
6.13	614	2.5	NaN	-6.1653	26.531	-0.735	-180.27	21.267	5.75	45.029	-739.66	1171.1	-22.927	837.43	1156.4	33.386	29.453	0	0	9.2675	3.3685	-26.072	-22.313	-3.6979	2.2016	25.996	21.802	5.5696	5.57	-0.07658	-0.51165	1578.6
6.14	615	2.5	NaN	-6.155	26.525	-0.69883	-180.27	21.258	5.7482	44.995	-739.65	1171.1	-22.938	837.46	1156.4	32.935	28.806	0	0	9.2412	3.3423	-26.075	-22.316	-3.6886	2.1962	25.99	21.793	5.5526	5.5385	-0.08458	-0.52261	1578.6
6.15	616	2.5	NaN	-6.1373	26.519	-0.69546	-180.27	21.268	5.7196	45.053	-739.63	1171.1	-23.018	837.44	1156.4	30.346	27.649	0	0	9.2344	3.3356	-26.077	-22.318	-3.6658	2.2016	25.985	21.802	5.5686	5.5372	-0.091529	-0.51557	1578.6
6.16	617	2.5	NaN	-6.1127	26.511	-0.67242	-180.27	21.268	5.726	45.054	-739.62	1171.1	-23.015	837.44	1156.4	28.077	27.309	0	0	9.1642	3.2661	-26.077	-22.318	-3.6413	2.202	25.977	21.802	5.523	5.468	-0.10067	-0.51669	1578.6
6.17	618	2.5	NaN	-6.0919	26.509	-0.66292	-180.27	21.267	5.7257	45.088	-739.59	1171.1	-23.038	837.45	1156.4	26.224	25.347	0	0	9.106	3.2083	-26.078	-22.319	-3.6183	2.2042	25.975	21.801	5.4876	5.4124	-0.10372	-0.51837	1578.6
6.18	619	2.5	NaN	-6.07	26.509	-0.6614	-180.27	21.26	5.7356	45.142	-739.57	1171.1	-23.031	837.47	1156.4	28.974	24.005	0	0	9.095	3.1974	-26.081	-22.322	-3.5947	2.2049	25.975	21.794	5.5003	5.4023	-0.10612	-0.52811	1578.6
6.19	620	2.5	NaN	-6.0396	26.504	-0.64715	-180.27	21.241	5.7816	45.161	-739.58	1171.1	-22.92	837.5	1156.3	26.38	24.005	0	0	9.1571	3.259	-26.082	-22.323	-3.5677	2.2006	25.97	21.776	5.5894	5.4596	-0.1127	-0.54762	1578.6
6.2	621	2.5	NaN	-6.0214	26.507	-0.6429	-180.26	21.254	5.7743	45.191	-739.57	1171	-22.966	837.46	1156.3	23.649	24.005	0	0	9.26	3.361	-26.083	-22.324	-3.5467	2.2141	25.973	21.788	5.7133	5.5751	-0.10973	-0.53618	1578.6
6.21	622	2.5	NaN	-6.0103	26.507	-0.66052	-180.27	21.24	5.7904	45.272	-739.59	1171	-22.92	837.49	1156.3	23.649	24.005	0	0	9.3697	3.4697	-26.085	-22.326	-3.5344	2.2054	25.973	21.774	5.8353	5.6751	-0.1123	-0.55234	1578.6
6.22	623	2.5	NaN	-5.9992	26.513	-0.63376	-180.27	21.219	5.7902	45.217	-739.62	1171	-22.916	837.51	1156.3	23.649	24.005	0	0	9.5127	3.6114	-26.088	-22.329	-3.5255	2.2002	25.978	21.754	5.9872	5.8116	-0.10969	-0.57453	1578.7
6.23	624	2.5	NaN	-5.9892	26.53	-0.62042	-180.28	21.192	5.7738	45.203	-739.61	1171.1	-22.949	837.55	1156.3	23.649	24.005	0	0	9.6843	3.7815	-26.091	-22.332	-3.5149	2.1949	25.994	21.728	6.1694	5.9765	-0.096297	-0.6041	1578.7
6.24	625	2.5	NaN	-5.9796	26.545	-0.61856	-180.29	21.164	5.7552	45.226	-739.61	1171.1	-22.982	837.58	1156.3	23.649	24.005	0	0	9.7261	3.823	-26.096	-22.337	-3.5033	2.1868	26.009	21.7	6.2228	6.0098	-0.087574	-0.63758	1578.7
6.25	626	2.5	NaN	-5.9706	26.541	-0.58992	-180.3	21.142	5.7487	45.168	-739.68	1171.1	-22.98	837.59	1156.3	23.649	24.005	0	0	9.7659	3.8625	-26.102	-22.343	-3.4965	2.1758	26.004	21.678	6.2694	6.0382	-0.097393	-0.66466	1578.8
6.26	627	2.5	NaN	-5.9791	26.566	-0.60476	-180.31	21.114	5.73	45.222	-739.67	1171.1	-22.989	837.59	1156.3	23.649	24.005	0	0	9.8057	3.9019	-26.107	-22.348	-3.5028	2.1645	26.028	21.652	6.3029	6.0664	-0.079079	-0.6958	1578.8
6.27	628	2.5	NaN	-5.9853	26.572	-0.63036	-180.34	21.066	5.7731	45.286	-739.66	1171.1	-22.829	837.67	1156.2	23.649	24.005	0	0	9.8455	3.9414	-26.113	-22.354	-3.5126	2.1335	26.032	21.605	6.3329	6.0749	-0.080307	-0.74903	1578.9
6.28	629	2.5	NaN	-5.9908	26.572	-0.63047	-180.35	21.082	5.7219	45.278	-739.69	1171.1	-22.952	837.61	1156.3	23.649	24.005	0	0	9.8853	3.9809	-26.118	-22.359	-3.5138	2.1272	26.034	21.62	6.3715	6.1081	-0.084549	-0.73898	1578.8
6.29	630	2.5	NaN	-5.9971	26.573	-0.62786	-180.36	21.091	5.6816	45.261	-739.72	1171.1	-23.047	837.57	1156.3	23.649	24.005	0	0	9.9252	4.0203	-26.124	-22.365	-3.5174	2.1219	26.035	21.63	6.4078	6.1422	-0.088712	-0.73494	1578.8
6.3	631	2.5	NaN	-6.005	26.58	-0.635	-180.37	21.076	5.7011	45.267	-739.74	1171.1	-22.977	837.58	1156.3	23.649	24.005	0	0	9.965	4.0598	-26.129	-22.37	-3.5276	2.1036	26.04	21.616	6.4374	6.1634	-0.089057	-0.7546	1578.9
6.31	632	2.5	NaN	-6.0137	26.592	-0.64512	-180.39	21.085	5.7342	45.28	-739.74	1171.1	-22.885	837.53	1156.2	23.649	24.005	0	0	10.005	4.0993	-26.135	-22.376	-3.5391	2.0798	26.052	21.626	6.4657	6.1791	-0.083232	-0.75018	1578.8
6.32	633	2.5	NaN	-6.0212	26.584	-0.65593	-180.41	21.086	5.7585	45.301	-739.79	1171.1	-22.841	837.53	1156.2	23.649	24.005	0	0	10.045	4.1387	-26.14	-22.381	-3.5475	2.0636	26.044	21.627	6.4971	6.2023	-0.096804	-0.75473	1578.9
6.33	634	2.5	NaN	-6.0216	26.586	-0.6609	-180.42	21.111	5.7084	45.306	-739.8	1171.2	-22.991	837.51	1156.2	23.649	24.005	0	0	10.084	4.1782	-26.146	-22.387	-3.5423	2.0639	26.045	21.652	6.5421	6.2421	-0.10108	-0.73449	1578.9
6.34	635	2.5	NaN	-6.0249	26.58	-0.67037	-180.43	21.13	5.718	45.328	-739.82	1171.2	-22.995	837.49	1156.2	23.649	24.005	0	0	10.124	4.2177	-26.151	-22.392	-3.5447	2.0526	26.039	21.671	6.5796	6.2703	-0.1125	-0.72127	1578.9
6.35	636	2.5	NaN	-6.0243	26.573	-0.68244	-180.44	21.158	5.7142	45.371	-739.84	1171.1	-23.034	837.45	1156.2	23.649	24.005	0	0	10.164	4.2571	-26.157	-22.398	-3.541	2.0454	26.032	21.7	6.6231	6.3026	-0.1249	-0.69839	1578.8
6.36	637	2.5	NaN	-6.0165	26.568	-0.68854	-180.44	21.196	5.6792	45.407	-739.86	1171.1	-23.149	837.4	1156.3	23.649	24.005	0	0	10.204	4.2966	-26.162	-22.403	-3.5277	2.047	26.027	21.736	6.6761	6.3436	-0.13497	-0.66698	1578.8
6.37	638	2.5	NaN	-6.0074	26.56	-0.67727	-180.45	21.208	5.7112	45.386	-739.88	1171.1	-23.091	837.4	1156.2	23.649	24.005	0	0	10.244	4.3361	-26.168	-22.409	-3.5215	2.0383	26.02	21.749	6.7221	6.3744	-0.14838	-0.65973	1578.8
6.38	639	2.5	NaN	-5.9941	26.554	-0.65774	-180.45	21.206	5.7875	45.366	-739.92	1171.1	-22.911	837.42	1156.2	23.649	24.005	0	0	10.284	4.3755	-26.173	-22.414	-3.5156	2.0271	26.012	21.747	6.7679	6.4027	-0.16104	-0.66735	1578.9
6.39	640	2.5	NaN	-5.9813	26.568	-0.66137	-180.43	21.246	5.752	45.418	-739.89	1171.1	-23.09	837.37	1156.3	23.649	24.005	0	0	10.323	4.415	-26.179	-22.42	-3.4942	2.0548	26.029	21.785	6.8291	6.4698	-0.15045	-0.63451	1578.8
6.4	641	2.5	NaN	-5.9691	26.574	-0.65255	-180.42	21.264	5.7293	45.435	-739.89	1171.1	-23.194	837.36	1156.3	23.649	24.005	0	0	10.363	4.4545	-26.184	-22.426	-3.4777	2.0703	26.036	21.803	6.8855	6.5248	-0.14878	-0.62274	1578.8
6.41	642	2.5	NaN	-5.957	26.579	-0.63861	-180.41	21.273	5.7321	45.437	-739.91	1171.1	-23.212	837.34	1156.3	23.649	24.005	0	0	10.403	4.494	-26.19	-22.431	-3.4647	2.0817	26.04	21.812	6.9382	6.5757	-0.14973	-0.61949	1578.8
6.42	643	2.5	NaN	-5.9434	26.586	-0.62944	-180.39	21.285	5.7462	45.461	-739.9	1171.1	-23.211	837.31	1156.3	23.649	24.005	0	0	10.443	4.5334	-26.196	-22.437	-3.4503	2.1019	26.048	21.823	6.9924	6.6354	-0.14716	-0.61321	1578.8
6.43	644	2.5	NaN	-5.9269	26.585	-0.61887	-180.37	21.278	5.7672	45.491	-739.91	1171.1	-23.188	837.34	1156.3	23.649	24.005	0	0	10.463	4.5537	-26.197	-22.438	-3.4337	2.1232	26.048	21.814	7.0296	6.6769	-0.1486	-0.62362	1578.8
6.44	645	2.5	NaN	-5.9222	26.586	-0.61083	-180.37	21.261	5.8309	45.478	-739.92	1171.1	-23.02	837.37	1156.3	23.649	24.005	0	0	10.394	4.485	-26.18	-22.421	-3.4356	2.1146	26.048	21.798	6.9583	6.5995	-0.13144	-0.62258	1578.9
6.45	646	2.5	NaN	-5.921	26.585	-0.59231	-180.35	21.26	5.8309	45.436	-739.94	1171.1	-23.046	837.37	1156.3	23.649	24.005	0	0	10.325	4.4163	-26.163	-22.404	-3.4349	2.1328	26.048	21.798	6.8896	6.549	-0.11498	-0.60591	1578.9
6.46	647	2.5	NaN	-5.9219	26.586	-0.59651	-180.33	21.277	5.7821	45.476	-739.95	1171.1	-23.206	837.34	1156.3	23.649	24.005	0	0	10.204	4.2969	-26.148	-22.389	-3.4285	2.1607	26.05	21.813	6.7756	6.4576	-0.098107	-0.57654	1578.9
6.47	648	2.5	NaN	-5.9184	26.584	-0.60085	-180.32	21.272	5.7705	45.525	-739.96	1171.1	-23.26	837.35	1156.4	23.649	24.005	0	0	9.3783	3.4783	-26.172	-22.413	-3.4214	2.1793	26.049	21.807	5.957	5.6576	-0.12335	-0.60649	1578.9
6.48	649	2.5	NaN	-5.9107	26.579	-0.59198	-180.31	21.234	5.8315	45.528	-739.99	1171.1	-23.112	837.42	1156.3	23.649	24.005	0	0	9.2227	3.324	-26.179	-22.42	-3.4191	2.1836	26.043	21.771	5.8036	5.5076	-0.1362	-0.64962	1579
6.49	650	2.5	NaN	-5.9169	26.585	-0.62114	-180.3	21.241	5.8383	45.617	-739.96	1171.1	-23.115	837.4	1156.3	23.649	24.005	0	0	9.6986	3.7958	-26.17	-22.411	-3.4219	2.1978	26.049	21.777	6.2767	5.9936	-0.12041	-0.6343	1578.9
6.5	651	2.5	NaN	-5.9171	26.592	-0.60965	-180.28	21.255	5.7934	45.61	-739.93	1171.1	-23.267	837.39	1156.3	23.649	24.005	0	0	10.175	4.2676	-26.16	-22.401	-3.4168	2.2154	26.057	21.79	6.7578	6.4829	-0.10304	-0.61144	1578.9
6.51	652	2.5	NaN	-5.9111	26.592	-0.59764	-180.28	21.256	5.8018	45.601	-739.91	1171.1	-23.265	837.41	1156.3	23.649	24.005	0	0	10.663	4.7518	-26.151	-22.392	-3.4111	2.2209	26.058	21.79	7.252	6.9727	-0.09288	-0.60171	1578.9
6.52	653	2.5	NaN	-5.9146	26.591	-0.59413	-180.28	21.253	5.8296	45.606	-739.91	1171.1	-23.205	837.43	1156.3	23.649	24.005	0	0	11.712	5.7914	-26.13	-22.371	-3.4167	2.2217	26.056	21.788	8.2952	8.0131	-0.074141	-0.58318	1578.9
6.53	654	2.5	NaN	-5.9171	26.586	-0.58608	-180.27	21.259	5.843	45.603	-739.91	1171.1	-23.189	837.44	1156.3	23.649	24.005	0	0	12.289	6.3639	-26.119	-22.36	-3.4199	2.2238	26.051	21.794	8.8695	8.5878	-0.067953	-0.56605	1578.9
6.54	655	2.5	NaN	-5.9071	26.577	-0.57024	-180.27	21.273	5.834	45.596	-739.91	1171.1	-23.242	837.46	1156.3	23.649	24.005	0	0	12.322	6.3966	-26.118	-22.359	-3.4082	2.2298	26.042	21.807	8.9141	8.6264	-0.075651	-0.55112	1578.9
6.55	656	2.5	NaN	-5.9095	26.579	-0.6024	-180.27	21.275	5.8592	45.709	-739.86	1171.1	-23.184	837.49	1156.3	23.649	24.005	0	0	12.242	6.3169	-26.115	-22.356	-3.4086	2.2351	26.044	21.81	8.8333	8.552	-0.070489	-0.54568	1578.9
6.56	657	2.5	NaN	-5.9017	26.559	-0.56392	-180.27	21.308	5.8397	45.641	-739.9	1171.1	-23.261	837.47	1156.3	23.649	24.005	0	0	12.176	6.2516	-26.112	-22.353	-3.4005	2.2349	26.025	21.842	8.7755	8.4864	-0.086864	-0.51066	1578.9
6.57	658	2.5	NaN	-5.9015	26.557	-0.56765	-180.26	21.336	5.8325	45.68	-739.89	1171.1	-23.31	837.45	1156.4	23.649	24.005	0	0	12.156	6.2313	-26.11	-22.351	-3.3971	2.2485	26.024	21.87	8.7585	8.4797	-0.086129	-0.48068	1578.9
6.58	659	2.5	NaN	-5.8989	26.557	-0.57432	-180.25	21.357	5.827	45.727	-739.88	1171.1	-23.349	837.45	1156.4	23.649	24.005	0	0	12.09	6.1666	-26.108	-22.349	-3.3914	2.2609	26.024	21.89	8.699	8.4275	-0.084427	-0.45906	1578.9
6.59	660	2.5	NaN	-5.8915	26.555	-0.56483	-180.24	21.377	5.8165	45.726	-739.87	1171.1	-23.392	837.46	1156.4	23.649	24.005	0	0	11.963	6.0402	-26.108	-22.349	-3.3825	2.2665	26.023	21.91	8.5803	8.3067	-0.084768	-0.43873	1578.9
6.6	661	2.5	NaN	-5.8829	26.557	-0.54263	-180.24	21.404	5.7995	45.674	-739.85	1171.1	-23.459	837.45	1156.4	23.649	24.005	0	0	11.838	5.9166	-26.108	-22.349	-3.3732	2.2739	26.025	21.937	8.4649	8.1905	-0.082812	-0.41202	1578.9
6.61	662	2.5	NaN	-5.8761	26.552	-0.52368	-180.19	21.427	5.772	45.63	-739.85	1171.1	-23.605	837.51	1156.4	23.649	24.005	0	0	11.702	5.7812	-26.108	-22.349	-3.3628	2.319	26.021	21.958	8.3387	8.1001	-0.086921	-0.39063	1578.9
6.62	663	2.5	NaN	-5.876	26.555	-0.53963	-180.21	21.46	5.7964	45.685	-739.84	1171.1	-23.534	837.45	1156.5	23.649	24.005	0	0	11.537	5.6182	-26.106	-22.347	-3.3632	2.3008	26.025	21.991	8.174	7.9191	-0.081452	-0.35687	1578.9
6.63	664	2.5	NaN	-5.8703	26.559	-0.54959	-180.21	21.472	5.7981	45.709	-739.82	1171.1	-23.541	837.47	1156.5	23.649	24.005	0	0	11.439	5.5209	-26.105	-22.346	-3.3564	2.3005	26.03	22.001	8.0825	7.8214	-0.075244	-0.34503	1578.9
6.64	665	2.5	NaN	-5.8661	26.561	-0.55865	-180.2	21.486	5.7956	45.716	-739.81	1171.1	-23.573	837.47	1156.5	23.649	24.005	0	0	11.365	5.4473	-26.105	-22.346	-3.3508	2.3109	26.033	22.014	8.0139	7.7581	-0.071907	-0.33171	1578.9
6.65	666	2.5	NaN	-5.864	26.561	-0.56327	-180.2	21.5	5.7993	45.701	-739.82	1171.1	-23.591	837.45	1156.5	23.649	24.005	0	0	11.3	5.3835	-26.104	-22.345	-3.3486	2.3197	26.034	22.027	7.9518	7.7032	-0.070521	-0.31771	1578.9
6.66	667	2.5	NaN	-5.8607	26.564	-0.5575	-180.19	21.497	5.8103	45.658	-739.83	1171	-23.581	837.5	1156.5	23.649	24.005	0	0	11.236	5.3194	-26.104	-22.345	-3.3472	2.3216	26.037	22.025	7.8885	7.6411	-0.066907	-0.31966	1578.9
6.67	668	2.5	NaN	-5.8684	26.57	-0.58043	-180.18	21.509	5.8586	45.676	-739.81	1171	-23.471	837.5	1156.5	23.649	24.005	0	0	11.17	5.2543	-26.103	-22.344	-3.3582	2.3332	26.042	22.037	7.8118	7.5875	-0.061244	-0.30737	1578.9
6.68	669	2.5	NaN	-5.8794	26.569	-0.60198	-180.17	21.528	5.8234	45.683	-739.82	1171	-23.593	837.5	1156.5	23.649	24.005	0	0	11.053	5.1379	-26.102	-22.343	-3.3645	2.3486	26.042	22.054	7.6881	7.4865	-0.05971	-0.28863	1578.9
6.69	670	2.5	NaN	-5.8874	26.574	-0.61102	-180.16	21.539	5.7987	45.66	-739.81	1171	-23.676	837.5	1156.5	23.649	24.005	0	0	10.93	5.0159	-26.1	-22.341	-3.3704	2.3584	26.048	22.065	7.5591	7.3744	-0.052146	-0.27593	1578.9
6.7	671	2.5	NaN	-5.8956	26.577	-0.62856	-180.16	21.543	5.8063	45.669	-739.81	1171	-23.658	837.51	1156.5	23.649	24.005	0	0	10.893	4.9797	-26.1	-22.341	-3.379	2.3586	26.051	22.069	7.5141	7.3383	-0.048745	-0.2722	1578.9
6.71	672	2.5	NaN	-5.9084	26.578	-0.65962	-180.16	21.549	5.8173	45.721	-739.81	1171	-23.626	837.52	1156.5	23.649	24.005	0	0	10.837	4.9241	-26.099	-22.34	-3.391	2.3571	26.052	22.075	7.4459	7.2812	-0.046932	-0.2648	1578.9
6.72	673	2.5	NaN	-5.9279	26.586	-0.68426	-180.15	21.575	5.7772	45.746	-739.81	1171	-23.746	837.48	1156.5	23.649	24.005	0	0	10.767	4.8552	-26.097	-22.338	-3.4052	2.3692	26.061	22.1	7.3621	7.2243	-0.036186	-0.23813	1578.9
6.73	674	2.5	NaN	-5.9409	26.597	-0.65633	-180.15	21.595	5.7628	45.634	-739.82	1171	-23.797	837.46	1156.5	23.649	24.005	0	0	10.691	4.7797	-26.096	-22.337	-3.4204	2.3724	26.071	22.121	7.2708	7.1521	-0.025147	-0.21631	1578.9
6.74	675	2.5	NaN	-5.9523	26.594	-0.64605	-180.15	21.601	5.7886	45.582	-739.85	1171	-23.733	837.46	1156.6	23.649	24.005	0	0	10.616	4.7054	-26.095	-22.336	-3.4361	2.366	26.069	22.127	7.1802	7.0714	-0.026628	-0.20927	1578.9
6.75	676	2.5	NaN	-5.9736	26.596	-0.67807	-180.15	21.603	5.7753	45.648	-739.86	1171.1	-23.766	837.47	1156.6	23.649	24.005	0	0	10.55	4.6402	-26.094	-22.335	-3.4537	2.3698	26.07	22.129	7.0967	7.0099	-0.024133	-0.20644	1578.9
6.76	677	2.5	NaN	-5.9941	26.602	-0.70788	-180.15	21.598	5.7599	45.705	-739.85	1171.1	-23.805	837.49	1156.6	23.649	24.005	0	0	10.465	4.5551	-26.094	-22.335	-3.4708	2.3754	26.076	22.124	6.9938	6.9305	-0.017826	-0.21049	1578.9
6.77	678	2.5	NaN	-6.0051	26.608	-0.71267	-180.15	21.591	5.7643	45.697	-739.85	1171.1	-23.792	837.5	1156.6	23.649	24.005	0	0	10.363	4.4539	-26.094	-22.335	-3.4826	2.3762	26.081	22.117	6.8799	6.8301	-0.012658	-0.21767	1578.9
6.78	679	2.5	NaN	-6.0075	26.606	-0.71737	-180.15	21.593	5.7616	45.712	-739.88	1171.1	-23.793	837.5	1156.6	23.649	24.005	0	0	10.333	4.4246	-26.096	-22.337	-3.4845	2.376	26.079	22.119	6.8485	6.8006	-0.016542	-0.21828	1579
6.79	680	2.5	NaN	-6.0034	26.609	-0.69317	-180.15	21.567	5.8213	45.654	-739.9	1171.1	-23.633	837.53	1156.5	23.649	24.005	0	0	10.251	4.3429	-26.098	-22.339	-3.4883	2.3695	26.081	22.095	6.7623	6.7125	-0.016733	-0.24399	1579
6.8	681	2.5	NaN	-6.0003	26.607	-0.69278	-180.15	21.575	5.795	45.664	-739.94	1171.1	-23.697	837.49	1156.5	23.649	24.005	0	0	10.101	4.1944	-26.099	-22.34	-3.4825	2.3704	26.079	22.103	6.6183	6.5649	-0.019868	-0.2367	1579
6.81	682	2.5	NaN	-5.9924	26.609	-0.69273	-180.15	21.574	5.7411	45.684	-739.95	1171.1	-23.819	837.48	1156.5	23.649	24.005	0	0	10.068	4.1624	-26.1	-22.341	-3.4695	2.3707	26.081	22.102	6.5989	6.5331	-0.018448	-0.23889	1579
6.82	683	2.5	NaN	-5.9815	26.611	-0.68777	-180.15	21.567	5.7301	45.698	-739.95	1171.1	-23.827	837.48	1156.5	23.649	24.005	0	0	10.051	4.145	-26.1	-22.342	-3.4578	2.3694	26.083	22.095	6.5932	6.5144	-0.017246	-0.24695	1579
6.83	684	2.5	NaN	-5.9715	26.61	-0.67946	-180.15	21.563	5.7684	45.704	-739.97	1171.1	-23.716	837.48	1156.5	23.649	24.005	0	0	9.9707	4.0654	-26.104	-22.345	-3.4517	2.3671	26.083	22.091	6.519	6.4326	-0.020972	-0.25338	1579
6.84	685	2.5	NaN	-5.9663	26.614	-0.6712	-180.16	21.559	5.7549	45.699	-739.98	1171.1	-23.746	837.47	1156.5	23.649	24.005	0	0	9.9498	4.0447	-26.108	-22.349	-3.4455	2.3639	26.086	22.087	6.5043	6.4087	-0.021708	-0.26189	1579
6.85	686	2.5	NaN	-5.9477	26.612	-0.65082	-180.16	21.537	5.7913	45.682	-740.01	1171.1	-23.649	837.51	1156.5	23.649	24.005	0	0	10.027	4.1217	-26.115	-22.356	-3.4312	2.3555	26.082	22.066	6.5962	6.4772	-0.032268	-0.28983	1579.1
6.86	687	2.5	NaN	-5.9299	26.622	-0.67309	-180.16	21.538	5.7903	45.812	-740	1171.1	-23.651	837.48	1156.5	23.649	24.005	0	0	10.105	4.1987	-26.121	-22.362	-3.4086	2.3611	26.093	22.067	6.6965	6.5598	-0.027913	-0.29521	1579.1
6.87	688	2.5	NaN	-5.9099	26.624	-0.64724	-180.16	21.544	5.7808	45.804	-740.03	1171.1	-23.688	837.45	1156.5	23.649	24.005	0	0	10.183	4.2756	-26.128	-22.369	-3.3875	2.3662	26.096	22.072	6.7952	6.6419	-0.031817	-0.29672	1579.1
6.88	689	2.5	NaN	-5.892	26.627	-0.60542	-180.15	21.551	5.7813	45.737	-740.07	1171.1	-23.711	837.41	1156.5	23.649	24.005	0	0	10.26	4.3526	-26.134	-22.375	-3.3712	2.3704	26.099	22.079	6.8891	6.723	-0.035218	-0.29676	1579.1
6.89	690	2.5	NaN	-5.8808	26.641	-0.5966	-180.15	21.553	5.7974	45.747	-740.05	1171.1	-23.693	837.38	1156.5	23.649	24.005	0	0	10.338	4.4296	-26.141	-22.382	-3.3602	2.3739	26.113	22.081	6.9778	6.8034	-0.028303	-0.30125	1579
6.9	691	2.5	NaN	-5.8743	26.648	-0.59293	-180.15	21.522	5.8167	45.756	-740.03	1171.1	-23.653	837.44	1156.5	23.649	24.005	0	0	10.416	4.5065	-26.148	-22.389	-3.3549	2.3667	26.12	22.051	7.0607	6.8732	-0.028032	-0.33793	1579.1
6.91	692	2.5	NaN	-5.8589	26.649	-0.58736	-180.14	21.533	5.8557	45.804	-740.05	1171.1	-23.592	837.37	1156.5	23.649	24.005	0	0	10.493	4.5835	-26.154	-22.395	-3.3399	2.3837	26.122	22.061	7.1533	6.9672	-0.032565	-0.33434	1579
6.92	693	2.5	NaN	-5.8517	26.646	-0.57765	-180.12	21.526	5.8741	45.81	-740.07	1171	-23.572	837.37	1156.5	23.649	24.005	0	0	10.571	4.6605	-26.161	-22.402	-3.3332	2.398	26.119	22.053	7.2377	7.0584	-0.041533	-0.34832	1579
6.93	694	2.5	NaN	-5.8458	26.644	-0.56297	-180.1	21.525	5.8577	45.79	-740.08	1171	-23.655	837.35	1156.5	23.649	24.005	0	0	10.649	4.7374	-26.167	-22.408	-3.3251	2.4195	26.118	22.051	7.3235	7.1569	-0.049766	-0.35715	1579
6.94	695	2.5	NaN	-5.843	26.642	-0.53999	-180.08	21.518	5.8502	45.732	-740.09	1171	-23.708	837.33	1156.5	23.649	24.005	0	0	10.726	4.8144	-26.174	-22.415	-3.3224	2.4362	26.116	22.044	7.4038	7.2506	-0.057899	-0.37086	1579
6.95	696	2.5	NaN	-5.8474	26.638	-0.51641	-180.08	21.491	5.894	45.655	-740.09	1171	-23.592	837.36	1156.5	23.649	24.005	0	0	10.804	4.8913	-26.181	-22.422	-3.3339	2.4349	26.111	22.018	7.47	7.3263	-0.06925	-0.40343	1579
6.96	697	2.5	NaN	-5.8568	26.629	-0.53657	-180.08	21.474	5.9416	45.7	-740.09	1171	-23.455	837.36	1156.5	23.649	24.005	0	0	10.881	4.9683	-26.187	-22.428	-3.3466	2.434	26.102	22.001	7.5349	7.4023	-0.08558	-0.42677	1579
6.97	698	2.5	NaN	-5.8617	26.619	-0.55716	-180.07	21.5	5.8745	45.744	-740.12	1171	-23.636	837.31	1156.5	23.649	24.005	0	0	10.959	5.0453	-26.194	-22.435	-3.3433	2.4522	26.094	22.026	7.6158	7.4975	-0.1001	-0.40864	1579
6.98	699	2.5	NaN	-5.87	26.614	-0.56356	-180.06	21.495	5.8726	45.731	-740.11	1171	-23.631	837.3	1156.5	23.649	24.005	0	0	11.037	5.1222	-26.2	-22.441	-3.3522	2.4564	26.088	22.021	7.6845	7.5787	-0.11276	-0.41984	1579
6.99	700	2.5	NaN	-5.8808	26.607	-0.58113	-180.07	21.48	5.8896	45.739	-740.1	1171	-23.558	837.33	1156.5	23.649	24.005	0	0	11.114	5.1992	-26.207	-22.448	-3.3654	2.449	26.081	22.007	7.749	7.6482	-0.1263	-0.44081	1579
7	701	2.5	NaN	-5.8938	26.6	-0.60417	-180.08	21.47	5.9055	45.751	-740.1	1171	-23.481	837.37	1156.5	23.649	24.005	0	0	11.192	5.2762	-26.213	-22.454	-3.3809	2.4338	26.073	21.997	7.8112	7.71	-0.14062	-0.45734	1579.1
7.01	702	2.5	NaN	-5.9085	26.595	-0.60996	-180.09	21.471	5.9165	45.697	-740.12	1171	-23.425	837.39	1156.4	23.649	24.005	0	0	11.27	5.3531	-26.22	-22.461	-3.3995	2.4146	26.067	21.999	7.8701	7.7677	-0.15313	-0.4617	1579.1
7.02	703	2.5	NaN	-5.9203	26.595	-0.59897	-180.11	21.501	5.872	45.588	-740.14	1171	-23.528	837.38	1156.5	23.649	24.005	0	0	11.347	5.4301	-26.227	-22.468	-3.4116	2.3967	26.067	22.028	7.9358	7.8268	-0.15936	-0.43932	1579.1
7.03	704	2.5	NaN	-5.9321	26.601	-0.62105	-180.11	21.542	5.8156	45.61	-740.13	1171	-23.695	837.33	1156.5	23.649	24.005	0	0	11.425	5.507	-26.233	-22.474	-3.4165	2.4044	26.074	22.068	8.0085	7.9114	-0.15873	-0.40629	1579
7.04	705	2.5	NaN	-5.9437	26.612	-0.66264	-180.12	21.551	5.8214	45.67	-740.11	1171	-23.704	837.33	1156.5	23.649	24.005	0	0	11.503	5.584	-26.24	-22.481	-3.4255	2.3994	26.086	22.077	8.0771	7.9834	-0.15354	-0.40394	1579
7.05	706	2.5	NaN	-5.9535	26.625	-0.68578	-180.13	21.543	5.832	45.676	-740.08	1171	-23.69	837.39	1156.5	23.649	24.005	0	0	11.553	5.6337	-26.243	-22.484	-3.4356	2.3874	26.099	22.069	8.1171	8.0211	-0.14423	-0.4151	1579.1
7.06	707	2.5	NaN	-5.9564	26.635	-0.68248	-180.14	21.543	5.8196	45.617	-740.08	1171	-23.732	837.43	1156.5	23.649	24.005	0	0	11.564	5.6453	-26.242	-22.483	-3.4393	2.3784	26.109	22.07	8.1252	8.0237	-0.13314	-0.41351	1579.1
7.07	708	2.5	NaN	-5.9491	26.641	-0.67547	-180.14	21.572	5.7972	45.556	-740.09	1171	-23.82	837.42	1156.5	23.649	24.005	0	0	11.727	5.8066	-26.239	-22.48	-3.431	2.3796	26.116	22.097	8.2962	8.1863	-0.1225	-0.38339	1579.1
7.08	709	2.5	NaN	-5.9523	26.664	-0.69715	-180.14	21.587	5.7826	45.577	-740.02	1170.9	-23.89	837.45	1156.5	23.649	24.005	0	0	12.056	6.1321	-26.233	-22.474	-3.4308	2.3863	26.141	22.11	8.6248	8.5185	-0.091968	-0.36421	1579.1
7.09	710	2.5	NaN	-5.9512	26.661	-0.70016	-180.13	21.588	5.8381	45.575	-740.04	1170.9	-23.75	837.47	1156.5	23.649	24.005	0	0	12.384	6.4577	-26.228	-22.469	-3.4349	2.3843	26.139	22.11	8.949	8.8419	-0.088207	-0.35841	1579.1
7.1	711	2.5	NaN	-5.9438	26.668	-0.69848	-180.13	21.598	5.838	45.547	-740.03	1170.9	-23.743	837.53	1156.6	23.649	24.005	0	0	12.712	6.7832	-26.222	-22.463	-3.4289	2.389	26.147	22.118	9.2834	9.1721	-0.074521	-0.34462	1579.1
7.11	712	2.5	NaN	-5.9337	26.675	-0.68543	-180.12	21.611	5.818	45.482	-740.01	1170.9	-23.784	837.59	1156.6	23.649	24.005	0	0	13.041	7.1087	-26.216	-22.457	-3.4196	2.3953	26.156	22.13	9.6211	9.504	-0.06079	-0.32722	1579.2
7.12	713	2.5	NaN	-5.9294	26.675	-0.67933	-180.11	21.629	5.8071	45.44	-740	1170.9	-23.802	837.61	1156.6	23.649	24.005	0	0	13.369	7.4342	-26.211	-22.452	-3.4163	2.3985	26.157	22.148	9.9528	9.8328	-0.054084	-0.30427	1579.2
7.13	714	2.5	NaN	-5.9391	26.672	-0.71322	-180.12	21.664	5.7925	45.508	-739.99	1170.9	-23.821	837.6	1156.6	23.649	24.005	0	0	13.697	7.7597	-26.205	-22.446	-3.4228	2.3987	26.155	22.181	10.275	10.158	-0.050098	-0.26506	1579.2
7.14	715	2.5	NaN	-5.9299	26.669	-0.6833	-180.12	21.706	5.7264	45.391	-739.98	1170.9	-23.972	837.61	1156.7	23.649	24.005	0	0	14.026	8.0853	-26.2	-22.441	-3.4123	2.3985	26.154	22.221	10.614	10.484	-0.046001	-0.21924	1579.2
7.15	716	2.5	NaN	-5.9313	26.668	-0.69816	-180.13	21.748	5.7366	45.397	-739.96	1170.9	-23.897	837.64	1156.7	23.649	24.005	0	0	14.354	8.4108	-26.194	-22.435	-3.4163	2.385	26.153	22.262	10.938	10.796	-0.040411	-0.17293	1579.2
7.16	717	2.5	NaN	-5.9293	26.665	-0.69259	-180.14	21.787	5.7401	45.343	-739.97	1170.9	-23.843	837.65	1156.7	23.649	24.005	0	0	14.683	8.7363	-26.188	-22.429	-3.4182	2.3697	26.151	22.301	11.264	11.106	-0.036824	-0.1288	1579.2
7.17	718	2.5	NaN	-5.9327	26.663	-0.69866	-180.15	21.824	5.7271	45.307	-739.97	1170.9	-23.846	837.66	1156.7	23.649	24.005	0	0	14.485	8.5404	-26.181	-22.423	-3.4228	2.3552	26.15	22.336	11.062	10.896	-0.031428	-0.086051	1579.2
7.18	719	2.5	NaN	-5.944	26.663	-0.72441	-180.17	21.86	5.7104	45.303	-739.95	1170.9	-23.87	837.7	1156.7	23.649	24.005	0	0	14.192	8.2496	-26.175	-22.416	-3.4334	2.3408	26.151	22.372	10.758	10.59	-0.024307	-0.044488	1579.2
7.19	720	2.5	NaN	-5.9506	26.666	-0.71939	-180.18	21.895	5.7094	45.201	-739.95	1170.9	-23.852	837.72	1156.7	23.649	24.005	0	0	14.137	8.1952	-26.173	-22.414	-3.4445	2.3243	26.153	22.408	10.692	10.52	-0.020278	-0.006195	1579.2
7.2	721	2.5	NaN	-5.9524	26.667	-0.72399	-180.19	21.871	5.7431	45.19	-739.96	1170.9	-23.75	837.8	1156.7	23.649	24.005	0	0	14.024	8.0837	-26.171	-22.413	-3.4505	2.3094	26.153	22.385	10.574	10.393	-0.018253	-0.027223	1579.3
7.21	722	2.5	NaN	-5.956	26.661	-0.74621	-180.2	21.885	5.759	45.136	-739.98	1170.9	-23.708	837.86	1156.7	23.649	24.005	0	0	13.891	7.9512	-26.17	-22.411	-3.4576	2.2961	26.146	22.399	10.433	10.247	-0.023271	-0.011463	1579.4
7.22	723	2.5	NaN	-5.9618	26.657	-0.75684	-180.2	21.904	5.7511	45.074	-739.99	1170.9	-23.743	837.88	1156.7	23.649	24.005	0	0	13.832	7.8933	-26.169	-22.41	-3.4645	2.2954	26.142	22.418	10.368	10.189	-0.026773	0.0075838	1579.4
7.23	724	2.5	NaN	-5.9684	26.653	-0.75593	-180.2	21.917	5.7252	45.002	-740.02	1170.9	-23.833	837.89	1156.7	23.649	24.005	0	0	13.751	7.813	-26.169	-22.41	-3.4705	2.3024	26.139	22.43	10.281	10.115	-0.029454	0.020748	1579.5
7.24	725	2.5	NaN	-5.9735	26.651	-0.75973	-180.19	21.925	5.7045	44.93	-740.05	1170.9	-23.91	837.92	1156.8	23.649	24.005	0	0	13.554	7.6176	-26.167	-22.408	-3.4755	2.3107	26.138	22.438	10.079	9.9283	-0.029196	0.029579	1579.5
7.25	726	2.5	NaN	-5.9744	26.664	-0.79369	-180.18	21.935	5.7315	44.903	-740.03	1170.9	-23.87	837.96	1156.8	23.649	24.005	0	0	13.444	7.5081	-26.167	-22.408	-3.4788	2.3197	26.151	22.448	9.9648	9.8278	-0.015571	0.039686	1579.5
7.26	727	2.5	NaN	-5.9802	26.66	-0.82265	-180.16	21.928	5.7543	44.931	-740.06	1170.9	-23.821	837.99	1156.8	23.649	24.005	0	0	13.382	7.4468	-26.168	-22.409	-3.4855	2.33	26.148	22.44	9.8963	9.7768	-0.020006	0.030539	1579.6
7.27	728	2.5	NaN	-5.9784	26.664	-0.8071	-180.15	21.939	5.7374	44.821	-740.07	1170.9	-23.894	838	1156.8	23.649	24.005	0	0	13.195	7.262	-26.168	-22.409	-3.4851	2.3435	26.153	22.45	9.7103	9.6055	-0.0144	0.041295	1579.6
7.28	729	2.5	NaN	-5.9778	26.667	-0.8102	-180.14	21.938	5.771	44.769	-740.09	1170.9	-23.82	838.04	1156.8	23.649	24.005	0	0	13.088	7.1554	-26.168	-22.409	-3.4892	2.3535	26.157	22.448	9.5986	9.5089	-0.011919	0.038921	1579.7
7.29	730	2.5	NaN	-5.9773	26.669	-0.82992	-180.12	21.923	5.8303	44.774	-740.12	1170.9	-23.673	838.1	1156.8	23.649	24.005	0	0	13.059	7.1264	-26.17	-22.411	-3.494	2.3615	26.158	22.434	9.5646	9.488	-0.011803	0.022945	1579.8
7.3	731	2.5	NaN	-5.9552	26.66	-0.82859	-180.1	21.917	5.851	44.739	-740.17	1170.9	-23.655	838.13	1156.8	23.649	24.005	0	0	13.024	7.092	-26.17	-22.411	-3.4738	2.3806	26.149	22.428	9.55	9.4725	-0.020766	0.017229	1579.8
7.31	732	2.5	NaN	-5.8542	26.592	-0.75467	-180.04	21.966	5.7972	44.566	-740.41	1170.8	-23.922	838.07	1156.9	23.649	24.005	0	0	12.988	7.0568	-26.169	-22.41	-3.3698	2.4414	26.087	22.471	9.6185	9.4981	-0.082824	0.060403	1580
7.32	733	2.5	NaN	-5.8546	26.594	-0.77835	-180.03	21.964	5.8158	44.615	-740.42	1170.8	-23.905	838.08	1156.9	23.649	24.005	0	0	12.901	6.97	-26.169	-22.41	-3.3691	2.4569	26.089	22.469	9.5317	9.4269	-0.07931	0.059451	1580
7.33	734	2.5	NaN	-5.8594	26.594	-0.78563	-180.02	21.974	5.8447	44.559	-740.45	1170.8	-23.877	838.08	1156.9	23.649	24.005	0	0	12.833	6.9029	-26.168	-22.409	-3.3769	2.4649	26.09	22.478	9.4562	9.3678	-0.077855	0.068907	1580.1
7.34	735	2.5	NaN	-5.8689	26.604	-0.78363	-180	21.967	5.8619	44.477	-740.47	1170.8	-23.875	838.12	1156.9	23.649	24.005	0	0	12.789	6.8594	-26.168	-22.409	-3.3896	2.4759	26.1	22.471	9.3996	9.3353	-0.068006	0.061714	1580.1
7.35	736	2.5	NaN	-5.878	26.614	-0.78574	-179.99	21.958	5.8739	44.431	-740.47	1170.8	-23.877	838.16	1156.9	23.649	24.005	0	0	12.194	6.2698	-26.176	-22.417	-3.4003	2.4882	26.11	22.463	8.7941	8.7579	-0.065653	0.045866	1580.2
7.36	737	2.5	NaN	-5.8976	26.627	-0.80444	-179.98	21.974	5.885	44.418	-740.46	1170.8	-23.895	838.12	1157	23.649	24.005	0	0	11.775	5.8538	-26.18	-22.421	-3.4196	2.5004	26.123	22.478	8.3552	8.3543	-0.056691	0.056334	1580.1
7.37	738	2.5	NaN	-6.0027	26.717	-0.84444	-179.95	21.981	5.8443	44.27	-740.33	1171	-24.147	838.11	1157	23.649	24.005	0	0	11.808	5.8865	-26.177	-22.418	-3.5208	2.5335	26.213	22.486	8.2869	8.42	0.035589	0.06823	1580
7.38	739	2.5	NaN	-6.015	26.715	-0.8373	-179.93	21.993	5.842	44.186	-740.37	1171	-24.239	838.08	1157.1	23.649	24.005	0	0	11.838	5.9162	-26.173	-22.414	-3.5328	2.5555	26.212	22.496	8.3049	8.4716	0.039223	0.082377	1580
7.39	740	2.5	NaN	-6.0356	26.721	-0.86032	-179.9	21.971	5.8412	44.173	-740.37	1170.9	-24.368	838.1	1157.1	23.649	24.005	0	0	11.867	5.9451	-26.168	-22.409	-3.5493	2.5848	26.219	22.473	8.3176	8.5299	0.051103	0.063405	1580
7.4	741	2.5	NaN	-6.0513	26.727	-0.86919	-179.88	21.932	5.8628	44.125	-740.37	1170.9	-24.43	838.17	1157.1	23.649	24.005	0	0	11.778	5.8572	-26.165	-22.406	-3.5646	2.6085	26.227	22.432	8.2136	8.4658	0.062195	0.026685	1580.1
7.41	742	2.5	NaN	-6.0595	26.729	-0.8575	-179.86	21.899	5.8929	44.03	-740.38	1170.9	-24.453	838.22	1157.2	23.649	24.005	0	0	11.71	5.7893	-26.161	-22.402	-3.5754	2.6289	26.229	22.399	8.1343	8.4182	0.068401	-0.003161	1580.1
7.42	743	2.5	NaN	-6.0688	26.727	-0.84247	-179.83	21.889	5.8997	43.933	-740.41	1170.9	-24.543	838.2	1157.2	23.649	24.005	0	0	11.739	5.8182	-26.157	-22.398	-3.5851	2.6555	26.229	22.387	8.1538	8.4737	0.071642	-0.010609	1580.2
7.43	744	2.5	NaN	-6.082	26.722	-0.7982	-179.81	21.871	5.8869	43.769	-740.49	1171	-24.678	838.23	1157.3	23.649	24.005	0	0	11.752	5.8311	-26.154	-22.395	-3.5995	2.6768	26.224	22.369	8.1524	8.508	0.070617	-0.02578	1580.3
7.44	745	2.5	NaN	-6.0982	26.728	-0.85002	-179.75	21.853	5.8345	43.822	-740.41	1171	-24.97	838.21	1157.3	23.649	24.005	0	0	11.74	5.8191	-26.15	-22.391	-3.603	2.7461	26.233	22.349	8.1368	8.5652	0.082484	-0.042803	1580.2
7.45	746	2.5	NaN	-6.1086	26.73	-0.87423	-179.71	21.812	5.8534	43.827	-740.38	1170.9	-25.012	838.24	1157.3	23.649	24.005	0	0	11.645	5.725	-26.148	-22.389	-3.6117	2.7834	26.234	22.308	8.0332	8.5084	0.085838	-0.081571	1580.2
7.46	747	2.5	NaN	-6.1171	26.726	-0.87834	-179.67	21.747	5.9047	43.772	-740.38	1171	-24.976	838.29	1157.2	23.649	24.005	0	0	11.592	5.6724	-26.146	-22.388	-3.6236	2.8238	26.228	22.245	7.9681	8.4961	0.081082	-0.14234	1580.2
7.47	748	2.5	NaN	-6.1236	26.716	-0.88002	-179.63	21.687	5.9141	43.695	-740.4	1171	-25.039	838.35	1157.2	23.649	24.005	0	0	11.563	5.6434	-26.145	-22.386	-3.6306	2.8661	26.215	22.188	7.9319	8.5095	0.06944	-0.19873	1580.3
7.48	749	2.5	NaN	-6.1242	26.7	-0.88952	-179.62	21.662	5.8339	43.644	-740.42	1171	-25.242	838.41	1157.1	23.649	24.005	0	0	11.505	5.5869	-26.144	-22.385	-3.6259	2.875	26.197	22.165	7.8796	8.4619	0.053361	-0.21982	1580.4
7.49	750	2.5	NaN	-6.1245	26.695	-0.89806	-179.62	21.598	5.8611	43.595	-740.41	1171	-25.172	838.52	1157.1	23.649	24.005	0	0	11.419	5.5009	-26.142	-22.383	-3.6306	2.8762	26.19	22.104	7.7881	8.3771	0.048059	-0.2794	1580.5
7.5	751	2.5	NaN	-6.1264	26.698	-0.92259	-179.62	21.582	5.8428	43.616	-740.39	1171	-25.21	838.52	1157	23.649	24.005	0	0	11.225	5.309	-26.139	-22.38	-3.6304	2.8765	26.191	22.088	7.5948	8.1855	0.052187	-0.29192	1580.5
7.51	752	2.5	NaN	-6.1233	26.694	-0.90687	-179.63	21.567	5.8431	43.515	-740.4	1171	-25.187	838.54	1157	23.649	24.005	0	0	11.075	5.1597	-26.137	-22.379	-3.6319	2.8609	26.188	22.074	7.4426	8.0205	0.050142	-0.3047	1580.5
7.52	753	2.5	NaN	-6.1215	26.692	-0.89062	-179.66	21.56	5.8329	43.391	-740.43	1171	-25.174	838.57	1157	23.649	24.005	0	0	10.953	5.0391	-26.136	-22.378	-3.6351	2.831	26.185	22.067	7.3178	7.87	0.048422	-0.31026	1580.5
7.53	754	2.5	NaN	-6.1232	26.694	-0.90269	-179.69	21.571	5.8041	43.328	-740.43	1171.1	-25.195	838.61	1157.1	23.649	24.005	0	0	10.792	4.8795	-26.134	-22.375	-3.6384	2.7917	26.187	22.078	7.1536	7.6712	0.053615	-0.29656	1580.6
7.54	755	2.5	NaN	-6.1232	26.698	-0.93287	-179.73	21.602	5.7857	43.318	-740.42	1171	-25.193	838.62	1157.1	23.649	24.005	0	0	10.696	4.784	-26.131	-22.372	-3.6388	2.75	26.192	22.107	7.0567	7.534	0.061378	-0.26473	1580.6
7.55	756	2.5	NaN	-6.1139	26.695	-0.91113	-179.75	21.635	5.7561	43.198	-740.45	1171.1	-25.273	838.61	1157.1	23.649	24.005	0	0	10.669	4.7579	-26.128	-22.369	-3.631	2.7312	26.191	22.139	7.0382	7.4891	0.062354	-0.23021	1580.6
7.56	757	2.5	NaN	-6.121	26.695	-0.9447	-179.8	21.674	5.7657	43.192	-740.45	1171.1	-25.219	838.63	1157.2	23.649	24.005	0	0	10.628	4.7168	-26.125	-22.366	-3.6404	2.6822	26.192	22.177	6.9874	7.399	0.066504	-0.18882	1580.6
7.57	758	2.5	NaN	-6.1273	26.7	-0.96648	-179.83	21.719	5.7664	43.177	-740.45	1171.1	-25.204	838.61	1157.2	23.649	24.005	0	0	10.573	4.6625	-26.122	-22.363	-3.6477	2.6494	26.198	22.221	6.9253	7.3119	0.076516	-0.14114	1580.6
7.58	759	2.5	NaN	-6.1308	26.704	-0.97486	-179.86	21.75	5.7739	43.144	-740.45	1171.1	-25.174	838.6	1157.2	23.649	24.005	0	0	10.583	4.6722	-26.119	-22.36	-3.6534	2.622	26.202	22.252	6.9293	7.2942	0.082737	-0.10837	1580.6
7.59	760	2.5	NaN	-6.1337	26.704	-0.96886	-179.88	21.771	5.7885	43.069	-740.48	1171.1	-25.115	838.63	1157.2	23.649	24.005	0	0	10.569	4.6582	-26.117	-22.358	-3.6613	2.5878	26.202	22.273	6.9073	7.246	0.084912	-0.085091	1580.6
7.6	761	2.5	NaN	-6.1392	26.71	-0.93209	-179.91	21.822	5.7734	42.887	-740.53	1171.1	-25.132	838.61	1157.3	23.649	24.005	0	0	10.521	4.6111	-26.114	-22.355	-3.6728	2.5529	26.208	22.323	6.8482	7.1639	0.094174	-0.031908	1580.7
7.61	762	2.5	NaN	-6.1516	26.721	-0.96583	-179.94	21.84	5.8402	42.921	-740.51	1171.1	-24.938	838.6	1157.2	23.649	24.005	0	0	10.493	4.5831	-26.111	-22.353	-3.6909	2.521	26.219	22.341	6.8019	7.1041	0.10753	-0.011102	1580.6
7.62	763	2.5	NaN	-6.1641	26.734	-0.98449	-179.95	21.872	5.814	42.909	-740.5	1171.1	-24.992	838.59	1157.3	23.649	24.005	0	0	10.425	4.5156	-26.108	-22.349	-3.7019	2.5078	26.232	22.373	6.7229	7.0233	0.12411	0.023783	1580.6
7.63	764	2.5	NaN	-6.1708	26.738	-1.002	-179.96	21.889	5.8019	42.926	-740.49	1171.1	-25.008	838.58	1157.2	23.649	24.005	0	0	10.267	4.3595	-26.105	-22.346	-3.7074	2.5015	26.236	22.39	6.5599	6.8611	0.1319	0.044849	1580.6
7.64	765	2.5	NaN	-6.1759	26.742	-1.0065	-179.97	21.89	5.815	42.917	-740.49	1171.1	-24.958	838.58	1157.2	23.649	24.005	0	0	9.9392	4.0342	-26.097	-22.338	-3.7146	2.4935	26.239	22.393	6.2246	6.5277	0.14186	0.054549	1580.6
7.65	766	2.5	NaN	-6.1816	26.748	-0.99043	-179.97	21.883	5.821	42.836	-740.49	1171.1	-24.923	838.58	1157.2	23.649	24.005	0	0	9.3282	3.4286	-26.085	-22.326	-3.7245	2.484	26.244	22.387	5.6037	5.9126	0.15958	0.061131	1580.6
7.66	767	2.5	NaN	-6.1811	26.738	-0.97122	-179.97	21.867	5.7718	42.74	-740.59	1171.1	-25.028	838.56	1157.2	23.649	24.005	0	0	9.2367	3.3379	-26.084	-22.325	-3.7239	2.4881	26.234	22.372	5.5128	5.826	0.15009	0.047035	1580.7
7.67	768	2.5	NaN	-6.1959	26.751	-1.0074	-179.96	21.863	5.765	42.811	-740.57	1171.1	-25.032	838.52	1157.2	23.649	24.005	0	0	9.24	3.3412	-26.085	-22.326	-3.7358	2.4979	26.246	22.368	5.5042	5.8391	0.16113	0.042601	1580.6
7.68	769	2.5	NaN	-6.1964	26.753	-0.99582	-179.94	21.838	5.7283	42.74	-740.59	1171.1	-25.118	838.51	1157.2	23.649	24.005	0	0	9.2035	3.305	-26.085	-22.326	-3.7357	2.5194	26.247	22.344	5.4678	5.8244	0.16189	0.017675	1580.6
7.69	770	2.5	NaN	-6.2005	26.761	-1.002	-179.93	21.817	5.7202	42.734	-740.58	1171.2	-25.125	838.52	1157.2	23.649	24.005	0	0	9.1854	3.287	-26.087	-22.328	-3.7398	2.5296	26.254	22.324	5.4456	5.8166	0.16708	-0.0040077	1580.6
7.7	771	2.5	NaN	-6.2071	26.771	-1.0063	-179.92	21.786	5.7668	42.726	-740.57	1171.2	-24.983	838.54	1157.1	23.649	24.005	0	0	9.1748	3.2765	-26.089	-22.33	-3.7519	2.5317	26.262	22.295	5.423	5.8082	0.17287	-0.035273	1580.6
7.71	772	2.5	NaN	-6.2094	26.775	-0.98657	-179.9	21.738	5.8303	42.639	-740.61	1171.2	-24.797	838.55	1157	23.649	24.005	0	0	9.1661	3.2678	-26.089	-22.331	-3.7641	2.5405	26.262	22.25	5.4019	5.8084	0.17292	-0.080257	1580.7
7.72	773	2.5	NaN	-6.2095	26.776	-1.0086	-179.89	21.735	5.7591	42.688	-740.61	1171.2	-24.982	838.52	1157	23.649	24.005	0	0	9.1673	3.2691	-26.09	-22.331	-3.7558	2.5684	26.264	22.247	5.4115	5.8374	0.1737	-0.0842	1580.6
7.73	774	2.5	NaN	-6.2091	26.781	-1.0066	-179.86	21.719	5.7496	42.653	-740.63	1171.2	-25.008	838.48	1157.1	23.649	24.005	0	0	9.2039	3.3054	-26.093	-22.334	-3.7556	2.592	26.269	22.231	5.4483	5.8974	0.1764	-0.10286	1580.6
7.74	775	2.5	NaN	-6.2048	26.787	-1.02	-179.83	21.702	5.7477	42.703	-740.62	1171.2	-25.014	838.46	1157.1	23.649	24.005	0	0	9.2208	3.3222	-26.095	-22.336	-3.7493	2.6217	26.276	22.214	5.4715	5.9438	0.18074	-0.12232	1580.6
7.75	776	2.5	NaN	-6.2048	26.794	-1.0239	-179.82	21.692	5.7304	42.711	-740.61	1171.2	-25.047	838.45	1157.1	23.649	24.005	0	0	9.2341	3.3353	-26.097	-22.338	-3.7478	2.6354	26.283	22.203	5.4863	5.9707	0.18628	-0.13472	1580.6
7.76	777	2.5	NaN	-6.2039	26.799	-1.0098	-179.82	21.695	5.7117	42.659	-740.6	1171.2	-25.069	838.43	1157.1	23.649	24.005	0	0	9.2925	3.3932	-26.101	-22.342	-3.7479	2.6355	26.288	22.206	5.5446	6.0287	0.18687	-0.13664	1580.6
7.77	778	2.5	NaN	-6.1945	26.799	-0.98722	-179.82	21.711	5.7132	42.605	-740.62	1171.2	-25.034	838.38	1157.1	23.649	24.005	0	0	9.3263	3.4267	-26.105	-22.346	-3.7417	2.6352	26.289	22.221	5.5846	6.0618	0.1838	-0.12589	1580.5
7.78	779	2.5	NaN	-6.1864	26.804	-0.98691	-179.82	21.718	5.7096	42.637	-740.62	1171.2	-25.031	838.36	1157.1	23.649	24.005	0	0	9.3413	3.4416	-26.109	-22.35	-3.7324	2.634	26.294	22.228	5.6089	6.0756	0.18545	-0.12223	1580.5
7.79	780	2.5	NaN	-6.1945	26.806	-0.98957	-179.83	21.723	5.7386	42.662	-740.61	1171.2	-24.909	838.37	1157.1	23.649	24.005	0	0	9.4056	3.5053	-26.112	-22.353	-3.7441	2.6185	26.296	22.233	5.6615	6.1237	0.1842	-0.11925	1580.5
7.8	781	2.5	NaN	-6.1956	26.807	-0.99143	-179.85	21.723	5.7866	42.686	-740.59	1171.2	-24.742	838.39	1157.1	23.649	24.005	0	0	9.4736	3.5727	-26.114	-22.355	-3.7503	2.595	26.296	22.234	5.7232	6.1677	0.182	-0.12129	1580.5
7.81	782	2.5	NaN	-6.1941	26.804	-0.98536	-179.87	21.748	5.7855	42.682	-740.59	1171.2	-24.712	838.38	1157.1	23.649	24.005	0	0	9.5942	3.6923	-26.116	-22.357	-3.75	2.5759	26.294	22.258	5.8442	6.2681	0.17771	-0.098797	1580.5
7.82	783	2.5	NaN	-6.1946	26.799	-0.97408	-179.89	21.788	5.7543	42.663	-740.6	1171.2	-24.766	838.36	1157.2	23.649	24.005	0	0	9.7071	3.8042	-26.119	-22.36	-3.7493	2.5601	26.29	22.297	5.9579	6.3643	0.17099	-0.063059	1580.5
7.83	784	2.5	NaN	-6.1975	26.796	-0.96567	-179.91	21.807	5.7597	42.666	-740.59	1171.2	-24.722	838.37	1157.2	23.649	24.005	0	0	9.8127	3.9089	-26.122	-22.363	-3.7537	2.5383	26.287	22.317	6.059	6.4472	0.16496	-0.046099	1580.5
7.84	785	2.5	NaN	-6.1922	26.798	-0.95864	-179.93	21.814	5.78	42.662	-740.59	1171.2	-24.643	838.36	1157.1	23.649	24.005	0	0	9.8733	3.9689	-26.123	-22.364	-3.7514	2.509	26.288	22.324	6.1219	6.4779	0.16452	-0.040306	1580.5
7.85	786	2.5	NaN	-6.1934	26.796	-0.95326	-179.93	21.811	5.7568	42.65	-740.59	1171.2	-24.697	838.4	1157.1	23.649	24.005	0	0	9.9317	4.0268	-26.125	-22.366	-3.7512	2.5098	26.287	22.321	6.1806	6.5367	0.16172	-0.044923	1580.5
7.86	787	2.5	NaN	-6.1911	26.809	-0.96576	-179.94	21.813	5.7547	42.71	-740.53	1171.2	-24.664	838.41	1157.1	23.649	24.005	0	0	9.9902	4.0848	-26.126	-22.367	-3.7477	2.5006	26.298	22.324	6.2425	6.5854	0.17201	-0.043397	1580.4
7.87	788	2.5	NaN	-6.1878	26.818	-0.96197	-179.96	21.8	5.7457	42.719	-740.5	1171.2	-24.652	838.44	1157.1	23.649	24.005	0	0	10.071	4.1648	-26.128	-22.369	-3.7446	2.4882	26.306	22.312	6.3263	6.6529	0.17864	-0.056468	1580.4
7.88	789	2.5	NaN	-6.1864	26.818	-0.9485	-179.97	21.768	5.7543	42.688	-740.5	1171.2	-24.603	838.51	1157	23.649	24.005	0	0	10.155	4.2486	-26.129	-22.37	-3.7462	2.4748	26.306	22.281	6.4092	6.7234	0.17688	-0.088614	1580.5
7.89	790	2.5	NaN	-6.1878	26.82	-0.96216	-179.98	21.734	5.8298	42.74	-740.5	1171.2	-24.366	838.56	1157	23.649	24.005	0	0	10.124	4.2171	-26.128	-22.369	-3.7543	2.4584	26.307	22.248	6.3694	6.6755	0.17851	-0.1209	1580.6
7.9	791	2.5	NaN	-6.1854	26.824	-0.94683	-179.96	21.726	5.7974	42.705	-740.48	1171.2	-24.44	838.55	1157	23.649	24.005	0	0	10.102	4.1955	-26.126	-22.367	-3.7505	2.4719	26.31	22.239	6.3514	6.6674	0.18393	-0.12799	1580.5
7.91	792	2.5	NaN	-6.1818	26.826	-0.96011	-179.93	21.705	5.7716	42.758	-740.45	1171.2	-24.495	838.58	1157	23.649	24.005	0	0	10.12	4.2136	-26.123	-22.364	-3.743	2.5039	26.314	22.217	6.3772	6.7175	0.19076	-0.14728	1580.5
7.92	793	2.5	NaN	-6.1769	26.823	-0.95071	-179.91	21.688	5.7557	42.745	-740.45	1171.2	-24.53	838.59	1157	23.649	24.005	0	0	10.08	4.1737	-26.119	-22.36	-3.7373	2.5327	26.311	22.199	6.3425	6.7064	0.19255	-0.16057	1580.5
7.93	794	2.5	NaN	-6.1724	26.819	-0.94363	-179.88	21.668	5.749	42.732	-740.45	1171.1	-24.54	838.6	1157	23.649	24.005	0	0	10.046	4.1399	-26.114	-22.355	-3.7329	2.5584	26.307	22.18	6.3129	6.6983	0.19356	-0.17489	1580.5
7.94	795	2.5	NaN	-6.1682	26.817	-0.94834	-179.85	21.655	5.7476	42.746	-740.44	1171.1	-24.536	838.62	1157	23.649	24.005	0	0	10.075	4.169	-26.108	-22.349	-3.7283	2.5893	26.306	22.166	6.3468	6.7583	0.19856	-0.18266	1580.6
7.95	796	2.5	NaN	-6.1627	26.818	-0.94237	-179.81	21.67	5.7465	42.724	-740.41	1171.2	-24.535	838.62	1157.1	23.649	24.005	0	0	10.151	4.2441	-26.102	-22.343	-3.7237	2.6338	26.308	22.18	6.4272	6.8779	0.20587	-0.16334	1580.5
7.96	797	2.5	NaN	-6.1665	26.812	-0.9398	-179.79	21.672	5.7669	42.718	-740.41	1171.2	-24.485	838.61	1157.1	23.649	24.005	0	0	10.247	4.3395	-26.097	-22.338	-3.7295	2.6506	26.301	22.183	6.5177	6.9901	0.20436	-0.15535	1580.5
7.97	798	2.5	NaN	-6.1669	26.814	-0.96541	-179.75	21.696	5.7565	42.786	-740.36	1171.1	-24.516	838.59	1157.1	23.649	24.005	0	0	10.251	4.3431	-26.09	-22.331	-3.7261	2.6943	26.305	22.205	6.5246	7.0373	0.21498	-0.12551	1580.4
7.98	799	2.5	NaN	-6.1707	26.812	-0.99475	-179.72	21.731	5.7717	42.86	-740.31	1171.1	-24.453	838.58	1157.1	23.649	24.005	0	0	10.223	4.3159	-26.082	-22.323	-3.7295	2.719	26.302	22.24	6.4938	7.0349	0.22016	-0.083326	1580.4
7.99	800	2.5	NaN	-6.1736	26.807	-1.002	-179.71	21.767	5.7717	42.868	-740.29	1171.1	-24.43	838.57	1157.1	23.649	24.005	0	0	10.196	4.2887	-26.075	-22.316	-3.7328	2.73	26.297	22.277	6.463	7.0187	0.22255	-0.038877	1580.4
8	801	2.5	NaN	-6.1716	26.802	-0.98772	-179.7	21.797	5.7539	42.817	-740.28	1171.2	-24.47	838.56	1157.1	23.649	24.005	0	0	10.214	4.3071	-26.069	-22.31	-3.7312	2.7366	26.291	22.308	6.4832	7.0437	0.22258	-0.0021684	1580.3
8.01	802	2.5	NaN	-6.1667	26.79	-0.98968	-179.7	21.818	5.803	42.83	-740.28	1171.2	-24.327	838.58	1157.1	23.649	24.005	0	0	10.258	4.3506	-26.064	-22.305	-3.7311	2.7346	26.279	22.329	6.5273	7.0852	0.21454	0.023821	1580.4
8.02	803	2.5	NaN	-6.1619	26.787	-0.98896	-179.71	21.863	5.8344	42.849	-740.26	1171.2	-24.248	838.54	1157.1	23.649	24.005	0	0	10.302	4.394	-26.064	-22.305	-3.7284	2.7281	26.276	22.373	6.5738	7.1221	0.21198	0.068118	1580.3
8.03	804	2.5	NaN	-6.1646	26.781	-0.99704	-179.73	21.891	5.8626	42.869	-740.23	1171.2	-24.158	838.55	1157	23.649	24.005	0	0	10.296	4.3876	-26.066	-22.307	-3.7336	2.7038	26.27	22.403	6.562	7.0913	0.20413	0.09599	1580.3
8.04	805	2.5	NaN	-6.1717	26.781	-1.0064	-179.75	21.916	5.8769	42.902	-740.19	1171.1	-24.111	838.57	1157	23.649	24.005	0	0	10.246	4.3385	-26.068	-22.309	-3.7411	2.6853	26.27	22.427	6.505	7.0238	0.20157	0.11787	1580.2
8.05	806	2.5	NaN	-6.172	26.779	-1.0017	-179.76	21.945	5.8898	42.908	-740.16	1171.1	-24.08	838.56	1157	23.649	24.005	0	0	10.185	4.2777	-26.067	-22.308	-3.7423	2.6653	26.267	22.456	6.4425	6.943	0.20021	0.14794	1580.2
8.06	807	2.5	NaN	-6.1657	26.768	-0.98827	-179.79	21.974	5.915	42.895	-740.14	1171.1	-24.02	838.55	1157	23.649	24.005	0	0	10.122	4.2151	-26.063	-22.304	-3.7386	2.6371	26.257	22.485	6.3831	6.8523	0.19372	0.1807	1580.2
8.07	808	2.5	NaN	-6.1773	26.765	-1.0131	-179.81	21.975	5.9521	42.991	-740.1	1171.1	-23.921	838.59	1157.1	23.649	24.005	0	0	10.209	4.302	-26.058	-22.299	-3.7502	2.6162	26.254	22.486	6.4591	6.9182	0.19626	0.18678	1580.2
8.08	809	2.5	NaN	-6.1681	26.757	-0.98493	-179.84	21.978	5.9447	42.949	-740.06	1171.2	-23.94	838.61	1157	23.649	24.005	0	0	10.183	4.2759	-26.055	-22.296	-3.742	2.5879	26.245	22.491	6.441	6.8638	0.19066	0.19487	1580.2
8.09	810	2.5	NaN	-6.1606	26.745	-0.97356	-179.85	21.998	5.9423	42.956	-740.05	1171.1	-23.96	838.57	1157.1	23.649	24.005	0	0	10.037	4.1309	-26.053	-22.294	-3.7334	2.5748	26.235	22.509	6.3032	6.7057	0.18201	0.21488	1580.1
8.1	811	2.5	NaN	-6.1617	26.738	-0.96942	-179.86	21.999	5.9297	42.966	-740.04	1171.1	-24.001	838.57	1157.1	23.649	24.005	0	0	9.9785	4.0732	-26.051	-22.292	-3.7326	2.5667	26.227	22.509	6.2459	6.6399	0.17658	0.21716	1580.1
8.11	812	2.5	NaN	-6.1669	26.723	-0.96477	-179.87	21.99	5.9094	42.994	-740.03	1171.1	-24.062	838.6	1157.1	23.649	24.005	0	0	9.9283	4.0234	-26.049	-22.29	-3.7345	2.5583	26.213	22.5	6.1938	6.5817	0.16369	0.20971	1580.1
8.12	813	2.5	NaN	-6.1684	26.696	-0.95737	-179.89	21.988	5.8926	43.057	-740.02	1171.1	-24.127	838.62	1157.1	23.649	24.005	0	0	9.8864	3.9819	-26.047	-22.288	-3.7315	2.5516	26.187	22.497	6.1549	6.5335	0.13966	0.2081	1580.1
8.13	814	2.5	NaN	-6.164	26.692	-0.95607	-179.88	21.978	5.8892	43.093	-739.97	1171.1	-24.168	838.63	1157.1	23.649	24.005	0	0	9.8357	3.9317	-26.045	-22.286	-3.7242	2.56	26.183	22.487	6.1115	6.4917	0.13807	0.2005	1580.1
8.14	815	2.5	NaN	-6.1657	26.675	-0.95818	-179.87	21.962	5.9304	43.148	-739.97	1171.1	-24.09	838.64	1157.1	23.649	24.005	0	0	9.7735	3.87	-26.043	-22.284	-3.7267	2.57	26.167	22.47	6.0468	6.4399	0.1237	0.18601	1580.1
8.15	816	2.5	NaN	-6.163	26.669	-0.92932	-179.85	21.957	5.934	43.133	-739.95	1171.1	-24.129	838.64	1157.1	23.649	24.005	0	0	9.6499	3.7474	-26.042	-22.283	-3.7232	2.5866	26.161	22.465	5.9267	6.3341	0.11897	0.18246	1580.1
8.16	817	2.5	NaN	-6.1624	26.664	-0.90676	-179.83	21.952	5.9503	43.129	-739.94	1171.1	-24.132	838.65	1157.1	23.649	24.005	0	0	9.539	3.6375	-26.041	-22.282	-3.7226	2.6057	26.155	22.46	5.8163	6.2432	0.11379	0.17836	1580.1
8.17	818	2.5	NaN	-6.1628	26.658	-0.90164	-179.81	21.949	5.9793	43.167	-739.93	1171.1	-24.099	838.67	1157.1	23.649	24.005	0	0	9.4696	3.5688	-26.042	-22.283	-3.7228	2.6251	26.149	22.457	5.7468	6.1938	0.10732	0.1747	1580.1
8.18	819	2.5	NaN	-6.1602	26.655	-0.90442	-179.8	21.955	5.9912	43.232	-739.91	1171.1	-24.114	838.67	1157.1	23.649	24.005	0	0	9.423	3.5225	-26.042	-22.283	-3.7173	2.6452	26.147	22.463	5.7057	6.1677	0.10544	0.18011	1580.1
8.19	820	2.5	NaN	-6.158	26.653	-0.89814	-179.78	21.964	5.9695	43.271	-739.93	1171.1	-24.208	838.68	1157.1	23.649	24.005	0	0	9.3931	3.493	-26.042	-22.283	-3.7104	2.6698	26.145	22.472	5.6828	6.1628	0.10319	0.18941	1580.1
8.2	821	2.5	NaN	-6.1558	26.665	-0.89941	-179.75	21.971	5.9926	43.35	-739.9	1171.1	-24.202	838.71	1157.1	23.649	24.005	0	0	9.399	3.4987	-26.042	-22.283	-3.7055	2.703	26.156	22.48	5.6935	6.2017	0.1146	0.19723	1580.1
8.21	822	2.5	NaN	-6.1529	26.673	-0.88207	-179.74	22.008	5.9857	43.363	-739.91	1171.1	-24.259	838.71	1157.1	23.649	24.005	0	0	9.4062	3.5059	-26.041	-22.282	-3.7001	2.7135	26.164	22.516	5.7061	6.2194	0.1228	0.23432	1580.1
8.22	823	2.5	NaN	-6.1469	26.674	-0.85523	-179.68	22.035	5.9602	43.346	-739.95	1171.1	-24.413	838.72	1157.1	23.649	24.005	0	0	9.4172	3.5168	-26.04	-22.281	-3.6892	2.7755	26.164	22.544	5.728	6.2923	0.12402	0.26242	1580.2
8.23	824	2.5	NaN	-6.1419	26.676	-0.84815	-179.61	22.06	5.92	43.368	-739.98	1171.1	-24.615	838.73	1157.1	23.649	24.005	0	0	9.5476	3.6461	-26.04	-22.281	-3.6761	2.856	26.167	22.569	5.8715	6.5021	0.12641	0.28801	1580.2
8.24	825	2.5	NaN	-6.1429	26.688	-0.88012	-179.61	22.118	5.8669	43.459	-739.93	1171.1	-24.769	838.7	1157.1	23.649	24.005	0	0	9.6938	3.791	-26.041	-22.282	-3.6682	2.8647	26.181	22.626	6.0256	6.6557	0.14029	0.34414	1580.2
8.25	826	2.5	NaN	-6.1356	26.686	-0.86326	-179.62	22.17	5.8512	43.426	-739.98	1171.1	-24.799	838.71	1157.2	23.649	24.005	0	0	9.7011	3.7983	-26.041	-22.282	-3.6611	2.8573	26.178	22.677	6.0401	6.6555	0.13738	0.39511	1580.2
8.26	827	2.5	NaN	-6.1339	26.69	-0.86394	-179.64	22.224	5.8706	43.442	-740.01	1171.1	-24.737	838.72	1157.2	23.649	24.005	0	0	9.7812	3.8776	-26.041	-22.282	-3.6611	2.8377	26.183	22.73	6.1202	6.7153	0.14189	0.44803	1580.3
8.27	828	2.5	NaN	-6.1286	26.691	-0.87259	-179.73	22.275	5.9142	43.474	-740.05	1171.1	-24.517	838.78	1157.2	23.649	24.005	0	0	9.9028	3.9982	-26.042	-22.283	-3.6628	2.7363	26.187	22.78	6.24	6.7345	0.14499	0.49716	1580.4
8.28	829	2.5	NaN	-6.1241	26.693	-0.87319	-179.8	22.329	5.9232	43.472	-740.09	1171.1	-24.401	838.83	1157.2	23.649	24.005	0	0	9.9904	4.085	-26.041	-22.282	-3.6626	2.6571	26.189	22.832	6.3278	6.7421	0.14834	0.5504	1580.4
8.29	830	2.5	NaN	-6.1232	26.696	-0.86354	-179.83	22.384	5.9013	43.432	-740.12	1171.2	-24.418	838.85	1157.3	24.111	24.005	0	0	10.073	4.1673	-26.04	-22.281	-3.6626	2.6337	26.193	22.887	6.4108	6.801	0.15258	0.60566	1580.5
8.3	831	2.5	NaN	-6.1254	26.7	-0.8581	-179.84	22.432	5.9019	43.404	-740.14	1171.2	-24.383	838.89	1157.3	23.649	24.005	0	0	10.124	4.2178	-26.04	-22.281	-3.6672	2.6141	26.197	22.934	6.4572	6.832	0.15732	0.6532	1580.5
8.31	832	2.5	NaN	-6.1273	26.697	-0.8881	-179.86	22.473	5.8442	43.474	-740.15	1171.2	-24.507	838.96	1157.3	23.649	24.005	0	0	10.248	4.3404	-26.04	-22.282	-3.6622	2.6087	26.196	22.975	6.5858	6.9491	0.15505	0.69359	1580.6
8.32	833	2.5	NaN	-6.1375	26.697	-0.90634	-179.87	22.53	5.7686	43.494	-740.18	1171.2	-24.679	839.05	1157.4	23.649	24.005	0	0	10.425	4.5162	-26.041	-22.282	-3.6657	2.6032	26.197	23.03	6.7597	7.1194	0.15535	0.74792	1580.8
8.33	834	2.5	NaN	-6.1454	26.697	-0.93889	-179.88	22.583	5.7562	43.579	-740.2	1171.2	-24.687	839.1	1157.4	23.649	24.005	0	0	10.488	4.5783	-26.041	-22.283	-3.6703	2.5919	26.198	23.082	6.8177	7.1701	0.15609	0.79912	1580.8
8.34	835	2.5	NaN	-6.1552	26.694	-0.96121	-179.9	22.618	5.7699	43.639	-740.23	1171.1	-24.628	839.19	1157.4	23.649	24.005	0	0	10.545	4.6344	-26.042	-22.283	-3.6803	2.5799	26.195	23.116	6.8644	7.2143	0.15368	0.83353	1581
8.35	836	2.5	NaN	-6.1663	26.689	-0.96014	-179.9	22.646	5.7705	43.63	-740.26	1171.1	-24.61	839.32	1157.4	23.649	24.005	0	0	10.554	4.6438	-26.044	-22.285	-3.6925	2.5744	26.191	23.143	6.8616	7.2182	0.14738	0.858	1581.1
8.36	837	2.5	NaN	-6.1698	26.685	-0.95158	-179.89	22.693	5.7508	43.613	-740.28	1171.1	-24.667	839.35	1157.5	23.649	24.005	0	0	10.603	4.6921	-26.046	-22.287	-3.6947	2.5803	26.19	23.189	6.9082	7.2724	0.14353	0.90157	1581.2
8.37	838	2.5	NaN	-6.1772	26.687	-0.9786	-179.89	22.722	5.7472	43.721	-740.26	1171.1	-24.67	839.45	1157.5	23.649	24.005	0	0	10.655	4.7441	-26.048	-22.289	-3.6982	2.585	26.191	23.218	6.9571	7.3292	0.14303	0.92859	1581.2
8.38	839	2.5	NaN	-6.184	26.675	-0.98191	-179.9	22.716	5.7736	43.759	-740.29	1171.1	-24.585	839.58	1157.5	23.649	24.005	0	0	10.675	4.7634	-26.053	-22.294	-3.707	2.5737	26.18	23.212	6.9677	7.3371	0.12695	0.91771	1581.4
8.39	840	2.5	NaN	-6.1872	26.667	-0.98191	-179.9	22.72	5.7997	43.792	-740.3	1171.1	-24.51	839.68	1157.5	24.369	24.005	0	0	10.703	4.7919	-26.057	-22.299	-3.7118	2.5771	26.172	23.215	6.9917	7.369	0.1141	0.91692	1581.5
8.4	841	2.5	NaN	-6.1878	26.662	-0.97698	-179.89	22.727	5.8337	43.832	-740.3	1171.1	-24.414	839.77	1157.5	24.676	24.005	0	0	10.747	4.8354	-26.061	-22.302	-3.7147	2.5844	26.166	23.222	7.0327	7.4197	0.10472	0.91984	1581.6
8.41	842	2.5	NaN	-6.187	26.656	-0.9604	-179.88	22.726	5.8652	43.857	-740.3	1171.1	-24.32	839.89	1157.4	25.826	24.005	0	0	10.65	4.7385	-26.066	-22.307	-3.7165	2.5886	26.16	23.222	6.9331	7.3271	0.09423	0.91539	1581.7
8.42	843	2.5	NaN	-6.1828	26.647	-0.92893	-179.87	22.727	5.8449	43.834	-740.34	1171.1	-24.375	839.95	1157.5	26.313	24.005	0	0	10.529	4.6185	-26.07	-22.311	-3.7113	2.6054	26.152	23.223	6.8173	7.2239	0.081204	0.91117	1581.8
8.43	844	2.5	NaN	-6.1745	26.645	-0.93502	-179.87	22.746	5.8765	43.916	-740.31	1171.1	-24.278	839.99	1157.5	24.136	24.005	0	0	10.408	4.4986	-26.075	-22.316	-3.7035	2.605	26.151	23.24	6.7042	7.1036	0.076436	0.92367	1581.8
8.44	845	2.5	NaN	-6.1714	26.638	-0.90698	-179.85	22.746	5.8438	43.923	-740.34	1171.1	-24.362	840.06	1157.5	23.649	24.005	0	0	10.287	4.3787	-26.079	-22.32	-3.6973	2.6203	26.144	23.24	6.5894	6.999	0.064396	0.91976	1581.9
8.45	846	2.5	NaN	-6.1675	26.636	-0.90009	-179.85	22.743	5.865	43.979	-740.35	1171.1	-24.295	840.12	1157.5	23.649	24.005	0	0	10.166	4.2588	-26.084	-22.325	-3.694	2.6262	26.142	23.237	6.4717	6.885	0.05826	0.91249	1582
8.46	847	2.5	NaN	-6.1596	26.631	-0.88751	-179.84	22.74	5.8929	44.025	-740.37	1171.1	-24.205	840.18	1157.5	25.273	24.005	0	0	10.045	4.1389	-26.088	-22.329	-3.6877	2.6272	26.137	23.233	6.357	6.7661	0.049157	0.9039	1582.1
8.47	848	2.5	NaN	-6.1468	26.621	-0.84472	-179.84	22.736	5.8662	44.004	-740.43	1171.1	-24.261	840.22	1157.5	25.039	24.005	0	0	9.9238	4.0189	-26.093	-22.334	-3.6739	2.6313	26.127	23.231	6.2499	6.6503	0.03399	0.89682	1582.2
8.48	849	2.5	NaN	-6.1314	26.628	-0.81344	-179.84	22.748	5.8212	43.994	-740.43	1171.1	-24.363	840.26	1157.5	23.649	24.005	0	0	9.8028	3.899	-26.097	-22.338	-3.6552	2.6322	26.134	23.241	6.1476	6.5312	0.037091	0.90316	1582.2
8.49	850	78	NaN	-6.1066	26.641	-0.84643	-179.85	22.738	5.8709	44.175	-740.33	1171.1	-24.199	840.33	1157.5	23.649	24.005	0	0	9.7612	3.8578	-26.1	-22.341	-3.6297	2.6269	26.149	23.23	6.1314	6.4847	0.048952	0.88899	1582.2
8.5	851	78	NaN	-6.0949	26.638	-0.86227	-179.86	22.748	5.8999	44.306	-740.33	1171	-24.084	840.36	1157.5	23.649	24.005	0	0	9.7582	3.8548	-26.103	-22.344	-3.6175	2.6222	26.148	23.238	6.1407	6.477	0.044701	0.89442	1582.2
8.51	852	78	0	-6.0131	26.578	-0.78671	-179.86	22.764	5.8524	44.255	-740.49	1171	-24.19	840.35	1157.5	23.649	24.005	0	0	9.7802	3.8766	-26.106	-22.347	-3.5339	2.6183	26.09	23.252	6.2463	6.4949	-0.015855	0.90482	1582.4
8.52	853	78	NaN	-6.0215	26.591	-0.78415	-179.87	22.777	5.8337	44.281	-740.47	1171	-24.221	840.32	1157.5	23.797	24.005	0	0	9.8292	3.9252	-26.109	-22.35	-3.5402	2.6106	26.103	23.265	6.289	6.5358	-0.0061746	0.91464	1582.3
8.53	854	78	NaN	-6.0573	26.623	-0.81976	-179.88	22.777	5.8436	44.38	-740.38	1171	-24.178	840.32	1157.5	23.649	24.005	0	0	9.8963	3.9917	-26.112	-22.353	-3.5738	2.6022	26.134	23.266	6.3225	6.594	0.022468	0.91295	1582.2
8.54	855	78	NaN	-5.9747	26.555	-0.77194	-179.89	22.765	5.8245	44.413	-740.53	1170.9	-24.225	840.34	1157.5	23.649	24.005	0	0	9.9888	4.0834	-26.115	-22.356	-3.4886	2.5997	26.069	23.25	6.5002	6.6831	-0.045705	0.89401	1582.4
8.55	856	78	NaN	-5.9785	26.569	-0.76151	-179.89	22.775	5.7827	44.423	-740.5	1170.9	-24.337	840.31	1157.5	23.649	24.005	0	0	10.09	4.1836	-26.119	-22.36	-3.4879	2.5989	26.082	23.262	6.602	6.7825	-0.036712	0.90179	1582.4
8.56	857	78	NaN	-5.988	26.565	-0.76175	-179.9	22.771	5.8342	44.438	-740.51	1170.9	-24.196	840.31	1157.5	23.649	24.005	0	0	10.148	4.2416	-26.124	-22.365	-3.5019	2.588	26.079	23.257	6.6465	6.8296	-0.044644	0.89272	1582.4
8.57	858	78	NaN	-6.0029	26.574	-0.76562	-179.9	22.763	5.8466	44.46	-740.49	1170.9	-24.174	840.29	1157.5	23.649	24.005	0	0	10.167	4.2599	-26.128	-22.369	-3.5168	2.5851	26.087	23.25	6.65	6.845	-0.041254	0.88044	1582.3
8.58	859	78	NaN	-6.0201	26.586	-0.76863	-179.9	22.753	5.8419	44.474	-740.46	1170.9	-24.204	840.24	1157.5	23.649	24.005	0	0	10.152	4.2454	-26.133	-22.374	-3.5323	2.5914	26.098	23.24	6.6199	6.8368	-0.034405	0.8668	1582.3
8.59	860	78	NaN	-6.0366	26.587	-0.76879	-179.89	22.744	5.8571	44.473	-740.45	1170.9	-24.178	840.2	1157.5	23.649	24.005	0	0	10.159	4.2525	-26.137	-22.378	-3.5497	2.6005	26.099	23.232	6.6097	6.853	-0.038075	0.8537	1582.2
8.6	861	78	NaN	-6.0511	26.564	-0.76822	-179.88	22.742	5.8956	44.468	-740.53	1170.9	-24.086	840.15	1157.5	23.649	24.005	0	0	10.139	4.2323	-26.141	-22.382	-3.5677	2.6	26.077	23.229	6.5713	6.8323	-0.063386	0.84696	1582.2
8.61	862	78	NaN	-6.0596	26.566	-0.75085	-179.87	22.722	5.9127	44.396	-740.53	1170.9	-24.039	840.09	1157.4	23.649	24.005	0	0	10.084	4.1773	-26.144	-22.385	-3.5804	2.6053	26.077	23.21	6.5031	6.7826	-0.066095	0.82589	1582.2
8.62	863	78	NaN	-6.0666	26.576	-0.76904	-179.86	22.713	5.8801	44.444	-740.47	1170.9	-24.114	840.04	1157.4	23.649	24.005	0	0	9.9885	4.0832	-26.147	-22.388	-3.5828	2.6197	26.088	23.201	6.4057	6.7029	-0.058958	0.8126	1582.1
8.63	864	78	NaN	-6.1236	26.623	-0.8168	-179.85	22.688	5.8327	44.482	-740.34	1171	-24.222	839.98	1157.5	23.649	24.005	0	0	9.8537	3.9495	-26.152	-22.393	-3.6343	2.6372	26.134	23.177	6.2194	6.5866	-0.018401	0.78375	1581.9
8.64	865	78	NaN	-6.194	26.672	-0.85306	-179.84	22.648	5.7972	44.453	-740.23	1171	-24.296	839.92	1157.4	23.649	24.005	0	0	9.8148	3.9109	-26.157	-22.398	-3.7027	2.6499	26.18	23.14	6.112	6.5607	0.02345	0.74156	1581.7
8.65	866	78	NaN	-6.1948	26.661	-0.83215	-179.84	22.612	5.7837	44.383	-740.26	1171	-24.313	839.87	1157.4	23.649	24.005	0	0	9.7462	3.8429	-26.162	-22.403	-3.7055	2.653	26.169	23.105	6.0407	6.496	0.0068977	0.70175	1581.7
8.66	867	78	NaN	-6.1886	26.648	-0.85366	-179.82	22.56	5.743	44.44	-740.23	1171	-24.41	839.8	1157.4	23.649	24.005	0	0	9.6221	3.7199	-26.166	-22.408	-3.6935	2.6716	26.156	23.052	5.9286	6.3915	-0.010524	0.64477	1581.6
8.67	868	78	NaN	-6.1869	26.642	-0.86346	-179.82	22.527	5.7264	44.458	-740.21	1171	-24.427	839.73	1157.4	23.649	24.005	0	0	9.5558	3.6542	-26.177	-22.418	-3.6904	2.679	26.15	23.02	5.8655	6.3333	-0.026954	0.60204	1581.5
8.68	869	78	NaN	-6.1833	26.635	-0.87393	-179.77	22.496	5.6551	44.482	-740.19	1171	-24.641	839.65	1157.4	23.649	24.005	0	0	9.5208	3.6195	-26.186	-22.427	-3.678	2.7348	26.142	22.989	5.8428	6.3543	-0.043776	0.5623	1581.4
8.69	870	78	NaN	-6.1701	26.641	-0.89953	-179.73	22.461	5.5841	44.578	-740.12	1171	-24.861	839.59	1157.4	23.649	24.005	0	0	9.5354	3.634	-26.19	-22.431	-3.6531	2.7912	26.148	22.954	5.8823	6.4252	-0.042305	0.52311	1581.3
8.7	871	78	NaN	-6.1498	26.655	-0.92602	-179.72	22.413	5.5777	44.697	-740.03	1171	-24.872	839.55	1157.3	23.649	24.005	0	0	9.5238	3.6225	-26.194	-22.435	-3.628	2.8029	26.16	22.908	5.8958	6.4254	-0.033993	0.47222	1581.2
8.71	872	78	NaN	-6.149	26.605	-0.87199	-179.71	22.335	5.6425	44.507	-740.11	1171	-24.683	839.54	1157.3	23.649	24.005	0	0	9.4617	3.5609	-26.198	-22.439	-3.641	2.7933	26.109	22.831	5.8208	6.3542	-0.088389	0.39217	1581.2
8.72	873	78	NaN	-6.0159	26.536	-0.8122	-179.76	22.316	5.7519	44.579	-740.2	1170.9	-24.36	839.41	1157.3	23.649	34.136	0	0	9.3766	3.4765	-26.201	-22.442	-3.5169	2.7358	26.042	22.809	5.8597	6.2124	-0.15833	0.3673	1581.2
8.73	874	78	NaN	-5.9872	26.491	-0.78636	-179.7	22.34	5.6829	44.564	-740.26	1170.8	-24.625	839.25	1157.3	23.649	30.18	0	0	9.2827	3.3835	-26.204	-22.445	-3.479	2.8083	26.001	22.83	5.8037	6.1918	-0.20354	0.3846	1581.1
8.74	875	78	NaN	-5.9869	26.465	-0.76988	-179.66	22.339	5.6536	44.525	-740.3	1170.8	-24.763	839.14	1157.3	23.649	24.005	0	0	9.1805	3.2821	-26.209	-22.45	-3.475	2.8567	25.976	22.828	5.7054	6.1388	-0.23346	0.37777	1581
8.75	876	78	NaN	-5.9766	26.449	-0.74398	-179.66	22.294	5.7024	44.471	-740.33	1170.8	-24.647	839.12	1157.3	23.649	44.083	0	0	8.9812	3.0846	-26.215	-22.456	-3.4708	2.8476	25.958	22.785	5.5104	5.9322	-0.25736	0.32842	1581
8.76	877	78	NaN	-5.9666	26.435	-0.70484	-179.64	22.236	5.7092	44.372	-740.34	1170.8	-24.678	839.14	1157.3	27.77	50.378	0	0	8.7659	2.8711	-26.222	-22.463	-3.4634	2.8601	25.943	22.728	5.3024	5.7312	-0.27857	0.26555	1581
8.77	878	78	NaN	-5.97	26.437	-0.71574	-179.63	22.194	5.7765	44.416	-740.3	1170.8	-24.542	839.13	1157.2	30.164	52.195	0	0	8.7513	2.8567	-26.223	-22.464	-3.47	2.8712	25.946	22.686	5.2812	5.7279	-0.27713	0.22202	1581
8.78	879	78	NaN	-5.9692	26.421	-0.719	-179.58	22.196	5.7532	44.454	-740.31	1170.8	-24.702	839.02	1157.3	31.411	53.726	0	0	8.7228	2.8284	-26.223	-22.465	-3.4619	2.9236	25.931	22.686	5.2609	5.752	-0.29251	0.22164	1580.9
8.79	880	78	NaN	-5.9676	26.418	-0.71947	-179.55	22.21	5.7614	44.48	-740.28	1170.8	-24.775	838.94	1157.3	31.052	52.154	0	0	8.6313	2.7377	-26.224	-22.465	-3.4566	2.9625	25.929	22.699	5.1747	5.7002	-0.29504	0.2344	1580.8
8.8	881	78	NaN	-6.0123	26.465	-0.75064	-179.52	22.231	5.7841	44.509	-740.15	1170.8	-24.797	838.9	1157.3	31.664	52.994	0	0	8.5124	2.6199	-26.224	-22.465	-3.4991	2.9941	25.975	22.722	5.0133	5.614	-0.2493	0.25692	1580.6
8.81	882	78	NaN	-6.0921	26.54	-0.80014	-179.5	22.257	5.8052	44.528	-739.97	1170.9	-24.798	838.87	1157.2	31.867	54.725	0	0	8.3807	2.4894	-26.224	-22.465	-3.5779	3.0109	26.047	22.751	4.8028	5.5002	-0.17743	0.286	1580.4
8.82	883	78	NaN	-5.994	26.444	-0.70148	-179.59	22.267	5.9338	44.416	-740.21	1170.8	-24.394	838.9	1157.2	32.231	52.593	0	0	8.2895	2.399	-26.222	-22.463	-3.4989	2.909	25.953	22.758	4.7906	5.308	-0.26956	0.29449	1580.7
8.83	884	78	NaN	-5.993	26.437	-0.70839	-179.54	22.325	5.9387	44.435	-740.22	1170.7	-24.455	838.87	1157.2	30.592	51.012	0	0	8.2514	2.3612	-26.22	-22.461	-3.4949	2.9568	25.946	22.817	4.7565	5.318	-0.27417	0.35572	1580.7
8.84	885	78	NaN	-5.9999	26.439	-0.71911	-179.51	22.366	5.9215	44.455	-740.22	1170.7	-24.569	838.88	1157.2	30.319	49.048	0	0	8.2624	2.372	-26.217	-22.458	-3.4971	2.9952	25.948	22.857	4.7653	5.3672	-0.26929	0.39855	1580.7
8.85	886	78	NaN	-6.0022	26.438	-0.73025	-179.49	22.385	5.9004	44.477	-740.23	1170.7	-24.651	838.9	1157.2	29.085	48.329	0	0	8.2062	2.3163	-26.214	-22.455	-3.4956	3.0119	25.947	22.876	4.7106	5.3283	-0.26682	0.42029	1580.7
8.86	887	78	NaN	-6.0016	26.442	-0.74564	-179.48	22.392	5.8735	44.509	-740.22	1170.7	-24.739	838.96	1157.2	28.398	44.592	0	0	8.1517	2.2624	-26.211	-22.452	-3.4908	3.0304	25.951	22.883	4.661	5.2928	-0.26078	0.43044	1580.8
8.87	888	78	NaN	-6.0084	26.462	-0.7665	-179.43	22.404	5.8293	44.55	-740.17	1170.7	-24.941	839.09	1157.2	30.518	47.181	0	0	8.2392	2.3491	-26.207	-22.448	-3.4889	3.0902	25.973	22.893	4.7503	5.4392	-0.23475	0.44492	1580.8
8.88	889	78	NaN	-6.0078	26.45	-0.73954	-179.42	22.406	5.8558	44.44	-740.24	1170.7	-24.868	839.18	1157.2	32.613	48.21	0	0	8.2803	2.3898	-26.203	-22.444	-3.4951	3.0909	25.96	22.896	4.7851	5.4807	-0.24288	0.45261	1581
8.89	890	78	NaN	-6.0065	26.467	-0.76993	-179.4	22.431	5.8439	44.527	-740.18	1170.7	-24.931	839.24	1157.3	30.62	45.498	0	0	8.2693	2.3789	-26.197	-22.439	-3.4884	3.1141	25.979	22.919	4.7809	5.4929	-0.21846	0.48053	1581
8.9	891	78	NaN	-6.0665	26.529	-0.824	-179.39	22.456	5.7953	44.561	-740.05	1170.8	-25.096	839.33	1157.3	32.961	44.408	0	0	8.3691	2.4779	-26.192	-22.434	-3.5411	3.1333	26.04	22.944	4.828	5.6112	-0.15228	0.51087	1581
8.91	892	78	NaN	-6.0901	26.55	-0.83841	-179.39	22.476	5.7545	44.546	-740.03	1170.8	-25.225	839.43	1157.4	34.862	46.815	0	0	8.44	2.5481	-26.187	-22.428	-3.5608	3.1371	26.062	22.963	4.8792	5.6852	-0.125	0.53516	1581.1
8.92	893	78	NaN	-6.0169	26.489	-0.79623	-179.4	22.495	5.746	44.559	-740.18	1170.7	-25.245	839.5	1157.4	37.192	49.307	0	0	8.4436	2.5517	-26.181	-22.422	-3.4867	3.1259	26.006	22.978	4.9569	5.6776	-0.17494	0.55645	1581.3
8.93	894	78	NaN	-6.1212	26.584	-0.87782	-179.42	22.538	5.668	44.583	-739.98	1170.9	-25.464	839.51	1157.5	37.84	50.049	0	0	8.4372	2.5453	-26.172	-22.413	-3.5819	3.1194	26.099	23.024	4.8553	5.6648	-0.073721	0.6103	1581.1
8.94	895	78	NaN	-6.0316	26.509	-0.80654	-179.44	22.526	5.7032	44.539	-740.15	1170.8	-25.349	839.61	1157.5	38.33	48.867	0	0	8.4284	2.5367	-26.163	-22.404	-3.4985	3.0928	26.027	23.008	4.9299	5.6294	-0.13585	0.60316	1581.4
8.95	896	78	NaN	-6.0698	26.546	-0.8228	-179.47	22.507	5.7046	44.513	-740.1	1170.8	-25.319	839.7	1157.5	40.672	50.878	0	0	8.3828	2.4914	-26.16	-22.402	-3.5388	3.0614	26.063	22.991	4.844	5.5528	-0.097895	0.58909	1581.4
8.96	897	78	NaN	-6.073	26.551	-0.82911	-179.5	22.5	5.6664	44.531	-740.1	1170.8	-25.395	839.75	1157.5	45.68	44.726	0	0	8.3746	2.4833	-26.158	-22.399	-3.5386	3.0359	26.068	22.983	4.8359	5.5191	-0.090696	0.58313	1581.4
8.97	898	78	NaN	-5.9982	26.484	-0.7875	-179.54	22.492	5.6175	44.559	-740.24	1170.7	-25.485	839.77	1157.5	44.323	46.073	0	0	8.4585	2.5665	-26.156	-22.397	-3.4598	2.9991	26.006	22.97	4.9987	5.5656	-0.14982	0.57263	1581.6
8.98	899	78	NaN	-6.0026	26.485	-0.77294	-179.63	22.443	5.6073	44.511	-740.27	1170.7	-25.42	839.85	1157.6	47.151	58.084	0	0	8.3976	2.5061	-26.155	-22.396	-3.4685	2.9071	26.009	22.92	4.9291	5.4132	-0.14619	0.52371	1581.7
8.99	900	78	NaN	-6.1009	26.561	-0.79437	-179.7	22.376	5.6208	44.39	-740.17	1170.9	-25.286	839.9	1157.6	47.659	57.899	0	0	8.3131	2.4223	-26.154	-22.395	-3.576	2.8213	26.081	22.857	4.7371	5.2436	-0.073339	0.46183	1581.7
9	901	78	NaN	-6.0314	26.505	-0.73168	-179.75	22.327	5.5979	44.326	-740.31	1170.8	-25.282	839.91	1157.6	48.76	58.589	0	0	8.3094	2.4187	-26.154	-22.395	-3.5092	2.7742	26.027	22.805	4.8002	5.1929	-0.12684	0.4105	1581.8
9.01	902	78	NaN	-6.0509	26.524	-0.77252	-179.78	22.297	5.5781	44.422	-740.24	1170.8	-25.28	839.87	1157.7	49.626	59.82	0	1	8.2643	2.3739	-26.154	-22.395	-3.5251	2.745	26.048	22.774	4.7392	5.1189	-0.10649	0.37909	1581.7
9.02	903	78	NaN	-6.0857	26.554	-0.80664	-179.8	22.281	5.5218	44.47	-740.16	1170.8	-25.371	839.76	1157.7	52.905	61.137	0	1	8.1968	2.307	-26.155	-22.396	-3.5546	2.7296	26.079	22.756	4.6422	5.0367	-0.076354	0.36032	1581.5
9.03	904	78	NaN	-5.9945	26.474	-0.68977	-179.81	22.267	5.4028	44.283	-740.39	1170.8	-25.618	839.59	1157.8	51.687	61.374	0	1	8.136	2.2467	-26.155	-22.396	-3.4613	2.7246	26.003	22.738	4.6747	4.9714	-0.15193	0.34188	1581.6
9.04	905	78	NaN	-5.9938	26.471	-0.71261	-179.84	22.247	5.4038	44.352	-740.38	1170.8	-25.554	839.56	1157.8	54.885	62.02	0	1	8.0771	2.1884	-26.155	-22.396	-3.4603	2.6958	26.001	22.717	4.6168	4.8842	-0.15439	0.32044	1581.5
9.05	906	78	NaN	-6.0016	26.494	-0.75754	-179.89	22.211	5.2858	44.499	-740.29	1170.7	-25.684	839.34	1157.9	55.724	63.704	0	1	8.0149	2.1268	-26.155	-22.396	-3.4576	2.6495	26.028	22.677	4.5573	4.7763	-0.12637	0.28176	1581.2
9.06	907	78	NaN	-6.073	26.552	-0.80182	-179.97	22.14	5.2258	44.517	-740.18	1170.8	-25.659	839.18	1158	53.22	63.463	0	1	7.9926	2.1046	-26.155	-22.396	-3.5289	2.5779	26.086	22.606	4.4638	4.6825	-0.068095	0.20989	1581
9.07	908	78	NaN	-6.0774	26.547	-0.78451	-180.03	22.07	5.1775	44.467	-740.24	1170.8	-25.649	839.07	1158	54.842	61.674	0	1	7.9942	2.1062	-26.155	-22.396	-3.5354	2.5137	26.084	22.533	4.4588	4.6198	-0.071369	0.1369	1580.9
9.08	909	78	NaN	-5.9966	26.477	-0.72941	-180.09	22.008	5.1545	44.464	-740.42	1170.7	-25.604	838.96	1158.1	55.447	59.412	0	1	7.9577	2.0701	-26.156	-22.397	-3.4564	2.4479	26.018	22.466	4.5014	4.518	-0.13783	0.068786	1581
9.09	910	78	NaN	-6.0037	26.487	-0.77997	-180.22	21.91	5.2904	44.628	-740.35	1170.7	-25.092	838.91	1158.1	54.463	59.379	0	1	7.9074	2.0202	-26.157	-22.398	-3.4759	2.3087	26.031	22.366	4.4315	4.3289	-0.12561	-0.031868	1580.8
9.1	911	78	NaN	-5.9941	26.493	-0.76517	-180.27	21.835	5.2637	44.608	-740.36	1170.7	-25.072	838.81	1158.2	53.426	59.425	0	1	7.843	1.9563	-26.157	-22.398	-3.4676	2.2583	26.038	22.29	4.3754	4.2146	-0.11908	-0.1081	1580.8
9.11	912	78	NaN	-5.9857	26.498	-0.7501	-180.34	21.758	5.1945	44.592	-740.37	1170.7	-25.123	838.62	1158.2	54.954	55.346	0	1	7.8247	1.9382	-26.158	-22.399	-3.4577	2.1926	26.044	22.212	4.367	4.1308	-0.11475	-0.18714	1580.6
9.12	913	78	NaN	-5.975	26.499	-0.73174	-180.42	21.71	5.103	44.574	-740.42	1170.7	-25.202	838.31	1158.3	53.804	51.24	0	1	7.8424	1.9557	-26.16	-22.401	-3.4443	2.1146	26.046	22.163	4.3981	4.0704	-0.11439	-0.23802	1580.3
9.13	914	78	NaN	-5.9668	26.503	-0.72816	-180.49	21.686	5.031	44.6	-740.45	1170.8	-25.251	837.99	1158.3	52.376	51.812	0	1	7.7478	1.862	-26.161	-22.402	-3.4329	2.0458	26.052	22.137	4.3149	3.9078	-0.10895	-0.2648	1580
9.14	915	78	NaN	-5.9666	26.519	-0.7506	-180.53	21.668	5.0079	44.693	-740.42	1170.8	-25.245	837.82	1158.3	54.218	53.351	0	1	7.6888	1.8035	-26.161	-22.402	-3.4293	2.0082	26.068	22.118	4.2596	3.8118	-0.092992	-0.28439	1579.8
9.15	916	78	NaN	-5.9577	26.512	-0.71389	-180.56	21.69	4.9417	44.596	-740.5	1170.8	-25.367	837.56	1158.4	54.717	53.691	0	1	7.6742	1.789	-26.161	-22.402	-3.4192	1.9777	26.061	22.141	4.255	3.7667	-0.099218	-0.26105	1579.7
9.16	917	78	NaN	-5.9557	26.523	-0.7132	-180.6	21.664	4.9444	44.626	-740.5	1170.8	-25.286	837.29	1158.3	55.154	51.171	0	1	7.6172	1.7325	-26.161	-22.403	-3.4185	1.9352	26.071	22.115	4.1987	3.6677	-0.090454	-0.28717	1579.4
9.17	918	78	NaN	-5.9535	26.532	-0.69339	-180.64	21.649	4.9212	44.591	-740.52	1170.8	-25.291	837.07	1158.3	52.486	52.58	0	1	7.5921	1.7076	-26.163	-22.404	-3.4172	1.9008	26.08	22.101	4.1749	3.6084	-0.083164	-0.30234	1579.2
9.18	919	78	NaN	-5.9972	26.58	-0.72179	-180.66	21.626	4.9022	44.614	-740.44	1170.9	-25.303	836.9	1158.3	50.728	52.287	0	1	7.6389	1.7541	-26.165	-22.406	-3.4592	1.8826	26.125	22.081	4.1797	3.6367	-0.039119	-0.32436	1578.9
9.19	920	78	NaN	-6.0764	26.658	-0.80665	-180.66	21.586	4.8992	44.744	-740.28	1170.9	-25.288	836.76	1158.3	52.862	51.794	0	1	7.6772	1.792	-26.166	-22.407	-3.5337	1.879	26.2	22.044	4.1435	3.6711	0.033676	-0.36251	1578.6
9.2	921	78	NaN	-6.0727	26.658	-0.82218	-180.67	21.557	4.8575	44.81	-740.3	1170.9	-25.384	836.59	1158.3	51.945	54.03	0	1	7.7028	1.8174	-26.166	-22.407	-3.5239	1.8763	26.199	22.016	4.179	3.6936	0.032722	-0.39176	1578.5
9.21	922	78	NaN	-6.0608	26.684	-0.8036	-180.7	21.44	4.9662	44.774	-740.27	1170.9	-25.056	836.33	1158.2	53.162	55.354	0	1	7.7563	1.8704	-26.167	-22.408	-3.5247	1.841	26.222	21.902	4.2315	3.7114	0.054779	-0.50667	1578.2
9.22	923	78	NaN	-6.0556	26.695	-0.80173	-180.7	21.369	5	44.766	-740.26	1170.9	-24.962	836.27	1158.1	52.969	54.58	0	1	7.8179	1.9314	-26.169	-22.41	-3.5231	1.833	26.231	21.833	4.2948	3.7644	0.062186	-0.57661	1578.1
9.23	924	78	NaN	-6.0439	26.703	-0.77973	-180.7	21.306	4.9958	44.69	-740.23	1170.9	-24.984	836.15	1158	53.998	54.431	0	1	7.8869	1.9999	-26.171	-22.412	-3.5132	1.8352	26.236	21.773	4.3737	3.8351	0.065035	-0.63929	1578
9.24	925	78	NaN	-6.0273	26.709	-0.75897	-180.69	21.24	4.9644	44.609	-740.18	1170.9	-25.087	835.95	1157.9	53.71	54.029	0	1	7.8569	1.9701	-26.174	-22.415	-3.4953	1.8453	26.238	21.71	4.3616	3.8154	0.064258	-0.70519	1577.7
9.25	926	78	NaN	-6.0158	26.705	-0.78315	-180.67	21.18	4.9064	44.652	-740.09	1170.9	-25.275	835.76	1157.8	52.029	52.346	0	1	7.8233	1.9368	-26.177	-22.418	-3.475	1.8678	26.232	21.653	4.3482	3.8046	0.054947	-0.76431	1577.5
9.26	927	78	NaN	-6.0121	26.703	-0.78628	-180.66	21.151	4.8849	44.629	-740.03	1170.9	-25.359	835.62	1157.7	54.251	51.588	0	1	7.9315	2.044	-26.177	-22.418	-3.4688	1.8822	26.225	21.628	4.4627	3.9263	0.047579	-0.79007	1577.3
9.27	928	78	NaN	-6.0106	26.695	-0.82547	-180.64	21.125	4.8506	44.728	-739.93	1170.9	-25.482	835.49	1157.7	53.836	51.925	0	1	8.039	2.1506	-26.179	-22.42	-3.4588	1.9089	26.215	21.605	4.5802	4.0595	0.035946	-0.81439	1577
9.28	929	78	NaN	-6.0005	26.676	-0.84643	-180.63	21.095	4.8619	44.835	-739.8	1170.9	-25.49	835.31	1157.6	53.836	51.264	0	1	8.1444	2.2551	-26.181	-22.422	-3.4441	1.9281	26.191	21.58	4.7003	4.1832	0.0099006	-0.84186	1576.7
9.29	930	78	NaN	-5.9861	26.66	-0.84072	-180.62	21.067	4.8855	44.928	-739.62	1170.9	-25.46	835.12	1157.5	53.261	51.121	0	1	8.135	2.2457	-26.185	-22.426	-3.4268	1.9428	26.171	21.557	4.7082	4.1885	-0.014074	-0.86839	1576.4
9.3	931	78	NaN	-5.972	26.661	-0.81581	-180.6	21.046	4.9014	45.008	-739.37	1171	-25.441	834.96	1157.4	54.564	51.328	0	1	8.0867	2.1979	-26.188	-22.429	-3.4097	1.9573	26.167	21.54	4.677	4.1552	-0.021555	-0.88933	1576
9.31	932	78	NaN	-5.9576	26.673	-0.7898	-180.59	21.03	4.9612	45.097	-739.17	1171	-25.311	834.84	1157.3	53.724	51.279	0	1	8.1269	2.2377	-26.189	-22.43	-3.3963	1.969	26.175	21.528	4.7305	4.2067	-0.014155	-0.90197	1575.6
9.32	933	78	NaN	-5.9256	26.681	-0.73873	-180.58	21.055	4.9553	45.207	-738.92	1171	-25.326	834.69	1157.3	52.444	50.657	0	1	8.1649	2.2754	-26.191	-22.432	-3.3592	1.9845	26.182	21.554	4.8057	4.2599	-0.0091067	-0.8779	1575.3
9.33	934	78	NaN	-5.8972	26.687	-0.67833	-180.58	21.073	4.9697	45.314	-738.66	1171	-25.291	834.58	1157.2	53.546	51.034	0	1	8.1996	2.3099	-26.193	-22.434	-3.3275	1.9939	26.186	21.574	4.8721	4.3038	-0.0068494	-0.86006	1574.9
9.34	935	78	NaN	-5.8554	26.685	-0.58948	-180.57	21.101	4.9782	45.395	-738.4	1171	-25.277	834.44	1157.2	52.269	51.853	0	1	8.1763	2.2867	-26.195	-22.436	-3.2826	2.0046	26.183	21.603	4.8936	4.2914	-0.011779	-0.83307	1574.5
9.35	936	78	NaN	-5.7829	26.67	-0.45953	-180.56	21.147	4.9825	45.559	-738.01	1171	-25.252	834.27	1157.2	54.429	51.904	0	1	8.1475	2.2582	-26.197	-22.438	-3.2042	2.0146	26.168	21.649	4.9433	4.2727	-0.028829	-0.78858	1573.9
9.36	937	78	NaN	-5.6675	26.635	-0.29014	-180.57	21.206	5.003	45.956	-737.39	1170.9	-25.129	834.1	1157.1	53.27	51.645	0	1	8.0597	2.1712	-26.197	-22.438	-3.0775	2.0156	26.132	21.709	4.9822	4.1868	-0.064696	-0.72855	1573.2
9.37	938	78	NaN	-5.5219	26.536	-0.14829	-180.59	21.247	5.011	46.22	-737.15	1170.8	-25.069	834.01	1157.1	52.312	52.048	0	1	8.0694	2.1808	-26.198	-22.439	-2.924	2.0126	26.038	21.745	5.1454	4.1933	-0.16021	-0.69371	1572.8
9.38	939	78	NaN	-5.5333	26.559	-0.049673	-180.6	21.3	4.9897	46.587	-736.5	1170.8	-25.032	833.9	1157.1	55.528	53.126	0	1	8.1643	2.2749	-26.2	-22.441	-2.9221	2.0082	26.058	21.801	5.2422	4.283	-0.14198	-0.64034	1572.1
9.39	940	78	NaN	-5.4436	26.518	0.028177	-180.61	21.322	4.9828	46.927	-736.16	1170.7	-24.994	833.84	1157	52.386	51.01	0	1	8.1413	2.252	-26.202	-22.443	-2.8207	2.0104	26.019	21.821	5.3206	4.2625	-0.18316	-0.62216	1571.7
9.4	941	78	NaN	-5.3178	26.451	0.11294	-180.63	21.335	4.9837	47.331	-735.8	1170.6	-24.919	833.8	1157	53.498	48.897	0	1	8.1297	2.2405	-26.203	-22.444	-2.6822	2.0095	25.956	21.83	5.4474	4.25	-0.24736	-0.61415	1571.3
9.41	942	78	NaN	-5.2742	26.429	0.21706	-180.65	21.363	4.9733	47.79	-735.12	1170.5	-24.821	833.71	1157	53.424	51.537	0	1	8.137	2.2477	-26.204	-22.445	-2.6242	1.9976	25.936	21.856	5.5127	4.2454	-0.26768	-0.58849	1570.6
9.42	943	78	NaN	-5.3434	26.456	0.31076	-180.67	21.385	4.9363	47.897	-734.6	1170.6	-24.845	833.63	1157	52.773	50.128	0	1	8.1659	2.2764	-26.204	-22.445	-2.6876	1.9844	25.96	21.88	5.4783	4.2607	-0.24431	-0.56509	1570
9.43	944	78	NaN	-5.1049	26.268	0.50308	-180.72	21.354	4.9385	48.536	-734.06	1170.3	-24.654	833.6	1157	55.119	49.877	0	1	8.198	2.3083	-26.205	-22.446	-2.4319	1.9532	25.783	21.839	5.7662	4.2614	-0.42197	-0.60666	1569.4
9.44	945	78	NaN	-4.9684	26.126	0.67794	-180.76	21.271	4.9438	49.041	-733.51	1170.1	-24.478	833.6	1156.9	55.383	51.497	0	1	8.2207	2.3308	-26.207	-22.448	-2.2825	1.9218	25.647	21.75	5.9383	4.2526	-0.56016	-0.69782	1568.9
9.45	946	78	NaN	-4.8913	26.026	0.82697	-180.8	21.183	4.9325	49.365	-733.03	1169.9	-24.385	833.6	1156.9	55.591	50.615	0	1	8.2607	2.3704	-26.209	-22.45	-2.1961	1.898	25.55	21.659	6.0646	4.2684	-0.65895	-0.79117	1568.4
9.46	947	78	NaN	-4.8224	25.955	0.95418	-180.83	21.085	4.9264	49.665	-732.51	1169.8	-24.277	833.59	1156.8	54.623	51.089	0	1	8.33	2.4391	-26.211	-22.452	-2.1192	1.8751	25.482	21.558	6.2108	4.3142	-0.72867	-0.89342	1567.9
9.47	948	78	NaN	-4.733	25.905	1.0683	-180.87	20.931	4.971	50.192	-731.7	1169.6	-23.961	833.61	1156.7	53.872	49.912	0	1	8.3422	2.4512	-26.212	-22.453	-2.0207	1.8389	25.434	21.402	6.3214	4.2901	-0.77819	-1.0516	1567.1
9.48	949	78	NaN	-4.6545	25.834	1.1563	-180.89	20.8	4.9571	50.573	-731.27	1169.4	-23.912	833.64	1156.6	53.481	50.766	0	1	8.356	2.4648	-26.214	-22.456	-1.9294	1.8377	25.367	21.267	6.4265	4.3025	-0.84746	-1.1881	1566.7
9.49	950	78	NaN	-4.5815	25.729	1.2933	-180.91	20.665	4.8881	50.953	-730.68	1169.1	-23.984	833.6	1156.5	53.036	50.156	0	1	8.407	2.5154	-26.217	-22.459	-1.8388	1.8334	25.268	21.126	6.5682	4.3487	-0.94951	-1.3324	1566.1
9.5	951	78	NaN	-4.521	25.637	1.3956	-180.92	20.556	4.8557	51.281	-730.19	1168.9	-23.983	833.54	1156.5	54.341	49.707	0	1	8.4466	2.5547	-26.219	-22.46	-1.7654	1.8307	25.182	21.012	6.6812	4.3854	-1.0373	-1.4477	1565.6
9.51	952	78	NaN	-4.4799	25.573	1.4518	-180.94	20.461	4.8324	51.607	-729.72	1168.8	-23.97	833.5	1156.4	52.549	50.733	0	1	8.4817	2.5894	-26.219	-22.461	-1.712	1.8324	25.12	20.914	6.7697	4.4218	-1.0991	-1.5466	1565.1
9.52	953	78	NaN	-4.4597	25.522	1.4775	-180.95	20.365	4.7817	51.979	-729.18	1168.7	-24.017	833.49	1156.4	54.033	50.467	0	1	8.5292	2.6366	-26.221	-22.462	-1.6755	1.8359	25.073	20.814	6.8538	4.4725	-1.148	-1.648	1564.6
9.53	954	78	NaN	-4.4497	25.434	1.4909	-180.97	20.278	4.7602	52.352	-728.71	1168.5	-23.984	833.44	1156.3	53.399	50.486	0	1	8.5804	2.6873	-26.223	-22.464	-1.6521	1.8261	24.987	20.725	6.9283	4.5134	-1.2358	-1.7392	1564.1
9.54	955	78	NaN	-4.4505	25.231	1.5939	-181	20.191	4.6969	52.504	-728.1	1168.4	-24.026	833.34	1156.3	52.624	51.774	0	1	8.6312	2.7376	-26.226	-22.467	-1.6446	1.81	24.787	20.635	6.9866	4.5476	-1.4387	-1.832	1563.4
9.55	956	78	NaN	-4.4784	25.032	1.6246	-181.01	20.149	4.6738	52.73	-727.63	1168.3	-23.993	833.24	1156.3	52.429	51.802	0	1	8.7207	2.8264	-26.227	-22.468	-1.6644	1.8054	24.592	20.589	7.0563	4.6317	-1.6351	-1.879	1562.8
9.56	957	78	NaN	-4.5292	24.738	1.6369	-181.02	20.131	4.6508	52.987	-727.15	1168.2	-23.955	833.11	1156.3	54.353	50.646	0	1	8.8246	2.9294	-26.228	-22.469	-1.7061	1.8009	24.302	20.568	7.1185	4.7303	-1.9262	-1.901	1562.2
9.57	958	78	NaN	-4.5964	24.352	1.6537	-181.04	20.112	4.6248	53.231	-726.68	1168.1	-23.911	832.98	1156.3	52.634	50.101	0	1	8.8795	2.9838	-26.229	-22.47	-1.7648	1.7878	23.919	20.545	7.1147	4.7716	-2.3102	-1.9251	1561.6
9.58	959	78	NaN	-4.673	23.998	1.6452	-181.07	20.072	4.6382	53.457	-726.45	1167.9	-23.78	832.97	1156.2	53.22	50.225	0	1	8.9169	3.0209	-26.23	-22.471	-1.8375	1.7641	23.569	20.501	7.0794	4.7849	-2.661	-1.9699	1561.4
9.59	960	78	NaN	-4.748	23.634	1.6154	-181.09	20.078	4.6321	53.73	-726.02	1167.8	-23.692	832.87	1156.2	54.188	51.147	0	1	8.9404	3.0441	-26.231	-22.472	-1.9048	1.7508	23.21	20.503	7.0356	4.7949	-3.0211	-1.969	1560.9
9.6	961	78	NaN	-4.8588	23.06	1.6972	-181.12	20.104	4.5136	53.753	-725.49	1167.7	-23.87	832.7	1156.3	53.524	50.845	0	1	8.9199	3.0239	-26.231	-22.472	-2.0069	1.7309	22.639	20.525	6.913	4.7547	-3.5916	-1.9472	1560.2
9.61	962	78	NaN	-4.9702	22.337	1.7568	-181.17	20.088	4.472	53.957	-725.01	1167.5	-23.81	832.62	1156.3	54.516	52.356	0	1	8.882	2.9863	-26.231	-22.472	-2.112	1.6895	21.924	20.502	6.77	4.6758	-4.3072	-1.9703	1559.6
9.62	963	78	NaN	-5.051	21.735	1.7795	-181.21	20.053	4.4808	54.231	-724.74	1167.3	-23.652	832.59	1156.2	53.836	51.312	0	1	8.9842	3.0875	-26.231	-22.472	-2.1879	1.6538	21.327	20.46	6.7962	4.7413	-4.9039	-2.0126	1559.3
9.63	964	78	NaN	-5.1002	21.354	1.8	-181.23	20.031	4.4459	54.449	-724.71	1167.2	-23.675	832.56	1156.2	52.101	49.501	0	1	9.0901	3.1925	-26.232	-22.473	-2.2282	1.6447	20.95	20.435	6.8618	4.8373	-5.2818	-2.0387	1559.3
9.64	965	78	NaN	-5.2228	20.379	1.8556	-181.3	19.96	4.3497	55.25	-724.67	1166.9	-23.702	832.51	1156.2	55.12	51.033	0	1	9.1996	3.3011	-26.234	-22.475	-2.3203	1.5991	19.984	20.355	6.8793	4.9002	-6.2494	-2.1204	1559.2
9.65	966	78	NaN	-5.248	20.084	1.8819	-181.34	19.923	4.3151	55.721	-724.53	1166.8	-23.668	832.46	1156.1	54.354	52.396	0	1	9.2711	3.372	-26.236	-22.477	-2.3291	1.5822	19.691	20.316	6.942	4.9541	-6.5456	-2.1611	1559.1
9.66	967	78	NaN	-5.2606	19.978	2.0673	-181.38	19.854	4.2956	55.89	-724.41	1166.8	-23.565	832.43	1156	54.748	52.533	0	1	9.3207	3.4211	-26.239	-22.48	-2.339	1.544	19.581	20.251	6.9817	4.9651	-6.6579	-2.2287	1558.9
9.67	968	78	NaN	-5.2394	20.022	2.3057	-181.42	19.797	4.242	55.894	-724.35	1166.9	-23.568	832.37	1156	54.705	50.296	0	1	9.3411	3.4414	-26.241	-22.482	-2.3174	1.5057	19.619	20.2	7.0237	4.947	-6.6222	-2.2823	1558.8
9.68	969	78	NaN	-5.1768	20.205	2.4979	-181.45	19.768	4.1596	55.939	-724.36	1167	-23.679	832.29	1155.9	52.011	51.497	0	1	9.4109	3.5105	-26.244	-22.485	-2.2489	1.4814	19.797	20.175	7.162	4.992	-6.4465	-2.3092	1558.7
9.69	970	78	NaN	-5.0967	20.503	2.6081	-181.47	19.726	4.1198	56.266	-724.36	1167.2	-23.665	832.22	1155.9	53.09	50.769	0	1	9.5389	3.6374	-26.246	-22.488	-2.1571	1.4648	20.088	20.141	7.3818	5.1022	-6.1582	-2.3466	1558.7
9.7	971	78	NaN	-5.0164	20.892	2.6971	-181.52	19.676	4.0911	56.555	-724.4	1167.5	-23.592	832.14	1155.9	54.122	50.932	0	1	9.617	3.7148	-26.25	-22.491	-2.0688	1.4278	20.466	20.102	7.5482	5.1426	-5.784	-2.3882	1558.6
9.71	972	78	NaN	-4.8857	21.397	2.79	-181.55	19.616	3.9964	57.115	-724.91	1167.9	-23.655	831.99	1155.9	53.876	51.476	0	1	9.7133	3.8103	-26.252	-22.493	-1.9159	1.4192	20.956	20.057	7.7974	5.2296	-5.2967	-2.4363	1559
9.72	973	78	NaN	-4.7336	21.941	2.8998	-181.6	19.518	3.9056	57.695	-725.71	1168.3	-23.635	831.9	1155.8	53.114	51.952	0	1	9.8522	3.948	-26.255	-22.496	-1.7446	1.3883	21.481	19.978	8.1076	5.3363	-4.7735	-2.5175	1559.8
9.73	974	78	NaN	-4.5901	22.443	3.0046	-181.66	19.417	3.8442	58.164	-726.52	1168.8	-23.523	831.83	1155.7	55.258	50.863	0	1	9.9352	4.0303	-26.249	-22.49	-1.5895	1.3423	21.963	19.896	8.3457	5.3726	-4.2853	-2.5935	1560.5
9.74	975	78	NaN	-4.475	22.853	3.0706	-181.69	19.343	3.7934	58.521	-727.15	1169.2	-23.44	831.77	1155.7	57.669	51.533	0	1	9.9791	4.0738	-26.243	-22.484	-1.4654	1.3156	22.358	19.838	8.5137	5.3894	-3.8846	-2.6459	1561.1
9.75	976	78	NaN	-4.3636	23.272	3.084	-181.7	19.169	3.6329	59.081	-727.8	1169.5	-23.652	832.02	1155.7	61.16	51.883	1	1	9.9442	4.0392	-26.243	-22.484	-1.3275	1.3342	22.764	19.677	8.6168	5.3734	-3.4789	-2.8069	1562.1
9.76	977	78	NaN	-4.2205	23.654	3.1835	-181.73	19.102	3.5363	59.324	-728.55	1169.9	-23.699	831.97	1155.7	61.964	50.593	1	1	9.927	4.0221	-26.244	-22.485	-1.1751	1.3152	23.133	19.623	8.7518	5.3373	-3.1109	-2.8627	1562.8
9.77	978	78	NaN	-4.0873	24.016	3.3192	-181.75	19.061	3.4513	59.437	-729.32	1170.2	-23.722	831.84	1155.7	63.071	50.869	1	1	9.9527	4.0476	-26.246	-22.487	-1.0382	1.2966	23.483	19.594	8.9145	5.3442	-2.7626	-2.8926	1563.4
9.78	979	78	NaN	-3.9497	24.422	3.4083	-181.78	19.025	3.3825	59.797	-730.3	1170.6	-23.656	831.67	1155.7	63.724	51.432	1	1	10	4.0945	-26.246	-22.487	-0.8914	1.279	23.876	19.571	9.1086	5.3736	-2.3703	-2.916	1564.3
9.79	980	78	NaN	-3.7991	24.863	3.4266	-181.81	18.992	3.3284	60.476	-731.56	1171	-23.489	831.44	1155.7	64.917	50.733	1	1	10.048	4.1419	-26.246	-22.487	-0.72413	1.2617	24.303	19.552	9.3237	5.4037	-1.9426	-2.9349	1565.3
9.8	981	78	NaN	-3.6488	25.218	3.446	-181.84	18.983	3.2662	61.052	-732.87	1171.4	-23.328	831.14	1155.8	66.342	51.773	1	1	10.066	4.1601	-26.245	-22.486	-0.56068	1.2503	24.647	19.554	9.5055	5.4103	-1.5983	-2.9316	1566.4
9.81	982	78	NaN	-3.6005	25.384	3.4529	-181.85	18.974	3.1216	61.517	-733.95	1171.6	-23.492	830.94	1155.8	67.134	53.094	1	1	10.11	4.2037	-26.243	-22.484	-0.4911	1.2562	24.807	19.552	9.6191	5.4599	-1.4361	-2.9321	1567.3
9.82	983	78	NaN	-3.5354	25.568	3.4419	-181.88	18.919	3.1083	62.022	-734.85	1171.8	-23.318	830.79	1155.7	67.613	51.62	1	1	10.163	4.2558	-26.24	-22.481	-0.41539	1.2427	24.981	19.506	9.7473	5.4985	-1.259	-2.9752	1568
9.83	984	78	NaN	-3.4655	25.751	3.4741	-181.9	18.883	3.0819	62.372	-735.67	1172	-23.179	830.6	1155.7	66.415	53.392	1	1	10.154	4.2471	-26.237	-22.478	-0.339	1.2224	25.155	19.478	9.815	5.4695	-1.0819	-3.0004	1568.7
9.84	985	78	NaN	-3.4042	25.938	3.5615	-181.93	18.852	3.0191	62.62	-736.65	1172.2	-23.106	830.31	1155.6	67.859	51.596	1	1	10.144	4.2372	-26.235	-22.476	-0.27283	1.2007	25.333	19.457	9.8711	5.4379	-0.90178	-3.0188	1569.4
9.85	986	78	NaN	-3.3641	26.131	3.6687	-181.96	18.785	2.9585	62.943	-737.94	1172.5	-22.983	829.95	1155.6	64.046	50.327	1	1	10.126	4.2191	-26.232	-22.473	-0.22725	1.1808	25.514	19.402	9.8984	5.3999	-0.71805	-3.0707	1570.3
9.86	987	78	NaN	-3.3525	26.246	3.661	-181.98	18.738	2.8596	63.41	-738.77	1172.5	-23.085	829.69	1155.5	66.471	50.57	1	1	10.08	4.1735	-26.228	-22.469	-0.19599	1.1784	25.625	19.358	9.8837	5.3519	-0.6029	-3.1106	1570.9
9.87	988	78	NaN	-3.3301	26.39	3.7026	-182.02	18.66	2.7591	63.881	-739.89	1172.7	-23.118	829.31	1155.5	67.105	50.597	1	1	10.015	4.1096	-26.223	-22.464	-0.1568	1.1496	25.763	19.287	9.8585	5.2592	-0.46061	-3.1769	1571.7
9.88	989	78	NaN	-3.3074	26.464	3.7983	-182.05	18.582	2.7019	64.086	-740.89	1172.9	-23.095	829.01	1155.5	67.29	50.685	1	1	9.9895	4.0841	-26.219	-22.46	-0.12882	1.124	25.83	19.216	9.8607	5.2082	-0.38935	-3.2446	1572.4
9.89	990	78	NaN	-3.3052	26.516	3.8925	-182.08	18.514	2.6765	64.246	-741.75	1173	-23.024	828.72	1155.4	70.492	51.472	1	1	9.9337	4.0288	-26.216	-22.457	-0.12453	1.1032	25.875	19.155	9.8092	5.132	-0.34104	-3.3023	1573
9.9	991	78	NaN	-3.3227	26.585	3.9449	-182.1	18.452	2.6591	64.54	-742.5	1173.1	-22.941	828.42	1155.4	72.192	52.421	1	1	9.8458	3.9417	-26.214	-22.456	-0.1353	1.0862	25.937	19.1	9.7105	5.0279	-0.27699	-3.3558	1573.5
9.91	992	78	NaN	-3.3172	26.637	3.9681	-182.12	18.365	2.6252	64.895	-743.17	1173.2	-22.93	828.16	1155.3	72.46	53.401	1	1	9.7586	3.8552	-26.213	-22.454	-0.11808	1.0772	25.985	19.018	9.6405	4.9324	-0.2285	-3.4366	1573.9
9.92	993	78	NaN	-3.3023	26.682	3.9796	-182.14	18.278	2.6345	65.256	-743.8	1173.3	-22.819	827.88	1155.2	72.508	54.02	1	1	9.6713	3.7687	-26.212	-22.453	-0.094927	1.0694	26.024	18.936	9.5764	4.8381	-0.18824	-3.5174	1574.3
9.93	994	78	NaN	-3.2897	26.731	4.0395	-182.16	18.167	2.5759	65.603	-744.65	1173.5	-22.869	827.47	1155.1	72.669	54.12	1	1	9.5694	3.6676	-26.211	-22.452	-0.068722	1.0629	26.064	18.834	9.5006	4.7305	-0.14673	-3.6188	1574.7
9.94	995	78	NaN	-3.2647	26.753	4.084	-182.19	18.037	2.538	66.085	-745.58	1173.6	-22.838	827.06	1155	72.813	53.609	1	1	9.4654	3.5646	-26.211	-22.452	-0.028412	1.042	26.077	18.713	9.437	4.6066	-0.13346	-3.7386	1575.3
9.95	996	78	NaN	-3.2285	26.747	4.1119	-182.24	17.909	2.5227	66.603	-746.42	1173.7	-22.743	826.76	1154.9	72.973	51.594	1	1	9.3591	3.4592	-26.21	-22.451	0.02198	1.015	26.063	18.592	9.381	4.4742	-0.14713	-3.8591	1575.8
9.96	997	78	NaN	-3.1902	26.735	4.1527	-182.26	17.798	2.4838	66.967	-747.05	1173.8	-22.74	826.59	1154.9	74.351	53.309	1	1	9.1854	3.287	-26.209	-22.45	0.072508	1.0019	26.045	18.488	9.2579	4.2889	-0.16433	-3.9623	1576.3
9.97	998	78	NaN	-3.1274	26.727	4.1093	-182.29	17.632	2.5005	67.612	-747.57	1173.9	-22.559	826.55	1154.7	73.917	52.719	1	1	9.0531	3.1559	-26.208	-22.449	0.15116	0.98673	26.029	18.33	9.2043	4.1426	-0.1794	-4.1194	1576.8
9.98	999	78	NaN	-3.0578	26.712	4.1573	-182.31	17.444	2.4412	68.132	-748.35	1174	-22.501	826.37	1154.5	71.09	52.596	1	1	9.0239	3.127	-26.209	-22.45	0.23628	0.98132	26.005	18.152	9.2602	4.1083	-0.20424	-4.2984	1577.4
9.99	1000	78	NaN	-2.9949	26.704	4.2541	-182.33	17.3	2.3498	68.408	-748.97	1174.1	-22.552	826.24	1154.5	69.022	52.534	1	1	8.997	3.1003	-26.209	-22.45	0.30998	0.97015	25.989	18.015	9.307	4.0704	-0.21943	-4.4352	1578
10	1001	78	NaN	-2.9309	26.703	4.3773	-182.36	17.199	2.245	68.573	-749.48	1174.3	-22.63	826.1	1154.4	65.375	50.982	1	1	8.9707	3.0742	-26.208	-22.449	0.38203	0.94881	25.981	17.921	9.3528	4.023	-0.22671	-4.5283	1578.3
10.01	1002	78	NaN	-2.8541	26.71	4.512	-182.4	17.115	2.1299	68.823	-749.98	1174.4	-22.655	825.92	1154.3	65.265	51.442	1	1	8.9693	3.0728	-26.209	-22.45	0.46804	0.91989	25.982	17.843	9.4374	3.9927	-0.22697	-4.6072	1578.7
10.02	1003	78	NaN	-2.7558	26.742	4.6528	-182.44	16.987	1.9831	69.334	-750.58	1174.6	-22.587	825.74	1154.3	62.761	51.055	1	1	8.9381	3.0419	-26.21	-22.451	0.58156	0.89505	26.007	17.722	9.5196	3.9369	-0.20312	-4.7284	1579.1
10.03	1004	78	NaN	-2.7064	26.777	4.7105	-182.58	16.822	1.8285	69.785	-750.9	1174.6	-22.795	825.84	1154.3	62.481	50.087	1	1	8.8178	2.9227	-26.209	-22.45	0.65387	0.78172	26.042	17.557	9.4717	3.7044	-0.16759	-4.8932	1579.6
10.04	1005	78	NaN	-2.6471	26.817	4.8584	-182.65	16.653	1.7337	70.137	-751.31	1174.6	-22.678	825.81	1154.3	56.934	50.053	1	1	8.79	2.8951	-26.209	-22.45	0.72095	0.71803	26.08	17.39	9.511	3.6131	-0.12906	-5.0603	1580
10.05	1006	78	NaN	-2.6008	26.84	5.0206	-182.7	16.531	1.6743	70.347	-751.7	1174.7	-22.479	825.74	1154.3	57.157	51.88	0	1	8.7943	2.8993	-26.209	-22.45	0.76699	0.6706	26.101	17.27	9.5613	3.5699	-0.10778	-5.1805	1580.3
10.06	1007	78	NaN	-2.5678	26.852	5.1726	-182.74	16.444	1.6394	70.45	-752.02	1174.7	-22.281	825.68	1154.3	55.619	51.025	0	1	8.7833	2.8884	-26.208	-22.449	0.79593	0.62457	26.111	17.185	9.5792	3.513	-0.096271	-5.2641	1580.6
10.07	1008	78	NaN	-2.5309	26.882	5.3336	-182.77	16.336	1.6307	70.546	-752.27	1174.8	-22.008	825.67	1154.2	59.947	50.038	0	1	8.6781	2.7842	-26.207	-22.448	0.82597	0.58567	26.137	17.082	9.5041	3.3698	-0.070708	-5.3666	1580.8
10.08	1009	78	NaN	-2.5168	26.914	5.4226	-182.81	16.234	1.6273	70.8	-752.45	1174.8	-21.698	825.64	1154.1	58.567	49.971	0	1	8.5144	2.6218	-26.207	-22.448	0.83762	0.5467	26.165	16.983	9.352	3.1685	-0.042021	-5.4651	1580.9
10.09	1010	78	NaN	-2.5285	26.946	5.5101	-182.82	16.171	1.4501	71.177	-752.66	1174.8	-21.783	825.51	1154.2	55.069	52.421	0	1	8.4169	2.5253	-26.208	-22.449	0.84254	0.55092	26.2	16.917	9.2595	3.0762	-0.0075906	-5.5321	1581
10.1	1011	78	NaN	-2.5681	26.97	5.5744	-182.92	16.06	1.3629	71.544	-752.79	1174.8	-21.493	825.51	1154.2	53.47	50.967	0	1	8.3429	2.4519	-26.208	-22.449	0.80539	0.45238	26.224	16.807	9.1483	2.9043	0.015571	-5.6424	1581.2
10.11	1012	78	NaN	-2.623	26.987	5.6065	-183.04	15.947	1.3408	71.86	-752.83	1174.8	-21.048	825.58	1154.1	53.428	52.665	0	1	8.2077	2.3178	-26.208	-22.449	0.74567	0.33322	26.239	16.696	8.9533	2.651	0.030816	-5.7534	1581.3
10.12	1013	78	NaN	-2.6815	26.996	5.6064	-183.09	15.887	1.2925	72.136	-752.81	1174.8	-20.81	825.61	1154.2	51.887	52.433	0	1	8.1264	2.2373	-26.208	-22.449	0.68853	0.28387	26.248	16.635	8.815	2.5212	0.040211	-5.814	1581.3
10.13	1014	78	NaN	-2.7502	26.983	5.5843	-183.14	15.867	1.1806	72.446	-752.77	1174.8	-20.732	825.57	1154.2	55.721	51.245	0	1	8.0851	2.1963	-26.208	-22.449	0.62837	0.23577	26.238	16.613	8.7134	2.4321	0.02941	-5.8368	1581.2
10.14	1015	78	NaN	-2.8356	26.909	5.5769	-183.22	15.881	0.84018	72.729	-752.75	1174.8	-21.082	825.41	1154.5	52.858	50.764	0	1	7.9608	2.0731	-26.208	-22.449	0.5663	0.18649	26.174	16.617	8.5271	2.2596	-0.034624	-5.8328	1581.1
10.15	1016	78	NaN	-2.8717	26.863	5.5751	-183.24	15.867	0.69757	72.87	-752.73	1174.7	-21.156	825.37	1154.6	53.539	49.599	0	1	7.8953	2.0082	-26.208	-22.45	0.53808	0.16897	26.133	16.598	8.4334	2.1771	-0.075891	-5.852	1581
10.16	1017	78	NaN	-2.9051	26.786	5.6002	-183.17	15.851	0.60173	72.936	-752.71	1174.7	-21.037	825.18	1154.7	52.802	52.316	0	1	7.8982	2.0111	-26.209	-22.45	0.50317	0.24213	26.06	16.577	8.4014	2.2532	-0.14891	-5.8725	1580.8
10.17	1018	78	NaN	-2.9491	26.678	5.6136	-183.14	15.737	0.47657	73.054	-752.65	1174.7	-20.83	825.07	1154.8	54.89	51.808	0	1	7.9465	2.0589	-26.208	-22.449	0.45634	0.26758	25.959	16.456	8.4028	2.3265	-0.24918	-5.993	1580.6
10.18	1019	78	NaN	-2.9781	26.601	5.5356	-183.43	15.336	0.34839	73.353	-752.53	1174.6	-20.614	825.63	1155	52.461	50.349	0	1	8.0375	2.1492	-26.207	-22.448	0.4294	-0.02308	25.889	16.048	8.4669	2.1261	-0.3175	-6.4003	1581.1
10.19	1020	78	NaN	-3.0028	26.475	5.5148	-183.54	14.849	0.045171	73.539	-752.42	1174.5	-20.648	825.83	1155.3	52.013	51.48	0	1	8.0344	2.1461	-26.208	-22.449	0.41247	-0.1225	25.779	15.546	8.4469	2.0236	-0.42903	-6.9032	1581.2
10.2	1021	78	NaN	-3.0061	26.395	5.4909	-183.6	14.373	-0.14174	73.675	-752.27	1174.4	-20.58	826	1155.4	52.479	54.462	0	1	8.0466	2.1581	-26.207	-22.448	0.41154	-0.18436	25.708	15.06	8.4581	1.9738	-0.49905	-7.3881	1581.2
10.21	1022	78	NaN	-3.0051	26.303	5.4771	-183.68	13.596	-0.30469	73.785	-752.08	1174.2	-20.351	826.41	1155.5	52.438	59.855	0	1	8.0868	2.1981	-26.205	-22.446	0.40776	-0.2697	25.626	14.273	8.4946	1.9284	-0.57952	-8.173	1581.4
10.22	1023	78	NaN	-3.0035	26.214	5.465	-183.76	12.662	-0.19219	73.892	-751.92	1174.1	-19.408	827.01	1155.6	54.191	61.524	0	1	8.1929	2.3032	-26.21	-22.451	0.3783	-0.38158	25.542	13.333	8.5712	1.9216	-0.66757	-9.1178	1581.8
10.23	1024	78	NaN	-3.0013	26.145	5.4401	-183.82	11.674	0.1611	74.036	-751.78	1174	-17.956	827.65	1155.5	54.031	60.939	0	1	8.3286	2.4377	-26.216	-22.457	0.33209	-0.48233	25.473	12.346	8.6607	1.9554	-0.74277	-10.111	1582.2
10.24	1025	78	NaN	-3.0016	26.035	5.3919	-183.86	10.037	-0.60091	74.299	-751.54	1173.8	-19.202	828.39	1155.5	54.083	59.101	0	1	8.5072	2.6147	-26.221	-22.462	0.38526	-0.46907	25.372	10.701	8.8924	2.1456	-0.8496	-11.762	1582.8
10.25	1026	78	NaN	-3.0084	25.991	5.3844	-183.89	9.2464	-0.18093	74.389	-751.43	1173.8	-17.741	828.89	1155.3	53.773	55.201	0	1	8.6857	2.7917	-26.227	-22.468	0.32803	-0.55222	25.322	9.9154	9.0138	2.2395	-0.90517	-12.553	1583.1
10.26	1027	78	NaN	-3.0097	25.956	5.3604	-183.93	8.6917	-0.037374	74.559	-751.29	1173.7	-17.013	829.04	1155	55.41	54.727	0	1	8.8643	2.9688	-26.233	-22.474	0.30657	-0.60922	25.282	9.3662	9.1709	2.3595	-0.95129	-13.108	1583.1
10.27	1028	78	NaN	-3.0033	25.93	5.346	-183.96	8.4488	-0.01893	74.7	-751.18	1173.6	-16.665	828.94	1154.8	53.462	56.407	0	1	9.0429	3.1458	-26.239	-22.48	0.30598	-0.65179	25.252	9.1269	9.3489	2.494	-0.98678	-13.353	1582.9
10.28	1029	78	NaN	-2.9915	25.914	5.3518	-184	8.5466	0.0091176	74.774	-751.13	1173.5	-16.321	828.64	1154.8	54.346	57.663	0	1	9.1734	3.2752	-26.243	-22.485	0.30873	-0.70046	25.235	9.226	9.4822	2.5747	-1.0088	-13.259	1582.5
10.29	1030	78	NaN	-2.9806	25.906	5.3601	-184.06	8.8853	-0.0067433	74.858	-751.09	1173.5	-15.993	828.07	1154.8	53.544	57.69	0	1	9.1625	3.2643	-26.245	-22.486	0.31206	-0.76924	25.229	9.5627	9.4745	2.4951	-1.0165	-12.924	1581.9
10.3	1031	78	NaN	-2.9783	25.922	5.3251	-184.13	9.1667	0.045403	74.982	-751.01	1173.4	-15.572	827.95	1154.8	53.404	57.383	0	1	9.2105	3.3119	-26.245	-22.486	0.30402	-0.8482	25.248	9.8414	9.5146	2.4637	-0.9975	-12.645	1581.7
10.31	1032	78	NaN	-2.9715	25.943	5.2846	-184.21	9.6192	-0.095717	75.082	-751	1173.4	-15.57	827.98	1154.9	55.37	59.499	0	1	9.2858	3.3866	-26.244	-22.485	0.31438	-0.92706	25.274	10.288	9.6002	2.4595	-0.9703	-12.197	1581.7
10.32	1033	78	NaN	-2.9705	25.959	5.2465	-184.27	9.913	-0.27447	75.166	-751	1173.4	-15.778	828.04	1155	54.801	59.927	0	1	9.3734	3.4734	-26.243	-22.484	0.32573	-0.9715	25.292	10.579	9.6991	2.5019	-0.95033	-11.904	1581.8
10.33	1034	78	NaN	-2.9687	25.97	5.2029	-184.29	10.306	-0.55634	75.242	-751.03	1173.4	-16.304	827.99	1155.2	54.058	61.949	0	1	9.4474	3.5468	-26.241	-22.482	0.34934	-0.97609	25.31	10.966	9.7968	2.5707	-0.93137	-11.516	1581.8
10.34	1035	78	NaN	-2.9559	25.979	5.1483	-184.3	11.095	-0.95203	75.302	-751.11	1173.4	-17.071	827.87	1155.6	52.871	63.656	0	1	9.4693	3.5685	-26.239	-22.48	0.39221	-0.95158	25.334	11.739	9.8616	2.6169	-0.90459	-10.741	1581.8
10.35	1036	78	NaN	-2.9376	25.986	5.1111	-184.25	11.727	-0.87045	75.28	-751.24	1173.4	-16.716	828.47	1155.8	53.719	63.685	0	1	9.5008	3.5997	-26.237	-22.478	0.39531	-0.91712	25.346	12.367	9.8961	2.6825	-0.89123	-10.112	1582.5
10.36	1037	78	NaN	-2.9048	25.987	5.0522	-184.25	12.265	-0.80177	75.353	-751.34	1173.4	-16.429	828.64	1156	53.767	64.247	0	1	9.5297	3.6283	-26.236	-22.477	0.41986	-0.92609	25.355	12.897	9.9496	2.7022	-0.88092	-9.5793	1582.7
10.37	1038	78	NaN	-2.8611	25.982	4.9986	-184.2	12.802	-0.72046	75.423	-751.44	1173.4	-16.172	828.8	1156.2	52.01	63.217	0	1	9.4895	3.5885	-26.233	-22.474	0.45622	-0.88493	25.357	13.427	9.9457	2.7035	-0.87615	-9.0472	1583
10.38	1039	78	NaN	-2.7889	25.961	4.9211	-184.15	13.45	-0.59404	75.556	-751.61	1173.4	-15.782	829.04	1156.4	52.644	65.047	0	1	9.5091	3.6079	-26.231	-22.472	0.5183	-0.83944	25.345	14.066	10.027	2.7684	-0.88546	-8.4061	1583.4
10.39	1040	78	NaN	-2.6964	25.928	4.816	-184.11	14.146	-0.38719	75.775	-751.82	1173.4	-15.136	829.34	1156.7	55.927	67.085	0	1	9.5783	3.6765	-26.228	-22.469	0.59423	-0.82147	25.324	14.75	10.173	2.855	-0.90434	-7.7194	1583.9
10.4	1041	78	NaN	-2.6272	25.907	4.7225	-184.08	14.601	-0.076838	76.014	-751.96	1173.4	-14.223	829.64	1157	56.206	67.085	0	1	9.6398	3.7375	-26.226	-22.467	0.63823	-0.81632	25.313	15.194	10.278	2.9211	-0.91282	-7.2732	1584.3
10.41	1042	78	NaN	-2.5256	25.878	4.6686	-184.02	14.902	-0.28951	76.175	-752.12	1173.4	-14.789	830.09	1157.2	55.03	68.067	0	1	9.6941	3.7913	-26.224	-22.465	0.76485	-0.73163	25.294	15.487	10.459	3.0596	-0.93067	-6.9786	1584.9
10.42	1043	78	NaN	-2.3567	25.844	4.6453	-183.96	15.387	-0.21035	76.322	-752.3	1173.3	-14.428	830.52	1157.5	56.588	66.626	0	1	9.6101	3.708	-26.221	-22.462	0.92476	-0.67546	25.272	15.959	10.535	3.0326	-0.94895	-6.5033	1585.5
10.43	1044	78	NaN	-2.1695	25.819	4.6309	-183.91	15.886	-0.16185	76.519	-752.43	1173.3	-14.085	830.86	1157.9	55.325	66.753	0	1	9.622	3.7198	-26.218	-22.459	1.1058	-0.63123	25.265	16.44	10.728	3.0886	-0.95331	-6.0189	1586
10.44	1045	78	NaN	-1.9992	25.798	4.6201	-183.87	16.287	-0.2238	76.739	-752.5	1173.2	-14.042	831.12	1158.4	52.728	67.987	0	1	9.7315	3.8284	-26.215	-22.456	1.2817	-0.59387	25.263	16.822	11.013	3.2345	-0.95234	-5.6339	1586.3
10.45	1046	78	NaN	-1.861	25.768	4.6182	-183.84	16.543	-0.31516	76.919	-752.54	1173.1	-14.122	831.34	1158.7	55.87	68.183	0	1	9.6589	3.7564	-26.214	-22.455	1.4287	-0.54664	25.248	17.063	11.088	3.2097	-0.96598	-5.3922	1586.6
10.46	1047	78	NaN	-1.7144	25.723	4.641	-183.66	16.745	-0.21249	77.063	-752.6	1173	-13.695	831.62	1158.9	54.492	67.121	0	1	9.6287	3.7264	-26.213	-22.454	1.5645	-0.3791	25.215	17.253	11.193	3.3473	-0.99775	-5.2014	1586.9
10.47	1048	78	NaN	-1.5454	25.659	4.6529	-183.64	16.958	-0.29821	77.27	-752.62	1172.8	-13.72	831.82	1159.2	54.742	66.585	0	1	9.6835	3.7807	-26.211	-22.452	1.7413	-0.34852	25.168	17.449	11.425	3.4322	-1.0435	-5.0033	1587.1
10.48	1049	78	NaN	-1.2907	25.582	4.7185	-183.75	17.135	-0.39635	77.367	-752.55	1172.7	-13.653	832.13	1159.5	55.134	66.566	0	1	9.7314	3.8283	-26.211	-22.452	1.9966	-0.46101	25.106	17.611	11.728	3.3673	-1.1049	-4.8402	1587.3
10.49	1050	78	NaN	-1.025	25.506	4.7646	-183.83	17.251	-0.41511	77.477	-752.41	1172.5	-13.412	832.45	1159.6	52.818	65.947	0	1	9.778	3.8745	-26.21	-22.451	2.2573	-0.54283	25.042	17.716	12.035	3.3316	-1.1677	-4.7355	1587.5
10.5	1051	78	NaN	-0.76071	25.432	4.7526	-183.78	17.33	-0.37311	77.666	-752.17	1172.3	-13.104	832.71	1159.7	54.126	66.597	0	1	9.7058	3.8029	-26.209	-22.45	2.5172	-0.50073	24.979	17.783	12.223	3.3021	-1.2302	-4.6675	1587.5
10.51	1052	78	NaN	-0.37414	25.33	4.7368	-183.71	17.463	-0.44093	77.826	-751.73	1172	-13.018	832.9	1159.9	54.274	65.125	0	1	9.6532	3.7507	-26.209	-22.45	2.9069	-0.42649	24.894	17.899	12.56	3.3242	-1.3146	-4.5506	1587.3
10.52	1053	78	NaN	-0.061027	25.222	4.7438	-183.69	17.54	-0.47155	77.792	-751.37	1171.8	-12.898	832.98	1160	54.474	63.266	0	1	9.6715	3.7689	-26.208	-22.449	3.2151	-0.41162	24.798	17.965	12.887	3.3572	-1.4103	-4.484	1587
10.53	1054	78	NaN	0.27188	25.098	4.6847	-183.68	17.63	-0.53271	77.909	-750.95	1171.6	-12.884	832.95	1160.2	54.559	63.152	0	1	9.6384	3.736	-26.206	-22.447	3.5526	-0.39582	24.687	18.041	13.191	3.3402	-1.5192	-4.4061	1586.5
10.54	1055	78	NaN	0.70765	24.899	4.5559	-183.68	17.762	-0.61218	78.141	-750.4	1171.2	-12.905	832.8	1160.3	53.642	62.436	0	1	9.5864	3.6846	-26.205	-22.446	3.999	-0.38705	24.506	18.154	13.585	3.2975	-1.6982	-4.2912	1585.9
10.55	1056	78	NaN	1.2621	24.632	4.4061	-183.7	17.925	-0.73119	78.333	-749.68	1170.7	-13.036	832.55	1160.5	53.208	61.144	0	1	9.5207	3.6194	-26.204	-22.445	4.5671	-0.39443	24.262	18.295	14.088	3.225	-1.942	-4.1504	1584.9
10.56	1057	78	NaN	1.8804	24.353	4.3059	-183.75	18.08	-0.89254	78.292	-748.8	1170.2	-13.329	832.22	1160.6	52.931	57.799	0	1	9.4877	3.5867	-26.205	-22.446	5.1971	-0.42853	24.004	18.429	14.685	3.1582	-2.2014	-4.0169	1583.7
10.57	1058	78	NaN	2.3443	24.137	4.2747	-183.81	18.185	-0.84635	78.054	-748.12	1169.9	-13.099	831.91	1160.5	53.877	55.688	0	1	9.4702	3.5694	-26.206	-22.447	5.646	-0.51313	23.798	18.525	15.116	3.0562	-2.4088	-3.9223	1582.7
10.58	1059	78	NaN	2.813	23.939	4.1597	-183.89	18.307	-0.85491	78.063	-747.32	1169.5	-13.051	831.56	1160.5	53.768	53.573	0	1	9.4281	3.5276	-26.207	-22.448	6.1158	-0.58522	23.612	18.634	15.544	2.9424	-2.595	-3.8137	1581.5
10.59	1060	78	NaN	3.4877	23.665	4.0284	-184.01	18.495	-0.74906	77.947	-746.12	1169	-12.707	830.96	1160.3	52.384	50.46	0	1	9.3855	3.4854	-26.207	-22.448	6.7776	-0.71628	23.351	18.809	16.163	2.7691	-2.8554	-3.6384	1579.7
10.6	1061	78	NaN	4.1531	23.399	3.8541	-184.13	18.711	-0.62215	77.953	-744.88	1168.4	-12.33	830.26	1160.1	54.208	50.155	0	1	9.3818	3.4818	-26.206	-22.447	7.4335	-0.84507	23.097	19.013	16.815	2.6367	-3.1088	-3.4348	1577.7
10.61	1062	78	NaN	4.6635	23.193	3.6584	-184.23	18.915	-0.57064	78.124	-743.83	1168	-12.206	829.58	1160	52.118	50.149	0	1	9.3574	3.4576	-26.206	-22.447	7.9492	-0.94652	22.904	19.204	17.307	2.511	-3.3025	-3.2431	1576
10.62	1063	78	NaN	5.1833	22.975	3.5883	-184.41	19.106	-0.58611	77.865	-742.76	1167.6	-12.37	828.9	1159.9	54.362	50.281	0	1	9.3194	3.4199	-26.207	-22.448	8.4693	-1.1201	22.697	19.384	17.789	2.2997	-3.5098	-3.0634	1574.3
10.63	1064	78	NaN	5.71	22.725	3.411	-184.53	19.312	-0.56514	77.897	-741.71	1167.2	-12.536	828.13	1159.9	55.878	52.285	0	1	9.2647	3.3656	-26.207	-22.448	9.007	-1.2355	22.459	19.578	18.272	2.1302	-3.7479	-2.8708	1572.5
10.64	1065	78	NaN	6.3623	22.404	3.1939	-184.74	19.561	-0.47017	77.831	-740.2	1166.7	-12.661	827.03	1159.7	55.249	52.61	0	1	9.2341	3.3353	-26.208	-22.449	9.6669	-1.4319	22.151	19.815	18.901	1.9033	-4.0573	-2.6337	1569.9
10.65	1066	78	NaN	7.0316	22.044	2.966	-184.98	19.838	-0.31164	77.865	-738.55	1166.2	-12.754	825.71	1159.6	54.876	51.737	0	1	9.2253	3.3266	-26.208	-22.449	10.347	-1.666	21.801	20.081	19.572	1.6606	-4.4076	-2.368	1566.9
10.66	1067	78	NaN	7.6106	21.712	2.7929	-185.21	20.082	-0.1144	77.903	-737.1	1165.9	-12.775	824.46	1159.4	53.739	51.998	0	1	9.1964	3.298	-26.208	-22.449	10.934	-1.8913	21.475	20.319	20.13	1.4066	-4.7336	-2.1305	1564.2
10.67	1068	78	NaN	8.048	21.472	2.7355	-185.4	20.239	0.093117	77.69	-735.98	1165.7	-12.684	823.53	1159.2	53.606	50.043	0	1	9.1525	3.2545	-26.208	-22.45	11.365	-2.0857	21.236	20.476	20.517	1.1687	-4.9729	-1.9739	1562.1
10.68	1069	78	NaN	8.65	21.186	2.6275	-185.72	20.512	0.32492	77.534	-734.3	1165.3	-12.726	821.96	1159	53.204	51.83	0	1	9.1086	3.2109	-26.209	-22.45	11.969	-2.3962	20.953	20.745	21.078	0.81468	-5.2566	-1.7049	1558.9
10.69	1070	78	NaN	9.0574	21.042	2.5824	-185.91	20.672	0.46645	77.41	-733.05	1165.1	-12.849	820.81	1158.7	53.067	51.485	0	1	9.0579	3.1606	-26.21	-22.451	12.382	-2.5822	20.806	20.908	21.44	0.57839	-5.4045	-1.543	1556.5
10.7	1071	78	NaN	9.2994	20.963	2.5471	-186.04	20.78	0.51359	77.381	-732.26	1165	-13.031	820.03	1158.6	53.789	52.177	0	1	8.9995	3.1028	-26.212	-22.453	12.633	-2.7028	20.725	21.018	21.632	0.39997	-5.4877	-1.4353	1554.9
10.71	1072	78	NaN	9.676	20.839	2.5245	-186.3	20.902	0.6863	77.309	-731.05	1165	-13.07	818.81	1158.3	54.853	52.248	0	1	8.9345	3.0383	-26.215	-22.457	13.013	-2.96	20.593	21.148	21.948	0.078282	-5.6221	-1.3087	1552.5
10.72	1073	78	NaN	10.288	20.644	2.512	-186.73	21.063	1.0253	77.154	-729.1	1164.9	-12.989	816.87	1157.8	53.89	53.311	0	1	8.9	3.0041	-26.219	-22.46	13.625	-3.3957	20.383	21.323	22.525	-0.39161	-5.8355	-1.1364	1548.6
10.73	1074	78	NaN	10.602	20.563	2.4612	-186.96	21.175	1.0183	77.239	-728.06	1164.8	-13.44	815.61	1157.6	54.4	52.047	0	1	8.9204	3.0244	-26.221	-22.462	13.963	-3.5934	20.296	21.442	22.884	-0.56902	-5.9254	-1.0203	1546.3
10.74	1075	78	NaN	10.99	20.393	2.3439	-187.27	21.204	1.2393	77.415	-726.87	1164.8	-13.515	814	1157.2	51.643	51.663	0	1	8.978	3.0814	-26.225	-22.466	14.368	-3.8904	20.111	21.486	23.346	-0.80899	-6.1148	-0.98025	1543.6
10.75	1076	78	NaN	11.261	20.309	2.1094	-187.5	21.218	1.3468	78.026	-726	1164.7	-13.698	812.73	1156.9	55.125	52.344	0	1	9.0858	3.1883	-26.231	-22.472	14.672	-4.0934	20.02	21.508	23.758	-0.90511	-6.2112	-0.9646	1541.5
10.76	1077	78	NaN	11.426	20.266	1.9866	-187.69	21.247	1.3261	78.359	-725.44	1164.7	-14.021	811.78	1156.8	53.288	51.642	0	1	9.1936	3.2952	-26.237	-22.478	14.865	-4.2546	19.974	21.539	24.059	-0.95947	-6.2629	-0.93898	1540
10.77	1078	78	NaN	11.628	20.217	2.0121	-187.89	21.261	1.3589	78.287	-724.78	1164.8	-14.315	810.61	1156.7	54.14	52.837	0	1	9.3014	3.4021	-26.242	-22.483	15.08	-4.4345	19.916	21.562	24.381	-1.0325	-6.3264	-0.92102	1538.2
10.78	1079	78	NaN	12.049	20.137	2.0567	-188.13	21.2	1.7078	78.2	-723.41	1165	-14.312	808.48	1156.2	53.115	52.858	0	1	9.4093	3.5089	-26.248	-22.489	15.505	-4.6767	19.809	21.528	24.914	-1.1678	-6.439	-0.96129	1534.7
10.79	1080	78	NaN	12.278	20.075	2.2236	-188.37	21.148	1.886	77.79	-722.78	1165.3	-14.254	807.35	1156	52.761	51.019	0	1	9.5171	3.6158	-26.254	-22.495	15.72	-4.9243	19.73	21.493	25.237	-1.3084	-6.5239	-1.0017	1532.9
10.8	1081	78	NaN	12.492	20.028	2.233	-188.58	21.16	2.0523	77.826	-722.24	1165.4	-14.192	806.17	1155.9	54.65	51.883	0	1	9.6249	3.7227	-26.259	-22.5	15.937	-5.1305	19.674	21.514	25.562	-1.4078	-6.5852	-0.98617	1531.2
10.81	1082	78	NaN	12.75	19.962	2.1745	-188.79	21.139	2.1781	78.076	-721.7	1165.5	-14.409	804.72	1155.7	54.201	52.465	0	1	9.7328	3.8296	-26.265	-22.506	16.217	-5.3177	19.597	21.504	25.95	-1.4881	-6.6677	-1.0021	1529.2
10.82	1083	78	NaN	13.006	19.903	2.051	-188.94	21.139	2.2874	78.538	-721.24	1165.5	-14.724	803.25	1155.6	53.059	52.794	0	1	9.7895	3.8859	-26.27	-22.511	16.507	-5.4419	19.532	21.51	26.296	-1.556	-6.7376	-1.0006	1527.4
10.83	1084	78	NaN	13.232	19.87	1.8967	-189.04	21.211	2.4195	79.116	-720.93	1165.4	-14.894	801.95	1155.6	52.61	53.591	0	1	9.7067	3.8038	-26.273	-22.514	16.764	-5.5076	19.5	21.581	26.471	-1.7038	-6.7728	-0.9323	1525.8
10.84	1085	78	NaN	13.534	19.794	1.9079	-189.26	21.269	2.6106	79.262	-720.64	1165.5	-14.931	800.31	1155.5	53.904	53.319	0	1	9.624	3.7218	-26.276	-22.517	17.078	-5.7134	19.416	21.647	26.702	-1.9916	-6.8596	-0.86924	1523.9
10.85	1086	78	NaN	13.745	19.752	1.9256	-189.4	21.395	2.6503	79.358	-720.48	1165.6	-15.127	799.08	1155.6	52.876	51.913	0	1	9.5412	3.6397	-26.278	-22.519	17.303	-5.8377	19.375	21.773	26.844	-2.198	-6.9031	-0.7468	1522.5
10.86	1087	78	NaN	14.02	19.711	1.9598	-189.64	21.509	2.7757	79.485	-720.31	1165.6	-15.191	797.57	1155.5	52.937	52.348	0	1	9.4584	3.5576	-26.281	-22.522	17.589	-6.0687	19.332	21.888	27.047	-2.511	-6.9495	-0.63374	1520.9
10.87	1088	78	NaN	14.26	19.672	2.0017	-189.9	21.604	2.8483	79.573	-720.21	1165.6	-15.252	796.19	1155.5	53.134	52.347	0	1	9.3374	3.4377	-26.285	-22.526	17.838	-6.3242	19.292	21.984	27.175	-2.8865	-6.9933	-0.54239	1519.4
10.88	1089	78	NaN	14.431	19.636	2.0287	-190.14	21.678	2.8586	79.655	-720.23	1165.6	-15.362	795.08	1155.6	53.327	51.207	0	1	9.1979	3.2994	-26.289	-22.53	18.019	-6.5504	19.257	22.057	27.217	-3.251	-7.0322	-0.47334	1518.3
10.89	1090	78	NaN	14.589	19.599	2.0127	-190.35	21.734	2.9489	79.861	-720.33	1165.6	-15.449	794.07	1155.5	52.641	51.121	0	1	9.1775	3.2792	-26.291	-22.532	18.19	-6.7461	19.22	22.113	27.367	-3.4669	-7.0709	-0.41948	1517.4
10.9	1091	78	NaN	14.748	19.552	2.0126	-190.48	21.752	3.0973	79.994	-720.49	1165.5	-15.328	793.13	1155.5	53.444	51.147	0	1	9.1544	3.2562	-26.294	-22.535	18.351	-6.8744	19.172	22.131	27.506	-3.6182	-7.1217	-0.40328	1516.7
10.91	1092	78	NaN	14.985	19.479	1.997	-190.67	21.799	3.221	80.249	-720.85	1165.5	-15.263	791.85	1155.5	53.062	51.352	0	1	9.1069	3.2092	-26.298	-22.539	18.598	-7.0606	19.104	22.175	27.704	-3.8514	-7.1946	-0.36397	1515.8
10.92	1093	78	NaN	15.183	19.442	1.9772	-190.86	21.871	3.3598	80.512	-721.18	1165.4	-15.046	790.72	1155.5	53.89	52.045	0	1	9.0311	3.1341	-26.302	-22.543	18.799	-7.2431	19.069	22.244	27.83	-4.1091	-7.2326	-0.29862	1514.9
10.93	1094	78	NaN	15.375	19.428	1.9697	-191.04	21.945	3.4826	80.769	-721.53	1165.4	-14.846	789.61	1155.6	53.606	50.74	0	1	8.9322	3.036	-26.304	-22.545	18.996	-7.4157	19.058	22.316	27.928	-4.3797	-7.2463	-0.22951	1514.2
10.94	1095	78	NaN	15.604	19.413	1.9799	-191.23	21.998	3.5716	81.035	-722.03	1165.3	-14.779	788.39	1155.6	53.198	52.619	0	1	8.8738	2.9781	-26.308	-22.549	19.234	-7.6035	19.045	22.367	28.108	-4.6254	-7.2627	-0.18201	1513.5
10.95	1096	78	NaN	15.742	19.409	1.9682	-191.49	22.03	3.7508	81.289	-722.48	1165.3	-14.256	787.66	1155.6	53.018	52.701	0	1	8.7908	2.8959	-26.311	-22.552	19.362	-7.8707	19.042	22.398	28.153	-4.9748	-7.2695	-0.15487	1513.2
10.96	1097	78	NaN	15.904	19.399	1.9315	-191.69	22.149	3.7659	81.663	-723.35	1165.3	-14.176	786.27	1155.7	54.848	51.158	0	1	8.6774	2.7835	-26.316	-22.557	19.537	-8.0561	19.036	22.512	28.214	-5.2726	-7.2796	-0.045176	1512.7
10.97	1098	78	NaN	16.02	19.398	1.8842	-191.83	22.237	3.8127	82.001	-724.1	1165.3	-14.023	785.23	1155.8	53.212	51.437	0	1	8.5714	2.6784	-26.316	-22.557	19.66	-8.188	19.038	22.598	28.232	-5.5096	-7.2781	0.040345	1512.4
10.98	1099	78	NaN	16.135	19.413	1.8863	-191.96	22.299	3.8667	82.182	-724.75	1165.3	-13.821	784.37	1155.8	54.618	51.544	0	1	8.4663	2.5742	-26.316	-22.557	19.775	-8.3171	19.052	22.66	28.241	-5.7429	-7.2645	0.10255	1512.2
10.99	1100	78	NaN	16.262	19.447	1.9257	-192.1	22.35	3.8896	82.286	-725.42	1165.4	-13.652	783.5	1155.8	54.046	51.171	0	1	8.3192	2.4284	-26.319	-22.56	19.9	-8.4584	19.084	22.713	28.219	-6.03	-7.2349	0.15359	1512
11	1101	78	NaN	16.356	19.508	1.906	-192.23	22.405	3.8599	82.602	-726.15	1165.4	-13.59	782.59	1155.8	54.555	51.688	0	1	8.2043	2.3145	-26.321	-22.562	20.004	-8.5816	19.144	22.769	28.208	-6.2671	-7.1773	0.2075	1511.8
11.01	1102	78	NaN	16.431	19.564	1.9626	-192.39	22.424	3.8629	82.709	-726.87	1165.5	-13.35	781.77	1155.8	54.545	51.576	0	1	8.1424	2.2531	-26.322	-22.563	20.075	-8.7453	19.197	22.792	28.217	-6.4922	-7.1257	0.2284	1511.7
11.02	1103	78	NaN	16.502	19.649	1.9749	-192.61	22.501	3.9167	83.107	-728.05	1165.6	-12.899	780.51	1155.8	52.812	52.584	0	1	7.9785	2.0907	-26.324	-22.565	20.143	-8.9705	19.28	22.871	28.122	-6.8798	-7.0445	0.30545	1511.6
11.03	1104	78	NaN	16.63	19.766	2.0338	-192.87	22.597	3.8396	83.52	-729.53	1165.8	-12.669	778.7	1155.9	52.805	51.244	0	1	7.8314	1.9449	-26.326	-22.567	20.279	-9.2222	19.393	22.97	28.111	-7.2773	-6.933	0.40268	1511.3
11.04	1105	78	NaN	16.762	19.869	2.1172	-193.1	22.67	3.7185	83.829	-730.89	1165.9	-12.56	776.95	1156	54.855	51.678	0	1	7.773	1.8869	-26.327	-22.568	20.42	-9.4455	19.493	23.047	28.193	-7.5586	-6.8345	0.47861	1511
11.05	1106	78	NaN	16.82	19.921	2.1615	-193.27	22.697	3.7104	84.057	-731.8	1166	-12.297	775.89	1156	53.899	50.791	0	1	7.6568	1.7717	-26.325	-22.566	20.476	-9.6091	19.542	23.076	28.133	-7.8374	-6.7826	0.51004	1510.8
11.06	1107	78	NaN	16.845	19.993	2.1495	-193.47	22.714	3.7383	84.486	-732.77	1166.1	-11.889	774.85	1156	52.732	50.194	0	1	7.5203	1.6364	-26.321	-22.562	20.502	-9.8149	19.61	23.097	28.023	-8.1785	-6.7104	0.53465	1510.7
11.07	1108	78	NaN	16.879	20.058	2.2106	-193.61	22.726	3.6667	84.731	-733.67	1166.2	-11.817	773.79	1156.1	52.85	50.194	0	1	7.3837	1.5011	-26.317	-22.558	20.544	-9.9499	19.675	23.109	27.928	-8.4489	-6.642	0.55119	1510.6
11.08	1109	78	NaN	16.928	20.149	2.3173	-193.84	22.74	3.6034	84.958	-734.85	1166.3	-11.62	772.29	1156.1	53.408	51.28	0	1	7.2472	1.3657	-26.313	-22.554	20.595	-10.176	19.763	23.126	27.842	-8.8103	-6.55	0.57168	1510.3
11.09	1110	78	NaN	16.968	20.237	2.4388	-194.08	22.736	3.5902	85.102	-735.9	1166.4	-11.285	770.93	1156.2	54.038	57.261	0	1	7.1107	1.2304	-26.309	-22.55	20.628	-10.416	19.849	23.125	27.739	-9.1856	-6.4604	0.57466	1510
11.1	1111	78	NaN	16.99	20.307	2.5457	-194.28	22.73	3.6023	85.196	-736.71	1166.5	-10.915	769.95	1156.3	52.83	69.116	0	1	6.9741	1.095	-26.305	-22.546	20.64	-10.626	19.918	23.119	27.614	-9.531	-6.3874	0.57279	1509.8
11.11	1112	78	NaN	17.007	20.371	2.6157	-194.51	22.787	3.5388	85.447	-737.6	1166.6	-10.679	768.84	1156.5	57.38	72.355	0	1	6.8518	0.97375	-26.301	-22.542	20.658	-10.86	19.984	23.174	27.51	-9.8861	-6.3164	0.63173	1509.5
11.12	1113	78	NaN	16.986	20.47	2.6378	-194.71	22.901	3.5203	85.817	-738.37	1166.7	-10.352	767.59	1156.6	55.569	72.036	0	1	6.8225	0.94471	-26.294	-22.535	20.64	-11.057	20.087	23.284	27.462	-10.112	-6.2075	0.74905	1509.1
11.13	1114	78	NaN	16.939	20.601	2.6495	-194.95	23.025	3.3977	86.317	-739.38	1166.7	-10.225	765.97	1156.8	54.815	73.984	0	1	6.7269	0.85001	-26.291	-22.532	20.609	-11.284	20.224	23.402	27.336	-10.434	-6.0669	0.86976	1508.5
11.14	1115	78	NaN	16.902	20.684	2.6976	-195.13	23.116	3.3079	86.526	-740.02	1166.8	-10.138	764.88	1157	55.476	74.919	0	1	6.584	0.70837	-26.29	-22.531	20.578	-11.452	20.311	23.489	27.162	-10.744	-5.9796	0.95791	1508
11.15	1116	78	NaN	16.854	20.731	2.8009	-195.27	23.191	3.2835	86.461	-740.44	1166.9	-9.9167	764.13	1157.1	54.257	75.066	0	1	6.5346	0.6593	-26.289	-22.53	20.519	-11.607	20.358	23.564	27.054	-10.948	-5.9314	1.0333	1507.7
11.16	1117	78	NaN	16.743	20.801	2.9399	-195.49	23.277	3.2878	86.411	-741.13	1167	-9.4547	763.05	1157.2	55.797	74.562	0	1	6.5522	0.67684	-26.288	-22.529	20.39	-11.842	20.428	23.65	26.942	-11.165	-5.8599	1.1206	1507.3
11.17	1118	78	NaN	16.518	20.933	2.9788	-195.75	23.273	3.2484	86.815	-742.1	1167	-8.9892	761.86	1157.3	55.83	74.881	0	1	6.7322	0.85521	-26.288	-22.529	20.163	-12.1	20.562	23.644	26.895	-11.245	-5.7255	1.1156	1507
11.18	1119	78	NaN	16.25	21.058	3.1249	-196	23.319	3.1221	86.785	-742.85	1167.1	-8.7672	760.51	1157.4	58.175	75.557	0	1	6.8685	0.99037	-26.285	-22.527	19.886	-12.361	20.686	23.69	26.755	-11.371	-5.599	1.1638	1506.4
11.19	1120	78	NaN	15.907	21.164	3.3174	-196.23	23.38	3.014	86.575	-743.49	1167.3	-8.5253	759.24	1157.5	56.436	75.954	0	1	6.9669	1.0879	-26.282	-22.523	19.528	-12.605	20.791	23.753	26.495	-11.517	-5.4916	1.2303	1505.8
11.2	1121	78	NaN	15.57	21.253	3.4409	-196.41	23.423	2.9749	86.503	-743.96	1167.4	-8.2033	758.31	1157.6	57.291	76.32	0	1	7.0048	1.1255	-26.281	-22.522	19.177	-12.799	20.879	23.797	26.182	-11.674	-5.4017	1.2755	1505.3
11.21	1122	78	NaN	15.245	21.331	3.4733	-196.57	23.446	2.9876	86.646	-744.26	1167.4	-7.8222	757.66	1157.6	55.594	71.216	0	1	6.9699	1.0909	-26.275	-22.516	18.844	-12.97	20.958	23.818	25.814	-11.879	-5.3161	1.3029	1504.9
11.22	1123	78	NaN	14.787	21.402	3.57	-196.83	23.506	2.9378	86.65	-744.54	1167.4	-7.4787	756.71	1157.8	53.471	66.041	0	1	6.8383	0.96039	-26.262	-22.504	18.375	-13.247	21.035	23.874	25.213	-12.287	-5.2278	1.37	1504.2
11.23	1124	78	NaN	14.505	21.478	3.675	-196.98	23.516	2.8885	86.569	-744.48	1167.5	-7.3707	756.17	1157.9	55.238	66.739	0	1	6.8573	0.97926	-26.255	-22.496	18.087	-13.395	21.114	23.88	24.945	-12.416	-5.1409	1.3844	1503.6
11.24	1125	78	NaN	14.015	21.493	3.8234	-197.16	23.514	2.8182	86.165	-744.47	1167.4	-7.3346	755.54	1158.1	54.74	65.205	0	1	7.0361	1.1565	-26.251	-22.492	17.582	-13.589	21.137	23.87	24.618	-12.432	-5.1148	1.3778	1502.9
11.25	1126	78	NaN	13.665	21.501	3.9022	-197.28	23.502	2.7856	85.929	-744.42	1167.4	-7.3115	755.16	1158.2	54.931	63.827	0	1	7.0044	1.125	-26.247	-22.488	17.223	-13.722	21.151	23.852	24.227	-12.597	-5.0968	1.364	1502.5
11.26	1127	78	NaN	13.312	21.508	3.9509	-197.4	23.484	2.7616	85.799	-744.24	1167.4	-7.3738	754.84	1158.4	54.086	63.863	0	1	7.0159	1.1365	-26.243	-22.484	16.869	-13.839	21.166	23.827	23.884	-12.703	-5.0779	1.3428	1502
11.27	1128	78	NaN	12.626	21.493	4.075	-197.6	23.473	2.6826	85.438	-743.86	1167.3	-7.632	754.19	1158.8	53.92	63.832	0	1	7.1252	1.2448	-26.239	-22.481	16.181	-14.04	21.168	23.798	23.307	-12.795	-5.0716	1.3173	1501
11.28	1129	78	NaN	12.239	21.479	4.1235	-197.64	23.519	2.6572	85.292	-743.55	1167.2	-7.8865	753.72	1159.1	54.861	64.872	0	1	7.0885	1.2085	-26.236	-22.477	15.8	-14.077	21.17	23.828	22.888	-12.869	-5.0658	1.3508	1500.2
11.29	1130	78	NaN	11.891	21.479	4.0992	-197.74	23.515	2.7285	85.369	-743.11	1167	-7.8603	753.51	1159.3	55.087	63.149	0	1	7.0425	1.1628	-26.233	-22.474	15.455	-14.179	21.184	23.809	22.498	-13.016	-5.0494	1.3352	1499.5
11.3	1131	78	NaN	11.455	21.45	4.1141	-197.86	23.546	2.7686	85.332	-742.45	1166.9	-8.0264	753.15	1159.7	55.675	60.973	0	1	7.0631	1.1832	-26.23	-22.471	15.027	-14.29	21.178	23.819	22.09	-13.107	-5.0523	1.348	1498.5
11.31	1132	78	NaN	10.964	21.408	4.1906	-197.98	23.61	2.7811	85.147	-741.54	1166.6	-8.3676	752.72	1160.3	52.785	59.569	0	1	7.0362	1.1566	-26.222	-22.463	14.545	-14.397	21.165	23.853	21.581	-13.241	-5.0574	1.3898	1497.2
11.32	1133	78	NaN	10.47	21.363	4.3221	-198.08	23.708	2.7838	84.84	-740.44	1166.4	-8.8031	752.28	1161	54.926	61.705	0	1	6.9123	1.0338	-26.206	-22.447	14.06	-14.491	21.154	23.917	20.972	-13.457	-5.0515	1.4704	1495.7
11.33	1134	78	NaN	9.9926	21.294	4.4859	-198.15	23.903	2.763	84.42	-739.25	1166.2	-9.3586	751.64	1161.8	55.218	64.104	0	1	6.5399	0.66462	-26.186	-22.427	13.592	-14.554	21.125	24.072	20.132	-13.889	-5.0611	1.6448	1493.9
11.34	1135	78	NaN	9.7061	21.238	4.6035	-198.21	24.043	2.8067	84.198	-738.35	1166	-9.6346	751.21	1162.3	53.724	64.22	0	1	6.2078	0.33539	-26.17	-22.411	13.311	-14.602	21.095	24.187	19.518	-14.266	-5.0749	1.7759	1492.5
11.35	1136	78	NaN	9.2977	21.141	4.6317	-198.29	24.278	2.8303	84.347	-737.08	1165.6	-10.149	750.49	1162.9	54.144	64.954	0	1	6.2806	0.40754	-26.168	-22.409	12.932	-14.651	21.037	24.382	19.213	-14.244	-5.1308	1.9732	1490.6
11.36	1137	78	NaN	8.9393	21.027	4.7201	-198.36	24.51	2.8395	84.307	-735.87	1165.3	-10.703	749.75	1163.6	52.663	64.159	0	1	6.2884	0.41526	-26.167	-22.408	12.599	-14.704	20.96	24.576	18.887	-14.289	-5.2071	2.168	1488.7
11.37	1138	78	NaN	8.6686	20.919	4.8785	-198.43	24.682	2.863	84.015	-734.78	1165.1	-11.185	749.13	1164.1	53.131	64.693	0	1	6.2736	0.4006	-26.167	-22.408	12.339	-14.76	20.883	24.719	18.613	-14.36	-5.2843	2.3114	1487
11.38	1139	78	NaN	8.3969	20.828	5.0112	-198.5	24.808	2.9266	83.806	-733.51	1164.8	-11.634	748.61	1164.6	54.845	64.732	0	1	6.3467	0.47313	-26.165	-22.406	12.081	-14.818	20.822	24.814	18.428	-14.345	-5.3426	2.4081	1485.2
11.39	1140	78	NaN	7.9969	20.679	5.1408	-198.57	25.07	2.9039	83.789	-731.63	1164.3	-12.612	747.39	1165.4	54.623	63.437	0	1	6.4124	0.53822	-26.162	-22.403	11.726	-14.843	20.725	25.025	18.139	-14.305	-5.4374	2.6224	1482.2
11.4	1141	78	NaN	7.7032	20.539	5.2177	-198.64	25.23	2.9722	83.785	-730.32	1163.9	-13.167	746.54	1166	56.567	59.632	0	1	6.4416	0.56718	-26.158	-22.399	11.459	-14.883	20.62	25.149	17.901	-14.316	-5.5373	2.7497	1480
11.41	1142	78	NaN	7.4617	20.4	5.2634	-198.7	25.327	3.0664	83.747	-729.03	1163.4	-13.65	745.81	1166.4	55.318	69.169	0	1	6.473	0.59827	-26.154	-22.395	11.24	-14.924	20.518	25.21	17.713	-14.326	-5.6357	2.8155	1478
11.42	1143	78	NaN	7.1911	20.253	5.355	-198.77	25.444	3.1194	83.607	-727.28	1162.9	-14.433	744.79	1167	58.357	74	0	1	6.5012	0.62627	-26.149	-22.39	11.001	-14.964	20.414	25.283	17.503	-14.337	-5.7357	2.8924	1475.3
11.43	1144	78	NaN	6.8687	20.109	5.4919	-198.85	25.61	3.1326	83.43	-725.04	1162.3	-15.526	743.42	1167.7	57.35	73.96	0	1	6.4538	0.57921	-26.141	-22.382	10.724	-14.996	20.321	25.398	17.178	-14.417	-5.82	3.0161	1471.8
11.44	1145	78	NaN	6.639	20.052	5.4397	-198.9	25.704	3.2811	83.611	-723.32	1161.7	-16.012	742.47	1168.1	56.686	75.006	0	1	6.3823	0.50836	-26.135	-22.376	10.527	-15.011	20.304	25.452	16.909	-14.502	-5.8312	3.0755	1469.2
11.45	1146	78	NaN	6.3386	19.853	5.536	-198.99	25.821	3.2906	83.383	-720.79	1160.9	-17.351	740.82	1168.8	55.218	76.017	0	1	6.287	0.41389	-26.132	-22.373	10.281	-15.049	20.162	25.512	16.568	-14.635	-5.9695	3.1396	1465.1
11.46	1147	78	NaN	6.1721	19.745	5.5461	-199.06	25.882	3.2925	83.371	-719.46	1160.5	-18.051	739.95	1169.2	56.411	76.496	0	1	6.2547	0.38189	-26.129	-22.37	10.147	-15.08	20.085	25.542	16.402	-14.698	-6.0441	3.172	1463
11.47	1148	78	NaN	5.8792	19.597	5.5319	-199.15	25.943	3.3254	83.289	-717.1	1159.7	-19.207	738.49	1169.7	58.674	76.712	0	1	6.2252	0.35264	-26.126	-22.367	9.9071	-15.125	19.988	25.552	16.132	-14.772	-6.138	3.1843	1459.2
11.48	1149	78	NaN	5.5065	19.42	5.5099	-199.26	25.997	3.3856	83.175	-714.1	1158.7	-20.633	736.7	1170.3	58.351	76.181	0	1	6.1742	0.30213	-26.126	-22.367	9.5991	-15.17	19.876	25.541	15.773	-14.868	-6.2503	3.174	1454.6
11.49	1150	78	NaN	5.3588	19.355	5.4443	-199.3	25.983	3.4467	83.362	-713.06	1158.4	-21.008	736.13	1170.5	56.87	76.137	0	1	6.1149	0.24335	-26.128	-22.369	9.478	-15.179	19.833	25.504	15.593	-14.936	-6.294	3.1355	1453
11.5	1151	78	NaN	5.0975	19.274	5.3937	-199.4	26.013	3.6535	83.526	-710.84	1157.8	-21.482	735.06	1170.9	57.022	76.071	0	1	6.0456	0.17459	-26.13	-22.371	9.2512	-15.248	19.793	25.494	15.297	-15.074	-6.3374	3.1229	1449.8
11.51	1152	78	NaN	4.7218	19.111	5.5395	-199.5	26.063	3.6807	83.134	-707.7	1157	-23.019	733.23	1171.5	58.191	76.062	0	1	6.0716	0.2004	-26.131	-22.373	8.9351	-15.284	19.689	25.486	15.007	-15.084	-6.4427	3.1137	1444.9
11.52	1153	78	NaN	4.3085	18.96	5.6287	-199.63	26.114	3.69	83.021	-704.15	1156.1	-24.699	731.23	1172.2	57.962	76.03	0	1	6.1417	0.26986	-26.133	-22.374	8.6003	-15.334	19.602	25.473	14.742	-15.064	-6.5319	3.0984	1439.5
11.53	1154	78	NaN	3.896	18.789	5.718	-199.78	26.169	3.7401	83.009	-700.44	1155.2	-26.285	729.18	1172.9	57.088	75.933	0	1	6.273	0.40006	-26.137	-22.378	8.2677	-15.412	19.495	25.463	14.541	-15.012	-6.6424	3.0847	1433.9
11.54	1155	78	NaN	3.5203	18.576	5.8702	-199.95	26.23	3.8418	82.86	-696.9	1154.4	-27.692	727.19	1173.6	54.974	76	0	1	6.3323	0.45877	-26.14	-22.382	7.9592	-15.51	19.342	25.464	14.291	-15.051	-6.7985	3.0821	1428.5
11.55	1156	78	NaN	3.2483	18.449	5.8449	-200.08	26.273	3.9685	83.218	-694.2	1153.8	-28.59	725.79	1174.1	55.428	76.218	0	1	6.3732	0.49936	-26.143	-22.384	7.7503	-15.575	19.263	25.458	14.124	-15.076	-6.8802	3.0736	1424.5
11.56	1157	78	NaN	2.9979	18.29	5.9506	-200.16	26.302	3.9066	83.234	-691.41	1153.2	-30.054	724.22	1174.6	55.614	76.249	0	1	6.5377	0.66239	-26.146	-22.388	7.5733	-15.589	19.153	25.44	14.111	-14.927	-6.9936	3.0524	1420.3
11.57	1158	78	NaN	2.7809	18.111	6.0677	-200.29	26.332	3.9754	83.293	-688.57	1152.7	-31.182	722.74	1175.2	56.073	76.295	0	1	6.6985	0.82179	-26.15	-22.391	7.4181	-15.652	19.021	25.422	14.117	-14.831	-7.1291	3.0307	1416.1
11.58	1159	78	NaN	2.5311	17.905	6.1866	-200.43	26.353	4.1209	83.556	-684.84	1152	-32.489	720.92	1175.9	58.286	76.349	0	1	6.8009	0.92336	-26.154	-22.395	7.2501	-15.712	18.875	25.383	14.051	-14.789	-7.2794	2.9875	1410.7
11.59	1160	78	NaN	2.2759	17.69	6.3186	-200.56	26.369	4.2513	83.917	-680.59	1151.2	-34.052	718.84	1176.7	58.294	76.324	0	1	6.9437	1.0649	-26.159	-22.4	7.0944	-15.742	18.727	25.331	14.038	-14.677	-7.4321	2.9316	1404.6
11.6	1161	78	NaN	2.1382	17.503	6.4825	-200.66	26.393	4.285	84.045	-677.46	1150.7	-35.362	717.19	1177.3	57.944	76.237	0	1	7.0719	1.192	-26.163	-22.404	7.0318	-15.765	18.59	25.305	14.104	-14.574	-7.5724	2.9015	1400
11.61	1162	78	NaN	2.0058	17.324	6.5843	-200.84	26.375	4.3155	84.491	-674.24	1150.2	-36.577	715.75	1177.9	55.436	76.049	0	1	7.0756	1.1956	-26.165	-22.406	6.9837	-15.866	18.463	25.236	14.059	-14.67	-7.702	2.8307	1395.5
11.62	1163	78	NaN	1.8507	17.066	6.7477	-201.07	26.444	4.3232	85.113	-669.62	1149.4	-38.33	713.35	1178.9	59.106	76.037	0	1	7.1124	1.2321	-26.166	-22.407	6.9514	-15.967	18.283	25.227	14.064	-14.735	-7.8829	2.8209	1388.8
11.63	1164	78	NaN	1.7216	16.847	6.879	-201.27	26.5	4.352	85.77	-665.64	1148.8	-39.719	711.31	1179.7	57.218	75.665	0	1	7.1679	1.2871	-26.166	-22.407	6.9288	-16.058	18.13	25.217	14.097	-14.771	-8.0361	2.8098	1383
11.64	1165	78	NaN	1.6319	16.675	7.0167	-201.44	26.534	4.3388	86.324	-662.27	1148.2	-40.911	709.6	1180.4	57.055	75.234	0	1	7.1592	1.2785	-26.168	-22.409	6.9307	-16.144	18.013	25.196	14.09	-14.865	-8.1549	2.7878	1378.1
11.65	1166	78	NaN	1.574	16.517	7.2095	-201.63	26.574	4.2238	86.75	-658.8	1147.7	-42.328	707.79	1181.1	57.712	75.015	0	1	7.1354	1.2549	-26.169	-22.41	6.9696	-16.23	17.911	25.18	14.105	-14.975	-8.2578	2.7696	1373.1
11.66	1167	78	NaN	1.5191	16.363	7.3417	-201.79	26.642	4.1178	87.425	-655.28	1147.1	-43.643	705.99	1181.9	54.007	74.035	0	1	7.1866	1.3057	-26.171	-22.412	7.0188	-16.294	17.819	25.185	14.205	-14.988	-8.3513	2.7737	1368
11.67	1168	78	NaN	1.398	16.128	7.7395	-202.1	26.681	4.0116	88.466	-648.31	1146.1	-45.893	702.72	1183.3	54.742	72.909	0	1	7.2356	1.3542	-26.171	-22.412	7.0774	-16.424	17.698	25.112	14.313	-15.069	-8.4738	2.6996	1358.2
11.68	1169	78	NaN	1.2879	15.98	8.0031	-202.32	26.648	4.0981	89.193	-643.48	1145.3	-47.001	700.78	1184.1	56.243	71.493	0	1	7.279	1.3973	-26.172	-22.413	7.0731	-16.536	17.625	25.003	14.352	-15.139	-8.5471	2.5897	1351.7
11.69	1170	78	NaN	1.1765	15.863	8.1602	-202.47	26.621	4.088	89.912	-639.72	1144.7	-48.025	699.2	1184.8	55.62	69.401	0	1	7.2246	1.3433	-26.173	-22.414	7.0585	-16.592	17.569	24.915	14.283	-15.249	-8.6038	2.5015	1346.6
11.7	1171	78	NaN	1.0461	15.725	8.2808	-202.62	26.627	3.9496	90.774	-635.99	1144.1	-49.346	697.39	1185.6	54.758	66.187	0	1	7.1457	1.2651	-26.173	-22.414	7.0451	-16.622	17.496	24.856	14.191	-15.357	-8.6769	2.4416	1341.4
11.71	1172	78	NaN	0.88481	15.555	8.418	-202.81	26.602	4.0376	91.59	-632.3	1143.5	-50.045	695.88	1186.3	54.2	61.356	0	1	7.04	1.1604	-26.174	-22.415	6.9717	-16.728	17.392	24.764	14.012	-15.567	-8.7817	2.3491	1336.4
11.72	1173	78	NaN	0.63941	15.339	8.5723	-203.03	26.544	3.967	93.042	-626.61	1142.5	-51.682	693.4	1187.5	51.489	54.585	0	1	6.964	1.085	-26.176	-22.417	6.8963	-16.77	17.279	24.605	13.86	-15.685	-8.8974	2.1874	1328.7
11.73	1174	78	NaN	0.38442	15.166	8.6864	-203.26	26.375	4.0229	94.75	-620.78	1141.4	-53	691.33	1188.5	52.256	52.161	0	0	6.9129	1.0343	-26.18	-22.421	6.8091	-16.833	17.207	24.333	13.722	-15.798	-8.9724	1.9127	1321.2
11.74	1175	78	NaN	0.16649	14.984	8.8795	-203.48	26.181	4.1295	96.368	-614.94	1140.3	-54.138	689.39	1189.5	54.733	51.75	0	0	6.8509	0.9729	-26.181	-22.422	6.7487	-16.902	17.127	24.038	13.6	-15.929	-9.0534	1.6159	1313.9
11.75	1176	78	NaN	0.019847	14.831	9.0853	-203.67	26.044	4.2085	97.538	-610.47	1139.5	-54.95	687.91	1190.3	54.596	52.02	0	0	6.7873	0.90986	-26.183	-22.424	6.7183	-16.971	17.054	23.822	13.506	-16.061	-9.1288	1.3977	1308.3
11.76	1177	78	NaN	-0.057138	14.739	9.2045	-203.81	25.99	4.2129	98.285	-608.04	1139.1	-55.395	687.1	1190.8	53.087	51.008	0	0	6.7218	0.84489	-26.186	-22.427	6.7098	-17.041	17.007	23.722	13.432	-16.196	-9.1793	1.295	1305.3
11.77	1178	78	NaN	-0.19294	14.502	9.4149	-204.08	25.82	4.2377	100.39	-602.19	1137.9	-56.542	685.24	1191.8	52.233	50.472	0	0	6.5984	0.72257	-26.188	-22.429	6.757	-17.126	16.881	23.441	13.355	-16.403	-9.307	1.0118	1298.1
11.78	1179	78	NaN	-0.238	14.289	9.63	-204.25	25.693	4.2579	101.83	-598.17	1137.2	-57.216	684.07	1192.5	53.283	49.62	0	0	6.52	0.64484	-26.19	-22.431	6.8326	-17.182	16.742	23.24	13.353	-16.537	-9.4478	0.80827	1293.3
11.79	1180	78	NaN	-0.26374	14.077	9.8444	-204.44	25.592	4.3208	103.3	-594.36	1136.4	-57.672	683.02	1193.3	53.829	49.75	0	0	6.5522	0.67676	-26.193	-22.434	6.9187	-17.256	16.603	23.065	13.471	-16.579	-9.5898	0.63121	1288.7
11.8	1181	78	NaN	-0.26861	13.851	10.088	-204.61	25.498	4.3418	104.79	-590.58	1135.7	-58.194	681.99	1194	52.999	50.566	0	0	6.555	0.6796	-26.197	-22.438	7.0296	-17.314	16.452	22.897	13.585	-16.634	-9.7442	0.45915	1284.3
11.81	1182	78	NaN	-0.26424	13.564	10.44	-204.79	25.36	4.3173	106.57	-586.01	1134.9	-58.922	680.83	1195	53.512	50.248	0	0	6.5111	0.63608	-26.201	-22.442	7.1785	-17.346	16.256	22.669	13.69	-16.71	-9.945	0.22699	1279
11.82	1183	78	NaN	-0.29567	13.124	11.038	-205.07	25.087	4.3941	109.57	-578.61	1133.6	-59.746	679.29	1196.5	52.803	51.613	0	0	6.4978	0.62284	-26.205	-22.446	7.3702	-17.401	15.957	22.254	13.868	-16.778	-10.248	-0.19226	1270.8
11.83	1184	78	NaN	-0.33683	12.916	11.291	-205.19	24.972	4.5301	111.25	-574.93	1133	-59.889	678.71	1197.3	53.196	50.501	0	0	6.4966	0.62169	-26.21	-22.451	7.437	-17.415	15.828	22.061	13.934	-16.794	-10.382	-0.38981	1266.9
11.84	1185	78	NaN	-0.34936	12.772	11.464	-205.26	24.897	4.6311	112.25	-572.77	1132.6	-59.939	678.4	1197.8	52.952	50.328	0	0	6.5112	0.63617	-26.214	-22.455	7.4866	-17.419	15.729	21.94	13.998	-16.783	-10.486	-0.51548	1264.6
11.85	1186	78	NaN	-0.37312	12.623	11.663	-205.34	24.794	4.6702	113.6	-569.96	1132.1	-60.192	677.96	1198.5	53.481	51.413	0	0	6.5232	0.64801	-26.217	-22.458	7.555	-17.414	15.64	21.777	14.078	-16.766	-10.578	-0.6816	1261.7
11.86	1187	78	NaN	-0.41792	12.424	11.977	-205.46	24.651	4.7171	115.56	-565.76	1131.3	-60.577	677.36	1199.4	54.63	51.692	0	0	6.5543	0.67883	-26.22	-22.461	7.6465	-17.393	15.532	21.544	14.201	-16.714	-10.688	-0.91672	1257.4
11.87	1188	78	NaN	-0.47125	12.169	12.447	-205.58	24.495	4.8605	117.87	-560.48	1130.4	-60.843	676.73	1200.8	53.207	50.638	0	0	6.6829	0.80632	-26.223	-22.464	7.7483	-17.356	15.391	21.273	14.431	-16.55	-10.832	-1.1909	1252
11.88	1189	78	NaN	-0.50155	11.975	12.915	-205.72	24.348	4.9797	120.08	-555.15	1129.5	-60.97	676.24	1202.1	52.224	51.18	0	0	6.8046	0.92697	-26.227	-22.468	7.8628	-17.353	15.313	21.01	14.667	-16.427	-10.914	-1.4572	1246.7
11.89	1190	78	NaN	-0.54926	11.773	13.384	-205.84	24.268	5.0971	122.18	-549.95	1128.6	-61.007	675.84	1203.5	51.721	50.81	0	0	6.9032	1.0248	-26.231	-22.472	7.9502	-17.342	15.228	20.813	14.853	-16.318	-11.002	-1.6591	1241.7
11.9	1191	78	NaN	-0.59966	11.474	13.787	-206	24.174	5.2685	125.07	-543.83	1127.5	-60.758	675.6	1205.1	54.787	51.704	0	0	7.0636	1.1837	-26.235	-22.476	8.0649	-17.333	15.07	20.578	15.128	-16.15	-11.165	-1.8988	1235.9
11.91	1192	78	NaN	-0.64345	11.249	13.995	-206.12	24.103	5.3742	127.41	-539.37	1126.6	-60.545	675.49	1206.2	53.259	50.85	0	0	7.2301	1.3488	-26.24	-22.481	8.1513	-17.321	14.951	20.401	15.381	-15.972	-11.29	-2.0804	1231.9
11.92	1193	78	NaN	-0.68707	11.14	14.072	-206.16	24.086	5.3514	128.5	-537.41	1126.3	-60.552	675.39	1206.7	52.496	51.307	0	0	7.2301	1.3488	-26.242	-22.483	8.1731	-17.303	14.889	20.338	15.403	-15.954	-11.353	-2.1453	1230.1
11.93	1194	78	NaN	-0.76326	10.863	14.431	-206.22	24.11	5.3042	129.68	-534.4	1126	-60.517	675.16	1207.6	53.512	50.595	0	0	7.2426	1.3612	-26.243	-22.484	8.1732	-17.287	14.675	20.298	15.416	-15.926	-11.568	-2.186	1227.1
11.94	1195	78	NaN	-0.80517	10.694	14.43	-206.29	24.11	5.4775	132.86	-529.55	1124.8	-59.745	675.26	1208.6	54.194	50.145	0	0	7.2657	1.384	-26.243	-22.484	8.2775	-17.211	14.627	20.178	15.543	-15.827	-11.616	-2.3061	1223
11.95	1196	78	NaN	-0.8672	10.519	14.681	-206.38	24.1	5.5728	134.63	-526.05	1124.2	-59.164	675.4	1209.3	50.944	50.22	0	0	7.3592	1.4767	-26.245	-22.486	8.2955	-17.215	14.52	20.099	15.655	-15.738	-11.724	-2.3864	1220
11.96	1197	78	NaN	-0.89973	10.346	15.041	-206.5	24.079	5.6481	136.5	-522.15	1123.6	-58.451	675.63	1209.9	54.127	51.57	0	0	7.4498	1.5666	-26.246	-22.487	8.3445	-17.255	14.415	20.011	15.794	-15.689	-11.831	-2.4767	1216.6
11.97	1198	78	NaN	-0.90815	10.18	15.411	-206.66	24.076	5.6761	138.94	-517.58	1122.8	-57.609	675.84	1210.5	53.758	51.091	0	0	7.5045	1.6208	-26.249	-22.49	8.444	-17.308	14.329	19.927	15.949	-15.687	-11.92	-2.5625	1212.7
11.98	1199	78	NaN	-0.92276	10.021	15.763	-206.84	24.126	5.5987	141.57	-513.16	1122	-56.822	675.87	1211	53.684	50.004	0	0	7.5156	1.6318	-26.249	-22.49	8.5499	-17.37	14.246	19.901	16.066	-15.738	-12.003	-2.5895	1208.7
11.99	1200	78	NaN	-0.84758	9.8947	16.21	-207.03	24.168	5.6109	144.01	-508.72	1121.2	-55.73	675.97	1211.3	53.902	52.17	0	0	7.4864	1.6028	-26.248	-22.489	8.7225	-17.462	14.181	19.882	16.209	-15.859	-12.067	-2.6073	1204.8
12	1201	78	NaN	-0.84133	9.8309	16.382	-207.11	24.149	5.6233	145.14	-506.92	1120.9	-55.218	676.1	1211.3	51.723	49.877	0	0	7.4784	1.5949	-26.247	-22.488	8.771	-17.501	14.138	19.842	16.249	-15.906	-12.109	-2.6459	1203.3
12.01	1202	78	NaN	-0.80653	9.7375	16.653	-207.27	24.039	5.6637	147.3	-503.74	1120.3	-54.083	676.48	1211.1	52.408	50.409	0	0	7.4816	1.5981	-26.247	-22.488	8.8769	-17.586	14.071	19.706	16.358	-15.988	-12.176	-2.7821	1200.7
12.02	1203	78	NaN	-0.71919	9.6059	17.128	-207.57	23.888	5.6878	151.05	-498.48	1119.5	-52.15	677.08	1210.5	55.531	51.127	0	0	7.4999	1.6162	-26.247	-22.488	9.0876	-17.76	13.97	19.524	16.587	-16.144	-12.277	-2.9637	1196.5
12.03	1204	78	NaN	-0.60385	9.4788	17.67	-207.92	23.77	5.6669	155.27	-492.77	1118.6	-50.042	677.65	1209.7	54.95	48.874	0	0	7.4874	1.6038	-26.246	-22.487	9.3456	-17.974	13.865	19.384	16.833	-16.37	-12.381	-3.1035	1191.8
12.04	1205	78	NaN	-0.55052	9.467	17.764	-208	23.759	5.6447	156.34	-491.43	1118.3	-49.543	677.75	1209.5	55.037	49.905	0	0	7.4699	1.5865	-26.245	-22.486	9.4366	-18.016	13.857	19.369	16.907	-16.43	-12.388	-3.1175	1190.7
12.05	1206	78	NaN	-0.36721	9.4454	18.387	-208.33	23.75	5.4366	160.15	-486.24	1117.7	-47.708	677.88	1208.1	52.082	51.554	0	0	7.4215	1.5385	-26.244	-22.485	9.7563	-18.206	13.815	19.38	17.178	-16.667	-12.429	-3.1051	1186
12.06	1207	78	NaN	-0.25406	9.4276	18.738	-208.51	23.78	5.359	162.85	-482.96	1117.3	-46.384	677.92	1207.1	53.743	52.105	0	0	7.3704	1.4878	-26.243	-22.484	9.9633	-18.293	13.781	19.427	17.334	-16.805	-12.462	-3.0571	1183
12.07	1208	78	NaN	-0.15601	9.4259	19.004	-208.69	23.797	5.4285	165.04	-480.38	1117	-44.987	678.14	1206.3	51.404	51.058	0	0	7.3194	1.4373	-26.242	-22.483	10.12	-18.418	13.762	19.461	17.439	-16.981	-12.481	-3.022	1180.8
12.08	1209	78	NaN	-0.040561	9.4379	19.319	-208.89	23.788	5.5843	167.43	-477.43	1116.6	-43.224	678.51	1205.2	53.379	52.562	0	0	7.286	1.4041	-26.241	-22.482	10.287	-18.56	13.751	19.475	17.573	-17.156	-12.49	-3.0066	1178.3
12.09	1210	78	NaN	0.094585	9.4485	19.722	-208.99	23.77	5.7086	170.53	-473.67	1116.1	-41.197	678.78	1203.8	53.136	49.936	0	0	7.2763	1.3946	-26.239	-22.48	10.505	-18.576	13.73	19.489	17.781	-17.181	-12.509	-2.9917	1175
12.1	1211	78	NaN	0.25123	9.4399	20.129	-209.07	23.705	5.6099	173.57	-469.95	1115.6	-39.506	678.73	1202.5	50.676	52.03	0	0	7.3238	1.4417	-26.238	-22.48	10.76	-18.56	13.696	19.45	18.084	-17.119	-12.543	-3.03	1171.5
12.11	1212	78	NaN	0.40935	9.3955	20.592	-208.98	23.623	5.6828	176.3	-466.31	1115.2	-37.516	678.71	1201.2	53.982	50.904	0	0	7.3502	1.4679	-26.241	-22.482	10.987	-18.399	13.621	19.398	18.337	-16.932	-12.619	-3.084	1168
12.12	1213	78	NaN	0.53169	9.3436	20.932	-208.99	23.546	5.8068	178.47	-463.45	1114.8	-35.645	678.83	1200.3	53.642	49.915	0	0	7.3677	1.4852	-26.244	-22.485	11.149	-18.378	13.55	19.339	18.516	-16.892	-12.694	-3.1456	1165.3
12.13	1214	78	NaN	0.63662	9.2805	21.167	-209.04	23.5	5.8267	180.33	-461.13	1114.5	-34.107	678.8	1199.6	52.437	50.568	0	0	7.4525	1.5692	-26.247	-22.488	11.291	-18.382	13.479	19.301	18.743	-16.813	-12.768	-3.1876	1163
12.14	1215	78	NaN	0.76393	9.1941	21.389	-208.98	23.475	5.7434	182.3	-458.65	1114.1	-32.633	678.49	1199	51.653	49.857	0	0	7.541	1.657	-26.251	-22.492	11.467	-18.273	13.39	19.279	19.008	-16.616	-12.861	-3.2123	1160.4
12.15	1216	78	NaN	0.96549	9.0728	21.714	-208.88	23.364	6.0063	184.87	-455.05	1113.5	-29.804	678.68	1198	54.146	51.056	0	0	7.5629	1.6787	-26.254	-22.495	11.687	-18.159	13.257	19.179	19.25	-16.48	-12.996	-3.3155	1157
12.16	1217	78	NaN	1.0338	9.0131	21.828	-208.87	23.358	5.9602	185.75	-453.81	1113.4	-28.971	678.48	1197.7	53.991	51.105	0	0	7.6181	1.7334	-26.254	-22.495	11.771	-18.133	13.195	19.176	19.39	-16.399	-13.058	-3.3188	1155.6
12.17	1218	78	NaN	1.2715	8.8407	22.182	-208.83	23.342	5.9499	187.18	-451.1	1113.3	-26.893	678.16	1197	54.118	50.627	0	0	7.6851	1.7998	-26.252	-22.493	12.005	-18.093	13.008	19.175	19.691	-16.293	-13.244	-3.3181	1152.4
12.18	1219	78	NaN	1.4839	8.6371	22.47	-208.77	23.348	5.8729	189.24	-447.86	1113	-24.391	677.61	1196.3	53.487	51.158	0	0	7.696	1.8107	-26.25	-22.491	12.232	-18.023	12.796	19.189	19.928	-16.212	-13.453	-3.3015	1148.6
12.19	1220	78	NaN	1.5987	8.4404	22.575	-208.69	23.386	5.7329	191.72	-444.76	1112.5	-21.92	676.83	1195.6	53.975	51.147	0	0	7.7409	1.8551	-26.247	-22.488	12.383	-17.906	12.604	19.223	20.124	-16.051	-13.644	-3.2657	1144.8
12.2	1221	78	NaN	1.6974	8.2327	22.627	-208.56	23.427	5.6644	194.2	-441.89	1111.9	-19.326	676.01	1194.9	54.908	50.876	0	0	7.814	1.9276	-26.245	-22.486	12.511	-17.745	12.401	19.259	20.325	-15.818	-13.845	-3.2274	1141.1
12.21	1222	78	NaN	1.7783	8.104	22.731	-208.66	23.371	5.8034	195.66	-440.01	1111.7	-17.116	675.81	1194.4	54.138	50.845	0	0	7.7899	1.9037	-26.244	-22.485	12.574	-17.861	12.266	19.209	20.364	-15.958	-13.978	-3.2758	1138.9
12.22	1223	78	NaN	1.833	7.9961	22.831	-208.55	23.386	5.7937	197.16	-438.19	1111.4	-15.277	675.16	1193.9	54.349	52.782	0	0	7.7085	1.823	-26.243	-22.484	12.635	-17.748	12.16	19.223	20.344	-15.925	-14.083	-3.2608	1136.4
12.23	1224	78	NaN	1.8878	7.9019	22.922	-208.54	23.343	5.8671	198.67	-436.41	1111.1	-13.27	674.68	1193.5	50.497	49.089	0	0	7.7451	1.8593	-26.242	-22.483	12.687	-17.742	12.064	19.182	20.432	-15.883	-14.179	-3.3017	1134.1
12.24	1225	78	NaN	1.9597	7.7985	23.065	-208.59	23.278	5.9143	200.36	-434.39	1110.9	-10.916	674.06	1192.9	53.777	53.369	0	0	7.6927	1.8074	-26.241	-22.482	12.751	-17.802	11.958	19.118	20.444	-15.995	-14.283	-3.3635	1131.4
12.25	1226	78	NaN	2.0463	7.6742	23.271	-208.6	23.236	5.8298	202.28	-432.09	1110.5	-8.356	673.03	1192.4	54.524	51.92	0	0	7.5506	1.6665	-26.238	-22.479	12.837	-17.81	11.835	19.075	20.388	-16.144	-14.403	-3.4039	1128
12.26	1227	78	NaN	2.0933	7.575	23.322	-208.63	23.099	5.9284	203.86	-430.64	1110.1	-6.3159	672.66	1191.8	53.374	51.191	0	0	7.4458	1.5626	-26.237	-22.478	12.879	-17.839	11.735	18.939	20.325	-16.277	-14.502	-3.539	1126.1
12.27	1228	78	NaN	2.157	7.4061	23.411	-208.62	23.009	5.937	206.19	-428.77	1109.6	-3.5401	671.64	1191.1	51.299	51.725	0	0	7.3571	1.4746	-26.235	-22.476	12.948	-17.834	11.567	18.848	20.305	-16.359	-14.668	-3.6282	1123.2
12.28	1229	78	NaN	2.2234	7.2706	23.487	-208.64	22.947	5.7663	208.04	-427.4	1109.2	-1.7367	670.69	1190.6	52.509	50.099	0	0	7.2898	1.408	-26.233	-22.474	13.039	-17.827	11.437	18.781	20.329	-16.42	-14.796	-3.6927	1120.9
12.29	1230	78	NaN	2.3257	7.1267	23.599	-208.62	22.901	5.7479	209.98	-426.07	1108.7	0.59505	669.81	1190	52.091	51.655	0	0	7.1856	1.3046	-26.231	-22.472	13.142	-17.801	11.292	18.736	20.328	-16.497	-14.939	-3.7367	1118.7
12.3	1231	78	NaN	2.4419	6.9917	23.73	-208.59	22.871	5.8766	211.86	-424.81	1108.3	3.2533	669.06	1189.3	52.418	49.875	0	0	7.0361	1.1565	-26.231	-22.472	13.239	-17.789	11.15	18.713	20.275	-16.633	-15.081	-3.7594	1116.5
12.31	1232	78	NaN	2.4918	6.9549	23.787	-208.69	22.871	5.7376	212.64	-424.31	1108.1	3.9444	668.53	1189	52.806	50.671	0	0	6.8343	0.95642	-26.23	-22.471	13.303	-17.876	11.112	18.714	20.137	-16.92	-15.118	-3.7568	1115.5
12.32	1233	78	NaN	2.6032	6.8758	23.979	-208.7	22.851	5.5777	213.98	-423.46	1107.9	5.5094	667.64	1188.4	52.791	51.833	0	0	6.6646	0.78823	-26.229	-22.47	13.42	-17.881	11.019	18.708	20.084	-17.093	-15.209	-3.7618	1113.7
12.33	1234	78	NaN	2.7585	6.7458	24.274	-208.76	22.781	5.6066	216.53	-422.27	1107.4	8.9048	666.5	1186.9	52.847	50.069	0	0	6.5698	0.69421	-26.229	-22.47	13.555	-17.965	10.849	18.678	20.125	-17.271	-15.379	-3.7922	1111.2
12.34	1235	78	NaN	2.8653	6.6575	24.481	-208.83	22.769	5.4914	218.56	-421.5	1107	11.268	665.38	1185.9	52.048	50.736	0	0	6.4891	0.61422	-26.229	-22.47	13.663	-18.028	10.735	18.691	20.152	-17.413	-15.493	-3.7785	1109.3
12.35	1236	78	NaN	2.9322	6.6024	24.613	-208.88	22.773	5.2646	219.98	-421.14	1106.8	12.584	664.37	1185.3	54.945	52.126	0	0	6.3887	0.51469	-26.229	-22.47	13.749	-18.068	10.665	18.71	20.137	-17.553	-15.563	-3.76	1107.9
12.36	1237	78	NaN	3.0137	6.5433	24.769	-208.95	22.712	5.1127	221.35	-420.86	1106.7	14.062	663.42	1184.6	52.666	51.617	0	0	6.2101	0.33765	-26.228	-22.469	13.837	-18.131	10.583	18.672	20.047	-17.794	-15.645	-3.7968	1106.7
12.37	1238	78	NaN	3.1672	6.5101	25.03	-209.07	22.63	5.1882	222.94	-420.47	1106.6	16.711	662.39	1183.8	52.06	51.449	0	0	6.0486	0.17763	-26.227	-22.468	13.95	-18.283	10.519	18.621	19.999	-18.105	-15.708	-3.8468	1105
12.38	1239	78	NaN	3.2605	6.5024	25.144	-209.17	22.523	5.023	224.06	-420.27	1106.5	17.995	661.44	1183.4	53.321	50.066	0	0	5.9284	0.058489	-26.226	-22.467	14.046	-18.385	10.499	18.526	19.974	-18.326	-15.727	-3.9409	1103.8
12.39	1240	78	NaN	3.4009	6.4728	25.23	-209.32	22.384	4.8367	225.39	-420.19	1106.4	19.623	660.14	1183	52.414	53.538	0	0	5.2673	-0.59686	-26.223	-22.464	14.185	-18.533	10.46	18.397	19.452	-19.13	-15.763	-4.067	1102.4
12.4	1241	78	NaN	3.513	6.4304	25.293	-209.43	22.26	4.7155	226.33	-420.22	1106.3	20.891	659.19	1182.8	52.622	51.232	0	0	4.5805	-1.2777	-26.22	-22.461	14.289	-18.653	10.408	18.282	18.87	-19.931	-15.812	-4.1792	1101.4
12.41	1242	78	NaN	3.5878	6.3554	25.313	-209.5	22.118	4.6506	226.95	-420.48	1106.4	21.737	658.62	1182.6	52.183	52.145	0	0	4.6425	-1.2162	-26.224	-22.465	14.355	-18.732	10.323	18.15	18.998	-19.949	-15.901	-4.3154	1101.1
12.42	1243	78	NaN	3.7339	6.1854	25.249	-209.63	21.814	4.53	228.38	-421.16	1106.5	23.342	657.45	1182.4	52.784	52.634	0	0	4.6012	-1.2572	-26.225	-22.466	14.497	-18.863	10.141	17.859	19.098	-20.12	-16.084	-4.6075	1100.5
12.43	1244	78	NaN	3.8426	6.1034	25.079	-209.71	21.577	4.4563	229.55	-421.73	1106.4	24.253	656.75	1182.4	54.843	50.625	0	0	4.506	-1.3515	-26.226	-22.467	14.62	-18.931	10.061	17.619	19.126	-20.283	-16.165	-4.8477	1100.5
12.44	1245	78	NaN	4.0281	6.0307	24.932	-209.83	21.314	4.6092	230.86	-422.64	1106.5	26.125	655.94	1182.5	53.253	51.725	0	0	4.4972	-1.3602	-26.228	-22.469	14.776	-19.078	9.9941	17.351	19.274	-20.438	-16.234	-5.118	1100.5
12.45	1246	78	NaN	4.2063	5.9982	24.894	-209.98	21.114	4.3854	231.74	-423.49	1106.6	26.922	654.74	1182.8	54.183	53.387	0	0	4.4837	-1.3736	-26.231	-22.472	14.962	-19.22	9.9658	17.146	19.446	-20.594	-16.265	-5.3256	1100.1
12.46	1247	78	NaN	4.3685	6.0044	24.917	-210.09	20.945	4.1134	232.3	-424.24	1106.8	27.235	653.67	1183	52.082	50.718	0	0	4.4399	-1.4171	-26.235	-22.476	15.14	-19.32	9.9765	16.973	19.58	-20.737	-16.258	-5.5034	1099.9
12.47	1248	78	NaN	4.5498	6.0305	24.912	-210.13	20.729	4.322	232.94	-425.12	1106.9	28.449	653.25	1183.3	54.359	50.665	0	0	4.4237	-1.4331	-26.237	-22.478	15.287	-19.388	10.01	16.749	19.711	-20.821	-16.227	-5.7294	1100.2
12.48	1249	78	NaN	4.8053	6.0594	24.952	-210.3	20.446	4.0569	233.61	-426.64	1107.1	28.843	652.02	1183.6	51.897	50.266	0	0	4.4265	-1.4303	-26.238	-22.479	15.554	-19.547	10.043	16.463	19.981	-20.978	-16.196	-6.0165	1100.6
12.49	1250	78	NaN	4.938	6.0708	24.903	-210.38	20.26	4.0444	234.22	-427.94	1107.2	29.435	651.39	1183.8	54.299	51.43	0	0	4.401	-1.4556	-26.241	-22.483	15.681	-19.637	10.061	16.27	20.082	-21.093	-16.181	-6.2128	1101.3
12.5	1251	78	NaN	5.0681	6.0757	24.847	-210.46	20.109	3.983	234.75	-429.28	1107.2	29.807	650.75	1184	53.332	51.663	0	0	4.3548	-1.5014	-26.245	-22.486	15.813	-19.72	10.075	16.11	20.167	-21.222	-16.17	-6.3764	1102
12.51	1252	78	NaN	5.2192	6.0741	24.795	-210.53	19.923	4.2362	235.23	-431.06	1107.1	30.864	650.53	1184.3	52.191	51.41	0	0	4.2855	-1.5702	-26.249	-22.49	15.919	-19.833	10.084	15.912	20.205	-21.404	-16.164	-6.5772	1103.4
12.52	1253	78	NaN	5.3836	6.0761	24.745	-210.57	19.7	4.8034	235.67	-433.18	1107.1	32.582	650.77	1184.6	52.432	50.451	0	0	4.3012	-1.5545	-26.251	-22.492	15.995	-19.958	10.096	15.68	20.296	-21.513	-16.155	-6.8123	1105.5
12.53	1254	78	NaN	5.527	6.1093	24.693	-210.58	19.558	4.9338	235.94	-434.67	1107	33.106	650.6	1184.7	51.345	51.565	0	0	4.3246	-1.5313	-26.254	-22.495	16.113	-19.998	10.135	15.532	20.438	-21.529	-16.118	-6.9629	1106.8
12.54	1255	78	NaN	5.7616	6.1268	24.744	-210.62	19.292	4.8107	235.8	-437.06	1107.1	33.083	650.15	1184.6	53.407	51.142	0	0	4.1248	-1.7294	-26.253	-22.494	16.324	-20.063	10.137	15.281	20.449	-21.792	-16.116	-7.2131	1108.7
12.55	1256	78	NaN	5.931	6.1362	24.757	-210.62	19.117	4.8282	235.66	-438.99	1107.1	33.248	650	1184.5	52.232	50.225	0	0	3.9516	-1.9011	-26.246	-22.487	16.46	-20.089	10.133	15.12	20.412	-21.99	-16.113	-7.3669	1110.3
12.56	1257	78	NaN	6.0943	6.1311	24.673	-210.59	18.979	4.5834	235.61	-441.5	1107.2	32.77	649.5	1184.4	53.547	50.828	0	0	3.8204	-2.0312	-26.23	-22.471	16.627	-20.059	10.115	14.995	20.447	-22.09	-16.114	-7.4761	1112.4
12.57	1258	78	NaN	6.252	6.1236	24.524	-210.5	18.796	4.4585	235.63	-444.32	1107.1	32.457	649.35	1184.3	53.77	51.114	0	0	3.7682	-2.0829	-26.225	-22.466	16.776	-19.976	10.094	14.826	20.544	-22.059	-16.131	-7.6393	1115.1
12.58	1259	78	NaN	6.3811	6.1406	24.396	-210.31	18.526	4.9841	235.52	-446.68	1107.1	33.445	650.52	1184.2	53.036	50.921	0	0	3.7534	-2.0975	-26.222	-22.463	16.816	-19.872	10.093	14.574	20.57	-21.97	-16.13	-7.8896	1118.3
12.59	1260	78	NaN	6.5555	6.2364	24.359	-210.28	18.418	4.4658	234.83	-450.16	1107.4	32.309	650.09	1184	55.455	50.618	0	0	3.7936	-2.0577	-26.222	-22.463	16.985	-19.85	10.153	14.501	20.779	-21.908	-16.069	-7.9625	1121.4
12.6	1261	78	NaN	6.7033	6.3988	24.292	-210.12	18.268	5.0072	234.36	-452.59	1107.5	33.565	651.4	1183.8	51.095	50.284	0	0	3.879	-1.9731	-26.223	-22.464	17.012	-19.815	10.288	14.379	20.891	-21.788	-15.936	-8.0856	1124.7
12.61	1262	78	NaN	6.8443	6.6053	24.241	-209.99	18.169	5.2877	233.75	-454.85	1107.7	34.225	652.34	1183.6	54.504	48.96	0	0	3.9783	-1.8746	-26.225	-22.466	17.06	-19.77	10.466	14.308	21.038	-21.645	-15.759	-8.1577	1127.6
12.62	1263	78	NaN	6.9957	6.889	24.202	-209.84	18.092	5.3449	232.75	-457.68	1108	34.4	653.14	1183.4	53.812	51.053	0	0	4.1131	-1.741	-26.225	-22.466	17.12	-19.716	10.71	14.27	21.233	-21.457	-15.514	-8.1955	1130.9
12.63	1264	78	NaN	7.1426	7.2186	24.136	-209.68	18.01	5.3765	231.49	-461.11	1108.4	34.55	654.12	1183.1	55.256	51.513	0	0	4.233	-1.6222	-26.224	-22.465	17.157	-19.662	10.992	14.237	21.39	-21.284	-15.232	-8.2279	1134.9
12.64	1265	78	NaN	7.2099	7.4198	23.968	-209.59	17.959	5.331	230.76	-463.8	1108.6	34.548	654.84	1182.9	54.093	49.833	0	0	4.2913	-1.5643	-26.222	-22.464	17.158	-19.646	11.163	14.216	21.45	-21.21	-15.06	-8.2472	1138.1
12.65	1266	78	NaN	7.2892	7.674	23.712	-209.62	17.879	5.226	229.44	-468.02	1109	34.545	656.15	1182.7	53.85	49.586	0	0	4.3784	-1.4781	-26.22	-22.461	17.125	-19.785	11.368	14.185	21.503	-21.263	-14.853	-8.2765	1143.3
12.66	1267	78	NaN	7.3687	7.8609	23.536	-209.53	17.762	5.2444	228.34	-471.24	1109.4	34.668	657.42	1182.5	52.915	50.097	0	0	4.4816	-1.3758	-26.218	-22.459	17.105	-19.798	11.512	14.111	21.587	-21.174	-14.705	-8.3479	1147.5
12.67	1268	78	NaN	7.4952	8.0927	23.356	-209.55	17.645	4.9642	226.91	-474.82	1109.8	34.254	658.6	1182.2	53.734	50.903	0	0	4.6095	-1.249	-26.214	-22.455	17.142	-19.903	11.695	14.043	21.751	-21.152	-14.519	-8.412	1152
12.68	1269	78	NaN	7.6522	8.3634	23.208	-209.64	17.554	4.5415	225.17	-478.55	1110.4	33.61	659.75	1182	54.911	49.307	0	0	4.7111	-1.1483	-26.21	-22.451	17.205	-20.083	11.911	14.005	21.916	-21.231	-14.299	-8.4459	1156.5
12.69	1270	78	NaN	7.7848	8.585	23.187	-209.62	17.515	4.4556	223.54	-481.23	1111	33.597	660.86	1181.8	53.965	51.417	0	0	4.7956	-1.0645	-26.207	-22.448	17.227	-20.18	12.089	14.011	22.023	-21.245	-14.118	-8.4367	1159.9
12.7	1271	78	NaN	7.9198	8.7773	23.039	-209.8	17.656	4.1682	222.18	-484.02	1111.3	33.492	661.46	1181.9	52.47	52.131	0	0	4.8532	-1.0074	-26.203	-22.444	17.274	-20.442	12.254	14.179	22.127	-21.45	-13.949	-8.265	1163.1
12.71	1272	78	NaN	8.0383	8.947	22.943	-209.72	17.54	4.7516	220.59	-486.87	1111.9	35.043	663.73	1181.6	52.747	51.398	0	0	4.9043	-0.95676	-26.199	-22.44	17.199	-20.562	12.37	14.117	22.103	-21.518	-13.829	-8.3229	1167.5
12.72	1273	78	NaN	8.1422	9.1284	22.738	-209.76	17.484	4.7532	218.56	-490.82	1112.6	35.666	665.58	1181.3	54.42	49.877	0	0	5.0213	-0.8407	-26.193	-22.434	17.13	-20.768	12.486	14.126	22.151	-21.609	-13.707	-8.3082	1172.8
12.73	1274	78	NaN	8.2247	9.2945	22.488	-209.86	17.461	4.4304	216.6	-494.77	1113.2	35.663	666.87	1180.9	52.889	50.693	0	0	5.1141	-0.74877	-26.187	-22.428	17.078	-21.005	12.592	14.163	22.192	-21.754	-13.595	-8.2649	1177.6
12.74	1275	78	NaN	8.2735	9.4574	22.183	-209.92	17.385	4.1243	215.12	-498.11	1113.6	35.559	667.89	1180.6	51.125	53.298	0	0	5.1869	-0.6766	-26.181	-22.422	17.028	-21.168	12.708	14.135	22.215	-21.845	-13.473	-8.2873	1181.6
12.75	1276	78	NaN	8.2662	9.7597	21.492	-209.93	17.236	3.2908	213.85	-502.66	1113.7	34.577	668.64	1179.9	52.232	50.958	0	0	5.354	-0.51098	-26.176	-22.417	16.968	-21.226	12.962	14.034	22.322	-21.737	-13.214	-8.3825	1186.8
12.76	1277	78	NaN	8.3033	9.9454	21.377	-209.83	16.931	3.7118	211.95	-505.72	1114.2	36.149	670.78	1179.4	53.636	52.148	0	0	5.4912	-0.37498	-26.168	-22.409	16.802	-21.334	13.08	13.797	22.293	-21.709	-13.088	-8.6125	1191.3
12.77	1278	78	NaN	8.3707	10.214	21.275	-209.85	16.544	3.4771	209.17	-509.83	1115	36.701	672.3	1178.6	52.324	50.937	0	0	5.5887	-0.27824	-26.158	-22.399	16.671	-21.554	13.26	13.498	22.26	-21.832	-12.898	-8.9012	1196.3
12.78	1279	78	NaN	8.4261	10.463	21.171	-209.88	16.161	3.0888	206.63	-513.56	1115.7	36.904	673.41	1177.8	54.217	52.327	0	0	5.6863	-0.18151	-26.148	-22.389	16.564	-21.742	13.43	13.193	22.25	-21.923	-12.718	-9.1964	1200.7
12.79	1280	78	NaN	8.4538	10.661	21.061	-209.85	15.779	2.837	204.62	-516.61	1116.2	37.187	674.38	1177.2	52.189	49.334	0	0	5.7839	-0.084767	-26.139	-22.38	16.456	-21.843	13.566	12.874	22.24	-21.928	-12.573	-9.5057	1204.2
12.8	1281	78	NaN	8.4649	10.864	20.934	-209.75	15.306	2.6727	202.56	-519.81	1116.8	37.533	675.41	1176.5	52.797	52.741	0	0	5.7924	-0.076363	-26.136	-22.377	16.326	-21.89	13.697	12.473	22.119	-21.966	-12.439	-9.9043	1208
12.81	1282	78	NaN	8.4786	11.149	20.743	-209.56	14.586	2.2455	199.49	-524.5	1117.6	37.723	676.62	1175.4	52.252	48.461	0	0	5.8613	-0.0081138	-26.13	-22.371	16.149	-21.891	13.883	11.852	22.01	-21.899	-12.247	-10.519	1213.4
12.82	1283	78	NaN	8.5012	11.436	20.554	-209.19	13.787	2.0277	196.37	-529.13	1118.3	38.145	678.18	1174.3	53.161	58.655	0	0	6.033	0.16216	-26.118	-22.359	15.968	-21.721	14.067	11.156	22.001	-21.558	-12.051	-11.203	1218.9
12.83	1284	78	NaN	8.5306	11.668	20.425	-208.77	13.192	1.7564	193.83	-532.79	1119	38.189	679.29	1173.4	52.611	63.287	0	1	6.0186	0.14789	-26.11	-22.351	15.848	-21.451	14.217	10.642	21.867	-21.303	-11.893	-11.709	1223.2
12.84	1285	78	NaN	8.5805	11.903	20.322	-208.17	12.767	1.4035	191.2	-536.44	1119.7	38.04	680.11	1172.6	53.112	55.079	0	1	5.9159	0.046094	-26.103	-22.344	15.756	-20.991	14.373	10.297	21.672	-20.945	-11.73	-12.047	1227.3
12.85	1286	78	NaN	8.6478	12.177	20.194	-207.32	12.434	1.0434	188.05	-540.77	1120.6	38.008	680.93	1171.7	54.45	57.324	0	1	5.6805	-0.18729	-26.092	-22.333	15.65	-20.314	14.556	10.056	21.33	-20.501	-11.536	-12.277	1231.9
12.86	1287	78	NaN	8.6664	12.354	20.039	-206.61	12.302	0.82599	185.96	-543.87	1121.1	38.002	681.55	1171.1	51.557	55.036	0	1	5.5228	-0.34358	-26.084	-22.325	15.551	-19.721	14.674	9.9828	21.074	-20.065	-11.41	-12.343	1235.3
12.87	1288	78	NaN	8.6977	12.528	19.903	-205.72	12.265	0.49872	183.82	-546.96	1121.8	37.914	682.23	1170.8	54.413	63.502	0	1	5.5083	-0.35799	-26.083	-22.324	15.467	-18.949	14.795	9.9977	20.975	-19.307	-11.288	-12.327	1238.8
12.88	1289	78	NaN	8.7073	12.71	19.724	-204.69	12.317	-0.35711	181.79	-550.03	1122.4	36.85	682.55	1170.9	53.651	69.601	0	1	5.3956	-0.46969	-26.079	-22.32	15.414	-17.984	14.949	10.078	20.81	-18.453	-11.131	-12.243	1242
12.89	1290	78	NaN	8.706	12.921	19.511	-203.49	12.626	-1.3764	179.21	-553.83	1123.3	35.731	682.37	1170.9	55.411	73.586	0	1	5.2871	-0.57727	-26.075	-22.316	15.326	-16.866	15.113	10.434	20.613	-17.444	-10.962	-11.883	1245.4
12.9	1291	78	NaN	8.6981	13.131	19.298	-202.23	13.027	-2.0636	176.31	-558.01	1124.4	35.168	682.16	1170.5	55.713	75.668	0	1	5.2761	-0.58814	-26.073	-22.314	15.191	-15.735	15.248	10.91	20.467	-16.323	-10.825	-11.404	1249
12.91	1292	78	NaN	8.6776	13.27	19.127	-201.13	13.063	-1.9645	174.17	-561.2	1125.3	35.195	682.86	1169.9	59.091	79.462	0	1	5.1652	-0.69811	-26.07	-22.311	15.052	-14.761	15.313	11.02	20.217	-15.459	-10.757	-11.291	1252.6
12.92	1293	78	NaN	8.6477	13.489	18.849	-199.44	13.231	-1.8195	171.13	-565.76	1126.6	35.036	683.78	1169.4	61.343	80.002	1	1	5.024	-0.83807	-26.066	-22.307	14.864	-13.227	15.436	11.284	19.888	-14.065	-10.63	-11.023	1257.7
12.93	1294	78	NaN	8.6049	13.691	18.64	-198.24	13.664	-2.3022	168.96	-569.01	1127.6	33.998	683.32	1169.4	63.03	80.487	1	1	4.9891	-0.87271	-26.064	-22.305	14.756	-12.091	15.592	11.763	19.745	-12.964	-10.472	-10.542	1260.3
12.94	1295	78	NaN	8.554	13.897	18.448	-197.05	14.167	-2.7789	167.02	-571.94	1128.5	33.312	682.7	1169.8	62.416	80.688	1	1	4.9497	-0.91173	-26.062	-22.303	14.637	-10.969	15.771	12.293	19.587	-11.881	-10.291	-10.01	1262.4
12.95	1296	78	NaN	8.4784	14.178	18.236	-195.66	14.602	-3.2493	164.77	-575.33	1129.6	32.61	682.26	1170.2	62.897	80.355	1	1	4.8909	-0.97002	-26.059	-22.3	14.478	-9.6592	16.016	12.764	19.368	-10.629	-10.043	-9.5357	1265.2
12.96	1297	78	NaN	8.3468	14.589	17.98	-194.04	14.824	-3.7712	162.03	-579.43	1131	31.377	682.14	1170.3	62.052	80.137	1	1	4.8187	-1.0416	-26.058	-22.299	14.26	-8.1225	16.364	13.049	19.078	-9.1641	-9.6942	-9.2503	1268.9
12.97	1298	78	NaN	8.0994	15.085	17.694	-192.43	14.547	-3.7282	159.68	-583.17	1132.3	30.776	683.12	1169.9	59.633	76.905	1	1	4.7417	-1.1179	-26.058	-22.3	13.912	-6.6198	16.778	12.854	18.654	-7.7377	-9.2805	-9.4458	1273.4
12.98	1299	78	NaN	7.9976	15.399	17.556	-191.37	14.504	-4.1806	158.01	-585.73	1133.2	29.054	683.03	1169.9	55.371	66.286	1	1	4.6975	-1.1617	-26.059	-22.3	13.801	-5.5636	17.049	12.853	18.499	-6.7253	-9.0105	-9.4466	1275.8
12.99	1300	78	NaN	7.8979	15.681	17.405	-190.48	14.662	-4.6356	156.61	-588.16	1134	27.585	682.35	1170.2	55.256	59.372	1	1	4.7428	-1.1168	-26.06	-22.301	13.697	-4.6766	17.303	13.04	18.439	-5.7935	-8.7572	-9.2615	1277.6
13	1301	78	NaN	7.8051	15.925	17.285	-189.63	14.835	-4.9913	155.24	-590.59	1134.9	26.292	681.66	1170.5	53.841	54.197	1	1	4.8661	-0.99458	-26.062	-22.303	13.592	-3.8462	17.521	13.239	18.458	-4.8408	-8.541	-9.0636	1279.3
13.01	1302	78	NaN	7.7249	16.141	17.192	-188.78	14.833	-5.165	153.9	-592.95	1135.7	25.264	681.43	1170.6	51.365	52.724	1	1	4.9582	-0.9033	-26.065	-22.306	13.489	-3.0197	17.703	13.271	18.447	-3.923	-8.3616	-9.0348	1281.3
13.02	1303	78	NaN	7.6465	16.367	17.035	-187.92	14.53	-5.0799	152.87	-595.13	1136.4	24.891	681.94	1170.6	54.208	51.499	1	1	5.0466	-0.8157	-26.068	-22.309	13.369	-2.2015	17.892	13.005	18.416	-3.0172	-8.1758	-9.3044	1283.9
13.03	1304	78	NaN	7.5925	16.54	16.972	-186.97	14.408	-5.3455	151.75	-597.25	1137.2	23.252	681.57	1170.6	53.567	55.141	1	1	5.0685	-0.79398	-26.073	-22.314	13.33	-1.2341	18.028	12.92	18.399	-2.0281	-8.0451	-9.3939	1285.7
13.04	1305	78	NaN	7.5468	16.76	16.874	-185.86	14.348	-5.5289	150.08	-600.81	1138.4	21.44	680.21	1170.5	53.789	56.951	1	1	5.0904	-0.77226	-26.077	-22.318	13.281	-0.12209	18.187	12.921	18.371	-0.89435	-7.8907	-9.3977	1287.9
13.05	1306	78	NaN	7.5152	16.908	16.798	-185.01	14.375	-5.6095	148.91	-603.45	1139.3	20.135	678.96	1170.3	53.688	56.15	1	1	5.1123	-0.75054	-26.082	-22.323	13.25	0.72523	18.284	13	18.362	-0.025316	-7.7984	-9.3234	1289.2
13.06	1307	78	NaN	7.4695	16.987	16.736	-184.31	14.496	-5.5923	148.18	-605.44	1140	19.108	677.68	1169.9	53.406	59.516	1	1	5.1342	-0.72882	-26.087	-22.328	13.214	1.4355	18.317	13.166	18.348	0.70672	-7.7701	-9.1615	1289.9
13.07	1308	78	NaN	7.3826	17.048	16.653	-183.51	14.677	-5.4899	147.46	-607.78	1140.7	17.968	676	1169.5	53.415	57.154	1	1	5.1561	-0.7071	-26.091	-22.333	13.142	2.2455	18.323	13.401	18.298	1.5384	-7.768	-8.9318	1290.6
13.08	1309	78	NaN	7.3006	17.09	16.562	-183.03	14.769	-5.2768	147.21	-609.23	1141	17.537	674.79	1169	52.213	68.278	1	1	5.178	-0.68538	-26.096	-22.337	13.067	2.7378	18.331	13.528	18.245	2.0524	-7.7651	-8.8092	1290.9
13.09	1310	78	NaN	7.2338	17.133	16.536	-182.59	14.81	-5.1049	146.91	-610.55	1141.4	17.013	673.62	1168.6	53.352	74.942	1	1	5.1999	-0.66367	-26.101	-22.342	13.01	3.1815	18.338	13.605	18.21	2.5178	-7.7627	-8.7369	1291
13.1	1311	78	NaN	7.1738	17.175	16.546	-182.2	14.939	-4.9684	146.62	-611.78	1141.7	16.424	672.15	1168.2	55.357	77.734	1	1	5.2218	-0.64195	-26.106	-22.347	12.964	3.5928	18.35	13.765	18.186	2.9509	-7.756	-8.5816	1290.8
13.11	1312	78	NaN	7.1111	17.233	16.593	-181.83	15.07	-4.8371	146.32	-612.86	1142	15.84	670.64	1167.8	58.825	78.595	1	1	5.2438	-0.62023	-26.11	-22.351	12.916	3.976	18.38	13.923	18.16	3.3558	-7.73	-8.4283	1290.4
13.12	1313	78	NaN	7.0465	17.312	16.673	-181.5	15.153	-4.6613	146.01	-613.77	1142.2	15.385	669.22	1167.4	58.684	78.528	1	1	5.2657	-0.59851	-26.115	-22.356	12.86	4.3169	18.432	14.033	18.126	3.7184	-7.6828	-8.3235	1289.9
13.13	1314	78	NaN	6.9956	17.394	16.776	-181.23	15.243	-4.3768	145.72	-614.56	1142.4	15.23	667.65	1166.9	56.1	80.751	1	1	5.2876	-0.57679	-26.12	-22.361	12.807	4.5786	18.487	14.15	18.094	4.0018	-7.6329	-8.2107	1289.1
13.14	1315	78	NaN	6.9633	17.484	16.848	-181.02	15.319	-4.154	145.61	-615.18	1142.4	14.952	666.05	1166.6	52.499	80.413	1	1	5.3095	-0.55507	-26.124	-22.366	12.786	4.807	18.558	14.245	18.096	4.252	-7.5666	-8.1203	1288.1
13.15	1316	78	NaN	6.8412	17.628	17.018	-180.6	15.488	-3.683	145.47	-616.08	1142.4	14.449	662.35	1165.8	53.961	77.461	1	1	5.3314	-0.53335	-26.129	-22.37	12.693	5.256	18.673	14.444	18.024	4.7226	-7.4564	-7.9267	1285.3
13.16	1317	78	NaN	6.7584	17.706	17.111	-180.3	15.616	-3.2751	145.48	-616.63	1142.3	14.224	659.48	1165.2	54.931	73.768	1	1	5.3533	-0.51163	-26.134	-22.375	12.631	5.5718	18.729	14.593	17.984	5.0602	-7.4051	-7.7816	1283
13.17	1318	78	NaN	6.7225	17.72	17.114	-180.17	15.704	-2.9848	145.63	-616.78	1142.1	14.281	657.69	1164.8	55.137	70.918	1	1	5.3752	-0.48991	-26.139	-22.38	12.607	5.7177	18.733	14.691	17.982	5.2278	-7.4059	-7.6886	1281.4
13.18	1319	78	NaN	6.6784	17.737	17.1	-180.06	15.811	-2.714	145.85	-616.78	1141.9	14.363	655.77	1164.4	49.273	68.359	1	1	5.3971	-0.46819	-26.143	-22.384	12.578	5.8351	18.747	14.802	17.975	5.3669	-7.3964	-7.5825	1279.5
13.19	1320	78	NaN	6.6185	17.784	17.075	-179.92	15.897	-2.3639	146.23	-616.48	1141.4	14.368	653.1	1163.9	52.744	67.237	1	1	5.419	-0.44647	-26.148	-22.389	12.548	6.0132	18.793	14.888	17.967	5.5667	-7.3549	-7.501	1276.6
13.2	1321	78	NaN	6.6016	17.795	17.074	-179.87	15.915	-2.2129	146.37	-616.3	1141.2	14.463	652.04	1163.6	52.899	66.269	1	1	5.441	-0.42475	-26.153	-22.394	12.539	6.0647	18.804	14.906	17.98	5.64	-7.3486	-7.488	1275.4
13.21	1322	78	NaN	6.5545	17.817	17.05	-179.81	15.931	-2.1057	146.75	-615.74	1140.7	14.252	649.95	1163.2	52.703	66.499	1	1	5.4629	-0.40303	-26.157	-22.398	12.531	6.1693	18.832	14.915	17.994	5.7663	-7.3252	-7.483	1272.8
13.22	1323	78	NaN	6.4649	17.839	17.004	-179.73	15.921	-1.9853	147.33	-614.87	1139.9	14.012	647.28	1162.7	52.272	65.382	1	1	5.4848	-0.38131	-26.162	-22.403	12.495	6.2978	18.865	14.896	17.979	5.9165	-7.2971	-7.5073	1269.4
13.23	1324	78	NaN	6.3519	17.849	16.963	-179.68	15.887	-1.8718	147.94	-613.88	1139.2	13.884	644.81	1162.1	52.124	64.017	1	1	5.5041	-0.36216	-26.167	-22.408	12.431	6.3999	18.886	14.849	17.935	6.0378	-7.2808	-7.5584	1266
13.24	1325	78	NaN	6.2679	17.845	16.97	-179.67	15.889	-1.8898	148.34	-613.05	1138.6	13.56	642.95	1161.7	52.153	64.274	1	1	5.4859	-0.38023	-26.168	-22.409	12.393	6.4575	18.892	14.842	17.879	6.0773	-7.2759	-7.567	1263.4
13.25	1326	78	NaN	6.1674	17.841	16.924	-179.68	15.84	-1.9409	148.93	-612.07	1138	13.165	641.19	1161.4	54.484	63.25	1	1	5.4606	-0.40529	-26.171	-22.412	12.35	6.4987	18.906	14.775	17.81	6.0934	-7.2643	-7.6367	1260.8
13.26	1327	78	NaN	6.0318	17.768	17.01	-179.71	15.6	-1.9057	149.69	-610.11	1136.9	12.679	638.19	1160.5	55.43	63.961	1	1	5.4285	-0.4371	-26.175	-22.416	12.295	6.552	18.847	14.521	17.724	6.1149	-7.3281	-7.8948	1256
13.27	1328	78	NaN	5.9294	17.689	17.111	-179.76	15.345	-1.8431	150.28	-608.36	1136	12.35	635.83	1159.8	53.213	64.082	1	1	5.3856	-0.47962	-26.18	-22.421	12.255	6.5639	18.776	14.258	17.641	6.0842	-7.4037	-8.1626	1252
13.28	1329	78	NaN	5.8364	17.601	17.165	-179.85	15.134	-1.7785	150.81	-606.81	1135.3	12.115	633.97	1159.2	54.46	63.345	1	1	5.3347	-0.53008	-26.185	-22.426	12.214	6.5231	18.693	14.041	17.549	5.993	-7.4919	-8.3848	1248.7
13.29	1330	78	NaN	5.6746	17.455	17.151	-180	14.942	-1.7023	151.67	-604.79	1134.4	11.765	631.39	1158.4	53.925	64.949	1	1	5.3092	-0.5554	-26.189	-22.43	12.131	6.4536	18.558	13.839	17.441	5.8982	-7.6317	-8.5909	1244.3
13.3	1331	78	NaN	5.4181	17.245	17.012	-180.14	14.773	-1.5373	152.76	-602.77	1133.4	11.591	628.85	1157.5	55.367	68.636	1	1	5.203	-0.66062	-26.198	-22.439	11.957	6.3979	18.359	13.659	17.16	5.7373	-7.8393	-8.7799	1239.9
13.31	1332	78	NaN	5.2249	17.076	16.913	-180.29	14.648	-1.4178	153.57	-601.37	1132.7	11.47	627.15	1156.9	55.274	71.534	1	1	5.0018	-0.86009	-26.213	-22.454	11.823	6.3095	18.197	13.527	16.825	5.4494	-8.0164	-8.9266	1236.9
13.32	1333	78	NaN	5.0323	16.922	16.834	-180.41	14.554	-1.3048	154.31	-600.01	1132.1	11.351	625.58	1156.4	58.063	73.853	1	1	4.9435	-0.91785	-26.22	-22.461	11.685	6.2462	18.05	13.426	16.629	5.3284	-8.1701	-9.0344	1234.1
13.33	1334	78	NaN	4.79	16.784	16.768	-180.58	14.503	-1.2186	155.18	-598.21	1131.3	11.124	623.69	1155.7	58.63	75.78	1	1	4.9286	-0.93262	-26.225	-22.466	11.514	6.1455	17.922	13.366	16.443	5.2128	-8.3033	-9.1004	1230.6
13.34	1335	78	NaN	4.5074	16.676	16.736	-180.83	14.503	-1.1677	156.14	-595.99	1130.4	10.806	621.51	1155	59.124	76.422	1	1	4.9666	-0.89496	-26.229	-22.47	11.315	5.979	17.824	13.354	16.281	5.0841	-8.4044	-9.116	1226.4
13.35	1336	78	NaN	4.3106	16.623	16.815	-181.01	14.544	-1.1103	156.61	-594.38	1129.9	10.7	620.02	1154.6	59.961	75.63	1	1	5.007	-0.85493	-26.233	-22.474	11.162	5.8458	17.777	13.39	16.169	4.9909	-8.4566	-9.0838	1223.4
13.36	1337	78	NaN	4.0541	16.594	16.853	-181.32	14.687	-1.121	157.72	-591.76	1129	10.363	617.94	1153.9	58.367	75.873	1	1	5.0508	-0.81152	-26.238	-22.479	10.999	5.6251	17.765	13.516	16.05	4.8136	-8.4727	-8.9625	1218.9
13.37	1338	78	NaN	3.791	16.527	16.907	-181.68	14.927	-1.0497	158.92	-589.2	1128.2	10.213	615.93	1153.3	56.196	77.711	1	1	5.0946	-0.76807	-26.242	-22.483	10.825	5.3523	17.714	13.741	15.92	4.5842	-8.5279	-8.7418	1214.5
13.38	1339	78	NaN	3.5619	16.445	16.928	-182	15.2	-1.0105	160.03	-587.16	1127.4	10.016	614.32	1152.9	56.144	78.347	1	1	5.1196	-0.74333	-26.247	-22.488	10.679	5.1162	17.65	13.995	15.798	4.3729	-8.5972	-8.4929	1211.1
13.39	1340	78	NaN	3.3764	16.366	16.902	-182.26	15.486	-1.0291	161.09	-585.54	1126.7	9.7028	613.04	1152.6	56.003	73.05	1	1	5.1013	-0.76144	-26.257	-22.498	10.575	4.9432	17.595	14.258	15.676	4.1817	-8.6626	-8.2408	1208.4
13.4	1341	78	NaN	3.2198	16.296	16.864	-182.49	15.799	-1.049	162.29	-583.85	1125.9	9.3698	611.78	1152.4	56.137	72.164	1	1	5.1598	-0.70342	-26.262	-22.503	10.508	4.8027	17.554	14.541	15.668	4.0993	-8.7078	-7.9626	1205.7
13.41	1342	78	NaN	3.0994	16.203	16.978	-182.71	16.092	-1.0007	163.19	-582.23	1125.3	9.1851	610.62	1152.3	53.633	71.635	1	1	5.2123	-0.65142	-26.265	-22.506	10.456	4.6426	17.487	14.808	15.668	3.9912	-8.7781	-7.6983	1203
13.42	1343	78	NaN	2.9795	16.139	17.129	-183.01	16.467	-0.95872	164.58	-579.71	1124.3	8.7811	609.09	1152.2	52.856	71.917	1	1	5.1363	-0.72671	-26.269	-22.51	10.446	4.4545	17.47	15.135	15.582	3.7278	-8.7989	-7.375	1199.3
13.43	1344	78	NaN	2.9285	16.072	17.32	-183.28	16.814	-0.79774	166.18	-576.85	1123.2	8.6571	607.56	1152.1	57.69	71.061	1	1	5.0946	-0.76808	-26.272	-22.513	10.504	4.2976	17.458	15.427	15.599	3.5295	-8.8145	-7.0857	1195.2
13.44	1345	78	NaN	2.9277	15.979	17.537	-183.47	17.062	-0.63409	167.54	-574.33	1122.2	8.5936	606.28	1152.1	55.905	63.769	1	1	5.153	-0.71023	-26.273	-22.514	10.595	4.2004	17.414	15.627	15.748	3.4902	-8.8589	-6.8874	1191.6
13.45	1346	78	NaN	2.9419	15.856	17.769	-183.57	17.191	-0.5775	168.4	-572.54	1121.5	8.3233	605.37	1152.1	55.822	57.336	1	1	5.0887	-0.77392	-26.275	-22.516	10.681	4.1644	17.328	15.72	15.77	3.3905	-8.9473	-6.7963	1189.1
13.46	1347	78	NaN	2.9611	15.726	18.033	-183.66	17.276	-0.54596	169.14	-570.79	1120.9	7.9774	604.48	1152.1	53.918	56.645	1	1	4.9895	-0.87228	-26.276	-22.517	10.769	4.1488	17.231	15.771	15.759	3.2765	-9.0454	-6.7461	1186.7
13.47	1348	78	NaN	2.889	15.551	17.969	-183.74	17.307	-0.41136	170.95	-568.97	1119.8	7.8936	603.6	1152	53.948	53.444	1	1	4.9931	-0.86866	-26.275	-22.516	10.806	4.1747	17.111	15.748	15.799	3.306	-9.1638	-6.7681	1184.3
13.48	1349	78	NaN	2.8577	15.371	17.999	-183.79	17.311	-0.38173	172.51	-567.12	1118.8	7.5152	602.75	1152	54.089	51.671	1	1	5.0098	-0.85213	-26.272	-22.513	10.885	4.2386	16.98	15.702	15.895	3.3865	-9.2924	-6.8106	1181.9
13.49	1350	78	NaN	2.8331	15.197	18.096	-183.83	17.286	-0.38136	173.87	-565.25	1117.9	7.0733	601.87	1152	52.612	53.086	1	1	5.0332	-0.82898	-26.268	-22.509	10.966	4.3022	16.851	15.632	15.999	3.4732	-9.4176	-6.877	1179.5
13.5	1351	78	NaN	2.803	15.004	18.255	-183.89	17.217	-0.34765	175.27	-563.07	1116.9	6.712	600.84	1151.9	51.67	51.598	1	1	5.0041	-0.85781	-26.264	-22.505	11.043	4.3523	16.707	15.515	16.047	3.4945	-9.5573	-6.9897	1176.6
13.51	1352	78	NaN	2.7848	14.75	18.515	-183.96	17.085	-0.25905	176.92	-560.21	1115.7	6.4356	599.51	1151.7	53.358	53.076	1	1	4.9743	-0.8873	-26.259	-22.5	11.148	4.4027	16.511	15.324	16.122	3.5154	-9.7487	-7.1763	1172.7
13.52	1353	78	NaN	2.7762	14.57	18.792	-183.98	16.945	-0.20307	177.71	-558.29	1115	6.2061	598.63	1151.6	52.373	51.167	1	1	4.9377	-0.92363	-26.254	-22.495	11.208	4.4536	16.36	15.155	16.146	3.53	-9.8941	-7.3401	1170.1
13.53	1354	78	NaN	2.752	14.295	19.094	-184.07	16.654	-0.15489	179.46	-554.57	1113.6	5.8772	596.88	1151.3	53.793	52.921	1	1	4.9328	-0.92852	-26.248	-22.489	11.325	4.5042	16.148	14.8	16.258	3.5757	-10.099	-7.6883	1165.1
13.54	1355	78	NaN	2.7247	14.091	19.247	-184.14	16.42	-0.13936	180.9	-551.74	1112.5	5.6736	595.53	1151.1	53.599	50.278	1	1	4.9547	-0.90675	-26.241	-22.482	11.409	4.5431	15.993	14.518	16.363	3.6363	-10.248	-7.9635	1161.2
13.55	1356	78	NaN	2.6801	13.904	19.352	-184.18	16.195	-0.13559	182	-549.39	1111.7	5.5857	594.35	1150.8	52.543	62.96	1	1	4.9079	-0.95318	-26.236	-22.477	11.449	4.5933	15.84	14.259	16.357	3.6401	-10.396	-8.2179	1157.9
13.56	1357	78	NaN	2.6162	13.674	19.511	-184.19	15.908	-0.1168	183.07	-546.66	1110.8	5.5547	592.94	1150.5	53.432	70.324	1	1	4.8109	-1.0493	-26.23	-22.471	11.47	4.6685	15.644	13.938	16.281	3.6192	-10.586	-8.5333	1154
13.57	1358	78	NaN	2.5968	13.564	19.515	-184.21	15.695	-0.087946	183.99	-544.53	1110.1	5.632	591.9	1150.2	53.598	71.621	1	1	4.6502	-1.2086	-26.225	-22.466	11.516	4.7122	15.562	13.697	16.166	3.5036	-10.662	-8.7687	1151
13.58	1359	78	NaN	2.558	13.469	19.634	-184.23	15.455	-0.072888	184.45	-542.49	1109.6	5.7355	590.98	1149.9	52.542	71.352	1	1	4.5594	-1.2986	-26.22	-22.461	11.518	4.7272	15.481	13.442	16.077	3.4286	-10.739	-9.0193	1148.2
13.59	1360	78	NaN	2.5334	13.386	19.686	-184.32	15.19	-0.15605	185.02	-540.4	1109	5.5654	590.08	1149.6	55.439	70.334	1	1	4.4779	-1.3794	-26.216	-22.457	11.554	4.6998	15.417	13.159	16.032	3.3203	-10.799	-9.2976	1145.4
13.6	1361	78	NaN	2.4982	13.291	19.734	-184.42	14.921	-0.28974	185.67	-537.8	1108.3	5.299	588.84	1149.2	52.442	70.553	1	1	4.3153	-1.5406	-26.208	-22.449	11.594	4.679	15.343	12.869	15.909	3.1384	-10.866	-9.5801	1141.7
13.61	1362	78	NaN	2.4485	13.187	19.794	-184.5	14.679	-0.40654	186.25	-534.99	1107.6	5.1027	587.45	1148.7	52.761	67.802	1	1	4.0445	-1.8091	-26.199	-22.44	11.616	4.6701	15.258	12.608	15.661	2.861	-10.941	-9.8316	1137.7
13.62	1363	78	NaN	2.4089	13.105	19.808	-184.59	14.497	-0.4384	186.67	-532.95	1107	5.0723	586.56	1148.2	53.238	63.892	1	1	3.6085	-2.2412	-26.187	-22.428	11.623	4.6229	15.185	12.418	15.231	2.3817	-11.002	-10.01	1134.9
13.63	1364	78	NaN	2.3815	12.977	19.827	-184.77	14.291	-0.34925	187.19	-529.95	1106.1	5.3993	585.24	1147.5	52.511	64.831	1	1	3.4254	-2.4227	-26.179	-22.42	11.64	4.4925	15.07	12.197	15.065	2.0697	-11.109	-10.223	1130.7
13.64	1365	78	NaN	2.3704	12.833	19.864	-184.95	14.209	-0.42967	187.56	-526.92	1105.3	5.2973	583.86	1146.8	53.076	64.501	1	1	3.2863	-2.5606	-26.171	-22.412	11.689	4.371	14.942	12.101	14.975	1.8103	-11.229	-10.311	1126.4
13.65	1366	78	NaN	2.3764	12.701	19.889	-185.07	14.218	-0.52778	187.85	-524.54	1104.7	5.119	582.65	1146.3	52.211	64.225	1	1	3.1186	-2.7269	-26.16	-22.401	11.748	4.2995	14.823	12.096	14.867	1.5726	-11.337	-10.305	1122.9
13.66	1367	78	NaN	2.398	12.585	19.883	-185.17	14.252	-0.55028	188.15	-522.57	1104.1	5.1291	581.69	1145.8	52.533	65.515	1	1	2.8701	-2.9732	-26.152	-22.393	11.809	4.2407	14.72	12.117	14.679	1.2675	-11.432	-10.276	1120.1
13.67	1368	78	NaN	2.4354	12.465	19.869	-185.31	14.248	-0.48248	188.47	-520.43	1103.4	5.4112	580.91	1145.3	51.798	65.597	1	1	2.5898	-3.251	-26.145	-22.386	11.872	4.1314	14.615	12.099	14.462	0.88045	-11.53	-10.287	1117.2
13.68	1369	78	NaN	2.5046	12.267	19.996	-185.53	14.205	-0.50769	188.43	-517.49	1102.7	5.5243	580.07	1144.7	53.058	73.066	1	1	2.3541	-3.4846	-26.135	-22.376	11.966	3.931	14.428	12.044	14.32	0.44639	-11.706	-10.332	1113.5
13.69	1370	78	NaN	2.5637	12.03	19.979	-185.59	14.331	-0.52178	188.82	-514.68	1101.8	5.6212	578.95	1144.2	56.65	78.276	1	1	2.1314	-3.7054	-26.123	-22.364	12.073	3.9178	14.217	12.145	14.205	0.21243	-11.907	-10.22	1109.7
13.7	1371	78	NaN	2.698	11.819	20.086	-185.64	14.429	-0.54022	188.69	-512.58	1101.4	5.7051	578.18	1143.8	61.474	78.972	1	1	1.9087	-3.9262	-26.112	-22.353	12.221	3.8798	14.017	12.231	14.13	-0.046413	-12.095	-10.122	1106.8
13.71	1372	78	NaN	2.8064	11.642	20.201	-185.69	14.51	-0.56493	188.51	-510.76	1101	5.7721	577.61	1143.5	60.572	77.555	1	1	1.8976	-3.9372	-26.105	-22.346	12.337	3.839	13.848	12.304	14.235	-0.098162	-12.257	-10.042	1104.4
13.72	1373	78	NaN	2.851	11.49	20.256	-185.73	14.606	-0.60341	188.56	-508.91	1100.5	5.803	577.07	1143.2	60.292	77.104	1	1	1.9486	-3.8866	-26.099	-22.34	12.404	3.823	13.711	12.385	14.352	-0.063585	-12.388	-9.9549	1102.1
13.73	1374	78	NaN	2.9059	11.347	20.308	-185.75	14.734	-0.66748	188.65	-507.06	1100	5.7734	576.51	1143	60.323	76.602	1	1	1.6552	-4.1775	-26.081	-22.322	12.485	3.8258	13.586	12.495	14.14	-0.35171	-12.495	-9.8273	1099.7
13.74	1375	78	NaN	2.9561	11.226	20.308	-185.86	14.789	-0.58344	188.87	-505.2	1099.5	6.1742	576.18	1142.7	60.526	76.414	1	1	1.4577	-4.3733	-26.069	-22.31	12.545	3.726	13.483	12.532	14.003	-0.64728	-12.586	-9.7778	1097.6
13.75	1376	78	NaN	3.0213	11.034	20.421	-185.92	14.891	-0.53658	188.84	-502.69	1098.9	6.4681	575.63	1142.4	60.482	76.365	1	1	1.3605	-4.4696	-26.062	-22.303	12.621	3.6781	13.313	12.613	13.981	-0.79149	-12.75	-9.6903	1094.5
13.76	1377	78	NaN	3.0884	10.839	20.515	-185.91	14.997	-0.57234	188.9	-500.06	1098.2	6.5558	574.96	1142.1	60.447	76.538	1	1	1.2668	-4.5625	-26.056	-22.297	12.715	3.7169	13.144	12.693	13.982	-0.84556	-12.913	-9.6043	1091.3
13.77	1378	78	NaN	3.1479	10.66	20.563	-185.89	15.021	-0.635	189.06	-497.5	1097.6	6.6112	574.39	1141.8	60.265	76.745	1	1	1.1675	-4.6609	-26.05	-22.291	12.808	3.7682	12.992	12.689	13.975	-0.89267	-13.059	-9.6019	1088.2
13.78	1379	78	NaN	3.193	10.497	20.597	-185.93	14.915	-0.65037	189.19	-495.1	1096.9	6.8295	574.07	1141.5	59.886	76.989	0	1	0.96662	-4.86	-26.044	-22.285	12.872	3.7495	12.853	12.56	13.839	-1.1106	-13.192	-9.7258	1085.5
13.79	1380	78	NaN	3.2175	10.391	20.664	-185.9	14.892	-0.69721	189.13	-493.49	1096.5	6.8623	573.67	1141.4	60.297	77.05	0	1	0.85462	-4.9711	-26.036	-22.277	12.91	3.7944	12.765	12.518	13.765	-1.1767	-13.272	-9.7592	1083.5
13.8	1381	78	NaN	3.2535	10.305	20.711	-185.86	14.796	-0.65342	189.11	-491.85	1096.1	7.1313	573.38	1141.2	59.418	77.355	0	1	0.8254	-5	-26.027	-22.268	12.948	3.8345	12.696	12.405	13.774	-1.1655	-13.33	-9.8633	1081.6
13.81	1382	78	NaN	3.2866	10.225	20.735	-185.81	14.667	-0.66367	189.15	-490.26	1095.6	7.2914	573.12	1141	59.735	78.089	0	1	0.79264	-5.0325	-26.022	-22.263	12.991	3.8911	12.634	12.258	13.784	-1.1414	-13.388	-10.005	1079.8
13.82	1383	78	NaN	3.3236	10.135	20.767	-185.75	14.452	-0.71568	189.14	-488.34	1095.1	7.4184	572.89	1140.8	56.012	77.159	0	1	0.7022	-5.1222	-26.017	-22.258	13.04	3.9626	12.565	12.021	13.742	-1.1596	-13.451	-10.237	1077.6
13.83	1384	78	NaN	3.3682	10.034	20.82	-185.7	14.145	-0.73805	189.01	-486.02	1094.5	7.7377	572.65	1140.5	52.202	73.625	0	1	0.52963	-5.2932	-26.01	-22.251	13.084	4.0193	12.487	11.691	13.614	-1.2739	-13.522	-10.559	1075.1
13.84	1385	78	NaN	3.4133	9.9393	20.882	-185.68	13.843	-0.61478	188.78	-483.77	1093.9	8.5768	572.36	1140.2	53.23	66.496	0	1	0.38872	-5.4329	-26.005	-22.246	13.096	3.999	12.414	11.367	13.485	-1.4339	-13.59	-10.878	1072.4
13.85	1386	78	NaN	3.4284	9.8656	20.901	-185.59	13.704	-0.72252	188.63	-482.39	1093.6	8.5614	572.03	1140.1	53.752	57.5	0	1	0.28322	-5.5375	-26.002	-22.243	13.119	4.0961	12.357	11.212	13.403	-1.4413	-13.644	-11.03	1070.7
13.86	1387	78	NaN	3.4731	9.7731	20.698	-185.54	13.536	-0.69567	189.06	-481.17	1092.9	9.018	571.81	1139.9	53.113	59.141	0	1	0.19715	-5.6228	-25.996	-22.237	13.176	4.1585	12.291	11.018	13.373	-1.4643	-13.705	-11.219	1069.3
13.87	1388	78	NaN	3.5024	9.6722	20.591	-185.49	13.336	-0.62561	189.21	-479.97	1092.4	9.5746	571.66	1139.6	53.29	58.724	0	1	0.13157	-5.6878	-25.99	-22.231	13.196	4.2076	12.207	10.801	13.327	-1.4802	-13.783	-11.43	1067.9
13.88	1389	78	NaN	3.522	9.5696	20.608	-185.39	13.13	-0.63683	188.97	-478.51	1092	9.928	571.46	1139.4	52.46	54.18	0	1	0.098666	-5.7204	-25.986	-22.227	13.199	4.2904	12.118	10.582	13.297	-1.43	-13.868	-11.645	1066.2
13.89	1390	78	NaN	3.558	9.4754	20.62	-185.24	12.954	-0.81308	188.7	-476.64	1091.5	9.9191	571.12	1139.3	53.624	53.744	0	1	0.089496	-5.7295	-25.983	-22.224	13.241	4.4436	12.051	10.378	13.331	-1.2859	-13.933	-11.846	1064
13.9	1391	78	NaN	3.5676	9.4354	20.622	-185.13	12.809	-0.9229	188.55	-475.36	1091.1	9.8632	571.04	1139.3	55.599	55.977	0	1	0.098491	-5.7206	-25.981	-22.222	13.258	4.564	12.032	10.212	13.357	-1.1566	-13.949	-12.01	1062.6
13.91	1392	78	NaN	3.5835	9.3918	20.653	-185.03	12.691	-0.98639	188.31	-474.12	1090.8	9.9832	570.9	1139.2	53.65	53.562	0	1	0.14512	-5.6744	-25.98	-22.221	13.267	4.6498	12.004	10.078	13.412	-1.0246	-13.975	-12.143	1061.2
13.92	1393	78	NaN	3.6239	9.3197	20.671	-184.91	12.544	-1.0456	188.08	-472.5	1090.3	10.179	570.73	1139	53.181	56.521	0	1	0.19771	-5.6222	-25.979	-22.22	13.301	4.767	11.954	9.9095	13.499	-0.85521	-14.024	-12.31	1059.4
13.93	1394	78	NaN	3.6603	9.2428	20.665	-184.8	12.398	-1.0924	187.93	-470.96	1089.8	10.366	570.61	1138.9	52.681	65.065	0	1	0.2639	-5.5566	-25.979	-22.22	13.335	4.8783	11.9	9.7416	13.599	-0.67837	-14.079	-12.478	1057.7
13.94	1395	78	NaN	3.6777	9.1762	20.645	-184.73	12.278	-1.0999	187.86	-469.8	1089.5	10.57	570.56	1138.7	52.425	68.779	0	1	0.288	-5.5327	-25.978	-22.219	13.349	4.9412	11.85	9.6046	13.637	-0.59155	-14.129	-12.615	1056.5
13.95	1396	78	NaN	3.7044	9.1012	20.647	-184.71	12.167	-1.0246	187.72	-468.66	1089.1	11.015	570.52	1138.6	52.586	69.848	0	1	0.33849	-5.4827	-25.978	-22.219	13.355	4.9443	11.787	9.4813	13.693	-0.53842	-14.191	-12.738	1055.3
13.96	1397	78	NaN	3.7139	9.0157	20.694	-184.69	12.07	-1.0391	187.47	-467.59	1088.9	11.181	570.54	1138.5	53.452	70.575	0	1	0.54347	-5.2795	-25.979	-22.22	13.351	4.9504	11.712	9.3738	13.895	-0.3291	-14.267	-12.846	1054.2
13.97	1398	78	NaN	3.7412	8.8984	20.758	-184.67	11.987	-1.0295	187.13	-466.09	1088.6	11.469	570.57	1138.3	54.721	71.006	0	1	0.76251	-5.0624	-25.979	-22.22	13.358	4.9438	11.606	9.28	14.121	-0.11852	-14.374	-12.94	1052.6
13.98	1399	78	NaN	3.7612	8.7806	20.794	-184.67	11.958	-0.83438	186.83	-464.48	1088.2	12.265	570.65	1138.1	54.434	71.758	0	1	0.99996	-4.827	-25.98	-22.221	13.333	4.9065	11.502	9.237	14.333	0.079471	-14.478	-12.984	1050.9
13.99	1400	78	NaN	3.7631	8.6873	20.777	-184.65	11.982	-0.60637	186.68	-463.06	1087.8	13.119	570.72	1137.9	53.721	72.327	0	1	1.3356	-4.4943	-25.983	-22.224	13.294	4.8767	11.427	9.2426	14.629	0.38249	-14.556	-12.981	1049.4
14	1401	78	NaN	3.7505	8.6285	20.713	-184.62	12.024	-0.66904	186.73	-462.02	1087.4	13.149	570.73	1137.9	53.746	72.678	0	1	1.6856	-4.1473	-25.987	-22.229	13.291	4.9203	11.388	9.2646	14.977	0.77294	-14.599	-12.964	1048.4
14.01	1402	78	NaN	3.7438	8.5522	20.703	-184.56	12.038	-0.99007	186.62	-461.09	1087.2	12.5	570.74	1137.9	54.412	73.196	0	1	2.1125	-3.7242	-26.003	-22.245	13.322	5.0149	11.325	9.2657	15.435	1.2908	-14.679	-12.979	1047.6
14.02	1403	78	NaN	3.7281	8.4413	20.748	-184.49	12.089	-1.0213	186.28	-459.8	1087	12.709	570.88	1137.8	55.592	71.753	0	1	2.3052	-3.5332	-26.013	-22.254	13.287	5.0696	11.226	9.3048	15.592	1.5365	-14.787	-12.949	1046.4
14.03	1404	78	NaN	3.7045	8.3674	20.759	-184.44	12.131	-1.012	186.08	-458.74	1086.8	12.969	571.03	1137.8	55.247	68.95	0	1	2.3428	-3.4959	-26.018	-22.259	13.247	5.1008	11.163	9.336	15.59	1.6049	-14.855	-12.923	1045.5
14.04	1405	78	NaN	3.6788	8.3146	20.762	-184.41	12.171	-1.0428	185.95	-457.89	1086.6	13.042	571.18	1137.8	53.53	69.454	0	1	2.3804	-3.4586	-26.023	-22.264	13.217	5.1299	11.122	9.3643	15.597	1.6713	-14.902	-12.9	1044.8
14.05	1406	78	NaN	3.6511	8.2571	20.783	-184.38	12.214	-1.1077	185.79	-457.04	1086.5	12.997	571.39	1137.8	57.978	69.945	0	1	2.418	-3.4213	-26.028	-22.269	13.189	5.1596	11.078	9.3939	15.607	1.7382	-14.95	-12.875	1044.1
14.06	1407	78	NaN	3.6066	8.1992	20.791	-184.37	12.235	-1.0953	185.63	-455.9	1086.2	13.287	571.77	1137.8	54.39	69.819	0	1	2.4556	-3.3841	-26.033	-22.274	13.127	5.1453	11.035	9.399	15.582	1.7613	-14.998	-12.875	1043.3
14.07	1408	78	NaN	3.5912	8.1896	20.791	-184.41	12.221	-0.9227	185.53	-455.1	1086.1	14.013	572.08	1137.7	54.386	69.907	0	1	2.4932	-3.3468	-26.038	-22.279	13.071	5.0688	11.03	9.3804	15.564	1.722	-15.008	-12.899	1042.7
14.08	1409	78	NaN	3.5596	8.1648	20.772	-184.44	12.234	-0.8603	185.45	-454.15	1085.8	14.425	572.4	1137.8	55.21	69.267	0	1	2.5308	-3.3095	-26.043	-22.284	13.018	5.0172	11.023	9.3756	15.549	1.7077	-15.02	-12.909	1042
14.09	1410	78	NaN	3.5293	8.1392	20.766	-184.46	12.237	-0.84944	185.35	-453.36	1085.6	14.648	572.67	1137.8	54.109	69.679	0	1	2.5684	-3.2722	-26.049	-22.29	12.975	4.9855	11.014	9.362	15.543	1.7132	-15.034	-12.928	1041.4
14.1	1411	78	NaN	3.5054	8.1238	20.77	-184.47	12.223	-0.86397	185.26	-452.76	1085.4	14.757	572.88	1137.9	57.793	74.025	0	1	2.606	-3.2349	-26.054	-22.295	12.944	4.972	11.012	9.3349	15.55	1.7371	-15.042	-12.96	1041
14.11	1412	78	NaN	3.48	8.1213	20.752	-184.46	12.209	-0.90411	185.26	-452.17	1085.3	14.798	573.08	1138	56.854	74.673	0	1	2.6436	-3.1977	-26.059	-22.3	12.92	4.9766	11.026	9.3037	15.564	1.779	-15.033	-12.996	1040.7
14.12	1413	78	NaN	3.4517	8.1151	20.754	-184.47	12.15	-0.80921	185.22	-451.65	1085.1	15.292	573.3	1138	57.698	73.823	0	1	2.6812	-3.1604	-26.064	-22.305	12.866	4.9457	11.028	9.2375	15.547	1.7853	-15.036	-13.067	1040.3
14.13	1414	78	NaN	3.4236	8.1066	20.749	-184.45	12.074	-0.78697	185.2	-450.97	1084.9	15.664	573.55	1138	55.084	74.038	0	1	2.7188	-3.1231	-26.069	-22.31	12.82	4.9414	11.035	9.1448	15.539	1.8183	-15.033	-13.165	1039.8
14.14	1415	78	NaN	3.4084	8.0985	20.753	-184.45	12.028	-0.77653	185.18	-450.58	1084.8	15.88	573.69	1138.1	55.468	73.95	0	1	2.7564	-3.0858	-26.074	-22.315	12.794	4.9391	11.037	9.089	15.55	1.8533	-15.037	-13.226	1039.5
14.15	1416	78	NaN	3.3911	8.0854	20.775	-184.44	11.961	-0.75214	185.14	-450.17	1084.7	16.191	573.88	1138.1	54.997	74.063	0	1	2.794	-3.0486	-26.079	-22.32	12.76	4.9334	11.032	9.0143	15.554	1.8849	-15.047	-13.306	1039.3
14.16	1417	78	NaN	3.3605	8.067	20.81	-184.41	11.845	-0.73679	185.12	-449.5	1084.5	16.642	574.23	1138.1	55.483	73.751	0	1	2.8317	-3.0113	-26.084	-22.325	12.706	4.9389	11.025	8.8873	15.538	1.9276	-15.059	-13.438	1038.9
14.17	1418	78	NaN	3.3404	8.0652	20.816	-184.35	11.801	-0.85996	185.16	-449.16	1084.4	16.474	574.41	1138.2	55.604	73.982	0	1	2.8693	-2.974	-26.089	-22.33	12.699	5.0093	11.033	8.8339	15.568	2.0353	-15.057	-13.496	1038.8
14.18	1419	78	NaN	3.3107	8.0381	20.832	-184.33	11.664	-0.38902	185.23	-448.8	1084.3	17.987	574.96	1138	53.688	73.597	0	1	2.9069	-2.9367	-26.094	-22.335	12.588	4.9526	11.002	8.6993	15.495	2.0159	-15.092	-13.636	1038.7
14.19	1420	78	NaN	3.2998	8.0239	20.837	-184.33	11.663	-0.34279	185.27	-448.61	1084.2	18.247	575.12	1138	54.871	73.111	0	1	2.9445	-2.8994	-26.099	-22.34	12.566	4.9387	10.992	8.6944	15.511	2.0393	-15.107	-13.646	1038.7
14.2	1421	78	NaN	3.2931	8.0019	20.836	-184.34	11.695	-0.3292	185.36	-448.43	1084.1	18.375	575.33	1138	53.603	73.244	0	1	2.9821	-2.8622	-26.104	-22.346	12.557	4.9285	10.974	8.7229	15.539	2.0664	-15.13	-13.623	1038.7
14.21	1422	78	NaN	3.2864	7.9694	20.839	-184.35	11.704	-0.21618	185.48	-448.21	1084	18.78	575.77	1137.9	56.466	72.556	0	1	3.0197	-2.8249	-26.11	-22.351	12.533	4.8999	10.941	8.7323	15.553	2.075	-15.169	-13.618	1038.9
14.22	1423	78	NaN	3.2883	7.9447	20.853	-184.38	11.705	-0.21065	185.6	-448.05	1084	18.924	576.26	1137.7	57.149	72.123	0	1	3.0573	-2.7876	-26.115	-22.356	12.53	4.8634	10.91	8.7397	15.588	2.0758	-15.205	-13.616	1039.2
14.23	1424	78	NaN	3.3032	7.9286	20.854	-184.39	11.736	-0.1297	185.73	-447.97	1083.9	19.247	576.65	1137.7	54.026	69.496	0	1	3.3113	-2.5359	-26.112	-22.353	12.532	4.8376	10.894	8.7712	15.843	2.3017	-15.218	-13.582	1039.4
14.24	1425	78	NaN	3.3336	7.9072	20.872	-184.41	11.81	0.037876	185.89	-447.93	1083.9	19.884	577.11	1137.6	52.657	63.447	0	1	3.6922	-2.1582	-26.104	-22.345	12.533	4.7915	10.871	8.846	16.225	2.6333	-15.234	-13.499	1039.8
14.25	1426	78	NaN	3.3619	7.8972	20.884	-184.36	11.895	0.048799	186.04	-447.91	1083.8	20.021	577.47	1137.7	51.522	58.684	0	1	4.0732	-1.7806	-26.097	-22.338	12.559	4.8355	10.864	8.9279	16.632	3.0549	-15.233	-13.41	1040.1
14.26	1427	78	NaN	3.3926	7.8933	20.897	-184.33	11.951	0.033446	186.18	-447.93	1083.8	20.167	577.79	1137.7	53.037	58.105	0	1	4.4541	-1.403	-26.09	-22.331	12.586	4.8597	10.862	8.9823	17.04	3.4567	-15.228	-13.348	1040.5
14.27	1428	78	NaN	3.4307	7.8876	20.921	-184.38	11.958	0.11513	186.28	-447.99	1083.9	20.778	578.19	1137.7	53.656	57.568	0	1	4.835	-1.0254	-26.082	-22.323	12.592	4.7794	10.851	8.995	17.427	3.754	-15.231	-13.328	1040.8
14.28	1429	78	NaN	3.4551	7.8902	20.941	-184.31	11.983	-0.072046	186.39	-448.08	1083.9	20.52	578.55	1137.8	53.107	57.448	0	1	5.0477	-0.81462	-26.081	-22.322	12.633	4.8634	10.858	9.0153	17.681	4.0488	-15.223	-13.307	1041.3
14.29	1430	78	NaN	3.4778	7.8939	20.937	-184.3	11.959	-0.15291	186.56	-448.23	1083.9	20.735	578.92	1137.9	52.085	57.709	0	1	5.1373	-0.7258	-26.084	-22.325	12.648	4.8751	10.861	8.9917	17.786	4.1493	-15.223	-13.334	1041.8
14.3	1431	78	NaN	3.5083	7.9094	20.945	-184.26	11.895	0.0014728	186.73	-448.44	1084	21.817	579.42	1137.9	53.164	58.775	0	1	5.1665	-0.69682	-26.089	-22.33	12.623	4.8576	10.874	8.9304	17.79	4.1608	-15.215	-13.399	1042.4
14.31	1432	78	NaN	3.5398	7.9384	20.944	-184.23	11.792	0.098746	186.92	-448.71	1084	22.905	579.93	1137.9	54.786	52.181	0	1	5.1681	-0.69521	-26.093	-22.334	12.599	4.8334	10.897	8.8338	17.767	4.1382	-15.196	-13.5	1043
14.32	1433	78	NaN	3.5664	7.9726	20.93	-184.21	11.672	0.015533	187.11	-449	1084.1	23.502	580.33	1137.8	51.008	67.335	0	1	5.1391	-0.72394	-26.096	-22.337	12.598	4.8185	10.924	8.7201	17.737	4.0946	-15.172	-13.617	1043.6
14.33	1434	78	NaN	3.5858	7.995	20.916	-184.2	11.569	-0.11458	187.24	-449.26	1084.2	23.74	580.66	1137.9	56.736	72.788	0	1	5.1346	-0.7284	-26.101	-22.342	12.606	4.819	10.942	8.6218	17.741	4.0906	-15.159	-13.72	1044.2
14.34	1435	78	NaN	3.6139	8.017	20.906	-184.25	11.445	-0.18777	187.33	-449.53	1084.2	24.158	581.03	1137.8	58.183	72.852	0	1	5.153	-0.71016	-26.107	-22.348	12.611	4.7495	10.957	8.5051	17.764	4.0393	-15.15	-13.843	1044.8
14.35	1436	78	NaN	3.6309	8.0455	20.882	-184.26	11.339	-0.51418	187.45	-449.8	1084.3	23.878	581.26	1137.8	57.479	73.071	0	1	5.1109	-0.75189	-26.112	-22.353	12.645	4.7585	10.978	8.4061	17.756	4.0066	-15.134	-13.947	1045.3
14.36	1437	78	NaN	3.6563	8.072	20.86	-184.29	11.223	-0.71446	187.56	-450.21	1084.4	23.984	581.57	1137.7	55.106	72.813	0	1	5.0397	-0.82254	-26.117	-22.359	12.665	4.7224	10.994	8.3017	17.705	3.8998	-15.124	-14.057	1046
14.37	1438	78	NaN	3.6841	8.0972	20.829	-184.32	11.133	-0.85034	187.68	-450.64	1084.5	24.181	581.86	1137.7	57.811	72.374	0	1	4.9295	-0.93169	-26.123	-22.364	12.682	4.6737	11.012	8.2187	17.612	3.742	-15.111	-14.145	1046.7
14.38	1439	78	NaN	3.702	8.1223	20.78	-184.34	11.1	-1.0695	187.84	-450.97	1084.5	23.946	582.02	1137.8	54.928	72.825	0	1	4.785	-1.075	-26.128	-22.369	12.717	4.676	11.04	8.1828	17.502	3.601	-15.088	-14.186	1047.3
14.39	1440	78	NaN	3.7207	8.1382	20.751	-184.36	11.037	-1.052	187.92	-451.31	1084.5	24.364	582.22	1137.7	56.042	72.885	0	1	4.6459	-1.2128	-26.132	-22.374	12.713	4.633	11.046	8.1285	17.359	3.4202	-15.086	-14.245	1047.7
14.4	1441	78	NaN	3.7496	8.1766	20.709	-184.39	10.964	-0.71532	188.08	-451.78	1084.6	25.766	582.65	1137.5	57.001	72.598	0	1	4.53	-1.3278	-26.135	-22.376	12.667	4.529	11.071	8.0693	17.197	3.2012	-15.064	-14.307	1048.4
14.41	1442	78	NaN	3.771	8.201	20.705	-184.42	10.933	-0.60497	188.13	-452.17	1084.7	26.445	582.9	1137.5	55.851	72.675	0	1	4.4215	-1.4353	-26.138	-22.379	12.649	4.4587	11.084	8.0497	17.071	3.0235	-15.054	-14.329	1049
14.42	1443	78	NaN	3.7888	8.2234	20.719	-184.44	10.914	-0.56314	188.12	-452.52	1084.8	26.859	583.12	1137.4	55.688	72.439	0	1	4.3265	-1.5295	-26.14	-22.381	12.64	4.4151	11.095	8.0423	16.966	2.8856	-15.045	-14.339	1049.4
14.43	1444	78	NaN	3.8074	8.2537	20.731	-184.45	10.906	-0.52479	188.16	-452.91	1084.9	27.294	583.39	1137.3	59.065	72.588	0	1	3.9192	-1.9332	-26.151	-22.392	12.631	4.3685	11.113	8.0462	16.55	2.4353	-15.038	-14.346	1050
14.44	1445	78	NaN	3.8282	8.2897	20.728	-184.54	10.962	-0.67463	188.27	-453.44	1085	27.398	583.56	1137.3	57.244	71.719	0	1	3.5564	-2.2929	-26.162	-22.403	12.646	4.2824	11.143	8.1086	16.202	1.9895	-15.019	-14.294	1050.7
14.45	1446	78	NaN	3.8434	8.3117	20.734	-184.54	11.014	-0.71068	188.32	-453.78	1085.1	27.633	583.72	1137.3	57.13	69.471	0	1	3.5454	-2.3038	-26.168	-22.409	12.648	4.2616	11.16	8.1651	16.193	1.9578	-15.007	-14.243	1051.2
14.46	1447	78	NaN	3.8638	8.3309	20.771	-184.58	11.104	-0.87862	188.35	-454.3	1085.2	27.653	583.95	1137.4	58.583	62.556	0	1	3.4595	-2.3889	-26.172	-22.413	12.662	4.2168	11.176	8.2585	16.122	1.8279	-14.996	-14.155	1051.9
14.47	1448	78	NaN	3.8817	8.3542	20.795	-184.61	11.166	-1.1878	188.41	-454.73	1085.3	27.231	584.12	1137.5	53.365	56.164	0	1	3.3324	-2.5149	-26.176	-22.417	12.701	4.2128	11.198	8.3228	16.033	1.6979	-14.979	-14.094	1052.6
14.48	1449	78	NaN	3.8972	8.3831	20.801	-184.63	11.2	-1.3115	188.52	-455.12	1085.4	27.293	584.32	1137.5	54.731	59.925	0	1	3.1516	-2.6941	-26.18	-22.421	12.714	4.1821	11.222	8.3609	15.866	1.4879	-14.958	-14.06	1053.2
14.49	1450	78	NaN	3.9129	8.4152	20.803	-184.69	11.234	-1.0099	188.7	-455.63	1085.5	28.605	584.66	1137.5	53.22	59.828	0	1	2.9757	-2.8685	-26.184	-22.425	12.662	4.0561	11.245	8.4039	15.637	1.1876	-14.939	-14.021	1053.8
14.5	1451	78	NaN	3.9243	8.4464	20.803	-184.66	11.267	-1.3726	188.88	-456.11	1085.5	28.038	584.83	1137.6	54.567	63.756	0	1	2.8182	-3.0246	-26.19	-22.431	12.708	4.1189	11.278	8.4354	15.526	1.0943	-14.912	-13.995	1054.6
14.51	1452	78	NaN	3.939	8.4698	20.806	-184.68	11.279	-1.4456	189	-456.41	1085.6	28.13	584.96	1137.7	54.282	66.32	0	1	2.7093	-3.1326	-26.197	-22.438	12.72	4.1033	11.302	8.4463	15.43	0.97074	-14.895	-13.992	1055
14.52	1453	78	NaN	3.9422	8.4881	20.79	-184.64	11.293	-1.5379	189.12	-456.61	1085.6	27.986	585.04	1137.8	55.18	63.587	0	1	2.6184	-3.2227	-26.206	-22.447	12.736	4.1503	11.326	8.4548	15.354	0.9276	-14.88	-13.992	1055.3
14.53	1454	78	NaN	3.9494	8.513	20.767	-184.62	11.299	-1.6576	189.28	-456.89	1085.6	27.838	585.12	1138	52.996	62.179	0	1	2.4695	-3.3703	-26.212	-22.453	12.757	4.1853	11.358	8.4533	15.226	0.81501	-14.853	-13.999	1055.7
14.54	1455	78	NaN	3.9723	8.551	20.751	-184.64	11.284	-1.7636	189.47	-457.33	1085.7	27.902	585.23	1138.3	53.194	63.621	0	1	2.32	-3.5185	-26.22	-22.461	12.781	4.1647	11.403	8.4327	15.101	0.64626	-14.818	-14.029	1056.3
14.55	1456	78	NaN	4.0064	8.5964	20.745	-184.65	11.245	-1.8171	189.6	-457.75	1085.8	28.04	585.34	1138.5	53.924	66.073	0	1	2.17	-3.6671	-26.231	-22.472	12.811	4.157	11.453	8.3884	14.981	0.48989	-14.778	-14.084	1056.8
14.56	1457	78	NaN	4.0314	8.6224	20.736	-184.66	11.222	-1.8634	189.65	-458.03	1085.9	28.083	585.35	1138.6	54.338	64.428	0	1	2.0874	-3.749	-26.232	-22.473	12.834	4.1452	11.482	8.3629	14.921	0.39619	-14.75	-14.11	1057.1
14.57	1458	78	NaN	4.0573	8.6563	20.725	-184.64	11.159	-1.9001	189.69	-458.43	1086	28.216	585.4	1138.8	54.151	63.778	0	1	2.0087	-3.8271	-26.233	-22.474	12.851	4.1567	11.518	8.2978	14.859	0.32964	-14.715	-14.176	1057.6
14.58	1459	78	NaN	4.0832	8.6877	20.712	-184.62	11.085	-1.936	189.71	-458.78	1086.2	28.321	585.46	1139	53.346	64.008	0	1	1.9831	-3.8525	-26.248	-22.489	12.869	4.1635	11.55	8.2226	14.852	0.31104	-14.698	-14.267	1058
14.59	1460	78	NaN	4.1064	8.7138	20.699	-184.62	11.005	-1.9695	189.72	-459.05	1086.3	28.392	585.52	1139.1	53.46	62.84	0	1	2.0035	-3.8322	-26.258	-22.5	12.886	4.1647	11.576	8.1431	14.89	0.33248	-14.683	-14.356	1058.3
14.6	1461	78	NaN	4.1236	8.7361	20.683	-184.6	10.922	-2.0039	189.73	-459.32	1086.4	28.451	585.57	1139.2	54.083	62.271	0	1	2.0686	-3.7677	-26.264	-22.506	12.898	4.1763	11.599	8.0591	14.967	0.40865	-14.666	-14.446	1058.6
14.61	1462	78	NaN	4.1325	8.7494	20.668	-184.58	10.912	-2.1229	189.74	-459.46	1086.4	28.192	585.53	1139.4	54.367	63.531	0	1	2.0864	-3.75	-26.268	-22.509	12.921	4.2067	11.617	8.044	15.007	0.45669	-14.65	-14.465	1058.7
14.62	1463	78	NaN	4.1464	8.7921	20.627	-184.58	10.791	-2.0529	189.76	-460.01	1086.7	28.487	585.66	1139.6	53.403	59.124	0	1	2.1171	-3.7196	-26.272	-22.513	12.914	4.1824	11.656	7.9268	15.031	0.46283	-14.615	-14.586	1059.4
14.63	1464	78	NaN	4.153	8.832	20.599	-184.59	10.765	-2.0706	189.75	-460.4	1086.8	28.455	585.65	1139.8	53.031	58.818	0	1	2.1719	-3.6652	-26.276	-22.517	12.919	4.1781	11.698	7.8991	15.091	0.51286	-14.578	-14.618	1059.7
14.64	1465	78	NaN	4.1532	8.8627	20.582	-184.6	10.773	-2.0323	189.74	-460.71	1086.9	28.497	585.65	1140	51.694	57.58	0	1	2.1384	-3.6984	-26.28	-22.521	12.913	4.165	11.729	7.9059	15.052	0.4666	-14.551	-14.616	1060
14.65	1466	78	NaN	4.1529	8.8931	20.565	-184.61	10.76	-1.8596	189.73	-461.08	1087.1	28.837	585.73	1140	51.414	54.42	0	1	2.0888	-3.7476	-26.285	-22.526	12.891	4.1309	11.755	7.8983	14.98	0.38323	-14.53	-14.628	1060.4
14.66	1467	78	NaN	4.1621	8.9501	20.536	-184.6	10.808	-1.7783	189.72	-461.51	1087.3	28.804	585.71	1140.2	51.383	53.768	0	1	2.0774	-3.759	-26.29	-22.531	12.898	4.1386	11.811	7.9468	14.975	0.3796	-14.479	-14.584	1060.8
14.67	1468	78	NaN	4.1545	8.9822	20.535	-184.58	10.832	-1.6745	189.65	-461.83	1087.5	28.845	585.76	1140.4	52.38	51.672	0	1	2.0891	-3.7473	-26.294	-22.535	12.881	4.1434	11.84	7.9739	14.971	0.39603	-14.454	-14.561	1061.2
14.68	1469	78	NaN	4.1476	9.0079	20.528	-184.56	10.863	-1.5921	189.63	-462.15	1087.6	28.799	585.82	1140.5	52.942	50.897	0	1	2.1366	-3.7003	-26.297	-22.538	12.872	4.1678	11.863	8.008	15.009	0.46757	-14.434	-14.53	1061.6
14.69	1470	78	NaN	4.1371	9.0491	20.504	-184.5	10.912	-1.4682	189.66	-462.55	1087.8	28.756	585.89	1140.6	55.166	55.742	0	1	2.1435	-3.6935	-26.301	-22.542	12.862	4.2237	11.901	8.06	15.006	0.53024	-14.4	-14.482	1062
14.7	1471	78	NaN	4.1277	9.1011	20.482	-184.43	10.98	-1.3133	189.69	-463.02	1088	28.707	585.95	1140.8	52.751	55.67	0	1	2.1186	-3.7181	-26.305	-22.546	12.853	4.298	11.949	8.1325	14.971	0.57989	-14.356	-14.414	1062.6
14.71	1472	78	NaN	4.128	9.1412	20.492	-184.36	11.059	-1.1986	189.67	-463.5	1088.2	28.569	585.97	1141	51.121	52.852	0	1	2.0271	-3.8088	-26.309	-22.55	12.855	4.3629	11.984	8.216	14.882	0.5541	-14.325	-14.334	1063.1
14.72	1473	78	NaN	4.1191	9.1641	20.474	-184.33	11.107	-1.2306	189.74	-463.65	1088.3	28.307	585.95	1141.1	53.562	53.075	0	1	2.0613	-3.7749	-26.314	-22.555	12.863	4.4147	12.011	8.2597	14.924	0.6398	-14.303	-14.295	1063.3
14.73	1474	78	NaN	4.1238	9.2107	20.474	-184.23	11.159	-0.89452	189.79	-464.08	1088.5	28.747	586.07	1141.1	52.287	53.7	0	1	2.1518	-3.6852	-26.319	-22.56	12.842	4.4846	12.049	8.3208	14.994	0.79933	-14.27	-14.239	1063.7
14.74	1475	78	NaN	4.1299	9.2565	20.468	-184.14	11.259	-0.43436	189.85	-464.45	1088.6	29.55	586.14	1141.2	54.094	53.499	0	1	2.364	-3.4748	-26.332	-22.573	12.805	4.5351	12.091	8.4245	15.169	1.0603	-14.241	-14.149	1064
14.75	1476	78	NaN	4.142	9.2944	20.463	-184.05	11.389	-0.29398	189.92	-464.74	1088.7	29.524	586.09	1141.4	52.265	52.22	0	1	2.6178	-3.2233	-26.349	-22.591	12.821	4.6298	12.133	8.5501	15.438	1.4065	-14.216	-14.04	1064.3
14.76	1477	78	NaN	4.1629	9.3292	20.458	-183.93	11.535	-0.56144	190	-465.08	1088.8	28.325	585.94	1141.7	52.309	52.496	0	1	2.8715	-2.9718	-26.366	-22.608	12.908	4.8132	12.175	8.6887	15.779	1.8414	-14.192	-13.919	1064.7
14.77	1478	78	NaN	4.1807	9.3814	20.425	-183.74	11.741	-0.35097	190.18	-465.55	1088.9	28.17	585.81	1141.9	53.272	51.021	0	1	3.0356	-2.8091	-26.373	-22.614	12.941	5.0225	12.23	8.8921	15.976	2.2134	-14.143	-13.722	1065.1
14.78	1479	78	NaN	4.1937	9.404	20.422	-183.63	11.884	-0.17207	190.23	-465.9	1089	28.174	585.71	1142	54.842	50.914	0	1	3.1371	-2.7085	-26.373	-22.614	12.954	5.1334	12.251	9.0365	16.091	2.4249	-14.121	-13.577	1065.3
14.79	1480	78	NaN	4.2026	9.431	20.421	-183.57	12.031	-0.073941	190.27	-466.22	1089.1	28.035	585.54	1142.1	53.005	50.86	0	1	3.1115	-2.7339	-26.376	-22.617	12.972	5.1973	12.28	9.1825	16.083	2.4634	-14.096	-13.435	1065.5
14.8	1481	78	NaN	4.215	9.4691	20.435	-183.5	12.205	0.06105	190.29	-466.61	1089.3	27.862	585.26	1142.2	54.248	51.56	0	1	3.098	-2.7472	-26.377	-22.618	12.993	5.2798	12.318	9.3566	16.091	2.5326	-14.06	-13.262	1065.6
14.81	1482	78	NaN	4.2303	9.5128	20.456	-183.41	12.373	0.36391	190.27	-467.01	1089.4	28.075	584.95	1142.3	53.484	52.896	0	1	3.0951	-2.7501	-26.376	-22.618	12.995	5.3592	12.357	9.5288	16.091	2.6091	-14.019	-13.089	1065.7
14.82	1483	78	NaN	4.2412	9.5494	20.464	-183.35	12.47	0.8834	190.26	-467.32	1089.5	29.052	584.72	1142.3	56.233	57.549	0	1	3.096	-2.7492	-26.375	-22.616	12.953	5.3592	12.388	9.6318	16.049	2.61	-13.988	-12.985	1065.6
14.83	1484	78	NaN	4.247	9.595	20.492	-183.27	12.551	0.73444	190.19	-467.77	1089.7	27.956	584.2	1142.4	52.836	60.706	0	1	3.1	-2.7453	-26.374	-22.615	13.014	5.4976	12.428	9.7182	16.114	2.7523	-13.946	-12.897	1065.7
14.84	1485	78	NaN	4.2483	9.628	20.488	-183.24	12.582	1.0035	190.19	-468.06	1089.8	28.154	583.82	1142.5	53.819	62.626	0	1	3.1147	-2.7307	-26.371	-22.612	13.005	5.5127	12.464	9.7462	16.12	2.782	-13.906	-12.865	1065.6
14.85	1486	78	NaN	4.2433	9.6633	20.474	-183.23	12.521	1.0089	190.19	-468.41	1089.9	27.563	583.31	1142.6	54.62	64.916	0	1	3.1258	-2.7197	-26.367	-22.608	13.034	5.5612	12.499	9.685	16.159	2.8415	-13.868	-12.923	1065.5
14.86	1487	78	NaN	4.2356	9.6993	20.459	-183.23	12.403	0.92416	190.2	-468.74	1090	26.764	582.77	1142.6	56.705	67.481	0	1	3.1331	-2.7125	-26.364	-22.605	13.07	5.6031	12.533	9.5696	16.203	2.8906	-13.831	-13.035	1065.4
14.87	1488	78	NaN	4.2277	9.7305	20.452	-183.25	12.254	1.0574	190.18	-468.99	1090	26.667	582.29	1142.6	57.032	66.876	0	1	3.0182	-2.8263	-26.36	-22.601	13.069	5.5873	12.562	9.4224	16.087	2.761	-13.798	-13.179	1065.2
14.88	1489	78	NaN	4.2157	9.7556	20.449	-183.23	11.984	1.2981	190.12	-469.37	1090.1	26.61	581.65	1142.6	53.321	63.071	0	1	2.9352	-2.9086	-26.356	-22.597	13.058	5.6135	12.583	9.1571	15.994	2.7049	-13.774	-13.44	1065
14.89	1490	78	NaN	4.2028	9.7851	20.447	-183.22	11.844	1.6878	190.08	-469.59	1090.2	27.158	581.13	1142.7	53.303	58.548	0	1	2.9207	-2.9231	-26.354	-22.595	13.017	5.5958	12.615	9.0139	15.938	2.6728	-13.738	-13.581	1064.6
14.9	1491	78	NaN	4.1953	9.8045	20.444	-183.22	11.753	1.8754	190.05	-469.79	1090.2	27.165	580.47	1142.8	52.305	55.877	0	1	2.881	-2.9624	-26.35	-22.591	13.011	5.5964	12.639	8.9191	15.892	2.634	-13.711	-13.672	1064.1
14.91	1492	78	NaN	4.1838	9.8135	20.442	-183.25	11.64	2.0883	189.99	-470.07	1090.3	27.185	579.61	1142.9	52.247	58.813	0	1	2.8077	-3.0351	-26.346	-22.587	13	5.5681	12.648	8.8053	15.808	2.533	-13.697	-13.781	1063.5
14.92	1493	78	NaN	4.1689	9.8191	20.441	-183.3	11.502	2.3502	189.93	-470.38	1090.3	27.333	578.69	1142.9	52.918	56.717	0	1	2.7155	-3.1264	-26.342	-22.583	12.979	5.5118	12.652	8.6691	15.695	2.3853	-13.69	-13.914	1062.9
14.93	1494	78	NaN	4.1614	9.8327	20.437	-183.34	11.402	2.4368	189.88	-470.58	1090.4	27.13	578.02	1142.9	53.809	59.303	0	1	2.6019	-3.239	-26.338	-22.579	12.984	5.4842	12.667	8.5676	15.586	2.2452	-13.671	-14.011	1062.5
14.94	1495	78	NaN	4.1482	9.8481	20.437	-183.39	11.242	2.4092	189.79	-470.9	1090.5	26.393	577.1	1143.1	52.183	59.047	0	1	2.4488	-3.3908	-26.334	-22.575	13.01	5.4754	12.685	8.4045	15.459	2.0845	-13.648	-14.17	1062
14.95	1496	78	NaN	4.141	9.8645	20.425	-183.44	11.133	2.3962	189.77	-471.12	1090.6	25.923	576.5	1143.2	52.619	58.103	0	1	2.3515	-3.4873	-26.33	-22.571	13.03	5.4504	12.704	8.2934	15.381	1.9631	-13.626	-14.278	1061.7
14.96	1497	78	NaN	4.1398	9.8779	20.423	-183.49	10.989	2.5434	189.73	-471.32	1090.7	25.891	576.12	1143.2	53.224	58.026	0	1	2.2623	-3.5757	-26.327	-22.568	13.03	5.3961	12.713	8.1538	15.292	1.8204	-13.613	-14.414	1061.5
14.97	1498	78	NaN	4.1349	9.8877	20.422	-183.57	10.851	2.7275	189.69	-471.53	1090.7	25.957	575.74	1143.1	52.568	58.72	0	1	2.14	-3.6969	-26.322	-22.563	13.021	5.3136	12.717	8.0212	15.161	1.6167	-13.605	-14.542	1061.3
14.98	1499	78	NaN	4.1202	9.8957	20.411	-183.68	10.776	2.7913	189.68	-471.77	1090.8	25.732	575.23	1143.1	52.569	55.494	0	1	2.0509	-3.7852	-26.318	-22.559	13.02	5.222	12.723	7.9485	15.071	1.4367	-13.595	-14.611	1061
14.99	1500	78	NaN	4.1152	9.9089	20.41	-183.74	10.712	2.838	189.65	-471.99	1090.9	25.397	574.8	1143.2	52.26	50.097	0	1	2.0545	-3.7816	-26.315	-22.556	13.033	5.1824	12.734	7.8878	15.088	1.4008	-13.582	-14.668	1060.9
15	1501	78	NaN	4.1134	9.9256	20.368	-183.81	10.715	2.8742	189.75	-472.3	1090.9	24.831	574.1	1143.2	53.584	54.01	0	1	1.9772	-3.8583	-26.313	-22.554	13.07	5.1453	12.75	7.8909	15.047	1.2871	-13.563	-14.663	1060.6
15.01	1502	78	NaN	4.1172	9.9404	20.362	-183.89	10.735	2.9277	189.77	-472.64	1091	24.304	573.37	1143.2	52.78	63.386	0	1	1.8726	-3.962	-26.311	-22.552	13.106	5.1008	12.761	7.9142	14.979	1.1388	-13.55	-14.637	1060.3
15.02	1503	78	NaN	4.1238	9.9489	20.383	-183.94	10.762	2.9345	189.74	-472.94	1091.1	23.79	572.77	1143.2	51.285	72.441	0	1	1.7959	-4.038	-26.306	-22.547	13.141	5.0744	12.765	7.9453	14.937	1.0363	-13.541	-14.602	1060.1
15.03	1504	78	NaN	4.1306	9.9542	20.403	-183.97	10.788	2.902	189.73	-473.15	1091.2	23.372	572.37	1143.3	54.764	72.994	0	1	1.6922	-4.1408	-26.303	-22.544	13.171	5.0716	12.769	7.9737	14.864	0.93081	-13.534	-14.57	1059.9
15.04	1505	78	NaN	4.1368	9.9683	20.387	-183.98	10.805	2.9317	189.8	-473.24	1091.2	23.272	572.15	1143.3	55.181	71.871	0	1	1.5735	-4.2585	-26.299	-22.54	13.188	5.0695	12.783	7.99	14.762	0.811	-13.516	-14.55	1059.8
15.05	1506	78	NaN	4.1667	9.996	20.422	-184.01	10.855	2.938	189.79	-473.54	1091.4	22.785	571.55	1143.3	56.173	72.704	0	1	1.4836	-4.3476	-26.297	-22.538	13.246	5.0718	12.805	8.0458	14.729	0.72425	-13.492	-14.492	1059.6
15.06	1507	78	NaN	4.1946	10.032	20.459	-184.06	10.983	2.8092	189.78	-473.85	1091.5	22.046	570.75	1143.4	57.866	73.443	0	1	1.3886	-4.4417	-26.295	-22.536	13.317	5.0587	12.839	8.1756	14.706	0.61703	-13.455	-14.36	1059.3
15.07	1508	78	NaN	4.2129	10.058	20.483	-184.09	11.077	2.7799	189.8	-474.12	1091.6	21.651	570.16	1143.4	57.395	73.954	0	1	1.2495	-4.5796	-26.291	-22.532	13.36	5.0537	12.861	8.2734	14.61	0.47409	-13.429	-14.258	1059
15.08	1509	78	NaN	4.2345	10.087	20.491	-184.11	11.189	2.7946	189.87	-474.43	1091.8	21.33	569.49	1143.4	57.482	73.793	0	1	1.1449	-4.6833	-26.288	-22.529	13.405	5.0632	12.883	8.3933	14.55	0.37992	-13.404	-14.135	1058.7
15.09	1510	78	NaN	4.2728	10.134	20.488	-184.14	11.396	2.7151	189.98	-474.85	1092	20.624	568.42	1143.4	57.107	73.168	0	1	1.068	-4.7595	-26.285	-22.526	13.493	5.0815	12.921	8.6089	14.561	0.32198	-13.364	-13.917	1058.2
15.1	1511	78	NaN	4.3004	10.174	20.49	-184.17	11.519	2.6559	190.02	-475.17	1092.1	20.083	567.64	1143.3	54.616	66.235	0	1	0.95076	-4.8758	-26.282	-22.523	13.556	5.0869	12.948	8.7455	14.507	0.21115	-13.335	-13.778	1057.8
15.11	1512	78	NaN	4.3144	10.191	20.499	-184.18	11.571	2.6187	190	-475.28	1092.2	19.801	567.31	1143.3	52.548	54.208	0	1	0.93004	-4.8963	-26.279	-22.52	13.586	5.095	12.96	8.8027	14.516	0.19868	-13.32	-13.718	1057.6
15.12	1513	78	NaN	4.3244	10.219	20.496	-184.19	11.637	2.5815	190.04	-475.45	1092.3	19.441	566.84	1143.2	52.089	56.115	0	1	1.0252	-4.802	-26.277	-22.518	13.62	5.1061	12.98	8.8763	14.645	0.30416	-13.297	-13.641	1057.4
15.13	1514	78	NaN	4.3362	10.269	20.482	-184.22	11.756	2.5433	190.12	-475.71	1092.4	18.845	566.02	1143.1	53.607	53.666	0	1	0.92351	-4.9028	-26.275	-22.516	13.673	5.1203	13.017	9.0079	14.596	0.21756	-13.257	-13.508	1056.9
15.14	1515	78	NaN	4.3478	10.328	20.466	-184.25	11.897	2.5171	190.21	-476.01	1092.5	18.139	565.03	1142.9	53.259	56.468	0	1	0.80101	-5.0242	-26.272	-22.513	13.733	5.1324	13.059	9.1658	14.534	0.10819	-13.214	-13.348	1056.4
15.15	1516	78	NaN	4.3461	10.35	20.462	-184.28	11.947	2.5308	190.24	-476.2	1092.6	17.805	564.48	1142.7	53.06	56.768	0	1	0.68749	-5.1367	-26.268	-22.51	13.754	5.1297	13.068	9.2284	14.442	-0.0070011	-13.2	-13.281	1056.1
15.16	1517	78	NaN	4.3389	10.372	20.449	-184.38	11.967	2.621	190.28	-476.45	1092.7	17.547	563.69	1142.5	51.646	56.822	0	1	0.64202	-5.1818	-26.265	-22.506	13.768	5.0476	13.074	9.2648	14.41	-0.13417	-13.191	-13.241	1055.6
15.17	1518	78	NaN	4.3321	10.384	20.432	-184.44	11.962	2.6567	190.33	-476.62	1092.7	17.204	563.13	1142.3	54.032	56.676	0	1	0.6962	-5.1281	-26.261	-22.502	13.786	5.0114	13.077	9.2689	14.482	-0.11674	-13.185	-13.233	1055.2
15.18	1519	78	NaN	4.3293	10.397	20.428	-184.48	11.946	2.6119	190.35	-476.75	1092.8	16.64	562.62	1142.3	54.33	55.71	0	1	0.64146	-5.1824	-26.26	-22.501	13.817	5.0039	13.084	9.2584	14.459	-0.17848	-13.175	-13.242	1054.9
15.19	1520	78	NaN	4.3294	10.408	20.437	-184.53	11.912	2.5615	190.33	-476.85	1092.8	16.059	562.13	1142.2	53.052	54.131	0	1	0.5969	-5.2265	-26.258	-22.499	13.851	4.9967	13.091	9.2288	14.448	-0.22988	-13.166	-13.27	1054.6
15.2	1521	78	NaN	4.3294	10.409	20.449	-184.58	11.84	2.6075	190.3	-476.95	1092.9	15.745	561.67	1142.1	53.48	52.946	0	1	0.67874	-5.1454	-26.253	-22.494	13.87	4.9607	13.085	9.1644	14.548	-0.18476	-13.168	-13.33	1054.3
15.21	1522	78	NaN	4.3285	10.396	20.48	-184.67	11.712	2.699	190.19	-477.09	1092.9	15.382	560.98	1141.9	52.508	54.476	0	1	0.71034	-5.1141	-26.251	-22.492	13.887	4.8923	13.059	9.049	14.598	-0.22182	-13.192	-13.443	1053.8
15.22	1523	78	NaN	4.3203	10.389	20.475	-184.7	11.623	2.6246	190.19	-477.17	1093	14.648	560.49	1141.9	54.349	58.539	0	1	0.72482	-5.0997	-26.249	-22.49	13.922	4.9058	13.051	8.9614	14.647	-0.19392	-13.198	-13.529	1053.5
15.23	1524	78	NaN	4.3105	10.376	20.458	-184.75	11.511	2.6004	190.2	-477.24	1093	14.106	560.07	1141.8	53.711	62.359	0	1	0.77406	-5.0509	-26.248	-22.489	13.945	4.8872	13.037	8.8504	14.719	-0.16375	-13.211	-13.639	1053.3
15.24	1525	78	NaN	4.3029	10.357	20.446	-184.81	11.379	2.6202	190.21	-477.33	1092.9	13.723	559.68	1141.8	54.478	67.879	0	1	0.82219	-5.0032	-26.247	-22.488	13.962	4.8472	13.015	8.7204	14.784	-0.15602	-13.232	-13.768	1053.1
15.25	1526	78	NaN	4.2984	10.334	20.447	-184.87	11.233	2.6203	190.19	-477.42	1092.9	13.255	559.26	1141.7	54.758	69.471	0	1	0.8368	-4.9887	-26.246	-22.487	13.984	4.8184	12.989	8.5778	14.821	-0.17034	-13.257	-13.909	1052.8
15.26	1527	78	NaN	4.2937	10.313	20.456	-184.91	11.066	2.5117	190.15	-477.51	1092.9	12.291	558.63	1141.6	55.269	68.46	0	1	0.92412	-4.9022	-26.245	-22.486	14.034	4.829	12.964	8.4141	14.958	-0.073165	-13.281	-14.072	1052.4
15.27	1528	78	NaN	4.3015	10.298	20.484	-184.98	10.86	2.5264	190.1	-477.58	1092.9	11.331	558.04	1141.5	54.774	69.045	0	1	1.0199	-4.8072	-26.245	-22.486	14.095	4.8114	12.945	8.2129	15.115	0.0041316	-13.3	-14.273	1052.1
15.28	1529	78	NaN	4.3096	10.295	20.51	-185.03	10.787	2.5711	190.05	-477.6	1092.9	10.847	557.68	1141.4	54.003	68.716	0	1	0.95439	-4.8722	-26.246	-22.487	14.13	4.7913	12.939	8.143	15.085	-0.080829	-13.307	-14.344	1051.8
15.29	1530	78	NaN	4.3144	10.294	20.531	-185.06	10.776	2.6181	190.04	-477.62	1092.8	10.466	557.41	1141.3	54.124	67.46	0	1	0.9938	-4.8331	-26.248	-22.489	14.157	4.7788	12.936	8.134	15.151	-0.054267	-13.311	-14.355	1051.6
15.3	1531	78	NaN	4.3202	10.29	20.542	-185.1	10.797	2.6764	190.07	-477.65	1092.8	10.093	557.16	1141.2	55.35	66.696	0	1	1.111	-4.7169	-26.25	-22.491	14.187	4.7701	12.931	8.1556	15.298	0.053179	-13.319	-14.336	1051.5
15.31	1532	78	NaN	4.3343	10.282	20.545	-185.13	10.856	2.7452	190.12	-477.66	1092.7	9.7527	556.88	1141.1	55.351	65.545	0	1	1.2473	-4.5818	-26.254	-22.495	14.224	4.7582	12.922	8.2166	15.471	0.17634	-13.332	-14.278	1051.3
15.32	1533	78	NaN	4.3438	10.269	20.568	-185.16	11.032	2.5661	190.1	-477.69	1092.7	8.8107	556.4	1141.2	53.738	65.491	0	1	1.3918	-4.4385	-26.257	-22.498	14.287	4.7829	12.916	8.385	15.679	0.34435	-13.342	-14.113	1051
15.33	1534	78	NaN	4.3698	10.247	20.579	-185.17	11.243	2.495	190.15	-477.68	1092.5	7.95	555.91	1141.2	54.341	65.271	0	1	1.5123	-4.3191	-26.264	-22.505	14.367	4.8258	12.9	8.5901	15.879	0.50667	-13.364	-13.915	1050.7
15.34	1535	78	NaN	4.41	10.217	20.612	-185.14	11.439	2.4349	190.17	-477.64	1092.4	7.0897	555.52	1141.1	54.12	63.388	0	1	1.5853	-4.2468	-26.271	-22.512	14.459	4.9074	12.875	8.7814	16.044	0.66067	-13.396	-13.73	1050.4
15.35	1536	78	NaN	4.4654	10.188	20.657	-185.12	11.629	2.4612	190.15	-477.54	1092.3	6.5526	555.18	1141	52.218	58.837	0	1	1.6179	-4.2144	-26.278	-22.519	14.546	4.9562	12.848	8.9687	16.164	0.74176	-13.43	-13.55	1050.1
15.36	1537	78	NaN	4.53	10.162	20.694	-185.14	11.812	2.4813	190.13	-477.4	1092.1	6.137	554.84	1140.8	53.656	58.056	0	1	1.8855	-3.9492	-26.29	-22.531	14.637	4.9619	12.823	9.1507	16.522	1.0127	-13.466	-13.38	1049.6
15.37	1538	78	NaN	4.5835	10.124	20.703	-185.12	11.947	1.9705	190.15	-477.28	1091.9	4.3526	554.46	1140.8	54.39	63.742	0	1	2.1587	-3.6784	-26.302	-22.543	14.792	5.09	12.796	9.2749	16.951	1.4116	-13.506	-13.268	1049.5
15.38	1539	78	NaN	4.6906	10.062	20.75	-185.14	12.066	2.3609	190.09	-476.98	1091.6	5.0149	554.26	1140.6	54.15	66.597	0	1	2.4318	-3.4076	-26.314	-22.555	14.865	5.032	12.74	9.388	17.297	1.6244	-13.573	-13.167	1048.9
15.39	1540	78	NaN	4.744	10.025	20.777	-185.15	12.116	2.4439	190.05	-476.81	1091.4	5.0283	554.12	1140.5	56.321	65.823	0	1	2.5898	-3.2511	-26.323	-22.564	14.919	5.0291	12.707	9.4334	17.508	1.778	-13.616	-13.131	1048.5
15.4	1541	78	NaN	4.8219	9.951	20.819	-185.12	12.17	2.3313	189.99	-476.52	1091.2	4.3918	553.84	1140.4	54.77	68.359	0	1	2.6264	-3.2148	-26.33	-22.571	15.033	5.0892	12.645	9.4758	17.659	1.8744	-13.685	-13.095	1048.1
15.41	1542	78	NaN	4.9455	9.827	20.895	-185.11	12.227	2.2086	189.88	-476.05	1090.8	3.6332	553.39	1140.3	54.391	72.106	0	1	2.2929	-3.5453	-26.339	-22.58	15.201	5.1415	12.54	9.5145	17.494	1.5962	-13.799	-13.065	1047.3
15.42	1543	78	NaN	5.0816	9.688	20.997	-185.18	12.228	2.2331	189.72	-475.45	1090.3	3.4404	552.93	1140.1	55.475	74.012	0	1	2.1465	-3.6905	-26.347	-22.588	15.349	5.0897	12.417	9.4995	17.495	1.3993	-13.931	-13.089	1046.3
15.43	1544	78	NaN	5.178	9.5923	21.069	-185.18	12.189	2.1829	189.61	-474.96	1090	3.0413	552.63	1140.1	56.122	73.396	0	1	2.3388	-3.4998	-26.356	-22.597	15.469	5.1059	12.337	9.4437	17.807	1.6061	-14.019	-13.153	1045.6
15.44	1545	78	NaN	5.3203	9.4408	21.184	-185.19	12.122	2.1411	189.43	-474.18	1089.5	2.509	552.13	1140	56.933	73.786	0	1	2.5311	-3.3092	-26.365	-22.606	15.643	5.1339	12.212	9.3507	18.174	1.8247	-14.153	-13.255	1044.4
15.45	1546	78	NaN	5.4353	9.3208	21.26	-185.17	12.103	2.0969	189.34	-473.45	1089	2.0088	551.65	1139.9	57.17	74.549	0	1	2.7235	-3.1185	-26.374	-22.615	15.792	5.1839	12.119	9.3051	18.515	2.0653	-14.255	-13.31	1043.3
15.46	1547	78	NaN	5.5255	9.2246	21.326	-185.15	12.128	2.0537	189.27	-472.74	1088.5	1.5429	551.16	1139.8	57.563	74.035	0	1	2.9158	-2.9279	-26.382	-22.623	15.915	5.2421	12.048	9.3046	18.831	2.3142	-14.335	-13.319	1042.2
15.47	1548	78	NaN	5.6165	9.1224	21.438	-185.13	12.18	2.0063	189.11	-471.89	1088	1.0012	550.57	1139.8	58.719	73.441	0	1	3.1081	-2.7372	-26.391	-22.632	16.041	5.297	11.971	9.3312	19.149	2.5597	-14.42	-13.301	1040.9
15.48	1549	78	NaN	5.737	8.997	21.652	-185.12	12.281	1.917	188.75	-470.5	1087.5	0.10272	549.66	1139.8	58.501	73.035	0	1	3.3004	-2.5466	-26.4	-22.641	16.214	5.3602	11.883	9.3952	19.514	2.8136	-14.517	-13.246	1038.8
15.49	1550	78	NaN	5.8006	8.9022	21.72	-185.08	12.334	1.9731	188.73	-469.52	1086.9	-0.25107	549.14	1139.7	56.168	73.19	0	1	3.7478	-2.1031	-26.395	-22.636	16.311	5.4322	11.818	9.4182	20.058	3.3291	-14.577	-13.218	1037.4
15.5	1551	78	NaN	5.8519	8.7955	21.826	-185.1	12.389	2.0558	188.62	-468.52	1086.5	-0.4196	548.66	1139.6	61.427	72.988	1	1	4.1727	-1.682	-26.389	-22.63	16.38	5.43	11.736	9.4485	20.553	3.7481	-14.653	-13.182	1036
15.51	1552	78	NaN	5.9155	8.6601	22.028	-185.11	12.482	2.071	188.33	-467.15	1086	-0.9476	548.05	1139.6	66.633	71.885	1	1	4.2746	-1.5809	-26.392	-22.633	16.476	5.4486	11.63	9.5123	20.751	3.8677	-14.762	-13.121	1034.1
15.52	1553	78	NaN	5.9904	8.5053	22.289	-185.14	12.612	2.0788	187.95	-465.4	1085.6	-1.6795	547.31	1139.6	68.213	71.429	1	1	4.3155	-1.5404	-26.394	-22.635	16.596	5.471	11.51	9.6075	20.912	3.9306	-14.884	-13.028	1031.7
15.53	1554	78	NaN	6.0519	8.3625	22.501	-185.25	12.742	2.2248	187.73	-463.58	1085	-1.9542	546.57	1139.6	68.279	70.101	1	1	4.3297	-1.5263	-26.395	-22.636	16.687	5.3899	11.399	9.7056	21.017	3.8635	-14.995	-12.93	1029.3
15.54	1555	78	NaN	6.0765	8.27	22.641	-185.27	12.83	1.8752	187.51	-462.31	1084.7	-3.4147	545.97	1139.5	70.853	68.692	1	1	4.3675	-1.4888	-26.391	-22.632	16.799	5.4495	11.328	9.7726	21.167	3.9607	-15.063	-12.859	1027.7
15.55	1556	78	NaN	6.1086	8.1911	22.819	-185.31	12.948	1.8075	187.15	-460.95	1084.6	-4.1297	545.4	1139.6	71.269	66.501	1	1	4.3995	-1.4571	-26.387	-22.628	16.871	5.4545	11.267	9.8719	21.27	3.9974	-15.12	-12.756	1025.8
15.56	1557	78	NaN	6.1781	8.0918	23.294	-185.35	13.042	1.8094	185.86	-459.49	1084.9	-4.6293	544.9	1139.7	71.023	64.114	1	1	4.4032	-1.4535	-26.381	-22.622	16.917	5.388	11.16	9.9737	21.32	3.9345	-15.221	-12.648	1023.8
15.57	1558	78	NaN	6.2372	7.9649	23.748	-185.4	13.134	1.9344	184.51	-457.77	1085.2	-4.9248	544.35	1139.8	72.262	62.42	1	1	4.3588	-1.4974	-26.374	-22.615	16.941	5.3038	11.032	10.067	21.3	3.8064	-15.342	-12.548	1021.3
15.58	1559	78	NaN	6.2391	7.8299	23.858	-185.46	13.233	2.1478	183.99	-455.81	1085	-5.1506	543.66	1140.1	69.002	58.675	1	1	4.3051	-1.5507	-26.366	-22.607	16.955	5.2589	10.93	10.133	21.26	3.7082	-15.436	-12.473	1018.7
15.59	1560	78	NaN	6.226	7.7602	23.913	-185.54	13.226	1.8541	183.55	-454.36	1084.9	-6.3782	543.11	1140.2	68.582	57.464	1	1	4.4977	-1.3598	-26.349	-22.59	17.007	5.2383	10.877	10.11	21.505	3.8785	-15.472	-12.48	1016.9
15.6	1561	78	NaN	6.2236	7.7024	23.926	-185.66	13.215	1.9987	183.11	-452.79	1084.8	-6.3616	542.6	1140.2	69.184	55.547	1	1	4.3622	-1.4941	-26.336	-22.577	17.001	5.122	10.835	10.082	21.363	3.6279	-15.501	-12.495	1014.8
15.61	1562	78	NaN	6.2134	7.6377	23.889	-185.78	13.159	2.0441	182.56	-450.58	1084.6	-6.8437	541.9	1140.5	70.742	54.872	1	1	3.9134	-1.939	-26.328	-22.569	17.018	5.028	10.805	9.9916	20.931	3.0889	-15.523	-12.577	1011.9
15.62	1563	78	NaN	6.1886	7.5741	23.871	-185.87	13.069	2.0662	181.96	-448.49	1084.4	-7.3407	541.27	1140.8	75.103	54.757	1	1	3.866	-1.986	-26.319	-22.56	17.016	4.9539	10.776	9.8674	20.882	2.9679	-15.543	-12.692	1009.3
15.63	1564	78	NaN	6.1457	7.5225	23.882	-185.95	12.963	2.1077	181.37	-446.8	1084.2	-7.628	540.76	1141	76.946	57.276	1	1	3.832	-2.0197	-26.309	-22.55	16.98	4.8872	10.753	9.7324	20.812	2.8675	-15.556	-12.818	1007.1
15.64	1565	78	NaN	6.0855	7.4929	23.864	-186.03	12.857	2.1247	180.87	-445.04	1084	-7.9691	540.19	1141.2	80.476	58.183	1	1	3.4429	-2.4054	-26.288	-22.529	16.936	4.8168	10.758	9.592	20.379	2.4115	-15.53	-12.937	1004.8
15.65	1566	78	NaN	6.0342	7.466	23.87	-186.08	12.75	2.3309	180.24	-443.18	1083.8	-7.8926	539.8	1141.6	80.596	59.542	1	1	3.0538	-2.791	-26.267	-22.508	16.869	4.7503	10.774	9.4423	19.923	1.9593	-15.494	-13.066	1002.5
15.66	1567	78	NaN	5.9009	7.4266	23.848	-186.15	12.569	2.4154	179.51	-440.6	1083.3	-8.1871	539.11	1141.9	80.515	60.835	1	1	2.6648	-3.1767	-26.247	-22.488	16.747	4.6943	10.789	9.2068	19.411	1.5176	-15.458	-13.281	999.24
15.67	1568	78	NaN	5.7474	7.379	23.889	-186.23	12.419	2.4165	178.57	-437.74	1082.9	-8.7076	538.22	1142.2	80.526	60.402	1	1	2.8087	-3.0341	-26.237	-22.478	16.61	4.6283	10.797	9.0011	19.418	1.5942	-15.439	-13.477	995.54
15.68	1569	78	NaN	5.592	7.3281	23.944	-186.32	12.305	2.4064	177.53	-434.76	1082.4	-9.258	537.29	1142.5	79.147	60.451	1	1	2.8058	-3.0369	-26.223	-22.464	16.47	4.5598	10.805	8.8282	19.275	1.5229	-15.417	-13.636	991.66
15.69	1570	78	NaN	5.4418	7.2758	23.931	-186.39	12.208	2.4511	176.65	-431.83	1081.7	-9.6253	536.43	1142.7	78.879	58.489	1	1	2.4499	-3.3897	-26.2	-22.441	16.331	4.4982	10.813	8.6703	18.781	1.1086	-15.387	-13.771	987.89
15.7	1571	78	NaN	5.3328	7.2091	23.873	-186.47	12.198	2.5392	176.13	-429.82	1081.3	-9.6005	535.69	1142.8	80.437	60.051	1	1	2.3884	-3.4507	-26.181	-22.422	16.222	4.4148	10.789	8.6189	18.61	0.96413	-15.392	-13.803	985.13
15.71	1572	78	NaN	5.2199	7.1656	23.855	-186.52	12.186	2.484	175.49	-427.66	1080.8	-10.024	534.96	1142.9	81.319	60.725	1	1	2.4001	-3.439	-26.163	-22.404	16.128	4.3892	10.788	8.5635	18.528	0.95019	-15.374	-13.84	982.3
15.72	1573	78	NaN	5.1077	7.1117	23.842	-186.54	12.17	2.4415	174.84	-425.49	1080.4	-10.414	534.23	1143	80.766	60.143	1	1	2.3075	-3.5309	-26.143	-22.384	16.033	4.3816	10.774	8.5071	18.341	0.85067	-15.369	-13.877	979.43
15.73	1574	78	NaN	4.9698	7.0105	23.836	-186.59	12.14	2.4411	174	-422.85	1079.9	-10.717	533.3	1143.1	73.007	56.088	1	1	2.1322	-3.7047	-26.122	-22.363	15.904	4.3472	10.719	8.4312	18.036	0.64251	-15.403	-13.932	975.87
15.74	1575	78	NaN	4.8251	6.8925	23.816	-186.65	12.102	2.4635	173.16	-420.18	1079.5	-10.934	532.32	1143.1	58.792	52.72	1	1	1.8022	-4.0318	-26.098	-22.339	15.764	4.2903	10.647	8.3469	17.566	0.25847	-15.45	-13.992	972.22
15.75	1576	78	NaN	4.7464	6.866	23.72	-186.68	12.083	2.4433	173.06	-419.01	1079.1	-11.097	531.91	1143.1	58.108	52.048	1	1	1.7236	-4.1097	-26.079	-22.32	15.707	4.2794	10.647	8.3024	17.43	0.16972	-15.433	-14.018	970.7
15.76	1577	78	NaN	4.4039	6.7199	23.205	-186.73	12.04	2.1687	173.19	-414.73	1077.7	-12.272	530.18	1143.3	56.855	50.879	1	1	1.7075	-4.1256	-26.062	-22.303	15.508	4.3747	10.616	8.1439	17.216	0.24912	-15.446	-14.159	965.16
15.77	1578	78	NaN	4.2116	6.5888	23.094	-186.77	11.945	2.1931	172.71	-412.23	1077.1	-12.454	529.26	1143.2	60.404	51.44	1	1	1.6124	-4.2199	-26.044	-22.285	15.338	4.3608	10.526	8.0082	16.95	0.14089	-15.518	-14.276	961.79
15.78	1579	78	NaN	4.0619	6.4655	23.065	-186.81	11.851	2.2263	172.16	-410.2	1076.8	-12.558	528.5	1143.1	63.377	51.562	1	1	1.5373	-4.2943	-26.034	-22.275	15.195	4.3268	10.426	7.8897	16.732	0.032515	-15.607	-14.385	958.99
15.79	1580	78	NaN	3.9272	6.3435	23.04	-186.86	11.781	2.2192	171.61	-408.22	1076.6	-12.762	527.67	1143	66.432	52.86	1	1	1.4732	-4.3579	-26.028	-22.269	15.072	4.2895	10.327	7.7974	16.545	-0.06837	-15.701	-14.472	956.19
15.8	1581	78	NaN	3.8132	6.2234	23.043	-186.91	11.735	2.2348	170.93	-406.28	1076.3	-12.902	526.81	1142.8	67.984	51.967	1	1	1.4077	-4.4228	-26.024	-22.265	14.959	4.2369	10.223	7.7359	16.366	-0.18591	-15.801	-14.529	953.34
15.81	1582	78	NaN	3.6896	6.139	22.968	-186.95	11.671	2.269	170.48	-404.38	1076	-13.008	525.98	1142.7	68.853	52.213	1	1	1.3549	-4.4752	-26.02	-22.261	14.847	4.2024	10.157	7.6524	16.201	-0.27277	-15.862	-14.608	950.62
15.82	1583	78	NaN	3.5408	6.055	22.929	-187.03	11.656	2.2498	169.66	-401.68	1075.7	-13.346	524.56	1142.4	70.679	54.181	1	1	1.3731	-4.4571	-26.018	-22.259	14.717	4.1423	10.095	7.6166	16.09	-0.31473	-15.923	-14.643	946.5
15.83	1584	78	NaN	3.399	5.9643	22.909	-187.11	11.646	2.2351	168.78	-399.05	1075.4	-13.73	523.07	1142	71.232	53.647	1	1	1.4002	-4.4303	-26.018	-22.259	14.595	4.0868	10.017	7.594	15.995	-0.34345	-16.002	-14.665	942.36
15.84	1585	78	NaN	3.2843	5.8977	22.888	-187.17	11.643	2.2539	168.07	-396.92	1075.2	-14.003	521.76	1141.7	73.219	54.151	1	1	1.4393	-4.3915	-26.019	-22.26	14.495	4.0419	9.9551	7.5858	15.934	-0.34959	-16.064	-14.674	938.9
15.85	1586	78	NaN	3.1894	5.8604	22.844	-187.22	11.655	2.2862	167.54	-395.14	1075	-14.205	520.55	1141.3	76.061	57.023	1	1	1.6108	-4.2215	-26.019	-22.26	14.415	4.0092	9.92	7.5954	16.026	-0.21229	-16.099	-14.664	935.9
15.86	1587	78	NaN	3.0691	5.8104	22.752	-187.28	11.684	2.2464	166.93	-392.84	1074.8	-14.668	518.85	1140.8	76.815	56.833	1	1	1.7525	-4.081	-26.019	-22.26	14.334	3.99	9.8729	7.6215	16.087	-0.090996	-16.146	-14.639	931.95
15.87	1588	78	NaN	2.9882	5.7575	22.666	-187.34	11.696	2.2604	166.71	-391.52	1074.6	-14.856	517.63	1140.4	77.192	56.612	1	1	1.8634	-3.9711	-26.021	-22.262	14.282	3.9495	9.8191	7.6343	16.146	-0.021571	-16.202	-14.627	929.44
15.88	1589	78	NaN	2.9314	5.7181	22.612	-187.38	11.685	2.2537	166.59	-390.75	1074.5	-15.017	516.91	1140.2	77.361	57.727	1	1	1.9795	-3.856	-26.023	-22.264	14.246	3.9371	9.7774	7.626	16.226	0.081131	-16.245	-14.638	927.98
15.89	1590	78	NaN	2.8625	5.6707	22.578	-187.46	11.65	2.2786	166.31	-389.43	1074.3	-15.183	515.66	1139.7	77.251	57.776	1	1	2.0999	-3.7366	-26.025	-22.266	14.201	3.8752	9.7201	7.6005	16.301	0.13857	-16.304	-14.665	925.42
15.9	1591	78	NaN	2.7811	5.6245	22.577	-187.6	11.609	2.3346	165.87	-387.59	1074.2	-15.377	513.83	1138.9	77.509	56.833	1	1	2.1624	-3.6747	-26.027	-22.268	14.15	3.7735	9.6529	7.5807	16.312	0.09879	-16.374	-14.688	921.73
15.91	1592	78	NaN	2.71	5.6029	22.625	-187.72	11.596	2.3838	165.47	-385.93	1074.1	-15.612	511.93	1138.1	77.733	57.845	1	1	2.2356	-3.6021	-26.03	-22.271	14.113	3.6876	9.6021	7.5968	16.348	0.085453	-16.428	-14.675	918.18
15.92	1593	78	NaN	2.6762	5.6057	22.653	-187.82	11.652	2.3626	165.28	-384.8	1074	-15.92	510.39	1137.6	77.469	57.923	1	1	2.3235	-3.515	-26.034	-22.275	14.119	3.6207	9.5913	7.6659	16.442	0.10568	-16.443	-14.609	915.56
15.93	1594	78	NaN	2.6251	5.6157	22.72	-187.93	11.633	2.5734	165.03	-383.3	1073.8	-15.883	508.33	1136.6	77.501	57.041	1	1	2.366	-3.4729	-26.038	-22.279	14.095	3.5386	9.562	7.6868	16.461	0.065709	-16.476	-14.592	911.96
15.94	1595	78	NaN	2.5714	5.6177	22.776	-188.04	11.619	2.735	164.87	-382.19	1073.8	-15.907	506.57	1135.8	77.415	59.715	1	1	2.4174	-3.4219	-26.041	-22.282	14.069	3.461	9.5314	7.7057	16.487	0.039119	-16.51	-14.577	909.07
15.95	1596	78	NaN	2.5253	5.6147	22.804	-188.12	11.607	2.8223	164.82	-381.5	1073.7	-15.983	505.34	1135.3	76.629	55.324	1	1	2.4982	-3.3418	-26.044	-22.285	14.048	3.3981	9.5064	7.7151	16.546	0.056234	-16.538	-14.57	907.18
15.96	1597	78	NaN	2.4768	5.6039	22.809	-188.23	11.579	2.9205	164.85	-380.86	1073.6	-16.056	504.02	1134.7	75.789	65.78	1	1	2.5522	-3.2883	-26.047	-22.288	14.031	3.3237	9.4699	7.7135	16.583	0.035359	-16.577	-14.574	905.25
15.97	1598	78	NaN	2.3805	5.5654	22.832	-188.48	11.529	3.2211	164.98	-379.36	1073.5	-16.149	500.65	1133.1	74.731	69.95	1	1	2.5153	-3.3248	-26.05	-22.291	14.011	3.1504	9.3641	7.7303	16.526	-0.1744	-16.686	-14.56	900.44
15.98	1599	78	NaN	2.3171	5.5526	22.868	-188.69	11.511	3.4676	165.08	-378.32	1073.3	-16.263	497.77	1131.8	73.53	71.311	1	1	2.5126	-3.3276	-26.052	-22.293	14.012	3.0051	9.2943	7.7688	16.524	-0.3225	-16.758	-14.525	896.57
15.99	1600	78	NaN	2.2932	5.5394	22.9	-188.76	11.466	3.5783	165.09	-377.84	1073.2	-16.399	496.39	1131.1	71.855	73.147	1	1	2.512	-3.3281	-26.055	-22.296	14.021	2.9632	9.2495	7.7556	16.533	-0.36492	-16.806	-14.541	894.75
16	1601	78	NaN	2.2727	5.5229	22.951	-188.87	11.416	3.7801	165.09	-377.22	1073.1	-16.497	494.33	1130.1	71.454	71.302	1	1	2.5011	-3.339	-26.058	-22.299	14.042	2.9019	9.1886	7.7505	16.543	-0.43709	-16.869	-14.549	892.09
16.01	1602	78	NaN	2.2414	5.4969	23.005	-189.03	11.335	4.0991	165.13	-376.37	1072.9	-16.622	491.26	1128.7	70.586	66.749	1	1	2.4848	-3.3551	-26.061	-22.302	14.073	2.7992	9.0978	7.7341	16.557	-0.5559	-16.963	-14.568	888.22
16.02	1603	78	NaN	2.204	5.4555	23.023	-189.19	11.18	4.4217	165.23	-375.68	1072.6	-16.872	488.32	1127.1	71.301	63.094	1	1	2.4677	-3.3721	-26.064	-22.305	14.106	2.71	8.9897	7.646	16.574	-0.66209	-17.074	-14.659	884.67
16.03	1604	78	NaN	2.1702	5.4186	23.017	-189.27	11.056	4.7546	165.32	-375.31	1072.3	-16.884	486.31	1126	71.55	60.176	1	1	2.456	-3.3836	-26.067	-22.308	14.11	2.6742	8.9056	7.5696	16.566	-0.70948	-17.161	-14.738	882.3
16.04	1605	78	NaN	2.1337	5.3675	23.04	-189.36	10.922	5.1065	165.34	-375	1072.1	-16.913	484.29	1124.9	72.658	58.974	1	1	2.4437	-3.3959	-26.07	-22.311	14.108	2.6161	8.8026	7.4865	16.552	-0.77977	-17.267	-14.824	879.98
16.05	1606	78	NaN	2.0907	5.32	23.05	-189.41	10.86	5.484	165.37	-374.72	1071.9	-16.921	482.1	1123.7	73.806	58.193	1	1	2.429	-3.4104	-26.072	-22.313	14.101	2.6034	8.7083	7.4719	16.531	-0.807	-17.364	-14.841	877.53
16.06	1607	78	NaN	2.0141	5.2904	22.891	-189.43	10.863	5.8457	165.9	-374.47	1071.3	-17.022	479.8	1122.6	74.303	57.026	1	1	2.3772	-3.4618	-26.076	-22.317	14.1	2.6599	8.6511	7.5021	16.477	-0.80189	-17.424	-14.815	875.13
16.07	1608	78	NaN	1.9123	5.2764	22.581	-189.43	10.899	6.1742	166.87	-374.25	1070.5	-17.261	477.45	1121.5	74.937	57.735	1	1	2.4703	-3.3694	-26.077	-22.318	14.112	2.7739	8.6245	7.5514	16.582	-0.59551	-17.453	-14.767	872.86
16.08	1609	78	NaN	1.8839	5.2407	22.601	-189.37	10.953	6.5338	166.9	-374.03	1070.2	-17.455	475.08	1120.3	75.527	56.595	1	1	3.6952	-2.1553	-26.061	-22.302	14.133	2.8811	8.5439	7.6499	17.828	0.72574	-17.517	-14.652	870.34
16.09	1610	78	NaN	1.8291	5.151	22.657	-189.25	11.085	7.3183	167.02	-373.74	1069.5	-17.674	470.72	1118	74.813	57.576	1	1	4.1799	-1.6748	-26.055	-22.296	14.166	3.0849	8.3634	7.8723	18.346	1.4102	-17.691	-14.424	865.78
16.1	1611	78	NaN	1.7908	5.0878	22.717	-189.17	11.216	7.81	167.07	-373.6	1069.1	-17.832	467.9	1116.5	74.002	57.378	1	1	4.1259	-1.7284	-26.057	-22.298	14.183	3.2233	8.2354	8.0687	18.309	1.495	-17.821	-14.229	862.88
16.11	1612	78	NaN	1.7642	5.0346	22.763	-189.11	11.371	8.2032	167.13	-373.53	1068.8	-17.902	465.65	1115.2	73.028	56.946	1	1	4.0996	-1.7544	-26.058	-22.299	14.198	3.3243	8.1269	8.2788	18.298	1.5699	-17.931	-14.02	860.59
16.12	1613	78	NaN	1.7434	4.9666	22.796	-189.07	11.57	8.6431	167.25	-373.48	1068.5	-17.973	463.12	1113.8	72.433	57.812	1	1	4.0746	-1.7792	-26.059	-22.3	14.227	3.4177	7.9952	8.5417	18.302	1.6386	-18.064	-13.759	858.05
16.13	1614	78	NaN	1.7254	4.8653	22.828	-189.04	11.818	9.1607	167.41	-373.48	1068	-18.199	459.93	1112	71.675	56.616	1	1	4.0637	-1.79	-26.062	-22.303	14.281	3.5186	7.812	8.8709	18.344	1.7287	-18.25	-13.432	854.96
16.14	1615	78	NaN	1.7258	4.7931	22.832	-189.05	12.008	9.4871	167.55	-373.51	1067.8	-18.42	457.68	1110.9	70.933	52.823	1	1	4.0013	-1.8518	-26.064	-22.305	14.337	3.5588	7.6901	9.1109	18.339	1.707	-18.374	-13.194	852.83
16.15	1616	78	NaN	1.7252	4.7083	22.85	-189.09	12.133	9.8479	167.63	-373.63	1067.7	-18.479	455.67	1109.9	70.747	55.732	1	1	3.8912	-1.961	-26.064	-22.305	14.374	3.5599	7.5562	9.2847	18.265	1.5988	-18.508	-13.02	850.98
16.16	1617	78	NaN	1.7491	4.5925	22.862	-189.14	12.296	10.289	167.73	-373.86	1067.5	-18.567	452.96	1108.8	69.715	58.234	1	1	3.8172	-2.0343	-26.067	-22.308	14.447	3.5594	7.3841	9.5039	18.264	1.525	-18.683	-12.804	848.56
16.17	1618	78	NaN	1.7936	4.4779	22.859	-189.22	12.428	10.738	167.83	-374.2	1067.5	-18.712	449.91	1107.7	68.798	53.891	1	1	3.6987	-2.1518	-26.069	-22.31	14.548	3.5365	7.2082	9.6975	18.247	1.3847	-18.861	-12.612	845.92
16.18	1619	78	NaN	1.8447	4.4	22.843	-189.32	12.457	11.095	167.89	-374.58	1067.5	-18.905	447.23	1106.8	66.505	56.13	1	1	3.5164	-2.3325	-26.071	-22.312	14.65	3.4833	7.0716	9.785	18.167	1.1508	-18.999	-12.527	843.69
16.19	1620	78	NaN	1.8874	4.3593	22.825	-189.37	12.441	11.277	167.91	-374.95	1067.6	-19.188	445.34	1106.3	66.481	64.169	1	1	3.4053	-2.4427	-26.074	-22.315	14.736	3.4738	6.9894	9.8106	18.141	1.0311	-19.084	-12.504	842.24
16.2	1621	78	NaN	1.9255	4.3523	22.769	-189.49	12.395	11.474	168	-375.32	1067.8	-19.34	443.59	1105.8	66.842	72.795	1	1	3.3056	-2.5414	-26.077	-22.318	14.811	3.3918	6.9425	9.8044	18.117	0.85033	-19.134	-12.514	840.92
16.21	1622	78	NaN	1.9578	4.3516	22.704	-189.58	12.33	11.681	168.1	-375.75	1067.9	-19.42	441.86	1105.3	65.555	76.383	1	1	3.2274	-2.619	-26.08	-22.321	14.875	3.3393	6.9015	9.7801	18.102	0.7203	-19.178	-12.541	839.68
16.22	1623	78	NaN	1.9945	4.3702	22.634	-189.71	12.264	11.944	168.18	-376.34	1068.1	-19.476	439.74	1104.7	62.141	77.448	1	1	3.0779	-2.7672	-26.082	-22.323	14.944	3.24	6.8693	9.7648	18.022	0.47284	-19.213	-12.558	838.18
16.23	1624	78	NaN	2.0329	4.4163	22.564	-189.9	12.206	12.231	168.22	-377.08	1068.5	-19.6	437.2	1104.1	62.363	78.418	1	1	2.8032	-3.0394	-26.084	-22.325	15.021	3.0869	6.8537	9.769	17.825	0.047493	-19.23	-12.556	836.42
16.24	1625	78	NaN	2.0578	4.4875	22.505	-190.08	12.156	12.44	168.19	-377.84	1068.9	-19.901	434.71	1103.5	60.223	78.357	1	1	2.5509	-3.2896	-26.086	-22.327	15.091	2.9513	6.8628	9.7806	17.642	-0.33835	-19.223	-12.546	834.76
16.25	1626	78	NaN	2.0687	4.5449	22.467	-190.24	12.069	12.573	168.16	-378.37	1069.1	-20.216	433.21	1103	61.46	78.008	1	1	2.3088	-3.5296	-26.087	-22.328	15.136	2.8311	6.8777	9.7358	17.445	-0.69851	-19.21	-12.593	833.85
16.26	1627	78	NaN	2.0817	4.5812	22.446	-190.39	11.964	12.746	168.07	-378.96	1069.3	-20.472	431.75	1102.6	61.287	75.068	1	1	2.0818	-3.7546	-26.087	-22.328	15.174	2.707	6.8682	9.6767	17.256	-1.0476	-19.219	-12.652	833.01
16.27	1628	78	NaN	2.0824	4.6067	22.427	-190.56	11.864	12.989	167.98	-379.57	1069.6	-20.569	430.33	1102.2	60.533	71.777	1	1	1.9081	-3.9267	-26.087	-22.328	15.187	2.5475	6.8491	9.622	17.096	-1.3792	-19.238	-12.706	832.2
16.28	1629	78	NaN	2.0622	4.6315	22.391	-190.75	11.756	13.291	167.91	-380.32	1069.8	-20.717	428.67	1101.6	63.122	72.797	1	1	1.7563	-4.0773	-26.087	-22.328	15.187	2.3739	6.8244	9.5635	16.943	-1.7034	-19.263	-12.765	831.3
16.29	1630	78	NaN	2.0245	4.6591	22.338	-190.94	11.64	13.609	167.85	-381.25	1070.1	-21.068	426.71	1101	63.379	72.559	1	1	1.4966	-4.3347	-26.087	-22.328	15.185	2.2207	6.7954	9.5041	16.682	-2.114	-19.292	-12.824	830.32
16.3	1631	78	NaN	2.0046	4.6691	22.329	-191.07	11.615	13.853	167.72	-381.9	1070.2	-21.185	425.37	1100.6	64.453	73.516	1	1	1.2324	-4.5966	-26.087	-22.328	15.175	2.1006	6.7644	9.5198	16.408	-2.496	-19.322	-12.808	829.63
16.31	1632	78	NaN	1.9769	4.6933	22.307	-191.15	11.658	14.041	167.63	-382.53	1070.4	-21.455	423.85	1100	64.354	72.758	1	1	1.0716	-4.756	-26.086	-22.327	15.174	2.0482	6.7443	9.6068	16.245	-2.7078	-19.341	-12.72	828.78
16.32	1633	78	NaN	1.9723	4.7532	22.267	-191.3	11.688	14.354	167.48	-383.5	1070.5	-21.857	421.62	1099.1	65.135	72.957	1	1	0.91817	-4.9081	-26.084	-22.325	15.206	1.9339	6.7334	9.7075	16.124	-2.9742	-19.35	-12.617	827.58
16.33	1634	78	NaN	1.9798	4.8058	22.233	-191.47	11.699	14.585	167.3	-384.53	1070.6	-22.538	419.45	1098.1	65.493	72.294	1	1	0.73259	-5.092	-26.081	-22.322	15.266	1.8189	6.7084	9.7962	15.998	-3.2731	-19.373	-12.526	826.54
16.34	1635	78	NaN	1.9909	4.8318	22.218	-191.59	11.706	14.667	167.15	-385.38	1070.7	-23.369	417.83	1097.2	64.944	77.805	1	1	0.25025	-5.5702	-26.078	-22.319	15.335	1.7506	6.669	9.8683	15.585	-3.8195	-19.409	-12.451	825.92
16.35	1636	78	NaN	2.006	4.8501	22.211	-191.65	11.736	14.74	167.03	-385.99	1070.8	-23.907	416.73	1096.6	66.589	78.852	1	1	-0.048669	-5.8665	-26.075	-22.316	15.386	1.729	6.6434	9.943	15.337	-4.1375	-19.432	-12.373	825.52
16.36	1637	78	NaN	2.0253	4.8752	22.223	-191.79	11.798	14.877	166.88	-386.61	1070.9	-24.362	415.63	1096	66.115	78.774	1	1	-0.20064	-6.0171	-26.073	-22.314	15.434	1.6151	6.6207	10.053	15.233	-4.402	-19.452	-12.261	825.1
16.37	1638	78	NaN	2.074	4.9158	22.212	-191.85	11.931	15.138	166.77	-387.42	1071	-24.839	414.09	1095.2	66.509	78.918	1	1	-0.35495	-6.1701	-26.068	-22.309	15.519	1.5966	6.603	10.244	15.164	-4.5735	-19.465	-12.066	824.45
16.38	1639	78	NaN	2.1266	4.9617	22.198	-191.89	12.083	15.348	166.68	-388.28	1071	-25.564	412.47	1094.4	65.477	78.443	1	1	-0.51117	-6.3249	-26.063	-22.304	15.627	1.6058	6.5909	10.454	15.116	-4.7192	-19.472	-11.85	823.83
16.39	1640	78	NaN	2.1747	4.9986	22.19	-191.94	12.197	15.518	166.61	-389.03	1071	-26.254	411.14	1093.7	65.484	77.974	1	1	-0.67618	-6.4885	-26.059	-22.3	15.726	1.6078	6.5803	10.616	15.05	-4.8807	-19.478	-11.684	823.4
16.4	1641	78	NaN	2.2198	5.0172	22.193	-191.97	12.244	15.702	166.54	-389.61	1071	-26.601	410.27	1093.3	64.746	78.635	1	1	-0.74219	-6.5539	-26.055	-22.296	15.795	1.6037	6.5653	10.696	15.052	-4.9502	-19.49	-11.6	823.16
16.41	1642	78	NaN	2.2721	5.0324	22.198	-191.93	12.319	15.766	166.44	-390.17	1071.1	-27.171	409.18	1092.7	65.976	79.654	1	1	-0.70934	-6.5214	-26.052	-22.293	15.888	1.6844	6.54	10.811	15.178	-4.837	-19.512	-11.482	822.75
16.42	1643	78	NaN	2.3424	5.0384	22.194	-191.92	12.423	15.693	166.37	-390.98	1071.1	-28.424	407.54	1091.9	66.964	80.23	1	1	-0.67981	-6.4921	-26.049	-22.29	16.051	1.789	6.4863	10.975	15.371	-4.7031	-19.563	-11.315	822.2
16.43	1644	78	NaN	2.3996	5.0378	22.191	-191.9	12.529	15.672	166.28	-391.59	1071.1	-29.25	406.19	1091.2	67.32	80.95	1	1	-0.61823	-6.4311	-26.047	-22.288	16.171	1.8673	6.4431	11.124	15.552	-4.5637	-19.604	-11.164	821.64
16.44	1645	78	NaN	2.4517	5.0224	22.176	-191.88	12.619	15.734	166.18	-392.21	1071.1	-29.874	404.87	1090.7	68.116	81.611	1	1	-0.50812	-6.3219	-26.045	-22.286	16.27	1.9377	6.3909	11.251	15.762	-4.3842	-19.654	-11.036	821.06
16.45	1646	78	NaN	2.5019	4.9941	22.139	-191.87	12.684	15.901	166.09	-392.89	1071	-30.36	403.5	1090.1	68.763	81.941	1	1	-0.39963	-6.2144	-26.044	-22.285	16.359	1.99	6.328	11.35	15.959	-4.2244	-19.716	-10.935	820.48
16.46	1647	78	NaN	2.5404	4.9693	22.087	-191.9	12.73	16.203	166.07	-393.37	1071	-30.323	402.53	1089.8	68.334	81.855	1	1	-0.29319	-6.1089	-26.043	-22.284	16.402	1.9652	6.2866	11.413	16.109	-4.1436	-19.757	-10.872	819.98
16.47	1648	78	NaN	2.5736	4.9168	22.021	-191.97	12.664	16.098	166.01	-394.08	1070.9	-31.421	400.83	1089	67.543	81.598	1	1	-0.043796	-5.8616	-26.043	-22.284	16.522	1.9825	6.184	11.396	16.478	-3.8791	-19.859	-10.887	819.26
16.48	1649	78	NaN	2.5892	4.887	21.985	-192.02	12.559	16.135	165.93	-394.58	1070.9	-31.936	399.68	1088.4	67.206	81.497	1	1	0.18194	-5.6379	-26.042	-22.283	16.578	1.9698	6.118	11.328	16.76	-3.6681	-19.924	-10.955	818.73
16.49	1650	78	NaN	2.5993	4.8713	21.971	-192.07	12.463	16.242	165.84	-394.9	1070.8	-32.09	399.01	1088.1	66.486	80.872	1	1	0.32881	-5.4923	-26.041	-22.282	16.598	1.9263	6.0809	11.253	16.927	-3.566	-19.96	-11.029	818.39
16.5	1651	78	NaN	2.6083	4.8616	21.972	-192.13	12.321	16.31	165.68	-395.24	1070.9	-32.434	398.16	1087.7	66.102	80.751	1	1	0.48967	-5.3328	-26.04	-22.281	16.628	1.8914	6.0403	11.142	17.118	-3.4414	-20	-11.139	817.94
16.51	1652	78	NaN	2.6159	4.8539	21.981	-192.18	12.048	16.294	165.36	-395.86	1070.9	-33.395	396.43	1086.8	63.404	80.2	1	1	0.64466	-5.1792	-26.04	-22.281	16.699	1.8993	5.9649	10.937	17.344	-3.2799	-20.075	-11.344	816.99
16.52	1653	78	NaN	2.6213	4.86	21.988	-192.26	11.674	16.549	164.94	-396.64	1071.1	-33.895	394.31	1085.7	55.831	75.633	1	1	0.76979	-5.0552	-26.039	-22.28	16.732	1.8493	5.8901	10.644	17.502	-3.2058	-20.149	-11.636	815.7
16.53	1654	78	NaN	2.6079	4.8807	21.981	-192.3	11.458	16.734	164.72	-397.08	1071.2	-33.969	393.24	1085.2	55.17	73.456	1	1	0.8947	-4.9313	-26.038	-22.279	16.72	1.8166	5.8676	10.471	17.615	-3.1148	-20.171	-11.809	815.03
16.54	1655	78	NaN	2.599	4.9124	21.962	-192.32	11.229	16.824	164.55	-397.44	1071.3	-34.232	392.32	1084.6	54.903	66.045	1	1	1.0191	-4.808	-26.038	-22.279	16.727	1.8076	5.8543	10.287	17.746	-3.0004	-20.183	-11.992	814.5
16.55	1656	78	NaN	2.5862	4.9544	21.937	-192.36	10.993	16.875	164.4	-397.77	1071.3	-34.594	391.44	1084	52.849	55.887	1	1	1.3113	-4.5184	-26.036	-22.277	16.738	1.7909	5.848	10.099	18.049	-2.7275	-20.188	-12.178	814.01
16.56	1657	78	NaN	2.5658	5.0034	21.911	-192.41	10.769	16.911	164.26	-398.09	1071.5	-34.961	390.56	1083.4	52.752	59.409	1	1	1.6344	-4.198	-26.035	-22.276	16.743	1.7659	5.8481	9.9238	18.377	-2.4322	-20.187	-12.352	813.51
16.57	1658	78	NaN	2.5508	5.0505	21.878	-192.42	10.554	16.875	164.16	-398.42	1071.6	-35.444	389.62	1082.8	52.713	57.77	1	1	1.8381	-3.9961	-26.033	-22.274	16.764	1.7937	5.8458	9.7589	18.602	-2.2025	-20.187	-12.515	813
16.58	1659	78	NaN	2.5244	5.1346	21.861	-192.42	10.247	16.93	163.88	-398.88	1071.8	-35.819	388.39	1082.1	55.403	56.927	1	1	1.9919	-3.8437	-26.032	-22.273	16.758	1.8127	5.8624	9.5196	18.75	-2.031	-20.17	-12.754	812.27
16.59	1660	78	NaN	2.5062	5.1967	21.839	-192.48	10.053	16.988	163.72	-399.21	1072	-36.086	387.44	1081.6	53.795	57.23	1	1	2.1148	-3.7219	-26.033	-22.274	16.757	1.7747	5.8754	9.374	18.872	-1.9472	-20.157	-12.9	811.69
16.6	1661	78	NaN	2.4985	5.2551	21.815	-192.53	9.8077	17.04	163.53	-399.59	1072.2	-36.404	386.47	1081	51.844	58.627	1	1	2.22	-3.6176	-26.033	-22.274	16.769	1.7378	5.8774	9.1854	18.989	-1.8798	-20.156	-13.089	811.13
16.61	1662	78	NaN	2.4982	5.3043	21.797	-192.56	9.5348	17.056	163.31	-399.98	1072.4	-36.787	385.49	1080.3	52.797	54.996	1	1	2.3328	-3.5058	-26.034	-22.276	16.791	1.7289	5.866	8.9731	19.123	-1.777	-20.168	-13.302	810.6
16.62	1663	78	NaN	2.4995	5.3321	21.792	-192.57	9.3389	17.019	163.14	-400.29	1072.6	-37.153	384.64	1079.8	51.672	59.123	1	1	2.4931	-3.3469	-26.037	-22.278	16.814	1.7421	5.8454	8.8256	19.307	-1.6048	-20.192	-13.452	810.12
16.63	1664	78	NaN	2.5037	5.3807	21.778	-192.62	9.0496	17.083	162.93	-400.67	1072.8	-37.361	383.6	1079.2	53.951	70.271	1	1	2.6962	-3.1455	-26.04	-22.281	16.83	1.7091	5.8344	8.5959	19.526	-1.4364	-20.206	-13.685	809.47
16.64	1665	78	NaN	2.5156	5.3982	21.78	-192.62	8.9124	17.113	162.83	-400.8	1072.9	-37.434	383.17	1079	57.953	74.731	1	1	2.9303	-2.9135	-26.044	-22.285	16.845	1.7058	5.8271	8.4835	19.775	-1.2076	-20.216	-13.801	809.17
16.65	1666	78	NaN	2.5318	5.4244	21.782	-192.63	8.6603	17.102	162.64	-401.04	1073.1	-37.66	382.43	1078.5	58.548	75.557	1	1	3.1569	-2.6889	-26.046	-22.287	16.873	1.7107	5.8089	8.2758	20.03	-0.97824	-20.237	-14.011	808.68
16.66	1667	78	NaN	2.5466	5.4548	21.777	-192.64	8.3775	17.079	162.47	-401.28	1073.2	-37.917	381.62	1077.9	59.527	75.469	1	1	3.3724	-2.4753	-26.049	-22.29	16.903	1.718	5.7906	8.0417	20.276	-0.75724	-20.259	-14.249	808.16
16.67	1668	78	NaN	2.5583	5.479	21.764	-192.64	8.1435	17.057	162.37	-401.43	1073.3	-38.115	380.98	1077.5	59.09	75.395	1	1	3.5758	-2.2737	-26.054	-22.295	16.93	1.7302	5.7751	7.8473	20.506	-0.54344	-20.279	-14.447	807.7
16.68	1669	78	NaN	2.5737	5.493	21.752	-192.64	7.8728	17.001	162.24	-401.64	1073.4	-38.409	380.11	1076.8	58.038	75.291	1	1	3.7464	-2.1045	-26.058	-22.299	16.969	1.7589	5.7371	7.6287	20.715	-0.34559	-20.321	-14.67	807.1
16.69	1670	78	NaN	2.5813	5.4968	21.728	-192.63	7.7179	17.022	162.21	-401.75	1073.3	-38.507	379.56	1076.4	58.599	75.332	1	1	3.9139	-1.9384	-26.062	-22.303	16.989	1.7804	5.7117	7.503	20.903	-0.15801	-20.35	-14.8	806.68
16.7	1671	78	NaN	2.5854	5.4842	21.709	-192.55	7.4889	16.996	162.09	-401.89	1073.3	-38.931	378.46	1075.6	59.004	74.566	1	1	4.3771	-1.4793	-26.076	-22.317	17.031	1.893	5.6471	7.326	21.408	0.41371	-20.429	-14.991	805.82
16.71	1672	78	NaN	2.5866	5.4685	21.711	-192.51	7.3275	17.023	161.97	-401.98	1073.3	-39.098	377.81	1075.1	60.16	74.247	1	1	4.7374	-1.1221	-26.088	-22.329	17.046	1.9494	5.5973	7.1987	21.783	0.82724	-20.491	-15.13	805.3
16.72	1673	78	NaN	2.5854	5.4472	21.727	-192.5	7.2267	17.112	161.9	-402.01	1073.2	-38.994	377.64	1074.8	59.69	74.315	1	1	4.9564	-0.90509	-26.095	-22.336	17.035	1.9468	5.5627	7.1113	21.991	1.0417	-20.533	-15.225	805.12
16.73	1674	78	NaN	2.5822	5.4084	21.735	-192.47	7.0768	17.194	161.84	-402.04	1073.1	-39.026	377.24	1074.5	59.673	73.997	1	1	5.1046	-0.75814	-26.102	-22.343	17.036	1.9876	5.5062	6.979	22.141	1.2295	-20.596	-15.364	804.75
16.74	1675	78	NaN	2.5749	5.3686	21.741	-192.42	6.9472	17.23	161.8	-402.02	1073	-39.183	376.93	1074.3	57.291	71.099	1	1	5.2523	-0.6118	-26.109	-22.351	17.042	2.0502	5.4583	6.8576	22.295	1.4384	-20.651	-15.493	804.47
16.75	1676	78	NaN	2.5678	5.3239	21.754	-192.37	6.8566	17.287	161.73	-402	1072.9	-39.244	376.71	1074.2	55.259	65.193	1	1	5.4197	-0.44583	-26.121	-22.362	17.039	2.1043	5.415	6.7656	22.459	1.6585	-20.706	-15.596	804.23
16.76	1677	78	NaN	2.5696	5.3001	21.752	-192.34	6.8153	17.31	161.72	-401.97	1072.8	-39.293	376.58	1074.1	52.065	64.814	1	1	5.5871	-0.27985	-26.132	-22.373	17.047	2.1396	5.3949	6.7205	22.634	1.8598	-20.737	-15.652	804.09
16.77	1678	78	NaN	2.5725	5.275	21.751	-192.32	6.7884	17.319	161.73	-401.94	1072.7	-39.364	376.54	1074.2	53.917	65.733	1	1	5.7546	-0.11387	-26.143	-22.384	17.056	2.1686	5.3757	6.6876	22.811	2.0547	-20.767	-15.696	804.03
16.78	1679	78	NaN	2.5715	5.2312	21.761	-192.29	6.7577	17.341	161.7	-401.92	1072.7	-39.451	376.53	1074.2	53.219	66.029	1	1	5.8315	-0.03759	-26.149	-22.39	17.06	2.1977	5.3424	6.6465	22.891	2.1601	-20.806	-15.743	804.02
16.79	1680	78	NaN	2.5791	5.1952	21.762	-192.28	6.7781	17.37	161.67	-401.89	1072.6	-39.483	376.58	1074.4	54.424	66.394	1	1	5.881	0.011419	-26.154	-22.395	17.067	2.204	5.3241	6.6492	22.948	2.2154	-20.83	-15.746	804.04
16.8	1681	78	NaN	2.5906	5.1898	21.762	-192.29	6.8055	17.348	161.65	-401.83	1072.6	-39.573	376.64	1074.5	53.396	66.805	1	1	5.9066	0.036806	-26.162	-22.403	17.083	2.2004	5.3302	6.665	22.99	2.2372	-20.832	-15.738	804.07
16.81	1682	78	NaN	2.5984	5.1847	21.752	-192.3	6.8261	17.338	161.65	-401.79	1072.5	-39.652	376.83	1074.7	53.611	67.331	1	1	5.9322	0.062194	-26.171	-22.412	17.094	2.1932	5.3442	6.6666	23.026	2.2554	-20.826	-15.745	804.23
16.82	1683	78	NaN	2.6041	5.1829	21.737	-192.31	6.8306	17.332	161.67	-401.77	1072.5	-39.703	377.06	1075	54.166	65.35	1	1	6.0098	0.13917	-26.179	-22.42	17.101	2.1862	5.3606	6.6529	23.111	2.3254	-20.819	-15.767	804.45
16.83	1684	78	NaN	2.6089	5.1831	21.732	-192.31	6.8234	17.315	161.68	-401.77	1072.4	-39.74	377.28	1075.1	54.521	69.776	1	1	6.3458	0.47219	-26.19	-22.431	17.105	2.1829	5.3745	6.632	23.451	2.6551	-20.816	-15.799	804.67
16.84	1685	78	NaN	2.6124	5.1802	21.746	-192.31	6.8167	17.282	161.62	-401.77	1072.5	-39.789	377.51	1075.3	55.454	72.77	1	1	6.6817	0.80521	-26.201	-22.442	17.104	2.1842	5.3833	6.6135	23.785	2.9894	-20.818	-15.829	804.9
16.85	1686	78	NaN	2.612	5.185	21.727	-192.32	6.7667	17.28	161.65	-401.78	1072.5	-39.715	378	1075.6	56.375	73.325	1	1	7.0177	1.1382	-26.213	-22.454	17.091	2.1619	5.4116	6.5401	24.109	3.3001	-20.801	-15.913	805.37
16.86	1687	78	NaN	2.6091	5.1878	21.706	-192.33	6.7051	17.256	161.69	-401.82	1072.4	-39.641	378.5	1076	57.554	73.834	1	1	7.1451	1.2646	-26.223	-22.464	17.077	2.1332	5.4376	6.4553	24.222	3.3978	-20.786	-16.009	805.88
16.87	1688	78	NaN	2.6113	5.1901	21.701	-192.35	6.6526	17.163	161.7	-401.86	1072.5	-39.667	378.93	1076.3	56.414	74.078	1	1	7.154	1.2734	-26.233	-22.474	17.073	2.1141	5.4606	6.382	24.227	3.3875	-20.772	-16.092	806.35
16.88	1689	78	NaN	2.6124	5.1972	21.711	-192.36	6.6011	17.005	161.69	-401.9	1072.5	-39.814	379.34	1076.5	56.787	73.955	1	1	7.0371	1.1575	-26.234	-22.475	17.075	2.0988	5.4866	6.3116	24.113	3.2563	-20.748	-16.164	806.82
16.89	1690	78	NaN	2.6077	5.2104	21.726	-192.39	6.5482	16.829	161.69	-401.93	1072.5	-40.019	379.74	1076.8	56.257	74.139	1	1	7.284	1.4022	-26.242	-22.484	17.077	2.0798	5.5161	6.2425	24.361	3.482	-20.726	-16.241	807.28
16.9	1691	78	NaN	2.6096	5.2149	21.734	-192.4	6.5379	16.774	161.68	-401.93	1072.5	-40.07	379.89	1076.9	56.97	74.38	1	1	7.8094	1.923	-26.256	-22.497	17.08	2.0661	5.5273	6.2255	24.889	3.9891	-20.728	-16.271	807.44
16.91	1692	78	NaN	2.5992	5.2231	21.744	-192.44	6.4888	16.697	161.73	-401.97	1072.5	-40.073	380.44	1077.3	58.386	74.398	1	1	7.8971	2.01	-26.259	-22.5	17.062	2.0197	5.5587	6.1532	24.959	4.0297	-20.7	-16.347	808.02
16.92	1693	78	NaN	2.5844	5.2343	21.747	-192.49	6.4751	16.585	161.85	-402.03	1072.6	-40.182	381.07	1077.7	56.838	74.304	1	1	7.9516	2.064	-26.262	-22.504	17.05	1.9766	5.5976	6.1118	25.002	4.0406	-20.665	-16.392	808.75
16.93	1694	78	NaN	2.5739	5.2414	21.754	-192.52	6.4667	16.495	161.92	-402.07	1072.6	-40.316	381.5	1077.9	57.494	74.158	1	1	7.9663	2.0785	-26.266	-22.507	17.046	1.9498	5.6207	6.0874	25.012	4.0283	-20.646	-16.42	809.26
16.94	1695	78	NaN	2.5685	5.2449	21.773	-192.55	6.4407	16.425	161.93	-402.1	1072.6	-40.482	381.8	1078.1	57.154	73.691	1	1	8.0296	2.1413	-26.271	-22.512	17.047	1.9248	5.6282	6.0573	25.077	4.0662	-20.643	-16.455	809.62
16.95	1696	78	NaN	2.5604	5.2528	21.804	-192.63	6.395	16.315	161.97	-402.17	1072.7	-40.783	382.4	1078.3	56.218	74.444	1	1	8.1393	2.25	-26.278	-22.519	17.05	1.8643	5.6445	6.0032	25.19	4.1143	-20.633	-16.516	810.36
16.96	1697	78	NaN	2.5569	5.2691	21.82	-192.71	6.3572	16.298	162.01	-402.2	1072.8	-40.907	382.88	1078.4	55.646	69.946	1	1	8.27	2.3797	-26.279	-22.52	17.049	1.7859	5.6657	5.9606	25.319	4.1655	-20.614	-16.56	810.9
16.97	1698	78	NaN	2.5583	5.295	21.837	-192.79	6.3352	16.215	162.09	-402.24	1072.9	-41.297	383.41	1078.5	55.526	53.033	1	1	8.3672	2.476	-26.281	-22.522	17.072	1.7248	5.6935	5.9366	25.44	4.2007	-20.588	-16.586	811.57
16.98	1699	78	NaN	2.5625	5.3199	21.848	-192.86	6.3025	16.146	162.17	-402.27	1073	-41.676	383.88	1078.6	53.668	55.595	1	1	8.4145	2.5229	-26.284	-22.525	17.099	1.676	5.718	5.9044	25.514	4.1989	-20.566	-16.62	812.16
16.99	1700	78	NaN	2.5694	5.3407	21.854	-192.92	6.2567	16.101	162.23	-402.3	1073	-42.031	384.29	1078.6	52.115	56.257	1	1	8.8887	2.9929	-26.288	-22.529	17.127	1.6408	5.7356	5.8618	26.015	4.6338	-20.552	-16.667	812.69
17	1701	78	NaN	2.5792	5.3587	21.857	-192.96	6.1881	16.075	162.3	-402.36	1073.1	-42.471	384.77	1078.6	52.876	58.611	1	1	9.3392	3.4395	-26.293	-22.534	17.162	1.6257	5.7473	5.7995	26.501	5.0652	-20.545	-16.734	813.34
17.01	1702	78	NaN	2.592	5.3807	21.86	-192.97	6.0223	16.113	162.42	-402.53	1073.2	-43.191	385.69	1078.6	52.169	57.872	1	1	9.5599	3.6583	-26.297	-22.538	17.212	1.6505	5.7599	5.6431	26.772	5.3087	-20.537	-16.895	814.61
17.02	1703	78	NaN	2.6055	5.3925	21.846	-192.93	5.9477	16.136	162.51	-402.64	1073.3	-43.6	386.07	1078.7	53.477	57.914	1	1	9.7807	3.8771	-26.301	-22.543	17.251	1.7156	5.7697	5.5704	27.032	5.5927	-20.532	-16.972	815.21
17.03	1704	78	NaN	2.6274	5.4071	21.845	-192.88	5.8443	16.204	162.59	-402.79	1073.4	-44.035	386.62	1078.7	53.575	58.369	1	1	10.001	4.0959	-26.306	-22.547	17.295	1.7913	5.7788	5.4726	27.297	5.8872	-20.527	-17.074	816.02
17.04	1705	78	NaN	2.648	5.4216	21.837	-192.84	5.7307	16.238	162.68	-402.95	1073.5	-44.492	387.13	1078.7	55	70.355	1	1	10.109	4.2025	-26.307	-22.548	17.341	1.8497	5.7873	5.365	27.45	6.0522	-20.519	-17.183	816.8
17.05	1706	78	NaN	2.661	5.4313	21.822	-192.84	5.6376	16.23	162.76	-403.07	1073.5	-44.862	387.47	1078.6	59.199	76.297	1	1	10.174	4.2667	-26.307	-22.548	17.377	1.877	5.7927	5.2762	27.55	6.1437	-20.514	-17.272	817.37
17.06	1707	78	NaN	2.6683	5.4316	21.833	-192.84	5.587	16.267	162.76	-403.17	1073.5	-44.981	387.7	1078.7	61.144	77.477	1	1	10.192	4.2848	-26.307	-22.548	17.386	1.8797	5.7898	5.2289	27.578	6.1645	-20.517	-17.319	817.72
17.07	1708	78	NaN	2.6899	5.4434	21.813	-192.83	5.5159	16.317	162.87	-403.32	1073.6	-45.28	388.07	1078.7	60.251	76.355	1	1	10.226	4.3181	-26.307	-22.548	17.426	1.906	5.8001	5.1592	27.652	6.2241	-20.507	-17.388	818.32
17.08	1709	78	NaN	2.7174	5.4561	21.784	-192.81	5.444	16.378	163.01	-403.57	1073.7	-45.678	388.54	1078.8	60.688	75.764	1	1	10.27	4.3618	-26.307	-22.548	17.477	1.946	5.8121	5.088	27.747	6.3078	-20.494	-17.46	819.15
17.09	1710	78	NaN	2.7443	5.4722	21.762	-192.82	5.3216	16.462	163.15	-403.96	1073.8	-46.144	389.2	1078.9	61.306	75.508	1	1	10.337	4.4284	-26.308	-22.549	17.526	1.9622	5.8249	4.9688	27.863	6.3905	-20.483	-17.58	820.33
17.1	1711	78	NaN	2.7724	5.4922	21.758	-192.86	5.167	16.559	163.23	-404.39	1074	-46.575	389.96	1079	61.449	75.556	1	1	10.374	4.4654	-26.308	-22.549	17.568	1.9314	5.8391	4.8201	27.942	6.3969	-20.469	-17.729	821.6
17.11	1712	78	NaN	2.8043	5.5133	21.772	-192.94	5.0315	16.651	163.24	-404.74	1074.2	-46.869	390.6	1079.1	60.05	75.372	1	1	10.294	4.3857	-26.308	-22.549	17.602	1.8549	5.8532	4.6916	27.896	6.2406	-20.455	-17.857	822.64
17.12	1713	78	NaN	2.8303	5.5207	21.782	-193	4.9656	16.709	163.24	-405.01	1074.4	-47.061	390.99	1079.2	57.476	74.136	1	1	10.28	4.3719	-26.306	-22.547	17.63	1.8021	5.8537	4.6326	27.909	6.174	-20.452	-17.915	823.33
17.13	1714	78	NaN	2.8469	5.5351	21.769	-193.05	4.8965	16.776	163.29	-405.3	1074.5	-47.242	391.43	1079.3	54.411	72.234	1	1	10.292	4.3836	-26.304	-22.545	17.649	1.755	5.8633	4.5683	27.94	6.1386	-20.44	-17.976	824.09
17.14	1715	78	NaN	2.8598	5.5451	21.761	-193.1	4.8387	16.892	163.33	-405.64	1074.7	-47.283	391.91	1079.4	53.232	64.589	1	1	10.208	4.3006	-26.302	-22.543	17.653	1.6972	5.8682	4.5156	27.861	5.9978	-20.434	-18.027	824.9
17.15	1716	78	NaN	2.8759	5.5541	21.753	-193.14	4.797	17.032	163.37	-405.99	1074.9	-47.242	392.4	1079.5	52.559	58.741	1	1	10.11	4.2037	-26.299	-22.54	17.654	1.6372	5.8717	4.4794	27.764	5.8409	-20.427	-18.061	825.71
17.16	1717	78	NaN	2.8955	5.565	21.741	-193.17	4.7817	17.152	163.4	-406.34	1075.1	-47.229	392.85	1079.6	54.538	59.431	1	1	10	4.0949	-26.295	-22.536	17.66	1.5895	5.8762	4.4704	27.66	5.6844	-20.419	-18.066	826.49
17.17	1718	78	NaN	2.9096	5.5769	21.733	-193.19	4.8113	17.2	163.4	-406.73	1075.3	-47.377	393.18	1079.7	54.455	56.589	1	1	9.9989	4.0935	-26.292	-22.533	17.672	1.5702	5.8796	4.5087	27.671	5.6637	-20.412	-18.024	827.23
17.18	1719	78	NaN	2.9236	5.5962	21.741	-193.21	4.8293	17.268	163.34	-407.16	1075.6	-47.435	393.58	1079.8	52.924	56.33	1	1	9.9988	4.0933	-26.289	-22.53	17.671	1.5375	5.8884	4.5371	27.67	5.6308	-20.4	-17.993	828.03
17.19	1720	78	NaN	2.9486	5.6378	21.736	-193.24	4.8757	17.318	163.27	-407.76	1076	-47.635	394.1	1080	51.277	59.056	1	1	9.9952	4.0897	-26.285	-22.526	17.685	1.4966	5.913	4.6004	27.68	5.5863	-20.372	-17.925	829.14
17.2	1721	78	NaN	2.9963	5.6937	21.724	-193.33	4.9708	17.577	163.09	-408.79	1076.6	-47.45	395.06	1080.3	55.379	62.703	1	1	9.953	4.048	-26.279	-22.52	17.673	1.3462	5.9437	4.7207	27.626	5.3942	-20.336	-17.8	830.97
17.21	1722	78	NaN	3.0559	5.7581	21.695	-193.46	5.1049	17.935	162.88	-409.98	1077.4	-47.1	396.15	1080.6	53.754	57.664	1	1	9.8694	3.9651	-26.272	-22.513	17.655	1.1361	5.9838	4.8792	27.525	5.1012	-20.288	-17.634	833.04
17.22	1723	78	NaN	3.1038	5.8214	21.642	-193.58	5.2421	18.142	162.79	-410.81	1077.8	-47.081	396.82	1080.9	53.37	69.076	1	1	9.7916	3.8879	-26.267	-22.508	17.67	0.98577	6.0352	5.0283	27.462	4.8737	-20.232	-17.48	834.46
17.23	1724	78	NaN	3.1165	5.8433	21.644	-193.63	5.2983	18.252	162.68	-411.13	1078	-46.996	397.07	1081.1	53.591	72.05	1	1	9.6733	3.7706	-26.262	-22.503	17.66	0.91686	6.0522	5.0894	27.333	4.6875	-20.21	-17.414	834.96
17.24	1725	78	NaN	3.2263	5.8906	21.968	-193.77	5.4796	18.514	161.46	-412.02	1079.1	-46.956	397.76	1081.4	53.733	69.722	1	1	9.4877	3.5867	-26.256	-22.497	17.66	0.66703	6.0499	5.3203	27.147	4.2537	-20.206	-17.177	836.17
17.25	1726	78	NaN	3.2844	5.9514	22.076	-193.91	5.6505	18.72	160.9	-412.81	1079.7	-46.941	398.33	1081.7	53.493	68.254	1	1	9.3894	3.4892	-26.252	-22.493	17.656	0.46308	6.086	5.5159	27.046	3.9523	-20.166	-16.977	837.34
17.26	1727	78	NaN	3.2776	6.0411	21.877	-194.08	5.8632	18.848	161.2	-413.75	1080	-47.06	398.87	1082	53.18	66.411	1	1	9.3102	3.4107	-26.247	-22.488	17.652	0.29126	6.1775	5.7268	26.963	3.702	-20.07	-16.762	838.88
17.27	1728	78	NaN	3.249	6.1541	21.544	-194.3	6.1545	18.942	161.82	-415.01	1080.2	-47.26	399.54	1082.4	52.847	66.18	1	1	9.1533	3.2552	-26.24	-22.481	17.645	0.093283	6.2991	6.0094	26.798	3.3485	-19.941	-16.472	840.96
17.28	1729	78	NaN	3.2911	6.2412	21.548	-194.51	6.4722	19.115	161.42	-416.33	1081	-47.171	400.28	1082.9	53.647	65.063	1	1	8.9974	3.1007	-26.233	-22.474	17.62	-0.18547	6.3679	6.3455	26.617	2.9152	-19.865	-16.128	842.83
17.29	1730	78	NaN	3.3785	6.3227	21.887	-194.67	6.8626	19.155	160.01	-417.67	1082.3	-47.268	400.89	1083.3	53.148	64.636	1	1	8.8651	2.9695	-26.226	-22.467	17.588	-0.46459	6.3934	6.7919	26.454	2.5049	-19.833	-15.675	844.4
17.3	1731	78	NaN	3.4155	6.3997	21.952	-194.79	7.1842	19.053	159.48	-418.73	1083	-47.571	401.21	1083.6	50.8	61.991	1	1	8.7134	2.8192	-26.22	-22.461	17.588	-0.61501	6.4401	7.1438	26.301	2.2042	-19.78	-15.317	845.69
17.31	1732	78	NaN	3.4376	6.5027	21.947	-194.94	7.5097	18.864	159.09	-420.02	1083.6	-47.991	401.67	1083.8	54.289	62.279	1	1	8.563	2.67	-26.214	-22.455	17.583	-0.79145	6.5136	7.4988	26.146	1.8786	-19.701	-14.956	847.38
17.32	1733	78	NaN	3.4591	6.6167	21.944	-195.15	7.8447	18.706	158.65	-421.41	1084.4	-48.308	402.19	1084.1	55.113	63.003	1	1	8.4353	2.5435	-26.209	-22.45	17.565	-1.0418	6.5971	7.8643	26	1.5017	-19.612	-14.586	849.21
17.33	1734	78	NaN	3.4765	6.7119	21.916	-195.4	8.1667	18.678	158.35	-422.6	1085	-48.328	402.49	1084.4	56.088	63.791	1	1	8.2818	2.3913	-26.205	-22.446	17.539	-1.3354	6.6718	8.2068	25.821	1.0559	-19.533	-14.239	850.58
17.34	1735	78	NaN	3.4788	6.8889	21.898	-195.66	8.6204	18.424	157.68	-424.97	1086.2	-48.67	403.23	1085.1	53.799	60.447	1	1	8.1154	2.2264	-26.2	-22.441	17.469	-1.666	6.8171	8.6922	25.585	0.56033	-19.383	-13.748	853.52
17.35	1736	78	NaN	3.4898	7.0003	21.836	-195.82	8.8508	18.217	157.4	-426.32	1086.8	-49.009	403.6	1085.5	52.844	50.527	1	1	7.805	1.9187	-26.195	-22.436	17.457	-1.8534	6.9162	8.935	25.262	0.065317	-19.278	-13.501	855.2
17.36	1737	78	NaN	3.5083	7.1044	21.83	-195.94	8.9308	18.181	156.99	-427.52	1087.4	-48.907	404.24	1086	53.16	53.934	1	1	7.3356	1.4534	-26.191	-22.432	17.412	-2.0321	7.0134	9.0218	24.748	-0.57867	-19.177	-13.41	856.87
17.37	1738	78	NaN	3.5232	7.2048	21.831	-196.1	8.9885	18.096	156.54	-428.8	1088	-48.932	404.74	1086.5	51.641	47.792	1	1	6.357	0.48331	-26.191	-22.432	17.371	-2.2481	7.1002	9.0931	23.728	-1.7648	-19.091	-13.339	858.49
17.38	1739	78	NaN	3.5295	7.3198	21.791	-196.37	9.0926	17.742	156.09	-430.41	1088.8	-49.596	404.78	1086.8	53.731	54.383	1	1	5.9392	0.06911	-26.189	-22.431	17.364	-2.5333	7.1904	9.222	23.303	-2.4642	-18.999	-13.209	860.15
17.39	1740	78	NaN	3.542	7.5254	21.743	-196.74	9.1468	17.08	155.23	-433.16	1090	-50.772	404.83	1087.7	53.002	34.908	1	1	5.8657	-0.0037011	-26.186	-22.427	17.353	-2.9312	7.3717	9.3005	23.219	-2.9349	-18.814	-13.127	862.95
17.4	1741	78	NaN	3.562	7.6549	21.707	-196.92	9.0437	16.858	154.78	-434.59	1090.7	-51.032	404.98	1088.2	55.305	65.89	1	1	5.7266	-0.14157	-26.181	-22.422	17.336	-3.1503	7.4877	9.2108	23.062	-3.2919	-18.693	-13.211	864.44
17.41	1742	78	NaN	3.5712	7.8077	21.612	-197.19	8.785	16.581	154.29	-436.67	1091.5	-51.342	405.16	1088.7	55.867	66.13	1	1	5.648	-0.21952	-26.177	-22.418	17.298	-3.4587	7.6239	8.9688	22.946	-3.6783	-18.553	-13.449	866.58
17.42	1743	78	NaN	3.5861	7.9727	21.551	-197.42	8.3644	16.232	153.59	-439	1092.5	-51.845	405.37	1089.4	54.55	61.47	1	1	5.6275	-0.23988	-26.174	-22.416	17.26	-3.7431	7.7678	8.5693	22.888	-3.9829	-18.407	-13.846	869.01
17.43	1744	78	NaN	3.6048	8.1092	21.527	-197.57	8.0011	15.965	152.92	-440.9	1093.4	-52.228	405.41	1090	54.374	70.845	1	1	5.5495	-0.31713	-26.17	-22.411	17.231	-3.943	7.8854	8.2248	22.781	-4.2601	-18.284	-14.186	870.83
17.44	1745	78	NaN	3.6157	8.1787	21.47	-197.66	7.9726	15.984	152.71	-441.81	1093.7	-52.03	405.08	1090.2	59.059	77.809	1	1	5.4292	-0.43643	-26.164	-22.405	17.206	-4.0674	7.9479	8.2033	22.636	-4.5039	-18.216	-14.201	871.29
17.45	1746	78	NaN	3.6625	8.3517	21.428	-197.75	7.4459	15.797	151.82	-444.24	1094.8	-52.633	405.41	1091	61.885	79.109	1	1	5.3011	-0.56342	-26.16	-22.401	17.193	-4.2157	8.1047	7.6929	22.494	-4.7791	-18.055	-14.708	873.91
17.46	1747	78	NaN	3.7157	8.531	21.341	-197.8	7.1732	15.724	151.02	-446.71	1095.8	-53.063	405.49	1091.6	58.638	77.178	1	1	5.1868	-0.67673	-26.156	-22.397	17.183	-4.3351	8.2556	7.4486	22.37	-5.0119	-17.9	-14.948	876.31
17.47	1748	78	NaN	3.7544	8.6701	21.295	-197.81	7.0671	15.746	150.29	-448.72	1096.6	-53.229	405.65	1092	61.15	78.031	1	1	5.0881	-0.7745	-26.152	-22.393	17.153	-4.4061	8.3712	7.366	22.241	-5.1806	-17.781	-15.027	878.28
17.48	1749	78	NaN	3.782	8.7863	21.236	-197.77	7.102	15.804	149.71	-450.44	1097.3	-53.282	405.79	1092.4	61.976	79.681	1	1	5.0598	-0.80261	-26.151	-22.392	17.119	-4.4375	8.4709	7.4175	22.179	-5.2401	-17.68	-14.974	879.98
17.49	1750	78	NaN	3.8099	8.911	21.114	-197.73	7.2711	15.823	149.21	-452.33	1097.9	-53.456	405.82	1092.8	62.13	80.155	1	1	5.0125	-0.84943	-26.149	-22.39	17.098	-4.4421	8.5798	7.6023	22.11	-5.2915	-17.57	-14.788	881.77
17.5	1751	78	NaN	3.8502	9.0621	20.992	-197.64	7.5908	15.724	148.35	-455.05	1098.8	-54.009	405.82	1093.2	62.44	80.033	1	1	4.919	-0.94211	-26.148	-22.389	17.078	-4.416	8.6992	7.9537	21.997	-5.3581	-17.448	-14.435	884.35
17.51	1752	78	NaN	3.8763	9.2382	20.889	-197.62	8.0449	15.639	147.41	-457.75	1099.7	-54.613	405.66	1093.5	61.89	79.507	1	1	4.8535	-1.007	-26.147	-22.388	17.045	-4.4548	8.8349	8.4483	21.899	-5.4618	-17.312	-13.94	886.75
17.52	1753	78	NaN	3.9108	9.3646	20.831	-197.58	8.3054	15.607	146.63	-459.81	1100.5	-55.164	405.91	1093.8	61.632	79.266	1	1	4.8278	-1.0325	-26.148	-22.389	17.032	-4.4597	8.9366	8.7333	21.859	-5.4922	-17.212	-13.656	888.95
17.53	1754	78	NaN	3.935	9.4801	20.805	-197.51	8.5309	15.6	145.87	-461.64	1101.1	-55.705	406.24	1094.2	61.721	78.387	1	1	4.856	-1.0046	-26.15	-22.391	17.011	-4.4378	9.0353	8.9757	21.867	-5.4424	-17.114	-13.415	891
17.54	1755	78	NaN	3.9416	9.6268	20.755	-197.42	8.8207	15.608	145.07	-463.73	1101.8	-56.361	406.55	1094.6	58.088	73.42	1	1	4.88	-0.98079	-26.152	-22.393	16.974	-4.3867	9.1686	9.2789	21.854	-5.3675	-16.983	-13.114	893.32
17.55	1756	78	NaN	3.9378	9.8317	20.61	-197.29	9.1694	15.673	144.26	-466.5	1102.5	-57.22	407.09	1095.2	56.2	65.386	0	1	4.8764	-0.98441	-26.154	-22.395	16.925	-4.301	9.3662	9.635	21.801	-5.2854	-16.788	-12.76	896.55
17.56	1757	78	NaN	3.9266	10.021	20.54	-197.19	9.4172	16.281	143.23	-469.29	1103.2	-56.862	408.25	1096.1	54.449	56.816	0	1	4.914	-0.94706	-26.157	-22.398	16.771	-4.3465	9.5629	9.8749	21.685	-5.2936	-16.594	-12.523	900.09
17.57	1758	78	NaN	3.9092	10.144	20.476	-197.13	9.5849	16.484	142.56	-471.31	1103.7	-57.276	408.81	1096.5	54.607	60.02	0	1	4.9508	-0.91059	-26.16	-22.401	16.702	-4.3362	9.6801	10.048	21.653	-5.2468	-16.48	-12.353	902.55
17.58	1759	78	NaN	3.882	10.287	20.45	-197.02	9.8181	16.6	141.63	-473.75	1104.4	-58.173	409.23	1096.8	53.556	61.414	0	1	4.9303	-0.93093	-26.162	-22.403	16.632	-4.2684	9.8073	10.298	21.562	-5.1993	-16.355	-12.105	905.33
17.59	1760	78	NaN	3.8484	10.431	20.442	-196.9	10.04	16.738	140.64	-476.19	1105	-59.067	409.66	1097.1	55.601	63.581	0	1	4.9066	-0.95449	-26.164	-22.405	16.553	-4.1907	9.9338	10.538	21.46	-5.1452	-16.231	-11.868	908.12
17.6	1761	78	NaN	3.8005	10.54	20.444	-196.8	10.149	16.903	139.89	-478.01	1105.5	-59.646	410.14	1097.4	53.594	62.167	0	1	4.8737	-0.98703	-26.167	-22.408	16.462	-4.1419	10.031	10.658	21.336	-5.129	-16.136	-11.75	910.33
17.61	1762	78	NaN	3.683	10.66	20.56	-196.69	10.201	17.01	138.81	-479.74	1106	-60.39	410.59	1097.5	53.32	61.434	0	1	4.8256	-1.0347	-26.169	-22.41	16.295	-4.0751	10.124	10.738	21.12	-5.1098	-16.045	-11.672	912.38
17.62	1763	78	NaN	3.646	10.742	20.603	-196.6	10.287	17.174	137.96	-481.59	1106.5	-61.01	411.02	1097.7	56.147	71.3	0	1	4.7801	-1.0799	-26.171	-22.412	16.212	-4.0303	10.184	10.844	20.992	-5.1101	-15.987	-11.568	914.56
17.63	1764	78	NaN	3.5872	10.878	20.578	-196.44	10.431	17.311	137.02	-484.03	1107.1	-62.059	411.46	1097.8	55.418	73.196	0	1	4.7874	-1.0726	-26.174	-22.415	16.121	-3.9055	10.299	11.01	20.909	-4.978	-15.875	-11.404	917.4
17.64	1765	78	NaN	3.5291	11.019	20.529	-196.25	10.592	17.456	136.02	-486.74	1107.7	-63.228	411.89	1098	55.864	73.392	0	1	4.8079	-1.0523	-26.177	-22.418	16.031	-3.7532	10.416	11.195	20.839	-4.8054	-15.76	-11.223	920.5
17.65	1766	78	NaN	3.4829	11.13	20.487	-196.08	10.722	17.626	135.06	-489.26	1108.3	-64.185	412.31	1098.2	56.825	73.294	0	1	4.8351	-1.0253	-26.18	-22.421	15.945	-3.6225	10.505	11.347	20.78	-4.6478	-15.675	-11.074	923.38
17.66	1767	78	NaN	3.4356	11.22	20.463	-195.95	10.775	17.816	134.32	-491.15	1108.8	-64.744	412.74	1098.4	56.83	73.267	0	1	4.8205	-1.0398	-26.181	-22.422	15.855	-3.5331	10.576	11.419	20.676	-4.5729	-15.605	-11.003	925.61
17.67	1768	78	NaN	3.4124	11.374	20.384	-195.75	10.83	18.014	133.29	-493.76	1109.4	-65.806	413.31	1098.6	55.336	66.871	0	1	4.7936	-1.0665	-26.182	-22.424	15.792	-3.3732	10.704	11.5	20.586	-4.4397	-15.478	-10.923	928.72
17.68	1769	78	NaN	3.4015	11.494	20.259	-195.58	10.895	18.142	132.68	-495.64	1109.9	-66.575	413.65	1098.7	53.319	46.127	0	1	4.6624	-1.1965	-26.186	-22.427	15.761	-3.2246	10.808	11.581	20.424	-4.4211	-15.377	-10.846	930.93
17.69	1770	78	NaN	3.3816	11.571	20.179	-195.41	10.969	18.195	132.01	-497.45	1110.4	-67.414	413.87	1098.9	53.722	53.791	0	1	4.6573	-1.2016	-26.189	-22.43	15.725	-3.0636	10.865	11.675	20.382	-4.2652	-15.323	-10.755	932.96
17.7	1771	78	NaN	3.3099	11.67	20.053	-195.22	10.993	18.283	131.35	-499.57	1111	-68.306	414.28	1099.1	53.307	49.403	0	1	4.756	-1.1037	-26.191	-22.432	15.634	-2.8932	10.941	11.722	20.39	-3.9969	-15.25	-10.71	935.48
17.71	1772	78	NaN	3.1814	11.838	19.794	-195.03	10.912	18.519	130.8	-502.12	1111.5	-69.08	415.14	1099.2	51.54	54.132	0	1	4.6623	-1.1966	-26.191	-22.432	15.475	-2.7362	11.088	11.662	20.137	-3.9328	-15.104	-10.77	938.86
17.72	1773	78	NaN	3.1701	11.942	19.633	-194.87	10.788	18.843	129.89	-504.71	1112.3	-69.56	416.12	1099.5	52.731	50.977	0	1	4.6279	-1.2307	-26.192	-22.433	15.391	-2.6485	11.162	11.568	20.019	-3.8792	-15.03	-10.865	942.27
17.73	1774	78	NaN	3.1729	12.013	19.474	-194.72	10.708	18.822	129.44	-506.47	1112.8	-70.619	416.38	1099.5	53.031	50.754	0	1	4.672	-1.187	-26.194	-22.435	15.404	-2.4915	11.209	11.512	20.076	-3.6784	-14.986	-10.923	944.37
17.74	1775	78	NaN	3.2006	12.069	19.295	-194.57	10.606	18.839	128.82	-508.78	1113.4	-71.732	416.81	1099.7	51.885	51.572	0	1	4.807	-1.0532	-26.195	-22.436	15.426	-2.3484	11.238	11.437	20.233	-3.4016	-14.957	-10.998	947.16
17.75	1776	78	NaN	3.2418	12.121	19.121	-194.48	10.478	18.897	128.29	-510.92	1114	-72.62	417.31	1099.9	52.949	51.037	0	1	4.9531	-0.90832	-26.194	-22.435	15.455	-2.2709	11.267	11.331	20.408	-3.1792	-14.927	-11.104	949.83
17.76	1777	78	NaN	3.2859	12.166	18.97	-194.46	10.331	18.966	127.96	-512.56	1114.4	-73.238	417.77	1100	53.531	52.15	0	1	4.9987	-0.8631	-26.196	-22.437	15.489	-2.2594	11.298	11.199	20.488	-3.1225	-14.898	-11.238	951.96
17.77	1778	78	NaN	3.3286	12.193	18.849	-194.44	10.173	19.044	127.59	-514.27	1114.9	-73.814	418.19	1100.2	52.826	49.995	0	1	5.0302	-0.83189	-26.197	-22.438	15.517	-2.2526	11.311	11.055	20.547	-3.0844	-14.886	-11.383	954.08
17.78	1779	78	NaN	3.4195	12.265	18.724	-194.45	9.8504	19.165	126.94	-516.6	1115.5	-74.661	418.89	1100.4	52.837	51.343	0	1	5.0485	-0.81381	-26.196	-22.437	15.581	-2.2853	11.362	10.753	20.629	-3.0991	-14.835	-11.684	957.08
17.79	1780	78	NaN	3.457	12.303	18.679	-194.45	9.6965	19.229	126.62	-517.66	1115.8	-75.021	419.21	1100.6	54.397	53.999	0	1	5.0882	-0.77438	-26.196	-22.437	15.604	-2.3032	11.392	10.608	20.692	-3.0776	-14.804	-11.829	958.45
17.8	1781	78	NaN	3.5411	12.363	18.591	-194.45	9.3855	19.317	126.16	-519.55	1116.4	-75.701	419.85	1100.8	52.412	68.236	0	1	5.1289	-0.7341	-26.196	-22.437	15.669	-2.3228	11.438	10.311	20.798	-3.0569	-14.758	-12.126	960.97
17.81	1782	78	NaN	3.631	12.419	18.5	-194.43	9.0394	19.397	125.63	-521.82	1117	-76.554	420.58	1101.1	57.58	76.454	0	1	5.1616	-0.70166	-26.195	-22.436	15.74	-2.3246	11.476	9.9824	20.901	-3.0262	-14.72	-12.454	963.97
17.82	1783	78	NaN	3.6393	12.43	18.472	-194.36	8.9019	19.427	125.33	-523.23	1117.4	-77.068	420.97	1101.3	58.118	76.589	0	1	5.2345	-0.62939	-26.195	-22.436	15.738	-2.2615	11.476	9.8563	20.973	-2.8909	-14.719	-12.579	965.79
17.83	1784	78	NaN	3.5997	12.459	18.295	-194.11	8.688	19.596	125.42	-525.12	1117.6	-77.346	421.91	1101.7	57.806	74.981	0	1	5.3224	-0.54223	-26.194	-22.435	15.685	-2.0282	11.516	9.6306	21.007	-2.5705	-14.678	-12.804	968.62
17.84	1785	78	NaN	3.5516	12.47	18.188	-194.02	8.6538	19.639	125.52	-526.4	1117.9	-77.748	422.34	1101.9	58.407	74.605	0	1	5.3696	-0.4955	-26.193	-22.434	15.645	-1.9309	11.527	9.5969	21.014	-2.4264	-14.666	-12.837	970.4
17.85	1786	78	NaN	3.4884	12.479	18.147	-193.97	8.6416	19.69	125.52	-527.62	1118.1	-78.101	422.84	1102	57.382	72.56	0	1	5.4	-0.4653	-26.192	-22.433	15.58	-1.8816	11.532	9.589	20.98	-2.3469	-14.66	-12.844	972.16
17.86	1787	78	NaN	3.4028	12.521	18.161	-193.92	8.6916	19.706	125.44	-529.03	1118.5	-78.627	423.48	1102.2	57.79	71.203	0	1	5.411	-0.45441	-26.19	-22.431	15.495	-1.8275	11.565	9.6475	20.906	-2.2819	-14.625	-12.783	974.26
17.87	1788	78	NaN	3.3062	12.6	18.213	-193.86	8.8154	19.673	125.36	-530.53	1118.9	-79.332	424.16	1102.4	54.286	70.074	0	1	5.4546	-0.41127	-26.186	-22.427	15.408	-1.7586	11.633	9.7819	20.862	-2.1698	-14.552	-12.645	976.52
17.88	1789	78	NaN	3.2384	12.67	18.283	-193.83	8.9335	19.67	125.31	-531.52	1119.2	-79.788	424.7	1102.6	52.205	66.836	0	1	5.4591	-0.40674	-26.177	-22.418	15.344	-1.7253	11.698	9.9047	20.803	-2.1321	-14.479	-12.513	978.11
17.89	1790	78	NaN	3.118	12.783	18.385	-193.79	9.0577	19.787	125.47	-532.93	1119.6	-80.125	425.81	1103.1	54.864	62.494	0	1	5.1086	-0.7542	-26.144	-22.386	15.221	-1.6828	11.822	10.018	20.33	-2.437	-14.322	-12.367	980.67
17.9	1791	78	NaN	2.9956	12.89	18.475	-193.75	9.2187	19.84	125.67	-534.34	1119.9	-80.56	426.95	1103.6	54.542	48.321	0	1	5.0078	-0.85409	-26.129	-22.37	15.104	-1.6367	11.94	10.169	20.112	-2.4907	-14.19	-12.201	983.29
17.91	1792	78	NaN	2.8976	12.971	18.525	-193.7	9.3655	19.838	125.91	-535.46	1120.2	-80.995	427.83	1104	54.151	54.653	0	1	5.0896	-0.773	-26.127	-22.368	15.02	-1.5753	12.029	10.307	20.11	-2.3483	-14.097	-12.061	985.4
17.92	1793	78	NaN	2.8186	13.024	18.546	-193.64	9.4937	19.786	126.2	-536.38	1120.5	-81.436	428.49	1104.4	52.83	52.889	0	1	5.1218	-0.74115	-26.122	-22.363	14.963	-1.4921	12.091	10.427	20.085	-2.2333	-14.032	-11.936	987.09
17.93	1794	78	NaN	2.7405	13.065	18.561	-193.56	9.6152	19.698	126.52	-537.35	1120.7	-81.916	429.14	1104.7	54.044	53.36	0	1	5.1307	-0.7323	-26.116	-22.357	14.911	-1.3937	12.14	10.541	20.042	-2.126	-13.977	-11.817	988.84
17.94	1795	78	NaN	2.6907	13.11	18.561	-193.53	9.6533	19.661	126.9	-538.22	1120.9	-82.247	430	1105.1	54.354	53.315	0	1	5.2002	-0.66343	-26.096	-22.337	14.88	-1.3436	12.199	10.565	20.08	-2.007	-13.897	-11.772	990.67
17.95	1796	78	NaN	2.6417	13.182	18.589	-193.45	9.7315	19.616	127.36	-539.43	1121.1	-82.574	431.1	1105.7	54.591	50.927	0	1	5.2445	-0.61948	-26.078	-22.319	14.847	-1.2462	12.293	10.62	20.092	-1.8657	-13.785	-11.699	993.09
17.96	1797	78	NaN	2.6543	13.276	18.556	-193.54	9.8446	19.44	128.18	-540.81	1121.3	-83.271	432.31	1106.4	52.121	51.359	0	1	5.2664	-0.59775	-26.063	-22.304	14.913	-1.281	12.419	10.701	20.18	-1.8787	-13.643	-11.602	995.94
17.97	1798	78	NaN	2.7002	13.35	18.503	-193.66	9.917	19.28	128.98	-541.94	1121.4	-83.834	433.37	1107.1	52.446	50.382	0	1	5.2599	-0.60426	-26.045	-22.286	15.009	-1.3537	12.524	10.743	20.269	-1.958	-13.521	-11.543	998.37
17.98	1799	78	NaN	2.7441	13.375	18.474	-193.7	9.9156	19.211	129.52	-542.67	1121.5	-84.005	434.16	1107.5	52.533	50.771	0	1	5.2617	-0.60243	-26.027	-22.268	15.075	-1.3744	12.574	10.717	20.336	-1.9769	-13.454	-11.551	999.99
17.99	1800	78	NaN	2.7765	13.373	18.457	-193.74	9.9156	19.057	130.03	-543.42	1121.5	-84.351	434.85	1107.9	55.246	51.203	0	1	5.2763	-0.58795	-26.01	-22.251	15.137	-1.3749	12.593	10.695	20.413	-1.9628	-13.417	-11.556	1001.6
18	1801	78	NaN	2.8339	13.357	18.409	-193.62	9.8344	19.046	130.66	-544.12	1121.5	-84.21	435.82	1108.5	53.543	53.818	0	1	5.4696	-0.39637	-25.987	-22.228	15.201	-1.2574	12.611	10.581	20.671	-1.6537	-13.377	-11.648	1003.3
18.01	1802	78	NaN	2.8954	13.343	18.403	-193.63	9.7734	18.983	131.21	-544.72	1121.6	-84.278	436.67	1108.9	50.896	53.646	0	1	5.8603	-0.0090562	-25.959	-22.2	15.28	-1.2427	12.623	10.494	21.14	-1.2518	-13.336	-11.706	1004.9
18.02	1803	78	NaN	2.9314	13.32	18.373	-193.71	9.7229	18.912	132.07	-545.44	1121.5	-84.41	437.63	1109.4	52.829	57.703	0	1	5.5107	-0.35563	-25.948	-22.189	15.35	-1.2916	12.631	10.412	20.861	-1.6472	-13.316	-11.777	1006.7
18.03	1804	78	NaN	2.9276	13.289	18.343	-193.86	9.6889	18.854	133.13	-546.28	1121.5	-84.605	438.67	1110	53.444	62.391	0	1	5.2044	-0.65923	-25.933	-22.174	15.393	-1.3979	12.636	10.342	20.597	-2.0571	-13.297	-11.832	1008.8
18.04	1805	78	NaN	2.8823	13.265	18.393	-194.07	9.6913	18.814	134.01	-547.05	1121.5	-84.932	439.59	1110.5	55.83	66.861	0	1	5.0809	-0.78169	-25.911	-22.152	15.394	-1.5565	12.639	10.317	20.475	-2.3382	-13.272	-11.834	1010.7
18.05	1806	78	NaN	2.7909	13.293	18.475	-194.08	9.7635	18.818	134.88	-547.59	1121.5	-85.099	440.56	1111	53.684	69.051	0	1	4.9508	-0.91059	-25.895	-22.136	15.341	-1.5308	12.7	10.357	20.292	-2.4414	-13.195	-11.778	1012.4
18.06	1807	78	NaN	2.6883	13.336	18.504	-194.11	9.8285	18.846	135.6	-547.93	1121.5	-85.174	441.35	1111.4	55.353	68.911	0	1	4.8193	-1.041	-25.88	-22.121	15.269	-1.5256	12.767	10.398	20.088	-2.5666	-13.113	-11.723	1013.7
18.07	1808	78	NaN	2.5705	13.381	18.538	-194.12	9.9092	18.874	136.26	-548.21	1121.4	-85.258	442.07	1111.7	54.006	69.387	0	1	4.6877	-1.1715	-25.865	-22.106	15.18	-1.5122	12.835	10.456	19.867	-2.6836	-13.03	-11.651	1014.8
18.08	1809	78	NaN	2.4419	13.426	18.605	-194.12	10.004	18.907	136.83	-548.47	1121.4	-85.342	442.8	1112	55.575	70.111	0	1	4.6297	-1.229	-25.853	-22.094	15.075	-1.4885	12.901	10.53	19.705	-2.7175	-12.953	-11.565	1015.9
18.09	1810	78	NaN	2.2858	13.488	18.714	-194.08	10.131	18.986	137.38	-548.76	1121.3	-85.337	443.75	1112.5	56.928	69.919	0	1	4.732	-1.1275	-25.847	-22.088	14.934	-1.4336	12.988	10.632	19.666	-2.5611	-12.859	-11.456	1017.2
18.1	1811	78	NaN	2.0296	13.633	18.852	-193.92	10.367	19.207	138.3	-549.08	1121.3	-85.045	445.45	1113.3	55.02	70.262	0	1	4.6311	-1.2276	-25.838	-22.08	14.687	-1.2663	13.183	10.817	19.318	-2.4939	-12.655	-11.263	1019.3
18.11	1812	78	NaN	1.8981	13.707	18.801	-194.01	10.489	19.123	139.26	-548.97	1121	-85.634	446.18	1113.6	55.345	70.713	0	1	4.4774	-1.3799	-25.831	-22.072	14.632	-1.2725	13.288	10.907	19.11	-2.6525	-12.543	-11.164	1020.3
18.12	1813	78	NaN	1.7613	13.752	18.899	-193.89	10.671	19.271	140.1	-549.13	1120.9	-85.569	447.78	1114.3	56.819	71.123	0	1	4.3639	-1.4924	-25.827	-22.068	14.516	-1.1314	13.383	11.04	18.88	-2.6238	-12.443	-11.028	1022.2
[truncated: 61,305 more rows]
