# Supplementary material for: Speech, movement, and gaze behaviours during dyadic conversation in noise
Source: Sci Rep. 2019 Jul 18;9:10451. doi: 10.1038/s41598-019-46416-0 (PMC6639257; doi:10.1038/s41598-019-46416-0)
Supplement: Supplementary file 1 — All data [file 41598_2019_46416_MOESM1_ESM.zip › dyad8conv1.txt]

timestamps	sample	levels (dB)	level change	talker 1	talker 1	talker 1	talker 2	talker 2	talker 2	talker 1	talker 1	talker 1	talker 2	talker 2	talker 2	talker 1	talker 2	talker 1	talker 2	talker 1	talker 2	talker 1	talker 2	talker 1	talker 2	talker 1	talker 2	talker 1	talker 2	talker 1	talker 2	talker 1 and 2
timestamps	sample	levels (dB)	(dB)	yaw	pitch	roll	yaw	pitch	roll	x (mm)	y (mm)	z (mm)	x (mm)	y (mm)	z (mm)	rms (volts)	rms (volts)	talking	talking	eye phi (deg)	eye phi (deg)	eye theta (deg)	eye theta (deg)	yaw re t2	yaw re t1	pitch re t2	pitch re t1	gaze yaw re t2	gaze yaw re t1	gaze pitch re t2	gaze pitch re t1	distance
0	1	60	NaN	2.1601	28.927	0.40187	-179.78	17.802	4.3208	23.615	-866.24	1096.4	43.011	786.16	1181.5	23.649	24.005	0	0	10.498	10.458	-24.383	-11.895	1.4876	-0.44836	31.873	14.856	11.986	10.01	7.4902	2.9617	1654.7
0.01	2	60	NaN	2.0104	28.751	0.27312	-179.72	17.89	4.349	23.121	-865.82	1096.5	42.818	786.59	1181.6	23.649	30.119	0	0	10.415	10.373	-24.381	-11.893	1.3275	-0.39964	31.697	14.944	11.743	9.9736	7.3158	3.0501	1654.7
0.02	3	60	NaN	1.9276	28.713	0.23505	-179.71	17.908	4.3517	22.922	-865.66	1096.5	42.784	786.72	1181.6	23.649	28.925	0	0	10.377	10.334	-24.381	-11.893	1.2389	-0.39588	31.66	14.961	11.616	9.9379	7.2788	3.0686	1654.7
0.03	4	60	NaN	1.8769	28.714	0.25085	-179.72	17.904	4.3624	22.772	-865.6	1096.6	42.845	786.73	1181.6	23.649	32.26	0	0	10.391	10.349	-24.381	-11.893	1.1809	-0.41126	31.661	14.957	11.572	9.9373	7.2801	3.064	1654.6
0.04	5	60	NaN	1.8384	28.707	0.26426	-179.72	17.901	4.3806	22.658	-865.57	1096.6	42.92	786.73	1181.6	23.649	31.503	0	0	10.379	10.336	-24.38	-11.892	1.1359	-0.4249	31.654	14.954	11.515	9.9115	7.2742	3.0617	1654.6
0.05	6	60	NaN	1.8069	28.695	0.19892	-179.72	17.9	4.371	22.803	-865.57	1096.5	42.906	786.7	1181.6	23.649	31.454	0	0	10.365	10.322	-24.379	-11.891	1.1098	-0.42079	31.643	14.952	11.475	9.9008	7.2646	3.0612	1654.6
0.06	7	60	NaN	1.7848	28.691	0.2146	-179.74	17.897	4.3208	22.694	-865.5	1096.6	42.814	786.68	1181.6	23.649	32.232	0	0	10.379	10.336	-24.38	-11.892	1.0871	-0.43586	31.639	14.949	11.466	9.9	7.2592	3.0568	1654.5
0.07	8	60	NaN	1.7606	28.688	0.21728	-179.74	17.894	4.3394	22.641	-865.47	1096.6	42.909	786.66	1181.6	23.649	30.828	0	0	10.395	10.352	-24.38	-11.893	1.0577	-0.44695	31.635	14.946	11.452	9.9053	7.255	3.0535	1654.4
0.08	9	60	NaN	1.7427	28.674	0.21228	-179.75	17.889	4.3499	22.634	-865.46	1096.6	42.985	786.64	1181.6	23.649	30.668	0	0	10.413	10.371	-24.381	-11.893	1.037	-0.45686	31.621	14.941	11.45	9.9138	7.2402	3.0486	1654.4
0.09	10	60	NaN	1.7319	28.647	0.20779	-179.76	17.884	4.3226	22.634	-865.47	1096.6	42.959	786.6	1181.6	23.649	29.583	0	0	10.45	10.409	-24.381	-11.893	1.0271	-0.46563	31.594	14.937	11.477	9.9433	7.2135	3.0436	1654.4
0.1	11	60	NaN	1.7209	28.618	0.21481	-179.77	17.884	4.2771	22.579	-865.49	1096.6	42.873	786.55	1181.6	23.649	31.526	0	0	10.492	10.452	-24.381	-11.893	1.0171	-0.47042	31.565	14.937	11.51	9.9818	7.1839	3.0439	1654.3
0.11	12	60	NaN	1.7372	28.581	0.1721	-179.78	17.881	4.2734	22.716	-865.47	1096.6	42.918	786.5	1181.6	23.649	32.039	0	0	10.54	10.5	-24.381	-11.893	1.0366	-0.48048	31.528	14.935	11.576	10.02	7.1464	3.0414	1654.3
0.12	13	60	NaN	1.7541	28.543	0.12987	-179.79	17.875	4.2458	22.858	-865.46	1096.6	42.887	786.47	1181.7	23.649	30.121	0	0	10.593	10.555	-24.383	-11.895	1.0594	-0.48829	31.49	14.929	11.652	10.067	7.1071	3.0342	1654.2
0.13	14	60	NaN	1.7691	28.51	0.12443	-179.8	17.877	4.2395	22.898	-865.45	1096.6	42.904	786.44	1181.7	23.649	30.727	0	0	10.648	10.611	-24.384	-11.896	1.0752	-0.49687	31.456	14.931	11.723	10.114	7.0719	3.0344	1654.2
0.14	15	60	NaN	1.785	28.482	0.13649	-179.81	17.88	4.2602	22.895	-865.44	1096.7	42.988	786.39	1181.7	23.649	30.492	0	0	10.68	10.644	-24.385	-11.897	1.0881	-0.50631	31.428	14.934	11.768	10.138	7.0427	3.0374	1654.1
0.15	16	60	NaN	1.81	28.455	0.087267	-179.82	17.86	4.2711	23.087	-865.42	1096.7	43.043	786.39	1181.6	23.649	30.413	0	0	10.707	10.671	-24.386	-11.898	1.1179	-0.51354	31.4	14.916	11.824	10.158	7.0142	3.018	1654.1
0.16	17	60	NaN	1.8399	28.409	0.13848	-179.84	17.871	4.2654	22.987	-865.41	1096.7	43.063	786.34	1181.7	23.649	28.815	0	0	10.728	10.693	-24.386	-11.898	1.1435	-0.53554	31.353	14.927	11.872	10.158	6.9668	3.0289	1654.1
0.17	18	60	NaN	1.8599	28.382	0.1382	-179.85	17.875	4.267	23.028	-865.43	1096.7	43.084	786.32	1181.7	23.649	26.981	0	0	10.722	10.686	-24.376	-11.888	1.1642	-0.542	31.325	14.932	11.886	10.144	6.9487	3.0431	1654.1
0.18	19	60	NaN	1.9008	28.34	0.15011	-179.85	17.886	4.2782	23.101	-865.45	1096.8	43.119	786.28	1181.7	23.649	28.307	0	0	10.704	10.669	-24.365	-11.877	1.2064	-0.54629	31.283	14.943	11.911	10.123	6.9173	3.0661	1654
0.19	20	60	NaN	1.9629	28.287	0.18587	-179.86	17.904	4.2993	23.172	-865.45	1096.8	43.174	786.21	1181.7	29.388	26.192	0	0	10.679	10.643	-24.361	-11.873	1.2691	-0.55454	31.229	14.962	11.948	10.089	6.868	3.0893	1654
0.2	21	60	NaN	2.0132	28.264	0.19922	-179.87	17.908	4.3294	23.294	-865.4	1096.8	43.246	786.16	1181.7	33.121	27.961	0	0	10.68	10.643	-24.36	-11.872	1.321	-0.56473	31.205	14.968	12.001	10.079	6.8447	3.0957	1653.9
0.21	22	60	NaN	2.039	28.234	0.22528	-179.87	17.921	4.2792	23.32	-865.42	1096.8	43.1	786.15	1181.7	23.649	26.343	0	0	10.691	10.655	-24.361	-11.873	1.3529	-0.55829	31.175	14.981	12.044	10.097	6.8141	3.1084	1653.9
0.22	23	60	NaN	2.0691	28.216	0.24895	-179.88	17.928	4.2957	23.359	-865.41	1096.8	43.14	786.12	1181.6	23.649	28.475	0	0	10.716	10.681	-24.363	-11.875	1.3829	-0.56295	31.156	14.988	12.099	10.118	6.793	3.1133	1653.8
0.23	24	60	NaN	2.1087	28.2	0.26603	-179.89	17.923	4.3143	23.469	-865.4	1096.8	43.184	786.09	1181.6	23.649	26.835	0	0	10.739	10.705	-24.365	-11.877	1.4248	-0.57257	31.139	14.985	12.164	10.132	6.7737	3.1075	1653.8
0.24	25	60	NaN	2.1496	28.186	0.29579	-179.9	17.912	4.3121	23.57	-865.4	1096.9	43.17	786.07	1181.6	23.649	24.005	0	0	10.743	10.708	-24.366	-11.878	1.4696	-0.58054	31.124	14.974	12.213	10.128	6.7582	3.0961	1653.8
0.25	26	60	NaN	2.1679	28.186	0.38436	-179.89	17.907	4.3135	23.422	-865.37	1096.9	43.181	786.04	1181.6	23.649	24.23	0	0	10.82	10.787	-24.367	-11.879	1.4824	-0.57992	31.124	14.969	12.302	10.207	6.7569	3.0905	1653.7
0.26	27	60	NaN	2.2114	28.195	0.42596	-179.89	17.898	4.3061	23.519	-865.33	1096.9	43.17	786.01	1181.6	23.649	24.005	0	0	10.921	10.891	-24.368	-11.88	1.5296	-0.57546	31.132	14.961	12.451	10.315	6.7637	3.0809	1653.6
0.27	28	60	NaN	2.2522	28.201	0.46451	-179.9	17.892	4.3235	23.624	-865.29	1096.9	43.232	785.97	1181.6	23.649	24.005	0	0	10.954	10.924	-24.371	-11.883	1.5718	-0.57914	31.136	14.956	12.526	10.345	6.7652	3.0731	1653.5
0.28	29	60	NaN	2.2814	28.201	0.49427	-179.9	17.882	4.316	23.709	-865.27	1097	43.217	785.95	1181.6	23.649	24.005	0	0	10.957	10.927	-24.373	-11.885	1.6046	-0.58118	31.136	14.947	12.562	10.346	6.7626	3.0619	1653.5
0.29	30	60	NaN	2.3027	28.197	0.51654	-179.91	17.867	4.293	23.772	-865.27	1097	43.149	785.96	1181.6	23.649	24.005	0	0	10.94	10.91	-24.374	-11.886	1.6303	-0.57997	31.132	14.932	12.57	10.33	6.7578	3.0459	1653.5
0.3	31	60	NaN	2.3331	28.198	0.54121	-179.91	17.853	4.333	23.838	-865.25	1097	43.262	785.96	1181.6	23.649	24.005	0	0	10.922	10.891	-24.376	-11.888	1.6592	-0.58353	31.131	14.919	12.581	10.308	6.7557	3.0316	1653.5
0.31	32	60	NaN	2.3619	28.193	0.54566	-179.9	17.863	4.2867	23.98	-865.26	1097	43.113	785.92	1181.6	23.649	24.005	0	0	10.907	10.876	-24.377	-11.889	1.698	-0.56112	31.126	14.929	12.605	10.315	6.7496	3.0403	1653.5
0.32	33	60	NaN	2.3889	28.191	0.61191	-179.9	17.858	4.2744	23.948	-865.24	1097	43.043	785.93	1181.6	23.649	24.005	0	0	10.914	10.883	-24.378	-11.89	1.7263	-0.55785	31.124	14.925	12.64	10.325	6.7463	3.0354	1653.4
0.33	34	60	NaN	2.4204	28.192	0.654	-179.9	17.847	4.2935	24.014	-865.22	1097	43.055	785.94	1181.6	23.649	24.005	0	0	10.864	10.832	-24.38	-11.892	1.7597	-0.55752	31.123	14.916	12.624	10.275	6.7438	3.024	1653.4
0.34	35	60	NaN	2.4523	28.192	0.65657	-179.9	17.839	4.3251	24.195	-865.2	1097	43.099	785.96	1181.6	23.649	24.005	0	0	10.77	10.736	-24.382	-11.895	1.7964	-0.55347	31.123	14.908	12.566	10.183	6.7406	3.0138	1653.4
0.35	36	60	NaN	2.4679	28.189	0.68884	-179.9	17.839	4.3323	24.208	-865.2	1097.1	43.067	785.97	1181.6	25.478	24.005	0	0	10.672	10.636	-24.384	-11.896	1.8136	-0.55098	31.12	14.909	12.485	10.085	6.7361	3.0135	1653.4
0.36	37	60	NaN	2.4936	28.191	0.73018	-179.89	17.845	4.3443	24.228	-865.19	1097.1	43.039	785.97	1181.6	26.403	24.005	0	0	10.588	10.549	-24.385	-11.897	1.8409	-0.54436	31.121	14.915	12.429	10.005	6.7357	3.0179	1653.4
0.37	38	60	NaN	2.5195	28.194	0.75386	-179.89	17.841	4.3512	24.3	-865.17	1097.1	43.009	785.98	1181.6	23.914	24.005	0	0	10.518	10.478	-24.388	-11.9	1.8703	-0.53655	31.123	14.912	12.388	9.9419	6.735	3.0122	1653.4
0.38	39	60	NaN	2.5479	28.194	0.7988	-179.88	17.841	4.3698	24.333	-865.17	1097.1	42.998	785.99	1181.5	24.962	24.005	0	0	10.507	10.467	-24.389	-11.901	1.9002	-0.53126	31.122	14.913	12.408	9.9362	6.7328	3.0116	1653.4
0.39	40	60	NaN	2.5782	28.195	0.85916	-179.88	17.851	4.3992	24.34	-865.17	1097.1	43	786	1181.5	26.603	24.745	0	0	10.538	10.499	-24.391	-11.903	1.9307	-0.52594	31.122	14.923	12.469	9.9727	6.7318	3.0207	1653.4
0.4	41	60	NaN	2.6062	28.205	0.87393	-179.87	17.863	4.4168	24.453	-865.14	1097.1	42.985	785.99	1181.6	25.449	25.585	0	0	10.086	10.037	-24.377	-11.889	1.9632	-0.51038	31.133	14.936	12.049	9.5262	6.7557	3.0467	1653.4
0.41	42	60	NaN	2.6353	28.207	0.91303	-179.86	17.873	4.4183	24.537	-865.14	1097.1	42.895	785.96	1181.5	26.917	24.903	0	0	9.8368	9.7819	-24.371	-11.883	1.9983	-0.49435	31.134	14.946	11.835	9.2875	6.7634	3.0631	1653.4
0.42	43	60	NaN	2.661	28.208	0.93895	-179.84	17.874	4.429	24.611	-865.14	1097.1	42.864	785.95	1181.5	30.169	28.919	0	0	9.8188	9.7634	-24.374	-11.886	2.0276	-0.47742	31.135	14.947	11.846	9.286	6.7615	3.061	1653.4
0.43	44	60	NaN	2.6877	28.209	0.98535	-179.83	17.869	4.4522	24.63	-865.15	1097.1	42.87	785.96	1181.5	30.598	27.616	0	0	9.7774	9.7211	-24.375	-11.887	2.0548	-0.45976	31.136	14.941	11.832	9.2613	6.761	3.0543	1653.4
0.44	45	60	NaN	2.7168	28.211	1.045	-179.81	17.861	4.48	24.625	-865.16	1097.1	42.887	785.96	1181.5	30.921	30.779	0	0	9.7395	9.6823	-24.376	-11.888	2.0831	-0.44325	31.138	14.934	11.823	9.239	6.762	3.0454	1653.4
0.45	46	60	NaN	2.7456	28.216	1.0585	-179.8	17.852	4.4905	24.723	-865.15	1097.1	42.884	785.92	1181.5	32.262	31.076	0	0	9.7105	9.6527	-24.378	-11.89	2.1154	-0.43194	31.143	14.926	11.826	9.2208	6.7648	3.0359	1653.3
0.46	47	60	NaN	2.771	28.222	1.1187	-179.78	17.856	4.4626	24.684	-865.15	1097.1	42.79	785.88	1181.5	33.517	32.287	0	0	9.6978	9.6397	-24.379	-11.891	2.1427	-0.4117	31.149	14.93	11.84	9.228	6.7694	3.0385	1653.3
0.47	48	60	NaN	2.7966	28.222	1.155	-179.77	17.856	4.4615	24.693	-865.16	1097.1	42.794	785.85	1181.5	35.036	32.761	0	0	9.705	9.6471	-24.381	-11.893	2.1685	-0.40029	31.149	14.93	11.874	9.2468	6.768	3.0372	1653.3
0.48	49	60	NaN	2.8249	28.222	1.1674	-179.77	17.86	4.4659	24.766	-865.17	1097.1	42.821	785.83	1181.5	36.918	35.409	0	0	9.6959	9.6378	-24.382	-11.894	2.1983	-0.39302	31.148	14.934	11.894	9.2447	6.7661	3.0401	1653.3
0.49	50	60	NaN	2.8522	28.221	1.1672	-179.76	17.868	4.4643	24.868	-865.17	1097.1	42.824	785.81	1181.5	35.596	35.56	0	0	9.6538	9.5948	-24.383	-11.895	2.229	-0.38662	31.147	14.942	11.883	9.2082	6.7637	3.0468	1653.2
0.5	51	60	NaN	2.8674	28.217	1.1778	-179.76	17.871	4.459	24.903	-865.19	1097.1	42.804	785.8	1181.5	37.628	35.919	0	0	9.5563	9.495	-24.386	-11.898	2.2462	-0.38013	31.143	14.946	11.802	9.1149	6.7565	3.0472	1653.2
0.51	52	60	NaN	2.8854	28.217	1.1697	-179.76	17.89	4.4707	24.992	-865.19	1097.1	42.863	785.78	1181.5	39.609	40.988	0	0	9.5499	9.4885	-24.388	-11.9	2.2652	-0.37666	31.143	14.964	11.815	9.1119	6.7548	3.0637	1653.2
0.52	53	60	NaN	2.8951	28.21	1.1952	-179.76	17.895	4.4952	24.968	-865.21	1097.1	42.963	785.76	1181.5	39.488	37.137	0	0	9.5263	9.4644	-24.389	-11.901	2.2706	-0.3835	31.135	14.97	11.797	9.0809	6.7462	3.0695	1653.2
0.53	54	60	NaN	2.9135	28.16	1.2937	-179.76	17.901	4.4744	24.691	-865.38	1097.1	42.931	785.75	1181.5	39.681	38.034	0	0	9.3954	9.3305	-24.389	-11.901	2.2805	-0.39603	31.084	14.977	11.676	8.9345	6.695	3.0759	1653.4
0.54	55	60	NaN	2.9398	28.086	1.42	-179.77	17.907	4.4219	24.307	-865.62	1097.1	42.799	785.74	1181.5	39.301	36.081	0	0	9.3031	9.2362	-24.389	-11.901	2.2983	-0.40813	31.01	14.984	11.601	8.8281	6.6207	3.0825	1653.6
0.55	56	60	NaN	2.9496	28.084	1.4188	-179.77	17.901	4.447	24.331	-865.63	1097.1	42.863	785.73	1181.5	39.113	37.413	0	0	9.2851	9.2178	-24.389	-11.901	2.3066	-0.41176	31.008	14.977	11.592	8.806	6.6182	3.076	1653.6
0.56	57	60	NaN	2.9475	28.087	1.4335	-179.78	17.908	4.4291	24.305	-865.64	1097.1	42.833	785.65	1181.5	40.802	36.902	0	0	9.1919	9.1225	-24.39	-11.902	2.3046	-0.41973	31.011	14.984	11.497	8.7028	6.6203	3.0819	1653.6
0.57	58	60	NaN	2.9561	28.091	1.4431	-179.79	17.901	4.4427	24.307	-865.65	1097.1	42.897	785.6	1181.5	39.684	34.514	0	0	9.1111	9.0399	-24.391	-11.903	2.3111	-0.43277	31.015	14.977	11.422	8.6071	6.6238	3.0739	1653.5
0.58	59	60	NaN	2.9616	28.095	1.4504	-179.79	17.877	4.4495	24.307	-865.66	1097.1	42.937	785.59	1181.4	41.833	36.475	0	0	9.122	9.051	-24.391	-11.903	2.3152	-0.44074	31.019	14.954	11.437	8.6102	6.6276	3.0507	1653.5
0.59	60	60	NaN	2.9602	28.101	1.4555	-179.8	17.846	4.4423	24.298	-865.67	1097.1	42.927	785.6	1181.4	41.702	37.045	0	0	9.0996	9.0281	-24.391	-11.903	2.3139	-0.44168	31.023	14.923	11.413	8.5864	6.632	3.0197	1653.5
0.6	61	60	NaN	2.9624	28.115	1.454	-179.8	17.831	4.4588	24.301	-865.65	1097.1	42.976	785.58	1181.4	38.768	37.082	0	0	9.0642	8.9919	-24.391	-11.903	2.3144	-0.44447	31.037	14.909	11.379	8.5475	6.6452	3.0056	1653.5
0.61	62	60	NaN	2.9669	28.116	1.4654	-179.8	17.846	4.416	24.267	-865.67	1097.1	42.872	785.51	1181.4	39.329	37.916	0	0	9.0322	8.9592	-24.389	-11.901	2.3213	-0.44074	31.038	14.924	11.354	8.5185	6.649	3.0228	1653.4
0.62	63	60	NaN	2.9691	28.122	1.467	-179.8	17.856	4.3909	24.266	-865.69	1097.1	42.822	785.47	1181.4	39.646	37.236	0	0	8.9846	8.9106	-24.386	-11.898	2.3253	-0.44143	31.044	14.933	11.31	8.4691	6.6577	3.0348	1653.4
0.63	64	60	NaN	2.9664	28.132	1.4635	-179.8	17.858	4.3919	24.267	-865.69	1097.1	42.859	785.44	1181.4	38.958	40.436	0	0	8.8871	8.8109	-24.384	-11.896	2.3213	-0.44573	31.054	14.936	11.208	8.3652	6.6702	3.04	1653.4
0.64	65	60	NaN	2.9555	28.169	1.4204	-179.8	17.855	4.4099	24.381	-865.62	1097.2	42.954	785.42	1181.4	39.721	36.939	0	0	8.8045	8.7264	-24.383	-11.895	2.311	-0.44775	31.09	14.934	11.116	8.2787	6.7064	3.0389	1653.3
0.65	66	60	NaN	2.932	28.286	1.2446	-179.81	17.856	4.4149	24.935	-865.31	1097.2	43.005	785.4	1181.4	39.095	37.492	0	0	8.7717	8.6929	-24.386	-11.898	2.3048	-0.4348	31.207	14.935	11.077	8.2581	6.821	3.0375	1653
0.66	67	60	NaN	2.9113	28.307	1.2499	-179.8	17.851	4.4181	24.875	-865.32	1097.2	43.042	785.37	1181.4	40.634	39.077	0	0	8.9849	8.9108	-24.399	-11.911	2.2807	-0.43263	31.227	14.931	11.266	8.4782	6.828	3.0194	1652.9
0.67	68	60	NaN	2.901	28.325	1.24	-179.8	17.85	4.3843	24.885	-865.33	1097.2	42.984	785.35	1181.4	38.363	39.466	0	0	9.0061	8.9325	-24.404	-11.916	2.2728	-0.43016	31.245	14.93	11.279	8.5024	6.8409	3.0144	1652.9
0.68	69	60	NaN	2.8892	28.345	1.2366	-179.8	17.85	4.3657	24.877	-865.33	1097.2	42.965	785.33	1181.4	39.512	39.97	0	0	8.909	8.8332	-24.403	-11.915	2.2614	-0.42964	31.264	14.93	11.17	8.4036	6.8618	3.0157	1652.9
0.69	70	60	NaN	2.8703	28.371	1.2445	-179.8	17.844	4.3809	24.823	-865.32	1097.2	43.032	785.31	1181.4	39.53	37.678	0	0	8.938	8.8629	-24.402	-11.914	2.2382	-0.4302	31.29	14.925	11.176	8.4326	6.8884	3.0115	1652.9
0.7	71	60	NaN	2.847	28.409	1.2374	-179.79	17.824	4.3994	24.817	-865.3	1097.2	43.106	785.29	1181.3	40.751	37.919	0	0	8.9468	8.8719	-24.4	-11.912	2.2122	-0.42607	31.326	14.907	11.159	8.4459	6.9259	2.9948	1652.8
0.71	72	60	NaN	2.8231	28.43	1.2489	-179.78	17.826	4.3677	24.738	-865.3	1097.2	43.012	785.25	1181.3	36.945	37.067	0	0	8.8202	8.7424	-24.397	-11.909	2.1888	-0.41609	31.348	14.908	11.009	8.3263	6.9507	2.9992	1652.8
0.72	73	60	NaN	2.7927	28.473	1.2498	-179.77	17.82	4.373	24.697	-865.28	1097.2	43.031	785.21	1181.3	38.726	38.322	0	0	8.7678	8.6889	-24.395	-11.907	2.1563	-0.40553	31.39	14.903	10.924	8.2834	6.9955	2.9957	1652.7
0.73	74	60	NaN	2.7583	28.539	1.2384	-179.76	17.813	4.3947	24.712	-865.23	1097.2	43.107	785.15	1181.3	39.838	40.121	0	0	8.7653	8.6864	-24.393	-11.905	2.1197	-0.3953	31.455	14.897	10.885	8.2911	7.0619	2.9918	1652.6
0.74	75	60	NaN	2.7217	28.618	1.2328	-179.75	17.808	4.4118	24.722	-865.16	1097.2	43.181	785.1	1181.3	38.252	37.369	0	0	8.7076	8.6273	-24.39	-11.902	2.0808	-0.39101	31.533	14.893	10.788	8.2363	7.1422	2.9901	1652.5
0.75	76	60	NaN	2.6837	28.688	1.2805	-179.76	17.794	4.4068	24.56	-865.11	1097.3	43.202	785.11	1181.3	39.408	39.468	0	0	8.6534	8.5719	-24.389	-11.901	2.0365	-0.40591	31.601	14.881	10.69	8.166	7.2124	2.9807	1652.5
0.76	77	60	NaN	2.6549	28.78	1.1515	-179.75	17.795	4.3949	25.011	-865.01	1097.3	43.188	785.07	1181.3	38.872	38.326	0	0	8.6027	8.5201	-24.388	-11.9	2.0238	-0.38576	31.694	14.881	10.626	8.1343	7.306	2.9818	1652.3
0.77	78	60	NaN	2.6132	28.871	1.1373	-179.76	17.797	4.3786	25.103	-864.91	1097.3	43.166	785.01	1181.3	37.396	36.935	0	0	8.6141	8.5318	-24.384	-11.896	1.9859	-0.38254	31.784	14.884	10.6	8.1492	7.3993	2.988	1652.2
0.78	79	60	NaN	2.5599	28.992	1.1782	-179.76	17.778	4.3905	25.068	-864.77	1097.4	43.237	784.98	1181.2	38.412	39.322	0	0	8.6288	8.5467	-24.381	-11.893	1.9289	-0.39556	31.902	14.867	10.558	8.1512	7.5213	2.9739	1652
0.79	80	60	NaN	2.4992	29.141	1.2349	-179.78	17.734	4.4282	25.036	-864.58	1097.4	43.392	784.97	1181.2	41.168	39.36	0	0	8.6505	8.5689	-24.378	-11.89	1.8617	-0.41643	32.047	14.828	10.512	8.1525	7.6689	2.9375	1651.8
0.8	81	60	NaN	2.4374	29.263	1.3151	-179.78	17.699	4.4364	24.931	-864.44	1097.5	43.456	784.92	1181.2	39.759	36.952	0	0	8.6427	8.5609	-24.376	-11.888	1.7939	-0.42797	32.165	14.797	10.437	8.133	7.7892	2.9093	1651.6
0.81	82	60	NaN	2.407	29.311	1.3271	-179.8	17.676	4.4282	25.01	-864.36	1097.6	43.463	784.89	1181.1	40.253	37.465	0	0	8.603	8.5204	-24.373	-11.885	1.766	-0.44343	32.212	14.775	10.369	8.077	7.8392	2.8905	1651.5
0.82	83	60	NaN	2.3721	29.351	1.3516	-179.81	17.654	4.408	25.093	-864.26	1097.6	43.431	784.83	1181.1	38.621	39.351	0	0	8.5497	8.4659	-24.371	-11.883	1.735	-0.45126	32.249	14.756	10.285	8.0146	7.8778	2.8729	1651.3
0.83	84	60	NaN	2.3456	29.376	1.3696	-179.83	17.633	4.3943	25.216	-864.18	1097.7	43.414	784.78	1181.1	39.064	36.885	0	0	8.4884	8.4032	-24.369	-11.881	1.7133	-0.45889	32.272	14.737	10.202	7.9443	7.9029	2.8564	1651.2
0.84	85	60	NaN	2.3305	29.389	1.3759	-179.84	17.618	4.3947	25.359	-864.12	1097.7	43.436	784.75	1181.1	38.996	39.95	0	0	8.4162	8.3294	-24.367	-11.879	1.7024	-0.468	32.283	14.724	10.119	7.8614	7.916	2.845	1651.1
0.85	86	60	NaN	2.3141	29.399	1.3909	-179.84	17.619	4.4011	25.407	-864.07	1097.8	43.474	784.69	1181.1	38.148	39.891	0	0	8.3927	8.3054	-24.365	-11.877	1.6863	-0.47064	32.292	14.726	10.079	7.8348	7.9264	2.849	1651
0.86	87	60	NaN	2.2652	29.39	1.4916	-179.77	17.553	4.4708	25.358	-863.96	1097.9	43.588	784.75	1181	38.534	38.897	0	0	8.3783	8.2906	-24.364	-11.876	1.6317	-0.4004	32.277	14.666	10.01	7.8902	7.9132	2.7899	1650.9
0.87	88	60	NaN	2.2266	29.3	1.6557	-179.73	17.505	4.4665	25.253	-863.89	1098	43.564	784.66	1181	37.936	40.074	0	0	7.7647	7.6633	-24.43	-11.942	1.5903	-0.36965	32.182	14.623	9.355	7.2937	7.7522	2.6807	1650.7
0.88	89	60	NaN	2.2016	29.182	1.7764	-179.72	17.467	4.4419	25.263	-863.82	1098.1	43.514	784.54	1181	39.126	37.858	0	0	7.0951	6.9788	-24.502	-12.014	1.5672	-0.35666	32.061	14.588	8.6624	6.6221	7.5586	2.5738	1650.5
0.89	90	60	NaN	2.181	29.085	1.7972	-179.71	17.436	4.4163	25.479	-863.7	1098.1	43.461	784.45	1181	38.563	36.599	0	0	6.4256	6.2942	-24.575	-12.087	1.5559	-0.33839	31.962	14.559	7.9815	5.9558	7.3876	2.4721	1650.3
0.9	91	60	NaN	2.1386	29.047	1.735	-179.69	17.422	4.3454	25.882	-863.49	1098.2	43.266	784.36	1181	40.579	38.336	0	0	6.1583	6.021	-24.584	-12.096	1.5341	-0.29644	31.924	14.545	7.6924	5.7245	7.3398	2.4488	1650
0.91	92	60	NaN	2.1428	28.961	1.8021	-179.68	17.37	4.4122	25.874	-863.38	1098.2	43.467	784.31	1181	42.78	38.73	0	0	6.1218	5.9837	-24.581	-12.093	1.5311	-0.2956	31.835	14.496	7.6529	5.6881	7.2536	2.4025	1649.9
0.92	93	60	NaN	2.1499	28.86	1.8668	-179.68	17.321	4.57	25.891	-863.3	1098.3	43.953	784.26	1181	40.857	39.269	0	0	6.4537	6.323	-24.578	-12.09	1.5218	-0.30727	31.734	14.447	7.9755	6.0157	7.1558	2.3572	1649.7
0.93	94	60	NaN	2.1719	28.717	1.9364	-179.68	17.261	4.6708	25.967	-863.2	1098.3	44.272	784.14	1181	41.104	40.401	0	0	6.5553	6.4268	-24.583	-12.095	1.5353	-0.31492	31.59	14.388	8.0906	6.1119	7.007	2.2935	1649.5
0.94	95	60	NaN	2.2101	28.523	2.0174	-179.68	17.169	4.6473	26.076	-863.08	1098.4	44.209	783.96	1181	39.153	36.694	0	0	6.5755	6.4475	-24.591	-12.103	1.5793	-0.31267	31.393	14.299	8.1549	6.1348	6.8023	2.1962	1649.2
0.95	96	60	NaN	2.2458	28.302	2.1072	-179.69	17.006	4.5564	26.115	-862.99	1098.4	43.92	783.87	1180.8	40.777	38.999	0	0	6.717	6.5921	-24.588	-12.1	1.6264	-0.30987	31.166	14.143	8.3434	6.2823	6.5783	2.0428	1649
0.96	97	60	NaN	2.2733	28.146	2.1694	-179.59	16.813	4.5409	26.139	-862.94	1098.5	43.946	783.99	1180.8	41.906	38.365	0	0	6.8437	6.7217	-24.585	-12.097	1.6538	-0.20675	31.008	13.951	8.4975	6.5149	6.4234	1.8544	1649.1
0.97	98	60	NaN	2.3085	27.998	2.2531	-179.55	16.662	4.5165	26.102	-862.86	1098.5	43.903	783.99	1180.8	38.31	39.134	0	0	6.8509	6.7291	-24.588	-12.1	1.6892	-0.16927	30.858	13.802	8.5401	6.5598	6.2709	1.7028	1649
0.98	99	60	NaN	2.3575	27.784	2.3851	-179.53	16.511	4.4551	26.027	-862.72	1098.6	43.737	783.84	1180.8	39.652	38.884	0	0	7.0778	6.9611	-24.591	-12.103	1.7413	-0.14889	30.642	13.653	8.8191	6.8122	6.0517	1.5505	1648.7
0.99	100	60	NaN	2.4145	27.517	2.5367	-179.51	16.344	4.3998	25.971	-862.56	1098.6	43.598	783.64	1180.8	39.583	37.892	0	0	7.3907	7.2809	-24.594	-12.106	1.801	-0.12825	30.372	13.489	9.1916	7.1526	5.7782	1.3825	1648.3
1	101	60	NaN	2.4551	27.348	2.5894	-179.53	16.2	4.5078	26.046	-862.5	1098.6	43.946	783.68	1180.7	40.945	38.419	0	0	7.712	7.6094	-24.598	-12.11	1.8321	-0.15561	30.201	13.347	9.5441	7.4538	5.6027	1.2375	1648.3
1.01	102	60	NaN	2.5077	27.181	2.5937	-179.56	16.144	4.6458	26.259	-862.42	1098.7	44.438	783.51	1180.7	38.792	41.38	0	0	8.0334	7.938	-24.602	-12.114	1.8749	-0.197	30.034	13.291	9.9082	7.741	5.4321	1.177	1648.1
1.02	103	60	NaN	2.6067	26.861	2.6796	-179.58	16.072	4.6727	26.284	-862.57	1098.7	44.571	783.35	1180.7	44.007	37.048	0	0	8.3547	8.2665	-24.605	-12.117	1.9701	-0.22126	29.714	13.22	10.325	8.0453	5.1084	1.1028	1648.1
1.03	104	60	NaN	2.6891	26.558	2.7393	-179.6	16.003	4.6631	26.387	-862.73	1098.7	44.573	783.24	1180.6	52.378	36.433	0	0	8.4852	8.4	-24.609	-12.121	2.0561	-0.23262	29.409	13.152	10.541	8.1674	4.8001	1.0314	1648.1
1.04	105	60	NaN	2.7301	26.345	2.7433	-179.61	15.946	4.6562	26.636	-862.77	1098.7	44.57	783.17	1180.6	53.585	37.669	0	0	8.5246	8.4402	-24.611	-12.123	2.1059	-0.23732	29.195	13.096	10.63	8.2029	4.5836	0.97278	1648.1
1.05	106	60	NaN	2.7731	26.129	2.8061	-179.62	15.89	4.6162	26.724	-862.75	1098.7	44.464	783.11	1180.6	41.984	38.762	0	0	8.5047	8.4199	-24.61	-12.122	2.1555	-0.24191	28.977	13.042	10.66	8.178	4.3674	0.92	1648
1.06	107	60	NaN	2.7901	25.89	2.8779	-179.61	15.849	4.42	26.814	-862.77	1098.7	43.839	783.04	1180.5	53.16	39.614	0	0	8.4848	8.3995	-24.608	-12.12	2.1975	-0.20566	28.735	13.004	10.682	8.1939	4.1261	0.88355	1647.9
1.07	108	60	NaN	2.7975	25.543	3.0331	-179.61	15.788	4.3429	26.782	-862.8	1098.8	43.607	782.97	1180.4	48.108	39.177	0	0	8.4818	8.3965	-24.607	-12.119	2.2118	-0.20025	28.384	12.947	10.694	8.1963	3.7764	0.82751	1647.9
1.08	109	60	NaN	2.7891	25.113	3.2555	-179.62	15.74	4.275	26.615	-862.87	1098.8	43.417	782.88	1180.4	55.78	38.633	0	0	8.6985	8.618	-24.61	-12.122	2.2042	-0.20058	27.951	12.901	10.903	8.4175	3.3408	0.77925	1647.9
1.09	110	60	NaN	2.7784	24.648	3.5152	-179.61	15.721	4.191	26.342	-863.01	1098.9	43.165	782.77	1180.4	42.312	37.426	0	0	8.6764	8.5955	-24.609	-12.121	2.1928	-0.19678	27.485	12.884	10.869	8.3987	2.8767	0.7631	1647.9
1.1	111	60	NaN	2.8148	24.233	3.7672	-179.61	15.719	4.2411	26.046	-863.2	1098.9	43.276	782.69	1180.4	57.449	37.685	0	0	8.4388	8.3525	-24.604	-12.116	2.215	-0.21246	27.068	12.884	10.654	8.1401	2.4642	0.76793	1648
1.11	112	60	NaN	2.814	23.75	3.7942	-179.6	15.707	4.2129	26.362	-863.4	1098.8	43.183	782.64	1180.4	49.388	39.614	0	0	8.456	8.3701	-24.606	-12.118	2.2285	-0.18585	26.588	12.868	10.685	8.1843	1.9819	0.74991	1648.1
1.12	113	60	NaN	2.7744	23.018	3.7737	-179.6	15.699	4.2228	26.978	-863.8	1098.6	43.199	782.59	1180.4	56.915	39.459	0	0	8.6481	8.5665	-24.613	-12.125	2.21	-0.16688	25.863	12.855	10.858	8.3997	1.2491	0.72925	1648.5
1.13	114	60	NaN	2.7	22.304	3.8415	-179.6	15.698	4.3208	27.211	-864.25	1098.4	43.479	782.53	1180.4	59.499	40.951	0	0	8.9157	8.8401	-24.612	-12.125	2.134	-0.16694	25.154	12.848	11.05	8.6731	0.54134	0.72366	1648.9
1.14	115	60	NaN	2.6098	21.795	4.0027	-179.59	15.701	4.4332	26.917	-864.59	1098.4	43.802	782.47	1180.5	61.612	40.797	0	0	9.1832	9.1136	-24.612	-12.124	2.0224	-0.17812	24.649	12.847	11.206	8.9355	0.037679	0.72327	1649.2
1.15	116	60	NaN	2.5485	21.533	4.0431	-179.59	15.69	4.2714	26.892	-864.71	1098.3	43.293	782.5	1180.4	63.742	38.27	0	0	9.4507	9.3871	-24.611	-12.123	1.978	-0.16246	24.385	12.837	11.429	9.2246	-0.22511	0.71482	1649.3
1.16	117	60	NaN	2.349	20.675	4.0288	-179.59	15.732	4.2259	27.257	-864.89	1098.3	43.141	782.38	1180.4	65.2	41.093	1	0	9.5702	9.5093	-24.615	-12.127	1.7965	-0.14007	23.53	12.877	11.367	9.3692	-1.0854	0.75035	1649.4
1.17	118	60	NaN	2.2076	20.142	3.9966	-179.59	15.765	4.3429	27.54	-865	1098.2	43.506	782.25	1180.5	65.514	38.842	1	0	9.6844	9.626	-24.62	-12.132	1.6522	-0.14781	23.001	12.906	11.337	9.4782	-1.6191	0.77457	1649.4
1.18	119	60	NaN	2.0395	19.75	3.9875	-179.6	15.775	4.4299	27.636	-865.01	1098.2	43.792	782.19	1180.5	66.236	38.793	1	0	9.7985	9.7427	-24.624	-12.136	1.4775	-0.16188	22.611	12.914	11.276	9.5808	-2.0132	0.77751	1649.3
1.19	120	60	NaN	1.838	19.407	4.0086	-179.6	15.768	4.3715	27.576	-864.97	1098.2	43.629	782.19	1180.5	66.863	40.556	1	0	9.8965	9.8428	-24.631	-12.143	1.2797	-0.16327	22.269	12.906	11.176	9.6796	-2.3619	0.7631	1649.3
1.2	121	60	NaN	1.7619	19.301	4.009	-179.61	15.774	4.1987	27.588	-864.96	1098.1	43.079	782.18	1180.5	67.487	40.412	1	0	9.9777	9.9259	-24.64	-12.152	1.2231	-0.14569	22.163	12.913	11.201	9.7802	-2.4774	0.76072	1649.3
1.21	122	60	NaN	1.5173	19.115	4.0072	-179.61	15.76	4.3661	27.562	-864.76	1098.1	43.577	782.1	1180.5	67.445	40.57	1	0	10.059	10.009	-24.649	-12.161	0.96014	-0.16481	21.977	12.897	11.019	9.8442	-2.6715	0.73654	1649
1.22	123	60	NaN	1.2871	19.054	3.9662	-179.61	15.732	4.4473	27.673	-864.4	1098.1	43.797	782.05	1180.5	66.467	40.121	1	0	10.144	10.096	-24.654	-12.166	0.72595	-0.17381	21.918	12.868	10.87	9.9221	-2.7361	0.70152	1648.6
1.23	124	60	NaN	1.1129	19.085	3.9101	-179.62	15.695	4.3999	27.849	-863.99	1098.1	43.632	782.04	1180.4	66.053	39.591	1	0	10.234	10.188	-24.654	-12.166	0.5636	-0.1726	21.949	12.831	10.798	10.016	-2.7044	0.6653	1648.2
1.24	125	60	NaN	0.98353	19.182	3.8732	-179.64	15.655	4.2773	27.992	-863.57	1098.1	43.25	782.05	1180.4	65.462	41.084	1	0	10.244	10.198	-24.663	-12.175	0.45229	-0.16641	22.045	12.791	10.696	10.032	-2.6179	0.61656	1647.8
1.25	126	60	NaN	0.80725	19.361	3.9048	-179.63	15.608	4.2653	27.964	-863.01	1098.1	43.203	782	1180.3	64.341	40.767	1	0	10.197	10.15	-24.67	-12.182	0.2765	-0.16528	22.224	12.745	10.473	9.9846	-2.4455	0.56314	1647.1
1.26	127	60	NaN	0.66567	19.516	3.9754	-179.63	15.565	4.3031	27.776	-862.65	1098.1	43.305	781.96	1180.3	62.676	40.519	1	0	10.055	10.005	-24.669	-12.181	0.12466	-0.17556	22.378	12.703	10.18	9.8296	-2.2909	0.52221	1646.7
1.27	128	60	NaN	0.5404	19.717	3.99	-179.63	15.528	4.2998	27.8	-862.21	1098.1	43.31	781.89	1180.3	60.525	41.103	1	0	9.8882	9.8344	-24.67	-12.182	-7.3142e-05	-0.17303	22.578	12.667	9.8881	9.6613	-2.0921	0.48482	1646.2
1.28	129	60	NaN	0.44268	19.894	3.959	-179.64	15.493	4.2858	27.982	-861.83	1098.1	43.292	781.82	1180.3	58.709	37.98	1	0	9.6803	9.6218	-24.676	-12.188	-0.091004	-0.1691	22.754	12.632	9.5893	9.4527	-1.9212	0.44485	1645.8
1.29	130	60	NaN	0.36906	20.022	3.9155	-179.65	15.453	4.2875	28.21	-861.58	1098.1	43.324	781.79	1180.2	57.252	38.167	1	0	9.4724	9.4092	-24.681	-12.193	-0.15786	-0.17277	22.883	12.592	9.3145	9.2364	-1.7979	0.39916	1645.5
1.3	131	60	NaN	0.28709	20.181	3.9238	-179.66	15.394	4.3125	28.316	-861.28	1098.1	43.431	781.77	1180.2	54.572	39.716	1	0	9.2022	9.133	-24.686	-12.198	-0.23999	-0.18538	23.041	12.535	8.9622	8.9476	-1.6446	0.33696	1645.2
1.31	132	60	NaN	0.23997	20.283	3.9417	-179.67	15.354	4.2949	28.378	-861.1	1098.1	43.399	781.78	1180.2	51.447	40.898	1	0	8.7844	8.7059	-24.689	-12.201	-0.28388	-0.1897	23.142	12.495	8.5005	8.5162	-1.5471	0.29402	1645
1.32	133	60	NaN	0.20242	20.369	3.9415	-179.67	15.333	4.3121	28.495	-860.94	1098.1	43.464	781.73	1180.1	48.451	37.167	1	0	8.3666	8.2787	-24.692	-12.204	-0.31969	-0.19488	23.227	12.475	8.0469	8.0839	-1.4645	0.27076	1644.8
1.33	134	60	NaN	0.1685	20.462	3.9276	-179.66	15.294	4.3056	28.666	-860.76	1098.1	43.465	781.74	1180.1	40.761	37.741	1	0	8.0513	7.9563	-24.696	-12.208	-0.34773	-0.17226	23.321	12.436	7.7036	7.7841	-1.3754	0.2279	1644.6
1.34	135	60	NaN	0.13529	20.559	3.9302	-179.62	15.233	4.2629	28.786	-860.58	1098.1	43.366	781.83	1180.1	42.455	36.725	1	0	8.122	8.0286	-24.704	-12.216	-0.37331	-0.12949	23.417	12.374	7.7487	7.8991	-1.2863	0.15867	1644.5
1.35	136	60	NaN	0.10352	20.607	4.0297	-179.63	15.211	4.2737	28.548	-860.52	1098.1	43.416	781.84	1180.1	37.94	36.772	1	0	8.1926	8.1008	-24.711	-12.223	-0.41516	-0.1479	23.464	12.354	7.7775	7.9529	-1.2472	0.13134	1644.5
1.36	137	60	NaN	0.095908	20.66	3.9955	-179.65	15.271	4.4539	28.746	-860.42	1098.1	43.939	781.6	1180.1	40.824	36.931	1	0	8.2633	8.1731	-24.718	-12.231	-0.4342	-0.17986	23.519	12.412	7.8291	7.9932	-1.1996	0.18179	1644.1
1.37	138	60	NaN	0.08642	20.693	4.012	-179.66	15.279	4.3857	28.744	-860.35	1098.1	43.729	781.55	1180.1	41.818	40.472	1	0	8.2051	8.1136	-24.724	-12.236	-0.43648	-0.17822	23.55	12.421	7.7687	7.9354	-1.1733	0.18559	1644
1.38	139	60	NaN	0.07657	20.709	4.0253	-179.65	15.268	4.285	28.719	-860.32	1098.1	43.436	781.54	1180	40.942	35.887	1	0	8.1003	8.0064	-24.728	-12.24	-0.43701	-0.16621	23.566	12.412	7.6633	7.8402	-1.1617	0.17188	1644
1.39	140	60	NaN	0.068619	20.717	4.0108	-179.65	15.268	4.3178	28.761	-860.3	1098.1	43.557	781.49	1180.1	41.77	38.919	1	0	7.9954	7.8992	-24.732	-12.244	-0.44773	-0.16291	23.574	12.411	7.5477	7.7363	-1.158	0.16649	1643.9
1.4	141	60	NaN	0.063018	20.716	4.0293	-179.63	15.277	4.4862	28.691	-860.29	1098.1	44.099	781.41	1180.1	40.398	40.736	1	0	7.8905	7.792	-24.736	-12.248	-0.47474	-0.17147	23.575	12.418	7.4158	7.6205	-1.1612	0.16947	1643.8
1.41	142	60	NaN	0.060865	20.696	4.0318	-179.63	15.263	4.4678	28.655	-860.31	1098.1	44.069	781.39	1180.1	38.859	36.167	1	0	7.8035	7.703	-24.741	-12.253	-0.47704	-0.17082	23.556	12.403	7.3264	7.5321	-1.1853	0.15004	1643.8
1.42	143	60	NaN	0.072851	20.653	3.9862	-179.63	15.235	4.457	28.775	-860.36	1098.1	44.074	781.4	1180.1	39.781	38.877	1	0	7.8726	7.7736	-24.75	-12.263	-0.46107	-0.16532	23.513	12.376	7.4115	7.6083	-1.2379	0.1131	1643.9
1.43	144	60	NaN	0.077754	20.596	3.9658	-179.61	15.195	4.4305	28.815	-860.43	1098.1	44.042	781.46	1180.1	38.735	40.394	1	0	7.9417	7.8443	-24.76	-12.272	-0.45359	-0.14518	23.456	12.335	7.4881	7.6991	-1.3037	0.063007	1644
1.44	145	60	NaN	0.071705	20.533	3.9941	-179.58	15.155	4.3798	28.707	-860.52	1098.1	43.94	781.53	1180.1	42.26	37.162	1	0	8.0108	7.9149	-24.769	-12.281	-0.4598	-0.11436	23.393	12.295	7.551	7.8005	-1.3759	0.013659	1644.2
1.45	146	60	NaN	0.089626	20.46	3.9835	-179.58	15.161	4.3543	28.756	-860.56	1098.1	43.916	781.45	1180.1	47.809	37.7	1	0	7.9615	7.8646	-24.772	-12.284	-0.43933	-0.10596	23.321	12.3	7.5222	7.7586	-1.4507	0.01622	1644.1
1.46	147	60	NaN	0.094669	20.422	4.0179	-179.6	15.199	4.3708	28.667	-860.57	1098.1	43.958	781.3	1180.1	58.76	38.555	1	0	7.8571	7.7577	-24.77	-12.282	-0.43893	-0.13329	23.281	12.34	7.4181	7.6245	-1.4888	0.058316	1644
1.47	148	60	NaN	0.095728	20.381	4.04	-179.59	15.177	4.3745	28.64	-860.58	1098.1	43.998	781.34	1180.1	55.685	40.738	1	0	7.9149	7.8169	-24.765	-12.277	-0.4402	-0.12593	23.24	12.318	7.4747	7.6909	-1.5254	0.041231	1644
1.48	149	60	NaN	0.097342	20.338	4.0706	-179.57	15.153	4.3556	28.599	-860.59	1098.1	43.974	781.38	1180.1	58.651	38.788	1	0	8.2847	8.195	-24.762	-12.274	-0.43916	-0.10978	23.196	12.294	7.8455	8.0852	-1.566	0.019768	1644.1
1.49	150	60	NaN	0.10255	20.291	4.1163	-179.57	15.156	4.3165	28.521	-860.6	1098.1	43.878	781.33	1180.1	61.429	36.685	1	0	8.9212	8.8457	-24.761	-12.273	-0.43332	-0.10777	23.149	12.298	8.4879	8.7379	-1.6122	0.024373	1644
1.5	151	60	NaN	0.11237	20.231	4.1433	-179.59	15.135	4.2775	28.533	-860.58	1098.1	43.807	781.31	1180.1	62.107	39.621	1	0	8.3793	8.2917	-24.763	-12.275	-0.42062	-0.12466	23.088	12.278	7.9587	8.167	-1.6747	0.0023996	1644
1.51	152	60	NaN	0.1151	20.206	4.1562	-179.58	15.145	4.2716	28.517	-860.59	1098.1	43.782	781.24	1180.1	64.919	39.561	1	0	7.8319	7.7321	-24.765	-12.277	-0.4176	-0.1133	23.063	12.288	7.4143	7.6188	-1.7021	0.010555	1643.9
1.52	153	60	NaN	0.1397	20.164	4.1735	-179.59	15.117	4.2881	28.517	-860.59	1098.1	43.855	781.2	1180	64.948	41.515	1	0	7.2846	7.1725	-24.767	-12.279	-0.39556	-0.12995	23.021	12.26	6.889	7.0425	-1.7461	-0.018563	1643.9
1.53	154	60	NaN	0.17218	20.148	4.1848	-179.6	15.091	4.2939	28.53	-860.56	1098.1	43.888	781.14	1180	65.211	42.634	1	0	6.7372	6.6128	-24.769	-12.281	-0.36382	-0.13739	23.003	12.235	6.3734	6.4755	-1.7653	-0.045443	1643.8
1.54	155	60	NaN	0.20009	20.175	4.1868	-179.59	15.086	4.2432	28.541	-860.49	1098.2	43.729	781.08	1180	64.468	40.708	1	0	6.1899	6.0532	-24.771	-12.283	-0.33	-0.12158	23.029	12.232	5.8599	5.9316	-1.7417	-0.05092	1643.7
1.55	156	60	NaN	0.22025	20.205	4.1961	-179.62	15.062	4.0589	28.521	-860.46	1098.2	43.195	781.07	1180	63.654	41.384	1	0	5.6525	5.5038	-24.776	-12.288	-0.29192	-0.13042	23.057	12.211	5.3606	5.3734	-1.7193	-0.077645	1643.6
1.56	157	60	NaN	0.26032	20.28	4.196	-179.63	15.051	4.19	28.517	-860.36	1098.2	43.614	780.97	1180	60.951	42.133	1	0	5.1154	4.9547	-24.782	-12.294	-0.26667	-0.15609	23.133	12.198	4.8488	4.7986	-1.6492	-0.095667	1643.4
1.57	158	60	NaN	0.31749	20.361	4.2024	-179.64	15.033	4.2623	28.506	-860.25	1098.2	43.839	780.88	1180	56.535	39.253	1	0	4.5783	4.4056	-24.788	-12.3	-0.21779	-0.17363	23.214	12.179	4.3605	4.2319	-1.5741	-0.12046	1643.2
1.58	159	60	NaN	0.36279	20.413	4.2109	-179.64	15.016	4.2776	28.494	-860.18	1098.2	43.883	780.83	1180	53.173	37.566	1	0	4.0412	3.8564	-24.794	-12.306	-0.17451	-0.18177	23.267	12.163	3.8667	3.6747	-1.5271	-0.1431	1643.1
1.59	160	60	NaN	0.39251	20.438	4.2181	-179.65	15.004	4.2716	28.49	-860.16	1098.2	43.864	780.78	1180	51.898	40.309	1	0	3.5041	3.3073	-24.799	-12.311	-0.14426	-0.18313	23.291	12.151	3.3599	3.1242	-1.5081	-0.16095	1643
1.6	161	60	NaN	0.46134	20.506	4.2254	-179.65	14.98	4.2892	28.511	-860.08	1098.3	43.922	780.69	1180	50.926	37.571	1	0	2.967	2.7582	-24.805	-12.317	-0.076805	-0.1842	23.357	12.128	2.8902	2.574	-1.4483	-0.18887	1642.9
1.61	162	60	NaN	0.51706	20.536	4.2245	-179.64	14.962	4.2203	28.558	-860.07	1098.2	43.712	780.56	1180	51.385	38.915	1	0	2.4299	2.209	-24.811	-12.323	-0.012152	-0.17378	23.388	12.11	2.4177	2.0352	-1.423	-0.21339	1642.7
1.62	163	60	NaN	0.55887	20.58	4.2538	-179.66	14.921	4.2347	28.532	-860	1098.2	43.755	780.53	1179.9	55.738	38.034	1	0	1.8928	1.6599	-24.817	-12.329	0.027218	-0.19058	23.429	12.072	1.92	1.4693	-1.3876	-0.2573	1642.6
1.63	164	60	NaN	0.58987	20.61	4.3043	-179.67	14.882	4.2558	28.447	-859.95	1098.3	43.812	780.52	1179.9	58.384	40.678	1	0	1.6246	1.3857	-24.822	-12.334	0.053259	-0.20994	23.458	12.035	1.6779	1.1757	-1.3645	-0.29884	1642.6
1.64	165	60	NaN	0.61714	20.616	4.3626	-179.68	14.867	4.2276	28.349	-859.95	1098.2	43.716	780.46	1179.8	58.592	38.773	1	0	1.4188	1.1753	-24.825	-12.337	0.080418	-0.21919	23.463	12.019	1.4992	0.95607	-1.3621	-0.31835	1642.5
1.65	166	60	NaN	0.65583	20.628	4.414	-179.71	14.878	4.1778	28.329	-859.93	1098.2	43.585	780.27	1179.8	56.701	39.01	1	0	1.2585	1.0114	-24.825	-12.337	0.12292	-0.24295	23.476	12.031	1.3815	0.76848	-1.3494	-0.30698	1642.3
1.66	167	60	NaN	0.69904	20.626	4.4164	-179.7	14.831	4.2588	28.437	-859.91	1098.3	43.758	780.31	1179.8	52.654	39.005	1	0	1.0983	0.8476	-24.825	-12.337	0.16386	-0.23353	23.472	11.985	1.2622	0.61407	-1.3537	-0.35217	1642.3
1.67	168	60	NaN	0.72868	20.621	4.4454	-179.7	14.809	4.2746	28.439	-859.9	1098.3	43.775	780.27	1179.8	46.473	37.878	1	0	0.93806	0.68377	-24.825	-12.337	0.19299	-0.23313	23.465	11.965	1.1311	0.45063	-1.3602	-0.37275	1642.3
1.68	169	60	NaN	0.76338	20.617	4.4778	-179.7	14.791	4.2581	28.445	-859.88	1098.3	43.711	780.21	1179.8	43.463	41.152	1	0	0.77782	0.51994	-24.825	-12.337	0.23009	-0.23771	23.46	11.948	1.0079	0.28223	-1.365	-0.3899	1642.2
1.69	170	60	NaN	0.80858	20.619	4.5007	-179.71	14.764	4.2383	28.501	-859.81	1098.3	43.633	780.16	1179.7	38.045	37.995	1	0	0.61758	0.35611	-24.825	-12.337	0.27995	-0.23945	23.461	11.922	0.89753	0.11666	-1.3644	-0.41576	1642.1
1.7	171	60	NaN	0.83346	20.631	4.5425	-179.71	14.756	4.1901	28.455	-859.75	1098.3	43.485	780.1	1179.7	39.002	39.206	1	0	0.45734	0.19228	-24.825	-12.337	0.3083	-0.23017	23.472	11.915	0.76564	-0.037896	-1.3533	-0.42287	1641.9
1.71	172	60	NaN	0.85591	20.642	4.589	-179.71	14.721	4.2147	28.363	-859.66	1098.4	43.513	780.09	1179.7	40.938	39.475	1	0	0.2971	0.028447	-24.825	-12.337	0.32657	-0.23957	23.481	11.881	0.62367	-0.21112	-1.3441	-0.45612	1641.8
1.72	173	60	NaN	0.88027	20.643	4.6038	-179.71	14.682	4.255	28.36	-859.59	1098.4	43.596	780.07	1179.7	41.624	36.648	1	0	0.13686	-0.13538	-24.825	-12.337	0.34787	-0.23785	23.482	11.843	0.48472	-0.37323	-1.3439	-0.49444	1641.7
1.73	174	60	NaN	0.89989	20.625	4.6089	-179.69	14.655	4.2629	28.363	-859.52	1098.4	43.586	780.02	1179.7	44.448	39.655	1	0	-0.023382	-0.29921	-24.825	-12.337	0.36792	-0.22473	23.463	11.816	0.34454	-0.52394	-1.3623	-0.52151	1641.6
1.74	175	60	NaN	0.90661	20.582	4.6163	-179.68	14.646	4.2315	28.329	-859.46	1098.4	43.462	779.95	1179.7	42.427	39.166	1	0	-0.2807	-0.5623	-24.818	-12.33	0.37774	-0.20798	23.421	11.807	0.097035	-0.77028	-1.3977	-0.52279	1641.5
1.75	176	60	NaN	0.88912	20.518	4.6025	-179.68	14.645	4.2457	28.34	-859.38	1098.4	43.508	779.88	1179.7	57.253	35.761	1	0	-0.58447	-0.87287	-24.808	-12.32	0.359	-0.20819	23.355	11.807	-0.22547	-1.0811	-1.4521	-0.51264	1641.4
1.76	177	60	NaN	0.88551	20.453	4.5847	-179.66	14.635	4.2075	28.378	-859.38	1098.4	43.395	779.86	1179.7	61.979	40.645	1	0	-0.88823	-1.1834	-24.797	-12.309	0.36063	-0.18387	23.291	11.797	-0.5276	-1.3673	-1.5064	-0.51192	1641.3
1.77	178	60	NaN	0.86324	20.391	4.5498	-179.65	14.623	4.2172	28.428	-859.34	1098.4	43.43	779.86	1179.6	62.66	40.034	1	0	-1.2098	-1.5122	-24.783	-12.295	0.33891	-0.17885	23.228	11.786	-0.87087	-1.691	-1.5547	-0.50954	1641.3
1.78	179	60	NaN	0.82261	20.317	4.5253	-179.65	14.624	4.2186	28.406	-859.31	1098.4	43.444	779.82	1179.6	62.921	39.734	1	0	-1.6012	-1.9124	-24.757	-12.269	0.29697	-0.17615	23.154	11.787	-1.3042	-2.0885	-1.6027	-0.48209	1641.2
1.79	180	60	NaN	0.75916	20.212	4.516	-179.64	14.638	4.1862	28.285	-859.3	1098.4	43.362	779.74	1179.6	63.218	40.8	1	0	-1.9926	-2.3126	-24.731	-12.243	0.23213	-0.16423	23.049	11.8	-1.7605	-2.4768	-1.6816	-0.44246	1641.1
1.8	181	60	NaN	0.64617	20.047	4.4636	-179.62	14.628	4.1984	28.189	-859.33	1098.4	43.425	779.7	1179.6	63.262	39.028	1	0	-2.384	-2.7127	-24.705	-12.217	0.11357	-0.15685	22.885	11.79	-2.2705	-2.8696	-1.8199	-0.42677	1641.1
1.81	182	60	NaN	0.5915	19.984	4.4304	-179.62	14.608	4.0117	28.173	-859.34	1098.4	42.879	779.74	1179.6	63.137	39.927	1	0	-2.7755	-3.1129	-24.678	-12.191	0.077467	-0.13493	22.82	11.773	-2.698	-3.2479	-1.8586	-0.41784	1641.2
1.82	183	60	NaN	0.4367	19.842	4.3847	-179.62	14.594	3.9378	28.005	-859.34	1098.4	42.695	779.74	1179.6	63.452	39.113	1	0	-3.1721	-3.5185	-24.649	-12.161	-0.076784	-0.13746	22.676	11.76	-3.2489	-3.6559	-1.9721	-0.40054	1641.2
1.83	184	60	NaN	0.21248	19.648	4.3252	-179.63	14.585	3.9299	27.779	-859.35	1098.4	42.718	779.7	1179.5	63.422	41.239	1	0	-3.5727	-3.928	-24.616	-12.128	-0.30972	-0.15213	22.481	11.752	-3.8824	-4.0802	-2.1349	-0.3754	1641.1
1.84	185	60	NaN	-0.045074	19.44	4.2483	-179.64	14.578	3.9231	27.582	-859.36	1098.5	42.743	779.66	1179.5	63.835	40.17	1	0	-3.9733	-4.3376	-24.583	-12.095	-0.57506	-0.16634	22.271	11.747	-4.5484	-4.504	-2.3113	-0.34823	1641.1
1.85	186	60	NaN	-0.33558	19.237	4.1339	-179.64	14.565	3.8913	27.406	-859.35	1098.5	42.707	779.65	1179.5	63.866	39.936	1	0	-4.3739	-4.7472	-24.55	-12.062	-0.87044	-0.17862	22.068	11.734	-5.2444	-4.9258	-2.4821	-0.32751	1641.1
1.86	187	60	NaN	-0.54028	19.076	3.9877	-179.64	14.566	3.8666	27.501	-859.38	1098.4	42.659	779.61	1179.5	64.248	40.509	1	0	-4.7745	-5.1568	-24.517	-12.029	-1.0702	-0.1748	21.907	11.734	-5.8447	-5.3316	-2.6098	-0.29468	1641.1
1.87	188	60	NaN	-0.75044	18.919	3.8787	-179.65	14.563	3.8593	27.511	-859.41	1098.4	42.657	779.58	1179.5	65.082	39.953	1	0	-5.054	-5.4425	-24.485	-11.997	-1.2799	-0.18007	21.751	11.731	-6.3339	-5.6226	-2.7337	-0.26515	1641.1
1.88	189	60	NaN	-1.0349	18.733	3.796	-179.67	14.563	3.952	27.416	-859.49	1098.5	42.975	779.53	1179.5	64.688	39.272	1	0	-5.2332	-5.6257	-24.452	-11.964	-1.5788	-0.21597	21.565	11.732	-6.812	-5.8417	-2.8879	-0.23239	1641.1
1.89	190	60	NaN	-1.4003	18.526	3.71	-179.7	14.57	4.0862	27.309	-859.56	1098.5	43.431	779.47	1179.6	65.725	40.641	1	0	-5.135	-5.5254	-24.454	-11.966	-1.9638	-0.26224	21.357	11.739	-7.0989	-5.7876	-3.097	-0.2273	1641.1
1.9	191	60	NaN	-1.71	18.413	3.5616	-179.66	14.565	3.8273	27.486	-859.36	1098.5	42.639	779.49	1179.5	64.923	41.59	1	0	-5.0369	-5.425	-24.455	-11.967	-2.2397	-0.19329	21.241	11.737	-7.2766	-5.6183	-3.2142	-0.23035	1640.9
1.91	192	60	NaN	-1.8405	18.334	3.502	-179.7	14.558	4.0529	27.529	-859.24	1098.5	43.386	779.46	1179.6	62.795	38.168	1	0	-4.9387	-5.3246	-24.457	-11.969	-2.3949	-0.25288	21.166	11.726	-7.3336	-5.5775	-3.2911	-0.24261	1640.8
1.92	193	60	NaN	-1.9522	18.287	3.4881	-179.71	14.561	4.1148	27.453	-859.08	1098.5	43.619	779.41	1179.6	62.057	38.515	1	0	-4.8405	-5.2242	-24.458	-11.97	-2.5175	-0.27278	21.119	11.728	-7.3579	-5.497	-3.339	-0.24205	1640.6
1.93	194	60	NaN	-2.0403	18.261	3.4902	-179.7	14.561	4.0931	27.358	-858.9	1098.5	43.584	779.39	1179.6	63.051	39.331	1	0	-4.7423	-5.1238	-24.46	-11.972	-2.6078	-0.27107	21.094	11.727	-7.3501	-5.3949	-3.3657	-0.24425	1640.4
1.94	195	60	NaN	-2.0938	18.252	3.4936	-179.7	14.549	4.0944	27.297	-858.67	1098.5	43.617	779.41	1179.6	63.81	41.79	1	0	-4.6441	-5.0235	-24.461	-11.973	-2.6646	-0.27492	21.086	11.715	-7.3087	-5.2984	-3.3754	-0.25788	1640.2
1.95	196	60	NaN	-2.1226	18.268	3.5224	-179.71	14.544	4.1073	27.191	-858.42	1098.5	43.679	779.4	1179.6	61.494	41.187	1	0	-4.546	-4.9231	-24.463	-11.975	-2.6994	-0.28737	21.103	11.709	-7.2453	-5.2105	-3.36	-0.2651	1639.9
1.96	197	60	NaN	-2.1093	18.296	3.5226	-179.7	14.54	4.1028	27.207	-858.17	1098.5	43.687	779.37	1179.6	58.529	37.236	1	0	-4.4478	-4.8227	-24.464	-11.976	-2.6859	-0.27878	21.131	11.704	-7.1337	-5.1015	-3.3327	-0.27166	1639.6
1.97	198	60	NaN	-2.0431	18.376	3.498	-179.7	14.524	4.0954	27.327	-857.83	1098.4	43.699	779.38	1179.6	54.214	39.899	1	0	-4.3496	-4.7223	-24.465	-11.977	-2.6161	-0.2763	21.213	11.687	-6.9657	-4.9986	-3.252	-0.29053	1639.3
1.98	199	60	NaN	-1.9354	18.521	3.4722	-179.71	14.515	4.1002	27.459	-857.4	1098.4	43.742	779.37	1179.6	52.088	38.583	1	0	-4.2514	-4.622	-24.467	-11.979	-2.5054	-0.28331	21.359	11.677	-6.7568	-4.9053	-3.1075	-0.30207	1638.9
1.99	200	60	NaN	-1.8094	18.712	3.4723	-179.72	14.523	4.1118	27.508	-856.94	1098.4	43.788	779.32	1179.6	54.669	37.529	1	0	-4.1533	-4.5216	-24.468	-11.98	-2.3795	-0.2947	21.551	11.684	-6.5327	-4.8163	-2.9175	-0.2963	1638.3
2	201	60	NaN	-1.7115	18.87	3.5332	-179.72	14.524	4.0705	27.366	-856.62	1098.5	43.649	779.29	1179.6	55.65	39.987	1	0	-4.0551	-4.4212	-24.47	-11.982	-2.2818	-0.28971	21.708	11.686	-6.3369	-4.7109	-2.7619	-0.29598	1638
2.01	202	60	NaN	-1.5479	19.099	3.6036	-179.72	14.505	4.0948	27.222	-856.22	1098.5	43.713	779.32	1179.6	56.323	39.011	1	0	-3.9569	-4.3208	-24.471	-11.983	-2.1257	-0.30219	21.935	11.669	-6.0825	-4.623	-2.5357	-0.31416	1637.6
2.02	203	60	NaN	-1.407	19.263	3.6078	-179.73	14.511	4.0751	27.272	-855.95	1098.5	43.624	779.3	1179.6	58.717	38.476	1	0	-3.9249	-4.2881	-24.473	-11.985	-1.9799	-0.29934	22.098	11.675	-5.9048	-4.5875	-2.3748	-0.31056	1637.3
2.03	204	60	NaN	-1.2756	19.374	3.58	-179.73	14.512	4.0818	27.392	-855.77	1098.5	43.61	779.28	1179.5	58.051	38.123	1	0	-3.9028	-4.2656	-24.475	-11.988	-1.8439	-0.2971	22.21	11.676	-5.7468	-4.5627	-2.2655	-0.31175	1637.1
2.04	205	60	NaN	-1.1355	19.461	3.5545	-179.73	14.491	4.1411	27.484	-855.65	1098.5	43.76	779.29	1179.5	51.668	38.627	1	0	-3.8808	-4.243	-24.478	-11.99	-1.7059	-0.30344	22.296	11.655	-5.5867	-4.5465	-2.1812	-0.33498	1637
2.05	206	60	NaN	-0.98167	19.537	3.5328	-179.73	14.474	4.1105	27.612	-855.57	1098.5	43.627	779.27	1179.5	40.524	36.682	1	0	-3.8587	-4.2205	-24.48	-11.992	-1.543	-0.29068	22.373	11.639	-5.4017	-4.5112	-2.1074	-0.35346	1636.9
2.06	207	60	NaN	-0.84945	19.579	3.5326	-179.73	14.47	4.1145	27.656	-855.49	1098.5	43.594	779.25	1179.5	43.372	36.333	1	0	-3.8367	-4.1979	-24.482	-11.994	-1.4081	-0.29255	22.414	11.635	-5.2447	-4.4905	-2.0686	-0.35925	1636.8
2.07	208	60	NaN	-0.78645	19.592	3.5467	-179.74	14.468	4.1035	27.627	-855.46	1098.5	43.54	779.26	1179.5	38.664	37.792	1	0	-3.8146	-4.1754	-24.484	-11.996	-1.3442	-0.29319	22.427	11.633	-5.1588	-4.4686	-2.0569	-0.36366	1636.8
2.08	209	60	NaN	-0.71464	19.579	3.5704	-179.74	14.464	4.1098	27.546	-855.44	1098.5	43.539	779.27	1179.5	44.091	37.367	1	0	-3.7926	-4.1528	-24.487	-11.999	-1.2752	-0.29675	22.415	11.628	-5.0678	-4.4496	-2.0717	-0.37048	1636.8
2.09	210	60	NaN	-0.5979	19.541	3.5927	-179.74	14.459	4.1404	27.46	-855.43	1098.5	43.6	779.27	1179.5	37.236	38.622	1	0	-3.7705	-4.1303	-24.489	-12.001	-1.1636	-0.30125	22.377	11.623	-4.9341	-4.4315	-2.1115	-0.37737	1636.8
2.1	211	60	NaN	-0.55289	19.48	3.585	-179.72	14.473	4.1073	27.494	-855.49	1098.5	43.5	779.23	1179.5	54.351	36.046	1	0	-3.7485	-4.1077	-24.491	-12.003	-1.1139	-0.28114	22.316	11.636	-4.8623	-4.3889	-2.1745	-0.36691	1636.8
2.11	212	60	NaN	-0.49956	19.403	3.5594	-179.71	14.491	4.0895	27.61	-855.55	1098.5	43.438	779.21	1179.5	57.721	42.689	1	0	-3.7264	-4.0852	-24.493	-12.005	-1.0543	-0.26929	22.24	11.654	-4.7807	-4.3545	-2.253	-0.35117	1636.8
2.12	213	60	NaN	-0.4653	19.283	3.5712	-179.7	14.494	4.1161	27.624	-855.66	1098.5	43.494	779.23	1179.5	65.047	40.519	1	0	-3.7044	-4.0627	-24.495	-12.007	-1.0215	-0.26052	22.12	11.656	-4.7258	-4.3232	-2.3752	-0.35128	1637
2.13	214	60	NaN	-0.44772	19.135	3.6071	-179.7	14.496	4.1319	27.582	-855.79	1098.4	43.532	779.26	1179.5	68.793	42.436	1	0	-3.6823	-4.0401	-24.498	-12.01	-1.0066	-0.25592	21.973	11.659	-4.6889	-4.296	-2.5248	-0.351	1637.1
2.14	215	60	NaN	-0.44456	18.989	3.6511	-179.7	14.511	4.1088	27.529	-855.92	1098.4	43.484	779.27	1179.5	68.977	42.817	1	0	-3.6603	-4.0176	-24.5	-12.012	-1.0036	-0.25486	21.827	11.674	-4.6639	-4.2724	-2.6734	-0.33815	1637.3
2.15	216	60	NaN	-0.4667	18.891	3.7038	-179.68	14.528	4.119	27.401	-855.99	1098.4	43.535	779.26	1179.5	68.755	42.845	1	0	-3.6382	-3.995	-24.502	-12.014	-1.032	-0.25011	21.728	11.691	-4.6702	-4.2451	-2.774	-0.32308	1637.3
2.16	217	60	NaN	-0.50211	18.764	3.7428	-179.68	14.553	4.0937	27.354	-856.04	1098.5	43.473	779.29	1179.5	68.456	43.506	1	0	-3.6162	-3.9725	-24.504	-12.016	-1.0668	-0.24865	21.601	11.716	-4.683	-4.2211	-2.9034	-0.30026	1637.4
2.17	218	60	NaN	-0.53961	18.645	3.7625	-179.66	14.563	3.9608	27.333	-856.15	1098.4	43.052	779.35	1179.5	68.374	43.39	1	0	-3.5941	-3.9499	-24.507	-12.019	-1.0902	-0.20637	21.481	11.727	-4.6844	-4.1563	-3.0259	-0.29169	1637.6
2.18	219	60	NaN	-0.56878	18.54	3.7669	-179.63	14.573	3.837	27.363	-856.26	1098.4	42.667	779.4	1179.4	67.076	42.957	1	0	-3.6302	-3.9868	-24.505	-12.017	-1.1049	-0.16553	21.376	11.738	-4.7351	-4.1524	-3.1292	-0.27978	1637.7
2.19	220	60	NaN	-0.58791	18.452	3.7676	-179.63	14.596	3.8055	27.438	-856.35	1098.4	42.599	779.39	1179.5	64.206	39.901	1	0	-3.6953	-4.0534	-24.503	-12.015	-1.1189	-0.15718	21.29	11.758	-4.8142	-4.2106	-3.213	-0.25626	1637.8
2.2	221	60	NaN	-0.61943	18.376	3.7935	-179.62	14.614	3.7951	27.459	-856.39	1098.3	42.59	779.4	1179.5	60.612	39.901	1	0	-3.7604	-4.1199	-24.5	-12.012	-1.1494	-0.15256	21.215	11.774	-4.9098	-4.2725	-3.2845	-0.23738	1637.9
2.21	222	60	NaN	-0.66152	18.347	3.873	-179.63	14.605	3.7914	27.283	-856.39	1098.3	42.609	779.44	1179.5	52.945	38.8	1	0	-3.7919	-4.1522	-24.499	-12.011	-1.1983	-0.16439	21.186	11.766	-4.9902	-4.3166	-3.3137	-0.24501	1637.9
2.22	223	60	NaN	-0.6892	18.338	3.9593	-179.63	14.596	3.7811	27.071	-856.39	1098.3	42.588	779.46	1179.5	40.864	38.293	1	0	-3.7964	-4.1567	-24.5	-12.012	-1.2327	-0.17031	21.177	11.758	-5.029	-4.327	-3.3237	-0.25434	1637.9
2.23	224	60	NaN	-0.69749	18.342	4.0084	-179.63	14.584	3.7853	26.969	-856.38	1098.3	42.603	779.48	1179.5	37.846	38.615	1	0	-3.727	-4.0858	-24.499	-12.011	-1.245	-0.17521	21.18	11.746	-4.9721	-4.261	-3.3185	-0.26486	1637.9
2.24	225	60	NaN	-0.68981	18.349	4.0112	-179.64	14.57	3.8427	27.008	-856.35	1098.3	42.787	779.51	1179.5	36.937	37.864	1	0	-3.7168	-4.0754	-24.497	-12.009	-1.2425	-0.19133	21.188	11.731	-4.9593	-4.2667	-3.3086	-0.27809	1637.9
2.25	226	60	NaN	-0.68496	18.348	4.0581	-179.67	14.581	4.0428	26.891	-856.35	1098.3	43.432	779.46	1179.5	38.631	38	1	0	-4.2157	-4.5854	-24.494	-12.006	-1.2643	-0.24514	21.191	11.738	-5.48	-4.8305	-3.303	-0.26764	1637.9
2.26	227	60	NaN	-0.67275	18.355	4.0502	-179.66	14.579	4.0581	26.935	-856.32	1098.3	43.47	779.47	1179.6	40.487	38.488	1	0	-4.2512	-4.6217	-24.486	-11.998	-1.2519	-0.24119	21.198	11.736	-5.5031	-4.8629	-3.288	-0.262	1637.9
2.27	228	60	NaN	-0.64083	18.323	4.0488	-179.65	14.586	3.9139	26.943	-856.36	1098.3	42.994	779.5	1179.5	39.785	37.275	1	0	-3.921	-4.2841	-24.474	-11.986	-1.203	-0.2104	21.165	11.744	-5.124	-4.4945	-3.3084	-0.24212	1637.9
2.28	229	60	NaN	-0.60504	18.281	4.0402	-179.64	14.592	3.7985	26.956	-856.4	1098.2	42.611	779.53	1179.4	38.11	38.968	1	0	-3.527	-3.8813	-24.469	-11.981	-1.1533	-0.1902	21.122	11.751	-4.6803	-4.0715	-3.3472	-0.22992	1638
2.29	230	60	NaN	-0.57672	18.25	4.0137	-179.65	14.596	3.829	27.011	-856.41	1098.2	42.701	779.55	1179.4	41.286	38.387	1	0	-2.9686	-3.3104	-24.464	-11.976	-1.1262	-0.20043	21.092	11.755	-4.0947	-3.5108	-3.3721	-0.22094	1638.1
2.3	231	60	NaN	-0.54251	18.212	3.9939	-179.66	14.623	3.8519	27.051	-856.45	1098.2	42.77	779.51	1179.4	38.388	36.531	1	0	-2.226	-2.5512	-24.458	-11.97	-1.093	-0.20714	21.054	11.781	-3.319	-2.7583	-3.4035	-0.18862	1638.1
2.31	232	60	NaN	-0.51949	18.167	3.9643	-179.66	14.624	3.8193	27.118	-856.5	1098.2	42.688	779.52	1179.4	52.22	35.372	1	0	-1.7563	-2.0709	-24.445	-11.957	-1.0648	-0.20647	21.01	11.781	-2.821	-2.2774	-3.4347	-0.17633	1638.1
2.32	233	60	NaN	-0.49279	18.121	3.9613	-179.67	14.624	3.8107	27.101	-856.55	1098.1	42.68	779.53	1179.4	58.358	38.956	1	0	-1.3069	-1.6115	-24.432	-11.944	-1.0384	-0.21404	20.965	11.78	-2.3452	-1.8255	-3.4672	-0.16409	1638.2
2.33	234	60	NaN	-0.45017	18.073	3.9447	-179.68	14.618	3.8115	27.131	-856.56	1098.1	42.693	779.54	1179.4	58.436	38.598	1	0	-0.47113	-0.75699	-24.422	-11.934	-0.99515	-0.22111	20.918	11.772	-1.4663	-0.9781	-3.5041	-0.16186	1638.2
2.34	235	60	NaN	-0.39095	18.019	3.8971	-179.68	14.602	3.8007	27.263	-856.54	1098.1	42.669	779.55	1179.4	58.007	38.276	1	0	0.32282	0.054748	-24.409	-11.921	-0.93046	-0.22191	20.865	11.756	-0.60764	-0.16716	-3.5433	-0.16485	1638.2
2.35	236	60	NaN	-0.34756	17.941	3.9024	-179.69	14.603	3.7769	27.22	-856.58	1098	42.63	779.51	1179.4	54.176	39.029	1	0	1.0631	0.81158	-24.391	-11.903	-0.8872	-0.22966	20.787	11.756	0.17587	0.58191	-3.6031	-0.14671	1638.2
2.36	237	60	NaN	-0.29348	17.896	3.8598	-179.72	14.603	3.9765	27.336	-856.57	1098	43.279	779.46	1179.5	53.002	37.986	1	0	1.2325	0.98481	-24.39	-11.902	-0.85179	-0.27339	20.746	11.753	0.38073	0.71142	-3.6445	-0.14967	1638.1
2.37	238	60	NaN	-0.23558	17.862	3.8246	-179.73	14.599	4.0657	27.428	-856.55	1098	43.572	779.45	1179.5	35.55	37.356	1	0	1.4781	1.2359	-24.393	-11.905	-0.80096	-0.2917	20.714	11.747	0.67715	0.94421	-3.679	-0.15802	1638.1
2.38	239	60	NaN	-0.17749	17.85	3.7989	-179.73	14.599	4.089	27.499	-856.49	1097.9	43.654	779.42	1179.5	57.738	38.826	1	0	1.9559	1.7244	-24.396	-11.908	-0.74329	-0.29554	20.703	11.746	1.2126	1.4288	-3.6935	-0.16189	1638
2.39	240	60	NaN	-0.12298	17.872	3.7879	-179.73	14.606	4.0708	27.54	-856.37	1097.9	43.605	779.39	1179.5	68.594	42.611	1	0	2.6516	2.4356	-24.395	-11.907	-0.68566	-0.29056	20.726	11.752	1.9659	2.1451	-3.6698	-0.15497	1637.9
2.4	241	60	NaN	-0.07826	17.934	3.8314	-179.69	14.587	3.7886	27.411	-856.23	1097.9	42.723	779.43	1179.4	66.948	46.295	1	0	3.3943	3.195	-24.393	-11.905	-0.61461	-0.23015	20.785	11.736	2.7796	2.9648	-3.6081	-0.16958	1637.8
2.41	242	60	NaN	-0.058246	17.99	3.9014	-179.72	14.602	3.9505	27.181	-856.11	1098	43.263	779.33	1179.5	65.072	43.624	1	0	4.0186	3.8333	-24.395	-11.907	-0.62161	-0.28766	20.843	11.749	3.397	3.5457	-3.5522	-0.15809	1637.6
2.42	243	60	NaN	-0.025899	18.074	3.9103	-179.75	14.595	4.0291	27.133	-855.96	1097.9	43.529	779.28	1179.5	57.801	43.5	1	0	4.8361	4.6692	-24.399	-11.911	-0.60036	-0.32047	20.928	11.741	4.2358	4.3487	-3.4717	-0.17	1637.4
2.43	244	60	NaN	0.0082739	18.159	3.8845	-179.75	14.583	4.0303	27.183	-855.82	1097.9	43.545	779.25	1179.5	49.934	39.769	1	0	6.05	5.9102	-24.408	-11.92	-0.56504	-0.32758	21.014	11.729	5.485	5.5826	-3.394	-0.19143	1637.2
2.44	245	60	NaN	0.028652	18.223	3.8656	-179.76	14.576	4.0249	27.202	-855.72	1097.9	43.539	779.22	1179.5	47.347	37.695	1	0	6.8998	6.7791	-24.401	-11.913	-0.54385	-0.32764	21.078	11.721	6.356	6.4514	-3.3234	-0.19229	1637.1
2.45	246	60	NaN	0.022707	18.271	3.8914	-179.76	14.537	4.0496	27.065	-855.66	1097.9	43.617	779.25	1179.4	35.276	36.359	1	0	7.5389	7.4325	-24.395	-11.907	-0.55737	-0.33751	21.126	11.682	6.9815	7.095	-3.2695	-0.22526	1637
2.46	247	60	NaN	0.0038352	18.328	3.9235	-179.75	14.542	4.0213	26.941	-855.58	1097.9	43.544	779.19	1179.4	40.953	36.517	1	0	7.8351	7.7352	-24.402	-11.914	-0.57805	-0.33176	21.183	11.687	7.257	7.4035	-3.2197	-0.22788	1636.9
2.47	248	60	NaN	-0.03088	18.415	3.988	-179.75	14.517	4.037	26.726	-855.48	1097.9	43.596	779.19	1179.4	40.391	39.284	1	0	8.3493	8.261	-24.404	-11.916	-0.62217	-0.3385	21.269	11.664	7.7271	7.9225	-3.1353	-0.25257	1636.8
2.48	249	60	NaN	-0.06676	18.495	4.0493	-179.75	14.496	4.0406	26.52	-855.4	1097.9	43.61	779.19	1179.4	39.361	37.436	1	0	8.9501	8.8752	-24.404	-11.916	-0.66577	-0.34557	21.347	11.644	8.2843	8.5297	-3.0572	-0.27199	1636.7
2.49	250	60	NaN	-0.094034	18.536	4.0617	-179.74	14.504	3.997	26.457	-855.39	1098	43.49	779.14	1179.4	40.666	37.271	1	0	9.318	9.2514	-24.402	-11.914	-0.69109	-0.34138	21.388	11.652	8.6269	8.91	-3.0143	-0.26183	1636.6
2.5	251	60	NaN	-0.12814	18.566	3.9695	-179.74	14.498	4.0147	26.688	-855.41	1097.9	43.572	779.12	1179.4	47.915	36.581	1	0	9.5692	9.5082	-24.4	-11.912	-0.71996	-0.33503	21.419	11.645	8.8492	9.1732	-2.981	-0.26678	1636.6
2.51	252	60	NaN	-0.15006	18.583	3.9408	-179.75	14.503	4.0178	26.751	-855.44	1097.9	43.604	779.08	1179.4	64.428	40.453	1	0	9.6525	9.5934	-24.4	-11.912	-0.74079	-0.34381	21.436	11.651	8.9117	9.2496	-2.9639	-0.26113	1636.6
2.52	253	60	NaN	-0.16222	18.603	3.8907	-179.76	14.506	4.0061	26.91	-855.45	1097.9	43.59	779.05	1179.4	64.124	41.525	1	0	9.5011	9.4386	-24.404	-11.916	-0.74689	-0.34238	21.457	11.653	8.7542	9.0962	-2.9473	-0.26353	1636.6
2.53	254	60	NaN	-0.18363	18.626	3.868	-179.76	14.505	3.9982	26.996	-855.48	1097.9	43.579	779.03	1179.4	63.248	39.015	1	0	9.287	9.2197	-24.41	-11.922	-0.76492	-0.34171	21.481	11.65	8.5221	8.878	-2.9289	-0.2713	1636.6
2.54	255	60	NaN	-0.22336	18.651	3.9129	-179.76	14.499	4.0077	26.873	-855.51	1097.9	43.611	779.01	1179.4	63.533	40.541	1	0	9.287	9.2197	-24.41	-11.922	-0.81009	-0.35124	21.504	11.645	8.4769	8.8685	-2.9058	-0.27746	1636.6
2.55	256	60	NaN	-0.24899	18.676	3.9741	-179.76	14.486	4.0243	26.714	-855.53	1097.9	43.667	779.02	1179.4	63.957	40.466	1	0	9.3608	9.2951	-24.41	-11.922	-0.84322	-0.35729	21.528	11.634	8.5176	8.9379	-2.8823	-0.28817	1636.7
2.56	257	60	NaN	-0.25602	18.683	3.9462	-179.76	14.479	4.0347	26.844	-855.58	1097.9	43.699	779.01	1179.4	65.147	40.936	1	0	9.4821	9.4192	-24.41	-11.922	-0.84678	-0.35389	21.535	11.628	8.6353	9.0653	-2.8749	-0.29428	1636.7
2.57	258	60	NaN	-0.26756	18.678	3.8891	-179.77	14.468	4.0534	27.098	-855.68	1097.9	43.766	779.01	1179.3	65.153	39.297	1	0	9.6411	9.5817	-24.41	-11.922	-0.85174	-0.35736	21.529	11.617	8.7893	9.2243	-2.8813	-0.30466	1636.8
2.58	259	60	NaN	-0.27627	18.677	3.8389	-179.78	14.46	4.065	27.325	-855.76	1097.9	43.807	779.02	1179.3	64.907	40.236	1	0	9.8058	9.7502	-24.411	-11.923	-0.85391	-0.36098	21.527	11.61	8.9519	9.3892	-2.8836	-0.31267	1636.9
2.59	260	60	NaN	-0.28064	18.695	3.8227	-179.79	14.462	4.0592	27.421	-855.74	1098	43.783	779.02	1179.4	65.061	41.41	1	0	9.889	9.8352	-24.415	-11.927	-0.85409	-0.35846	21.545	11.612	9.0349	9.4767	-2.8705	-0.31482	1636.9
2.6	261	60	NaN	-0.31686	18.729	3.851	-179.78	14.469	4.0585	27.419	-855.78	1098	43.793	779	1179.3	64.801	41.59	1	0	9.76	9.7033	-24.421	-11.933	-0.89071	-0.3573	21.576	11.622	8.8693	9.346	-2.8457	-0.31107	1636.9
2.61	262	60	NaN	-0.37093	18.778	3.9316	-179.78	14.487	4.0262	27.276	-855.76	1098.1	43.701	778.98	1179.3	64.838	41.875	1	0	9.4721	9.409	-24.429	-11.941	-0.94657	-0.35996	21.623	11.643	8.5256	9.049	-2.8059	-0.29778	1636.8
2.62	263	60	NaN	-0.41303	18.809	3.971	-179.79	14.49	4.0168	27.242	-855.76	1098.2	43.68	779	1179.3	64.554	43.049	1	0	9.0021	8.9284	-24.433	-11.945	-0.98915	-0.36404	21.652	11.648	8.0129	8.5644	-2.7813	-0.29733	1636.9
2.63	264	60	NaN	-0.44219	18.824	3.9713	-179.79	14.499	4.0104	27.327	-855.76	1098.2	43.671	778.99	1179.3	63.997	40.569	1	0	8.8867	8.8104	-24.441	-11.953	-1.015	-0.36508	21.666	11.658	7.8717	8.4453	-2.7748	-0.29462	1636.8
2.64	265	60	NaN	-0.46553	18.832	3.9541	-179.8	14.527	3.9932	27.492	-855.77	1098.2	43.631	778.93	1179.4	63.174	41.411	1	0	9.1236	9.0527	-24.452	-11.964	-1.0312	-0.36178	21.673	11.686	8.0924	8.6909	-2.7787	-0.27755	1636.8
2.65	266	60	NaN	-0.50186	18.832	3.951	-179.8	14.522	4.0184	27.656	-855.79	1098.3	43.722	778.94	1179.3	62.537	40.63	1	0	9.3079	9.2411	-24.462	-11.974	-1.0649	-0.36519	21.672	11.683	8.243	8.8759	-2.7906	-0.29181	1636.8
2.66	267	60	NaN	-0.53654	18.835	3.9965	-179.8	14.522	4.0204	27.623	-855.8	1098.3	43.727	778.93	1179.3	62.463	39.999	1	0	9.4405	9.3767	-24.473	-11.985	-1.101	-0.36712	21.673	11.684	8.3395	9.0095	-2.7993	-0.30121	1636.8
2.67	268	60	NaN	-0.56905	18.838	4.052	-179.8	14.513	4.0196	27.552	-855.81	1098.3	43.713	778.94	1179.3	63.106	39.918	1	0	9.1002	9.0287	-24.477	-11.989	-1.1355	-0.3688	21.675	11.676	7.9648	8.66	-2.8013	-0.31316	1636.8
2.68	269	60	NaN	-0.6006	18.838	4.108	-179.81	14.496	4.0223	27.508	-855.82	1098.3	43.709	778.95	1179.3	62.784	40.253	1	0	8.9416	8.8666	-24.485	-11.997	-1.1684	-0.37302	21.674	11.66	7.7732	8.4935	-2.8107	-0.33667	1636.9
2.69	270	60	NaN	-0.63061	18.831	4.1585	-179.81	14.479	4.0255	27.521	-855.84	1098.4	43.712	778.96	1179.3	61.401	40.359	1	0	8.9778	8.9036	-24.497	-12.009	-1.1981	-0.37845	21.665	11.645	7.7797	8.5251	-2.8318	-0.36408	1636.9
2.7	271	60	NaN	-0.65021	18.809	4.1924	-179.8	14.488	3.9968	27.557	-855.87	1098.4	43.616	778.93	1179.3	61.247	37.461	1	0	8.2975	8.2081	-24.511	-12.023	-1.213	-0.36717	21.644	11.653	7.0845	7.8409	-2.867	-0.36969	1636.9
2.71	272	60	NaN	-0.66036	18.793	4.2226	-179.8	14.473	4.0198	27.513	-855.9	1098.4	43.684	778.96	1179.3	55.87	38.84	1	0	7.916	7.818	-24.522	-12.034	-1.2271	-0.36755	21.627	11.64	6.6889	7.4504	-2.895	-0.39393	1636.9
2.72	273	60	NaN	-0.65432	18.76	4.2547	-179.81	14.465	4.0467	27.51	-855.95	1098.4	43.758	778.98	1179.3	48.397	38.764	1	0	8.0635	7.9688	-24.529	-12.041	-1.2237	-0.37455	21.593	11.633	6.8398	7.5943	-2.9366	-0.40858	1637
2.73	274	60	NaN	-0.63136	18.716	4.2781	-179.81	14.465	4.0481	27.562	-855.99	1098.4	43.764	778.98	1179.3	43.713	38.359	1	0	8.1979	8.1063	-24.536	-12.048	-1.1991	-0.38056	21.548	11.632	6.9988	7.7257	-2.9882	-0.41604	1637
2.74	275	60	NaN	-0.59564	18.672	4.2891	-179.82	14.468	4.0213	27.641	-856.01	1098.4	43.701	778.97	1179.3	37.803	38.547	1	0	8.3173	8.2283	-24.544	-12.056	-1.1584	-0.38233	21.504	11.635	7.1589	7.8459	-3.0393	-0.42048	1637.1
2.75	276	60	NaN	-0.56321	18.63	4.3205	-179.83	14.465	4.0536	27.607	-856.06	1098.4	43.805	778.98	1179.3	41.132	37.188	1	0	9.3537	9.2879	-24.567	-12.079	-1.1308	-0.39555	21.462	11.633	8.2229	8.8923	-3.1046	-0.44618	1637.1
2.76	277	60	NaN	-0.507	18.591	4.3942	-179.83	14.461	4.0199	27.48	-856.08	1098.4	43.716	778.97	1179.3	38.895	37.36	1	0	10.898	10.866	-24.608	-12.12	-1.0759	-0.39603	21.421	11.631	9.8216	10.47	-3.1865	-0.48919	1637.1
2.77	278	60	NaN	-0.47159	18.569	4.425	-179.83	14.459	4.0219	27.448	-856.1	1098.5	43.728	778.98	1179.3	39.969	37.687	1	0	13.158	13.177	-24.677	-12.189	-1.042	-0.40086	21.399	11.629	12.116	12.776	-3.2784	-0.56006	1637.2
2.78	279	60	NaN	-0.43928	18.556	4.4313	-179.84	14.455	4.04	27.478	-856.11	1098.5	43.791	779	1179.3	38.769	38.478	1	0	13.496	13.523	-24.696	-12.208	-1.0109	-0.40879	21.386	11.626	12.486	13.115	-3.31	-0.58182	1637.2
2.79	280	60	NaN	-0.38638	18.544	4.444	-179.84	14.453	4.0357	27.511	-856.11	1098.5	43.799	779.01	1179.3	40.524	37.938	1	0	13.3	13.323	-24.705	-12.217	-0.9571	-0.41525	21.373	11.625	12.343	12.908	-3.3326	-0.59255	1637.2
2.8	281	60	NaN	-0.30592	18.539	4.4712	-179.85	14.485	3.9764	27.534	-856.15	1098.5	43.66	778.97	1179.3	40.797	37.544	1	0	12.722	12.732	-24.718	-12.23	-0.87097	-0.41484	21.368	11.655	11.851	12.317	-3.3497	-0.57475	1637.2
2.81	282	60	NaN	-0.22719	18.606	4.4659	-179.86	14.501	4.0021	27.649	-856.09	1098.5	43.772	778.95	1179.3	40.415	39.657	1	0	12.225	12.223	-24.73	-12.242	-0.79218	-0.42995	21.436	11.671	11.432	11.793	-3.2935	-0.57089	1637.1
2.82	283	60	NaN	-0.15934	18.71	4.4389	-179.88	14.53	3.9677	27.824	-856.03	1098.4	43.715	778.92	1179.3	39.678	38.323	1	0	11.876	11.866	-24.741	-12.253	-0.71622	-0.43785	21.541	11.698	11.159	11.428	-3.1996	-0.55474	1637
2.83	284	60	NaN	-0.1128	18.829	4.408	-179.9	14.545	3.9454	27.976	-855.98	1098.4	43.688	778.91	1179.3	41.24	36.187	1	0	11.713	11.7	-24.758	-12.27	-0.66343	-0.44575	21.662	11.712	11.05	11.255	-3.0968	-0.55803	1637
2.84	285	60	NaN	-0.09096	18.951	4.3881	-179.91	14.534	3.993	28.04	-855.91	1098.4	43.85	778.95	1179.3	45.959	39.747	1	0	11.584	11.568	-24.778	-12.29	-0.64503	-0.45933	21.784	11.7	10.939	11.109	-2.9932	-0.58951	1636.9
2.85	286	60	NaN	-0.072529	19.084	4.3763	-179.91	14.556	3.9546	28.071	-855.87	1098.3	43.762	778.91	1179.3	53.995	39.554	1	0	11.429	11.409	-24.797	-12.309	-0.62243	-0.45633	21.92	11.72	10.806	10.953	-2.8768	-0.58831	1636.9
2.86	287	60	NaN	-0.037194	19.341	4.3574	-179.91	14.543	3.9471	28.147	-855.69	1098.3	43.779	778.93	1179.3	55.271	38.795	1	0	11.329	11.307	-24.802	-12.314	-0.5851	-0.4628	22.178	11.707	10.743	10.844	-2.6244	-0.60755	1636.7
2.87	288	60	NaN	-0.01468	19.569	4.3522	-179.93	14.532	3.9565	28.155	-855.53	1098.3	43.845	778.95	1179.3	56.633	39.112	1	0	11.385	11.364	-24.808	-12.32	-0.56468	-0.47738	22.406	11.696	10.82	10.887	-2.4019	-0.62407	1636.6
2.88	289	60	NaN	-0.00699	19.806	4.3752	-179.93	14.537	3.952	28.046	-855.38	1098.3	43.87	778.94	1179.3	53.982	37.219	1	0	12.073	12.068	-24.838	-12.35	-0.56176	-0.4876	22.642	11.701	11.511	11.581	-2.1958	-0.64952	1636.4
2.89	290	60	NaN	-0.011515	20.079	4.4286	-179.93	14.558	3.923	27.826	-855.24	1098.3	43.825	778.9	1179.3	52.811	38.805	1	0	12.307	12.308	-24.858	-12.37	-0.57245	-0.48758	22.917	11.72	11.735	11.82	-1.941	-0.64948	1636.2
2.9	291	60	NaN	-0.030769	20.24	4.4727	-179.94	14.55	3.9559	27.66	-855.24	1098.3	43.95	778.94	1179.3	52.558	38.56	1	0	11.153	11.127	-24.844	-12.356	-0.60189	-0.5075	23.077	11.713	10.551	10.62	-1.7674	-0.64373	1636.3
2.91	292	60	NaN	0.02571	20.521	4.4504	-179.94	14.562	3.9445	27.683	-854.99	1098.3	43.943	778.95	1179.3	52.033	38.916	1	0	11.362	11.341	-24.853	-12.365	-0.54445	-0.51514	23.359	11.724	10.818	10.826	-1.4936	-0.64082	1636
2.92	293	60	NaN	0.060576	20.722	4.436	-179.95	14.573	3.9251	27.674	-854.86	1098.3	43.908	778.97	1179.3	51.639	36.762	1	0	11.82	11.81	-24.864	-12.376	-0.50871	-0.51908	23.561	11.734	11.312	11.291	-1.3032	-0.64157	1635.9
2.93	294	60	NaN	0.045865	20.859	4.4641	-179.95	14.584	3.9123	27.505	-854.83	1098.3	43.891	778.99	1179.3	49.767	40.126	1	0	10.615	10.578	-24.84	-12.352	-0.52875	-0.5294	23.698	11.746	10.086	10.048	-1.142	-0.60597	1635.9
2.94	295	60	NaN	-0.012745	20.977	4.5386	-179.96	14.598	3.9156	27.161	-854.82	1098.3	43.923	778.99	1179.3	48.227	38.238	1	0	10.275	10.23	-24.831	-12.343	-0.60058	-0.5515	23.814	11.761	9.6744	9.6783	-1.0161	-0.58205	1635.9
2.95	296	60	NaN	-0.028329	21.05	4.5715	-179.97	14.597	3.9425	26.997	-854.83	1098.4	44.011	779.03	1179.3	45.411	38.161	1	0	10.465	10.424	-24.831	-12.343	-0.62494	-0.57075	23.886	11.761	9.84	9.8532	-0.94472	-0.5818	1636
2.96	297	60	NaN	-0.087316	21.057	4.565	-179.96	14.603	3.7127	26.941	-854.96	1098.3	43.317	779.07	1179.2	45.094	38.374	1	0	10.54	10.501	-24.823	-12.335	-0.6615	-0.53908	23.892	11.769	9.8788	9.962	-0.93135	-0.56613	1636.1
2.97	298	60	NaN	-0.11631	21.002	4.4313	-179.98	14.611	3.7833	27.299	-855.13	1098.3	43.539	779.08	1179.3	42.882	38.031	1	0	10.648	10.611	-24.819	-12.331	-0.68566	-0.54729	23.839	11.774	9.9625	10.064	-0.98072	-0.55693	1636.3
2.98	299	60	NaN	-0.12984	20.934	4.3446	-179.99	14.616	3.9438	27.525	-855.27	1098.3	44.031	779.08	1179.3	40.42	39.004	1	0	10.944	10.914	-24.836	-12.348	-0.70847	-0.57253	23.773	11.777	10.236	10.341	-1.0633	-0.57081	1636.4
2.99	300	60	NaN	-0.14181	20.881	4.4345	-179.99	14.614	3.9331	27.209	-855.33	1098.3	43.993	779.08	1179.3	41.872	37.536	1	0	10.471	10.431	-24.818	-12.33	-0.73017	-0.58066	23.718	11.778	9.7412	9.8499	-1.1001	-0.55215	1636.5
3	301	60	NaN	-0.084176	20.721	4.4207	-180	14.606	3.9274	27.259	-855.45	1098.3	43.971	779.1	1179.3	38.862	40.355	1	0	9.5195	9.4574	-24.778	-12.29	-0.66998	-0.58579	23.557	11.77	8.8495	8.8716	-1.221	-0.52014	1636.6
3.01	302	60	NaN	-0.15373	20.586	4.4584	-180.01	14.594	3.9728	27.118	-855.55	1098.4	44.091	779.13	1179.3	38.138	36.222	1	0	9.1529	9.0826	-24.766	-12.278	-0.74861	-0.60459	23.42	11.759	8.4043	8.478	-1.3457	-0.51836	1636.8
3.02	303	60	NaN	-0.19101	20.438	4.4513	-180.01	14.592	3.969	27.149	-855.65	1098.4	44.066	779.13	1179.3	39.403	39.031	1	0	8.5894	8.5065	-24.759	-12.271	-0.78389	-0.59845	23.271	11.759	7.8055	7.908	-1.4883	-0.51286	1636.9
3.03	304	60	NaN	-0.23449	20.219	4.4205	-180	14.592	3.9406	27.275	-855.87	1098.4	43.964	779.13	1179.3	42.961	39.833	1	0	7.839	7.7393	-24.759	-12.271	-0.8193	-0.58251	23.053	11.758	7.0197	7.1568	-1.7067	-0.51321	1637.1
3.04	305	60	NaN	-0.32696	19.902	4.3962	-180	14.581	3.9311	27.386	-856.25	1098.3	43.913	779.13	1179.3	40.317	37.926	1	0	7.5748	7.4691	-24.749	-12.261	-0.90593	-0.57551	22.736	11.747	6.6689	6.8936	-2.0129	-0.51446	1637.5
3.05	306	60	NaN	-0.35723	19.605	4.3394	-179.99	14.564	3.9556	27.62	-856.47	1098.3	43.968	779.14	1179.3	39.74	39.231	1	0	7.3296	7.2184	-24.739	-12.251	-0.92989	-0.56215	22.44	11.73	6.3997	6.6563	-2.2995	-0.52159	1637.7
3.06	307	60	NaN	-0.39583	19.428	4.3412	-179.99	14.555	3.9357	27.668	-856.58	1098.3	43.885	779.14	1179.3	39.701	36.308	1	0	7.2321	7.1187	-24.733	-12.245	-0.96387	-0.55779	22.262	11.721	6.2682	6.5609	-2.471	-0.52323	1637.8
3.07	308	60	NaN	-0.43487	19.287	4.3685	-179.99	14.55	3.9051	27.648	-856.65	1098.3	43.777	779.13	1179.3	45.654	37.242	1	0	7.0989	6.9826	-24.731	-12.243	-0.99982	-0.5522	22.12	11.717	6.0991	6.4304	-2.6114	-0.52613	1637.9
3.08	309	60	NaN	-0.47066	19.16	4.4202	-179.99	14.535	3.8969	27.565	-856.72	1098.3	43.74	779.15	1179.3	60.063	42.156	1	0	6.9286	6.8084	-24.735	-12.247	-1.0372	-0.55259	21.993	11.703	5.8914	6.2559	-2.7423	-0.54421	1638
3.09	310	60	NaN	-0.50203	19.039	4.4925	-179.99	14.504	3.9228	27.434	-856.8	1098.4	43.799	779.21	1179.3	59.16	39.744	1	0	7.2428	7.1297	-24.735	-12.247	-1.0751	-0.56234	21.869	11.673	6.1676	6.5673	-2.8657	-0.5742	1638.1
3.1	311	60	NaN	-0.53516	18.91	4.5463	-179.98	14.496	3.8951	27.412	-856.83	1098.4	43.681	779.22	1179.2	58.665	37.957	1	0	7.2539	7.1411	-24.737	-12.249	-1.1049	-0.55144	21.739	11.667	6.149	6.5897	-2.9984	-0.5826	1638.1
3.11	312	60	NaN	-0.53861	18.882	4.5439	-179.98	14.503	3.8596	27.456	-856.83	1098.4	43.569	779.2	1179.2	60.315	38.845	1	0	6.7843	6.661	-24.743	-12.255	-1.1029	-0.54239	21.711	11.674	5.6814	6.1186	-3.0316	-0.58111	1638.1
3.12	313	60	NaN	-0.53067	18.872	4.5779	-179.98	14.499	3.8802	27.399	-856.84	1098.4	43.615	779.21	1179.2	60.482	39.392	1	0	7.0346	6.9168	-24.742	-12.254	-1.0985	-0.5439	21.7	11.671	5.9361	6.373	-3.042	-0.58314	1638.1
3.13	314	60	NaN	-0.52014	18.881	4.6038	-179.97	14.503	3.897	27.39	-856.85	1098.4	43.64	779.2	1179.2	60.973	40.662	1	0	7.4013	7.2917	-24.741	-12.253	-1.0892	-0.53941	21.709	11.675	6.312	6.7523	-3.0316	-0.5776	1638.1
3.14	315	60	NaN	-0.50889	18.927	4.5855	-179.96	14.526	3.8605	27.527	-856.83	1098.4	43.508	779.15	1179.2	60.592	43.585	1	0	7.8806	7.7818	-24.743	-12.255	-1.0686	-0.51911	21.756	11.697	6.812	7.2627	-2.987	-0.55819	1638
3.15	316	60	NaN	-0.47236	19.026	4.6634	-179.96	14.514	3.896	27.366	-856.75	1098.4	43.594	779.18	1179.2	60.676	40.609	1	0	8.3304	8.2417	-24.749	-12.261	-1.0407	-0.53049	21.853	11.687	7.2897	7.7112	-2.8961	-0.57439	1638
3.16	317	60	NaN	-0.44381	19.113	4.664	-179.96	14.513	3.9095	27.425	-856.7	1098.4	43.616	779.18	1179.2	59.73	40.889	1	0	8.7184	8.6384	-24.761	-12.273	-1.0109	-0.52788	21.94	11.686	7.7076	8.1105	-2.8208	-0.58642	1638
3.17	318	60	NaN	-0.40458	19.199	4.6641	-179.96	14.512	3.8961	27.481	-856.66	1098.4	43.558	779.19	1179.2	57.829	37.402	1	0	8.7301	8.6504	-24.767	-12.279	-0.96766	-0.52327	22.025	11.687	7.7625	8.1271	-2.742	-0.5923	1637.9
3.18	319	60	NaN	-0.3509	19.299	4.6542	-179.96	14.505	3.8927	27.572	-856.62	1098.5	43.524	779.19	1179.2	55.624	39.288	1	0	8.7059	8.6256	-24.773	-12.285	-0.90962	-0.51782	22.124	11.68	7.7963	8.1078	-2.6489	-0.60487	1637.9
3.19	320	60	NaN	-0.2898	19.419	4.6224	-179.96	14.489	3.9236	27.731	-856.58	1098.5	43.584	779.2	1179.2	54.699	41.36	1	0	8.7601	8.681	-24.782	-12.294	-0.84505	-0.51119	22.244	11.665	7.9151	8.1698	-2.5377	-0.62888	1637.8
3.2	321	60	NaN	-0.26343	19.511	4.6323	-179.95	14.485	3.9095	27.725	-856.55	1098.5	43.521	779.21	1179.2	49.18	39.633	1	0	8.8018	8.7236	-24.785	-12.297	-0.8167	-0.50639	22.336	11.661	7.9851	8.2172	-2.4498	-0.63647	1637.8
3.21	322	60	NaN	-0.23443	19.642	4.7088	-179.96	14.497	3.878	27.508	-856.49	1098.6	43.412	779.16	1179.2	47.803	41.151	1	0	8.8394	8.7621	-24.788	-12.3	-0.79152	-0.51728	22.465	11.674	8.0479	8.2448	-2.3227	-0.62513	1637.7
3.22	323	60	NaN	-0.20808	19.742	4.7666	-179.97	14.497	3.8756	27.337	-856.44	1098.6	43.395	779.14	1179.2	43.539	39.357	1	0	8.6285	8.5464	-24.787	-12.299	-0.77058	-0.52955	22.564	11.675	7.8579	8.0169	-2.2237	-0.6241	1637.6
3.23	324	60	NaN	-0.17871	19.826	4.7921	-179.98	14.493	3.8828	27.253	-856.39	1098.6	43.418	779.13	1179.2	41.46	40.413	1	0	8.4001	8.313	-24.786	-12.298	-0.74498	-0.54472	22.647	11.671	7.6552	7.7683	-2.1389	-0.62709	1637.6
3.24	325	60	NaN	-0.1437	19.914	4.7947	-180	14.494	3.8798	27.226	-856.34	1098.6	43.424	779.11	1179.2	39.341	39.659	1	0	8.2626	8.1724	-24.785	-12.297	-0.71118	-0.56561	22.734	11.674	7.5514	7.6068	-2.0504	-0.62265	1637.5
3.25	326	60	NaN	-0.12802	19.936	4.8135	-180.01	14.489	3.9233	27.127	-856.38	1098.7	43.57	779.1	1179.2	39.578	37.973	1	0	8.6393	8.5575	-24.777	-12.289	-0.70403	-0.58509	22.756	11.67	7.9353	7.9724	-2.0211	-0.61921	1637.5
3.26	327	60	NaN	-0.10551	19.967	4.7627	-180.02	14.478	3.9117	27.252	-856.36	1098.7	43.557	779.11	1179.2	40.547	39.15	1	0	9.1288	9.058	-24.77	-12.282	-0.67673	-0.58945	22.787	11.659	8.4521	8.4685	-1.9835	-0.62312	1637.5
3.27	328	60	NaN	-0.093492	19.991	4.7334	-180.03	14.47	3.8874	27.302	-856.33	1098.7	43.501	779.11	1179.2	42.798	38.931	1	0	9.3203	9.2537	-24.774	-12.286	-0.66099	-0.59292	22.81	11.651	8.6593	8.6608	-1.9643	-0.6352	1637.5
3.28	329	60	NaN	-0.08914	20.005	4.7399	-180.03	14.468	3.8701	27.231	-856.28	1098.7	43.466	779.1	1179.2	47.571	41.312	1	0	9.1413	9.0707	-24.777	-12.289	-0.65792	-0.5982	22.824	11.65	8.4834	8.4725	-1.9536	-0.63887	1637.4
3.29	330	60	NaN	-0.084784	20.005	4.763	-180.03	14.473	3.8709	27.105	-856.24	1098.7	43.494	779.09	1179.2	50.988	40.768	1	0	8.7619	8.6828	-24.779	-12.291	-0.659	-0.60262	22.822	11.656	8.1029	8.0802	-1.9568	-0.63529	1637.4
3.3	331	60	NaN	-0.07289	19.953	4.7012	-180.02	14.469	3.8812	27.252	-856.25	1098.7	43.547	779.1	1179.2	52.369	39.56	1	0	8.502	8.4172	-24.77	-12.282	-0.6438	-0.58854	22.77	11.651	7.8582	7.8286	-2.0002	-0.63107	1637.4
3.31	332	60	NaN	-0.074565	19.901	4.6673	-180.02	14.465	3.8865	27.308	-856.25	1098.7	43.59	779.1	1179.2	55.818	38.263	1	0	8.2128	8.1214	-24.758	-12.27	-0.64499	-0.58565	22.719	11.647	7.5678	7.5358	-2.039	-0.62315	1637.4
3.32	333	60	NaN	-0.074118	19.819	4.6265	-180.01	14.473	3.8671	27.393	-856.27	1098.7	43.565	779.07	1179.2	57.642	39.452	1	0	7.5267	7.42	-24.75	-12.262	-0.64072	-0.57923	22.638	11.655	6.886	6.8408	-2.1115	-0.60711	1637.4
3.33	334	60	NaN	-0.073397	19.727	4.5912	-180.01	14.479	3.8432	27.486	-856.28	1098.7	43.538	779.05	1179.2	58.473	40.78	1	0	7.6106	7.5058	-24.737	-12.249	-0.63579	-0.57564	22.547	11.659	6.9748	6.9302	-2.1898	-0.58969	1637.4
3.34	335	60	NaN	-0.077662	19.655	4.5807	-180.02	14.467	3.8402	27.536	-856.25	1098.7	43.584	779.06	1179.2	56.833	39.251	1	0	8.0798	7.9855	-24.723	-12.235	-0.63992	-0.5825	22.475	11.647	7.4399	7.403	-2.2479	-0.58789	1637.4
3.35	336	60	NaN	-0.089299	19.613	4.5959	-180.02	14.463	3.8626	27.48	-856.19	1098.7	43.67	779.04	1179.2	55.857	39.205	1	0	7.8079	7.7075	-24.72	-12.232	-0.65656	-0.58901	22.433	11.643	7.1513	7.1184	-2.287	-0.58946	1637.3
3.36	337	60	NaN	-0.088399	19.564	4.6234	-180.02	14.449	3.8758	27.4	-856.15	1098.7	43.727	779.06	1179.2	56.836	37.725	1	0	7.5379	7.4314	-24.715	-12.227	-0.66045	-0.59467	22.384	11.629	6.8774	6.8367	-2.3305	-0.5974	1637.3
3.37	338	60	NaN	-0.076005	19.513	4.6117	-180.03	14.45	3.8573	27.441	-856.07	1098.7	43.702	779.06	1179.2	54.045	39.029	1	0	7.2695	7.157	-24.707	-12.219	-0.64579	-0.60059	22.334	11.629	6.6237	6.5564	-2.373	-0.59075	1637.2
3.38	339	60	NaN	-0.058817	19.471	4.5802	-180.04	14.451	3.8444	27.544	-855.99	1098.6	43.687	779.07	1179.3	54.137	38.112	1	0	6.8466	6.7246	-24.692	-12.204	-0.62449	-0.60235	22.294	11.629	6.2221	6.1223	-2.3977	-0.57528	1637.1
3.39	340	60	NaN	-0.043602	19.45	4.5603	-180.03	14.443	3.8674	27.615	-855.94	1098.6	43.754	779.09	1179.3	51.131	37.303	1	0	6.3503	6.2172	-24.673	-12.185	-0.60913	-0.59718	22.274	11.619	5.7412	5.6201	-2.3988	-0.5657	1637.1
3.4	341	60	NaN	-0.02774	19.453	4.5527	-180.04	14.468	3.8389	27.648	-855.87	1098.6	43.674	779.05	1179.3	52.777	36.941	1	0	6.1843	6.0475	-24.672	-12.184	-0.58934	-0.59787	22.278	11.643	5.595	5.4497	-2.394	-0.54103	1637
3.41	342	60	NaN	0.00775	19.532	4.5396	-180.05	14.468	3.859	27.716	-855.67	1098.6	43.744	779.08	1179.3	61.12	40.42	1	0	5.9878	5.8466	-24.671	-12.183	-0.55397	-0.60796	22.356	11.644	5.4338	5.2386	-2.3146	-0.53945	1636.8
3.42	343	60	NaN	0.04413	19.617	4.5373	-180.06	14.468	3.865	27.741	-855.5	1098.7	43.772	779.11	1179.3	62.598	43.392	1	0	5.7631	5.6169	-24.669	-12.181	-0.51776	-0.61888	22.441	11.645	5.2454	4.998	-2.2276	-0.53588	1636.7
3.43	344	60	NaN	0.074582	19.707	4.544	-180.06	14.472	3.8503	27.736	-855.35	1098.7	43.731	779.14	1179.3	62.294	42.587	1	0	5.1558	4.996	-24.665	-12.178	-0.48609	-0.6246	22.53	11.649	4.6698	4.3714	-2.1351	-0.52899	1636.6
3.44	345	60	NaN	0.097553	19.817	4.5529	-180.06	14.478	3.8247	27.738	-855.2	1098.7	43.647	779.16	1179.3	62.816	42.806	1	0	4.6835	4.5131	-24.662	-12.174	-0.46015	-0.62248	22.64	11.654	4.2234	3.8907	-2.0221	-0.52003	1636.4
3.45	346	60	NaN	0.12442	19.968	4.5536	-180.07	14.499	3.8089	27.782	-855.06	1098.7	43.611	779.15	1179.3	66.17	42.428	1	0	4.4019	4.2252	-24.658	-12.17	-0.43053	-0.62507	22.792	11.676	3.9714	3.6002	-1.8667	-0.49493	1636.3
3.46	347	60	NaN	0.15037	20.088	4.5421	-180.07	14.502	3.6111	27.851	-854.95	1098.7	43.004	779.18	1179.3	67.146	43.554	1	0	4.3228	4.1443	-24.655	-12.167	-0.38091	-0.59647	22.91	11.68	3.9419	3.5478	-1.7446	-0.48654	1636.2
3.47	348	60	NaN	0.16502	20.198	4.5596	-180.08	14.506	3.6957	27.831	-854.89	1098.8	43.269	779.2	1179.3	66.328	44.161	1	0	4.4421	4.2663	-24.651	-12.163	-0.37629	-0.62118	23.02	11.684	4.0658	3.6451	-1.631	-0.47837	1636.1
3.48	349	60	NaN	0.17544	20.308	4.5874	-180.09	14.505	3.7878	27.785	-854.86	1098.8	43.562	779.23	1179.3	64.346	42.413	1	0	4.6345	4.463	-24.65	-12.162	-0.37772	-0.64536	23.13	11.683	4.2568	3.8176	-1.5196	-0.47841	1636.1
3.49	350	60	NaN	0.18776	20.439	4.6074	-180.08	14.495	3.5662	27.778	-854.8	1098.8	42.891	779.31	1179.3	59.776	39.189	1	0	5.1178	4.9571	-24.652	-12.164	-0.34212	-0.60905	23.258	11.676	4.7757	4.348	-1.3937	-0.48803	1636.2
3.5	351	60	NaN	0.17468	20.672	4.698	-180.09	14.532	3.5422	27.58	-854.67	1098.9	42.821	779.26	1179.3	53.887	37.287	0	0	6.0021	5.8613	-24.658	-12.17	-0.35976	-0.62291	23.49	11.713	5.6424	5.2384	-1.1681	-0.45633	1636
3.51	352	60	NaN	0.17724	20.875	4.7901	-180.11	14.572	3.7362	27.425	-854.62	1098.9	43.458	779.2	1179.4	44.255	35.891	0	0	5.7165	5.5692	-24.679	-12.191	-0.38498	-0.66775	23.696	11.751	5.3315	4.9015	-0.98203	-0.43924	1635.9
3.52	353	60	NaN	0.18439	21.031	4.8402	-180.11	14.573	3.8555	27.393	-854.6	1098.9	43.846	779.23	1179.4	43.232	37.06	0	0	5.2579	5.1004	-24.701	-12.213	-0.39258	-0.686	23.853	11.751	4.8653	4.4144	-0.84841	-0.46199	1635.9
3.53	354	60	NaN	0.19058	21.167	4.8625	-180.1	14.564	3.7878	27.431	-854.59	1098.9	43.648	779.29	1179.4	42.035	38.204	0	0	4.7993	4.6315	-24.724	-12.236	-0.3781	-0.66715	23.986	11.745	4.4212	3.9644	-0.73784	-0.49177	1635.9
3.54	355	60	NaN	0.19159	21.303	4.8832	-180.08	14.585	3.5383	27.454	-854.63	1099	42.901	779.3	1179.4	41.298	37.905	0	0	4.3408	4.1627	-24.747	-12.259	-0.35004	-0.62196	24.12	11.767	3.9907	3.5407	-0.62684	-0.49217	1636
3.55	356	60	NaN	0.18298	21.342	4.903	-180.07	14.598	3.5052	27.42	-854.75	1098.9	42.819	779.3	1179.4	42.413	36.929	0	0	3.8822	3.6938	-24.77	-12.282	-0.35696	-0.60712	24.161	11.779	3.5252	3.0867	-0.6095	-0.5031	1636.1
3.56	357	60	NaN	0.1813	21.356	4.904	-180.07	14.591	3.5239	27.437	-854.85	1098.9	42.904	779.35	1179.4	40.388	38.775	0	0	3.4236	3.225	-24.793	-12.305	-0.36096	-0.61352	24.175	11.773	3.0627	2.6115	-0.61827	-0.53224	1636.3
3.57	358	60	NaN	0.16231	21.338	4.9008	-180.07	14.596	3.5397	27.401	-855	1098.9	42.977	779.4	1179.4	42.436	36.95	0	0	2.965	2.7562	-24.816	-12.328	-0.38371	-0.61626	24.157	11.777	2.5813	2.1399	-0.6594	-0.55069	1636.4
3.58	359	60	NaN	0.13811	21.294	4.8826	-180.07	14.614	3.5304	27.369	-855.15	1098.9	42.972	779.41	1179.4	41.104	36.992	0	0	2.5065	2.2873	-24.839	-12.351	-0.4088	-0.61311	24.112	11.796	2.0977	1.6742	-0.72635	-0.55528	1636.6
3.59	360	60	NaN	0.12435	21.225	4.8461	-180.07	14.64	3.4952	27.387	-855.27	1098.9	42.895	779.38	1179.4	39.412	36.398	0	0	2.0479	1.8185	-24.862	-12.374	-0.41921	-0.61181	24.044	11.82	1.6287	1.2067	-0.81755	-0.55335	1636.7
3.6	361	60	NaN	0.09622	21.071	4.8722	-180.09	14.642	3.511	27.123	-855.49	1098.9	42.971	779.42	1179.4	40.379	36.842	0	0	1.5893	1.3496	-24.885	-12.397	-0.45918	-0.64493	23.888	11.824	1.1301	0.70468	-0.99629	-0.57259	1637
3.61	362	60	NaN	0.075321	20.932	4.8561	-180.09	14.633	3.556	27.028	-855.66	1099	43.124	779.47	1179.4	41.605	38.678	0	0	1.1308	0.88077	-24.908	-12.42	-0.48864	-0.65355	23.748	11.817	0.64211	0.22722	-1.1594	-0.60229	1637.2
3.62	363	60	NaN	0.091174	20.713	4.7313	-180.09	14.64	3.5582	27.232	-855.9	1099	43.149	779.49	1179.4	39.692	39.56	0	0	0.67218	0.41193	-24.93	-12.442	-0.46646	-0.65223	23.53	11.824	0.20572	-0.2403	-1.4005	-0.6189	1637.4
3.63	364	60	NaN	0.11517	20.501	4.5757	-180.1	14.651	3.5417	27.55	-856.13	1098.9	43.111	779.5	1179.4	41.26	39.047	0	0	0.2136	-0.056919	-24.953	-12.465	-0.42991	-0.64817	23.319	11.834	-0.21631	-0.70509	-1.6344	-0.63159	1637.7
3.64	365	60	NaN	0.11086	20.379	4.477	-180.11	14.653	3.5503	27.76	-856.26	1098.9	43.13	779.51	1179.4	39.335	36.334	0	0	-0.24497	-0.52576	-24.976	-12.488	-0.42751	-0.64615	23.197	11.834	-0.67248	-1.1719	-1.7791	-0.65376	1637.8
3.65	366	60	NaN	0.098285	20.086	4.309	-180.11	14.662	3.5795	28.006	-856.52	1098.9	43.218	779.52	1179.4	38.508	38.619	0	0	-0.70354	-0.99461	-24.999	-12.511	-0.43445	-0.64529	22.904	11.844	-1.138	-1.6399	-2.0947	-0.66709	1638.1
3.66	367	60	NaN	0.070922	19.796	4.2534	-180.12	14.666	3.5892	27.935	-856.78	1098.9	43.253	779.56	1179.5	39.09	38.114	0	0	-1.1621	-1.4635	-25.022	-12.534	-0.46541	-0.65222	22.614	11.848	-1.6275	-2.1157	-2.4079	-0.68581	1638.4
3.67	368	60	NaN	0.060876	19.583	4.2289	-180.11	14.68	3.5688	27.826	-856.94	1098.9	43.186	779.57	1179.5	40.03	39.903	0	0	-1.6207	-1.9323	-25.045	-12.557	-0.47689	-0.6513	22.401	11.862	-2.0976	-2.5836	-2.6436	-0.69453	1638.6
3.68	369	60	NaN	0.059181	19.407	4.232	-180.11	14.696	3.5539	27.657	-857.04	1099	43.139	779.57	1179.5	40.963	39.807	0	0	-2.0793	-2.4011	-25.068	-12.58	-0.48281	-0.65008	22.225	11.879	-2.5621	-3.0512	-2.8433	-0.70123	1638.7
3.69	370	60	NaN	0.05012	19.216	4.2599	-180.1	14.702	3.5762	27.405	-857.15	1099	43.224	779.59	1179.5	42.542	35.973	0	0	-2.5378	-2.87	-25.091	-12.603	-0.50365	-0.65824	22.033	11.886	-3.0415	-3.5282	-3.0578	-0.71702	1638.8
3.7	371	60	NaN	0.052284	19.132	4.1869	-180.11	14.714	3.5504	27.546	-857.12	1099	43.177	779.61	1179.5	41.319	38.731	0	0	-2.9804	-3.3225	-25.095	-12.607	-0.49487	-0.65629	21.95	11.896	-3.4753	-3.9787	-3.1455	-0.71127	1638.8
3.71	372	60	NaN	0.062439	19.082	4.1498	-180.11	14.717	3.5496	27.597	-857.08	1099	43.184	779.61	1179.5	41.369	37.832	0	0	-3.3527	-3.7031	-25.02	-12.532	-0.48318	-0.65135	21.9	11.898	-3.8359	-4.3544	-3.1194	-0.63344	1638.7
3.72	373	60	NaN	0.077449	19.071	4.1081	-180.1	14.708	3.5634	27.657	-856.97	1098.9	43.247	779.66	1179.5	40.731	39.305	0	0	-3.725	-4.0837	-24.944	-12.456	-0.46833	-0.64931	21.891	11.888	-4.1933	-4.733	-3.0534	-0.56755	1638.7
3.73	374	60	NaN	0.089458	19.098	4.0803	-180.1	14.703	3.5692	27.684	-856.83	1098.9	43.286	779.71	1179.5	41.612	40.177	0	0	-3.7865	-4.1466	-24.87	-12.382	-0.45674	-0.64647	21.919	11.882	-4.2432	-4.7931	-2.9513	-0.49964	1638.6
3.74	375	60	NaN	0.09057	19.159	4.0934	-180.09	14.717	3.5427	27.616	-856.72	1098.9	43.207	779.69	1179.5	39.104	37.269	0	0	-0.9406	-1.237	-24.811	-12.323	-0.45532	-0.63781	21.98	11.896	-1.3959	-1.8748	-2.8307	-0.42656	1638.5
3.75	376	60	NaN	0.081915	19.27	4.1264	-180.08	14.736	3.4706	27.481	-856.57	1098.9	42.998	779.7	1179.6	41.2	38.638	0	0	-2.2029	-2.5276	-24.737	-12.25	-0.4614	-0.62797	22.092	11.914	-2.6643	-3.1556	-2.6456	-0.33586	1638.3
3.76	377	60	NaN	0.084912	19.581	4.0853	-180.08	14.716	3.5202	27.57	-856.2	1098.9	43.128	779.8	1179.5	43.006	38.168	0	0	-6.7406	-7.1669	-24.654	-12.166	-0.45995	-0.6271	22.403	11.895	-7.2005	-7.794	-2.251	-0.27106	1638.1
3.77	378	60	NaN	0.08696	19.857	4.0346	-180.09	14.703	3.5627	27.699	-855.9	1098.9	43.232	779.87	1179.5	39.555	38.541	0	0	-6.7001	-7.1255	-24.633	-12.145	-0.45709	-0.63006	22.678	11.883	-7.1572	-7.7556	-1.9556	-0.26299	1637.8
3.78	379	60	NaN	0.080123	20.144	3.9807	-180.09	14.713	3.5729	27.843	-855.59	1098.9	43.235	779.9	1179.5	38.51	37.306	0	0	-5.9756	-6.3847	-24.612	-12.124	-0.45909	-0.62842	22.965	11.892	-6.4347	-7.0131	-1.6469	-0.23251	1637.5
3.79	380	60	NaN	0.060956	20.515	3.9237	-180.09	14.744	3.5596	27.994	-855.19	1098.9	43.164	779.89	1179.5	40.195	41.607	0	0	2.7466	2.5329	-24.577	-12.089	-0.47061	-0.61672	23.338	11.922	2.276	1.9161	-1.2392	-0.1673	1637.1
3.8	381	60	NaN	0.046423	20.651	3.9316	-180.09	14.758	3.556	27.951	-855.05	1098.9	43.136	779.89	1179.5	39.661	39.96	0	0	8.7964	8.7181	-24.516	-12.028	-0.4857	-0.61728	23.475	11.934	8.3107	8.1008	-1.0407	-0.09397	1637
3.81	382	60	NaN	-0.063819	21.022	4.1041	-180.08	14.785	3.552	27.39	-854.75	1099	43.079	779.89	1179.5	39.634	37.589	0	0	12.529	12.534	-24.432	-11.944	-0.61371	-0.6345	23.843	11.964	11.915	11.9	-0.58895	0.01982	1636.7
3.82	383	60	NaN	-0.12751	21.343	4.1818	-180.09	14.8	3.5478	27.171	-854.48	1099	43.04	779.91	1179.5	37.497	37.095	0	0	12.429	12.432	-24.444	-11.957	-0.68382	-0.64711	24.163	11.98	11.745	11.785	-0.28113	0.023696	1636.4
3.83	384	60	NaN	-0.15589	21.611	4.1665	-180.1	14.803	3.5592	27.257	-854.27	1099.1	43.053	779.95	1179.6	40.347	37.153	0	0	12.135	12.131	-24.452	-11.964	-0.70968	-0.64965	24.431	11.983	11.425	11.482	-0.020676	0.019595	1636.3
3.84	385	60	NaN	-0.19701	21.885	4.1382	-180.09	14.804	3.5958	27.361	-854.12	1099	43.125	780	1179.6	39.797	38.974	0	0	11.638	11.623	-24.451	-11.963	-0.74974	-0.64337	24.707	11.983	10.888	10.98	0.25546	0.01965	1636.2
3.85	386	60	NaN	-0.22206	22.1	4.1509	-180.09	14.8	3.5906	27.379	-854.08	1099	43.102	780.02	1179.6	39.514	36.749	0	0	11.138	11.112	-24.453	-11.966	-0.77334	-0.64177	24.922	11.978	10.365	10.471	0.4683	0.012953	1636.2
3.86	387	60	NaN	-0.23771	22.231	4.1753	-180.08	14.824	3.5359	27.359	-854.04	1099.1	42.949	779.99	1179.6	40.254	38.442	0	0	10.638	10.601	-24.456	-11.968	-0.78435	-0.62639	25.053	12.002	9.8535	9.9745	0.59661	0.033832	1636.1
3.87	388	60	NaN	-0.2448	22.301	4.1906	-180.07	14.825	3.5271	27.362	-854.01	1099.1	42.936	780	1179.6	38.769	37.583	0	0	10.319	10.275	-24.465	-11.977	-0.79089	-0.6193	25.122	12.004	9.5285	9.6559	0.65665	0.026151	1636.1
3.88	389	60	NaN	-0.25608	22.349	4.1973	-180.07	14.824	3.5415	27.41	-854.02	1099.1	42.998	780.03	1179.6	40.382	34.84	0	0	10.04	9.9899	-24.476	-11.988	-0.80265	-0.6151	25.17	12.003	9.2377	9.3748	0.69416	0.015047	1636.1
3.89	390	60	NaN	-0.28227	22.403	4.2013	-180.06	14.852	3.5273	27.501	-854.05	1099.1	42.983	780.04	1179.6	39.121	38.219	0	0	9.8055	9.7498	-24.487	-11.999	-0.82509	-0.60255	25.225	12.031	8.9804	9.1473	0.73837	0.031769	1636.1
3.9	391	60	NaN	-0.28993	22.352	4.1925	-180.05	14.869	3.4953	27.56	-854.15	1099	42.906	780.05	1179.6	38.389	38.302	0	0	9.7335	9.6762	-24.489	-12.001	-0.82793	-0.59142	25.175	12.046	8.9056	9.0848	0.68622	0.045318	1636.3
3.91	392	60	NaN	-0.29864	22.292	4.1874	-180.05	14.889	3.4949	27.619	-854.24	1099	42.915	780.02	1179.6	39.759	37.881	0	0	9.5944	9.534	-24.493	-12.005	-0.8349	-0.58211	25.116	12.065	8.7595	8.9519	0.62369	0.060757	1636.3
3.92	393	60	NaN	-0.30105	22.2	4.1949	-180.04	14.896	3.4859	27.669	-854.32	1099	42.919	780.02	1179.6	41.004	39.89	0	0	9.2843	9.217	-24.502	-12.014	-0.83565	-0.57621	25.024	12.072	8.4487	8.6408	0.52202	0.057097	1636.4
3.93	394	60	NaN	-0.30206	22.096	4.2249	-180.04	14.893	3.4898	27.661	-854.39	1099	42.964	780.04	1179.6	40.929	37.891	0	0	8.9189	8.8434	-24.508	-12.02	-0.83851	-0.57763	24.921	12.068	8.0804	8.2657	0.4127	0.047098	1636.5
3.94	395	60	NaN	-0.30823	22.014	4.2805	-180.04	14.887	3.5264	27.557	-854.44	1099	43.086	780.04	1179.6	41.534	36.452	0	0	8.539	8.455	-24.513	-12.025	-0.85261	-0.58823	24.838	12.063	7.6864	7.8667	0.32467	0.037351	1636.5
3.95	396	60	NaN	-0.30739	21.937	4.3173	-180.05	14.888	3.4518	27.531	-854.48	1098.9	42.919	780.06	1179.6	40.043	37.748	0	0	7.3848	7.2749	-24.513	-12.025	-0.84675	-0.59063	24.762	12.063	6.5381	6.6843	0.24885	0.038119	1636.6
3.96	397	60	NaN	-0.30818	21.849	4.3501	-180.06	14.87	3.4929	27.52	-854.53	1098.9	43.06	780.07	1179.6	39.676	38.326	0	0	6.4489	6.318	-24.513	-12.025	-0.85286	-0.60359	24.674	12.045	5.596	5.7144	0.16088	0.020206	1636.7
3.97	398	60	NaN	-0.28624	21.678	4.3935	-180.08	14.861	3.4989	27.599	-854.63	1098.8	43.161	780.06	1179.6	37.975	37.914	0	0	6.2177	6.0816	-24.514	-12.026	-0.83167	-0.62257	24.505	12.034	5.386	5.4591	-0.0090443	0.0076925	1636.8
3.98	399	60	NaN	-0.25915	21.519	4.4399	-180.1	14.867	3.4571	27.687	-854.7	1098.8	43.139	780.03	1179.6	39.72	38.163	0	0	5.9727	5.8312	-24.52	-12.032	-0.80073	-0.63663	24.349	12.037	5.1719	5.1945	-0.17168	0.0046756	1636.8
3.99	400	60	NaN	-0.25369	21.491	4.476	-180.1	14.885	3.4006	27.675	-854.67	1098.8	43.016	779.98	1179.6	39.529	38.01	0	0	5.5392	5.3879	-24.527	-12.039	-0.79142	-0.63655	24.321	12.054	4.7477	4.7514	-0.20599	0.014609	1636.7
4	401	60	NaN	-0.25585	21.471	4.5063	-180.11	14.902	3.3571	27.657	-854.66	1098.7	42.937	779.92	1179.6	41.015	37.496	0	0	4.4888	4.314	-24.532	-12.044	-0.79145	-0.64463	24.303	12.069	3.6973	3.6694	-0.22913	0.024997	1636.7
4.01	402	60	NaN	-0.25123	21.461	4.5407	-180.13	14.883	3.3846	27.635	-854.66	1098.7	43.066	779.93	1179.6	40.148	39.714	0	0	3.9386	3.7516	-24.544	-12.056	-0.7921	-0.66987	24.293	12.051	3.1465	3.0817	-0.25093	-0.0046661	1636.7
4.02	403	60	NaN	-0.2337	21.467	4.5644	-180.15	14.869	3.3811	27.675	-854.62	1098.7	43.113	779.91	1179.6	39.109	38.661	0	0	3.6144	3.42	-24.558	-12.07	-0.77484	-0.68732	24.299	12.038	2.8395	2.7327	-0.25908	-0.031774	1636.6
4.03	404	60	NaN	-0.21003	21.48	4.5753	-180.16	14.87	3.3452	27.754	-854.58	1098.7	43.061	779.85	1179.6	39.117	37.091	0	0	3.5918	3.3969	-24.566	-12.078	-0.7466	-0.69229	24.312	12.038	2.8452	2.7047	-0.25332	-0.039821	1636.5
4.04	405	60	NaN	-0.19013	21.491	4.5765	-180.16	14.876	3.3122	27.832	-854.56	1098.7	42.998	779.79	1179.6	39.774	36.928	0	0	3.6062	3.4117	-24.572	-12.084	-0.7218	-0.68993	24.324	12.044	2.8844	2.7218	-0.24765	-0.040195	1636.4
4.05	406	60	NaN	-0.1695	21.535	4.5716	-180.18	14.845	3.3358	27.977	-854.49	1098.7	43.125	779.8	1179.5	40.462	37.212	0	0	3.4112	3.2123	-24.578	-12.09	-0.70053	-0.70814	24.368	12.012	2.7107	2.5042	-0.21022	-0.077635	1636.4
4.06	407	60	NaN	-0.14953	21.584	4.6128	-180.18	14.826	3.3191	27.988	-854.41	1098.7	43.113	779.78	1179.5	39.317	36.737	0	0	3.364	3.164	-24.582	-12.094	-0.67982	-0.71159	24.416	11.993	2.6841	2.4524	-0.16523	-0.1002	1636.3
4.07	408	60	NaN	-0.12706	21.622	4.6297	-180.18	14.818	3.3205	28.062	-854.35	1098.7	43.137	779.74	1179.5	38.372	38.113	0	0	3.3938	3.1946	-24.584	-12.096	-0.65559	-0.71313	24.455	11.985	2.7383	2.4814	-0.12902	-0.11056	1636.2
4.08	409	60	NaN	-0.10312	21.652	4.6331	-180.19	14.81	3.3343	28.152	-854.31	1098.6	43.19	779.72	1179.5	40.395	40.238	0	0	3.4552	3.2573	-24.587	-12.099	-0.63039	-0.71713	24.485	11.978	2.8248	2.5401	-0.10172	-0.12094	1636.1
4.09	410	60	NaN	-0.079855	21.681	4.65	-180.2	14.794	3.3385	28.169	-854.26	1098.6	43.217	779.71	1179.5	40.163	38.893	0	0	3.6539	3.4604	-24.587	-12.099	-0.6075	-0.7231	24.513	11.961	3.0464	2.7373	-0.073351	-0.13756	1636
4.1	411	60	NaN	-0.055491	21.713	4.6044	-180.19	14.808	3.3585	28.429	-854.2	1098.6	43.277	779.62	1179.5	41.202	38.777	0	0	3.9521	3.7653	-24.585	-12.097	-0.57619	-0.71293	24.547	11.974	3.3759	3.0524	-0.038275	-0.12345	1635.9
4.11	412	60	NaN	-0.03553	21.736	4.6067	-180.19	14.784	3.406	28.492	-854.18	1098.6	43.4	779.63	1179.4	40.417	39.406	0	0	4.3438	4.1658	-24.581	-12.093	-0.55834	-0.71503	24.57	11.95	3.7855	3.4508	-0.010828	-0.14281	1635.9
4.12	413	60	NaN	-0.0092012	21.783	4.6479	-180.19	14.765	3.4409	28.499	-854.12	1098.5	43.493	779.63	1179.4	39.422	37.883	0	0	4.7422	4.5731	-24.575	-12.087	-0.53499	-0.7131	24.616	11.931	4.2072	3.86	0.041263	-0.15563	1635.8
4.13	414	60	NaN	0.017804	21.837	4.6913	-180.18	14.756	3.4573	28.516	-854.06	1098.5	43.54	779.62	1179.4	40.088	37.313	0	0	4.7889	4.6208	-24.574	-12.086	-0.5091	-0.70813	24.671	11.922	4.2798	3.9127	0.097106	-0.16322	1635.7
4.14	415	60	NaN	0.037664	21.872	4.6946	-180.18	14.752	3.4566	28.588	-854	1098.5	43.538	779.63	1179.4	39.587	36.175	0	0	4.9207	4.7556	-24.568	-12.08	-0.48663	-0.70363	24.706	11.918	4.4341	4.052	0.1381	-0.16205	1635.7
4.15	416	60	NaN	0.0761	21.911	4.6618	-180.16	14.782	3.3948	28.847	-853.93	1098.4	43.333	779.55	1179.4	39.772	37.492	0	0	5.1194	4.9587	-24.558	-12.07	-0.43198	-0.67189	24.748	11.946	4.6874	4.2868	0.19022	-0.12425	1635.5
4.16	417	60	NaN	0.077995	21.914	4.7985	-180.15	14.804	3.3714	28.488	-854.03	1098.5	43.253	779.5	1179.4	40.578	37.289	0	0	5.2422	5.0843	-24.553	-12.065	-0.43987	-0.67126	24.748	11.969	4.8023	4.4131	0.19572	-0.095369	1635.6
4.17	418	60	NaN	0.099533	21.942	4.8047	-180.15	14.8	3.3877	28.54	-853.97	1098.5	43.293	779.52	1179.4	39.018	38.09	0	0	5.5196	5.368	-24.553	-12.065	-0.4179	-0.66759	24.777	11.964	5.1017	4.7004	0.22435	-0.10075	1635.6
4.18	419	60	NaN	0.13334	21.981	4.7314	-180.15	14.787	3.4191	28.848	-853.83	1098.4	43.377	779.55	1179.4	38.433	39.587	0	0	5.9669	5.8253	-24.56	-12.072	-0.37628	-0.66086	24.82	11.949	5.5907	5.1644	0.25993	-0.12304	1635.5
4.19	420	60	NaN	0.15291	21.995	4.7379	-180.15	14.792	3.4331	28.893	-853.81	1098.4	43.411	779.54	1179.4	39.199	38.745	0	0	5.8516	5.7074	-24.568	-12.08	-0.35637	-0.66062	24.835	11.952	5.4953	5.0468	0.26745	-0.12832	1635.4
4.2	421	60	NaN	0.1701	22.016	4.7853	-180.14	14.8	3.4256	28.808	-853.78	1098.3	43.385	779.53	1179.4	40.75	38.268	0	0	5.2608	5.1033	-24.577	-12.089	-0.34123	-0.65321	24.857	11.959	4.9196	4.4501	0.27927	-0.13085	1635.4
4.21	422	60	NaN	0.20365	22.016	4.9387	-180.13	14.81	3.4244	28.413	-853.85	1098.4	43.355	779.49	1179.4	38.854	38.602	0	0	4.6699	4.4992	-24.587	-12.099	-0.32048	-0.65583	24.855	11.971	4.3495	3.8434	0.26754	-0.12822	1635.4
4.22	423	60	NaN	0.25917	22.03	4.9807	-180.12	14.807	3.4297	28.382	-853.8	1098.4	43.344	779.48	1179.4	39.631	35.961	0	0	4.0791	3.8951	-24.597	-12.109	-0.2657	-0.64546	24.871	11.965	3.8134	3.2497	0.27493	-0.14309	1635.4
4.23	424	60	NaN	0.32031	22.047	4.9376	-180.11	14.798	3.4431	28.612	-853.69	1098.2	43.359	779.49	1179.4	39.413	38.15	0	0	3.4882	3.2911	-24.606	-12.118	-0.19701	-0.62542	24.893	11.952	3.2912	2.6656	0.28654	-0.16649	1635.3
4.24	425	60	NaN	0.3676	22.039	4.9194	-180.1	14.796	3.4672	28.746	-853.67	1098.2	43.406	779.48	1179.4	40.49	39.626	0	0	2.8974	2.687	-24.616	-12.128	-0.14671	-0.61002	24.887	11.947	2.7507	2.077	0.27168	-0.18024	1635.2
4.25	426	60	NaN	0.43785	22.032	4.9405	-180.1	14.79	3.5137	28.788	-853.63	1098.1	43.533	779.48	1179.4	40.502	38.266	0	0	2.3065	2.0829	-24.625	-12.137	-0.079438	-0.62168	24.88	11.941	2.2271	1.4612	0.25511	-0.1959	1635.2
4.26	427	60	NaN	0.45724	22.025	4.9697	-180.1	14.806	3.4925	28.75	-853.63	1098.1	43.464	779.44	1179.4	38.39	39.981	0	0	1.7157	1.4788	-24.635	-12.147	-0.058991	-0.6134	24.874	11.956	1.6567	0.86542	0.23954	-0.19078	1635.2
4.27	428	60	NaN	0.49804	22.004	5.0003	-180.1	14.806	3.463	28.725	-853.63	1098.1	43.375	779.45	1179.4	41.498	38.984	0	0	1.1248	0.87473	-24.644	-12.156	-0.015963	-0.60999	24.855	11.955	1.1089	0.26474	0.21107	-0.2018	1635.2
4.28	429	60	NaN	0.55279	21.974	5.0399	-180.1	14.796	3.4447	28.685	-853.62	1098	43.322	779.48	1179.4	41.824	38.389	0	0	0.53399	0.27065	-24.654	-12.166	0.039271	-0.6165	24.827	11.943	0.57326	-0.34585	0.17307	-0.22302	1635.2
4.29	430	60	NaN	0.58921	21.944	5.0935	-180.11	14.794	3.4419	28.583	-853.61	1098	43.314	779.45	1179.4	40.99	37.717	0	0	-0.056856	-0.33344	-24.663	-12.176	0.072398	-0.62864	24.798	11.941	0.015542	-0.96208	0.13403	-0.2346	1635.2
4.3	431	60	NaN	0.6307	21.9	5.0853	-180.11	14.796	3.4545	28.629	-853.61	1098	43.347	779.41	1179.4	39.658	37.231	0	0	-0.64771	-0.93752	-24.673	-12.185	0.11434	-0.62547	24.755	11.941	-0.53337	-1.563	0.082082	-0.24412	1635.1
4.31	432	60	NaN	0.6583	21.868	5.0377	-180.12	14.774	3.4847	28.806	-853.62	1097.9	43.456	779.44	1179.4	39.482	38.974	0	0	-1.2386	-1.5416	-24.683	-12.195	0.14434	-0.63303	24.724	11.919	-1.0942	-2.1746	0.041025	-0.27607	1635.2
4.32	433	60	NaN	0.66743	21.832	5.0515	-180.12	14.756	3.4962	28.772	-853.65	1097.9	43.512	779.44	1179.4	40.052	37.265	0	0	-1.8294	-2.1457	-24.692	-12.204	0.15029	-0.63932	24.688	11.9	-1.6791	-2.785	-0.0038445	-0.30417	1635.2
4.33	434	60	NaN	0.671	21.798	5.0856	-180.12	14.739	3.4887	28.663	-853.67	1097.9	43.509	779.44	1179.4	41.05	38.821	0	0	-2.4203	-2.7498	-24.702	-12.214	0.15014	-0.63999	24.654	11.883	-2.2701	-3.3898	-0.047571	-0.33125	1635.2
4.34	435	60	NaN	0.68573	21.776	5.0534	-180.12	14.711	3.4776	28.77	-853.67	1097.9	43.496	779.48	1179.3	41.698	37.336	0	0	-3.0111	-3.3539	-24.711	-12.223	0.16914	-0.63439	24.632	11.855	-2.842	-3.9882	-0.079613	-0.36873	1635.2
4.35	436	60	NaN	0.68911	21.754	4.9793	-180.12	14.688	3.4921	28.985	-853.69	1097.8	43.559	779.52	1179.3	40.028	38.643	0	0	-3.602	-3.9579	-24.721	-12.233	0.17783	-0.62949	24.611	11.831	-3.4241	-4.5874	-0.10986	-0.40182	1635.3
4.36	437	60	NaN	0.6649	21.716	5.0469	-180.12	14.695	3.4977	28.726	-853.83	1097.8	43.598	779.51	1179.3	40.351	38.163	0	0	-4.1928	-4.562	-24.73	-12.242	0.1432	-0.63795	24.572	11.839	-4.0496	-5.2	-0.15887	-0.40357	1635.4
4.37	438	60	NaN	0.64029	21.722	5.0203	-180.12	14.713	3.4908	28.778	-853.82	1097.8	43.607	779.49	1179.3	40.55	38.272	0	0	-4.7837	-5.1661	-24.74	-12.252	0.12011	-0.64046	24.578	11.856	-4.6635	-5.8066	-0.16194	-0.39603	1635.4
4.38	439	60	NaN	0.61659	21.752	4.9499	-180.13	14.726	3.474	28.972	-853.75	1097.8	43.592	779.48	1179.3	41.562	38.963	0	0	-5.3745	-5.7702	-24.75	-12.262	0.10374	-0.63877	24.61	11.868	-5.2708	-6.409	-0.13993	-0.39351	1635.3
4.39	440	60	NaN	0.58734	21.759	4.9759	-180.13	14.724	3.4546	28.842	-853.79	1097.8	43.569	779.52	1179.3	39.971	36.76	0	0	-5.9654	-6.3743	-24.759	-12.271	0.070723	-0.64189	24.616	11.867	-5.8946	-7.0162	-0.14326	-0.4043	1635.4
4.4	441	60	NaN	0.56908	21.754	4.9571	-180.13	14.739	3.4615	28.856	-853.88	1097.8	43.6	779.51	1179.3	41.057	39.087	0	0	-6.5562	-6.9784	-24.769	-12.281	0.051924	-0.64634	24.612	11.881	-6.5043	-7.6247	-0.15668	-0.39944	1635.5
4.41	442	60	NaN	0.508	21.815	4.9762	-180.15	14.748	3.4374	28.771	-853.83	1097.8	43.568	779.54	1179.4	41.393	39.396	0	0	-7.147	-7.5824	-24.778	-12.29	-0.011018	-0.66587	24.673	11.89	-7.1581	-8.2483	-0.105	-0.4007	1635.5
4.42	443	60	NaN	0.46348	21.867	4.9712	-180.15	14.763	3.4095	28.776	-853.78	1097.8	43.5	779.55	1179.4	40.909	38.816	0	0	-7.7379	-8.1865	-24.788	-12.3	-0.053025	-0.6709	24.726	11.905	-7.7909	-8.8574	-0.062179	-0.39532	1635.4
4.43	444	60	NaN	0.43394	21.903	4.9503	-180.15	14.779	3.3876	28.842	-853.77	1097.8	43.433	779.54	1179.4	39.204	37.108	0	0	-8.3287	-8.7906	-24.797	-12.309	-0.077895	-0.66547	24.762	11.921	-8.4066	-9.4561	-0.035091	-0.38889	1635.4
4.44	445	60	NaN	0.39547	21.942	4.9555	-180.16	14.786	3.3767	28.836	-853.77	1097.8	43.408	779.56	1179.4	38.775	36.283	0	0	-8.9196	-9.3947	-24.807	-12.319	-0.11568	-0.66681	24.801	11.926	-9.0353	-10.062	-0.0059118	-0.39248	1635.4
4.45	446	60	NaN	0.35487	21.976	5.0771	-180.15	14.792	3.4008	28.471	-853.8	1097.9	43.468	779.53	1179.4	40.902	37.878	0	0	-9.5104	-9.9988	-24.816	-12.329	-0.1712	-0.68106	24.833	11.935	-9.6817	-10.68	0.016482	-0.39354	1635.4
4.46	447	60	NaN	0.32465	22.025	5.0635	-180.16	14.802	3.3683	28.578	-853.8	1097.9	43.367	779.53	1179.4	40.56	35.724	0	0	-10.101	-10.603	-24.826	-12.338	-0.19411	-0.67383	24.882	11.945	-10.295	-11.277	0.055489	-0.39285	1635.4
4.47	448	60	NaN	0.3092	22.058	5.0362	-180.16	14.804	3.3683	28.743	-853.8	1097.9	43.369	779.54	1179.4	39.96	37.618	0	0	-10.692	-11.207	-24.836	-12.348	-0.20383	-0.6703	24.915	11.948	-10.896	-11.877	0.079325	-0.40001	1635.4
4.48	449	60	NaN	0.30044	22.075	5.0343	-180.16	14.799	3.3996	28.811	-853.81	1097.9	43.465	779.55	1179.4	40.329	38.354	0	0	-11.283	-11.811	-24.845	-12.357	-0.2136	-0.675	24.931	11.943	-11.497	-12.486	0.085733	-0.41466	1635.5
4.49	450	60	NaN	0.28654	22.084	5.0609	-180.16	14.792	3.4224	28.752	-853.84	1097.9	43.534	779.56	1179.4	38.916	38.107	0	0	-11.874	-12.415	-24.855	-12.367	-0.23198	-0.68265	24.94	11.936	-12.106	-13.098	0.08569	-0.43069	1635.5
4.5	451	60	NaN	0.28103	22.101	5.0821	-180.16	14.805	3.3951	28.777	-853.87	1097.9	43.479	779.53	1179.4	41.042	37.539	0	0	-12.465	-13.019	-24.864	-12.376	-0.23468	-0.67402	24.958	11.948	-12.699	-13.693	0.093541	-0.42807	1635.5
4.51	452	60	NaN	0.27348	22.118	5.1234	-180.15	14.805	3.3677	28.712	-853.88	1097.9	43.412	779.52	1179.4	39.611	36.976	0	0	-13.056	-13.623	-24.874	-12.386	-0.24216	-0.66993	24.975	11.948	-13.298	-14.293	0.10097	-0.43836	1635.5
4.52	453	60	NaN	0.27478	22.135	5.1567	-180.15	14.782	3.3911	28.695	-853.89	1097.9	43.497	779.56	1179.4	37.542	37.071	0	0	-13.646	-14.227	-24.883	-12.395	-0.24439	-0.67232	24.992	11.925	-13.891	-14.9	0.10839	-0.47038	1635.5
4.53	454	60	NaN	0.28653	22.151	5.1783	-180.15	14.769	3.4067	28.731	-853.9	1097.9	43.562	779.56	1179.4	39.502	38.474	0	0	-14.237	-14.831	-24.893	-12.405	-0.23369	-0.67116	25.007	11.913	-14.471	-15.503	0.11354	-0.49252	1635.6
4.54	455	60	NaN	0.30481	22.159	5.1911	-180.14	14.802	3.3342	28.774	-853.91	1097.9	43.367	779.47	1179.5	39.771	38.856	0	0	-14.828	-15.436	-24.903	-12.415	-0.20708	-0.65547	25.016	11.945	-15.035	-16.091	0.1134	-0.46927	1635.5
4.55	456	60	NaN	0.31208	22.165	5.1523	-180.15	14.747	3.4039	28.936	-853.91	1097.9	43.585	779.59	1179.4	39.806	38.613	0	0	-15.419	-16.04	-24.912	-12.424	-0.20173	-0.66592	25.021	11.892	-15.621	-16.706	0.10881	-0.53261	1635.6
4.56	457	60	NaN	0.31322	22.197	5.1908	-180.15	14.742	3.4076	28.915	-853.88	1097.9	43.611	779.58	1179.4	41.557	38.037	0	0	-16.01	-16.644	-24.922	-12.434	-0.20225	-0.66634	25.051	11.889	-16.212	-17.31	0.129	-0.54514	1635.6
4.57	458	60	NaN	0.31926	22.227	5.2289	-180.15	14.741	3.4115	28.918	-853.85	1098	43.624	779.58	1179.4	39.794	38.776	0	0	-16.601	-17.248	-24.931	-12.443	-0.19659	-0.66229	25.079	11.888	-16.797	-17.91	0.14789	-0.55488	1635.5
4.58	459	60	NaN	0.33259	22.241	5.237	-180.14	14.743	3.4075	29.005	-853.84	1098	43.606	779.59	1179.4	37.342	38.86	0	0	-17.191	-17.852	-24.941	-12.453	-0.17952	-0.65178	25.092	11.891	-17.371	-18.504	0.15158	-0.56151	1635.5
4.59	460	60	NaN	0.34905	22.231	5.2152	-180.13	14.766	3.3667	29.152	-853.85	1098	43.483	779.56	1179.4	41.004	38.154	0	0	-17.782	-18.456	-24.95	-12.462	-0.15362	-0.63316	25.084	11.914	-17.936	-19.089	0.13312	-0.54888	1635.5
4.6	461	60	NaN	0.33308	22.215	5.2755	-180.14	14.764	3.3959	29.054	-853.91	1098	43.567	779.58	1179.4	39.245	36.481	0	0	-18.373	-19.06	-24.96	-12.472	-0.17594	-0.64484	25.066	11.913	-18.549	-19.705	0.10594	-0.55882	1635.6
4.61	462	60	NaN	0.3246	22.197	5.288	-180.14	14.774	3.3665	29.084	-853.95	1098	43.476	779.59	1179.4	40.437	35.987	0	0	-18.964	-19.664	-24.97	-12.482	-0.18018	-0.64069	25.048	11.923	-19.144	-20.305	0.078353	-0.5583	1635.6
4.62	463	60	NaN	0.31759	22.178	5.2955	-180.14	14.777	3.3639	29.141	-854.01	1098.1	43.467	779.6	1179.4	41.471	37.286	0	0	-19.555	-20.268	-24.979	-12.491	-0.18487	-0.64128	25.028	11.928	-19.74	-20.909	0.049018	-0.56356	1635.7
4.63	464	60	NaN	0.31054	22.167	5.3118	-180.14	14.777	3.3825	29.162	-854.05	1098.1	43.521	779.6	1179.4	39.722	38.225	0	0	-20.146	-20.872	-24.989	-12.501	-0.19305	-0.6475	25.015	11.929	-20.339	-21.52	0.026251	-0.57217	1635.7
4.64	465	60	NaN	0.30361	22.172	5.3352	-180.15	14.781	3.3809	29.128	-854.04	1098.1	43.516	779.6	1179.4	39.515	38.036	0	0	-20.737	-21.476	-24.998	-12.51	-0.201	-0.65116	25.019	11.935	-20.938	-22.128	0.02048	-0.57575	1635.7
4.65	466	60	NaN	0.29397	22.178	5.3266	-180.14	14.764	3.3881	29.307	-854.08	1098.3	43.543	779.65	1179.4	38.305	38.899	0	0	-21.327	-22.08	-25.008	-12.52	-0.20528	-0.6428	25.021	11.921	-21.533	-22.723	0.013338	-0.59859	1635.8
4.66	467	60	NaN	0.28126	22.191	5.3727	-180.14	14.761	3.3831	29.259	-854.1	1098.4	43.523	779.68	1179.4	38.697	38.605	0	0	-21.918	-22.685	-25.017	-12.529	-0.21896	-0.64303	25.029	11.922	-22.137	-23.328	0.012157	-0.6076	1635.8
4.67	468	60	NaN	0.27833	22.197	5.3889	-180.14	14.768	3.3766	29.315	-854.13	1098.4	43.506	779.69	1179.4	40.292	38.713	0	0	-22.509	-23.289	-25.027	-12.539	-0.21932	-0.63807	25.033	11.932	-22.728	-23.927	0.0057945	-0.60724	1635.9
4.68	469	60	NaN	0.28203	22.2	5.3836	-180.14	14.778	3.3635	29.482	-854.18	1098.5	43.475	779.7	1179.4	40.213	35.74	0	0	-23.1	-23.893	-25.036	-12.549	-0.20868	-0.62804	25.034	11.945	-23.309	-24.521	-0.0028025	-0.60355	1635.9
4.69	470	60	NaN	0.28275	22.211	5.4059	-180.14	14.786	3.3325	29.611	-854.26	1098.6	43.386	779.75	1179.4	40.605	38.795	0	0	-23.691	-24.497	-25.046	-12.558	-0.20024	-0.61922	25.04	11.956	-23.891	-25.116	-0.0057378	-0.60182	1636.1
4.7	471	60	NaN	0.28795	22.212	5.4631	-180.13	14.814	3.2869	29.587	-854.34	1098.7	43.245	779.72	1179.4	39.276	37.012	0	0	-24.282	-25.101	-25.056	-12.568	-0.19095	-0.61274	25.038	11.988	-24.473	-25.714	-0.017598	-0.57991	1636.1
4.71	472	60	NaN	0.29182	22.209	5.5185	-180.13	14.839	3.2664	29.603	-854.42	1098.8	43.191	779.69	1179.4	40.731	37.949	0	0	-24.873	-25.705	-25.065	-12.577	-0.18458	-0.60607	25.033	12.015	-25.057	-26.311	-0.03241	-0.56227	1636.2
4.72	473	60	NaN	0.29978	22.192	5.6215	-180.13	14.848	3.2717	29.57	-854.57	1098.9	43.211	779.69	1179.4	38.236	38.141	0	0	-25.463	-26.309	-25.075	-12.587	-0.17845	-0.60869	25.013	12.028	-25.642	-26.918	-0.062103	-0.55889	1636.3
4.73	474	60	NaN	0.31773	22.168	5.7271	-180.14	14.845	3.2882	29.574	-854.74	1099	43.261	779.71	1179.5	40.09	36.825	0	0	-26.054	-26.913	-25.084	-12.596	-0.16206	-0.6152	24.985	12.029	-26.216	-27.528	-0.099669	-0.5675	1636.5
4.74	475	60	NaN	0.35006	22.15	5.7545	-180.14	14.841	3.2917	29.769	-854.86	1099.1	43.278	779.7	1179.4	40.131	36.688	0	0	-25.924	-26.78	-25.028	-12.54	-0.12344	-0.61318	24.964	12.027	-26.047	-27.393	-0.064687	-0.51309	1636.6
4.75	476	60	NaN	0.3789	22.128	5.7725	-180.14	14.855	3.2502	30.013	-855	1099.1	43.162	779.67	1179.4	40.043	36.638	0	0	-25.514	-26.36	-24.947	-12.459	-0.081984	-0.59615	24.941	12.043	-25.596	-26.957	-0.0062176	-0.41634	1636.7
4.76	477	60	NaN	0.42351	22.076	5.8874	-180.14	14.831	3.2643	30.034	-855.29	1099.2	43.203	779.71	1179.4	50.048	38.362	0	0	-16.339	-16.981	-24.785	-12.297	-0.037941	-0.60009	24.885	12.021	-16.377	-17.581	0.1005	-0.27568	1637
4.77	478	60	NaN	0.42927	22.069	5.9385	-180.15	14.812	3.2991	30.236	-855.44	1099.2	43.313	779.72	1179.4	50.035	35.439	0	0	-8.181	-8.6395	-24.656	-12.168	-0.02894	-0.60367	24.877	12.004	-8.2099	-9.2432	0.22066	-0.16444	1637.2
4.78	479	60	NaN	0.40692	22.095	5.938	-180.15	14.809	3.314	30.516	-855.45	1099.2	43.368	779.69	1179.4	47.065	39.253	0	0	-9.2664	-9.7493	-24.684	-12.196	-0.043391	-0.60017	24.902	12.002	-9.3098	-10.349	0.21832	-0.19365	1637.2
4.79	480	60	NaN	0.39235	22.098	5.9798	-180.15	14.818	3.2748	30.582	-855.51	1099.2	43.254	779.68	1179.4	50.615	39.107	0	0	-10.529	-11.041	-24.705	-12.217	-0.051676	-0.5905	24.904	12.012	-10.581	-11.631	0.19907	-0.20462	1637.2
4.8	481	60	NaN	0.30581	22.078	6.1068	-180.15	14.829	3.3057	30.921	-855.84	1099.3	43.34	779.64	1179.4	52.201	36.469	0	0	-11.866	-12.408	-24.73	-12.242	-0.12925	-0.58672	24.883	12.024	-11.996	-12.994	0.15228	-0.21848	1637.5
4.81	482	60	NaN	0.26616	22.063	6.1048	-180.16	14.829	3.3133	31.361	-856.04	1099.2	43.372	779.63	1179.4	64.54	39.057	1	0	-13.218	-13.789	-24.792	-12.304	-0.15455	-0.57594	24.869	12.023	-13.373	-14.365	0.076645	-0.28152	1637.7
4.82	483	60	NaN	0.224	22.061	6.1003	-180.16	14.825	3.2874	31.727	-856.18	1099.2	43.306	779.62	1179.4	64.313	38.496	1	0	-14.614	-15.217	-24.828	-12.34	-0.18157	-0.5666	24.867	12.019	-14.795	-15.783	0.039104	-0.32184	1637.8
4.83	484	60	NaN	0.15687	22.072	6.1521	-180.17	14.818	3.2651	31.968	-856.35	1099.2	43.248	779.61	1179.4	59.987	38.006	1	0	-16.037	-16.672	-24.848	-12.36	-0.23819	-0.56279	24.878	12.013	-16.275	-17.234	0.029468	-0.34738	1638
4.84	485	60	NaN	0.060264	22.095	6.2778	-180.17	14.806	3.3017	32.106	-856.57	1099.3	43.363	779.58	1179.4	60.937	40.966	1	0	-19.502	-20.214	-24.88	-12.392	-0.33395	-0.56627	24.898	12.003	-19.836	-20.78	0.017847	-0.38859	1638.2
4.85	486	60	NaN	0.0036028	22.147	6.3568	-180.18	14.773	3.3525	32.251	-856.69	1099.3	43.52	779.59	1179.4	60.541	38.908	1	0	-23.334	-24.132	-24.915	-12.428	-0.39098	-0.57576	24.947	11.973	-23.725	-24.707	0.031141	-0.4541	1638.3
4.86	487	60	NaN	-0.055875	22.249	6.4594	-180.19	14.757	3.3701	32.453	-856.79	1099.4	43.593	779.54	1179.3	61.369	41.204	1	0	-24.158	-24.974	-24.946	-12.458	-0.44595	-0.58144	25.047	11.96	-24.604	-25.556	0.10109	-0.49778	1638.3
4.87	488	60	NaN	-0.11249	22.347	6.5423	-180.19	14.748	3.363	32.641	-856.88	1099.4	43.584	779.5	1179.3	61.796	39.237	1	0	-24.983	-25.818	-24.968	-12.48	-0.49565	-0.57608	25.143	11.951	-25.478	-26.394	0.17497	-0.52878	1638.4
4.88	489	60	NaN	-0.18664	22.448	6.6315	-180.19	14.735	3.3605	32.783	-856.97	1099.4	43.58	779.48	1179.3	62.36	38.842	1	0	-24.771	-25.601	-24.968	-12.48	-0.56465	-0.56798	25.243	11.94	-25.336	-26.169	0.27557	-0.54003	1638.4
4.89	490	60	NaN	-0.30492	22.587	6.7808	-180.19	14.713	3.3984	32.862	-857.12	1099.4	43.695	779.45	1179.3	63.378	40.576	1	0	-4.9374	-5.3233	-24.622	-12.134	-0.68417	-0.57229	25.381	11.919	-5.6216	-5.8956	0.75896	-0.21492	1638.6
4.9	491	60	NaN	-0.38156	22.726	6.912	-180.2	14.703	3.4232	32.836	-857.11	1099.5	43.769	779.44	1179.2	64.414	39.882	1	0	4.7851	4.6169	-24.453	-11.965	-0.76431	-0.57843	25.517	11.912	4.0207	4.0385	1.0635	-0.053238	1638.5
4.91	492	60	NaN	-0.46554	22.859	7.0811	-180.19	14.717	3.3724	32.76	-857.12	1099.5	43.631	779.42	1179.2	65.01	42.359	1	0	4.8025	4.6348	-24.456	-11.968	-0.84613	-0.57432	25.648	11.928	3.9564	4.0604	1.1923	-0.040334	1638.5
4.92	493	60	NaN	-0.53148	22.985	7.2299	-180.2	14.72	3.3492	32.792	-857.12	1099.6	43.578	779.41	1179.2	65.762	43.108	1	0	4.7905	4.6225	-24.459	-11.971	-0.90909	-0.57303	25.772	11.933	3.8814	4.0494	1.3132	-0.03773	1638.5
4.93	494	60	NaN	-0.59102	23.102	7.3768	-180.2	14.717	3.37	32.843	-857.11	1099.6	43.645	779.41	1179.2	67.436	41.493	1	0	4.7578	4.5891	-24.462	-11.974	-0.96922	-0.57554	25.886	11.932	3.7886	4.0135	1.4244	-0.042343	1638.5
4.94	495	60	NaN	-0.67533	23.209	7.5716	-180.19	14.725	3.404	32.73	-857.12	1099.7	43.73	779.38	1179.2	68.542	42.746	1	0	4.7217	4.5521	-24.462	-11.974	-1.0604	-0.57683	25.992	11.942	3.6612	3.9753	1.5297	-0.032049	1638.5
4.95	496	60	NaN	-0.80604	23.339	7.7115	-180.2	14.728	3.3996	32.969	-857.11	1099.6	43.739	779.39	1179.2	68.683	45.039	1	0	4.7072	4.5373	-24.462	-11.974	-1.1831	-0.57616	26.122	11.945	3.5241	3.9612	1.6598	-0.029567	1638.5
4.96	497	60	NaN	-0.9627	23.448	7.8452	-180.19	14.748	3.3701	33.263	-857.1	1099.6	43.654	779.37	1179.2	68.872	45.329	1	0	4.7144	4.5447	-24.463	-11.975	-1.3265	-0.55687	26.235	11.961	3.3879	3.9878	1.7716	-0.01423	1638.4
4.97	498	60	NaN	-1.1113	23.536	7.9918	-180.19	14.757	3.3564	33.39	-857.08	1099.6	43.62	779.37	1179.2	68.044	45.184	1	0	5.6631	5.5147	-24.449	-11.961	-1.4695	-0.54876	26.323	11.969	4.1937	4.9659	1.8739	0.0080396	1638.4
4.98	499	60	NaN	-1.2577	23.647	8.1139	-180.2	14.754	3.3647	33.566	-856.9	1099.5	43.656	779.4	1179.2	63.765	42.22	1	0	6.2334	6.0977	-24.441	-11.953	-1.611	-0.54903	26.435	11.965	4.6224	5.5487	1.9945	0.012552	1638.3
4.99	500	60	NaN	-1.423	23.84	8.1574	-180.21	14.747	3.3787	34.162	-856.39	1099.5	43.703	779.46	1179.2	58.483	40.01	1	0	6.1636	6.0263	-24.441	-11.953	-1.7572	-0.53925	26.631	11.956	4.4064	5.4871	2.1895	0.002484	1637.8
5	501	60	NaN	-1.5246	23.871	8.3208	-180.21	14.791	3.3215	34.126	-856.3	1099.5	43.539	779.43	1179.3	55.926	39.625	1	0	6.0908	5.9519	-24.441	-11.953	-1.8543	-0.53647	26.662	12	4.2364	5.4154	2.2211	0.046797	1637.7
5.01	502	60	NaN	-1.6295	23.862	8.4185	-180.2	14.824	3.2838	34.25	-856.24	1099.5	43.415	779.39	1179.3	56.37	38.755	1	0	6.0146	5.874	-24.44	-11.952	-1.9505	-0.52537	26.654	12.031	4.0641	5.3487	2.2145	0.079158	1637.6
5.02	503	60	NaN	-1.7343	23.793	8.5276	-180.2	14.846	3.2556	34.397	-856.2	1099.4	43.318	779.42	1179.3	63.521	40.048	1	0	5.9998	5.8588	-24.437	-11.949	-2.0468	-0.51558	26.588	12.051	3.953	5.3433	2.1505	0.10139	1637.6
5.03	504	60	NaN	-1.812	23.703	8.6199	-180.2	14.873	3.2634	34.546	-856.18	1099.4	43.333	779.42	1179.3	68.954	44.664	1	0	6.0414	5.9014	-24.435	-11.947	-2.1198	-0.51278	26.5	12.076	3.9216	5.3886	2.0653	0.12914	1637.6
5.04	505	60	NaN	-1.83	23.65	8.6318	-180.21	14.929	3.339	34.716	-856.14	1099.4	43.557	779.28	1179.3	70.227	43.878	1	0	6.1637	6.0264	-24.433	-11.945	-2.1397	-0.51993	26.447	12.131	4.024	5.5065	2.0147	0.18641	1637.4
5.05	506	60	NaN	-1.891	23.392	8.8973	-180.22	14.989	3.2619	34.514	-856.27	1099.4	43.342	779.25	1179.3	69.661	43.028	1	0	6.2439	6.1084	-24.432	-11.944	-2.2003	-0.52806	26.189	12.192	4.0436	5.5804	1.7576	0.24798	1637.5
5.06	507	60	NaN	-1.9217	23.319	8.9223	-180.22	14.991	3.2727	34.825	-855.95	1099.3	43.377	779.28	1179.3	68.223	44.899	1	0	6.3189	6.1851	-24.431	-11.943	-2.2213	-0.51965	26.12	12.191	4.0976	5.6654	1.6888	0.24778	1637.2
5.07	508	60	NaN	-1.9255	23.257	8.9322	-180.22	14.993	3.2505	35.112	-855.66	1099.3	43.323	779.31	1179.3	68.853	41.128	1	0	6.4002	6.2682	-24.431	-11.943	-2.2132	-0.51054	26.059	12.19	4.1869	5.7577	1.6281	0.24737	1636.9
5.08	509	60	NaN	-1.9027	23.13	8.9681	-180.23	15	3.2165	35.343	-855.46	1099.3	43.242	779.33	1179.3	69.98	43.384	1	0	6.47	6.3396	-24.431	-11.943	-2.1796	-0.50317	25.934	12.195	4.2904	5.8364	1.5037	0.25268	1636.8
5.09	510	60	NaN	-1.8561	22.928	8.9772	-180.23	14.988	3.2617	35.736	-855.24	1099.2	43.388	779.39	1179.3	72.149	43.623	1	0	6.5206	6.3913	-24.43	-11.942	-2.1243	-0.49387	25.736	12.18	4.3962	5.8975	1.306	0.23881	1636.6
5.1	511	60	NaN	-1.8415	22.759	9.0256	-180.24	14.955	3.2707	35.861	-855.23	1099.1	43.433	779.47	1179.3	73.023	44.472	1	0	6.6883	6.5628	-24.429	-11.941	-2.1069	-0.50275	25.566	12.147	4.5814	6.0601	1.1377	0.20655	1636.7
5.11	512	60	NaN	-1.8318	22.562	9.0843	-180.23	14.965	3.2824	36.03	-855.13	1099.1	43.483	779.47	1179.3	73.274	44.912	1	0	6.8416	6.7195	-24.428	-11.94	-2.093	-0.4916	25.371	12.156	4.7486	6.2279	0.94301	0.21561	1636.6
5.12	513	60	NaN	-1.8256	22.407	9.1594	-180.22	14.98	3.2618	36.073	-855.01	1099.1	43.423	779.48	1179.3	72.614	45.891	1	0	6.8995	6.7788	-24.429	-11.941	-2.0833	-0.474	25.218	12.17	4.8163	6.3048	0.7894	0.22888	1636.5
5.13	514	60	NaN	-1.8077	22.299	9.2382	-180.21	14.99	3.2258	36.063	-854.81	1099.1	43.312	779.5	1179.3	71.45	43.225	1	0	6.9813	6.8624	-24.427	-11.939	-2.0618	-0.45995	25.111	12.179	4.9195	6.4024	0.68353	0.23935	1636.3
5.14	515	60	NaN	-1.7581	22.205	9.2968	-180.21	14.998	3.22	36.204	-854.42	1099.1	43.303	779.52	1179.3	68.936	40.742	1	0	7.0691	6.9521	-24.426	-11.938	-2.007	-0.45704	25.017	12.186	5.0621	6.4951	0.59114	0.24825	1635.9
5.15	516	60	NaN	-1.7242	22.135	9.3171	-180.21	14.981	3.2307	36.368	-854.22	1099	43.353	779.61	1179.3	61.822	39.189	1	0	7.1474	7.0322	-24.425	-11.937	-1.9692	-0.45418	24.949	12.167	5.1782	6.578	0.52412	0.2301	1635.8
5.16	517	60	NaN	-1.673	22.057	9.326	-180.21	15.01	3.1987	36.612	-853.91	1098.9	43.282	779.59	1179.4	63.591	40.556	1	0	7.191	7.0768	-24.423	-11.935	-1.9069	-0.44355	24.875	12.191	5.2841	6.6332	0.45179	0.25611	1635.5
5.17	518	60	NaN	-1.6357	22.01	9.3325	-180.21	15.016	3.2062	36.778	-853.69	1098.9	43.322	779.61	1179.4	63.894	42.242	1	0	7.1404	7.025	-24.42	-11.932	-1.8652	-0.44356	24.831	12.195	5.2752	6.5815	0.41117	0.26309	1635.3
5.18	519	60	NaN	-1.5961	21.969	9.3849	-180.22	15.003	3.2251	36.754	-853.57	1098.9	43.393	779.67	1179.4	64.536	40.447	1	0	7.1789	7.0643	-24.416	-11.928	-1.8289	-0.45214	24.789	12.183	5.3499	6.6122	0.373	0.25498	1635.2
5.19	520	60	NaN	-1.5152	21.872	9.5413	-180.22	15.018	3.1712	36.483	-853.43	1099	43.26	779.69	1179.4	64.547	40.734	1	0	7.2407	7.1276	-24.412	-11.924	-1.7529	-0.45636	24.691	12.198	5.4878	6.6712	0.27945	0.27401	1635.1
5.2	521	60	NaN	-1.4781	21.849	9.5601	-180.24	15.005	3.1806	36.573	-853.24	1099	43.327	779.76	1179.4	65.291	41.372	1	0	7.2552	7.1424	-24.407	-11.919	-1.7151	-0.4755	24.668	12.185	5.5401	6.6669	0.26064	0.26616	1635
5.21	522	60	NaN	-1.4191	21.807	9.5722	-180.26	15.032	3.1466	36.699	-852.96	1098.9	43.3	779.76	1179.4	65.467	42.054	1	0	7.3245	7.2132	-24.403	-11.915	-1.6508	-0.48848	24.628	12.211	5.6737	6.7248	0.22532	0.29581	1634.7
5.22	523	60	NaN	-1.3668	21.775	9.5424	-180.27	15.053	3.1304	36.889	-852.74	1098.9	43.308	779.77	1179.4	66.003	41.485	1	0	7.4227	7.3137	-24.399	-11.911	-1.5921	-0.49744	24.598	12.23	5.8306	6.8162	0.19936	0.31898	1634.5
5.23	524	60	NaN	-1.3294	21.758	9.4997	-180.29	15.06	3.1296	37.058	-852.6	1098.8	43.339	779.81	1179.4	70.657	43.206	1	0	7.4925	7.385	-24.396	-11.908	-1.5498	-0.50677	24.583	12.236	5.9426	6.8782	0.18682	0.32786	1634.4
5.24	525	60	NaN	-1.3021	21.75	9.5084	-180.3	15.069	3.1059	37.059	-852.47	1098.8	43.299	779.85	1179.4	71.116	40.825	1	0	7.5673	7.4615	-24.393	-11.905	-1.5212	-0.52166	24.574	12.245	6.0461	6.9399	0.18183	0.34013	1634.3
5.25	526	60	NaN	-1.2609	21.729	9.5211	-180.31	15.095	3.091	37.021	-852.3	1098.9	43.276	779.85	1179.4	71.497	40.949	1	0	7.6685	7.565	-24.387	-11.899	-1.4805	-0.52949	24.554	12.27	6.1881	7.0355	0.1669	0.37069	1634.2
5.26	527	60	NaN	-1.2357	21.707	9.5226	-180.31	15.101	3.1239	36.994	-852.2	1098.9	43.37	779.89	1179.4	71.566	41.218	1	0	7.716	7.6136	-24.378	-11.89	-1.4595	-0.53449	24.533	12.276	6.2565	7.0791	0.15516	0.38593	1634.1
5.27	528	60	NaN	-1.2005	21.668	9.5199	-180.3	15.11	3.1428	36.946	-852.13	1098.9	43.418	779.89	1179.4	71.583	42.486	1	0	7.7303	7.6281	-24.367	-11.879	-1.4277	-0.52831	24.494	12.284	6.3026	7.0998	0.12713	0.40522	1634
5.28	529	60	NaN	-1.1539	21.615	9.5021	-180.29	15.124	3.1358	36.923	-852.08	1098.9	43.389	779.87	1179.5	71.698	41.739	1	0	7.7423	7.6404	-24.366	-11.878	-1.3809	-0.51442	24.442	12.297	6.3614	7.126	0.076013	0.41893	1633.9
5.29	530	60	NaN	-1.1092	21.569	9.4507	-180.28	15.134	3.1215	37.003	-852.05	1098.8	43.337	779.84	1179.5	71.49	41.9	1	0	7.7543	7.6527	-24.366	-11.878	-1.3316	-0.50369	24.397	12.306	6.4227	7.149	0.031008	0.42769	1633.9
5.3	531	60	NaN	-1.0654	21.521	9.4139	-180.27	15.115	3.1187	36.951	-851.99	1098.9	43.319	779.89	1179.5	71.143	43.395	1	0	7.7663	7.6649	-24.365	-11.877	-1.289	-0.49718	24.35	12.287	6.4773	7.1678	-0.015833	0.40919	1633.9
5.31	532	60	NaN	-1.025	21.483	9.4161	-180.26	15.114	3.1307	36.851	-851.97	1098.9	43.34	779.89	1179.5	71.305	43.876	1	0	7.7783	7.6772	-24.365	-11.877	-1.2528	-0.48655	24.311	12.286	6.5255	7.1907	-0.054196	0.40926	1633.9
5.32	533	60	NaN	-0.99342	21.452	9.4221	-180.25	15.114	3.1411	36.743	-851.94	1098.9	43.356	779.88	1179.5	71.07	44.329	1	0	7.7903	7.6895	-24.364	-11.876	-1.2256	-0.47752	24.279	12.287	6.5647	7.212	-0.085003	0.41085	1633.8
5.33	534	60	NaN	-0.9514	21.41	9.4179	-180.23	15.112	3.1312	36.645	-851.91	1098.9	43.296	779.88	1179.5	71.699	43.125	1	0	7.8023	7.7018	-24.364	-11.876	-1.185	-0.46395	24.237	12.285	6.6174	7.2378	-0.12734	0.40865	1633.8
5.34	535	60	NaN	-0.86798	21.328	9.4026	-180.2	15.108	3.0846	36.565	-851.9	1098.9	43.087	779.88	1179.5	71.686	45.138	1	0	7.8143	7.714	-24.364	-11.876	-1.097	-0.4339	24.155	12.281	6.7173	7.2801	-0.20814	0.4054	1633.8
5.35	536	60	NaN	-0.82678	21.289	9.3812	-180.2	15.127	3.084	36.58	-851.9	1098.9	43.047	779.82	1179.5	72.096	45.297	1	0	7.8263	7.7263	-24.363	-11.875	-1.0539	-0.42218	24.116	12.3	6.7725	7.3041	-0.24701	0.42516	1633.7
5.36	537	60	NaN	-0.78462	21.25	9.3697	-180.19	15.117	3.0763	36.582	-851.91	1098.9	42.98	779.86	1179.5	72.896	45.309	1	0	7.8383	7.7386	-24.363	-11.875	-1.0093	-0.41349	24.077	12.29	6.8291	7.3251	-0.28554	0.41537	1633.8
5.37	538	60	NaN	-0.75245	21.214	9.384	-180.18	15.105	3.1262	36.502	-851.93	1098.9	43.074	779.88	1179.5	72.214	45.359	1	0	7.8503	7.7508	-24.362	-11.874	-0.98321	-0.4121	24.04	12.279	6.8671	7.3387	-0.32204	0.40474	1633.8
5.38	539	60	NaN	-0.7237	21.176	9.4186	-180.17	15.094	3.201	36.361	-851.94	1098.9	43.224	779.89	1179.5	71.708	44.243	1	0	7.8623	7.7631	-24.362	-11.874	-0.96466	-0.41301	24.001	12.27	6.8977	7.3501	-0.36066	0.39577	1633.8
5.39	540	60	NaN	-0.68182	21.129	9.453	-180.16	15.073	3.2077	36.245	-851.95	1099	43.152	779.95	1179.5	71.989	42.992	1	0	7.8743	7.7754	-24.361	-11.873	-0.92432	-0.40535	23.952	12.25	6.95	7.37	-0.40876	0.37652	1633.9
5.4	541	60	NaN	-0.65992	21.082	9.4824	-180.15	15.091	3.2133	36.116	-852.02	1099	43.117	779.93	1179.5	72.008	42.639	1	0	7.8863	7.7876	-24.361	-11.873	-0.90573	-0.39243	23.906	12.268	6.9806	7.3952	-0.45526	0.3949	1634
5.41	542	60	NaN	-0.63598	21.038	9.4655	-180.14	15.083	3.2696	36.151	-852.06	1099	43.228	779.96	1179.5	72.282	44.468	1	0	7.8983	7.7999	-24.36	-11.872	-0.88444	-0.39199	23.861	12.26	7.0139	7.4079	-0.499	0.38721	1634
5.42	543	60	NaN	-0.58145	20.974	9.4387	-180.13	15.096	3.2785	36.222	-852.1	1099	43.199	779.96	1179.5	72.203	42.378	1	0	7.9103	7.8122	-24.36	-11.872	-0.82638	-0.37933	23.798	12.271	7.0839	7.4329	-0.56166	0.39914	1634.1
5.43	544	60	NaN	-0.52236	20.895	9.4256	-180.12	15.125	3.2503	36.258	-852.16	1099	43.072	779.94	1179.5	70.976	42.144	1	0	7.9223	7.8245	-24.359	-11.871	-0.76158	-0.35901	23.722	12.299	7.1607	7.4654	-0.63774	0.42753	1634.1
5.44	545	60	NaN	-0.51738	20.83	9.4395	-180.11	15.136	3.263	36.228	-852.28	1099	43.093	779.95	1179.6	70.145	41.405	1	0	7.9343	7.8367	-24.359	-11.871	-0.75835	-0.35374	23.657	12.309	7.176	7.483	-0.70242	0.43787	1634.2
5.45	546	60	NaN	-0.47911	20.815	9.4092	-180.11	15.141	3.2392	36.346	-852.26	1099	43.018	779.98	1179.6	70.308	41.774	1	0	7.9463	7.849	-24.359	-11.871	-0.71331	-0.33922	23.643	12.314	7.233	7.5098	-0.7159	0.44362	1634.2
5.46	547	60	NaN	-0.4316	20.808	9.3885	-180.1	15.158	3.2196	36.422	-852.2	1099	42.977	779.97	1179.6	70.655	41.384	1	0	7.9583	7.8613	-24.358	-11.87	-0.6617	-0.33045	23.636	12.329	7.2966	7.5308	-0.72158	0.45895	1634.2
5.47	548	60	NaN	-0.40625	20.797	9.4188	-180.1	15.163	3.2074	36.324	-852.19	1099	42.979	780	1179.6	67.583	41.455	1	0	7.9703	7.8735	-24.358	-11.87	-0.63986	-0.33459	23.626	12.334	7.3305	7.5389	-0.73144	0.46412	1634.2
5.48	549	60	NaN	-0.3934	20.789	9.4465	-180.11	15.163	3.201	36.23	-852.19	1099	43.013	780.04	1179.6	63.352	40.963	1	0	7.9823	7.8858	-24.357	-11.869	-0.63147	-0.34587	23.617	12.335	7.3509	7.5399	-0.73978	0.46555	1634.2
5.49	550	60	NaN	-0.35762	20.796	9.3601	-180.12	15.186	3.204	36.504	-852.1	1098.9	43.075	780.01	1179.6	61.831	38.101	1	0	7.9943	7.8981	-24.357	-11.869	-0.58829	-0.35199	23.627	12.355	7.406	7.5461	-0.72974	0.48612	1634.1
5.5	551	60	NaN	-0.35577	20.804	9.3498	-180.16	15.198	3.4721	36.514	-852.08	1098.9	44.005	780.03	1179.7	65.546	39.703	1	0	8.0063	7.9103	-24.356	-11.868	-0.61873	-0.42609	23.638	12.364	7.3876	7.4843	-0.71856	0.4961	1634.1
5.51	552	60	NaN	-0.39174	20.81	9.3719	-180.18	15.204	3.5265	36.407	-852.12	1098.9	44.241	780.06	1179.7	71.275	42.237	1	0	8.0183	7.9226	-24.356	-11.868	-0.66672	-0.45657	23.644	12.37	7.3516	7.4661	-0.71167	0.50234	1634.2
5.52	553	60	NaN	-0.42728	20.855	9.3823	-180.2	15.224	3.4101	36.331	-852.07	1098.9	43.968	780.09	1179.7	75.042	41.928	1	0	8.0303	7.9349	-24.355	-11.867	-0.69538	-0.46383	23.687	12.392	7.3349	7.4711	-0.66876	0.52447	1634.2
5.53	554	60	NaN	-0.45321	20.927	9.3962	-180.21	15.258	3.3198	36.246	-851.94	1099	43.79	780.11	1179.7	74.574	44.049	1	0	8.0423	7.9472	-24.355	-11.867	-0.71803	-0.47829	23.757	12.427	7.3243	7.4689	-0.59774	0.56051	1634.1
5.54	555	60	NaN	-0.47992	20.984	9.4652	-180.23	15.29	3.5381	35.998	-851.87	1099	44.532	780.1	1179.7	73.09	42.668	1	0	8.0543	7.9594	-24.354	-11.866	-0.77953	-0.53429	23.814	12.46	7.2748	7.4251	-0.54055	0.59366	1634
5.55	556	60	NaN	-0.50869	21.017	9.4717	-180.24	15.327	3.296	35.947	-851.81	1099	43.854	780.1	1179.7	72.645	43.84	1	0	8.0663	7.9717	-24.354	-11.866	-0.7863	-0.51466	23.846	12.499	7.28	7.457	-0.50825	0.6326	1633.9
5.56	557	60	NaN	-0.54633	21.039	9.4944	-180.25	15.353	3.25	35.843	-851.77	1099	43.829	780.15	1179.6	72.366	44.58	1	0	8.0783	7.984	-24.353	-11.866	-0.82671	-0.53274	23.867	12.525	7.2516	7.4512	-0.48679	0.65965	1633.9
5.57	558	60	NaN	-0.5682	21.043	9.4883	-180.27	15.377	3.2425	35.829	-851.73	1099	43.916	780.19	1179.6	72.5	44.41	1	0	8.0903	7.9962	-24.353	-11.865	-0.85214	-0.55043	23.871	12.549	7.2382	7.4458	-0.4824	0.68415	1633.9
5.58	559	60	NaN	-0.5773	21.031	9.4542	-180.28	15.401	3.2535	35.902	-851.71	1099	44.028	780.17	1179.6	72.645	45.594	1	0	8.1023	8.0085	-24.353	-11.865	-0.86258	-0.56032	23.859	12.572	7.2398	7.4482	-0.49351	0.70783	1633.9
5.59	560	60	NaN	-0.59568	21.012	9.4251	-180.28	15.419	3.3479	35.96	-851.72	1099	44.358	780.12	1179.6	72.333	44.73	1	0	8.1143	8.0208	-24.352	-11.864	-0.89054	-0.57444	23.84	12.591	7.2238	7.4463	-0.51261	0.72712	1633.8
5.6	561	60	NaN	-0.60163	20.976	9.3838	-180.25	15.435	3.1956	36.076	-851.7	1098.9	43.992	780.12	1179.7	71.672	43.977	1	0	8.1263	8.033	-24.352	-11.864	-0.87959	-0.52744	23.81	12.602	7.2467	7.5056	-0.542	0.7385	1633.8
5.61	562	60	NaN	-0.61942	20.965	9.3925	-180.22	15.419	3.1907	36.026	-851.65	1098.9	44.047	780.12	1179.7	71.031	43.107	1	0	8.1383	8.0453	-24.351	-11.863	-0.90107	-0.49812	23.799	12.585	7.2373	7.5472	-0.55181	0.72142	1633.8
5.62	563	60	NaN	-0.63249	20.961	9.4124	-180.19	15.377	3.2376	35.95	-851.6	1099	44.25	780.18	1179.7	70.854	42.869	1	0	8.1503	8.0576	-24.351	-11.863	-0.92391	-0.48068	23.794	12.544	7.2264	7.5769	-0.55631	0.68157	1633.8
5.63	564	60	NaN	-0.6369	20.952	9.4297	-180.15	15.341	3.2717	35.895	-851.56	1099	44.423	780.24	1179.7	70.57	41.131	1	0	8.1623	8.0699	-24.35	-11.862	-0.93635	-0.4539	23.784	12.509	7.226	7.616	-0.56601	0.64646	1633.8
5.64	565	60	NaN	-0.63734	20.928	9.4476	-180.08	15.352	3.2493	35.839	-851.55	1098.9	44.449	780.15	1179.7	70.152	43.459	1	0	8.1743	8.0821	-24.35	-11.862	-0.93967	-0.38633	23.762	12.518	7.2347	7.6958	-0.58808	0.65644	1633.7
5.65	566	60	NaN	-0.61316	20.926	9.4206	-180.02	15.276	3.1962	35.965	-851.46	1098.9	44.478	780.36	1179.7	70.003	42.453	1	0	8.1863	8.0944	-24.349	-11.861	-0.91206	-0.31923	23.761	12.44	7.2743	7.7752	-0.58789	0.57843	1633.8
5.66	567	60	NaN	-0.59925	20.918	9.3958	-180.02	15.345	3.1791	36.063	-851.43	1098.8	44.581	780.15	1179.7	70.466	42.735	1	0	8.1983	8.1067	-24.349	-11.861	-0.89836	-0.31989	23.755	12.509	7.3	7.7868	-0.59415	0.64772	1633.6
5.67	568	60	NaN	-0.58227	20.917	9.3954	-180.04	15.405	3.1552	36.099	-851.39	1098.8	44.676	779.97	1179.6	70.395	42.521	1	0	8.2103	8.1189	-24.348	-11.861	-0.88349	-0.3394	23.753	12.569	7.3269	7.7795	-0.59558	0.70824	1633.4
5.68	569	60	NaN	-0.56524	20.923	9.4339	-180.05	15.435	3.0951	36.027	-851.34	1098.8	44.697	779.87	1179.6	69.663	43.22	1	0	8.2223	8.1312	-24.348	-11.86	-0.86978	-0.35693	23.758	12.6	7.3526	7.7743	-0.59007	0.73984	1633.2
5.69	570	60	NaN	-0.56209	20.93	9.5164	-180.06	15.514	2.9815	35.808	-851.32	1098.8	44.6	779.65	1179.6	68.315	42.37	1	0	8.2343	8.1435	-24.348	-11.86	-0.87094	-0.37173	23.766	12.679	7.3634	7.7718	-0.58204	0.81923	1633
5.7	571	60	NaN	-0.52235	20.953	9.5046	-180.09	15.531	2.9163	35.897	-851.23	1098.8	44.529	779.56	1179.5	66.803	41.615	1	0	8.2463	8.1557	-24.347	-11.859	-0.82562	-0.3927	23.788	12.696	7.4207	7.763	-0.55912	0.83711	1632.8
5.71	572	60	NaN	-0.47598	20.967	9.4851	-180.11	15.534	2.8904	35.998	-851.15	1098.7	44.516	779.46	1179.5	58.768	40.144	1	0	8.2583	8.168	-24.347	-11.859	-0.77526	-0.41068	23.804	12.697	7.4831	7.7573	-0.54262	0.83819	1632.6
5.72	573	60	NaN	-0.42569	20.976	9.4849	-180.12	15.521	2.9083	36.056	-851.09	1098.6	44.56	779.36	1179.4	61.112	39.798	0	0	8.2703	8.1803	-24.346	-11.858	-0.72454	-0.4193	23.814	12.683	7.5458	7.761	-0.53261	0.82507	1632.5
5.73	574	60	NaN	-0.37916	20.984	9.4992	-180.12	15.505	3.0124	36.073	-851.05	1098.6	44.815	779.25	1179.4	54.411	38.863	0	0	8.2823	8.1926	-24.346	-11.858	-0.68637	-0.42414	23.823	12.667	7.596	7.7684	-0.52264	0.80878	1632.3
5.74	575	60	NaN	-0.34695	21.001	9.5003	-180.11	15.506	3.261	36.101	-851	1098.5	45.515	779.12	1179.5	53.03	36.896	0	0	8.2943	8.2048	-24.345	-11.857	-0.67781	-0.43928	23.844	12.663	7.6165	7.7655	-0.50167	0.80618	1632.2
5.75	576	60	NaN	-0.28371	21.015	9.5379	-180.11	15.468	3.1261	36.042	-850.95	1098.5	45.037	779.09	1179.3	51.58	39.092	0	0	8.3064	8.2171	-24.345	-11.857	-0.59987	-0.43108	23.854	12.629	7.7065	7.786	-0.49117	0.77223	1632.1
5.76	577	60	NaN	-0.22314	21.037	9.5732	-180.14	15.478	3.2069	36.014	-850.86	1098.4	45.282	778.87	1179.3	45.947	36.893	0	0	8.3184	8.2294	-24.344	-11.856	-0.54896	-0.46252	23.878	12.637	7.7694	7.7668	-0.46612	0.78058	1631.8
5.77	578	60	NaN	-0.17224	21.055	9.5872	-180.16	15.476	3.3476	36.049	-850.79	1098.4	45.693	778.65	1179.2	42.696	36.589	0	0	8.3304	8.2416	-24.344	-11.856	-0.51134	-0.49577	23.896	12.636	7.819	7.7459	-0.44838	0.7798	1631.5
5.78	579	60	NaN	-0.12907	21.07	9.5808	-180.18	15.469	3.4136	36.135	-850.72	1098.3	45.874	778.46	1179.1	41.123	37.942	0	0	8.3424	8.2539	-24.343	-11.855	-0.47159	-0.52101	23.909	12.63	7.8708	7.7329	-0.43413	0.77417	1631.2
5.79	580	60	NaN	-0.084171	21.101	9.5725	-180.22	15.506	3.2845	36.218	-850.61	1098.3	45.543	778.16	1179.1	41.597	41.137	0	0	8.3544	8.2662	-24.343	-11.855	-0.41222	-0.54919	23.943	12.664	7.9421	7.717	-0.40017	0.80914	1630.8
5.8	581	60	NaN	-0.015401	21.121	9.6495	-180.25	15.475	2.9664	36.032	-850.53	1098.2	44.568	777.73	1179.1	42.169	39.001	0	0	8.3664	8.2784	-24.343	-11.855	-0.31577	-0.5462	23.963	12.632	8.0506	7.7322	-0.37924	0.77763	1630.3
5.81	582	60	NaN	0.029298	21.129	9.6734	-180.24	15.387	2.9972	35.996	-850.46	1098.2	44.629	777.55	1179	47.676	38.893	0	0	8.3784	8.2907	-24.342	-11.854	-0.27453	-0.54755	23.971	12.544	8.1038	7.7432	-0.37098	0.69033	1630
5.82	583	60	NaN	0.067082	21.134	9.6745	-180.23	15.305	3.0599	36.019	-850.39	1098.2	44.824	777.42	1179	47.158	38.112	0	0	8.3904	8.303	-24.342	-11.854	-0.2428	-0.5353	23.976	12.463	8.1476	7.7677	-0.36558	0.60973	1629.8
5.83	584	60	NaN	0.10512	21.132	9.6392	-180.18	15.234	3.0563	36.143	-850.34	1098.1	44.873	777.29	1179	40.915	40.211	0	0	8.4024	8.3153	-24.341	-11.853	-0.20217	-0.49081	23.975	12.391	8.2002	7.8244	-0.36584	0.5377	1629.7
5.84	585	60	NaN	0.14297	21.107	9.5221	-180.1	15.132	3.0596	36.499	-850.31	1098	44.982	777.28	1179	41.841	38.067	0	0	8.4162	8.3295	-24.338	-11.851	-0.15565	-0.39664	23.957	12.282	8.2606	7.9328	-0.38175	0.43164	1629.6
5.85	586	60	NaN	0.18563	21.1	9.4797	-180.05	15.071	3.0418	36.581	-850.19	1098	45.074	777.01	1179	39.939	40.782	0	0	8.4341	8.3477	-24.331	-11.843	-0.11342	-0.34421	23.951	12.22	8.3207	8.0035	-0.38035	0.37731	1629.2
5.86	587	60	NaN	0.1939	21.088	9.5422	-180.03	15.019	3.2275	36.318	-850.14	1098	45.793	776.82	1179	40.096	30.359	0	0	8.452	8.366	-24.324	-11.836	-0.13974	-0.36831	23.939	12.168	8.3123	7.9977	-0.38439	0.33204	1629
5.87	588	60	NaN	0.19646	21.075	9.5392	-180.01	14.98	3.3081	36.268	-850.09	1098	46.21	776.61	1179	39.573	48.097	0	0	8.4699	8.3843	-24.316	-11.828	-0.1537	-0.36508	23.927	12.129	8.3162	8.0192	-0.3894	0.30037	1628.7
5.88	589	60	NaN	0.2013	21.068	9.4619	-179.98	14.959	3.2192	36.464	-849.99	1097.9	46.115	776.37	1179	38.327	46.737	0	0	8.4878	8.4026	-24.309	-11.821	-0.13871	-0.32351	23.921	12.106	8.3491	8.0791	-0.38794	0.28552	1628.4
5.89	590	60	NaN	0.19938	21.077	9.4345	-179.98	14.957	3.0992	36.507	-849.85	1097.9	45.888	776.2	1179	39.636	48.772	0	0	8.5057	8.4209	-24.301	-11.813	-0.13119	-0.30856	23.931	12.102	8.3745	8.1123	-0.37055	0.28906	1628.1
5.9	591	60	NaN	0.16578	21.072	9.4415	-179.98	14.947	3.0407	36.462	-849.73	1097.9	45.821	775.98	1179	40.276	54.305	0	0	8.5236	8.4392	-24.294	-11.806	-0.16406	-0.30961	23.927	12.092	8.3595	8.1296	-0.36731	0.28612	1627.8
5.91	592	60	NaN	0.12663	21.072	9.5069	-179.96	14.909	2.9919	36.22	-849.65	1097.9	45.699	775.91	1178.9	39.762	53.549	0	0	8.4723	8.3868	-24.292	-11.804	-0.20746	-0.29243	23.925	12.057	8.2648	8.0943	-0.3673	0.25237	1627.6
5.92	593	60	NaN	0.086469	21.074	9.5028	-179.94	14.88	2.9128	36.208	-849.53	1097.9	45.435	775.8	1178.9	40.523	52.036	0	0	8.4105	8.3236	-24.292	-11.804	-0.23881	-0.26214	23.927	12.027	8.1717	8.0614	-0.36525	0.2223	1627.4
5.93	594	60	NaN	0.052867	21.072	9.4378	-179.93	14.867	2.818	36.404	-849.41	1097.8	45.106	775.64	1178.9	40.53	46.797	0	0	8.3853	8.2978	-24.293	-11.805	-0.25396	-0.23254	23.929	12.01	8.1313	8.0652	-0.36383	0.20535	1627.1
5.94	595	60	NaN	0.035336	21.065	9.4345	-179.92	14.853	2.7689	36.408	-849.37	1097.8	44.927	775.6	1178.9	37.809	54.022	0	0	8.2408	8.15	-24.295	-11.807	-0.26502	-0.22434	23.922	11.996	7.9757	7.9257	-0.37226	0.18901	1627
5.95	596	60	NaN	-0.022032	21.068	9.4277	-179.89	14.771	2.7863	36.416	-849.24	1097.8	44.764	775.56	1178.9	40.892	57.269	0	0	8.0473	7.9522	-24.297	-11.809	-0.3164	-0.18459	23.925	11.914	7.7309	7.7676	-0.37172	0.10585	1626.8
5.96	597	60	NaN	-0.076319	21.054	9.4337	-179.82	14.704	2.7768	36.384	-849.16	1097.8	44.359	775.49	1178.9	39.658	55.892	0	0	7.9138	7.8157	-24.297	-11.809	-0.35755	-0.098863	23.911	11.846	7.5562	7.7169	-0.38585	0.037213	1626.7
5.97	598	60	NaN	-0.11446	21.043	9.4312	-179.75	14.655	2.758	36.391	-849.08	1097.8	43.926	775.43	1178.9	41.306	52.02	0	0	7.7832	7.6822	-24.297	-11.809	-0.3802	-0.017797	23.901	11.797	7.403	7.6644	-0.39613	-0.012649	1626.6
5.98	599	60	NaN	-0.13866	21.036	9.4248	-179.69	14.608	2.7219	36.429	-848.99	1097.8	43.433	775.4	1178.9	38.59	50.745	0	0	7.6639	7.5603	-24.297	-11.809	-0.3857	0.060019	23.894	11.75	7.2782	7.6203	-0.40327	-0.059915	1626.4
5.99	600	60	NaN	-0.16426	21.015	9.4418	-179.6	14.525	2.6401	36.418	-848.92	1097.8	42.645	775.42	1178.8	40.667	52.864	0	0	7.3895	7.2797	-24.296	-11.808	-0.38389	0.1806	23.871	11.669	7.0056	7.4603	-0.42505	-0.13863	1626.4
6	601	60	NaN	-0.16368	20.99	9.4566	-179.48	14.49	2.6252	36.426	-848.86	1097.7	42.013	775.34	1178.8	39.771	49.406	0	0	7.0615	6.9444	-24.294	-11.806	-0.36076	0.3241	23.847	11.633	6.7007	7.2685	-0.44688	-0.17301	1626.2
6.01	602	60	NaN	-0.16608	20.979	9.4739	-179.4	14.464	2.6406	36.407	-848.81	1097.7	41.613	775.28	1178.8	41.412	46.068	0	0	6.935	6.8151	-24.294	-11.806	-0.34971	0.42015	23.836	11.607	6.5853	7.2352	-0.45839	-0.19879	1626.1
6.02	603	60	NaN	-0.15843	20.976	9.5021	-179.33	14.429	2.7075	36.39	-848.74	1097.7	41.308	775.22	1178.8	39.905	41.759	0	0	6.7735	6.6499	-24.296	-11.808	-0.33194	0.49488	23.832	11.573	6.4416	7.1448	-0.46347	-0.23499	1626
6.03	604	60	NaN	-0.14455	20.978	9.5327	-179.28	14.393	2.7932	36.378	-848.66	1097.8	41.06	775.15	1178.7	37.966	39.77	0	0	6.5859	6.4581	-24.299	-11.811	-0.30973	0.55097	23.833	11.538	6.2762	7.0091	-0.46603	-0.27275	1625.8
6.04	605	60	NaN	-0.14292	20.977	9.5431	-179.27	14.391	2.8182	36.36	-848.65	1097.8	40.911	775.11	1178.7	39.539	39.849	0	0	6.4064	6.2745	-24.301	-11.813	-0.30351	0.57115	23.832	11.535	6.1029	6.8457	-0.46882	-0.27774	1625.8
6.05	606	60	NaN	-0.097752	20.974	9.5488	-179.25	14.34	2.9237	36.442	-848.55	1097.7	40.606	775.1	1178.7	40.934	38.713	0	0	6.2278	6.092	-24.303	-11.815	-0.24468	0.608	23.83	11.484	5.9831	6.7	-0.47348	-0.33153	1625.7
6.06	607	60	NaN	-0.062197	20.967	9.5388	-179.22	14.285	3.054	36.559	-848.5	1097.7	40.535	775.14	1178.7	39.299	38.188	0	0	6.0582	5.9185	-24.306	-11.818	-0.20249	0.63528	23.823	11.429	5.8557	6.5538	-0.48275	-0.389	1625.7
6.07	608	60	NaN	-0.020017	20.959	9.5488	-179.21	14.226	3.2608	36.639	-848.43	1097.7	40.633	775.2	1178.7	39.771	36.145	0	0	5.9101	5.7672	-24.309	-11.821	-0.16096	0.65034	23.816	11.369	5.7492	6.4175	-0.49265	-0.45252	1625.7
6.08	609	60	NaN	0.022865	20.953	9.5824	-179.2	14.175	3.4559	36.656	-848.35	1097.7	40.687	775.26	1178.8	38.165	36.723	0	0	5.7801	5.6342	-24.312	-11.824	-0.11937	0.66192	23.811	11.317	5.6607	6.2962	-0.50174	-0.50718	1625.6
6.09	610	60	NaN	0.040612	20.947	9.6136	-179.18	14.163	3.4242	36.624	-848.32	1097.7	40.345	775.3	1178.7	40.286	39.954	0	0	5.6861	5.5382	-24.315	-11.827	-0.090693	0.68922	23.805	11.305	5.5954	6.2274	-0.50986	-0.52149	1625.7
6.1	611	60	NaN	0.086358	20.938	9.6128	-179.16	14.154	3.4485	36.725	-848.27	1097.7	40.223	775.34	1178.7	41.004	38.535	0	0	5.6376	5.4885	-24.317	-11.829	-0.037098	0.71938	23.796	11.296	5.6005	6.2079	-0.52092	-0.53345	1625.6
6.11	612	60	NaN	0.11489	20.935	9.6325	-179.14	14.161	3.4556	36.742	-848.22	1097.7	40.101	775.35	1178.7	40.014	41.511	0	0	5.6412	5.4922	-24.319	-11.831	-0.0036512	0.74104	23.793	11.303	5.6375	6.2333	-0.52676	-0.5283	1625.6
6.12	613	60	NaN	0.14599	20.928	9.6372	-179.13	14.149	3.4562	36.81	-848.16	1097.7	39.978	775.42	1178.7	38.982	40.263	0	0	5.5775	5.4271	-24.32	-11.832	0.03418	0.75526	23.786	11.292	5.6117	6.1824	-0.53447	-0.5404	1625.6
6.13	614	60	NaN	0.17962	20.913	9.6237	-179.13	14.118	3.4549	36.936	-848.09	1097.7	39.868	775.53	1178.7	40.869	38.133	0	0	5.5081	5.3561	-24.321	-11.833	0.076161	0.76164	23.772	11.26	5.5842	6.1178	-0.54889	-0.57308	1625.6
6.14	615	60	NaN	0.19723	20.892	9.6191	-179.14	14.097	3.4518	37.014	-848.09	1097.6	39.8	775.59	1178.8	39.983	40.014	0	0	5.4967	5.3446	-24.323	-11.835	0.098923	0.75846	23.753	11.237	5.5957	6.103	-0.57069	-0.59865	1625.7
6.15	616	60	NaN	0.20697	20.874	9.6396	-179.14	14.025	3.5075	37.041	-848.05	1097.6	39.918	775.73	1178.8	39.211	38.548	0	0	5.536	5.3846	-24.325	-11.837	0.10543	0.75997	23.735	11.164	5.6414	6.1446	-0.59019	-0.67354	1625.8
6.16	617	60	NaN	0.2171	20.865	9.6458	-179.13	13.986	3.5221	37.065	-848.03	1097.6	39.954	775.8	1178.8	38.445	39.024	0	0	5.6372	5.4881	-24.326	-11.838	0.11516	0.76696	23.726	11.126	5.7523	6.2551	-0.5996	-0.71224	1625.9
6.17	618	60	NaN	0.22117	20.858	9.6715	-179.12	13.926	3.5472	37.05	-847.99	1097.6	40.051	775.91	1178.7	41.113	39.79	0	0	5.745	5.5984	-24.328	-11.84	0.11528	0.77185	23.718	11.066	5.8603	6.3702	-0.61003	-0.77322	1625.9
6.18	619	60	NaN	0.22125	20.849	9.7086	-179.11	13.843	3.5783	37.04	-847.94	1097.6	40.206	776.05	1178.7	41.349	39.2	0	0	5.8756	5.7319	-24.33	-11.842	0.10956	0.77772	23.708	10.985	5.9851	6.5096	-0.62234	-0.8571	1626
6.19	620	60	NaN	0.22756	20.844	9.7092	-179.09	13.791	3.5573	37.161	-847.88	1097.6	40.275	776.14	1178.7	39.557	40.777	0	0	6.0454	5.9056	-24.333	-11.845	0.11771	0.79783	23.702	10.933	6.1632	6.7034	-0.63098	-0.91229	1626
6.2	621	60	NaN	0.21015	20.844	9.7349	-179.09	13.773	3.5399	37.106	-847.89	1097.6	40.281	776.18	1178.7	37.932	38.763	0	0	6.109	5.9706	-24.338	-11.85	0.098138	0.79714	23.702	10.915	6.2072	6.7677	-0.63651	-0.93501	1626.1
6.21	622	60	NaN	0.21122	20.848	9.7562	-179.08	13.726	3.5443	37.158	-847.85	1097.6	40.46	776.29	1178.7	40.494	37.366	0	0	6.1485	6.0109	-24.344	-11.856	0.094752	0.79914	23.706	10.868	6.2432	6.81	-0.63788	-0.98791	1626.2
6.22	623	60	NaN	0.20915	20.86	9.7885	-179.08	13.66	3.5464	37.192	-847.8	1097.6	40.672	776.45	1178.7	39.197	39.485	0	0	6.1879	6.0512	-24.349	-11.861	0.086407	0.79668	23.717	10.802	6.2743	6.8479	-0.63214	-1.0591	1626.3
6.23	624	60	NaN	0.20068	20.879	9.8246	-179.08	13.58	3.5358	37.209	-847.75	1097.6	40.852	776.64	1178.7	39.703	40.259	0	0	6.2273	6.0915	-24.355	-11.867	0.072203	0.79375	23.736	10.723	6.2995	6.8852	-0.61912	-1.1438	1626.4
6.24	625	60	NaN	0.20053	20.903	9.835	-179.07	13.486	3.5166	37.334	-847.7	1097.6	41.001	776.86	1178.7	40.246	40.438	0	0	6.2667	6.1318	-24.36	-11.872	0.071189	0.80535	23.759	10.629	6.3379	6.9371	-0.60097	-1.243	1626.6
6.25	626	2.5	NaN	0.21208	20.928	9.9127	-179.01	13.351	3.4828	37.329	-847.68	1097.6	41.147	777.33	1178.6	41.288	38.779	0	0	6.3061	6.1721	-24.366	-11.878	0.077478	0.85635	23.783	10.496	6.3836	7.0284	-0.58289	-1.382	1627
6.26	627	2.5	NaN	0.24823	20.964	9.9623	-178.89	13.379	3.5073	37.361	-847.63	1097.6	41.369	777.39	1178.6	38.436	39.121	0	0	6.3456	6.2124	-24.371	-11.884	0.10693	0.96856	23.815	10.528	6.4525	7.1809	-0.5563	-1.3556	1627
6.27	628	2.5	NaN	0.2601	20.974	10.001	-178.81	13.391	3.535	37.33	-847.63	1097.6	41.503	777.45	1178.6	40.774	39.382	0	0	6.385	6.2527	-24.377	-11.889	0.11297	1.0407	23.824	10.541	6.498	7.2934	-0.55268	-1.3485	1627.1
6.28	629	2.5	NaN	0.2855	21.004	10.042	-178.7	13.432	3.4789	37.352	-847.61	1097.6	41.462	777.58	1178.6	37.827	39.423	0	0	6.4244	6.293	-24.383	-11.895	0.14062	1.1591	23.855	10.581	6.565	7.4521	-0.52758	-1.3132	1627.2
6.29	630	2.5	NaN	0.32901	21.047	10.069	-178.58	13.497	3.3786	37.467	-847.57	1097.6	41.341	777.75	1178.6	34.13	35.027	0	0	6.4638	6.3333	-24.388	-11.9	0.19243	1.281	23.898	10.645	6.6563	7.6143	-0.4899	-1.255	1627.3
6.3	631	2.5	NaN	0.37238	21.067	10.059	-178.56	13.547	3.336	37.642	-847.58	1097.6	41.32	777.83	1178.6	34.937	34.169	0	0	6.5032	6.3736	-24.394	-11.906	0.24273	1.3084	23.919	10.695	6.746	7.682	-0.47452	-1.2108	1627.4
6.31	632	2.5	NaN	0.39308	21.09	10.065	-178.55	13.569	3.323	37.705	-847.57	1097.6	41.331	777.88	1178.6	33.76	34.972	0	0	6.5427	6.4139	-24.399	-11.911	0.26527	1.3255	23.942	10.716	6.8079	7.7394	-0.45689	-1.1951	1627.5
6.32	633	2.5	NaN	0.43359	21.123	10.091	-178.55	13.567	3.3077	37.744	-847.55	1097.6	41.333	777.92	1178.6	34.473	32.748	0	0	6.5821	6.4542	-24.405	-11.917	0.3071	1.3248	23.977	10.714	6.8892	7.779	-0.42825	-1.2029	1627.5
6.33	634	2.5	NaN	0.46177	21.145	10.134	-178.56	13.535	3.3424	37.705	-847.56	1097.6	41.456	777.95	1178.6	31.339	31.32	0	0	6.6215	6.4945	-24.41	-11.922	0.32956	1.3101	23.998	10.682	6.9511	7.8046	-0.41257	-1.2403	1627.5
6.34	635	2.5	NaN	0.48601	21.163	10.16	-178.57	13.493	3.378	37.697	-847.57	1097.6	41.578	777.94	1178.6	28.576	29.615	0	0	6.6609	6.5348	-24.416	-11.928	0.34922	1.2919	24.015	10.64	7.0101	7.8267	-0.40089	-1.2877	1627.5
6.35	636	2.5	NaN	0.51413	21.182	10.164	-178.59	13.454	3.3782	37.754	-847.57	1097.6	41.614	777.89	1178.6	31.098	29.048	0	0	6.7003	6.5751	-24.421	-11.933	0.37808	1.2777	24.035	10.601	7.0784	7.8528	-0.38597	-1.3326	1627.5
6.36	637	2.5	NaN	0.53187	21.192	10.212	-178.59	13.4	3.3898	37.648	-847.6	1097.6	41.689	777.82	1178.6	29.182	28.196	0	0	6.7397	6.6154	-24.427	-11.939	0.38942	1.2633	24.045	10.547	7.1292	7.8787	-0.38185	-1.3925	1627.4
6.37	638	2.5	NaN	0.5584	21.207	10.205	-178.61	13.338	3.4091	37.726	-847.6	1097.6	41.825	777.74	1178.6	29.193	27.219	0	0	6.7792	6.6557	-24.433	-11.945	0.41392	1.2444	24.062	10.484	7.1931	7.9001	-0.37094	-1.4603	1627.4
6.38	639	2.5	NaN	0.58809	21.222	10.228	-178.61	13.207	3.3675	37.7	-847.62	1097.6	41.856	777.54	1178.6	27.577	26.527	0	0	6.8186	6.696	-24.438	-11.95	0.44157	1.2399	24.077	10.352	7.2602	7.9359	-0.3616	-1.5978	1627.2
6.39	640	2.5	NaN	0.60799	21.234	10.239	-178.62	13.07	3.2946	37.694	-847.63	1097.6	41.816	777.4	1178.6	26.361	24.76	0	0	6.8441	6.7221	-24.441	-11.953	0.46266	1.2373	24.089	10.214	7.3068	7.9594	-0.35145	-1.7383	1627.1
6.4	641	2.5	NaN	0.61697	21.244	10.239	-178.63	12.945	3.2201	37.7	-847.63	1097.6	41.79	777.33	1178.6	23.649	26.068	0	0	6.7755	6.6519	-24.423	-11.935	0.47274	1.2273	24.099	10.09	7.2482	7.8793	-0.32463	-1.845	1627
6.41	642	2.5	NaN	0.62466	21.25	10.265	-178.64	12.813	3.1692	37.61	-847.64	1097.6	41.891	777.17	1178.6	23.649	25.763	0	0	6.7068	6.5817	-24.406	-11.918	0.47369	1.2076	24.104	9.9597	7.1805	7.7894	-0.30249	-1.9583	1626.8
6.42	643	2.5	NaN	0.63662	21.254	10.215	-178.65	12.723	3.1813	37.758	-847.63	1097.5	42.12	777.13	1178.5	23.649	26.14	0	0	6.6096	6.4823	-24.39	-11.902	0.4828	1.1996	24.107	9.8697	7.0924	7.6819	-0.28326	-2.0326	1626.8
6.43	644	2.5	NaN	0.63606	21.261	10.219	-178.67	12.688	3.093	37.705	-847.62	1097.5	42.107	777.02	1178.5	23.649	26.285	0	0	5.792	5.6464	-24.415	-11.927	0.48083	1.1773	24.113	9.8355	6.2728	6.8237	-0.30151	-2.0912	1626.7
6.44	645	2.5	NaN	0.63666	21.268	10.226	-178.68	12.698	3.0139	37.66	-847.62	1097.5	42.036	776.93	1178.5	23.649	25.018	0	0	5.6124	5.4628	-24.422	-11.934	0.48232	1.1671	24.121	9.8449	6.0947	6.6299	-0.30162	-2.0895	1626.6
6.45	646	2.5	NaN	0.63631	21.278	10.234	-178.68	12.73	2.9661	37.618	-847.6	1097.5	41.96	776.84	1178.5	23.649	24.005	0	0	6.0836	5.9445	-24.413	-11.925	0.48315	1.1704	24.133	9.875	6.5667	7.1149	-0.27991	-2.0499	1626.5
6.46	647	2.5	NaN	0.63042	21.296	10.249	-178.67	12.754	2.9482	37.529	-847.56	1097.5	41.905	776.78	1178.5	23.649	24.005	0	0	6.5548	6.4263	-24.403	-11.915	0.47609	1.1774	24.151	9.899	7.0309	7.6037	-0.25201	-2.0164	1626.4
6.47	648	2.5	NaN	0.62363	21.313	10.268	-178.67	12.746	2.9827	37.425	-847.53	1097.5	41.953	776.81	1178.5	23.649	24.005	0	0	7.0394	6.9218	-24.394	-11.906	0.46394	1.1703	24.167	9.8913	7.5034	8.092	-0.22656	-2.0143	1626.4
6.48	649	2.5	NaN	0.62469	21.331	10.225	-178.67	12.75	2.996	37.505	-847.48	1097.5	41.92	776.77	1178.5	23.649	24.005	0	0	8.0777	7.9833	-24.373	-11.885	0.46894	1.1713	24.186	9.8945	8.5466	9.1546	-0.18658	-1.9906	1626.3
6.49	650	2.5	NaN	0.61781	21.35	10.175	-178.69	12.745	3.0178	37.587	-847.41	1097.4	41.9	776.74	1178.5	23.649	24.005	0	0	8.6381	8.5563	-24.362	-11.874	0.46567	1.1618	24.207	9.8882	9.1038	9.7182	-0.15462	-1.9855	1626.2
6.5	651	2.5	NaN	0.60061	21.382	10.162	-178.7	12.726	3.0368	37.532	-847.35	1097.4	41.837	776.65	1178.4	23.649	24.005	0	0	8.6707	8.5896	-24.36	-11.872	0.44871	1.1456	24.238	9.87	9.1194	9.7352	-0.12196	-2.0025	1626
6.51	652	2.5	NaN	0.57409	21.438	10.173	-178.73	12.683	3.0667	37.369	-847.29	1097.4	41.778	776.52	1178.4	23.649	24.005	0	0	8.5886	8.5057	-24.357	-11.869	0.41853	1.1162	24.293	9.8289	9.0071	9.6219	-0.064741	-2.0404	1625.8
6.52	653	2.5	NaN	0.54219	21.529	10.13	-178.78	12.598	3.152	37.317	-847.21	1097.3	41.886	776.41	1178.2	23.649	24.005	0	0	8.5255	8.4411	-24.355	-11.867	0.38099	1.0556	24.382	9.7447	8.9065	9.4967	0.027506	-2.1219	1625.6
6.53	654	2.5	NaN	0.53064	21.695	10.087	-178.81	12.531	3.2176	37.239	-847.06	1097.2	41.909	776.22	1178.2	23.649	24.005	0	0	8.5052	8.4204	-24.353	-11.865	0.36582	1.0267	24.549	9.6776	8.871	9.4471	0.19609	-2.1871	1625.3
6.54	655	2.5	NaN	0.51032	21.848	10.126	-178.81	12.461	3.2187	36.963	-846.95	1097.2	41.809	776.14	1178.2	23.649	24.005	0	0	8.4362	8.3498	-24.351	-11.863	0.33927	1.0222	24.702	9.6072	8.7754	9.372	0.35055	-2.2561	1625.1
6.55	656	2.5	NaN	0.48208	22.023	10.125	-178.8	12.426	3.1779	36.823	-846.8	1097.3	41.594	776.02	1178.2	23.649	24.005	0	0	8.3098	8.2207	-24.35	-11.862	0.31363	1.033	24.878	9.5709	8.6235	9.2536	0.52726	-2.2915	1624.8
6.56	657	2.5	NaN	0.46395	22.21	10.031	-178.79	12.412	3.1305	37.005	-846.59	1097.2	41.352	775.84	1178.2	23.649	24.005	0	0	8.1866	8.0946	-24.351	-11.863	0.31046	1.0584	25.067	9.5539	8.497	9.153	0.71683	-2.3088	1624.5
6.57	658	2.5	NaN	0.47292	22.383	9.8619	-178.77	12.386	3.1073	37.461	-846.41	1097.1	41.177	775.67	1178.2	23.649	24.005	0	0	8.0489	7.9539	-24.35	-11.862	0.34165	1.0964	25.244	9.5242	8.3906	9.0503	0.89364	-2.3382	1624.1
6.58	659	2.5	NaN	0.48187	22.541	9.8467	-178.75	12.361	3.0881	37.388	-846.33	1097.1	41.02	775.49	1178.2	23.649	24.005	0	0	7.8862	7.7875	-24.349	-11.861	0.35357	1.1206	25.403	9.4983	8.2398	8.9082	1.0541	-2.3629	1623.8
6.59	660	2.5	NaN	0.47878	22.742	9.7819	-178.77	12.245	3.1615	37.382	-846.26	1097.1	41.149	775.43	1178.1	23.649	24.005	0	0	7.7951	7.6944	-24.348	-11.86	0.34567	1.097	25.603	9.3838	8.1408	8.7914	1.2548	-2.4765	1623.7
6.6	661	2.5	NaN	0.47787	22.967	9.6843	-178.83	12.147	3.2005	37.442	-846.2	1097.1	41.298	775.37	1178.1	23.649	24.005	0	0	7.7226	7.6203	-24.348	-11.86	0.34164	1.0319	25.827	9.2873	8.0642	8.6521	1.4797	-2.5722	1623.6
6.61	662	2.5	NaN	0.47184	23.145	9.6051	-178.88	12.104	3.2059	37.499	-846.16	1097.1	41.397	775.27	1178.1	23.649	24.005	0	0	7.6589	7.5552	-24.347	-11.859	0.33409	0.98655	26.003	9.2455	7.993	8.5417	1.6562	-2.6135	1623.5
6.62	663	2.5	NaN	0.45556	23.241	9.5737	-178.87	12.114	3.2007	37.489	-846.14	1097.1	41.451	775.15	1178	23.649	24.005	0	0	7.5948	7.4896	-24.347	-11.859	0.31557	0.99318	26.099	9.2558	7.9103	8.4828	1.7523	-2.6028	1623.3
6.63	664	2.5	NaN	0.43362	23.31	9.5713	-178.84	12.128	3.2079	37.393	-846.17	1097.1	41.531	775.06	1178	23.649	24.005	0	0	7.5297	7.423	-24.346	-11.858	0.28737	1.0165	26.168	9.2702	7.8171	8.4396	1.8217	-2.588	1623.2
6.64	665	2.5	NaN	0.42172	23.352	9.5619	-178.82	12.134	3.2149	37.363	-846.16	1097.1	41.603	775.01	1178	23.649	24.005	0	0	7.4061	7.2967	-24.345	-11.857	0.27186	1.0326	26.208	9.2786	7.678	8.3293	1.8633	-2.578	1623.2
6.65	666	2.5	NaN	0.37639	23.418	9.513	-178.74	12.133	3.1822	37.341	-846.17	1097.1	41.661	774.88	1178	23.649	24.005	0	0	7.2956	7.1837	-24.343	-11.855	0.22371	1.1033	26.272	9.2786	7.5193	8.287	1.929	-2.5764	1623.1
6.66	667	2.5	NaN	0.33268	23.449	9.4674	-178.68	12.12	3.1751	37.329	-846.22	1097.1	41.785	774.8	1177.9	23.649	24.005	0	0	7.2594	7.1467	-24.343	-11.855	0.17518	1.1643	26.302	9.2675	7.4346	8.311	1.9591	-2.5871	1623
6.67	668	2.5	NaN	0.29712	23.439	9.4563	-178.64	12.119	3.1608	37.253	-846.28	1097.1	41.857	774.75	1177.9	23.649	24.005	0	0	7.1999	7.0859	-24.341	-11.853	0.13439	1.2007	26.29	9.2677	7.3343	8.2865	1.949	-2.5856	1623
6.68	669	2.5	NaN	0.25506	23.415	9.4853	-178.6	12.159	3.0621	37.042	-846.33	1097.2	41.7	774.63	1177.9	23.649	24.005	0	0	7.1302	7.0146	-24.34	-11.852	0.09045	1.2305	26.266	9.3091	7.2206	8.2451	1.9258	-2.5426	1623
6.69	670	2.5	NaN	0.19423	23.364	9.4484	-178.6	12.198	2.9982	37.034	-846.43	1097.2	41.716	774.58	1177.9	23.649	24.005	0	0	7.0549	6.9376	-24.339	-11.851	0.028716	1.2309	26.215	9.3467	7.0836	8.1685	1.8758	-2.5042	1623
6.7	671	2.5	NaN	0.14664	23.314	9.4352	-178.64	12.221	2.9535	36.967	-846.51	1097.2	41.728	774.63	1178	23.649	24.005	0	0	6.9821	6.8631	-24.338	-11.85	-0.021612	1.1894	26.167	9.3687	6.9604	8.0525	1.8287	-2.4813	1623.2
6.71	672	2.5	NaN	0.10516	23.253	9.484	-178.67	12.252	2.9423	36.711	-846.61	1097.2	41.809	774.71	1178	23.649	24.005	0	0	6.9169	6.7966	-24.337	-11.849	-0.074999	1.1513	26.106	9.398	6.8419	7.9478	1.7694	-2.4511	1623.3
6.72	673	2.5	NaN	0.065198	23.179	9.4981	-178.69	12.305	2.9558	36.572	-846.72	1097.2	41.981	774.86	1178.2	23.649	24.005	0	0	6.8265	6.7041	-24.337	-11.849	-0.12591	1.115	26.036	9.4483	6.7006	7.8191	1.6996	-2.4005	1623.6
6.73	674	2.5	NaN	0.02339	23.102	9.4314	-178.74	12.398	3.0117	36.692	-846.82	1097.2	42.318	775.07	1178.3	23.649	24.005	0	0	6.7367	6.6123	-24.337	-11.849	-0.17535	1.061	25.965	9.5352	6.5614	7.6733	1.6279	-2.3139	1623.9
6.74	675	2.5	NaN	-0.021694	23.039	9.4493	-178.81	12.554	3.2128	36.521	-846.92	1097.2	43.075	775.19	1178.5	23.649	24.005	0	0	6.7078	6.5828	-24.339	-11.851	-0.25318	0.95449	25.906	9.6868	6.4547	7.5373	1.5664	-2.1645	1624.2
6.75	676	2.5	NaN	-0.027346	23.019	9.4544	-178.82	12.637	3.1585	36.483	-846.96	1097.2	43.011	775.25	1178.6	23.649	24.005	0	0	6.6058	6.4785	-24.341	-11.853	-0.25792	0.94573	25.889	9.7676	6.3479	7.4242	1.5478	-2.0852	1624.3
6.76	677	2.5	NaN	-0.049021	22.994	9.4557	-178.9	12.917	3.0946	36.421	-847.03	1097.3	43.26	775.46	1178.8	23.649	24.005	0	0	6.4665	6.3361	-24.342	-11.854	-0.29051	0.85424	25.872	10.039	6.176	7.1903	1.5305	-1.815	1624.6
6.77	678	2.5	NaN	-0.068835	22.984	9.4564	-178.97	13.154	3.0369	36.363	-847.09	1097.3	43.573	775.74	1179.1	23.649	24.005	0	0	6.4492	6.3183	-24.343	-11.855	-0.32342	0.77682	25.869	10.269	6.1258	7.0951	1.5266	-1.586	1624.9
6.78	679	2.5	NaN	-0.080095	22.993	9.4512	-179.02	13.299	2.9756	36.334	-847.15	1097.3	43.855	776.03	1179.2	23.649	24.005	0	0	6.4227	6.2913	-24.344	-11.856	-0.34559	0.71705	25.883	10.409	6.0771	7.0083	1.5393	-1.4472	1625.3
6.79	680	2.5	NaN	-0.09059	23.012	9.4296	-179.14	13.499	2.8925	36.347	-847.23	1097.3	44.222	776.38	1179.4	23.649	24.005	0	0	6.3397	6.2064	-24.347	-11.859	-0.36847	0.5846	25.906	10.605	5.9712	6.791	1.5591	-1.2544	1625.7
6.8	681	2.5	NaN	-0.092381	23.053	9.4204	-179.22	13.646	2.8322	36.346	-847.24	1097.3	44.531	776.54	1179.5	23.649	24.005	0	0	6.3514	6.2183	-24.352	-11.864	-0.38121	0.4876	25.95	10.749	5.9702	6.7059	1.5978	-1.1155	1625.9
6.81	682	2.5	NaN	-0.1101	23.077	9.5241	-179.28	13.741	2.8592	35.985	-847.34	1097.4	45.072	776.7	1179.6	23.649	24.005	0	0	6.4282	6.2969	-24.359	-11.871	-0.43068	0.39942	25.974	10.844	5.9976	6.6963	1.6149	-1.0267	1626.1
6.82	683	2.5	NaN	-0.1114	23.112	9.4969	-179.34	13.793	2.7434	36.061	-847.39	1097.4	45.18	776.95	1179.6	23.649	24.005	0	0	6.5051	6.3755	-24.366	-11.878	-0.43305	0.33913	26.01	10.895	6.072	6.7146	1.6448	-0.98249	1626.4
6.83	684	2.5	NaN	-0.10714	23.161	9.4518	-179.4	13.841	2.5462	36.201	-847.44	1097.4	45.152	777.27	1179.7	23.649	24.005	0	0	6.582	6.4541	-24.372	-11.884	-0.4228	0.28055	26.06	10.942	6.1592	6.7346	1.6882	-0.94261	1626.8
6.84	685	2.5	NaN	-0.11267	23.218	9.5314	-179.47	13.916	2.4037	35.934	-847.56	1097.5	45.461	777.64	1179.7	23.649	24.005	0	0	6.6588	6.5327	-24.379	-11.891	-0.44852	0.1979	26.116	11.018	6.2103	6.7306	1.7374	-0.87298	1627.3
6.85	686	2.5	NaN	-0.098797	23.282	9.4884	-179.52	13.985	2.312	36.079	-847.6	1097.4	45.889	777.99	1179.8	23.649	24.005	0	0	6.7357	6.6113	-24.385	-11.897	-0.44456	0.13031	26.182	11.084	6.2911	6.7416	1.797	-0.81317	1627.7
6.86	687	2.5	NaN	-0.091543	23.315	9.4761	-179.57	14.037	2.3149	36.133	-847.68	1097.4	46.363	778.21	1179.8	23.649	24.005	0	0	6.8126	6.6899	-24.392	-11.904	-0.45205	0.066199	26.216	11.136	6.3605	6.7561	1.824	-0.768	1628
6.87	688	2.5	NaN	-0.082322	23.352	9.4759	-179.63	14.12	2.2098	36.141	-847.73	1097.5	46.521	778.39	1179.9	23.649	24.005	0	0	6.8894	6.7684	-24.399	-11.911	-0.44806	0.0025346	26.254	11.218	6.4414	6.771	1.8556	-0.69229	1628.2
6.88	689	2.5	NaN	-0.067735	23.394	9.4753	-179.7	14.229	2.0547	36.165	-847.79	1097.5	46.601	778.61	1180	23.649	24.005	0	0	6.9663	6.847	-24.405	-11.917	-0.4354	-0.068093	26.297	11.325	6.5309	6.7789	1.8922	-0.59198	1628.5
6.89	690	2.5	NaN	-0.051247	23.428	9.4684	-179.76	14.332	1.9242	36.224	-847.86	1097.5	46.717	778.86	1180	23.649	24.005	0	0	7.0432	6.9256	-24.412	-11.924	-0.42082	-0.13381	26.333	11.427	6.6223	6.7918	1.921	-0.49665	1628.8
6.9	691	2.5	NaN	-0.043759	23.432	9.4573	-179.79	14.383	1.8668	36.275	-847.89	1097.5	46.719	778.97	1180.1	23.649	24.005	0	0	7.12	7.0042	-24.419	-11.931	-0.41159	-0.15966	26.339	11.476	6.7084	6.8445	1.9203	-0.4543	1629
6.91	692	2.5	NaN	-0.021456	23.455	9.4725	-179.85	14.467	1.9126	36.264	-847.96	1097.5	47.268	779.36	1180.2	23.649	24.005	0	0	7.1969	7.0828	-24.425	-11.937	-0.40891	-0.23682	26.363	11.56	6.788	6.846	1.9376	-0.37752	1629.5
6.92	693	2.5	NaN	0.0029248	23.459	9.475	-179.91	14.547	1.8749	36.28	-848.04	1097.5	47.545	779.85	1180.3	23.649	24.005	0	0	7.2738	7.1614	-24.432	-11.944	-0.39353	-0.30909	26.369	11.637	6.8802	6.8523	1.9372	-0.3066	1630
6.93	694	2.5	NaN	0.02651	23.455	9.4698	-179.97	14.665	1.9347	36.327	-848.1	1097.5	48.006	780.1	1180.4	23.649	24.005	0	0	7.3506	7.24	-24.438	-11.951	-0.38444	-0.38027	26.368	11.752	6.9662	6.8597	1.9293	-0.19872	1630.3
6.94	695	2.5	NaN	0.046513	23.444	9.4711	-180.02	14.807	2.0072	36.351	-848.16	1097.5	48.427	780.19	1180.5	23.649	24.005	0	0	7.4275	7.3186	-24.445	-11.957	-0.37839	-0.44289	26.36	11.89	7.0491	6.8757	1.9154	-0.067271	1630.5
6.95	696	2.5	NaN	0.06404	23.43	9.4865	-180.07	14.933	1.9107	36.308	-848.22	1097.5	48.348	780.38	1180.5	23.649	24.005	0	0	7.5044	7.3971	-24.452	-11.964	-0.35953	-0.49482	26.348	12.015	7.1448	6.9023	1.8967	0.050816	1630.8
6.96	697	2.5	NaN	0.10176	23.439	9.4571	-180.19	15.054	1.7261	36.401	-848.29	1097.4	48.056	780.74	1180.5	23.649	24.005	0	0	7.5812	7.4757	-24.458	-11.97	-0.30814	-0.59916	26.36	12.133	7.2731	6.8766	1.9019	0.16223	1631.2
6.97	698	2.5	NaN	0.14425	23.473	9.431	-180.22	15.141	1.7614	36.467	-848.34	1097.3	48.259	780.99	1180.6	23.649	24.005	0	0	7.6581	7.5543	-24.465	-11.977	-0.27041	-0.63728	26.396	12.218	7.3877	6.917	1.9315	0.24057	1631.5
6.98	699	2.5	NaN	0.20918	23.591	9.3909	-180.21	15.283	1.7666	36.534	-848.35	1097.3	48.333	781.2	1180.6	23.649	24.005	0	0	7.735	7.6329	-24.472	-11.984	-0.20567	-0.62857	26.517	12.357	7.5293	7.0043	2.0455	0.37335	1631.7
6.99	700	2.5	NaN	0.29401	23.788	9.3204	-180.18	15.446	1.7542	36.647	-848.38	1097.2	48.337	781.43	1180.6	23.649	24.005	0	0	7.8118	7.7115	-24.478	-11.99	-0.11694	-0.59486	26.718	12.516	7.6949	7.1166	2.2401	0.52598	1632
7	701	2.5	NaN	0.38636	24.035	9.2256	-180.15	15.58	1.7643	36.8	-848.44	1097	48.401	781.7	1180.6	23.649	24.005	0	0	7.8887	7.7901	-24.485	-11.997	-0.021418	-0.55987	26.972	12.643	7.8673	7.2302	2.4871	0.64645	1632.3
7.01	702	2.5	NaN	0.46419	24.292	9.1521	-180.14	15.641	1.7953	36.877	-848.48	1096.9	48.54	781.97	1180.6	23.649	24.005	0	0	7.9167	7.8187	-24.486	-11.998	0.054367	-0.54619	27.233	12.7	7.9711	7.2726	2.7469	0.70259	1632.6
7.02	703	2.5	NaN	0.62532	25.204	9.0199	-180.16	15.774	1.8066	36.757	-848.15	1096.8	48.614	782.35	1180.6	23.649	24.005	0	0	7.9283	7.8306	-24.485	-11.997	0.20867	-0.57221	28.147	12.832	8.137	7.2584	3.6622	0.83481	1632.7
7.03	704	2.5	NaN	0.75051	25.808	8.9872	-180.17	15.86	1.7904	36.508	-848.07	1096.8	48.556	782.55	1180.6	23.649	24.005	0	0	8.197	8.1053	-24.48	-11.992	0.3272	-0.58855	28.75	12.918	8.5242	7.5167	4.2707	0.92578	1632.8
7.04	705	2.5	NaN	0.89633	26.43	8.9132	-180.17	15.931	1.7539	36.322	-848.15	1096.8	48.38	782.74	1180.6	23.649	24.005	0	0	8.5221	8.4377	-24.474	-11.986	0.47271	-0.5892	29.373	12.989	8.9948	7.8485	4.8986	1.0028	1633.1
7.05	706	2.5	NaN	1.0756	27.137	8.7498	-180.15	15.995	1.7094	36.283	-848.3	1096.7	48.113	782.96	1180.6	23.649	24.005	0	0	8.8472	8.7701	-24.469	-11.981	0.66009	-0.56673	30.081	13.051	9.5073	8.2033	5.6129	1.07	1633.5
7.06	707	2.5	NaN	1.256	27.762	8.5457	-180.12	16.032	1.6749	36.344	-848.51	1096.7	47.806	783.2	1180.7	23.649	24.005	0	0	9.1723	9.1025	-24.463	-11.975	0.85355	-0.51906	30.707	13.087	10.026	8.5834	6.2441	1.1122	1633.9
7.07	708	2.5	NaN	1.3383	28.08	8.4956	-180.1	16.051	1.6995	36.047	-848.77	1096.7	47.702	783.38	1180.7	25.506	24.005	0	0	9.4974	9.4349	-24.457	-11.969	0.92921	-0.50697	31.026	13.105	10.427	8.9279	6.5691	1.1361	1634.4
7.08	709	2.5	NaN	1.3986	28.32	8.4096	-180.07	16.075	1.739	35.862	-849.06	1096.7	47.646	783.54	1180.8	29.333	24.005	0	0	9.8226	9.7673	-24.452	-11.964	0.98505	-0.48693	31.267	13.127	10.808	9.2803	6.8156	1.1637	1634.8
7.09	710	2.5	NaN	1.4362	28.489	8.3007	-180.04	16.106	1.7578	35.738	-849.35	1096.7	47.542	783.7	1180.8	29.999	24.005	0	0	10.148	10.1	-24.446	-11.958	1.0221	-0.45801	31.438	13.157	11.17	9.6416	6.9922	1.1991	1635.3
7.1	711	2.5	NaN	1.454	28.56	8.1437	-180.02	16.145	1.7909	35.664	-849.72	1096.7	47.482	783.9	1180.9	30.796	41.223	0	0	10.473	10.432	-24.44	-11.952	1.0395	-0.43105	31.512	13.192	11.512	10.001	7.0718	1.2401	1635.8
7.11	712	2.5	NaN	1.457	28.517	7.9532	-180	16.19	1.8439	35.598	-850.19	1096.6	47.487	784.16	1181	33.085	44.229	0	0	10.798	10.764	-24.435	-11.947	1.0402	-0.41661	31.473	13.234	11.838	10.348	7.0383	1.2873	1636.6
7.12	713	2.5	NaN	1.4509	28.392	7.8796	-180	16.253	1.7852	35.395	-850.53	1096.6	47.227	784.31	1181.1	33.161	27.168	0	0	11.008	10.979	-24.429	-11.941	1.0362	-0.41511	31.35	13.295	12.044	10.564	6.9214	1.3541	1637.1
7.13	714	2.5	NaN	1.446	28.134	7.6054	-180.02	16.348	1.8076	35.695	-850.82	1096.5	47.196	784.57	1181.2	33.252	34.266	0	0	10.654	10.617	-24.421	-11.933	1.0431	-0.41814	31.098	13.384	11.697	10.199	6.6764	1.4508	1637.6
7.14	715	2.5	NaN	1.4146	27.816	7.5043	-180.08	16.543	1.8761	35.507	-850.96	1096.5	47.225	784.55	1181.2	32.015	48.114	0	0	10.487	10.447	-24.418	-11.93	1.0041	-0.48887	30.78	13.579	11.491	9.9576	6.3629	1.6491	1637.7
7.15	716	2.5	NaN	1.3798	27.506	7.4645	-180.12	16.698	1.91	35.253	-850.98	1096.5	47.147	784.55	1181.2	32.157	42.827	0	0	10.426	10.384	-24.416	-11.928	0.96313	-0.53525	30.472	13.732	11.389	9.8486	6.0563	1.804	1637.8
7.16	717	2.5	NaN	1.3613	27.224	7.402	-180.12	16.775	1.8786	35.204	-850.92	1096.5	46.896	784.68	1181.3	30.489	43.781	0	0	10.285	10.24	-24.414	-11.926	0.95168	-0.52676	30.193	13.807	11.236	9.7129	5.7796	1.881	1637.8
7.17	718	2.5	NaN	1.366	26.936	7.3115	-180.12	16.869	1.8169	35.318	-850.79	1096.5	46.532	784.79	1181.3	28.29	34.502	0	0	10.188	10.141	-24.412	-11.924	0.9732	-0.5124	29.906	13.898	11.161	9.6287	5.4938	1.9738	1637.8
7.18	719	2.5	NaN	1.3379	26.602	7.3095	-180.13	16.936	1.8823	35.108	-850.76	1096.5	46.491	784.95	1181.4	26.662	34.211	0	0	10.13	10.082	-24.412	-11.924	0.93917	-0.52689	29.572	13.965	11.07	9.5551	5.1602	2.0415	1637.9
7.19	720	2.5	NaN	1.252	26.1	7.3282	-180.15	17.05	1.9261	34.669	-850.74	1096.5	46.282	785.13	1181.4	23.649	38.316	0	0	9.9893	9.9377	-24.411	-11.923	0.84533	-0.55239	29.072	14.077	10.835	9.3854	4.6613	2.1547	1638.1
7.2	721	2.5	NaN	1.233	25.629	7.2377	-180.16	17.196	1.9468	34.6	-850.69	1096.3	45.942	785.27	1181.5	23.649	30.47	0	0	9.8028	9.7471	-24.409	-11.921	0.83582	-0.55514	28.608	14.217	10.639	9.192	4.199	2.2954	1638.2
7.21	722	2.5	NaN	1.2404	25.344	7.1715	-180.18	17.365	1.9542	34.551	-850.47	1096.2	45.526	785.34	1181.5	23.649	29.599	0	0	9.7487	9.6917	-24.41	-11.923	0.85598	-0.56074	28.329	14.379	10.605	9.131	3.9188	2.4568	1638.1
7.22	723	2.5	NaN	1.1931	25.315	7.2955	-180.21	17.538	1.9674	34.006	-850	1096.3	45.133	785.34	1181.6	23.649	32.537	0	0	9.6271	9.5674	-24.411	-11.923	0.80328	-0.60365	28.3	14.553	10.43	8.9638	3.8895	2.6298	1637.6
7.23	724	2.5	NaN	1.1312	25.387	7.4603	-180.25	17.653	2.0212	33.411	-849.69	1096.4	45.009	785.31	1181.7	23.649	24.159	0	0	9.4425	9.3787	-24.411	-11.923	0.72475	-0.65325	28.371	14.668	10.167	8.7255	3.9608	2.7454	1637.3
7.24	725	2.5	NaN	1.1063	25.459	7.5036	-180.26	17.706	2.0511	33.24	-849.49	1096.5	44.927	785.3	1181.7	23.649	28.356	0	0	9.4095	9.345	-24.412	-11.924	0.69666	-0.67345	28.443	14.722	10.106	8.6715	4.031	2.798	1637.1
7.25	726	2.5	NaN	1.0894	25.644	7.5249	-180.3	17.793	2.1283	33.149	-849.18	1096.5	44.832	785.27	1181.7	23.649	24.005	0	0	9.3781	9.3129	-24.413	-11.925	0.67984	-0.71216	28.627	14.81	10.058	8.6007	4.2144	2.8849	1636.7
7.26	727	2.5	NaN	1.0784	25.938	7.4256	-180.35	17.886	2.1746	33.457	-848.72	1096.5	44.566	785.21	1181.7	23.649	24.005	0	0	9.3434	9.2774	-24.412	-11.924	0.68882	-0.74326	28.923	14.901	10.032	8.5341	4.5103	2.9764	1636.2
7.27	728	2.5	NaN	1.072	26.259	7.2347	-180.4	17.954	2.1703	34.073	-848.28	1096.5	44.182	785.13	1181.8	37.357	24.005	0	0	9.2826	9.2152	-24.412	-11.924	0.71738	-0.75515	29.247	14.966	10	8.4601	4.8348	3.0422	1635.7
7.28	729	2.5	NaN	1.0656	26.443	7.1973	-180.43	17.991	2.2114	34.21	-848.22	1096.6	44.044	785.07	1181.8	47.951	24.005	0	0	9.196	9.1267	-24.411	-11.923	0.72063	-0.77235	29.431	15.004	9.9167	8.3543	5.0194	3.0802	1635.5
7.29	730	2.5	NaN	1.0734	26.638	7.2024	-180.44	18.008	2.2671	34.277	-848.16	1096.6	43.953	785.01	1181.8	52.157	24.49	0	0	9.1506	9.0803	-24.411	-11.923	0.73394	-0.78159	29.624	15.022	9.8846	8.2987	5.213	3.0991	1635.4
7.3	731	2.5	NaN	1.0873	26.895	7.2619	-180.45	18.024	2.3067	34.236	-848.2	1096.7	43.701	784.95	1181.8	49.673	25.551	0	0	8.8574	8.7805	-24.414	-11.926	0.7552	-0.78009	29.877	15.042	9.6126	8.0004	5.4629	3.1154	1635.4
7.31	732	2.5	NaN	1.0854	27.133	7.3032	-180.45	18.049	2.3797	34.236	-848.35	1096.8	43.53	784.86	1181.8	52.719	24.005	0	0	8.2073	8.1158	-24.423	-11.935	0.75933	-0.77672	30.11	15.072	8.9666	7.3391	5.6867	3.1367	1635.4
7.32	733	2.5	NaN	1.0683	27.283	7.3265	-180.45	18.081	2.4402	34.233	-848.54	1096.9	43.417	784.78	1181.8	45.977	24.005	0	0	8.1484	8.0556	-24.421	-11.933	0.74613	-0.77212	30.256	15.107	8.8946	7.2835	5.8348	3.1739	1635.5
7.33	734	2.5	NaN	1.0489	27.317	7.3614	-180.44	18.114	2.4226	34.135	-848.71	1096.9	43.226	784.71	1181.8	52.123	24.005	0	0	8.1798	8.0877	-24.418	-11.93	0.73003	-0.76332	30.29	15.141	8.9099	7.3244	5.8722	3.2115	1635.6
7.34	735	2.5	NaN	1.0285	27.368	7.3288	-180.45	18.176	2.5039	34.309	-849.08	1097	43.141	784.61	1181.7	54.251	24.005	0	0	8.2087	8.1173	-24.413	-11.925	0.71876	-0.75726	30.339	15.206	8.9275	7.36	5.9253	3.2804	1635.9
7.35	736	2.5	NaN	0.9862	27.365	7.3798	-180.44	18.244	2.5028	34.211	-849.51	1097	42.858	784.51	1181.8	50.788	24.005	0	0	8.1837	8.0917	-24.409	-11.921	0.68302	-0.74677	30.332	15.276	8.8667	7.3449	5.9232	3.3553	1636.2
7.36	737	2.5	NaN	0.95031	27.332	7.4055	-180.45	18.29	2.5401	34.176	-849.84	1097.1	42.766	784.44	1181.7	49.987	24.005	0	0	8.0751	7.9807	-24.406	-11.918	0.64915	-0.74742	30.297	15.325	8.7243	7.2333	5.8911	3.4071	1636.5
7.37	738	2.5	NaN	0.91378	27.248	7.4157	-180.45	18.351	2.5363	34.191	-850.19	1097.1	42.568	784.33	1181.7	48.275	24.005	0	0	8.0833	7.9891	-24.402	-11.914	0.62015	-0.7468	30.211	15.388	8.7035	7.2423	5.8095	3.4745	1636.7
7.38	739	2.5	NaN	0.87523	27.114	7.428	-180.46	18.435	2.4653	34.21	-850.63	1097.2	42.153	784.2	1181.8	48.697	24.005	0	0	8.1057	8.0119	-24.398	-11.91	0.59683	-0.74338	30.075	15.474	8.7025	7.2685	5.6769	3.5645	1637
7.39	740	2.5	NaN	0.86115	26.985	7.4225	-180.5	18.452	2.5027	34.269	-850.95	1097.3	42.124	784.18	1181.7	50.927	24.005	0	0	8.1129	8.0193	-24.394	-11.907	0.58591	-0.77127	29.942	15.495	8.6988	7.248	5.5477	3.5889	1637.3
7.4	741	2.5	NaN	0.83134	26.834	7.4341	-180.51	18.507	2.457	34.267	-851.28	1097.3	41.825	784.09	1181.7	54.177	24.005	0	0	8.043	7.9478	-24.392	-11.904	0.56655	-0.77455	29.789	15.552	8.6096	7.1733	5.397	3.6483	1637.6
7.41	742	2.5	NaN	0.81106	26.603	7.4637	-180.55	18.579	2.4717	34.234	-851.74	1097.3	41.642	783.98	1181.7	51.032	24.005	0	0	7.9632	7.8662	-24.39	-11.902	0.55158	-0.81224	29.556	15.626	8.5148	7.054	5.1661	3.7236	1637.9
7.42	743	2.5	NaN	0.79917	26.383	7.529	-180.61	18.665	2.469	34.084	-852.17	1097.3	41.388	783.84	1181.7	50.843	24.005	0	0	7.9343	7.8367	-24.389	-11.901	0.54336	-0.86602	29.335	15.713	8.4776	6.9707	4.946	3.812	1638.2
7.43	744	2.5	NaN	0.79855	26.232	7.6039	-180.66	18.746	2.457	33.886	-852.51	1097.4	41.122	783.69	1181.7	49.749	24.005	0	0	7.894	7.7955	-24.387	-11.899	0.54518	-0.91312	29.183	15.794	8.4391	6.8823	4.7958	3.895	1638.4
7.44	745	2.5	NaN	0.81736	26.168	7.6341	-180.68	18.797	2.5099	33.814	-852.74	1097.3	41.067	783.59	1181.7	45.871	24.005	0	0	7.8252	7.7252	-24.386	-11.898	0.56342	-0.9375	29.12	15.845	8.3887	6.7877	4.7342	3.9473	1638.5
7.45	746	2.5	NaN	0.88226	26.2	7.6516	-180.75	18.877	2.5364	33.784	-852.92	1097.3	40.851	783.39	1181.8	45.729	24.005	0	0	7.6652	7.5616	-24.383	-11.895	0.63484	-0.99753	29.153	15.924	8.3001	6.5641	4.7699	4.0284	1638.5
7.46	747	2.5	NaN	0.91716	26.262	7.6746	-180.78	18.921	2.582	33.693	-853.06	1097.3	40.744	783.24	1181.8	45.159	24.005	0	0	7.488	7.3804	-24.381	-11.893	0.67024	-1.0296	29.216	15.967	8.1582	6.3508	4.835	4.0743	1638.5
7.47	748	2.5	NaN	0.96278	26.334	7.6446	-180.81	18.953	2.6188	33.774	-853.21	1097.3	40.642	783.09	1181.8	42.623	24.005	0	0	7.3688	7.2585	-24.38	-11.892	0.7223	-1.0532	29.29	15.997	8.0911	6.2054	4.9103	4.1052	1638.5
7.48	749	2.5	NaN	1.0157	26.418	7.5945	-180.84	18.973	2.6358	33.91	-853.37	1097.3	40.499	782.94	1181.8	39.156	24.005	0	0	7.2234	7.1099	-24.378	-11.89	0.78501	-1.0723	29.377	16.015	8.0084	6.0375	4.999	4.1251	1638.5
7.49	750	2.5	NaN	1.0667	26.519	7.5649	-180.86	18.975	2.6359	33.955	-853.56	1097.2	40.315	782.8	1181.8	37.667	24.005	0	0	7.0789	6.9622	-24.375	-11.887	0.84401	-1.0867	29.478	16.017	7.9229	5.8754	5.103	4.1296	1638.6
7.5	751	2.5	NaN	1.1329	26.626	7.5259	-180.88	18.959	2.6464	34.045	-853.76	1097.2	40.169	782.69	1181.8	36.705	24.005	0	0	7.0529	6.9356	-24.372	-11.884	0.91847	-1.0962	29.586	15.999	7.9714	5.8394	5.2134	4.1152	1638.7
7.51	752	2.5	NaN	1.2631	26.869	7.475	-180.93	18.929	2.7205	34.21	-854.1	1097.2	40.101	782.43	1181.8	36.145	24.005	0	0	7.0218	6.9038	-24.369	-11.881	1.0568	-1.1371	29.829	15.969	8.0786	5.7667	5.4596	4.0873	1638.7
7.52	753	2.5	NaN	1.332	27.045	7.4998	-180.96	18.904	2.7306	34.154	-854.34	1097.2	39.963	782.27	1181.8	35.938	24.005	0	0	6.9676	6.8484	-24.366	-11.878	1.1287	-1.1678	30.004	15.945	8.0963	5.6806	5.6387	4.0675	1638.8
7.53	754	2.5	NaN	1.3683	27.193	7.5481	-180.98	18.889	2.7277	34.026	-854.54	1097.2	39.835	782.15	1181.8	33.998	24.005	0	0	6.9547	6.8352	-24.363	-11.875	1.1649	-1.1844	30.151	15.932	8.1197	5.6508	5.7877	4.0571	1638.9
7.54	755	2.5	NaN	1.401	27.351	7.5744	-180.99	18.866	2.7319	33.956	-854.74	1097.3	39.733	782.02	1181.8	32.603	24.005	0	0	6.9603	6.8409	-24.361	-11.873	1.1988	-1.1903	30.306	15.911	8.1591	5.6506	5.9458	4.038	1639
7.55	756	2.5	NaN	1.4419	27.53	7.5597	-181	18.798	2.7104	33.995	-855.01	1097.3	39.575	781.94	1181.7	30.787	24.005	0	0	6.9132	6.7927	-24.358	-11.87	1.2466	-1.1921	30.483	15.845	8.1598	5.6006	6.1247	3.9751	1639.1
7.56	757	2.5	NaN	1.5105	27.687	7.4867	-180.99	18.735	2.7213	34.242	-855.28	1097.2	39.568	781.83	1181.7	28.934	24.005	0	0	6.8781	6.7569	-24.355	-11.867	1.3241	-1.1772	30.64	15.781	8.2022	5.5797	6.285	3.9141	1639.3
7.57	758	2.5	NaN	1.5548	27.79	7.4562	-180.99	18.68	2.689	34.322	-855.49	1097.2	39.482	781.78	1181.7	27.078	24.005	0	0	6.8522	6.7304	-24.352	-11.864	1.3743	-1.1693	30.743	15.726	8.2264	5.5611	6.3903	3.8619	1639.5
7.58	759	2.5	NaN	1.5894	27.893	7.4376	-180.98	18.614	2.676	34.387	-855.63	1097.2	39.457	781.77	1181.7	23.649	24.005	0	0	6.6963	6.571	-24.349	-11.861	1.412	-1.1543	30.845	15.662	8.1083	5.4167	6.4967	3.801	1639.6
7.59	760	2.5	NaN	1.6152	28.008	7.4513	-180.96	18.541	2.666	34.364	-855.74	1097.2	39.439	781.76	1181.6	23.649	24.005	0	0	6.5088	6.3793	-24.344	-11.856	1.4376	-1.1348	30.958	15.59	7.9464	5.2445	6.6139	3.734	1639.7
7.6	761	2.5	NaN	1.6327	28.126	7.5258	-180.94	18.464	2.627	34.128	-855.84	1097.3	39.342	781.76	1181.6	23.649	24.005	0	0	5.9039	5.7608	-24.331	-11.843	1.4503	-1.1176	31.075	15.516	7.3542	4.6433	6.7437	3.6723	1639.8
7.61	762	2.5	NaN	1.6696	28.27	7.622	-180.9	18.345	2.6268	33.8	-856.01	1097.3	39.371	781.79	1181.6	23.649	24.005	0	0	5.6287	5.4795	-24.326	-11.838	1.4747	-1.0925	31.218	15.397	7.1035	4.387	6.8923	3.5592	1640
7.62	763	2.5	NaN	1.6991	28.341	7.6507	-180.86	18.257	2.65	33.66	-856.18	1097.3	39.466	781.84	1181.6	23.649	24.005	0	0	5.6468	5.498	-24.328	-11.84	1.496	-1.0669	31.289	15.309	7.1428	4.4311	6.9611	3.4695	1640.2
7.63	764	2.5	NaN	1.7371	28.407	7.6253	-180.84	18.202	2.6475	33.683	-856.31	1097.2	39.503	781.84	1181.6	23.649	24.005	0	0	5.6114	5.4618	-24.328	-11.84	1.5335	-1.0393	31.357	15.252	7.1449	4.4225	7.0289	3.4119	1640.3
7.64	765	2.5	NaN	1.7956	28.48	7.5708	-180.82	18.175	2.6062	33.765	-856.43	1097.1	39.477	781.84	1181.7	23.649	24.005	0	0	5.5865	5.4363	-24.329	-11.841	1.5958	-1.0153	31.434	15.221	7.1823	4.421	7.1049	3.3801	1640.5
7.65	766	2.5	NaN	1.864	28.555	7.5304	-180.8	18.167	2.5424	33.771	-856.56	1097	39.43	781.84	1181.7	23.649	24.005	0	0	5.5757	5.4252	-24.332	-11.844	1.6661	-1.0017	31.513	15.209	7.2418	4.4235	7.1814	3.3656	1640.6
7.66	767	2.5	NaN	1.8979	28.613	7.568	-180.8	18.162	2.5084	33.545	-856.64	1097.1	39.445	781.85	1181.7	23.649	24.005	0	0	5.5667	5.4161	-24.332	-11.844	1.6916	-1.0051	31.57	15.204	7.2583	4.411	7.238	3.3597	1640.7
7.67	768	2.5	NaN	1.9381	28.643	7.5298	-180.8	18.157	2.4733	33.525	-856.73	1097	39.456	781.88	1181.7	23.649	24.005	0	0	5.558	5.4072	-24.333	-11.845	1.7307	-1.0086	31.603	15.197	7.2887	4.3987	7.2702	3.3523	1640.8
7.68	769	2.5	NaN	1.9855	28.687	7.4717	-180.82	18.129	2.4433	33.409	-856.85	1096.9	39.566	782.02	1181.7	23.649	24.005	0	0	5.5927	5.4427	-24.335	-11.847	1.7703	-1.0373	31.648	15.168	7.363	4.4053	7.3132	3.3206	1641.1
7.69	770	2.5	NaN	2.0235	28.704	7.4023	-180.84	18.1	2.3936	33.373	-856.96	1096.8	39.562	782.14	1181.6	23.649	24.005	0	0	5.6166	5.4671	-24.337	-11.849	1.8072	-1.0526	31.668	15.137	7.4238	4.4146	7.3303	3.2876	1641.3
7.7	771	2.5	NaN	2.0427	28.695	7.3398	-180.84	18.07	2.3563	33.408	-857.03	1096.7	39.514	782.22	1181.6	23.649	24.005	0	0	5.6239	5.4745	-24.339	-11.851	1.8293	-1.0541	31.659	15.106	7.4531	4.4204	7.3206	3.2547	1641.5
7.71	772	2.5	NaN	2.0443	28.681	7.2947	-180.85	18.023	2.3795	33.399	-857.08	1096.7	39.623	782.32	1181.6	23.649	24.005	0	0	5.6756	5.5274	-24.343	-11.855	1.8268	-1.0641	31.646	15.058	7.5024	4.4633	7.3026	3.2028	1641.6
7.72	773	2.5	NaN	2.0624	28.655	7.1784	-180.85	17.909	2.3528	33.359	-857.12	1096.6	39.609	782.53	1181.5	23.649	24.005	0	0	5.7189	5.5717	-24.348	-11.86	1.844	-1.0687	31.62	14.945	7.5629	4.503	7.2725	3.085	1641.9
7.73	774	2.5	NaN	2.0523	28.623	7.1499	-180.85	17.831	2.3401	33.208	-857.18	1096.5	39.579	782.66	1181.5	23.649	24.005	0	0	5.7334	5.5865	-24.351	-11.863	1.8297	-1.0688	31.588	14.866	7.5631	4.5177	7.2372	3.0033	1642
7.74	775	2.5	NaN	2.0446	28.596	7.1071	-180.84	17.745	2.3063	33.145	-857.2	1096.5	39.47	782.78	1181.4	23.649	24.005	0	0	5.7867	5.641	-24.354	-11.866	1.8236	-1.057	31.561	14.78	7.6104	4.584	7.2067	2.9141	1642.2
7.75	776	2.5	NaN	2.039	28.565	7.0573	-180.82	17.655	2.2777	33.111	-857.21	1096.4	39.361	782.88	1181.4	23.649	24.005	0	0	5.8503	5.7061	-24.357	-11.869	1.8206	-1.0383	31.53	14.69	7.671	4.6678	7.1739	2.821	1642.3
7.76	777	2.5	NaN	2.0282	28.526	7.0058	-180.78	17.56	2.292	33.049	-857.24	1096.3	39.352	782.98	1181.3	23.649	24.005	0	0	5.962	5.8202	-24.359	-11.871	1.8081	-1.0032	31.492	14.594	7.7701	4.817	7.133	2.7236	1642.4
7.77	778	2.5	NaN	2.006	28.48	6.8915	-180.68	17.422	2.3787	33.069	-857.27	1096.2	39.503	783.14	1181.3	23.649	24.005	0	0	6.0767	5.9375	-24.361	-11.873	1.7813	-0.90074	31.449	14.453	7.858	5.0367	7.088	2.5801	1642.6
7.78	779	2.5	NaN	1.9898	28.459	6.8533	-180.71	17.342	2.2591	32.964	-857.26	1096.2	39.03	783.25	1181.3	23.649	24.005	0	0	6.1812	6.0444	-24.364	-11.876	1.778	-0.91837	31.429	14.372	7.9592	5.126	7.0653	2.4955	1642.7
7.79	780	2.5	NaN	1.9683	28.433	6.8163	-180.69	17.258	2.2982	32.857	-857.28	1096.1	38.997	783.37	1181.3	23.649	24.005	0	0	6.2499	6.1146	-24.366	-11.878	1.7539	-0.90435	31.407	14.284	8.0038	5.2102	7.041	2.4061	1642.9
7.8	781	2.5	NaN	1.937	28.421	6.779	-180.64	17.158	2.3582	32.702	-857.27	1096	38.965	783.53	1181.4	23.649	24.005	0	0	6.3078	6.1737	-24.367	-11.879	1.7183	-0.85548	31.399	14.18	8.0261	5.3183	7.0311	2.3008	1643
7.81	782	2.5	NaN	1.8988	28.421	6.7533	-180.57	17.058	2.4085	32.489	-857.25	1096	38.879	783.73	1181.4	23.649	24.005	0	0	6.3657	6.2329	-24.369	-11.881	1.6757	-0.796	31.402	14.076	8.0414	5.4369	7.0332	2.1952	1643.2
7.82	783	2.5	NaN	1.8626	28.414	6.7513	-180.52	16.986	2.5272	32.267	-857.27	1095.9	39.059	783.89	1181.5	23.649	24.005	0	0	6.4412	6.3102	-24.37	-11.882	1.6255	-0.75959	31.399	14.001	8.0667	5.5506	7.0287	2.1186	1643.4
7.83	784	2.5	NaN	1.8316	28.421	6.6752	-180.44	16.866	2.5505	32.201	-857.21	1095.8	38.887	784.2	1181.6	23.649	24.005	0	0	6.5249	6.3957	-24.371	-11.883	1.5983	-0.66874	31.412	13.876	8.1232	5.727	7.0402	1.9922	1643.7
7.84	785	2.5	NaN	1.822	28.416	6.6284	-180.39	16.807	2.5745	32.231	-857.21	1095.8	38.853	784.37	1181.6	23.649	24.005	0	0	6.5133	6.3838	-24.371	-11.883	1.5909	-0.62201	31.41	13.812	8.1042	5.7618	7.0392	1.9289	1643.8
7.85	786	2.5	NaN	1.8042	28.416	6.5748	-180.31	16.727	2.6192	32.218	-857.19	1095.7	38.848	784.58	1181.7	23.649	24.005	0	0	6.4827	6.3526	-24.37	-11.882	1.5729	-0.54086	31.415	13.728	8.0556	5.8117	7.0457	1.8465	1644
7.86	787	2.5	NaN	1.7758	28.418	6.5385	-180.18	16.586	2.6206	32.088	-857.17	1095.6	38.718	784.99	1181.8	23.649	24.005	0	0	6.5008	6.3711	-24.366	-11.878	1.5445	-0.40933	31.422	13.582	8.0453	5.9618	7.0562	1.704	1644.4
7.87	788	2.5	NaN	1.7464	28.415	6.5404	-180.03	16.406	2.559	31.859	-857.15	1095.6	38.478	785.55	1181.9	23.649	24.005	0	0	6.4707	6.3403	-24.362	-11.874	1.5155	-0.26102	31.424	13.398	7.9863	6.0793	7.0615	1.5236	1645
7.88	789	2.5	NaN	1.7321	28.421	6.5194	-179.98	16.383	2.6732	31.788	-857.12	1095.5	38.766	785.69	1181.9	23.649	24.005	0	0	6.4265	6.2951	-24.357	-11.869	1.4887	-0.22055	31.431	13.373	7.9152	6.0746	7.0734	1.5036	1645.1
7.89	790	2.5	NaN	1.7087	28.419	6.524	-179.92	16.412	2.6215	31.575	-857.1	1095.5	38.59	785.83	1182	23.649	24.005	0	0	6.4555	6.3248	-24.351	-11.863	1.464	-0.16108	31.433	13.399	7.9195	6.1637	7.0815	1.5353	1645.2
7.9	791	2.5	NaN	1.6969	28.411	6.5157	-179.9	16.435	2.6069	31.453	-857.08	1095.4	38.564	785.93	1182	23.649	24.005	0	0	6.5227	6.3935	-24.346	-11.858	1.4489	-0.1466	31.427	13.419	7.9716	6.2469	7.0813	1.5613	1645.3
7.91	792	2.5	NaN	1.6915	28.403	6.4985	-179.9	16.472	2.61	31.366	-857.06	1095.4	38.598	786	1182	23.649	24.005	0	0	6.618	6.491	-24.34	-11.852	1.4393	-0.14815	31.42	13.455	8.0574	6.3428	7.0799	1.6027	1645.4
7.92	793	2.5	NaN	1.6888	28.396	6.4837	-179.9	16.529	2.6075	31.266	-857.01	1095.4	38.606	786.04	1182	25.837	24.005	0	0	6.6345	6.5078	-24.334	-11.846	1.4329	-0.15105	31.414	13.511	8.0673	6.3567	7.0808	1.6651	1645.4
7.93	794	2.5	NaN	1.6901	28.384	6.4847	-179.91	16.579	2.6036	31.167	-856.98	1095.3	38.606	786.07	1182	24.772	24.005	0	0	6.6073	6.48	-24.326	-11.838	1.4307	-0.17385	31.403	13.56	8.038	6.3062	7.0772	1.7224	1645.3
7.94	795	2.5	NaN	1.6847	28.379	6.4651	-180.03	16.718	2.6666	31.126	-856.95	1095.3	38.723	785.78	1181.9	23.802	24.005	0	0	6.5802	6.4523	-24.318	-11.83	1.4197	-0.29273	31.396	13.701	7.9999	6.1595	7.0779	1.8703	1645
7.95	796	2.5	NaN	1.6926	28.36	6.4611	-180.09	16.783	2.685	31.036	-856.88	1095.3	38.751	785.73	1181.9	24.188	24.005	0	0	6.5925	6.4649	-24.312	-11.824	1.4235	-0.36115	31.377	13.766	8.016	6.1037	7.0653	1.942	1644.9
7.96	797	2.5	NaN	1.7018	28.33	6.4478	-180.15	16.817	2.6855	30.975	-856.8	1095.3	38.719	785.75	1181.9	24.475	24.005	0	0	6.6359	6.5093	-24.307	-11.819	1.4316	-0.42086	31.346	13.8	8.0676	6.0884	7.0386	1.9812	1644.8
7.97	798	2.5	NaN	1.7126	28.278	6.4408	-180.22	16.852	2.699	30.898	-856.75	1095.3	38.682	785.71	1181.8	23.649	24.005	0	0	6.6793	6.5536	-24.307	-11.819	1.4411	-0.48703	31.293	13.836	8.1204	6.0666	6.9863	2.0173	1644.8
7.98	799	2.5	NaN	1.7291	28.208	6.4607	-180.28	16.904	2.74	30.756	-856.75	1095.3	38.676	785.59	1181.8	23.649	24.005	0	0	6.679	6.5533	-24.308	-11.82	1.4528	-0.55308	31.222	13.889	8.1318	6.0002	6.9139	2.069	1644.6
7.99	800	2.5	NaN	1.7419	28.19	6.4481	-180.3	16.93	2.7262	30.773	-856.72	1095.3	38.59	785.53	1181.8	25.776	24.005	0	0	6.63	6.5032	-24.311	-11.823	1.4691	-0.57212	31.205	13.915	8.0991	5.9311	6.8937	2.0922	1644.5
8	801	2.5	NaN	1.757	28.124	6.4394	-180.37	16.953	2.7972	30.773	-856.67	1095.2	38.594	785.41	1181.7	24.909	24.005	0	0	6.5704	6.4422	-24.31	-11.822	1.4841	-0.64081	31.139	13.938	8.0545	5.8014	6.8289	2.1156	1644.4
8.01	802	2.5	NaN	1.7652	28.07	6.4566	-180.41	16.966	2.8692	30.696	-856.63	1095.2	38.594	785.29	1181.7	24.122	24.005	0	0	6.5015	6.3719	-24.306	-11.818	1.4896	-0.68854	31.085	13.952	7.9911	5.6833	6.779	2.1334	1644.2
8.02	803	2.5	NaN	1.7658	28.012	6.4889	-180.43	16.972	2.9512	30.576	-856.58	1095.2	38.582	785.14	1181.7	26.337	24.005	0	0	6.5876	6.4598	-24.301	-11.813	1.4864	-0.71122	31.027	13.957	8.074	5.7486	6.7257	2.1435	1644
8.03	804	2.5	NaN	1.7626	27.941	6.518	-180.43	16.966	3.055	30.475	-856.52	1095.2	38.596	784.97	1181.7	23.739	25.329	0	0	6.5698	6.4417	-24.298	-11.81	1.4791	-0.71345	30.957	13.951	8.049	5.7282	6.6591	2.1409	1643.8
8.04	805	2.5	NaN	1.7642	27.89	6.5251	-180.4	16.938	3.1685	30.456	-856.48	1095.2	38.729	784.84	1181.7	24.088	24.005	0	0	6.425	6.2936	-24.296	-11.808	1.4753	-0.69343	30.905	13.923	7.9003	5.6002	6.6098	2.1154	1643.6
8.05	806	2.5	NaN	1.7373	27.805	6.5502	-180.33	16.91	3.2859	30.358	-856.48	1095.2	38.837	784.64	1181.7	23.649	24.005	0	0	6.3649	6.2322	-24.294	-11.806	1.4413	-0.62901	30.821	13.895	7.8062	5.6032	6.5273	2.0886	1643.4
8.06	807	2.5	NaN	1.7303	27.753	6.5329	-180.28	16.879	3.3456	30.41	-856.46	1095.3	38.893	784.53	1181.7	23.649	24.005	0	0	6.3151	6.1812	-24.292	-11.804	1.4341	-0.57216	30.768	13.863	7.7492	5.6091	6.4762	2.0592	1643.3
8.07	808	2.5	NaN	1.717	27.707	6.5108	-180.22	16.861	3.405	30.463	-856.44	1095.3	39.02	784.42	1181.7	23.649	24.005	0	0	6.2736	6.1388	-24.29	-11.802	1.4182	-0.51708	30.724	13.845	7.6918	5.6218	6.4334	2.0426	1643.2
8.08	809	2.5	NaN	1.6918	27.663	6.5026	-180.16	16.852	3.4714	30.452	-856.43	1095.2	39.225	784.3	1181.7	23.649	24.005	0	0	6.2235	6.0876	-24.288	-11.8	1.3855	-0.46543	30.68	13.835	7.609	5.6222	6.3921	2.0346	1643
8.09	810	2.5	NaN	1.6645	27.628	6.5092	-180.09	16.826	3.5352	30.391	-856.41	1095.2	39.488	784.23	1181.7	24.775	24.005	0	0	6.1619	6.0246	-24.286	-11.798	1.3468	-0.40808	30.644	13.81	7.5087	5.6166	6.3584	2.0119	1642.9
8.1	811	2.5	NaN	1.6268	27.599	6.5192	-179.82	16.721	3.797	30.31	-856.37	1095.3	40.424	784.36	1181.7	26.109	24.005	0	0	6.0392	5.8992	-24.285	-11.797	1.2736	-0.1775	30.615	13.706	7.3128	5.7217	6.3303	1.9091	1643
8.11	812	2.5	NaN	1.5874	27.585	6.5132	-179.74	16.686	3.7959	30.282	-856.34	1095.2	40.724	784.29	1181.6	23.658	24.005	0	0	5.9303	5.7878	-24.284	-11.796	1.2228	-0.10458	30.598	13.672	7.1531	5.6832	6.3146	1.8763	1642.9
8.12	813	2.5	NaN	1.5688	27.577	6.4959	-179.76	16.703	3.5542	30.3	-856.3	1095.2	40.357	784.11	1181.5	25.252	24.005	0	0	5.8616	5.7176	-24.285	-11.797	1.2175	-0.10995	30.589	13.691	7.0791	5.6077	6.3048	1.8947	1642.7
8.13	814	2.5	NaN	1.5583	27.57	6.4667	-179.83	16.76	3.3435	30.362	-856.26	1095.2	40.039	783.83	1181.5	24.721	24.005	0	0	5.8162	5.6711	-24.285	-11.797	1.2203	-0.17022	30.58	13.749	7.0364	5.5009	6.2955	1.9526	1642.4
8.14	815	2.5	NaN	1.5429	27.561	6.4319	-179.91	16.824	3.3465	30.44	-856.24	1095.2	40.304	783.52	1181.4	23.649	24.005	0	0	5.7881	5.6425	-24.285	-11.797	1.1982	-0.25467	30.57	13.816	6.9864	5.3878	6.2849	2.0193	1642
8.15	816	2.5	NaN	1.5329	27.567	6.4183	-179.93	16.823	3.3253	30.448	-856.17	1095.2	40.654	783.33	1181.3	23.649	24.005	0	0	5.7939	5.6484	-24.284	-11.796	1.1762	-0.28188	30.572	13.818	6.9701	5.3665	6.288	2.0217	1641.8
8.16	817	2.5	NaN	1.53	27.572	6.4418	-179.87	16.718	3.2286	30.371	-856.11	1095.2	40.817	783.45	1181.2	23.649	24.005	0	0	5.8013	5.6559	-24.284	-11.796	1.1649	-0.23813	30.575	13.715	6.9662	5.4178	6.291	1.919	1641.9
8.17	818	2.5	NaN	1.5226	27.577	6.4503	-179.89	16.666	3.1922	30.342	-856.08	1095.2	41.026	783.43	1181.1	23.649	24.005	0	0	5.8122	5.6671	-24.283	-11.795	1.1492	-0.2599	30.577	13.667	6.9614	5.4072	6.2935	1.8714	1641.8
8.18	819	2.5	NaN	1.5225	27.581	6.4363	-179.93	16.65	3.158	30.386	-856.02	1095.2	41.214	783.27	1181.1	24.001	24.005	0	0	5.9502	5.8081	-24.283	-11.795	1.144	-0.30462	30.579	13.652	7.0942	5.5035	6.2955	1.857	1641.6
8.19	820	2.5	NaN	1.5283	27.583	6.4203	-179.97	16.632	3.1255	30.436	-855.94	1095.2	41.413	783.1	1181	23.649	24.005	0	0	6.0842	5.9452	-24.284	-11.796	1.1446	-0.35388	30.58	13.635	7.2288	5.5913	6.296	1.8398	1641.3
8.2	821	2.5	NaN	1.5263	27.583	6.4404	-180.03	16.577	3.1573	30.369	-855.9	1095.2	41.751	783.07	1181	23.649	24.005	0	0	6.0915	5.9526	-24.284	-11.796	1.1284	-0.42496	30.577	13.583	7.2199	5.5277	6.2928	1.7872	1641.2
8.21	822	2.5	NaN	1.545	27.585	6.4231	-180.09	16.54	3.1668	30.459	-855.79	1095.2	42.084	782.92	1180.9	23.649	24.005	0	0	6.1793	6.0424	-24.284	-11.796	1.1386	-0.49933	30.579	13.546	7.3179	5.5431	6.2944	1.7498	1641
8.22	823	2.5	NaN	1.5407	27.581	6.4252	-180.15	16.496	3.1502	30.471	-855.75	1095.2	42.271	782.85	1180.9	23.649	24.005	0	0	6.2967	6.1624	-24.284	-11.796	1.1281	-0.55809	30.574	13.503	7.4248	5.6043	6.2896	1.7063	1640.9
8.23	824	2.5	NaN	1.5411	27.581	6.4462	-180.19	16.462	3.0776	30.427	-855.7	1095.2	42.284	782.78	1180.9	23.649	24.005	0	0	6.3834	6.251	-24.284	-11.796	1.1265	-0.60327	30.573	13.47	7.5098	5.6478	6.2889	1.6741	1640.8
8.24	825	2.5	NaN	1.547	27.583	6.4676	-180.23	16.435	2.9853	30.378	-855.63	1095.3	42.246	782.69	1180.9	23.649	24.005	0	0	6.4621	6.3315	-24.283	-11.795	1.132	-0.64028	30.574	13.444	7.5941	5.6913	6.2906	1.649	1640.6
8.25	826	2.5	NaN	1.5505	27.58	6.473	-180.26	16.406	2.9274	30.367	-855.56	1095.3	42.326	782.62	1180.9	23.649	24.005	0	0	6.5126	6.3832	-24.283	-11.795	1.1323	-0.68171	30.57	13.415	7.6449	5.7015	6.2875	1.6201	1640.5
8.26	827	2.5	NaN	1.553	27.559	6.4816	-180.33	16.364	2.9228	30.334	-855.49	1095.3	42.659	782.6	1180.8	23.649	24.005	0	0	6.6483	6.5219	-24.283	-11.796	1.1219	-0.76271	30.548	13.375	7.7702	5.7592	6.2646	1.5793	1640.4
8.27	828	2.5	NaN	1.5647	27.563	6.4543	-180.4	16.474	2.9992	30.444	-855.39	1095.3	43.086	782.22	1180.7	23.649	24.005	0	0	6.8107	6.6879	-24.284	-11.796	1.1224	-0.84323	30.55	13.486	7.9331	5.8447	6.2661	1.69	1639.9
8.28	829	2.5	NaN	1.5674	27.56	6.4618	-180.44	16.514	2.9684	30.429	-855.32	1095.3	43.204	782.09	1180.7	23.649	24.005	0	0	6.8727	6.7513	-24.284	-11.796	1.1204	-0.88292	30.547	13.527	7.9931	5.8684	6.2622	1.731	1639.7
8.29	830	2.5	NaN	1.5711	27.547	6.466	-180.46	16.54	2.9041	30.423	-855.24	1095.3	43.298	782.07	1180.7	23.649	24.005	0	0	6.9222	6.8019	-24.285	-11.797	1.1206	-0.91256	30.533	13.554	8.0427	5.8893	6.2485	1.7568	1639.6
8.3	831	2.5	NaN	1.578	27.529	6.4542	-180.5	16.587	2.8683	30.472	-855.12	1095.2	43.504	782.07	1180.7	23.649	24.005	0	0	6.9335	6.8135	-24.287	-11.799	1.122	-0.95171	30.517	13.599	8.0555	5.8618	6.2297	1.8002	1639.5
8.31	832	2.5	NaN	1.5751	27.521	6.4666	-180.53	16.606	2.8555	30.428	-855.05	1095.2	43.628	782.11	1180.7	23.649	24.005	0	0	6.9855	6.8666	-24.289	-11.801	1.1132	-0.98989	30.509	13.619	8.0987	5.8767	6.2196	1.8172	1639.4
8.32	833	2.5	NaN	1.584	27.509	6.4356	-180.55	16.64	2.9333	30.561	-854.98	1095.2	44.015	782.16	1180.7	23.649	24.005	0	0	7.0336	6.9158	-24.292	-11.804	1.1132	-1.0185	30.498	13.65	8.1468	5.8974	6.2067	1.8462	1639.4
8.33	834	2.5	NaN	1.5793	27.48	6.4715	-180.58	16.712	2.9473	30.478	-854.94	1095.2	44.241	782.16	1180.8	23.649	24.005	0	0	7.0517	6.9343	-24.297	-11.809	1.0976	-1.0603	30.471	13.721	8.1493	5.874	6.1745	1.9127	1639.4
8.34	835	2.5	NaN	1.5771	27.464	6.4715	-180.6	16.765	2.9324	30.497	-854.89	1095.2	44.316	782.15	1180.8	23.649	24.005	0	0	7.0841	6.9674	-24.301	-11.813	1.0935	-1.0843	30.457	13.773	8.1775	5.8831	6.1558	1.9596	1639.3
8.35	836	2.5	NaN	1.5731	27.446	6.4618	-180.62	16.818	2.8967	30.541	-854.83	1095.2	44.319	782.13	1180.8	23.649	24.005	0	0	7.1236	7.0079	-24.305	-11.817	1.0909	-1.1067	30.44	13.825	8.2145	5.9012	6.1346	2.0078	1639.3
8.36	837	2.5	NaN	1.5564	27.399	6.5093	-180.67	16.915	2.8434	30.405	-854.77	1095.3	44.352	782.11	1180.9	23.649	24.005	0	0	7.0039	6.8854	-24.309	-11.822	1.0683	-1.1567	30.393	13.921	8.0721	5.7288	6.083	2.0997	1639.2
8.37	838	2.5	NaN	1.5484	27.383	6.4754	-180.69	16.953	2.8424	30.531	-854.72	1095.2	44.421	782.09	1180.9	23.649	24.005	0	0	6.8841	6.763	-24.314	-11.826	1.0622	-1.1761	30.377	13.959	7.9463	5.5869	6.0628	2.1328	1639.1
8.38	839	2.5	NaN	1.5404	27.364	6.463	-180.71	16.982	2.8217	30.596	-854.67	1095.2	44.416	782.09	1180.8	23.649	24.005	0	0	6.7643	6.6405	-24.319	-11.831	1.0567	-1.1949	30.358	13.988	7.821	5.4457	6.0395	2.1576	1639.1
8.39	840	2.5	NaN	1.5238	27.34	6.4617	-180.73	17.024	2.8175	30.62	-854.62	1095.2	44.444	782.05	1180.8	23.649	24.005	0	0	6.6446	6.5181	-24.323	-11.835	1.0399	-1.2177	30.335	14.03	7.6844	5.3004	6.0116	2.1946	1639
8.4	841	2.5	NaN	1.5104	27.317	6.459	-180.75	17.065	2.7986	30.646	-854.57	1095.2	44.401	781.99	1180.8	23.649	24.005	0	0	6.5248	6.3956	-24.328	-11.84	1.0288	-1.2296	30.311	14.07	7.5536	5.166	5.9838	2.2304	1638.8
8.41	842	2.5	NaN	1.5035	27.296	6.4584	-180.75	17.089	2.761	30.667	-854.52	1095.2	44.272	781.94	1180.8	23.649	24.005	0	0	6.405	6.2732	-24.332	-11.844	1.0272	-1.2259	30.291	14.093	7.4322	5.0473	5.9593	2.2491	1638.8
8.42	843	2.5	NaN	1.4814	27.278	6.4963	-180.75	17.086	2.7832	30.568	-854.46	1095.2	44.295	781.94	1180.8	23.649	24.005	0	0	6.2853	6.1507	-24.337	-11.849	1.0008	-1.2305	30.272	14.092	7.286	4.9202	5.9353	2.2431	1638.7
8.43	844	2.5	NaN	1.483	27.264	6.4844	-180.75	17.106	2.7587	30.654	-854.41	1095.2	44.217	781.88	1180.8	23.649	26.277	0	0	6.1655	6.0283	-24.341	-11.853	1.0081	-1.2266	30.259	14.111	7.1736	4.8017	5.9182	2.2582	1638.6
8.44	845	2.5	NaN	1.4819	27.249	6.4931	-180.75	17.087	2.8091	30.676	-854.37	1095.2	44.329	781.89	1180.8	23.649	24.005	0	0	6.1485	6.0109	-24.344	-11.856	1.0038	-1.2292	30.243	14.092	7.1523	4.7817	5.8997	2.2367	1638.6
8.45	846	2.5	NaN	1.4817	27.23	6.4974	-180.74	17.076	2.824	30.71	-854.31	1095.2	44.316	781.89	1180.8	23.649	25.233	0	0	6.152	6.0145	-24.347	-11.859	1.0053	-1.2214	30.224	14.082	7.1573	4.7931	5.8778	2.2234	1638.5
8.46	847	2.5	NaN	1.4792	27.21	6.5034	-180.74	17.082	2.799	30.725	-854.25	1095.2	44.176	781.88	1180.8	23.649	25.578	0	0	6.1738	6.0367	-24.35	-11.862	1.0082	-1.2065	30.205	14.088	7.182	4.8303	5.8547	2.2255	1638.4
8.47	848	2.5	NaN	1.4677	27.193	6.5355	-180.73	17.08	2.809	30.632	-854.22	1095.2	44.143	781.88	1180.8	23.649	26.266	0	0	6.2327	6.097	-24.353	-11.865	0.99454	-1.2016	30.187	14.086	7.2273	4.8954	5.8342	2.2209	1638.4
8.48	849	2.5	NaN	1.4694	27.17	6.5262	-180.72	17.099	2.7765	30.686	-854.19	1095.2	43.999	781.86	1180.8	23.649	27.549	0	0	6.2992	6.165	-24.355	-11.867	1.0031	-1.1892	30.165	14.104	7.3024	4.9758	5.8096	2.2367	1638.3
8.49	850	2.5	NaN	1.4747	27.141	6.513	-180.73	17.108	2.7719	30.757	-854.18	1095.2	43.939	781.89	1180.8	23.649	27.423	0	0	6.4002	6.2682	-24.359	-11.871	1.0131	-1.1873	30.137	14.113	7.4133	5.0809	5.7779	2.2416	1638.4
8.5	851	2.5	NaN	1.4751	27.113	6.5134	-180.73	17.138	2.7641	30.768	-854.18	1095.1	43.855	781.9	1180.8	23.649	29.027	0	0	6.4883	6.3583	-24.363	-11.875	1.0168	-1.19	30.109	14.142	7.505	5.1683	5.746	2.2674	1638.4
8.51	852	2.5	NaN	1.4732	27.093	6.5231	-180.73	17.175	2.7566	30.74	-854.17	1095.1	43.774	781.9	1180.8	23.649	27.168	0	0	6.5462	6.4175	-24.368	-11.88	1.0168	-1.1884	30.089	14.178	7.563	5.2291	5.7214	2.2987	1638.4
8.52	853	2.5	NaN	1.4746	27.081	6.53	-180.72	17.205	2.7527	30.726	-854.15	1095.1	43.708	781.91	1180.8	23.649	28.685	0	0	6.5453	6.4166	-24.372	-11.884	1.02	-1.1776	30.079	14.207	7.5653	5.239	5.7063	2.3232	1638.4
8.53	854	2.5	NaN	1.4822	27.059	6.518	-180.72	17.264	2.723	30.782	-854.12	1095.1	43.502	782.02	1180.8	23.649	27.752	0	0	6.5366	6.4078	-24.377	-11.889	1.0367	-1.1675	30.058	14.265	7.5734	5.2403	5.6816	2.3761	1638.4
8.54	855	2.5	NaN	1.4832	27.049	6.5021	-180.72	17.273	2.716	30.836	-854.14	1095.1	43.432	782.15	1180.8	23.649	25.655	0	0	6.5439	6.4152	-24.381	-11.893	1.0422	-1.1648	30.048	14.273	7.5861	5.2504	5.6673	2.3803	1638.6
8.55	856	2.5	NaN	1.4839	27.044	6.5147	-180.72	17.303	2.6911	30.806	-854.16	1095.1	43.31	782.22	1180.9	23.649	24.883	0	0	6.5061	6.3765	-24.384	-11.896	1.0461	-1.1572	30.044	14.303	7.5522	5.2193	5.66	2.4064	1638.7
8.56	857	2.5	NaN	1.4861	27.048	6.5285	-180.71	17.348	2.6769	30.774	-854.16	1095.1	43.188	782.3	1180.9	23.649	26.7	0	0	6.4511	6.3203	-24.387	-11.899	1.0515	-1.1431	30.05	14.346	7.5026	5.1772	5.6631	2.4462	1638.8
8.57	858	2.5	NaN	1.4911	27.06	6.5318	-180.7	17.387	2.6876	30.778	-854.15	1095.1	43.119	782.42	1180.9	23.649	25.728	0	0	6.3339	6.2004	-24.392	-11.904	1.0591	-1.1292	30.064	14.384	7.3929	5.0712	5.6724	2.4798	1638.9
8.58	859	2.5	NaN	1.4994	27.073	6.5357	-180.7	17.402	2.7127	30.785	-854.14	1095.1	43.124	782.56	1181	23.649	24.005	0	0	6.2252	6.0893	-24.397	-11.909	1.0675	-1.1288	30.077	14.398	7.2927	4.9606	5.6806	2.4893	1639
8.59	860	2.5	NaN	1.5014	27.076	6.544	-180.69	17.427	2.7139	30.769	-854.17	1095.1	43.07	782.68	1181	23.649	24.005	0	0	6.1926	6.056	-24.401	-11.913	1.0708	-1.1193	30.081	14.421	7.2634	4.9367	5.6796	2.508	1639.1
8.6	861	2.5	NaN	1.5144	27.1	6.5278	-180.67	17.499	2.7122	30.871	-854.17	1095.1	42.991	782.89	1181.1	23.649	24.005	0	0	6.0963	5.9576	-24.406	-11.918	1.0902	-1.091	30.108	14.49	7.1865	4.8665	5.7024	2.5723	1639.4
8.61	862	2.5	NaN	1.5166	27.115	6.5359	-180.65	17.549	2.6897	30.875	-854.19	1095.1	42.885	783.1	1181.2	23.649	24.005	0	0	5.9844	5.8432	-24.412	-11.924	1.0963	-1.0713	30.125	14.538	7.0807	4.7719	5.7134	2.6144	1639.6
8.62	863	2.5	NaN	1.514	27.121	6.5584	-180.64	17.589	2.6738	30.812	-854.21	1095.1	42.822	783.26	1181.2	23.649	24.005	0	0	5.9301	5.7876	-24.423	-11.935	1.0937	-1.0628	30.133	14.577	7.0238	4.7248	5.7099	2.6415	1639.8
8.63	864	2.5	NaN	1.5185	27.132	6.5646	-180.63	17.65	2.6934	30.806	-854.22	1095.1	42.861	783.37	1181.3	23.649	24.005	0	0	5.9184	5.7757	-24.43	-11.942	1.0967	-1.0566	30.146	14.636	7.0151	4.7191	5.7157	2.6941	1639.9
8.64	865	2.5	NaN	1.5141	27.146	6.5451	-180.62	17.695	2.694	30.868	-854.22	1095.1	42.876	783.54	1181.4	23.649	24.005	0	0	5.9329	5.7904	-24.435	-11.947	1.094	-1.0445	30.163	14.679	7.0269	4.7459	5.7282	2.7321	1640.1
8.65	866	2.5	NaN	1.5107	27.155	6.5742	-180.61	17.762	2.6524	30.816	-854.27	1095.1	42.78	783.84	1181.5	23.649	24.005	0	0	5.8951	5.7518	-24.438	-11.95	1.0923	-1.0328	30.174	14.744	6.9874	4.7191	5.7356	2.7933	1640.4
8.66	867	2.5	NaN	1.5074	27.163	6.5986	-180.6	17.835	2.6443	30.766	-854.32	1095.1	42.768	784.13	1181.6	23.649	24.005	0	0	5.8295	5.6847	-24.442	-11.954	1.0877	-1.0186	30.184	14.814	6.9172	4.6662	5.7425	2.8607	1640.8
8.67	868	2.5	NaN	1.5005	27.174	6.5995	-180.58	17.875	2.6668	30.768	-854.34	1095.1	42.833	784.51	1181.7	23.649	24.005	0	0	5.739	5.5923	-24.445	-11.957	1.0787	-1.0012	30.198	14.851	6.8178	4.5911	5.7534	2.8938	1641.2
8.68	869	2.5	NaN	1.4898	27.189	6.5899	-180.56	17.875	2.6978	30.791	-854.33	1095.1	42.912	784.99	1181.9	23.649	24.005	0	0	5.6421	5.4932	-24.449	-11.961	1.0662	-0.98489	30.218	14.846	6.7083	4.5083	5.7685	2.885	1641.7
8.69	870	2.5	NaN	1.4813	27.205	6.6227	-180.55	17.882	2.7051	30.702	-854.33	1095.2	42.918	785.34	1182	23.649	24.005	0	0	5.5331	5.3817	-24.454	-11.966	1.0544	-0.98083	30.238	14.849	6.5875	4.4009	5.7839	2.8834	1642
8.7	871	60	0	1.4689	27.206	6.6385	-180.53	17.86	2.7984	30.699	-854.35	1095.2	43.158	786.25	1182.4	23.649	24.005	0	0	5.2909	5.1341	-24.461	-11.973	1.0338	-0.96849	30.25	14.816	6.3247	4.1656	5.7889	2.8425	1643
8.71	872	60	NaN	1.4809	27.196	6.4789	-180.52	17.93	2.7225	31.264	-854.36	1095.1	42.893	786.89	1182.8	23.649	24.005	0	0	5.1652	5.0055	-24.465	-11.977	1.0749	-0.92293	30.255	14.871	6.2401	4.0826	5.7904	2.894	1643.6
8.72	873	60	NaN	1.4842	27.183	6.4413	-180.51	17.991	2.7285	31.4	-854.36	1095	42.872	787.43	1183	23.649	24.005	0	0	5.1507	4.9908	-24.466	-11.978	1.0838	-0.91408	30.252	14.922	6.2346	4.0767	5.7856	2.9444	1644.2
8.73	874	60	NaN	1.4756	27.173	6.5101	-180.51	18.069	2.7586	31.17	-854.37	1095.1	42.93	787.95	1183.3	23.649	24.005	0	0	5.0923	4.9311	-24.466	-11.978	1.0653	-0.92274	30.247	14.994	6.1576	4.0083	5.7808	3.016	1644.7
8.74	875	60	NaN	1.4607	27.162	6.6228	-180.51	18.192	2.7403	30.795	-854.38	1095.1	42.865	788.57	1183.6	23.649	24.005	0	0	5.0002	4.8369	-24.467	-11.979	1.0398	-0.93067	30.244	15.11	6.04	3.9062	5.7777	3.1319	1645.4
8.75	876	60	NaN	1.458	27.141	6.6457	-180.51	18.393	2.5672	30.739	-854.41	1095.1	42.381	789.46	1184	23.649	24.005	0	0	4.8666	4.7003	-24.467	-11.979	1.0522	-0.91813	30.236	15.298	5.9188	3.7821	5.7688	3.3192	1646.3
8.76	877	60	NaN	1.4616	27.12	6.6303	-180.52	18.555	2.646	30.79	-854.38	1095.1	42.603	790.5	1184.3	23.649	24.005	0	0	4.7542	4.5854	-24.466	-11.978	1.0501	-0.93619	30.222	15.452	5.8043	3.6492	5.7561	3.4739	1647.3
8.77	878	60	NaN	1.4616	27.095	6.6213	-180.54	18.686	2.7159	30.799	-854.38	1095.1	42.789	791.35	1184.5	23.649	24.005	0	0	4.6639	4.4931	-24.464	-11.976	1.0442	-0.95683	30.204	15.577	5.7081	3.5363	5.7396	3.6006	1648.2
8.78	879	60	NaN	1.4626	27.074	6.6063	-180.54	18.791	2.7282	30.819	-854.37	1095.1	42.781	792.14	1184.6	23.649	24.005	0	0	4.6692	4.4984	-24.462	-11.974	1.0463	-0.95736	30.188	15.678	5.7155	3.5411	5.7262	3.7041	1649
8.79	880	60	NaN	1.4664	27.058	6.5851	-180.52	18.91	2.71	30.861	-854.36	1095.1	42.663	792.9	1184.8	23.649	24.005	0	0	4.6525	4.4814	-24.459	-11.971	1.0559	-0.9298	30.175	15.794	5.7084	3.5516	5.7159	3.8229	1649.7
8.8	881	60	NaN	1.467	27.03	6.591	-180.47	19.173	2.844	30.83	-854.36	1095.1	43.021	793.36	1184.9	23.649	24.005	0	0	4.5945	4.4221	-24.456	-11.968	1.043	-0.89541	30.15	16.054	5.6375	3.5267	5.6939	4.0855	1650.2
8.81	882	60	NaN	1.4667	27.022	6.5739	-180.46	19.346	2.9629	30.868	-854.34	1095.1	43.257	794.09	1185	23.649	24.005	0	0	4.6051	4.4329	-24.453	-11.965	1.0361	-0.89158	30.144	16.224	5.6412	3.5414	5.6913	4.2598	1650.9
8.82	883	60	NaN	1.4675	27.005	6.5598	-180.47	19.63	3.0122	30.876	-854.31	1095.1	43.24	795.16	1185.1	23.649	27.048	0	0	4.6917	4.5214	-24.448	-11.96	1.038	-0.89541	30.131	16.505	5.7297	3.626	5.6821	4.5442	1652
8.83	884	60	NaN	1.4676	26.984	6.5351	-180.47	19.998	3.0257	30.91	-854.27	1095	43.05	796.36	1185.4	23.649	24.517	0	0	4.6879	4.5176	-24.443	-11.955	1.0462	-0.88826	30.115	16.867	5.7341	3.6293	5.672	4.9116	1653.1
8.84	885	60	NaN	1.4639	26.967	6.4974	-180.45	20.367	3.0567	30.988	-854.24	1095	42.852	797.49	1185.6	23.649	28.139	0	0	4.7232	4.5536	-24.438	-11.95	1.0524	-0.86417	30.105	17.23	5.7755	3.6895	5.6668	5.2799	1654.3
8.85	886	60	NaN	1.4481	26.959	6.5095	-180.44	20.542	3.1993	30.905	-854.24	1095	43.051	798.61	1185.7	23.649	28.118	0	0	4.8313	4.6642	-24.433	-11.945	1.0271	-0.86471	30.099	17.402	5.8584	3.7995	5.6664	5.4569	1655.4
8.86	887	60	NaN	1.4487	26.96	6.4936	-180.42	20.769	3.1764	30.961	-854.2	1095	42.76	799.55	1185.9	23.649	24.832	0	0	4.8518	4.6851	-24.427	-11.939	1.0399	-0.83366	30.105	17.623	5.8917	3.8515	5.6785	5.6842	1656.3
8.87	888	60	NaN	1.4422	26.965	6.502	-180.41	20.969	3.2242	30.946	-854.16	1095	42.682	800.58	1186.1	23.649	24.005	0	0	4.8517	4.6851	-24.42	-11.932	1.0358	-0.81503	30.115	17.819	5.8876	3.8701	5.6952	5.887	1657.3
8.88	889	60	NaN	1.4312	26.977	6.5299	-180.4	21.177	3.3179	30.878	-854.1	1095	42.714	801.87	1186.3	23.649	24.005	0	0	4.8431	4.6762	-24.411	-11.923	1.0217	-0.80745	30.133	18.022	5.8648	3.8688	5.7218	6.0993	1658.5
8.89	890	60	NaN	1.4238	26.998	6.5583	-180.39	21.442	3.3774	30.826	-854	1095.1	42.594	803.49	1186.6	23.649	24.005	0	0	4.819	4.6516	-24.404	-11.916	1.0169	-0.79673	30.16	18.28	5.836	3.8549	5.7558	6.3632	1660.1
8.9	891	60	NaN	1.4222	26.992	6.5649	-180.35	21.731	3.3517	30.843	-853.94	1095.1	42.252	804.94	1187	23.649	24.005	0	0	4.7683	4.5998	-24.402	-11.914	1.0281	-0.74869	30.164	18.559	5.7965	3.8511	5.762	6.6445	1661.5
8.91	892	60	NaN	1.4119	26.989	6.5929	-180.36	21.817	3.4348	30.763	-853.93	1095.1	42.412	805.71	1187.1	23.649	24.005	0	0	4.8279	4.6607	-24.4	-11.912	1.0097	-0.75824	30.164	18.642	5.8376	3.9025	5.7637	6.7301	1662.2
8.92	893	60	NaN	1.4016	26.971	6.6074	-180.35	21.971	3.5487	30.744	-853.92	1095.1	42.598	807.14	1187.4	23.649	24.005	0	0	4.8586	4.6921	-24.398	-11.91	0.99274	-0.76005	30.152	18.79	5.8513	3.932	5.754	6.8795	1663.7
8.93	894	60	NaN	1.3924	26.945	6.6123	-180.34	22.148	3.62	30.76	-853.9	1095.1	42.642	808.91	1187.8	23.649	24.005	0	0	4.754	4.5851	-24.397	-11.909	0.98295	-0.74573	30.136	18.957	5.7369	3.8394	5.7386	7.0478	1665.4
8.94	895	60	NaN	1.3826	26.931	6.6246	-180.32	22.188	3.5829	30.724	-853.89	1095.1	42.497	810.08	1188	23.649	24.005	0	0	4.7233	4.5538	-24.397	-11.909	0.97722	-0.72826	30.126	18.993	5.7005	3.8255	5.7288	7.0839	1666.6
8.95	896	60	NaN	1.3818	26.915	6.614	-180.31	22.191	3.5687	30.764	-853.86	1095.1	42.39	811.1	1188.1	23.649	24.005	0	0	4.708	4.5381	-24.397	-11.909	0.98176	-0.71421	30.114	18.993	5.6897	3.8239	5.7174	7.0839	1667.6
8.96	897	60	NaN	1.3877	26.912	6.5906	-180.3	22.187	3.5627	30.856	-853.82	1095	42.331	811.73	1188.2	23.649	24.005	0	0	4.6412	4.4698	-24.398	-11.91	0.99297	-0.69423	30.114	18.985	5.6341	3.7756	5.7165	7.0759	1668.2
8.97	898	60	NaN	1.3926	26.9	6.5772	-180.27	22.108	3.5689	30.93	-853.78	1095	42.29	813.09	1188.5	23.649	24.005	0	0	4.5768	4.404	-24.398	-11.91	1.0022	-0.65715	30.108	18.9	5.579	3.7468	5.7095	6.9894	1669.5
8.98	899	60	NaN	1.3954	26.877	6.5747	-180.22	21.963	3.5608	30.972	-853.76	1095	42.202	814.89	1188.8	23.649	24.005	0	0	4.5192	4.3451	-24.398	-11.91	1.0098	-0.61002	30.093	18.748	5.5289	3.7351	5.6948	6.8373	1671.3
8.99	900	60	NaN	1.3989	26.858	6.5691	-180.2	21.819	3.4891	31.003	-853.74	1095	41.976	815.83	1188.9	23.649	24.005	0	0	4.4587	4.2833	-24.398	-11.91	1.0224	-0.57277	30.078	18.599	5.4811	3.7105	5.6801	6.6893	1672.2
9	901	60	NaN	1.4228	26.839	6.5798	-180.1	21.382	3.4381	31.011	-853.7	1095	41.832	817.7	1189.3	23.649	25.813	0	0	4.4083	4.2317	-24.397	-11.909	1.0519	-0.46834	30.067	18.154	5.4602	3.7634	5.6698	6.2445	1674.1
9.01	902	60	NaN	1.4343	26.831	6.5803	-180.04	21.073	3.4181	31.025	-853.66	1095	41.817	818.74	1189.5	23.649	25.649	0	0	4.4119	4.2354	-24.398	-11.91	1.0646	-0.40851	30.062	17.841	5.4765	3.8269	5.6647	5.9318	1675.1
9.02	903	60	NaN	1.4409	26.827	6.5843	-180	20.873	3.4168	31.025	-853.64	1095	41.858	819.28	1189.5	23.649	26.653	0	0	4.3906	4.2137	-24.399	-11.911	1.0699	-0.37239	30.06	17.64	5.4605	3.8413	5.6613	5.7295	1675.6
9.03	904	60	NaN	1.4494	26.82	6.5897	-179.96	20.665	3.4088	31.029	-853.63	1095	41.908	819.73	1189.6	23.649	26.968	0	0	4.3524	4.1746	-24.4	-11.912	1.0769	-0.33349	30.055	17.431	5.4293	3.8411	5.6554	5.5191	1676.1
9.04	905	60	NaN	1.4664	26.807	6.5751	-179.88	20.191	3.3482	31.112	-853.61	1095	41.944	820.67	1189.7	23.649	30.135	0	0	4.2886	4.1093	-24.4	-11.912	1.0957	-0.25384	30.043	16.955	5.3843	3.8555	5.6429	5.0433	1677
9.05	906	60	NaN	1.4778	26.79	6.5649	-179.85	19.653	3.4047	31.146	-853.6	1095	42.385	821.36	1189.7	23.649	29.37	0	0	4.2374	4.057	-24.4	-11.912	1.0933	-0.236	30.024	16.418	5.3308	3.821	5.624	4.5059	1677.7
9.06	907	60	NaN	1.4897	26.773	6.5401	-179.8	19.141	3.2931	31.226	-853.6	1095	42.463	821.78	1189.7	23.649	28	0	0	4.2555	4.0755	-24.402	-11.914	1.1054	-0.18656	30.006	15.909	5.3609	3.889	5.6037	3.9942	1678.1
9.07	908	60	NaN	1.499	26.759	6.5229	-179.81	18.645	3.1309	31.284	-853.63	1095	42.367	822.11	1189.6	23.649	33.048	0	0	4.2053	4.0242	-24.404	-11.916	1.1201	-0.192	29.988	15.415	5.3254	3.8322	5.5845	3.4995	1678.4
9.08	909	60	NaN	1.5043	26.749	6.5216	-179.9	18.167	3.0293	31.295	-853.65	1095	42.37	822.41	1189.5	26.008	38.797	0	0	4.1165	3.9334	-24.405	-11.917	1.1257	-0.2745	29.974	14.942	5.2422	3.6589	5.5695	3.025	1678.8
9.09	910	60	NaN	1.5079	26.754	6.5143	-179.92	17.754	3.0767	31.322	-853.65	1095	42.913	822.4	1189.3	24.353	46.88	0	0	4.102	3.9186	-24.404	-11.916	1.1116	-0.31535	29.975	14.534	5.2137	3.6032	5.5707	2.6181	1678.7
9.1	911	60	NaN	1.512	26.762	6.5065	-179.92	17.116	3.0517	31.358	-853.68	1095	43.398	822.04	1189.1	28.937	52.574	0	0	4.0632	3.8789	-24.404	-11.916	1.1003	-0.33468	29.973	13.905	5.1635	3.5442	5.5691	1.9892	1678.4
9.11	912	60	NaN	1.51	26.769	6.5251	-179.92	16.765	3.0019	31.301	-853.7	1095.1	43.586	821.74	1188.9	32.537	48.651	0	0	4.0017	3.8161	-24.405	-11.917	1.0899	-0.34248	29.976	13.558	5.0917	3.4736	5.5708	1.6409	1678.1
9.12	913	60	NaN	1.5045	26.783	6.5477	-179.85	16.229	2.9706	31.22	-853.73	1095.1	43.886	821.65	1188.8	29.551	51.514	0	0	4.0453	3.8606	-24.407	-11.919	1.0714	-0.28813	29.984	13.028	5.1167	3.5725	5.577	1.1088	1678
9.13	914	60	NaN	1.4981	26.803	6.5553	-179.71	15.193	2.968	31.18	-853.78	1095.1	44.538	821.67	1188.5	32.313	53.313	0	0	4.0907	3.907	-24.409	-11.921	1.0413	-0.16522	29.995	12.001	5.132	3.7418	5.586	0.080779	1678.1
9.14	915	60	NaN	1.49	26.812	6.557	-179.67	14.181	2.8855	31.17	-853.87	1095.1	44.944	821.13	1188.2	34.553	48.085	0	0	4.116	3.9329	-24.409	-11.921	1.0189	-0.14291	29.993	11.001	5.1349	3.79	5.584	-0.92036	1677.7
9.15	916	60	NaN	1.4915	26.833	6.5568	-179.68	13.466	2.7307	31.165	-853.91	1095.1	44.928	820.61	1187.9	35.349	46.462	0	0	4.1577	3.9755	-24.41	-11.922	1.0206	-0.15559	30.004	10.295	5.1783	3.82	5.594	-1.6265	1677.1
9.16	917	60	NaN	1.4898	26.859	6.5593	-179.7	12.619	2.653	31.139	-853.96	1095.1	45.267	819.65	1187.4	35.063	43.123	0	0	4.2157	4.0348	-24.411	-11.923	1.0061	-0.18608	30.016	9.4628	5.2218	3.8487	5.605	-2.46	1676.2
9.17	918	60	NaN	1.4876	26.89	6.5613	-179.73	11.752	2.5927	31.119	-854.01	1095.1	45.663	818.68	1186.9	32.611	39.451	0	0	4.2836	4.1042	-24.413	-11.925	0.98944	-0.2248	30.03	8.612	5.273	3.8794	5.6165	-3.3134	1675.3
9.18	919	60	NaN	1.4889	26.923	6.5671	-179.76	11.043	2.4817	31.108	-854.03	1095.1	45.749	818.15	1186.4	34.3	43.189	0	0	4.2972	4.1182	-24.416	-11.928	0.98721	-0.26635	30.048	7.9182	5.2844	3.8518	5.6317	-4.0099	1674.7
9.19	920	60	NaN	1.4833	26.95	6.639	-179.81	10.403	2.4855	30.896	-854.07	1095.1	46.191	817.6	1185.9	36.191	44.203	0	0	4.2319	4.0514	-24.419	-11.931	0.95906	-0.32996	30.059	7.2943	5.191	3.7214	5.6404	-4.6367	1674.2
9.2	921	60	NaN	1.4852	26.992	6.6781	-179.94	9.7584	2.4022	30.791	-854.12	1095.2	46.463	816.76	1185.3	39.441	53.488	0	0	4.3167	4.1381	-24.42	-11.932	0.94782	-0.47746	30.08	6.6712	5.2646	3.6607	5.6596	-5.2609	1673.4
9.21	922	60	NaN	1.4936	27.035	6.6653	-180.05	9.4117	2.2876	30.834	-854.16	1095.2	46.519	815.8	1184.8	38.696	56.306	0	0	4.4239	4.2476	-24.421	-11.933	0.95545	-0.59205	30.106	6.3402	5.3793	3.6556	5.6853	-5.5927	1672.4
9.22	923	60	NaN	1.5054	27.07	6.6414	-180.15	9.386	2.201	30.9	-854.18	1095.2	46.513	814.74	1184.5	38.465	57.907	0	0	4.5284	4.3545	-24.423	-11.935	0.96941	-0.6881	30.134	6.3223	5.4978	3.6664	5.7109	-5.613	1671.4
9.23	924	60	NaN	1.516	27.095	6.6638	-180.27	9.5816	2.196	30.821	-854.22	1095.2	46.653	813.66	1184.4	41.747	62.065	0	0	4.5678	4.3948	-24.426	-11.938	0.97221	-0.81765	30.158	6.519	5.54	3.5771	5.7312	-5.4194	1670.3
9.24	925	60	NaN	1.5154	27.102	6.6582	-180.34	9.779	2.1698	30.818	-854.27	1095.2	46.662	813.08	1184.5	43.499	63.586	0	1	4.5061	4.3317	-24.43	-11.942	0.971	-0.88705	30.167	6.7142	5.4771	3.4446	5.7367	-5.2282	1669.8
9.25	926	60	NaN	1.5261	27.124	6.6479	-180.38	9.9873	2.2383	30.843	-854.26	1095.2	46.923	812.62	1184.5	42.896	62.144	0	1	4.5309	4.3571	-24.432	-11.944	0.9734	-0.93473	30.191	6.9204	5.5043	3.4224	5.7593	-5.0235	1669.3
9.26	927	60	NaN	1.5352	27.136	6.6439	-180.4	10.205	2.2914	30.844	-854.27	1095.2	47.114	812.21	1184.6	43.407	62.505	0	1	4.5696	4.3966	-24.433	-11.945	0.97582	-0.95747	30.206	7.1351	5.5454	3.4392	5.7725	-4.8101	1669
9.27	928	60	NaN	1.5393	27.134	6.6438	-180.4	10.452	2.3104	30.825	-854.31	1095.2	47.185	811.78	1184.7	42.833	62.949	0	1	4.6058	4.4336	-24.435	-11.947	0.9767	-0.96702	30.209	7.3763	5.5825	3.4666	5.774	-4.5708	1668.6
9.28	929	60	NaN	1.5409	27.131	6.6363	-180.42	10.757	2.329	30.819	-854.32	1095.2	47.252	811.22	1184.9	42.162	61.051	0	1	4.5966	4.4242	-24.437	-11.949	0.97563	-0.98602	30.214	7.6745	5.5722	3.4382	5.7766	-4.2747	1668
9.29	930	60	NaN	1.5373	27.118	6.614	-180.44	11.079	2.3024	30.835	-854.34	1095.2	47.219	810.63	1185.1	40.837	54.626	0	0	4.5735	4.4006	-24.439	-11.951	0.97345	-1.0052	30.208	7.9889	5.5469	3.3954	5.7685	-3.9624	1667.5
9.3	931	60	NaN	1.5441	27.1	6.5899	-180.44	11.451	2.439	30.877	-854.35	1095.2	47.62	809.91	1185.2	39.497	50.343	0	0	4.4973	4.3227	-24.44	-11.952	0.96768	-1.016	30.196	8.3548	5.465	3.3067	5.7565	-3.597	1666.8
9.31	932	60	NaN	1.5519	27.088	6.5739	-180.44	11.741	2.5438	30.908	-854.34	1095.2	47.938	809.28	1185.3	40.077	51.371	0	0	4.4629	4.2875	-24.441	-11.953	0.96544	-1.0289	30.189	8.6401	5.4283	3.2587	5.748	-3.3124	1666.1
9.32	933	60	NaN	1.5528	27.075	6.5646	-180.45	11.971	2.4729	30.914	-854.31	1095.2	47.769	808.59	1185.4	41.163	49.607	0	0	4.5569	4.3836	-24.442	-11.954	0.9721	-1.0341	30.18	8.8663	5.529	3.3495	5.738	-3.0881	1665.4
9.33	934	60	NaN	1.5388	27.041	6.5484	-180.45	12.339	2.1111	30.904	-854.28	1095.2	46.756	807.29	1185.6	38.779	50.716	0	0	4.5619	4.3888	-24.444	-11.956	0.99215	-0.9983	30.153	9.2272	5.5541	3.3905	5.7085	-2.7292	1664.1
9.34	935	60	NaN	1.5264	27.032	6.5602	-180.45	12.434	2.4574	30.848	-854.26	1095.2	47.795	806.64	1185.6	39.43	51.885	0	0	4.5431	4.3696	-24.446	-11.958	0.94181	-1.0326	30.145	9.3204	5.4849	3.337	5.6993	-2.6377	1663.4
9.35	936	60	NaN	1.519	27.023	6.5571	-180.45	12.506	2.5842	30.852	-854.22	1095.3	48.209	805.93	1185.5	42.254	53.435	0	0	4.5503	4.377	-24.447	-11.959	0.92	-1.0465	30.136	9.3928	5.4704	3.3304	5.6895	-2.5657	1662.7
9.36	937	60	NaN	1.5117	27.01	6.5395	-180.44	12.56	2.5934	30.901	-854.18	1095.3	48.277	805.17	1185.5	40.012	58.078	0	0	4.5737	4.4008	-24.447	-11.959	0.91174	-1.0427	30.123	9.4481	5.4854	3.3582	5.6756	-2.5109	1661.9
9.37	938	60	NaN	1.4982	26.997	6.5173	-180.43	12.616	2.5706	30.954	-854.15	1095.2	48.242	804.24	1185.4	41.643	60.048	0	0	4.6055	4.4334	-24.448	-11.96	0.90097	-1.0253	30.109	9.504	5.5065	3.4081	5.6611	-2.4556	1660.9
9.38	939	60	NaN	1.4682	26.998	6.5176	-180.4	12.732	2.5192	30.924	-854.07	1095.3	48.122	802.73	1185.3	41.927	57.565	0	0	4.63	4.4584	-24.449	-11.961	0.87344	-0.99583	30.108	9.6226	5.5035	3.4626	5.6583	-2.3387	1659.3
9.39	940	60	NaN	1.4523	27.002	6.5098	-180.41	12.728	2.5453	30.935	-854	1095.3	48.241	801.85	1185.2	39.756	56.688	0	0	4.6605	4.4896	-24.451	-11.963	0.85347	-1.0039	30.108	9.6211	5.514	3.4857	5.6569	-2.3423	1658.4
9.4	941	60	NaN	1.4293	27.015	6.5097	-180.4	12.73	2.5582	30.917	-853.92	1095.3	48.315	800.96	1185	41.908	54.971	0	0	4.7292	4.5598	-24.453	-11.965	0.82702	-1.0021	30.118	9.6271	5.5562	3.5577	5.6643	-2.3382	1657.4
9.41	942	60	NaN	1.3999	27.032	6.523	-180.38	12.777	2.5435	30.858	-853.82	1095.3	48.303	799.77	1184.9	39.826	56.329	0	0	4.7538	4.585	-24.455	-11.967	0.79545	-0.98853	30.13	9.6792	5.5493	3.5965	5.6749	-2.2879	1656.1
9.42	943	60	NaN	1.3686	27.047	6.5469	-180.36	12.863	2.5206	30.77	-853.71	1095.4	48.258	798.3	1184.6	38.734	52.966	0	0	4.7587	4.59	-24.457	-11.969	0.76214	-0.97105	30.14	9.7707	5.5208	3.6189	5.6828	-2.1981	1654.5
9.43	944	60	NaN	1.3481	27.057	6.5543	-180.36	12.861	2.602	30.738	-853.63	1095.4	48.478	797.43	1184.4	41.844	51.555	0	0	4.8092	4.6416	-24.46	-11.972	0.73254	-0.97766	30.143	9.7742	5.5417	3.6639	5.6834	-2.1977	1653.6
9.44	945	60	NaN	1.3256	27.065	6.5404	-180.37	12.891	2.5982	30.754	-853.54	1095.4	48.477	796.56	1184.3	40.691	51.862	0	0	4.851	4.6844	-24.462	-11.974	0.71028	-0.98701	30.147	9.8081	5.5613	3.6974	5.6857	-2.1656	1652.6
9.45	946	60	NaN	1.3	27.084	6.5018	-180.37	12.993	2.4923	30.86	-853.4	1095.4	48.143	795.32	1184.1	41.297	50.088	0	0	4.8857	4.7198	-24.462	-11.974	0.69937	-0.97216	30.164	9.9132	5.5851	3.7477	5.7015	-2.0612	1651.2
9.46	947	60	NaN	1.2742	27.111	6.4745	-180.38	13.09	2.4449	30.94	-853.25	1095.4	47.964	794.12	1183.9	38.688	50.032	0	0	4.9304	4.7655	-24.464	-11.976	0.68209	-0.96919	30.186	10.014	5.6125	3.7963	5.7226	-1.9615	1649.8
9.47	948	60	NaN	1.2509	27.138	6.4892	-180.4	13.113	2.558	30.891	-853.13	1095.5	48.243	793.31	1183.7	38.341	49.443	0	0	4.9811	4.8174	-24.466	-11.978	0.64708	-1.0049	30.207	10.044	5.6282	3.8124	5.7414	-1.9339	1648.9
9.48	949	60	NaN	1.2253	27.171	6.5034	-180.4	13.17	2.3868	30.881	-852.94	1095.5	47.54	792.22	1183.5	40.986	51.792	0	0	5.0313	4.8687	-24.468	-11.98	0.64521	-0.9828	30.233	10.109	5.6766	3.8859	5.7648	-1.8716	1647.6
9.49	950	60	NaN	1.2068	27.198	6.5156	-180.42	13.273	2.3637	30.861	-852.8	1095.5	47.305	791.32	1183.4	40.537	46.866	0	0	5.1122	4.9514	-24.47	-11.982	0.63375	-0.98806	30.258	10.213	5.7459	3.9633	5.7883	-1.7688	1646.6
9.5	951	60	NaN	1.1944	27.218	6.5185	-180.45	13.39	2.531	30.887	-852.67	1095.5	47.629	790.23	1183.3	38.996	57.462	0	0	5.2209	5.0625	-24.471	-11.983	0.6106	-1.0356	30.278	10.331	5.8315	4.0269	5.8071	-1.6514	1645.3
9.51	952	60	NaN	1.1903	27.236	6.4815	-180.48	13.462	2.7361	31.056	-852.53	1095.5	48.036	789.19	1183.2	40.875	59.831	0	0	5.2762	5.119	-24.472	-11.984	0.5977	-1.0701	30.294	10.403	5.8739	4.0489	5.8225	-1.5805	1644.1
9.52	953	60	NaN	1.1963	27.257	6.3822	-180.45	13.427	2.7812	31.423	-852.41	1095.5	47.932	788.59	1183.1	39.818	58.377	0	0	5.3168	5.1605	-24.473	-11.985	0.61991	-1.0254	30.313	10.371	5.9367	4.1352	5.8404	-1.6136	1643.4
9.53	954	60	NaN	1.2052	27.275	6.3881	-180.45	13.397	2.8566	31.458	-852.31	1095.4	47.932	787.97	1182.9	41.974	56.552	0	0	5.34	5.1843	-24.474	-11.986	0.62974	-1.0216	30.329	10.343	5.9697	4.1627	5.8553	-1.6426	1642.7
9.54	955	60	NaN	1.2051	27.328	6.4105	-180.47	13.451	2.7626	31.439	-852.15	1095.5	47.383	786.94	1182.8	43.151	61.087	0	0	5.3269	5.1709	-24.474	-11.986	0.64782	-1.0279	30.379	10.401	5.9747	4.143	5.9047	-1.5851	1641.5
9.55	956	60	NaN	1.2037	27.386	6.4254	-180.49	13.468	2.6801	31.423	-852	1095.5	46.866	786.08	1182.6	42.892	60.19	0	0	5.28	5.1229	-24.474	-11.986	0.66356	-1.0301	30.432	10.422	5.9435	4.0928	5.9583	-1.5641	1640.5
9.56	957	60	NaN	1.2045	27.448	6.4296	-180.49	13.429	2.6868	31.421	-851.87	1095.5	46.57	785.4	1182.5	41.929	54.729	0	0	5.3768	5.2219	-24.474	-11.986	0.67436	-1.0187	30.489	10.388	6.0511	4.2032	6.0148	-1.5985	1639.6
9.57	958	60	NaN	1.2092	27.529	6.4309	-180.46	13.375	2.8035	31.419	-851.71	1095.5	46.469	784.53	1182.2	41.184	51.031	0	0	5.481	5.3285	-24.475	-11.987	0.68218	-0.98666	30.563	10.34	6.1632	4.3418	6.0884	-1.6472	1638.6
9.58	959	60	NaN	1.2048	27.606	6.4316	-180.43	13.422	2.7418	31.402	-851.58	1095.5	45.852	783.53	1182	39.906	54.345	0	0	5.5895	5.4393	-24.477	-11.989	0.69845	-0.94025	30.637	10.391	6.2879	4.4991	6.1599	-1.5975	1637.5
9.59	960	60	NaN	1.2076	27.66	6.4279	-180.39	13.38	2.6293	31.397	-851.49	1095.5	45.136	782.95	1181.8	41.779	54.454	0	0	5.6631	5.5147	-24.479	-11.991	0.72591	-0.86829	30.684	10.356	6.389	4.6464	6.2051	-1.6348	1636.8
9.6	961	60	NaN	1.2119	27.707	6.4134	-180.33	13.325	2.5751	31.41	-851.41	1095.5	44.652	782.48	1181.6	40.519	54.098	0	0	5.7154	5.5681	-24.481	-11.994	0.74761	-0.79705	30.724	10.307	6.463	4.771	6.243	-1.6867	1636.2
9.61	962	60	NaN	1.2137	27.751	6.3965	-180.29	13.284	2.6743	31.412	-851.33	1095.5	44.641	781.94	1181.5	40.03	51.247	0	0	5.7356	5.5887	-24.484	-11.996	0.74968	-0.75759	30.764	10.27	6.4853	4.8311	6.2805	-1.7256	1635.6
9.62	963	60	NaN	1.2094	27.791	6.4014	-180.3	13.244	3.0239	31.328	-851.27	1095.5	45.303	781.26	1181.3	37.73	48.36	0	0	5.7991	5.6537	-24.486	-11.998	0.71894	-0.79106	30.8	10.236	6.518	4.8626	6.3132	-1.7629	1634.8
9.63	964	60	NaN	1.2035	27.795	6.4006	-180.3	13.223	3.0653	31.297	-851.26	1095.5	45.283	781.02	1181.2	40.409	53.688	0	0	5.9258	5.7832	-24.489	-12.001	0.71255	-0.78702	30.801	10.216	6.6384	4.9962	6.3121	-1.7849	1634.6
9.64	965	60	NaN	1.201	27.782	6.37	-180.25	13.138	3.1158	31.306	-851.24	1095.5	45.039	780.33	1181	41.062	52.82	0	0	6.0055	5.8647	-24.492	-12.004	0.71874	-0.73383	30.783	10.136	6.7242	5.1308	6.2907	-1.8683	1633.9
9.65	966	60	NaN	1.196	27.759	6.3303	-180.21	13.045	3.1271	31.337	-851.21	1095.5	44.736	779.71	1180.8	39.674	51.746	0	0	6.0987	5.96	-24.495	-12.007	0.7253	-0.67903	30.755	10.048	6.824	5.2809	6.2596	-1.959	1633.2
9.66	967	60	NaN	1.1845	27.725	6.2982	-180.19	12.975	3.076	31.361	-851.21	1095.5	44.44	779.41	1180.7	41.044	57.568	0	0	6.2362	6.1006	-24.497	-12.01	0.72495	-0.64517	30.718	9.982	6.9612	5.4554	6.2208	-2.0275	1632.9
9.67	968	60	NaN	1.165	27.668	6.2851	-180.17	12.916	2.9879	31.325	-851.26	1095.4	44.063	779.1	1180.6	39.599	59.48	0	0	6.32	6.1863	-24.492	-12.004	0.71738	-0.61357	30.659	9.9246	7.0374	5.5727	6.1677	-2.0791	1632.6
9.68	969	60	NaN	1.156	27.611	6.2482	-180.13	12.785	3.0273	31.368	-851.24	1095.4	43.99	778.72	1180.4	40.021	60.627	0	0	6.3649	6.2322	-24.486	-11.998	0.7123	-0.5756	30.595	9.8009	7.0772	5.6566	6.1093	-2.1968	1632.2
9.69	970	60	NaN	1.1424	27.568	6.2452	-180.12	12.709	3.0412	31.321	-851.22	1095.4	43.92	778.42	1180.2	41.274	61.338	0	0	6.3304	6.1969	-24.486	-11.998	0.69952	-0.56395	30.547	9.7298	7.0299	5.6329	6.0611	-2.2684	1631.9
9.7	971	60	NaN	1.1227	27.519	6.2496	-180.11	12.671	3.0384	31.239	-851.2	1095.4	43.826	778.09	1180.1	42.174	59.709	0	0	6.3132	6.1793	-24.487	-11.999	0.68006	-0.5543	30.494	9.6963	6.9932	5.625	6.0066	-2.3028	1631.5
9.71	972	60	NaN	1.0966	27.453	6.2349	-180.09	12.655	3.021	31.183	-851.17	1095.4	43.675	777.71	1179.9	40.127	57.132	0	0	6.3386	6.2053	-24.489	-12.001	0.65718	-0.5307	30.423	9.6851	6.9958	5.6746	5.9347	-2.3156	1631.1
9.72	973	60	NaN	1.0651	27.402	6.1904	-180.09	12.684	2.9287	31.195	-851.1	1095.4	43.33	777.4	1179.9	39.372	52.404	0	0	6.3857	6.2534	-24.489	-12.001	0.63816	-0.51323	30.37	9.7155	7.0239	5.7402	5.881	-2.2855	1630.7
9.73	974	60	NaN	1.0405	27.374	6.1289	-180.09	12.725	2.8854	31.265	-850.95	1095.4	43.139	777.14	1179.8	38.915	57.949	0	0	6.4324	6.3012	-24.489	-12.001	0.62269	-0.51229	30.339	9.7595	7.0551	5.7889	5.8507	-2.2412	1630.3
9.74	975	60	NaN	1.025	27.354	6.105	-180.1	12.756	2.8622	31.254	-850.83	1095.4	43.014	776.98	1179.7	39.796	56.38	0	0	6.4506	6.3197	-24.488	-12	0.61113	-0.51752	30.317	9.7927	7.0617	5.8022	5.829	-2.2072	1630
9.75	976	60	NaN	1.0096	27.344	6.1123	-180.12	12.782	2.8516	31.158	-850.69	1095.5	42.928	776.88	1179.6	41.793	58.109	0	0	6.4952	6.3653	-24.486	-11.998	0.59529	-0.5316	30.303	9.8218	7.0905	5.8338	5.8178	-2.1759	1629.8
9.76	977	60	NaN	0.98646	27.341	6.1394	-180.14	12.814	2.8436	30.988	-850.53	1095.6	42.849	776.79	1179.6	40.109	61.335	0	0	6.5448	6.4161	-24.483	-11.995	0.56888	-0.55748	30.298	9.8581	7.1137	5.8586	5.8148	-2.1366	1629.5
9.77	978	60	NaN	0.96423	27.319	6.2126	-180.17	12.864	2.8002	30.682	-850.39	1095.6	42.666	776.66	1179.6	39.077	59.097	0	0	6.5362	6.4073	-24.48	-11.992	0.54222	-0.59211	30.272	9.9108	7.0784	5.8152	5.7919	-2.0814	1629.3
9.78	979	60	NaN	0.95293	27.271	6.1878	-180.22	12.925	2.7956	30.663	-850.12	1095.7	42.568	776.55	1179.5	40.129	56.919	0	0	6.5257	6.3966	-24.477	-11.99	0.53361	-0.64046	30.221	9.9749	7.0594	5.7562	5.7438	-2.0147	1628.9
9.79	980	60	NaN	0.92357	27.178	6.178	-180.27	12.979	2.7631	30.528	-849.88	1095.7	42.365	776.46	1179.5	38.411	59.289	0	0	6.5077	6.3781	-24.475	-11.987	0.50657	-0.68201	30.126	10.031	7.0142	5.6961	5.6514	-1.9557	1628.5
9.8	981	60	NaN	0.88579	27.065	6.1732	-180.3	13.015	2.7271	30.358	-849.66	1095.8	42.14	776.41	1179.5	39.78	58.697	0	0	6.4595	6.3289	-24.47	-11.982	0.47066	-0.71545	30.011	10.069	6.9301	5.6134	5.5407	-1.9133	1628.3
9.81	982	60	NaN	0.8581	26.967	6.131	-180.33	13.031	2.732	30.357	-849.46	1095.8	42.032	776.4	1179.5	39.42	51.03	0	0	6.3983	6.2663	-24.466	-11.978	0.44668	-0.74472	29.913	10.085	6.845	5.5216	5.4467	-1.8931	1628
9.82	983	60	NaN	0.82386	26.858	6.0423	-180.37	13.033	2.7348	30.507	-849.2	1095.8	41.873	776.41	1179.5	37.662	48.056	0	0	6.3728	6.2403	-24.462	-11.974	0.42326	-0.76798	29.805	10.086	6.7961	5.4723	5.343	-1.8879	1627.8
9.83	984	60	NaN	0.77656	26.742	6.0326	-180.38	13.056	2.7139	30.375	-848.91	1095.9	41.668	776.34	1179.5	41.198	42.051	0	0	6.3129	6.179	-24.459	-11.971	0.37846	-0.77924	29.687	10.11	6.6913	5.3997	5.2281	-1.8607	1627.4
9.84	985	60	NaN	0.73368	26.609	5.9852	-180.4	13.061	2.717	30.375	-848.61	1095.9	41.543	776.29	1179.5	40.006	37.737	0	0	6.2259	6.09	-24.457	-11.969	0.33991	-0.7893	29.553	10.116	6.5658	5.3007	5.0963	-1.8531	1627.1
9.85	986	60	NaN	0.67057	26.387	5.8826	-180.41	13.043	2.7204	30.528	-848.26	1095.9	41.389	776.26	1179.4	37.199	37.952	0	0	6.1395	6.0017	-24.456	-11.968	0.28751	-0.79433	29.332	10.097	6.427	5.2074	4.8761	-1.8707	1626.7
9.86	987	60	NaN	0.54415	25.982	5.7582	-180.42	13.013	2.6665	30.652	-847.82	1095.8	40.987	776.17	1179.4	40.746	37.533	0	0	6.052	5.9122	-24.455	-11.967	0.17955	-0.78462	28.928	10.067	6.2315	5.1276	4.4736	-1.9004	1626.2
9.87	988	60	NaN	0.45365	25.743	5.6805	-180.44	12.969	2.6526	30.711	-847.67	1095.7	40.855	776.19	1179.4	40.125	37.375	0	0	5.9508	5.8087	-24.454	-11.966	0.09575	-0.80063	28.69	10.021	6.0465	5.0081	4.2364	-1.945	1626
9.88	989	60	NaN	0.39573	25.517	5.6323	-180.44	12.95	2.599	30.7	-847.48	1095.7	40.604	776.13	1179.3	38.195	38.261	0	0	5.8474	5.7031	-24.454	-11.966	0.046223	-0.7925	28.465	10.002	5.8936	4.9106	4.0116	-1.9633	1625.8
9.89	990	60	NaN	0.33001	25.269	5.6013	-180.44	12.936	2.5506	30.626	-847.2	1095.7	40.368	776.05	1179.3	38.214	37.643	0	0	5.7421	5.5954	-24.453	-11.965	-0.01383	-0.78462	28.216	9.9894	5.7283	4.8108	3.7623	-1.9758	1625.4
9.9	991	60	NaN	0.25789	25.025	5.5784	-180.43	12.919	2.5203	30.533	-846.87	1095.8	40.182	775.97	1179.2	38.87	37.219	0	0	5.5613	5.4105	-24.452	-11.964	-0.082768	-0.77476	27.969	9.9751	5.4785	4.6358	3.5169	-1.9889	1625
9.91	992	60	NaN	0.21798	24.868	5.5559	-180.4	12.906	2.4949	30.502	-846.61	1095.8	40.006	775.93	1179.2	39.684	38.533	0	0	5.4496	5.2964	-24.451	-11.963	-0.1176	-0.73688	27.812	9.9621	5.332	4.5595	3.3607	-2.0014	1624.7
9.92	993	60	NaN	0.1642	24.753	5.6131	-180.38	12.875	2.5466	30.181	-846.34	1095.8	40.065	775.95	1179.1	39.664	38.356	0	0	5.4207	5.2668	-24.452	-11.964	-0.18488	-0.73209	27.693	9.9347	5.2359	4.5347	3.2411	-2.0294	1624.5
9.93	994	60	NaN	0.11853	24.523	5.7098	-180.35	12.882	2.5236	29.668	-846.29	1095.9	39.876	775.88	1179.1	41.185	39.571	0	0	5.3945	5.24	-24.451	-11.964	-0.24202	-0.70678	27.461	9.9445	5.1524	4.5332	3.0094	-2.0191	1624.3
9.94	995	60	NaN	0.098103	24.328	5.7286	-180.31	12.884	2.5245	29.437	-846.23	1095.9	39.762	775.84	1179.1	39.078	38.526	0	0	5.3685	5.2134	-24.451	-11.963	-0.26657	-0.67773	27.265	9.9475	5.1019	4.5357	2.8137	-2.0155	1624.2
9.95	996	60	NaN	0.10099	24.229	5.6666	-180.29	12.861	2.5827	29.535	-846.06	1095.8	39.834	775.87	1179	37.824	41.095	0	0	5.3715	5.2165	-24.452	-11.964	-0.26284	-0.6546	27.165	9.9254	5.1086	4.5619	2.7133	-2.0387	1624.1
9.96	997	60	NaN	0.096124	24.159	5.7015	-180.26	12.832	2.6307	29.339	-845.91	1095.9	39.883	775.9	1179	37.105	38.892	0	0	5.3212	5.1651	-24.453	-11.965	-0.27638	-0.63615	27.093	9.8988	5.0448	4.5289	2.6402	-2.0659	1624
9.97	998	60	NaN	0.097292	24.109	5.706	-180.21	12.814	2.6777	29.189	-845.64	1096	39.846	775.9	1179	37.617	39.156	0	0	5.2021	5.0433	-24.452	-11.964	-0.27927	-0.59141	27.039	9.8837	4.9228	4.4519	2.5871	-2.0807	1623.7
9.98	999	60	NaN	0.099011	24.078	5.7409	-180.18	12.801	2.7242	28.973	-845.45	1096	39.85	775.88	1178.9	39.935	37.548	0	0	5.1957	5.0368	-24.452	-11.964	-0.28536	-0.56687	27.004	9.8745	4.9103	4.4699	2.5522	-2.0897	1623.5
9.99	1000	60	NaN	0.10601	24.056	5.7748	-180.15	12.805	2.7378	28.783	-845.32	1096.1	39.786	775.82	1178.9	39.953	38.627	0	0	5.1967	5.0378	-24.452	-11.964	-0.28285	-0.53648	26.98	9.8812	4.9139	4.5013	2.5288	-2.0824	1623.3
10	1001	60	NaN	0.12399	24.037	5.772	-180.1	12.821	2.7143	28.723	-845.19	1096.1	39.615	775.74	1178.9	40.573	39.456	0	0	5.1858	5.0267	-24.45	-11.962	-0.261	-0.48106	26.96	9.898	4.9248	4.5456	2.5101	-2.0643	1623.1
10.01	1002	60	NaN	0.16213	24.014	5.6916	-180.03	12.796	2.7266	28.928	-845.08	1096.1	39.514	775.79	1178.9	39.55	36.535	0	0	5.0535	4.8914	-24.45	-11.962	-0.21207	-0.40781	26.937	9.8735	4.8415	4.4836	2.4871	-2.0887	1623
10.02	1003	60	NaN	0.20209	23.986	5.6676	-180.02	12.741	2.8546	28.945	-845	1096.2	39.803	775.81	1178.8	40.492	38.963	0	0	4.8914	4.7257	-24.45	-11.962	-0.18174	-0.40753	26.905	9.8223	4.7097	4.3181	2.4547	-2.14	1623
10.03	1004	60	NaN	0.24283	23.973	5.6507	-180.01	12.723	2.8794	28.958	-844.92	1096.2	39.823	775.79	1178.8	38.878	39.53	0	0	4.8142	4.6468	-24.451	-11.963	-0.14128	-0.39737	26.889	9.8071	4.673	4.2494	2.4384	-2.1556	1622.9
10.04	1005	60	NaN	0.27285	23.971	5.6713	-180	12.745	2.8172	28.853	-844.88	1096.3	39.609	775.7	1178.8	39.626	41.282	0	0	4.7266	4.5572	-24.451	-11.963	-0.1074	-0.38003	26.886	9.8297	4.6192	4.1772	2.4352	-2.1333	1622.7
10.05	1006	60	NaN	0.28678	23.975	5.7384	-179.99	12.78	2.7446	28.593	-844.88	1096.4	39.375	775.57	1178.8	40.745	41.091	0	0	4.5927	4.4202	-24.451	-11.963	-0.094422	-0.37065	26.888	9.8661	4.4983	4.0496	2.4376	-2.0968	1622.6
10.06	1007	60	NaN	0.31368	23.979	5.7102	-180	12.725	2.8609	28.678	-844.88	1096.4	39.714	775.65	1178.8	39.318	40.137	0	0	4.5328	4.359	-24.451	-11.963	-0.076506	-0.38722	26.891	9.8137	4.4563	3.9718	2.4398	-2.1494	1622.7
10.07	1008	60	NaN	0.32482	23.979	5.716	-179.98	12.743	2.8083	28.658	-844.92	1096.4	39.533	775.54	1178.8	39.898	40.713	0	0	4.4729	4.2978	-24.451	-11.963	-0.059662	-0.3657	26.892	9.8305	4.4132	3.9321	2.4407	-2.1328	1622.6
10.08	1009	60	NaN	0.34628	23.992	5.7085	-179.97	12.713	2.8279	28.678	-845.01	1096.4	39.602	775.44	1178.8	40.046	40.562	0	0	4.3499	4.172	-24.451	-11.963	-0.039981	-0.36104	26.903	9.801	4.3099	3.8109	2.4519	-2.1623	1622.6
10.09	1010	60	NaN	0.36843	24.007	5.7044	-179.97	12.657	2.882	28.69	-845.12	1096.5	39.794	775.37	1178.8	38.572	40.961	0	0	4.3148	4.1361	-24.451	-11.963	-0.024187	-0.3675	26.916	9.7481	4.2906	3.7686	2.4645	-2.2154	1622.6
10.1	1011	60	NaN	0.3756	24.012	5.7264	-179.97	12.632	2.8727	28.631	-845.22	1096.5	39.789	775.31	1178.8	39.156	40.2	0	0	4.3177	4.1391	-24.452	-11.964	-0.01889	-0.36476	26.918	9.7253	4.2988	3.7743	2.4668	-2.2384	1622.7
10.11	1012	60	NaN	0.3859	24.012	5.6907	-179.96	12.622	2.84	28.753	-845.33	1096.5	39.739	775.23	1178.8	39.693	40.383	0	0	4.3872	4.2101	-24.451	-11.963	-0.0025138	-0.35016	26.918	9.7161	4.3846	3.86	2.4674	-2.2467	1622.7
10.12	1013	60	NaN	0.40488	24.009	5.6408	-179.96	12.604	2.8179	28.93	-845.48	1096.6	39.768	775.12	1178.8	40.62	37.934	0	0	4.4564	4.2809	-24.45	-11.962	0.021732	-0.34497	26.914	9.6991	4.4781	3.9359	2.4641	-2.263	1622.7
10.13	1014	60	NaN	0.41731	24.008	5.6204	-179.96	12.581	2.815	29.011	-845.63	1096.6	39.855	775.05	1178.8	59.867	39.334	0	0	4.4491	4.2735	-24.451	-11.963	0.03396	-0.34459	26.911	9.6783	4.4831	3.9289	2.4598	-2.2846	1622.8
10.14	1015	60	NaN	0.42398	24.008	5.631	-179.96	12.558	2.8158	28.991	-845.76	1096.6	39.94	775.01	1178.7	57.899	39.01	0	0	4.4738	4.2986	-24.45	-11.962	0.036926	-0.34277	26.908	9.6577	4.5107	3.9559	2.4586	-2.3041	1622.9
10.15	1016	60	NaN	0.43292	24.007	5.6535	-179.94	12.54	2.7939	28.939	-845.9	1096.6	39.947	774.95	1178.7	58.838	36.832	0	0	4.5239	4.3499	-24.449	-11.961	0.043799	-0.33222	26.906	9.6411	4.5677	4.0177	2.4575	-2.3198	1623
10.16	1017	60	NaN	0.44429	24.008	5.6655	-179.92	12.503	2.7771	28.928	-846.12	1096.7	40.027	774.86	1178.7	53.861	39.419	0	0	4.6396	4.4682	-24.454	-11.966	0.051989	-0.31621	26.903	9.6072	4.6916	4.152	2.449	-2.3593	1623.1
10.17	1018	60	NaN	0.4521	24.016	5.6623	-179.92	12.476	2.7375	28.973	-846.27	1096.7	40.012	774.79	1178.7	57.911	38.117	0	0	4.7915	4.6235	-24.46	-11.972	0.061958	-0.30936	26.911	9.5822	4.8534	4.3141	2.4503	-2.3901	1623.2
10.18	1019	60	NaN	0.47057	24.031	5.6604	-179.91	12.432	2.7176	29.042	-846.42	1096.7	40.042	774.75	1178.6	67.959	41.64	1	0	4.9683	4.8043	-24.466	-11.978	0.081776	-0.2991	26.923	9.5396	5.0501	4.5052	2.4566	-2.4384	1623.3
10.19	1020	60	NaN	0.49348	24.043	5.6673	-179.9	12.381	2.7176	29.089	-846.59	1096.8	40.113	774.73	1178.6	66.617	41.357	1	0	5.1451	4.985	-24.472	-11.984	0.1039	-0.28614	26.932	9.4923	5.249	4.6989	2.4601	-2.4915	1623.4
10.2	1021	60	NaN	0.49742	24.038	5.6842	-179.89	12.374	2.704	29.056	-846.7	1096.8	40.1	774.7	1178.6	62.922	42.069	1	0	5.3219	5.1658	-24.478	-11.99	0.10719	-0.28191	26.927	9.486	5.4291	4.8839	2.449	-2.5037	1623.5
10.21	1022	60	NaN	0.5338	24.052	5.7197	-179.9	12.32	2.6929	29.082	-846.95	1096.8	40.177	774.67	1178.5	60.408	41.734	1	0	5.4987	5.3465	-24.483	-11.995	0.14181	-0.29579	26.936	9.436	5.6405	5.0507	2.4525	-2.5595	1623.7
10.22	1023	60	NaN	0.55796	24.052	5.7524	-179.92	12.285	2.7353	29.081	-847.14	1096.9	40.355	774.68	1178.5	58.518	41.097	1	0	5.5683	5.4177	-24.487	-11.999	0.15968	-0.31419	26.933	9.4036	5.728	5.1035	2.446	-2.5954	1623.9
10.23	1024	60	NaN	0.57537	24.045	5.7733	-179.92	12.271	2.7797	29.083	-847.26	1096.9	40.512	774.68	1178.5	59.038	38.769	1	0	5.5599	5.4091	-24.489	-12.001	0.17164	-0.32332	26.925	9.3911	5.7315	5.0858	2.4363	-2.6095	1624
10.24	1025	60	NaN	0.59189	24.036	5.7884	-179.91	12.274	2.7941	29.098	-847.35	1096.9	40.579	774.68	1178.5	58.912	39.339	1	0	5.6323	5.4831	-24.488	-12	0.18636	-0.32037	26.916	9.3945	5.8186	5.1627	2.4286	-2.6052	1624.1
10.25	1026	60	NaN	0.61437	24.029	5.8268	-179.91	12.28	2.768	29.097	-847.53	1096.9	40.536	774.68	1178.5	58.587	38.826	1	0	5.7116	5.5642	-24.486	-11.998	0.21034	-0.31744	26.907	9.4013	5.922	5.2468	2.4209	-2.5972	1624.3
10.26	1027	60	NaN	0.63853	24	5.8503	-179.92	12.313	2.762	29.152	-847.7	1096.9	40.542	774.66	1178.5	59.893	37.217	1	0	5.7983	5.6529	-24.485	-11.997	0.23629	-0.32227	26.878	9.4348	6.0346	5.3306	2.3932	-2.5624	1624.4
10.27	1028	60	NaN	0.64908	23.967	5.8698	-179.92	12.342	2.7321	29.17	-847.85	1096.9	40.473	774.64	1178.5	59.531	38.417	1	0	5.8489	5.7046	-24.483	-11.995	0.24992	-0.32009	26.846	9.4633	6.0988	5.3845	2.3624	-2.5321	1624.6
10.28	1029	60	NaN	0.65748	23.937	5.8853	-179.92	12.365	2.7022	29.198	-847.99	1096.9	40.406	774.64	1178.5	61.632	39.298	1	0	5.8708	5.727	-24.481	-11.993	0.26173	-0.31921	26.816	9.4854	6.1325	5.4078	2.3346	-2.5079	1624.7
10.29	1030	60	NaN	0.66905	23.912	5.9024	-179.93	12.374	2.6985	29.25	-848.1	1096.9	40.415	774.64	1178.6	63.066	40.538	1	0	5.9069	5.7639	-24.48	-11.992	0.27485	-0.32579	26.792	9.4945	6.1818	5.4381	2.3121	-2.4971	1624.8
10.3	1031	60	NaN	0.67073	23.893	5.9428	-179.94	12.342	2.7506	29.232	-848.17	1096.9	40.561	774.7	1178.5	63.829	40.727	1	0	5.9076	5.7646	-24.478	-11.99	0.27076	-0.33917	26.772	9.464	6.1784	5.4255	2.2944	-2.5256	1625
10.31	1032	60	NaN	0.66725	23.897	5.9261	-179.95	12.328	2.7789	29.351	-848.15	1096.9	40.634	774.71	1178.5	64.971	40.227	1	0	5.8678	5.724	-24.475	-11.987	0.2689	-0.34851	26.776	9.449	6.1367	5.3754	2.3004	-2.5382	1625
10.32	1033	60	NaN	0.66403	23.895	5.9424	-179.95	12.318	2.755	29.36	-848.14	1096.9	40.553	774.71	1178.6	66.405	41.605	1	0	5.9281	5.7855	-24.473	-11.985	0.26887	-0.34781	26.774	9.4391	6.1969	5.4377	2.3014	-2.5455	1624.9
10.33	1034	60	NaN	0.66163	23.89	5.9626	-179.96	12.292	2.741	29.364	-848.13	1097	40.495	774.73	1178.5	67.57	42.059	1	0	5.9937	5.8526	-24.47	-11.982	0.26868	-0.35324	26.768	9.4142	6.2624	5.4994	2.2973	-2.5681	1624.9
10.34	1035	60	NaN	0.65979	23.882	5.9572	-179.98	12.245	2.7794	29.455	-848.11	1096.9	40.581	774.78	1178.5	68.041	44.113	1	0	6.0545	5.9148	-24.468	-11.98	0.267	-0.37408	26.759	9.3682	6.3215	5.5408	2.2907	-2.6122	1625
10.35	1036	60	NaN	0.65744	23.87	5.9593	-179.99	12.235	2.7813	29.484	-848.09	1096.9	40.56	774.8	1178.5	68.704	46.428	1	0	6.0508	5.9111	-24.466	-11.978	0.26642	-0.37904	26.747	9.358	6.3172	5.532	2.281	-2.6199	1625
10.36	1037	60	NaN	0.63945	23.859	5.9541	-179.99	12.248	2.7699	29.533	-848.04	1096.9	40.462	774.74	1178.5	67.316	45.061	1	0	5.9677	5.826	-24.463	-11.975	0.25358	-0.37687	26.736	9.3711	6.2213	5.4492	2.2736	-2.6036	1624.9
10.37	1038	60	NaN	0.6291	23.852	5.9588	-179.98	12.25	2.767	29.553	-847.97	1096.9	40.386	774.71	1178.5	61.985	41.715	1	0	6.0577	5.9181	-24.46	-11.972	0.2466	-0.36489	26.728	9.3735	6.3043	5.5532	2.2685	-2.5982	1624.8
10.38	1039	60	NaN	0.61912	23.834	5.9696	-179.97	12.244	2.7908	29.553	-847.89	1096.9	40.39	774.7	1178.5	55.29	40.245	1	0	6.0973	5.9585	-24.458	-11.97	0.23646	-0.35288	26.71	9.368	6.3337	5.6057	2.2526	-2.6016	1624.7
10.39	1040	60	NaN	0.59792	23.795	5.9774	-179.96	12.238	2.8454	29.557	-847.81	1097	40.488	774.68	1178.4	53.013	38.498	1	0	6.0142	5.8736	-24.457	-11.969	0.21193	-0.34986	26.67	9.3635	6.2261	5.5237	2.2134	-2.6051	1624.6
10.4	1041	60	NaN	0.57955	23.755	5.9731	-179.95	12.221	2.8306	29.564	-847.75	1096.9	40.393	774.69	1178.4	55.023	39.319	1	0	6.043	5.903	-24.455	-11.967	0.19712	-0.33003	26.63	9.3458	6.2401	5.573	2.1748	-2.6213	1624.5
10.41	1042	60	NaN	0.57734	23.695	5.9485	-179.93	12.218	2.8202	29.656	-847.72	1096.9	40.309	774.67	1178.4	59.508	38.229	1	0	6.095	5.9562	-24.454	-11.966	0.20116	-0.30433	26.571	9.3424	6.2962	5.6519	2.1177	-2.6234	1624.5
10.42	1043	60	NaN	0.56187	23.618	5.9503	-179.92	12.202	2.8127	29.643	-847.68	1096.9	40.232	774.64	1178.4	65.846	41.395	1	0	6.1412	6.0034	-24.453	-11.965	0.1879	-0.29219	26.494	9.3265	6.3291	5.7112	2.0407	-2.6387	1624.4
10.43	1044	60	NaN	0.53348	23.531	5.9728	-179.91	12.163	2.8293	29.541	-847.62	1096.9	40.222	774.63	1178.4	68.232	43.229	1	0	6.1428	6.0051	-24.453	-11.965	0.15624	-0.28978	26.405	9.2892	6.299	5.7153	1.9524	-2.6755	1624.3
10.44	1045	60	NaN	0.5058	23.446	5.9882	-179.9	12.105	2.893	29.459	-847.54	1096.9	40.339	774.66	1178.3	68.264	42.45	1	0	6.0561	5.9165	-24.452	-11.964	0.12152	-0.28327	26.319	9.2319	6.1776	5.6332	1.867	-2.7321	1624.3
10.45	1046	60	NaN	0.49929	23.393	5.981	-179.89	12.089	2.853	29.469	-847.46	1096.9	40.171	774.64	1178.3	67.302	40.959	1	0	6.0521	5.9124	-24.451	-11.963	0.12127	-0.26951	26.266	9.2168	6.1734	5.6429	1.8144	-2.7464	1624.2
10.46	1047	60	NaN	0.48923	23.326	5.9923	-179.88	12.051	2.9024	29.431	-847.34	1096.9	40.232	774.65	1178.3	66.429	42.403	1	0	6.0541	5.9144	-24.45	-11.962	0.10772	-0.25977	26.198	9.1787	6.1618	5.6546	1.7477	-2.7834	1624.1
10.47	1048	60	NaN	0.4812	23.269	5.999	-179.87	12.02	2.9482	29.41	-847.23	1096.9	40.292	774.65	1178.3	66.598	41.571	1	0	6.0069	5.8661	-24.448	-11.96	0.096754	-0.25477	26.14	9.1487	6.1036	5.6113	1.6923	-2.8115	1624
10.48	1049	60	NaN	0.47645	23.225	6.0032	-179.87	12.013	2.936	29.394	-847.16	1096.9	40.2	774.63	1178.3	67.274	40.01	1	0	5.9469	5.8048	-24.447	-11.959	0.0947	-0.24755	26.096	9.1419	6.0416	5.5573	1.6488	-2.8174	1623.9
10.49	1050	60	NaN	0.4732	23.178	6.0252	-179.85	12.036	2.8333	29.321	-847.1	1096.9	39.837	774.58	1178.3	68.8	43.263	1	0	5.8898	5.7464	-24.447	-11.959	0.10165	-0.22488	26.051	9.163	5.9915	5.5216	1.6042	-2.7962	1623.8
10.5	1051	60	NaN	0.47022	23.137	6.0245	-179.85	12.038	2.8573	29.317	-847	1096.9	39.854	774.56	1178.3	68.743	42.382	1	0	5.8725	5.7287	-24.448	-11.961	0.097921	-0.22192	26.011	9.1645	5.9704	5.5068	1.5626	-2.796	1623.6
10.51	1052	60	NaN	0.47377	23.081	6.0468	-179.85	12.055	2.8839	29.258	-846.9	1096.9	39.866	774.52	1178.3	68.128	42.94	1	0	5.8474	5.7031	-24.45	-11.962	0.098927	-0.22346	25.956	9.1806	5.9463	5.4796	1.5065	-2.781	1623.5
10.52	1053	60	NaN	0.47619	23.03	6.0565	-179.85	12.071	2.8817	29.233	-846.81	1096.9	39.803	774.5	1178.3	65.348	44.233	1	0	5.7969	5.6515	-24.45	-11.962	0.10268	-0.22442	25.906	9.1954	5.8996	5.427	1.456	-2.7663	1623.4
10.53	1054	60	NaN	0.47761	22.989	6.0477	-179.85	12.079	2.873	29.257	-846.76	1096.9	39.731	774.51	1178.3	59.751	39.982	1	0	5.7786	5.6327	-24.449	-11.961	0.10747	-0.22116	25.865	9.2023	5.886	5.4115	1.4158	-2.7591	1623.4
10.54	1055	60	NaN	0.48841	22.946	6.0523	-179.83	12.082	2.9544	29.244	-846.72	1096.8	39.902	774.55	1178.3	61.866	38.444	1	0	5.7701	5.624	-24.449	-11.961	0.11177	-0.21122	25.823	9.2059	5.8819	5.4128	1.3737	-2.7553	1623.4
10.55	1056	60	NaN	0.49725	22.903	6.0649	-179.83	12.111	2.9303	29.21	-846.67	1096.8	39.793	774.54	1178.3	61.316	39.721	1	0	5.7339	5.587	-24.449	-11.961	0.12326	-0.20674	25.78	9.2347	5.8571	5.3803	1.3305	-2.7267	1623.3
10.56	1057	60	NaN	0.5076	22.883	6.067	-179.84	12.137	2.9099	29.216	-846.62	1096.8	39.717	774.53	1178.3	62.021	39.703	1	0	5.6868	5.5388	-24.45	-11.962	0.13646	-0.20674	25.76	9.2598	5.8232	5.3321	1.3103	-2.7022	1623.2
10.57	1058	60	NaN	0.51562	22.874	6.0781	-179.84	12.162	2.8971	29.188	-846.56	1096.8	39.662	774.53	1178.3	61.596	40.404	1	0	5.6354	5.4863	-24.451	-11.963	0.14541	-0.20623	25.751	9.2843	5.7808	5.2801	1.3008	-2.6784	1623.2
10.58	1059	60	NaN	0.51939	22.868	6.1015	-179.83	12.186	2.8965	29.111	-846.5	1096.9	39.634	774.55	1178.3	62.545	40.786	1	0	5.6267	5.4775	-24.451	-11.963	0.14747	-0.20487	25.745	9.3082	5.7742	5.2726	1.2944	-2.6548	1623.1
10.59	1060	60	NaN	0.52141	22.87	6.1024	-179.84	12.197	2.9267	29.102	-846.45	1096.9	39.708	774.56	1178.3	62.88	40.407	1	0	5.6138	5.4642	-24.451	-11.963	0.14653	-0.21342	25.747	9.3198	5.7603	5.2508	1.2956	-2.6435	1623.1
10.6	1061	60	NaN	0.52532	22.864	6.0999	-179.85	12.222	2.9155	29.086	-846.43	1096.9	39.656	774.52	1178.4	63.405	41.199	1	0	5.5703	5.4198	-24.451	-11.963	0.15171	-0.2196	25.742	9.3448	5.7221	5.2002	1.2907	-2.6186	1623
10.61	1062	60	NaN	0.52435	22.85	6.0924	-179.85	12.245	2.9011	29.075	-846.44	1096.9	39.611	774.51	1178.4	63.729	40.009	1	0	5.5269	5.3754	-24.452	-11.964	0.15195	-0.22091	25.728	9.3667	5.6788	5.1544	1.2765	-2.5971	1623
10.62	1063	60	NaN	0.52027	22.829	6.0769	-179.85	12.272	2.9135	29.084	-846.46	1096.8	39.65	774.5	1178.4	65.295	41.255	1	0	5.4828	5.3303	-24.452	-11.964	0.14681	-0.22837	25.709	9.392	5.6296	5.1019	1.2564	-2.5725	1623
10.63	1064	60	NaN	0.51569	22.81	6.0541	-179.87	12.306	2.9443	29.116	-846.47	1096.8	39.737	774.47	1178.4	67.442	43.587	1	0	5.425	5.2712	-24.454	-11.966	0.14028	-0.24541	25.691	9.4251	5.5653	5.0258	1.237	-2.5413	1623
10.64	1065	60	NaN	0.51263	22.817	6.0409	-179.88	12.336	2.8368	29.135	-846.43	1096.8	39.419	774.44	1178.4	67.004	39.55	1	0	5.3637	5.2085	-24.457	-11.969	0.14914	-0.24039	25.699	9.4539	5.5128	4.9681	1.2419	-2.5151	1623
10.65	1066	60	NaN	0.49829	22.813	6.0578	-179.89	12.349	2.8631	29.041	-846.41	1096.9	39.488	774.41	1178.4	67.696	43.077	1	0	5.2986	5.142	-24.46	-11.972	0.12897	-0.26367	25.694	9.4675	5.4276	4.8783	1.2335	-2.5048	1622.9
10.66	1067	60	NaN	0.48435	22.806	6.0727	-179.91	12.356	2.8779	28.976	-846.4	1096.9	39.532	774.4	1178.4	68.142	42.037	1	0	5.3146	5.1583	-24.463	-11.975	0.1112	-0.28125	25.686	9.4752	5.4258	4.8771	1.2229	-2.5	1622.9
10.67	1068	60	NaN	0.47448	22.795	6.0845	-179.91	12.358	2.869	28.956	-846.4	1096.9	39.51	774.4	1178.4	68.67	41.083	1	0	5.3369	5.1812	-24.466	-11.978	0.10142	-0.28466	25.676	9.4774	5.4383	4.8965	1.2094	-2.5007	1622.9
10.68	1069	60	NaN	0.46916	22.781	6.0979	-179.9	12.351	2.8579	28.959	-846.4	1096.9	39.477	774.4	1178.4	68.697	41.256	1	0	5.4437	5.2903	-24.472	-11.984	0.097381	-0.27643	25.66	9.4717	5.5411	5.0139	1.1884	-2.5121	1622.9
10.69	1070	60	NaN	0.45824	22.763	6.114	-179.92	12.323	2.9019	28.916	-846.42	1096.9	39.619	774.44	1178.3	68.937	41.005	1	0	5.5504	5.3995	-24.477	-11.989	0.079931	-0.29825	25.641	9.4453	5.6304	5.1012	1.1632	-2.5442	1622.9
10.7	1071	60	NaN	0.44634	22.762	6.113	-179.93	12.33	2.8993	28.909	-846.39	1096.9	39.641	774.42	1178.3	68.911	40.361	1	0	5.6572	5.5086	-24.483	-11.995	0.066984	-0.31021	25.638	9.454	5.7242	5.1984	1.1548	-2.5412	1622.9
10.71	1072	60	NaN	0.43528	22.772	6.1103	-179.95	12.338	2.8828	28.905	-846.34	1096.9	39.635	774.38	1178.3	68.693	42.088	1	0	5.7639	5.6177	-24.489	-12.001	0.055933	-0.32735	25.646	9.4637	5.8199	5.2904	1.1573	-2.5372	1622.8
10.72	1073	60	NaN	0.42317	22.786	6.1143	-179.96	12.334	2.8738	28.874	-846.29	1096.9	39.65	774.37	1178.3	69.033	42.337	1	0	5.8707	5.7269	-24.495	-12.007	0.042198	-0.33888	25.66	9.4608	5.9129	5.388	1.1654	-2.5458	1622.7
10.73	1074	60	NaN	0.40793	22.802	6.1275	-179.94	12.313	2.8857	28.802	-846.24	1096.9	39.709	774.41	1178.2	68.948	42.417	1	0	5.9774	5.836	-24.5	-12.012	0.022359	-0.32814	25.674	9.4411	5.9998	5.5079	1.1735	-2.5711	1622.7
10.74	1075	60	NaN	0.40905	22.817	6.0923	-179.97	12.318	2.848	28.897	-846.18	1096.9	39.648	774.37	1178.2	69.414	42.665	1	0	6.0842	5.9452	-24.506	-12.018	0.028931	-0.35009	25.689	9.4455	6.1131	5.5951	1.1829	-2.5725	1622.6
10.75	1076	60	NaN	0.39915	22.819	6.0894	-179.98	12.316	2.851	28.878	-846.17	1096.9	39.676	774.37	1178.3	70.241	42.801	1	0	6.1909	6.0543	-24.512	-12.024	0.017355	-0.36134	25.691	9.444	6.2083	5.693	1.1793	-2.5797	1622.6
10.76	1077	60	NaN	0.39689	22.813	6.0855	-179.97	12.312	2.825	28.848	-846.15	1096.9	39.605	774.37	1178.3	69.148	41.101	1	0	6.1246	5.9864	-24.515	-12.027	0.016583	-0.35309	25.685	9.4396	6.1411	5.6333	1.1704	-2.5871	1622.6
10.77	1078	60	NaN	0.40337	22.803	6.0744	-179.97	12.306	2.7901	28.837	-846.11	1096.9	39.512	774.38	1178.3	67.99	43.382	1	0	6.0426	5.9026	-24.517	-12.03	0.025938	-0.34723	25.675	9.4329	6.0685	5.5554	1.158	-2.5966	1622.6
10.78	1079	60	NaN	0.40822	22.794	6.0671	-180	12.297	2.8269	28.827	-846.08	1096.9	39.654	774.4	1178.2	68.091	42.591	1	0	5.9607	5.8189	-24.52	-12.032	0.025375	-0.38717	25.667	9.4236	5.986	5.4317	1.147	-2.6087	1622.6
10.79	1080	60	NaN	0.41336	22.787	6.0866	-179.98	12.328	2.8874	28.732	-846.04	1096.9	39.784	774.38	1178.2	67.989	39.717	1	0	5.8787	5.7351	-24.523	-12.035	0.022585	-0.37243	25.659	9.4558	5.9013	5.3626	1.136	-2.5794	1622.5
10.8	1081	60	NaN	0.40757	22.76	6.1138	-179.98	12.384	2.8477	28.601	-846.03	1096.9	39.639	774.32	1178.3	67.722	42.283	1	0	5.779	5.6331	-24.526	-12.038	0.01728	-0.36911	25.634	9.5103	5.7962	5.264	1.1072	-2.5282	1622.4
10.81	1082	60	NaN	0.40993	22.732	6.131	-179.99	12.434	2.8092	28.518	-846.02	1096.9	39.515	774.27	1178.3	67.31	38.952	1	0	5.6347	5.4856	-24.531	-12.043	0.021064	-0.37619	25.607	9.5587	5.6557	5.1094	1.0758	-2.4842	1622.4
10.82	1083	60	NaN	0.41964	22.708	6.1322	-180	12.464	2.8001	28.506	-846.01	1096.9	39.486	774.25	1178.3	67.39	41.015	1	0	5.5819	5.4316	-24.534	-12.046	0.031347	-0.38463	25.584	9.5882	5.6133	5.047	1.0508	-2.4574	1622.3
10.83	1084	60	NaN	0.41236	22.686	6.1237	-179.99	12.479	2.767	28.526	-846.04	1096.9	39.384	774.21	1178.3	67.759	39.053	1	0	5.5617	5.411	-24.536	-12.048	0.028415	-0.37428	25.562	9.6019	5.5901	5.0367	1.0268	-2.4458	1622.3
10.84	1085	60	NaN	0.40915	22.612	6.1327	-180.01	12.49	2.7628	28.468	-846.1	1096.9	39.385	774.21	1178.3	67.821	39.091	1	0	5.52	5.3684	-24.54	-12.052	0.023147	-0.39159	25.489	9.6131	5.5432	4.9768	0.94916	-2.4386	1622.4
10.85	1086	60	NaN	0.41148	22.575	6.1104	-180.04	12.481	2.7978	28.515	-846.1	1096.9	39.516	774.23	1178.3	65.955	41.222	1	0	5.4598	5.3068	-24.544	-12.056	0.022473	-0.42472	25.452	9.6036	5.4823	4.8821	0.90841	-2.4522	1622.4
10.86	1087	60	NaN	0.40837	22.556	6.1002	-180.05	12.461	2.8303	28.531	-846.09	1096.9	39.62	774.24	1178.3	59.388	37.982	1	0	5.3618	5.2066	-24.546	-12.058	0.016243	-0.4393	25.432	9.5847	5.3781	4.7673	0.88575	-2.4736	1622.4
10.87	1088	60	NaN	0.39433	22.539	6.126	-180.03	12.437	2.8439	28.441	-846.11	1096.9	39.648	774.25	1178.3	55.228	37.527	1	0	5.2928	5.136	-24.549	-12.062	-0.0019406	-0.43106	25.414	9.5617	5.2909	4.705	0.86477	-2.4998	1622.4
10.88	1089	60	NaN	0.37415	22.531	6.1714	-180.05	12.399	2.8741	28.298	-846.12	1096.9	39.778	774.28	1178.2	54.592	38.156	1	0	5.2255	5.0672	-24.553	-12.065	-0.03177	-0.45732	25.404	9.5264	5.1937	4.6099	0.85107	-2.5388	1622.5
10.89	1090	60	NaN	0.36714	22.544	6.1651	-180.05	12.402	2.8735	28.327	-846.09	1096.9	39.788	774.27	1178.2	57.122	37.109	1	0	5.1132	4.9524	-24.558	-12.07	-0.038117	-0.45424	25.416	9.5293	5.0751	4.4982	0.85863	-2.5403	1622.4
10.9	1091	60	NaN	0.35393	22.55	6.172	-180.05	12.401	2.8365	28.314	-846.09	1097	39.704	774.24	1178.2	65.775	39.483	1	0	5.0061	4.8429	-24.559	-12.071	-0.048811	-0.45087	25.422	9.529	4.9573	4.392	0.86242	-2.5422	1622.4
10.91	1092	60	NaN	0.34041	22.557	6.1798	-180.05	12.39	2.8105	28.306	-846.08	1097	39.645	774.23	1178.2	70.992	42.749	1	0	4.902	4.7365	-24.559	-12.071	-0.060543	-0.45095	25.427	9.52	4.8415	4.2855	0.86812	-2.5512	1622.4
10.92	1093	60	NaN	0.33275	22.569	6.1757	-180.05	12.375	2.8195	28.348	-846.06	1097	39.67	774.25	1178.2	70.294	39.33	1	0	4.7673	4.5988	-24.561	-12.073	-0.067597	-0.45234	25.438	9.5064	4.6997	4.1464	0.87703	-2.5666	1622.4
10.93	1094	60	NaN	0.33039	22.571	6.1676	-180.04	12.383	2.7893	28.396	-846.06	1097	39.587	774.21	1178.2	69.683	40.103	1	0	4.6328	4.4613	-24.563	-12.076	-0.06534	-0.44045	25.439	9.5141	4.5675	4.0208	0.87583	-2.5614	1622.3
10.94	1095	60	NaN	0.31968	22.574	6.1605	-180.05	12.366	2.8178	28.44	-846.07	1097	39.659	774.22	1178.2	69.383	42.093	1	0	4.5715	4.3986	-24.565	-12.077	-0.077035	-0.44177	25.443	9.4971	4.4944	3.9568	0.87809	-2.5799	1622.4
10.95	1096	60	NaN	0.30308	22.587	6.168	-180.04	12.35	2.8431	28.418	-846.06	1097	39.724	774.24	1178.2	68.893	42.597	1	0	4.4371	4.2612	-24.567	-12.079	-0.096723	-0.44462	25.455	9.4827	4.3404	3.8166	0.88815	-2.5959	1622.4
10.96	1097	60	NaN	0.28891	22.6	6.1676	-180.04	12.346	2.8496	28.419	-846.04	1097.1	39.731	774.23	1178.2	68.801	41.69	1	0	4.264	4.0842	-24.568	-12.08	-0.11113	-0.44059	25.467	9.4786	4.1529	3.6436	0.89881	-2.6018	1622.3
10.97	1098	60	NaN	0.28254	22.605	6.1401	-180.04	12.353	2.8415	28.52	-846.04	1097	39.689	774.19	1178.2	68.53	41.377	1	0	4.2061	4.025	-24.57	-12.082	-0.11243	-0.43037	25.474	9.4841	4.0937	3.5947	0.90376	-2.5978	1622.3
10.98	1099	60	NaN	0.26189	22.62	6.1315	-180.07	12.341	2.8922	28.526	-846.02	1097	39.848	774.21	1178.2	68.276	41.864	1	0	4.1075	3.9242	-24.569	-12.081	-0.13846	-0.47089	25.489	9.4724	3.969	3.4533	0.92026	-2.6082	1622.3
10.99	1100	60	NaN	0.25133	22.639	6.1447	-180.05	12.347	2.8762	28.499	-846	1097	39.768	774.22	1178.2	67.799	40.717	1	0	3.9723	3.786	-24.565	-12.077	-0.14715	-0.44854	25.508	9.4786	3.8251	3.3374	0.94317	-2.598	1622.3
11	1101	60	NaN	0.23728	22.663	6.1397	-180.04	12.363	2.8433	28.52	-845.97	1097	39.654	774.21	1178.2	67.303	41.687	1	0	3.8371	3.6478	-24.561	-12.073	-0.15645	-0.42982	25.532	9.4942	3.6807	3.2179	0.97085	-2.5785	1622.2
11.01	1102	60	NaN	0.22347	22.69	6.1212	-180.04	12.385	2.8226	28.577	-845.93	1097	39.597	774.2	1178.3	66.933	40.11	1	0	3.7019	3.5096	-24.557	-12.069	-0.16626	-0.43129	25.559	9.5157	3.5357	3.0783	1.0026	-2.5531	1622.2
11.02	1103	60	NaN	0.21671	22.717	6.1109	-180.06	12.411	2.8363	28.615	-845.87	1097	39.65	774.2	1178.3	66.307	39.865	1	0	3.5668	3.3714	-24.553	-12.065	-0.17357	-0.45218	25.588	9.5404	3.3932	2.9192	1.0348	-2.5243	1622.2
11.03	1104	60	NaN	0.18168	22.713	6.1424	-180.08	12.43	2.8799	28.472	-845.88	1097	39.791	774.23	1178.3	65.562	41.659	1	0	3.4316	3.2332	-24.549	-12.061	-0.21862	-0.479	25.583	9.5601	3.213	2.7542	1.0339	-2.5007	1622.2
11.04	1105	60	NaN	0.16994	22.686	6.1351	-180.08	12.467	2.8505	28.489	-845.93	1097	39.727	774.21	1178.3	63.987	40.458	1	0	3.2964	3.095	-24.545	-12.057	-0.22747	-0.47926	25.557	9.5959	3.069	2.6157	1.0126	-2.4609	1622.2
11.05	1106	60	NaN	0.1654	22.655	6.1223	-180.09	12.489	2.821	28.521	-845.98	1097	39.673	774.21	1178.3	63.486	39.47	1	0	3.2633	3.0611	-24.538	-12.05	-0.22896	-0.48492	25.527	9.6164	3.0343	2.5761	0.98866	-2.4338	1622.3
11.06	1107	60	NaN	0.16618	22.625	6.108	-180.11	12.497	2.8127	28.549	-846.05	1097	39.683	774.24	1178.3	61.28	38.446	1	0	3.1869	2.983	-24.534	-12.046	-0.22752	-0.5	25.497	9.6248	2.9594	2.483	0.96327	-2.4212	1622.4
11.07	1108	60	NaN	0.17756	22.597	6.0807	-180.12	12.519	2.8179	28.626	-846.1	1097	39.718	774.24	1178.3	61.855	38.067	1	0	3.0454	2.8383	-24.533	-12.045	-0.21464	-0.5124	25.471	9.6451	2.8308	2.3259	0.93749	-2.4001	1622.4
11.08	1109	60	NaN	0.17436	22.579	6.0619	-180.13	12.539	2.7533	28.676	-846.13	1096.9	39.559	774.23	1178.3	55.996	41.395	1	0	2.9747	2.766	-24.532	-12.044	-0.21043	-0.516	25.454	9.6639	2.7643	2.25	0.92183	-2.3805	1622.4
11.09	1110	60	NaN	0.16601	22.582	6.0842	-180.13	12.565	2.7255	28.611	-846.14	1097	39.496	774.21	1178.3	54.206	38.776	1	0	2.9783	2.7697	-24.531	-12.043	-0.2189	-0.5161	25.457	9.6901	2.7594	2.2536	0.92543	-2.3533	1622.4
11.1	1111	60	NaN	0.16645	22.597	6.1194	-180.13	12.59	2.7332	28.528	-846.15	1097	39.53	774.2	1178.4	56.154	38.434	1	0	3.1459	2.941	-24.531	-12.043	-0.22258	-0.52237	25.471	9.7158	2.9233	2.4187	0.94025	-2.3269	1622.4
11.11	1112	60	NaN	0.17659	22.612	6.1471	-180.14	12.605	2.762	28.483	-846.17	1097	39.615	774.22	1178.4	42.632	38.285	1	0	3.2914	3.0898	-24.529	-12.041	-0.21703	-0.53571	25.486	9.7322	3.0744	2.5541	0.95672	-2.3086	1622.5
11.12	1113	60	NaN	0.1838	22.612	6.1518	-180.15	12.602	2.7814	28.494	-846.22	1097	39.656	774.28	1178.4	50.55	37.232	1	0	3.3888	3.1894	-24.525	-12.037	-0.21085	-0.5479	25.485	9.7287	3.178	2.6415	0.9594	-2.3087	1622.6
11.13	1114	60	NaN	0.21104	22.604	6.1079	-180.15	12.618	2.7568	28.687	-846.31	1097	39.521	774.24	1178.4	56.696	37.836	1	0	3.4338	3.2354	-24.524	-12.036	-0.172	-0.53231	25.479	9.7429	3.2618	2.7031	0.9552	-2.2927	1622.6
11.14	1115	60	NaN	0.22541	22.607	6.1053	-180.14	12.626	2.7307	28.739	-846.37	1097	39.399	774.23	1178.4	52.18	38.065	1	0	3.4178	3.2191	-24.519	-12.031	-0.15147	-0.51461	25.483	9.7494	3.2664	2.7045	0.96464	-2.2814	1622.7
11.15	1116	60	NaN	0.23235	22.618	6.1183	-180.14	12.616	2.7663	28.735	-846.4	1097	39.48	774.24	1178.4	51.644	38.917	1	0	3.2875	3.0858	-24.507	-12.019	-0.14751	-0.51716	25.493	9.7403	3.14	2.5686	0.98659	-2.2784	1622.7
11.16	1117	60	NaN	0.2388	22.637	6.1357	-180.15	12.594	2.8535	28.727	-846.41	1097	39.725	774.27	1178.4	42.57	36.988	1	0	3.2757	3.0738	-24.498	-12.01	-0.15	-0.5426	25.512	9.7196	3.1257	2.5312	1.0138	-2.2903	1622.8
11.17	1118	60	NaN	0.25351	22.687	6.1794	-180.17	12.586	2.8446	28.697	-846.43	1097	39.676	774.26	1178.4	38.973	35.785	1	0	3.4527	3.2547	-24.494	-12.007	-0.13463	-0.55904	25.561	9.7118	3.3181	2.6957	1.0667	-2.2948	1622.8
11.18	1119	60	NaN	0.27346	22.713	6.1907	-180.15	12.601	2.7905	28.759	-846.48	1097	39.444	774.23	1178.4	40.194	40.219	1	0	3.4415	3.2433	-24.491	-12.003	-0.1043	-0.52326	25.589	9.7247	3.3372	2.72	1.0984	-2.278	1622.8
11.19	1120	60	NaN	0.29281	22.739	6.1597	-180.14	12.6	2.7857	28.916	-846.53	1096.9	39.382	774.26	1178.4	40.332	39.85	1	0	3.4404	3.2421	-24.487	-11.999	-0.077159	-0.51042	25.617	9.7219	3.3632	2.7317	1.1302	-2.2769	1622.9
11.2	1121	60	NaN	0.30702	22.764	6.1178	-180.15	12.592	2.8199	29.083	-846.58	1096.8	39.457	774.29	1178.4	38.659	38.831	1	0	3.5486	3.3528	-24.483	-11.995	-0.059712	-0.51287	25.643	9.7122	3.4889	2.8399	1.1608	-2.2825	1622.9
11.21	1122	60	NaN	0.31083	22.789	6.0978	-180.15	12.589	2.8609	29.165	-846.62	1096.8	39.567	774.29	1178.3	41.15	36.484	1	0	3.5248	3.3285	-24.479	-11.991	-0.05685	-0.51714	25.669	9.7078	3.468	2.8113	1.19	-2.2836	1623
11.22	1123	60	NaN	0.29362	22.827	6.1308	-180.15	12.6	2.8319	29.051	-846.64	1096.8	39.474	774.29	1178.3	40.699	40.264	1	0	3.4738	3.2763	-24.476	-11.988	-0.07482	-0.51349	25.708	9.7193	3.3989	2.7628	1.2314	-2.269	1623
11.23	1124	60	NaN	0.28299	22.873	6.1388	-180.14	12.622	2.851	29.027	-846.63	1096.8	39.525	774.27	1178.3	39.359	39.007	1	0	3.4942	3.2971	-24.473	-11.985	-0.088107	-0.51318	25.755	9.7403	3.4061	2.7839	1.2818	-2.2447	1623
11.24	1125	60	NaN	0.25536	22.918	6.1379	-180.14	12.652	2.8647	28.997	-846.65	1096.7	39.565	774.27	1178.3	41.185	36.819	1	0	3.4746	3.2772	-24.466	-11.978	-0.11819	-0.51472	25.801	9.7689	3.3564	2.7624	1.3354	-2.209	1623
11.25	1126	60	NaN	0.22358	22.956	6.1142	-180.14	12.703	2.8528	29.01	-846.68	1096.6	39.537	774.25	1178.4	40.449	35.399	1	0	3.352	3.1518	-24.449	-11.961	-0.14851	-0.51244	25.842	9.8172	3.2035	2.6393	1.3927	-2.144	1623
11.26	1127	60	NaN	0.20126	22.985	6.0589	-180.14	12.78	2.8165	29.109	-846.7	1096.6	39.449	774.2	1178.4	39.097	36.406	1	0	2.996	2.7878	-24.43	-11.942	-0.16421	-0.50328	25.874	9.8905	2.8318	2.2846	1.4446	-2.0512	1623
11.27	1128	60	NaN	0.16774	23.018	6.015	-180.14	12.84	2.8462	29.17	-846.7	1096.5	39.569	774.22	1178.4	40.517	38.03	1	0	2.6516	2.4357	-24.413	-11.925	-0.19982	-0.50299	25.911	9.9479	2.4518	1.9327	1.4979	-1.9768	1623
11.28	1129	60	NaN	0.13744	23.05	6.017	-180.14	12.898	2.8402	29.119	-846.69	1096.5	39.561	774.22	1178.4	38.902	37.849	1	0	2.7237	2.5094	-24.411	-11.923	-0.23165	-0.50803	25.943	10.005	2.492	2.0013	1.5326	-1.9181	1623
11.29	1130	60	NaN	0.11501	23.087	6.0212	-180.15	12.976	2.8546	29.079	-846.65	1096.4	39.62	774.2	1178.4	39.951	36.791	1	0	2.7334	2.5193	-24.41	-11.922	-0.25762	-0.52694	25.981	10.082	2.4758	1.9924	1.571	-1.8399	1623
11.3	1131	60	NaN	0.0946	23.126	6.023	-180.18	13.11	2.8681	29.048	-846.59	1096.4	39.674	774.14	1178.4	39.384	37.823	1	0	2.7177	2.5032	-24.41	-11.922	-0.28104	-0.55203	26.02	10.216	2.4366	1.9512	1.6105	-1.7062	1622.8
11.31	1132	60	NaN	0.069081	23.158	6.0257	-180.2	13.323	2.8426	29.004	-846.54	1096.4	39.594	774	1178.4	38.917	38.964	1	0	2.7901	2.5773	-24.407	-11.919	-0.30532	-0.57193	26.054	10.428	2.4848	2.0054	1.6462	-1.4919	1622.6
11.32	1133	60	NaN	0.060958	23.173	5.9865	-180.23	13.451	2.8403	29.104	-846.51	1096.4	39.618	774.03	1178.4	41.304	38.48	1	0	2.8551	2.6437	-24.405	-11.917	-0.31077	-0.60201	26.071	10.552	2.5443	2.0417	1.6663	-1.3645	1622.7
11.33	1134	60	NaN	0.054595	23.183	5.9767	-180.24	13.6	2.8115	29.101	-846.48	1096.4	39.551	773.99	1178.5	38.72	35.826	1	0	2.884	2.6733	-24.401	-11.913	-0.31487	-0.61304	26.085	10.699	2.5691	2.0602	1.6839	-1.2139	1622.6
11.34	1135	60	NaN	0.04878	23.195	5.9695	-180.25	13.747	2.7827	29.088	-846.43	1096.3	39.486	773.98	1178.5	39.507	41.347	1	0	2.9151	2.7051	-24.396	-11.908	-0.31888	-0.62108	26.1	10.843	2.5962	2.084	1.7033	-1.0657	1622.5
11.35	1136	60	NaN	0.04037	23.213	5.9711	-180.25	13.878	2.7691	29.039	-846.35	1096.3	39.464	774.04	1178.6	38.932	36.593	1	0	2.9415	2.7321	-24.392	-11.904	-0.32825	-0.62141	26.12	10.97	2.6132	2.1106	1.7284	-0.93389	1622.5
11.36	1137	60	NaN	0.025513	23.239	6.0025	-180.22	13.979	2.7808	28.879	-846.26	1096.3	39.502	774.1	1178.7	38.41	49.916	1	0	2.8945	2.684	-24.384	-11.896	-0.35012	-0.59924	26.149	11.069	2.5444	2.0848	1.7653	-0.82683	1622.5
11.37	1138	60	NaN	0.023936	23.26	5.9655	-180.21	14	2.8128	28.954	-846.18	1096.3	39.615	774.19	1178.7	39.009	53.853	1	0	2.8223	2.6102	-24.378	-11.89	-0.35306	-0.58278	26.172	11.088	2.4693	2.0275	1.7937	-0.80196	1622.5
11.38	1139	60	NaN	0.018413	23.264	5.9581	-180.18	14.029	2.8177	28.944	-846.16	1096.3	39.634	774.16	1178.7	41.776	59.017	1	0	2.728	2.5138	-24.374	-11.887	-0.35958	-0.55755	26.176	11.117	2.3684	1.9562	1.8015	-0.76944	1622.5
11.39	1140	60	NaN	0.01814	23.268	5.937	-180.17	14.041	2.8311	28.951	-846.12	1096.3	39.703	774.19	1178.7	41.402	59.318	1	0	2.6986	2.4837	-24.372	-11.884	-0.36207	-0.54998	26.182	11.127	2.3365	1.9337	1.8101	-0.75646	1622.4
11.4	1141	60	NaN	0.022397	23.278	5.9044	-180.17	14.034	2.8322	28.969	-846.04	1096.3	39.764	774.26	1178.8	41.871	61.005	1	0	2.6683	2.4527	-24.369	-11.881	-0.35933	-0.5524	26.193	11.119	2.3089	1.9003	1.8241	-0.76255	1622.4
11.41	1142	60	NaN	0.020867	23.283	5.9054	-180.15	14.035	2.7439	28.89	-845.98	1096.3	39.553	774.24	1178.8	41.914	62.499	1	1	2.6178	2.4011	-24.369	-11.881	-0.35619	-0.52325	26.2	11.118	2.2616	1.8779	1.8307	-0.76337	1622.4
11.42	1143	60	NaN	0.021873	23.297	5.8866	-180.17	13.958	2.5391	28.893	-845.87	1096.3	39.012	774.31	1178.8	41.968	61.554	1	1	2.558	2.34	-24.371	-11.883	-0.33596	-0.52515	26.211	11.044	2.222	1.8148	1.8409	-0.83914	1622.3
11.43	1144	60	NaN	0.023953	23.297	5.8771	-180.2	13.913	2.6384	28.882	-845.81	1096.3	39.367	774.27	1178.8	41.338	60.154	1	1	2.4893	2.2698	-24.373	-11.886	-0.34685	-0.56636	26.213	10.997	2.1425	1.7034	1.8393	-0.88834	1622.2
11.44	1145	60	NaN	0.030316	23.284	5.8663	-180.21	13.847	2.7303	28.877	-845.77	1096.3	39.677	774.22	1178.8	39.873	60.016	1	1	2.5224	2.3036	-24.374	-11.886	-0.35164	-0.59674	26.202	10.93	2.1708	1.7069	1.8274	-0.95643	1622.1
11.45	1146	60	NaN	0.039673	23.263	5.8508	-180.22	13.739	2.6959	28.889	-845.75	1096.3	39.574	774.21	1178.8	39.673	60.152	1	1	2.5993	2.3822	-24.377	-11.889	-0.33824	-0.59365	26.181	10.821	2.261	1.7885	1.8048	-1.0681	1622.1
11.46	1147	60	NaN	0.042854	23.245	5.8388	-180.2	13.609	2.7441	28.91	-845.75	1096.3	39.659	774.28	1178.8	39.893	59.889	1	1	2.7293	2.5151	-24.381	-11.893	-0.3373	-0.57729	26.161	10.692	2.392	1.9378	1.7807	-1.2006	1622.2
11.47	1148	60	NaN	0.049706	23.227	5.8458	-180.19	13.49	2.8116	28.887	-845.75	1096.2	39.815	774.27	1178.8	41.099	59.363	1	1	2.78	2.5669	-24.384	-11.896	-0.33678	-0.58095	26.145	10.573	2.4432	1.986	1.7609	-1.3231	1622.2
11.48	1149	60	NaN	0.061344	23.216	5.8494	-180.21	13.335	2.8307	28.874	-845.71	1096.2	39.864	774.16	1178.8	40.784	57.911	1	1	2.8205	2.6084	-24.387	-11.899	-0.32739	-0.60061	26.134	10.417	2.4931	2.0078	1.7476	-1.4821	1622
11.49	1150	60	NaN	0.073487	23.208	5.8612	-180.22	13.173	2.8294	28.838	-845.66	1096.3	39.851	774.04	1178.8	38.94	55.902	1	1	2.9977	2.7896	-24.39	-11.902	-0.31609	-0.60936	26.126	10.254	2.6816	2.1802	1.7365	-1.6474	1621.8
11.5	1151	60	NaN	0.084155	23.197	5.8814	-180.21	13.017	2.8364	28.784	-845.64	1096.3	39.842	773.99	1178.8	40.242	55.24	1	1	3.1479	2.9431	-24.393	-11.905	-0.30702	-0.60018	26.116	10.099	2.8409	2.3429	1.7225	-1.8066	1621.8
11.51	1152	60	NaN	0.099097	23.178	5.8709	-180.24	12.812	2.8654	28.844	-845.65	1096.3	39.923	774.05	1178.8	39.189	50.578	1	1	3.2493	3.0468	-24.398	-11.91	-0.29281	-0.62745	26.096	9.8932	2.9565	2.4194	1.6989	-2.0164	1621.8
11.52	1153	60	NaN	0.11274	23.16	5.8736	-180.21	12.465	2.9297	28.852	-845.65	1096.3	40.074	774.12	1178.7	39.806	59.873	1	1	3.3972	3.1979	-24.402	-11.914	-0.28422	-0.60446	26.075	9.5498	3.1129	2.5935	1.6725	-2.3644	1621.9
11.53	1154	60	NaN	0.12361	23.144	5.8705	-180.2	12.168	2.9686	28.894	-845.65	1096.2	40.184	774.17	1178.7	41.363	65.308	1	1	3.5044	3.3076	-24.406	-11.918	-0.27572	-0.602	26.057	9.2552	3.2287	2.7056	1.6514	-2.6628	1622
11.54	1155	60	NaN	0.1327	23.138	5.8732	-180.2	11.929	2.9734	28.923	-845.65	1096.2	40.192	774.18	1178.7	42.957	68.015	1	1	3.5081	3.3113	-24.408	-11.92	-0.26588	-0.59957	26.051	9.0161	3.2422	2.7118	1.6429	-2.9036	1622
11.55	1156	60	NaN	0.14259	23.143	5.892	-180.18	11.689	2.9481	28.901	-845.63	1096.3	40.075	774.16	1178.7	43.291	66.34	1	1	3.5517	3.3559	-24.409	-11.921	-0.25267	-0.57162	26.056	8.7762	3.299	2.7843	1.6479	-3.1443	1621.9
11.56	1157	60	NaN	0.16251	23.148	5.9038	-180.15	11.203	2.9132	28.925	-845.59	1096.3	39.941	774.34	1178.7	41.432	64.591	1	1	3.6066	3.4121	-24.409	-11.921	-0.22713	-0.53756	26.06	8.2917	3.3795	2.8745	1.6507	-3.6295	1622.1
11.57	1158	60	NaN	0.16425	23.141	5.9168	-180.13	10.912	2.886	28.92	-845.61	1096.3	39.852	774.32	1178.6	40.954	64.126	1	1	3.5843	3.3892	-24.411	-11.923	-0.22241	-0.51776	26.052	8.0018	3.3618	2.8715	1.6408	-3.921	1622.1
11.58	1159	60	NaN	0.16819	23.134	5.9105	-180.13	10.617	2.8712	28.985	-845.63	1096.2	39.855	774.31	1178.5	41.412	62.626	1	1	3.5746	3.3794	-24.412	-11.924	-0.2163	-0.51204	26.042	7.7096	3.3583	2.8673	1.6292	-4.2148	1622.1
11.59	1160	60	NaN	0.17562	23.129	5.8954	-180.13	10.365	2.8564	29.088	-845.64	1096.2	39.87	774.3	1178.4	41.416	61.89	1	1	3.6253	3.4312	-24.414	-11.926	-0.20571	-0.51235	26.034	7.4605	3.4196	2.9188	1.6204	-4.4653	1622.1
11.6	1161	60	NaN	0.18274	23.128	5.8928	-180.13	10.253	2.8295	29.159	-845.65	1096.2	39.804	774.18	1178.4	40.288	57.16	1	0	3.6732	3.4801	-24.414	-11.926	-0.19377	-0.50979	26.031	7.3493	3.4794	2.9703	1.617	-4.5771	1621.9
11.61	1162	60	NaN	0.18788	23.132	5.9373	-180.14	10.2	2.8415	29.095	-845.64	1096.2	39.863	773.99	1178.3	40.346	51.139	1	0	3.6981	3.5056	-24.415	-11.927	-0.19306	-0.51931	26.033	7.2981	3.505	2.9863	1.6184	-4.6288	1621.7
11.62	1163	60	NaN	0.19447	23.141	5.959	-180.15	10.146	2.8351	29.105	-845.62	1096.3	39.872	773.86	1178.3	42.412	53.054	1	0	3.6441	3.4505	-24.416	-11.928	-0.18642	-0.53343	26.041	7.247	3.4577	2.917	1.6252	-4.6807	1621.6
11.63	1164	60	NaN	0.19803	23.146	5.9771	-180.17	10.093	2.8196	29.125	-845.61	1096.3	39.849	773.79	1178.3	40.845	57.731	1	0	3.5564	3.3608	-24.416	-11.928	-0.18139	-0.55237	26.043	7.1962	3.3751	2.8084	1.6264	-4.7322	1621.5
11.64	1165	60	NaN	0.20025	23.137	5.9929	-180.2	10.054	2.7981	29.15	-845.63	1096.3	39.804	773.73	1178.2	41.825	56.03	1	0	3.4518	3.2538	-24.417	-11.929	-0.17671	-0.57364	26.033	7.1583	3.2751	2.6802	1.6155	-4.7709	1621.5
11.65	1166	60	NaN	0.20604	23.111	5.9993	-180.22	10.048	2.7727	29.205	-845.67	1096.3	39.746	773.62	1178.2	40.602	55.982	1	0	3.3874	3.188	-24.42	-11.932	-0.16693	-0.59264	26.007	7.1522	3.2205	2.5954	1.5867	-4.7797	1621.4
11.66	1167	60	NaN	0.21802	23.079	5.9839	-180.23	10.074	2.7782	29.306	-845.74	1096.3	39.765	773.51	1178.2	40.506	54.905	1	0	3.3346	3.134	-24.423	-11.935	-0.15205	-0.59656	25.975	7.1777	3.1826	2.5375	1.5524	-4.7571	1621.4
11.67	1168	60	NaN	0.22454	23.07	5.965	-180.23	10.129	2.798	29.414	-845.76	1096.3	39.823	773.49	1178.2	40.163	48.387	1	0	3.2732	3.0712	-24.424	-11.936	-0.14376	-0.60135	25.966	7.2335	3.1294	2.4698	1.5417	-4.7024	1621.4
11.68	1169	60	NaN	0.22441	23.071	5.9804	-180.24	10.216	2.8375	29.411	-845.77	1096.3	39.935	773.49	1178.2	39.495	44.562	1	0	3.2095	3.006	-24.426	-11.938	-0.14794	-0.61008	25.966	7.3209	3.0615	2.396	1.5396	-4.6176	1621.4
11.69	1170	60	NaN	0.22116	23.079	6.0165	-180.25	10.339	2.8663	29.343	-845.78	1096.4	40.019	773.46	1178.2	39.634	39.285	1	0	3.1375	2.9325	-24.43	-11.942	-0.15662	-0.62458	25.973	7.4451	2.9809	2.3079	1.5435	-4.4965	1621.3
11.7	1171	60	NaN	0.22299	23.093	6.0128	-180.27	10.51	2.8186	29.403	-845.75	1096.3	39.903	773.38	1178.2	39.101	38.171	1	0	3.0074	2.7995	-24.431	-11.943	-0.14857	-0.64585	25.989	7.6146	2.8588	2.1536	1.5577	-4.3288	1621.2
11.71	1172	60	NaN	0.22479	23.094	6.034	-180.25	10.822	2.8111	29.37	-845.77	1096.3	39.804	773.23	1178.3	38.605	36.835	1	0	2.9686	2.7597	-24.434	-11.946	-0.14444	-0.62213	25.991	7.9243	2.8241	2.1376	1.5573	-4.0216	1621.1
11.72	1173	60	NaN	0.2279	23.087	6.0437	-180.24	11.033	2.8561	29.364	-845.79	1096.3	39.877	773.2	1178.3	37.438	35.769	1	0	3.0004	2.7923	-24.437	-11.949	-0.14413	-0.61149	25.985	8.1344	2.8563	2.1809	1.5481	-3.8144	1621.1
11.73	1174	60	NaN	0.2347	23.078	6.0349	-180.23	11.201	2.9077	29.417	-845.8	1096.3	39.985	773.23	1178.3	39.733	39.914	1	0	2.9843	2.7759	-24.441	-11.953	-0.13927	-0.60267	25.977	8.3021	2.8451	2.1732	1.5367	-3.6505	1621.1
11.74	1175	60	NaN	0.24256	23.071	6.0192	-180.21	11.385	2.9416	29.495	-845.82	1096.3	40.049	773.29	1178.4	41.077	42.318	1	0	2.9443	2.735	-24.445	-11.957	-0.13089	-0.588	25.972	8.484	2.8134	2.147	1.5276	-3.4729	1621.2
11.75	1176	60	NaN	0.24052	23.065	6.0372	-180.19	11.646	2.9633	29.462	-845.82	1096.3	40.067	773.34	1178.5	40.719	44.664	1	0	2.9371	2.7276	-24.449	-11.961	-0.13475	-0.56486	25.97	8.7409	2.8024	2.1627	1.5212	-3.2204	1621.3
11.76	1177	60	NaN	0.23853	23.054	6.048	-180.18	11.833	3.063	29.443	-845.81	1096.3	40.333	773.39	1178.5	40.095	43.627	1	0	2.9418	2.7324	-24.454	-11.966	-0.14683	-0.56973	25.961	8.9261	2.795	2.1627	1.5072	-3.0398	1621.3
11.77	1178	60	NaN	0.24144	23.046	6.0517	-180.16	11.918	3.0783	29.448	-845.79	1096.3	40.339	773.52	1178.6	39.399	48.718	1	0	2.9563	2.7472	-24.459	-11.971	-0.14391	-0.54211	25.955	9.0095	2.8123	2.2051	1.4962	-2.9611	1621.4
11.78	1179	60	NaN	0.24428	23.038	6.0478	-180.13	11.96	3.0613	29.471	-845.78	1096.3	40.244	773.65	1178.6	40.168	53.036	1	0	2.9671	2.7582	-24.461	-11.973	-0.1369	-0.50659	25.948	9.0492	2.8302	2.2517	1.4873	-2.9238	1621.6
11.79	1180	60	NaN	0.24353	23.027	6.0395	-180.1	12.001	3.0544	29.495	-845.8	1096.3	40.179	773.73	1178.7	39.855	50.914	1	0	3.0316	2.8242	-24.464	-11.976	-0.13445	-0.47991	25.939	9.0888	2.8972	2.3443	1.4756	-2.887	1621.7
11.8	1181	60	NaN	0.24035	23.018	6.0397	-180.07	12.035	3.0419	29.486	-845.81	1096.3	40.095	773.78	1178.7	40.449	52.216	1	0	3.1589	2.9544	-24.467	-11.979	-0.13496	-0.4461	25.931	9.122	3.024	2.5083	1.4641	-2.8571	1621.7
11.81	1182	60	NaN	0.23651	23.006	6.0182	-180.03	12.089	3.0089	29.522	-845.81	1096.3	39.937	773.81	1178.8	39.862	52.731	1	0	3.2705	3.0684	-24.471	-11.983	-0.13193	-0.39909	25.922	9.1729	3.1386	2.6693	1.4511	-2.8098	1621.7
11.82	1183	60	NaN	0.23478	23.01	6.0061	-180.01	12.121	3.0081	29.541	-845.79	1096.3	39.895	773.87	1178.8	40.196	53.456	1	0	3.3681	3.1683	-24.475	-11.987	-0.13148	-0.37733	25.926	9.2054	3.2367	2.7909	1.4516	-2.7815	1621.8
11.83	1184	60	NaN	0.23318	23.024	6.0072	-180	12.146	2.9911	29.528	-845.77	1096.3	39.82	773.95	1178.8	39.221	53.129	1	0	3.5549	3.3593	-24.48	-11.992	-0.13088	-0.3665	25.939	9.2301	3.4241	2.9928	1.4594	-2.7619	1621.8
11.84	1185	60	NaN	0.22955	23.04	6.0189	-179.99	12.176	2.9247	29.482	-845.76	1096.4	39.596	773.99	1178.8	40.558	54.425	1	0	3.6596	3.4663	-24.484	-11.996	-0.1282	-0.34447	25.956	9.2612	3.5314	3.1218	1.472	-2.7345	1621.9
11.85	1186	60	NaN	0.22367	23.071	6.0306	-179.93	12.211	2.9057	29.435	-845.75	1096.4	39.461	774.01	1178.8	41.018	54.765	1	0	3.6596	3.4663	-24.485	-11.997	-0.13098	-0.28564	25.986	9.2962	3.5286	3.1806	1.5006	-2.7011	1621.9
11.86	1187	60	NaN	0.21831	23.093	6.0292	-179.94	12.2	2.9684	29.426	-845.74	1096.4	39.628	774.07	1178.8	40.855	56.182	1	0	3.6791	3.4862	-24.486	-11.998	-0.14256	-0.29702	26.006	9.2867	3.5366	3.1892	1.5205	-2.7111	1621.9
11.87	1188	60	NaN	0.2169	23.107	6.0275	-179.91	12.208	2.9659	29.42	-845.74	1096.4	39.584	774.09	1178.8	41.905	56.269	1	0	3.7261	3.5342	-24.487	-11.999	-0.14264	-0.27303	26.02	9.2946	3.5834	3.2612	1.5333	-2.704	1622
11.88	1189	60	NaN	0.21705	23.125	6.0206	-179.88	12.215	2.9414	29.43	-845.75	1096.4	39.468	774.12	1178.8	42.966	56.132	1	0	3.8186	3.6289	-24.488	-12	-0.138	-0.23729	26.037	9.3024	3.6806	3.3916	1.5493	-2.6977	1622
11.89	1190	60	NaN	0.21474	23.157	6.0025	-179.88	12.192	2.9749	29.473	-845.75	1096.4	39.54	774.23	1178.8	44.847	53.71	1	0	3.8949	3.7068	-24.49	-12.002	-0.14132	-0.23675	26.068	9.28	3.7535	3.47	1.5783	-2.7221	1622.1
11.9	1191	60	NaN	0.20619	23.178	5.9969	-179.86	12.181	3.02	29.483	-845.79	1096.4	39.624	774.33	1178.7	41.643	52.12	1	0	3.949	3.7622	-24.493	-12.005	-0.15245	-0.22158	26.089	9.2706	3.7966	3.5406	1.5962	-2.7341	1622.2
11.91	1192	60	NaN	0.19603	23.201	6.0101	-179.84	12.178	3.0009	29.424	-845.81	1096.4	39.537	774.35	1178.7	55.92	52.734	1	0	3.93	3.7427	-24.492	-12.004	-0.16161	-0.19979	26.11	9.2686	3.7684	3.5429	1.6187	-2.7352	1622.3
11.92	1193	60	NaN	0.18936	23.225	6.012	-179.83	12.148	2.9744	29.405	-845.84	1096.4	39.425	774.41	1178.7	64.542	52.151	1	0	3.9084	3.7206	-24.491	-12.003	-0.16494	-0.18508	26.133	9.2398	3.7435	3.5356	1.6428	-2.7628	1622.4
11.93	1194	60	NaN	0.18735	23.249	6.0026	-179.83	12.097	2.9702	29.43	-845.88	1096.4	39.381	774.52	1178.7	66.462	51.475	1	0	3.9012	3.7133	-24.49	-12.002	-0.16453	-0.18331	26.156	9.1906	3.7367	3.5299	1.666	-2.8112	1622.5
11.94	1195	60	NaN	0.18909	23.271	5.9962	-179.84	12.051	3.0069	29.449	-845.89	1096.4	39.478	774.63	1178.6	65.818	51.784	1	0	3.914	3.7263	-24.49	-12.002	-0.16552	-0.1964	26.176	9.1466	3.7485	3.5299	1.686	-2.8552	1622.6
11.95	1196	60	NaN	0.18904	23.298	6.0079	-179.85	12.019	3.0691	29.404	-845.93	1096.4	39.618	774.73	1178.6	66.369	51.391	1	0	3.9232	3.7358	-24.49	-12.002	-0.17203	-0.21551	26.201	9.1164	3.7512	3.5203	1.7115	-2.8852	1622.8
11.96	1197	60	NaN	0.19735	23.313	6.0092	-179.87	12.028	3.0202	29.407	-845.96	1096.5	39.444	774.73	1178.7	67.524	50.818	1	0	3.9059	3.7181	-24.489	-12.001	-0.15749	-0.2216	26.216	9.1252	3.7484	3.4965	1.7271	-2.8757	1622.8
11.97	1198	60	NaN	0.20899	23.328	6.0085	-179.88	12.025	3.0129	29.423	-846	1096.5	39.4	774.79	1178.7	69.279	50.248	1	0	3.878	3.6895	-24.488	-12	-0.14367	-0.23547	26.23	9.1229	3.7343	3.454	1.7426	-2.8769	1622.9
11.98	1199	60	NaN	0.22406	23.343	6.0109	-179.9	12.005	3.0724	29.435	-846.04	1096.5	39.555	774.91	1178.7	70.431	52.42	1	0	3.8273	3.6377	-24.486	-11.998	-0.13367	-0.26139	26.244	9.1042	3.6936	3.3763	1.7584	-2.894	1623.1
11.99	1200	60	NaN	0.24645	23.351	6.0201	-179.93	11.998	3.1286	29.432	-846.08	1096.6	39.704	774.97	1178.7	69.999	53.785	1	0	3.7768	3.5861	-24.486	-11.998	-0.11662	-0.29121	26.251	9.0972	3.6601	3.2948	1.7656	-2.9003	1623.2
12	1201	60	NaN	0.27279	23.368	6.0318	-179.94	12.005	3.0615	29.411	-846.11	1096.6	39.531	775.01	1178.7	68.254	57.293	1	0	3.7312	3.5395	-24.485	-11.997	-0.08487	-0.30154	26.268	9.1054	3.6463	3.2379	1.7828	-2.8915	1623.2
12.01	1202	60	NaN	0.29451	23.381	6.0386	-179.94	12.024	3.0348	29.416	-846.16	1096.7	39.464	775	1178.8	67.563	59.675	1	0	3.7022	3.5098	-24.483	-11.995	-0.060633	-0.29628	26.28	9.1246	3.6416	3.2135	1.7974	-2.8703	1623.3
12.02	1203	60	NaN	0.31602	23.389	6.0389	-179.95	12.011	3.0617	29.455	-846.2	1096.7	39.575	775.07	1178.8	64.99	60.129	1	0	3.7254	3.5335	-24.482	-11.994	-0.041609	-0.3064	26.287	9.1124	3.6838	3.2271	1.8057	-2.8814	1623.4
12.03	1204	60	NaN	0.33854	23.396	6.0428	-179.97	11.976	3.1109	29.49	-846.25	1096.8	39.783	775.19	1178.8	64.014	60.014	1	0	3.7682	3.5773	-24.482	-11.994	-0.025188	-0.33207	26.292	9.0805	3.743	3.2452	1.8099	-2.9132	1623.5
12.04	1205	60	NaN	0.3589	23.408	6.0785	-179.96	12.012	3.0853	29.404	-846.34	1096.8	39.794	775.16	1178.8	64.142	57.487	1	0	3.7855	3.595	-24.485	-11.997	-0.0081946	-0.33034	26.301	9.1183	3.7773	3.2646	1.8162	-2.8788	1623.6
12.05	1206	60	NaN	0.395	23.426	6.1008	-179.98	12.06	2.9895	29.384	-846.43	1096.9	39.645	775.13	1178.8	63.497	57.434	1	0	3.8214	3.6317	-24.488	-12	0.03245	-0.34714	26.318	9.1676	3.8539	3.2846	1.8297	-2.8328	1623.7
12.06	1207	60	NaN	0.40858	23.435	6.1208	-180	12.085	2.9666	29.339	-846.49	1096.9	39.642	775.1	1178.8	60.964	56.853	1	0	3.9263	3.7389	-24.492	-12.004	0.04455	-0.36046	26.327	9.1927	3.9708	3.3785	1.8353	-2.8112	1623.7
12.07	1208	60	NaN	0.41821	23.432	6.1476	-180.01	12.098	2.9765	29.281	-846.57	1097	39.743	775.08	1178.9	59.11	54.681	1	0	3.9756	3.7893	-24.495	-12.007	0.048556	-0.38126	26.324	9.2062	4.0241	3.408	1.8289	-2.8009	1623.8
12.08	1209	60	NaN	0.4357	23.407	6.1856	-180.03	12.105	2.9826	29.214	-846.74	1097	39.875	775.09	1178.9	54.839	53.578	1	0	4.0035	3.8179	-24.497	-12.009	0.05908	-0.40665	26.298	9.2139	4.0626	3.4112	1.8002	-2.7955	1623.9
12.09	1210	60	NaN	0.45145	23.326	6.2302	-180.01	12.089	2.9754	29.114	-847.07	1097	39.922	775.07	1178.9	41.46	53.989	1	0	4.0757	3.8917	-24.496	-12.008	0.069715	-0.39526	26.217	9.1981	4.1454	3.4964	1.7212	-2.8095	1624.2
12.1	1211	60	NaN	0.51422	23.269	6.205	-180.04	12.068	2.9332	29.245	-847.39	1096.9	39.891	775.01	1178.9	46.235	55.605	1	0	4.1125	3.9293	-24.494	-12.006	0.13826	-0.41099	26.161	9.1773	4.2508	3.5183	1.667	-2.8283	1624.5
12.11	1212	60	NaN	0.55415	23.243	6.1878	-180.05	12.046	2.9089	29.313	-847.63	1096.9	39.898	774.95	1178.9	51.003	54.49	1	0	4.1255	3.9426	-24.491	-12.003	0.18038	-0.42767	26.134	9.1552	4.3059	3.5149	1.6425	-2.8483	1624.7
12.12	1213	60	NaN	0.58174	23.242	6.1941	-180.07	12.02	2.9165	29.299	-847.83	1096.9	39.98	774.92	1178.8	52.649	53.096	1	0	4.1979	4.0166	-24.489	-12.001	0.20463	-0.44625	26.132	9.1298	4.4025	3.5704	1.6424	-2.8716	1624.9
12.13	1214	60	NaN	0.61352	23.262	6.231	-180.09	11.993	2.9521	29.205	-848.03	1096.9	40.134	774.9	1178.8	55.905	54.868	1	0	4.2533	4.0732	-24.487	-11.999	0.22768	-0.47266	26.151	9.1046	4.4809	3.6006	1.6635	-2.8948	1625
12.14	1215	60	NaN	0.64969	23.321	6.3117	-180.12	11.995	2.9629	28.947	-848.31	1097	40.246	774.75	1178.8	54.89	55.9	1	0	4.1666	3.9846	-24.486	-11.998	0.25084	-0.52214	26.207	9.109	4.4174	3.4625	1.7207	-2.8892	1625.2
12.15	1216	60	NaN	0.67781	23.367	6.3013	-180.13	12.001	2.9425	28.966	-848.5	1096.9	40.212	774.65	1178.8	54.936	56.96	1	0	4.1489	3.9665	-24.485	-11.997	0.28084	-0.52941	26.253	9.1148	4.4297	3.4371	1.7676	-2.8827	1625.3
12.16	1217	60	NaN	0.70035	23.399	6.2994	-180.14	12.005	2.9332	28.954	-848.63	1096.9	40.199	774.59	1178.8	55.462	58.114	1	0	4.1818	4.0002	-24.485	-11.997	0.30343	-0.53539	26.285	9.1191	4.4852	3.4648	1.7997	-2.8779	1625.3
12.17	1218	60	NaN	0.73475	23.447	6.2796	-180.15	12.008	2.9416	28.943	-848.85	1096.9	40.241	774.51	1178.7	54.761	56.825	1	0	4.041	3.8562	-24.482	-11.994	0.33599	-0.54655	26.334	9.1216	4.377	3.3097	1.8511	-2.8728	1625.5
12.18	1219	60	NaN	0.79251	23.541	6.2079	-180.16	12.009	2.963	29.004	-849.31	1096.8	40.333	774.36	1178.7	55.349	56.499	1	0	3.9188	3.7313	-24.48	-11.992	0.39272	-0.56105	26.428	9.1219	4.3116	3.1703	1.9481	-2.8705	1625.8
12.19	1220	60	NaN	0.80953	23.625	6.2159	-180.17	12.001	2.9729	28.88	-849.49	1096.8	40.39	774.32	1178.7	55.161	55.894	1	0	3.8174	3.6276	-24.479	-11.991	0.40342	-0.57187	26.51	9.1149	4.2208	3.0558	2.0315	-2.876	1625.9
12.2	1221	60	NaN	0.79985	23.783	6.2235	-180.18	12.006	2.9762	28.663	-849.66	1096.8	40.423	774.25	1178.7	55.203	55.435	1	0	3.7484	3.5571	-24.477	-11.989	0.38496	-0.5991	26.669	9.1198	4.1334	2.958	2.1925	-2.8689	1626
12.21	1222	60	NaN	0.78874	23.929	6.2235	-180.2	12.007	2.9732	28.485	-849.78	1096.8	40.429	774.21	1178.7	56.422	55.959	1	0	3.6816	3.4888	-24.474	-11.986	0.36736	-0.61906	26.814	9.1214	4.049	2.8697	2.3397	-2.8649	1626.1
12.22	1223	60	NaN	0.78005	24.049	6.1927	-180.21	12.004	2.9672	28.423	-849.87	1096.8	40.429	774.19	1178.7	54.74	53.823	1	0	3.5337	3.3375	-24.474	-11.986	0.35649	-0.63133	26.933	9.1195	3.8902	2.7062	2.4586	-2.8667	1626.2
12.23	1224	60	NaN	0.76959	24.158	6.1058	-180.22	12.004	2.964	28.518	-849.98	1096.8	40.453	774.17	1178.7	54.038	51.199	1	0	3.3593	3.1592	-24.473	-11.985	0.34859	-0.64424	27.043	9.1194	3.7079	2.515	2.5697	-2.866	1626.3
12.24	1225	60	NaN	0.75612	24.245	6.0401	-180.23	12.004	2.9819	28.55	-850.12	1096.8	40.525	774.13	1178.6	53.245	48.826	1	0	3.1533	2.9486	-24.472	-11.984	0.33372	-0.64917	27.13	9.1191	3.487	2.2994	2.6587	-2.8646	1626.3
12.25	1226	60	NaN	0.72678	24.353	5.9989	-180.22	12.008	2.9526	28.444	-850.32	1096.7	40.465	774.09	1178.6	51.313	49.337	1	0	3.0493	2.8423	-24.472	-11.984	0.30279	-0.64775	27.239	9.1221	3.3521	2.1946	2.7672	-2.8616	1626.5
12.26	1227	60	NaN	0.6762	24.479	6.0105	-180.22	11.988	2.9557	28.148	-850.5	1096.8	40.488	774.09	1178.6	52.059	46.333	1	0	2.962	2.753	-24.472	-11.984	0.24099	-0.65314	27.364	9.1033	3.203	2.0999	2.8922	-2.8805	1626.7
12.27	1228	60	NaN	0.61327	24.605	6.0656	-180.21	11.95	2.9918	27.737	-850.62	1096.8	40.591	774.12	1178.6	51.764	44.093	1	0	2.8859	2.6753	-24.472	-11.984	0.15996	-0.66149	27.487	9.0676	3.0459	2.0138	3.0151	-2.9161	1626.8
12.28	1229	60	NaN	0.55835	24.696	6.1255	-180.19	11.923	3.006	27.391	-850.71	1096.9	40.618	774.16	1178.6	47.465	45.547	1	0	2.727	2.5128	-24.471	-11.983	0.091957	-0.65661	27.576	9.0423	2.819	1.8562	3.1053	-2.9407	1627
12.29	1230	60	NaN	0.48997	24.794	6.1119	-180.17	11.898	3.0094	27.192	-850.81	1096.9	40.596	774.15	1178.6	46.029	44.016	1	0	2.5502	2.332	-24.47	-11.982	0.017343	-0.63919	27.672	9.0209	2.5675	1.6928	3.2015	-2.9614	1627.1
12.3	1231	60	NaN	0.46429	24.828	6.0621	-180.15	11.885	2.9974	27.244	-850.88	1096.9	40.548	774.15	1178.6	42.129	41.178	1	0	2.4252	2.2042	-24.469	-11.981	-0.0047617	-0.62209	27.705	9.008	2.4205	1.5821	3.2358	-2.9734	1627.1
12.31	1232	60	NaN	0.44013	24.899	5.9128	-180.15	11.863	2.9903	27.633	-850.77	1096.9	40.512	774.2	1178.6	41.476	42.271	1	0	2.053	1.8236	-24.467	-11.979	-0.013969	-0.60097	27.778	8.9841	2.039	1.2227	3.3102	-2.9953	1627.1
12.32	1233	60	NaN	0.4005	25.005	5.7078	-180.14	11.833	3.0039	28.159	-850.56	1096.9	40.529	774.26	1178.6	42.359	42.118	1	0	1.2067	0.95844	-24.463	-11.975	-0.035685	-0.58017	27.885	8.9523	1.171	0.37827	3.4215	-3.0231	1626.9
12.33	1234	60	NaN	0.35617	25.008	5.6326	-180.14	11.825	3.0515	28.23	-850.72	1096.8	40.65	774.26	1178.6	41.728	41.755	1	0	1.0908	0.83989	-24.466	-11.978	-0.081716	-0.57598	27.889	8.945	1.009	0.26391	3.423	-3.0326	1627.1
12.34	1235	60	NaN	0.28888	24.999	5.6788	-180.15	11.838	3.0369	27.961	-850.9	1096.8	40.598	774.26	1178.6	41.301	42.631	1	0	1.1098	0.85939	-24.468	-11.98	-0.15665	-0.59384	27.879	8.9578	0.95319	0.26556	3.4111	-3.0225	1627.3
12.35	1236	60	NaN	0.2551	24.988	5.6929	-180.15	11.842	3.0106	27.863	-851.02	1096.9	40.516	774.26	1178.6	40.701	42.528	1	0	1.0086	0.75588	-24.468	-11.98	-0.19096	-0.60013	27.868	8.9619	0.81763	0.15575	3.3995	-3.0185	1627.4
12.36	1237	60	NaN	0.23643	24.96	5.693	-180.16	11.829	3.0028	27.845	-851.12	1096.8	40.49	774.3	1178.6	39.163	44.515	1	0	0.97368	0.72018	-24.47	-11.982	-0.20928	-0.60182	27.84	8.9498	0.76439	0.11836	3.3695	-3.0323	1627.5
12.37	1238	60	NaN	0.22462	24.906	5.6887	-180.15	11.811	3.0143	27.857	-851.27	1096.8	40.513	774.36	1178.6	39.802	46.264	1	0	0.96499	0.7113	-24.472	-11.984	-0.22144	-0.59727	27.787	8.9307	0.74355	0.11403	3.3143	-3.0538	1627.7
12.38	1239	60	NaN	0.2412	24.831	5.6556	-180.12	11.833	2.9849	27.998	-851.45	1096.7	40.389	774.31	1178.6	40.185	45.083	1	0	0.92897	0.67447	-24.476	-11.988	-0.19549	-0.56044	27.714	8.95	0.73349	0.11404	3.2381	-3.0384	1627.9
12.39	1240	60	NaN	0.24473	24.762	5.6743	-180.14	11.815	3.0195	27.961	-851.62	1096.7	40.511	774.36	1178.6	37.791	44.965	1	0	0.89704	0.64182	-24.48	-11.992	-0.1975	-0.58654	27.645	8.9316	0.69954	0.055281	3.1657	-3.0602	1628.1
12.4	1241	60	NaN	0.28925	24.618	5.8204	-180.14	11.802	3.02	27.577	-852.02	1096.7	40.534	774.4	1178.6	42.618	44.718	1	0	0.90065	0.64552	-24.481	-11.993	-0.16718	-0.59862	27.501	8.92	0.73348	0.046905	3.0199	-3.0727	1628.5
12.41	1242	60	NaN	0.34511	24.478	5.964	-180.14	11.794	3.0099	27.229	-852.4	1096.7	40.524	774.44	1178.6	33.887	45.168	1	0	0.88406	0.62856	-24.483	-11.995	-0.12311	-0.60489	27.359	8.9127	0.76095	0.023661	2.876	-3.0827	1629
12.42	1243	60	NaN	0.38291	24.406	6.0022	-180.15	11.789	3.0129	27.207	-852.56	1096.7	40.553	774.47	1178.6	51.191	40.412	1	0	0.85212	0.5959	-24.487	-11.999	-0.087061	-0.61554	27.288	8.907	0.76506	-0.019639	2.8016	-3.0917	1629.1
12.43	1244	60	NaN	0.4061	24.369	6.0043	-180.15	11.803	3.0026	27.25	-852.67	1096.6	40.525	774.43	1178.6	56.312	43.657	1	0	0.7835	0.52575	-24.49	-12.002	-0.061326	-0.6131	27.252	8.9205	0.72218	-0.087359	2.7612	-3.0818	1629.2
12.44	1245	60	NaN	0.45385	24.316	6.0199	-180.15	11.796	3.0465	27.261	-852.81	1096.6	40.66	774.45	1178.6	23.649	41.324	1	0	0.77069	0.51265	-24.493	-12.005	-0.01794	-0.61963	27.2	8.9121	0.75275	-0.10699	2.7061	-3.0933	1629.4
12.45	1246	60	NaN	0.4873	24.283	6.0394	-180.14	11.802	3.0422	27.238	-852.92	1096.5	40.651	774.43	1178.6	61.444	40.75	1	0	0.79389	0.53636	-24.496	-12.008	0.01509	-0.61567	27.168	8.9178	0.80898	-0.079306	2.6717	-3.0903	1629.5
12.46	1247	60	NaN	0.51028	24.268	6.0528	-180.14	11.817	3.0217	27.222	-853	1096.5	40.593	774.4	1178.6	55.864	40.948	1	0	0.66314	0.40269	-24.496	-12.008	0.039548	-0.60853	27.153	8.9311	0.70269	-0.20585	2.6569	-3.0773	1629.5
12.47	1248	60	NaN	0.53437	24.258	6.0533	-180.14	11.824	3.0343	27.247	-853.07	1096.5	40.636	774.38	1178.6	58.851	40.754	1	0	0.47076	0.206	-24.494	-12.006	0.062995	-0.60918	27.146	8.9365	0.53376	-0.40318	2.6518	-3.0692	1629.6
12.48	1249	60	NaN	0.56067	24.253	6.0594	-180.14	11.806	3.0473	27.249	-853.11	1096.4	40.689	774.43	1178.6	59.464	41.379	1	0	0.34087	0.073198	-24.477	-11.989	0.087555	-0.61342	27.142	8.9174	0.42843	-0.54022	2.6644	-3.0718	1629.7
12.49	1250	60	NaN	0.58509	24.26	6.0743	-180.14	11.793	3.0244	27.203	-853.19	1096.4	40.631	774.43	1178.6	58.155	42.612	1	0	0.26414	-0.005253	-24.468	-11.98	0.1124	-0.61764	27.149	8.9036	0.37654	-0.62289	2.6806	-3.0768	1629.7
12.5	1251	60	NaN	0.60227	24.267	6.0828	-180.14	11.78	3.0091	27.163	-853.27	1096.4	40.603	774.4	1178.6	56.112	44.359	1	0	0.22815	-0.042052	-24.465	-11.977	0.12919	-0.6163	27.157	8.89	0.35734	-0.65835	2.6923	-3.0871	1629.8
12.51	1252	60	NaN	0.6128	24.275	6.0808	-180.13	11.767	2.9874	27.149	-853.34	1096.4	40.551	774.37	1178.6	52.744	44.401	1	0	0.26793	-0.0013813	-24.465	-11.977	0.14105	-0.60649	27.167	8.8742	0.40898	-0.60787	2.7019	-3.1029	1629.8
12.52	1253	60	NaN	0.6191	24.288	6.0702	-180.12	11.747	2.9288	27.163	-853.36	1096.4	40.372	774.34	1178.6	49.867	45.419	1	0	0.33725	0.069498	-24.466	-11.978	0.15414	-0.5882	27.182	8.8535	0.49139	-0.5187	2.7161	-3.1245	1629.8
12.53	1254	60	NaN	0.61119	24.303	6.0793	-180.12	11.696	2.8919	27.111	-853.38	1096.4	40.28	774.38	1178.7	47.516	44.506	1	0	0.43562	0.17007	-24.467	-11.98	0.14765	-0.58776	27.197	8.8022	0.58327	-0.4177	2.7299	-3.1773	1629.9
12.54	1255	60	NaN	0.60793	24.306	6.101	-180.12	11.651	2.8927	27.035	-853.41	1096.4	40.298	774.41	1178.7	53.331	44.033	1	0	0.5585	0.2957	-24.468	-11.98	0.14113	-0.5899	27.2	8.7575	0.69963	-0.2942	2.7321	-3.2223	1629.9
12.55	1256	60	NaN	0.60437	24.288	6.1254	-180.12	11.612	2.8521	26.945	-853.47	1096.4	40.195	774.38	1178.7	55.53	44.91	1	0	0.69696	0.43726	-24.467	-11.979	0.13804	-0.58498	27.182	8.7187	0.835	-0.14772	2.7146	-3.2603	1630
12.56	1257	60	NaN	0.60155	24.253	6.1417	-180.12	11.572	2.8021	26.875	-853.55	1096.4	40.066	774.35	1178.7	49.374	45.834	1	0	0.75474	0.49634	-24.466	-11.978	0.13728	-0.58061	27.145	8.6796	0.89202	-0.084268	2.6795	-3.2981	1630
12.57	1258	60	NaN	0.60424	24.211	6.1374	-180.13	11.521	2.8462	26.877	-853.64	1096.4	40.219	774.39	1178.6	45.218	43.116	1	0	0.83182	0.57514	-24.464	-11.976	0.13471	-0.59574	27.102	8.6303	0.96653	-0.020593	2.6379	-3.3455	1630.2
12.58	1259	60	NaN	0.60452	24.166	6.1116	-180.14	11.513	2.8548	26.938	-853.71	1096.4	40.291	774.3	1178.6	44.716	43.328	1	0	0.92938	0.67489	-24.461	-11.973	0.13461	-0.60551	27.056	8.6227	1.064	0.069382	2.5948	-3.3507	1630.1
12.59	1260	60	NaN	0.59881	24.123	6.107	-180.15	11.481	2.8754	26.94	-853.78	1096.4	40.366	774.29	1178.6	49.221	46.335	1	0	1.0543	0.80256	-24.458	-11.97	0.1263	-0.61857	27.012	8.5926	1.1806	0.184	2.5539	-3.3771	1630.2
12.6	1261	60	NaN	0.58771	24.078	6.1284	-180.15	11.452	2.8848	26.852	-853.85	1096.5	40.386	774.27	1178.6	56.693	44.878	1	0	1.1638	0.91459	-24.454	-11.966	0.11145	-0.6255	26.963	8.5668	1.2753	0.28909	2.5093	-3.3993	1630.2
12.61	1262	60	NaN	0.57679	24.028	6.1644	-180.15	11.43	2.8899	26.719	-853.93	1096.5	40.39	774.21	1178.5	54.447	46.168	1	0	1.2475	1.0001	-24.45	-11.962	0.095693	-0.63125	26.911	8.5465	1.3432	0.36887	2.461	-3.4159	1630.3
12.62	1263	60	NaN	0.57833	23.982	6.1829	-180.17	11.385	2.9327	26.67	-853.98	1096.6	40.542	774.23	1178.5	49.36	47.15	1	0	1.3125	1.0666	-24.447	-11.959	0.09021	-0.65806	26.862	8.5042	1.4027	0.40853	2.4157	-3.4545	1630.3
12.63	1264	60	NaN	0.57525	23.875	6.1866	-180.17	11.351	2.9293	26.658	-854.16	1096.6	40.514	774.19	1178.5	48.205	43.913	1	0	1.3558	1.1108	-24.443	-11.955	0.087748	-0.65951	26.754	8.4727	1.4435	0.45132	2.3108	-3.4823	1630.5
12.64	1265	60	NaN	0.58463	23.784	6.1784	-180.16	11.327	2.8776	26.693	-854.29	1096.6	40.348	774.14	1178.5	42.645	43.896	1	0	1.4654	1.2229	-24.437	-11.949	0.10418	-0.64024	26.662	8.449	1.5695	0.58263	2.2251	-3.5003	1630.5
12.65	1266	60	NaN	0.59775	23.704	6.1759	-180.15	11.297	2.8435	26.718	-854.42	1096.6	40.238	774.1	1178.5	43.457	45.716	1	0	1.565	1.3247	-24.431	-11.943	0.12209	-0.62844	26.582	8.4188	1.6871	0.69628	2.1504	-3.5245	1630.6
12.66	1267	60	NaN	0.60607	23.626	6.208	-180.15	11.258	2.8548	26.639	-854.57	1096.6	40.258	774.08	1178.4	41.5	42.053	1	0	1.6371	1.3984	-24.425	-11.937	0.12696	-0.63312	26.503	8.3818	1.764	0.76529	2.0775	-3.5552	1630.8
12.67	1268	60	NaN	0.60126	23.542	6.3337	-180.13	11.241	2.8664	26.246	-854.73	1096.6	40.248	774	1178.4	44.007	42.671	1	0	1.7866	1.5513	-24.419	-11.931	0.10871	-0.62597	26.416	8.3666	1.8953	0.92534	1.9965	-3.5648	1630.8
12.68	1269	60	NaN	0.60841	23.479	6.3119	-180.12	11.23	2.8619	26.364	-854.88	1096.6	40.204	773.95	1178.4	38.85	40.283	1	0	1.9335	1.7015	-24.413	-11.925	0.12161	-0.6074	26.353	8.3564	2.0551	1.0941	1.9405	-3.5682	1630.9
12.69	1270	60	NaN	0.60077	23.438	6.384	-180.11	11.237	2.8532	26.142	-855.01	1096.7	40.158	773.89	1178.4	47.383	41.495	1	0	2.0301	1.8003	-24.403	-11.915	0.10778	-0.60599	26.31	8.3651	2.1379	1.1943	1.907	-3.5496	1631
12.7	1271	60	NaN	0.59276	23.411	6.456	-180.11	11.257	2.8409	25.895	-855.13	1096.7	40.104	773.84	1178.4	42.122	39.222	1	0	2.1267	1.8991	-24.393	-11.905	0.092989	-0.60741	26.282	8.3861	2.2197	1.2916	1.8891	-3.5187	1631.1
12.71	1272	60	NaN	0.59652	23.395	6.4469	-180.1	11.281	2.8301	25.9	-855.22	1096.7	40.051	773.79	1178.4	58.493	39.48	1	0	2.2233	1.9978	-24.383	-11.895	0.098832	-0.6003	26.265	8.4104	2.3222	1.3975	1.8826	-3.4844	1631.1
12.72	1273	60	NaN	0.60511	23.388	6.4167	-180.1	11.299	2.8446	25.964	-855.29	1096.7	40.073	773.75	1178.3	66.913	40.583	1	0	2.2445	2.0195	-24.379	-11.891	0.10888	-0.5962	26.259	8.4284	2.3534	1.4233	1.8797	-3.4629	1631.2
12.73	1274	60	NaN	0.61147	23.42	6.3804	-180.11	11.325	2.8938	26.005	-855.37	1096.6	40.191	773.71	1178.3	66.603	40.873	1	0	2.2914	2.0674	-24.374	-11.886	0.11255	-0.60614	26.29	8.4538	2.404	1.4613	1.916	-3.4327	1631.2
12.74	1275	60	NaN	0.60953	23.465	6.3717	-180.11	11.341	2.9066	25.959	-855.41	1096.7	40.212	773.68	1178.3	64.994	39.79	1	0	2.4615	2.2413	-24.362	-11.874	0.10826	-0.61321	26.336	8.4709	2.5697	1.6281	1.9741	-3.4031	1631.2
12.75	1276	60	NaN	0.60213	23.537	6.3999	-180.11	11.344	2.8952	25.789	-855.42	1096.7	40.157	773.66	1178.3	60.598	38.303	1	0	2.4733	2.2534	-24.354	-11.866	0.096814	-0.61787	26.406	8.4747	2.5701	1.6355	2.0523	-3.3913	1631.2
12.76	1277	60	NaN	0.59372	23.644	6.4477	-180.11	11.329	2.8866	25.529	-855.42	1096.8	40.09	773.63	1178.4	62.223	38.954	0	0	2.3915	2.1697	-24.347	-11.859	0.081587	-0.62139	26.51	8.4623	2.4731	1.5483	2.1635	-3.3967	1631.2
12.77	1278	60	NaN	0.58632	23.751	6.3624	-180.1	11.292	2.8958	25.604	-855.39	1096.8	40.083	773.61	1178.4	56.54	39.564	0	0	2.1584	1.9314	-24.336	-11.848	0.077086	-0.60885	26.617	8.4255	2.2355	1.3226	2.2814	-3.4224	1631.1
12.78	1279	60	NaN	0.58872	23.788	6.2589	-180.1	11.271	2.8842	25.848	-855.41	1096.8	40.029	773.6	1178.4	59.728	39.662	0	0	1.9811	1.7502	-24.327	-11.839	0.089948	-0.5979	26.655	8.4038	2.0711	1.1523	2.3278	-3.4355	1631.1
12.79	1280	60	NaN	0.59176	23.873	6.1763	-180.09	11.23	2.8692	25.96	-855.39	1096.8	39.965	773.56	1178.4	53.147	40.758	0	0	1.9667	1.7355	-24.326	-11.838	0.099152	-0.58679	26.74	8.3629	2.0659	1.1487	2.4141	-3.4754	1631.1
12.8	1281	60	NaN	0.59078	23.995	6.1237	-180.08	11.179	2.8664	25.935	-855.35	1096.8	39.933	773.51	1178.3	56.682	38.853	0	0	1.8659	1.6324	-24.323	-11.835	0.098416	-0.57477	26.859	8.3148	1.9643	1.0576	2.5361	-3.5198	1631
12.81	1282	60	NaN	0.58325	24.099	6.0967	-180.07	11.147	2.8851	25.863	-855.31	1096.9	39.956	773.46	1178.3	49.898	40.052	0	0	1.7486	1.5125	-24.318	-11.83	0.08753	-0.5617	26.96	8.2863	1.8361	0.95077	2.6412	-3.5441	1630.9
12.82	1283	60	NaN	0.57781	24.254	6.0539	-180.06	11.132	2.8479	25.751	-855.23	1097	39.832	773.4	1178.3	53.443	38.065	0	0	1.7378	1.5014	-24.316	-11.828	0.082442	-0.55179	27.111	8.2746	1.8202	0.94959	2.795	-3.5537	1630.7
12.83	1284	60	NaN	0.57431	24.414	5.9816	-180.04	11.14	2.8363	25.71	-855.16	1097.1	39.784	773.32	1178.2	50.665	37.009	0	0	1.6378	1.3992	-24.313	-11.825	0.07917	-0.53354	27.267	8.2867	1.717	0.86566	2.9547	-3.5381	1630.6
12.84	1285	60	NaN	0.58023	24.545	5.9136	-180.03	11.146	2.8297	25.713	-855.09	1097.1	39.761	773.28	1178.2	40.296	36.91	0	0	1.4909	1.249	-24.309	-11.821	0.085951	-0.52465	27.395	8.2957	1.5769	0.72435	3.0869	-3.5249	1630.4
12.85	1286	60	NaN	0.58953	24.648	5.8573	-180.03	11.151	2.824	25.724	-855.03	1097.2	39.744	773.26	1178.2	54.047	39.334	0	0	1.4563	1.2136	-24.307	-11.819	0.096219	-0.5239	27.497	8.3026	1.5525	0.68973	3.1896	-3.5164	1630.4
12.86	1287	60	NaN	0.58804	24.745	5.807	-180.03	11.171	2.8232	25.7	-854.99	1097.2	39.729	773.24	1178.2	48.885	40.682	0	0	1.4184	1.1749	-24.305	-11.817	0.094401	-0.51909	27.592	8.3242	1.5128	0.65582	3.2867	-3.4928	1630.3
12.87	1288	60	NaN	0.58981	24.814	5.8004	-180.02	11.203	2.8254	25.567	-854.99	1097.2	39.731	773.2	1178.1	39.247	39.927	0	0	1.3602	1.1154	-24.302	-11.814	0.091424	-0.51931	27.66	8.3567	1.4517	0.59608	3.3585	-3.4573	1630.3
12.88	1289	60	NaN	0.58788	24.91	5.7579	-180.01	11.244	2.8375	25.475	-854.95	1097.2	39.762	773.15	1178.1	41.402	36.719	0	0	1.2895	1.0431	-24.301	-11.813	0.085117	-0.51701	27.756	8.3977	1.3746	0.5261	3.4552	-3.4153	1630.2
12.89	1290	60	NaN	0.58454	24.988	5.7115	-180	11.28	2.8504	25.382	-854.93	1097.2	39.788	773.13	1178.1	40.567	36.571	0	0	1.2123	0.96415	-24.301	-11.813	0.077595	-0.5065	27.833	8.4345	1.2899	0.45766	3.5318	-3.379	1630.1
12.9	1291	60	NaN	0.58263	25.023	5.6726	-179.98	11.302	2.8622	25.297	-854.96	1097.2	39.8	773.15	1178.1	40.755	39.162	0	0	1.1686	0.91942	-24.302	-11.814	0.072247	-0.49124	27.868	8.4563	1.2408	0.42818	3.5663	-3.3578	1630.2
12.91	1292	60	NaN	0.58596	25.011	5.6345	-179.97	11.299	2.8778	25.28	-855.04	1097.1	39.819	773.19	1178.1	37.349	39.457	0	0	1.2104	0.9622	-24.303	-11.815	0.074379	-0.48469	27.858	8.4522	1.2848	0.47751	3.5547	-3.3629	1630.3
12.92	1293	60	NaN	0.56432	25.074	5.4068	-179.95	11.342	2.8641	25.821	-854.83	1097.1	39.751	773.13	1178.1	39.98	37.966	0	0	1.3325	1.087	-24.305	-11.817	0.07405	-0.44237	27.924	8.4921	1.4066	0.64468	3.6189	-3.3247	1630
12.93	1294	60	NaN	0.56598	25	5.4449	-179.95	11.346	2.8795	25.542	-855.07	1097.1	39.785	773.18	1178.1	39.572	37.613	0	0	1.4239	1.1805	-24.308	-11.82	0.064789	-0.45257	27.848	8.4967	1.4887	0.72796	3.5407	-3.3231	1630.3
12.94	1295	60	NaN	0.56041	24.957	5.4392	-179.95	11.339	2.8935	25.433	-855.18	1097.1	39.818	773.24	1178.1	39.407	38.949	0	0	1.5112	1.2697	-24.311	-11.823	0.054314	-0.46086	27.806	8.4904	1.5655	0.80888	3.4951	-3.3325	1630.5
12.95	1296	60	NaN	0.54178	24.976	5.3325	-179.95	11.344	2.8962	25.654	-855.09	1097.1	39.808	773.27	1178.1	41.108	37.802	0	0	1.5329	1.2919	-24.316	-11.828	0.043751	-0.45169	27.826	8.4946	1.5766	0.84023	3.51	-3.333	1630.4
12.96	1297	60	NaN	0.55149	24.816	5.5507	-179.95	11.371	2.916	24.767	-855.63	1097.2	39.833	773.24	1178.1	39.002	37.834	0	0	1.5546	1.3141	-24.32	-11.832	0.021553	-0.48384	27.662	8.5251	1.5761	0.83026	3.3416	-3.3072	1631
12.97	1298	60	NaN	0.56063	24.774	5.553	-179.96	11.375	2.9093	24.676	-855.78	1097.2	39.812	773.26	1178.1	39.072	36.074	0	0	1.5763	1.3363	-24.325	-11.837	0.028293	-0.49423	27.619	8.5302	1.6046	0.84204	3.2934	-3.307	1631.1
12.98	1299	60	NaN	0.57601	24.745	5.5198	-179.97	11.382	2.8978	24.699	-855.89	1097.2	39.78	773.29	1178.1	39.591	39.449	0	0	1.598	1.3585	-24.33	-11.842	0.045651	-0.5048	27.589	8.5373	1.6436	0.85365	3.259	-3.3046	1631.3
12.99	1300	60	NaN	0.60102	24.728	5.4815	-179.99	11.384	2.9086	24.704	-856.04	1097.2	39.802	773.33	1178.1	39.632	38.064	0	0	1.6197	1.3806	-24.335	-11.847	0.070128	-0.52379	27.572	8.5408	1.6898	0.85684	3.2374	-3.3058	1631.4
13	1301	60	NaN	0.63293	24.729	5.4524	-180.01	11.378	2.9417	24.649	-856.21	1097.2	39.878	773.4	1178.1	40.156	37.211	0	0	1.6414	1.4028	-24.339	-11.851	0.097511	-0.54996	27.571	8.5366	1.7389	0.85284	3.2318	-3.3147	1631.7
13.01	1302	60	NaN	0.65127	24.739	5.4368	-180.02	11.375	2.9122	24.618	-856.3	1097.2	39.795	773.43	1178.1	41.715	37.493	0	0	1.663	1.425	-24.344	-11.856	0.11772	-0.55643	27.58	8.5338	1.7808	0.86855	3.236	-3.3222	1631.8
13.02	1303	60	NaN	0.66427	24.75	5.4141	-180.03	11.362	2.9769	24.648	-856.33	1097.2	39.978	773.44	1178.1	40.46	39.154	0	0	1.6847	1.4472	-24.349	-11.861	0.12535	-0.57057	27.59	8.5212	1.8101	0.87659	3.2415	-3.3396	1631.8
13.03	1304	60	NaN	0.67796	24.784	5.389	-180.04	11.363	2.9409	24.607	-856.42	1097.2	39.885	773.44	1178.1	38.737	40.528	0	0	1.7064	1.4693	-24.354	-11.866	0.14088	-0.57266	27.624	8.5228	1.8473	0.89668	3.2705	-3.3427	1631.9
13.04	1305	60	NaN	0.7038	24.883	5.2698	-180.04	11.353	2.8905	24.823	-856.37	1097.2	39.759	773.48	1178.1	39.408	37.853	0	0	1.7281	1.4915	-24.358	-11.87	0.17877	-0.56914	27.724	8.512	1.9069	0.92238	3.3653	-3.3583	1631.9
13.05	1306	60	NaN	0.74504	25.057	5.0233	-180.06	11.312	2.9223	25.447	-856.08	1097.1	39.865	773.56	1178.1	40.699	37.622	0	0	1.7498	1.5137	-24.363	-11.875	0.23814	-0.57017	27.899	8.4694	1.988	0.94353	3.5364	-3.4056	1631.7
13.06	1307	60	NaN	0.75544	25.138	5.0166	-180.07	11.306	2.9235	25.224	-856.16	1097.2	39.871	773.61	1178.1	37.294	36.092	0	0	1.7715	1.5359	-24.368	-11.88	0.24054	-0.58136	27.981	8.4638	2.012	0.95452	3.6132	-3.416	1631.8
13.07	1308	60	NaN	0.75479	25.194	4.9745	-180.06	11.321	2.8915	25.129	-856.22	1097.1	39.764	773.6	1178.1	38.539	39.121	0	0	1.7932	1.5581	-24.372	-11.885	0.24033	-0.57468	28.038	8.4774	2.0335	0.98338	3.6653	-3.4071	1631.9
13.08	1309	60	NaN	0.73472	25.187	5.008	-180.06	11.348	2.8767	24.66	-856.56	1097.1	39.714	773.61	1178.1	38.458	40.283	0	0	1.8149	1.5802	-24.377	-11.889	0.20565	-0.58991	28.03	8.5049	2.0205	0.99033	3.6528	-3.3844	1632.2
13.09	1310	60	NaN	0.70743	25.163	5.0186	-180.06	11.375	2.8827	24.218	-856.96	1097.1	39.728	773.63	1178.1	37.283	43.225	0	0	1.8366	1.6024	-24.382	-11.894	0.16245	-0.60989	28.007	8.5311	1.999	0.99252	3.6246	-3.3628	1632.7
13.1	1311	60	NaN	0.68826	25.197	4.8581	-180.06	11.387	2.9007	24.418	-857.04	1097.1	39.771	773.66	1178.1	40.323	46.449	0	0	1.8583	1.6246	-24.387	-11.899	0.14883	-0.60357	28.043	8.5413	2.0071	1.021	3.6568	-3.3575	1632.8
13.11	1312	60	NaN	0.643	25.332	4.578	-180.07	11.415	2.9531	24.973	-856.77	1097	39.894	773.65	1178.2	41.416	45.596	0	0	1.88	1.6468	-24.391	-11.903	0.11867	-0.59017	28.182	8.5655	1.9986	1.0566	3.7903	-3.338	1632.5
13.12	1313	60	NaN	0.59947	25.375	4.4629	-180.06	11.431	2.9907	25.001	-856.81	1097	39.982	773.65	1178.2	38.468	43.96	0	0	1.9017	1.6689	-24.396	-11.908	0.07305	-0.58962	28.226	8.5794	1.9747	1.0793	3.8302	-3.3288	1632.6
13.13	1314	60	NaN	0.53984	25.399	4.3872	-180.06	11.449	3.0107	24.825	-856.95	1096.9	40.016	773.65	1178.2	39.327	43.724	0	0	1.9233	1.6911	-24.401	-11.913	0.0061034	-0.58902	28.252	8.596	1.9295	1.1021	3.8506	-3.3169	1632.7
13.14	1315	60	NaN	0.4675	25.426	4.3037	-180.04	11.465	3.003	24.616	-857.09	1096.9	39.963	773.64	1178.2	37.989	43.585	0	0	1.945	1.7133	-24.406	-11.918	-0.071698	-0.58321	28.28	8.6119	1.8733	1.1301	3.8743	-3.3057	1632.8
13.15	1316	60	NaN	0.39728	25.455	4.1984	-180.03	11.469	2.9576	24.489	-857.19	1097	39.796	773.61	1178.3	38.487	44.306	0	0	1.9589	1.7275	-24.41	-11.922	-0.1405	-0.57127	28.31	8.6148	1.8184	1.1562	3.9002	-3.307	1632.9
13.16	1317	60	NaN	0.32091	25.452	4.0372	-180.04	11.447	2.9912	24.525	-857.32	1096.9	39.886	773.62	1178.2	40.194	46.45	0	0	1.9409	1.709	-24.411	-11.923	-0.21874	-0.57568	28.307	8.5915	1.7221	1.1333	3.8957	-3.3316	1633
13.17	1318	60	NaN	0.25299	25.445	3.9154	-180.03	11.454	2.9764	24.534	-857.42	1096.9	39.839	773.58	1178.2	38.65	48.399	0	0	1.9139	1.6815	-24.414	-11.926	-0.28466	-0.5723	28.301	8.5976	1.6292	1.1092	3.8869	-3.3287	1633.1
13.18	1319	60	NaN	0.20593	25.44	3.8425	-180.03	11.464	2.9557	24.518	-857.49	1096.9	39.774	773.54	1178.3	39.661	46.982	0	0	1.8821	1.649	-24.418	-11.931	-0.32995	-0.56643	28.296	8.607	1.5522	1.0825	3.8776	-3.3235	1633.1
13.19	1320	60	NaN	0.14007	25.441	3.7681	-180.04	11.472	2.9547	24.407	-857.58	1096.9	39.772	773.51	1178.3	41.344	46.135	0	0	1.8367	1.6026	-24.424	-11.936	-0.39965	-0.57593	28.297	8.6162	1.4371	1.0266	3.8733	-3.3195	1633.2
13.2	1321	60	NaN	-0.038835	25.458	3.5779	-180.08	11.496	2.9882	24.052	-857.76	1096.9	39.899	773.47	1178.2	39.414	47.218	0	0	1.7905	1.5553	-24.429	-11.941	-0.59544	-0.63311	28.312	8.6419	1.195	0.92218	3.8832	-3.2989	1633.3
13.21	1322	60	NaN	-0.088548	25.447	3.4894	-180.07	11.498	2.9503	23.944	-857.84	1096.9	39.781	773.46	1178.3	39.948	45.686	0	0	1.7652	1.5294	-24.433	-11.945	-0.64478	-0.63008	28.301	8.6441	1.1204	0.89936	3.8678	-3.3009	1633.4
13.22	1323	60	NaN	-0.11378	25.433	3.41	-180.08	11.477	2.961	23.905	-857.89	1097	39.799	773.49	1178.3	39.609	43.049	0	0	1.63	1.3912	-24.444	-11.956	-0.67194	-0.63341	28.286	8.624	0.95809	0.75783	3.8422	-3.3319	1633.5
13.23	1324	60	NaN	-0.12636	25.405	3.3459	-180.07	11.465	2.9764	23.863	-857.95	1097	39.822	773.51	1178.3	39.25	42.786	0	0	1.4449	1.202	-24.458	-11.97	-0.68678	-0.63523	28.258	8.6123	0.75814	0.56675	3.7999	-3.3576	1633.6
13.24	1325	60	NaN	-0.1311	25.363	3.2988	-180.07	11.47	2.9724	23.786	-858.02	1097	39.778	773.5	1178.3	40.699	39.957	0	0	1.4016	1.1577	-24.464	-11.976	-0.69269	-0.63013	28.216	8.6171	0.70887	0.52752	3.7523	-3.3586	1633.6
13.25	1326	60	NaN	-0.12365	25.325	3.2617	-180.06	11.464	2.9578	23.702	-858.07	1097	39.691	773.52	1178.3	41.277	39.605	0	0	1.4024	1.1585	-24.469	-11.981	-0.68513	-0.6173	28.179	8.6107	0.71724	0.54117	3.7101	-3.3698	1633.7
13.26	1327	60	NaN	-0.091334	25.264	3.2125	-180.06	11.444	3.0028	23.612	-858.12	1097	39.768	773.59	1178.3	40.225	39.687	0	0	1.44	1.1969	-24.473	-11.985	-0.6586	-0.6272	28.117	8.5904	0.78138	0.56972	3.6443	-3.3941	1633.8
13.27	1328	60	NaN	-0.043718	25.203	3.1022	-180.06	11.454	3.0354	23.787	-858.14	1096.9	39.808	773.62	1178.3	39.01	39.705	0	0	1.4811	1.239	-24.477	-11.989	-0.60625	-0.62553	28.058	8.5993	0.87488	0.61347	3.581	-3.3897	1633.9
13.28	1329	60	NaN	-0.0068037	25.165	3.0212	-180.06	11.476	3.0559	23.939	-858.15	1096.9	39.83	773.62	1178.3	39.944	37.921	0	0	1.5245	1.2833	-24.482	-11.994	-0.56476	-0.61651	28.021	8.6196	0.95974	0.66683	3.5396	-3.374	1633.9
13.29	1330	60	NaN	0.012438	25.153	3.035	-180.05	11.496	3.0624	23.832	-858.14	1096.9	39.829	773.61	1178.3	40.101	41.743	0	0	1.5679	1.3277	-24.485	-11.997	-0.54925	-0.60793	28.008	8.6402	1.0186	0.71978	3.523	-3.3572	1633.9
13.3	1331	60	NaN	0.0625	25.12	3.1314	-180.04	11.536	3.0296	23.419	-858.11	1097	39.69	773.62	1178.4	38.501	41.367	0	0	1.5789	1.3389	-24.492	-12.005	-0.50881	-0.61097	27.976	8.6804	1.0701	0.72797	3.4832	-3.3241	1633.8
13.31	1332	60	NaN	0.099716	25.105	3.1152	-180.03	11.535	3.0705	23.437	-858.08	1097	39.799	773.68	1178.4	40.347	38.378	0	0	1.5608	1.3204	-24.503	-12.015	-0.47477	-0.60922	27.96	8.6795	1.086	0.71123	3.4578	-3.3351	1633.9
13.32	1333	60	NaN	0.13681	25.095	3.0978	-180.03	11.533	3.0788	23.459	-858.02	1097	39.812	773.78	1178.4	41.212	40.544	0	0	1.6423	1.4038	-24.506	-12.018	-0.43736	-0.60705	27.951	8.6774	1.2049	0.79671	3.4451	-3.3404	1633.9
13.33	1334	60	NaN	0.16645	25.092	3.0816	-180.03	11.544	3.0789	23.485	-857.96	1097	39.81	773.83	1178.4	38.383	37.809	0	0	1.6559	1.4177	-24.509	-12.021	-0.40672	-0.60429	27.948	8.6881	1.2492	0.81337	3.4385	-3.3331	1633.9
13.34	1335	60	NaN	0.18393	25.095	3.0562	-180.03	11.57	3.0931	23.556	-857.91	1097	39.862	773.79	1178.4	39.188	39.324	0	0	1.5807	1.3408	-24.513	-12.025	-0.38862	-0.59779	27.951	8.7142	1.1921	0.74299	3.4377	-3.3107	1633.8
13.35	1336	60	NaN	0.21094	25.092	3.0261	-180.01	11.58	3.0326	23.61	-857.84	1097.1	39.68	773.85	1178.5	40.085	39.823	0	0	1.5732	1.3331	-24.515	-12.027	-0.35333	-0.57155	27.948	8.7238	1.2198	0.76154	3.4324	-3.3036	1633.8
13.36	1337	60	NaN	0.23089	25.098	2.9736	-180	11.586	3.0337	23.738	-857.74	1097.1	39.706	773.86	1178.5	40.04	38.171	0	0	1.6309	1.3922	-24.517	-12.029	-0.32983	-0.56225	27.952	8.7319	1.3011	0.82992	3.4355	-3.2966	1633.7
13.37	1338	60	NaN	0.22713	25.111	2.9428	-179.99	11.59	3.0741	23.782	-857.63	1097.2	39.847	773.86	1178.4	40.05	36.98	0	0	1.5216	1.2803	-24.518	-12.03	-0.33703	-0.55556	27.962	8.7387	1.1845	0.72478	3.4442	-3.2915	1633.6
13.38	1339	60	NaN	0.21211	25.126	2.9299	-179.98	11.591	3.1093	23.765	-857.51	1097.2	39.969	773.86	1178.4	38.809	37.823	0	0	1.456	1.2133	-24.519	-12.031	-0.35698	-0.55105	27.975	8.7428	1.099	0.66221	3.4561	-3.2878	1633.5
13.39	1340	60	NaN	0.20384	25.136	2.9179	-179.98	11.591	3.0935	23.758	-857.4	1097.3	39.942	773.86	1178.4	40.248	39.172	0	0	1.4596	1.217	-24.517	-12.029	-0.3646	-0.54978	27.983	8.7445	1.095	0.66717	3.4659	-3.2847	1633.3
13.4	1341	60	NaN	0.18301	25.134	2.8918	-179.97	11.61	3.058	23.788	-857.31	1097.3	39.862	773.82	1178.4	40.405	38.957	0	0	1.4822	1.2401	-24.514	-12.026	-0.38159	-0.53231	27.979	8.7641	1.1006	0.70778	3.4655	-3.2618	1633.2
13.41	1342	60	NaN	0.1584	25.128	2.8454	-179.97	11.6	3.0424	23.864	-857.21	1097.3	39.833	773.84	1178.4	38.835	40.332	0	0	1.4895	1.2476	-24.51	-12.022	-0.40255	-0.52855	27.973	8.7547	1.087	0.71901	3.4629	-3.2673	1633.1
13.42	1343	60	NaN	0.12404	25.107	2.7812	-179.97	11.598	3.0614	23.978	-857.09	1097.3	39.916	773.83	1178.4	40.254	39.096	0	0	1.4607	1.2181	-24.505	-12.018	-0.43587	-0.5318	27.951	8.7534	1.0249	0.68634	3.4457	-3.2641	1633
13.43	1344	60	NaN	0.080243	25.07	2.7188	-179.98	11.603	3.0845	24.091	-856.96	1097.3	40.018	773.79	1178.3	39.092	39.241	0	0	1.429	1.1857	-24.501	-12.013	-0.47932	-0.53778	27.913	8.7603	0.94967	0.64791	3.4125	-3.2523	1632.8
13.44	1345	60	NaN	0.031379	25.021	2.687	-179.99	11.601	3.0607	24.147	-856.82	1097.4	39.975	773.77	1178.3	42.921	39.571	0	0	1.3927	1.1486	-24.495	-12.007	-0.52476	-0.54299	27.863	8.7582	0.86794	0.60559	3.3681	-3.249	1632.7
13.45	1346	60	NaN	-0.0063273	24.977	2.6809	-180	11.588	3.073	24.166	-856.73	1097.4	40.038	773.8	1178.3	40.293	36.327	0	0	1.406	1.1622	-24.488	-12	-0.56404	-0.55367	27.819	8.7464	0.84199	0.60855	3.3303	-3.2541	1632.6
13.46	1347	60	NaN	-0.054463	24.88	2.7124	-180.01	11.575	3.0797	24.098	-856.67	1097.4	40.089	773.83	1178.3	37.993	40.471	0	0	1.4062	1.1623	-24.482	-11.994	-0.61637	-0.57309	27.72	8.7341	0.78978	0.58926	3.2384	-3.26	1632.6
13.47	1348	60	NaN	-0.09204	24.776	2.7391	-180.02	11.574	3.0911	24.062	-856.62	1097.4	40.15	773.84	1178.3	39.433	37.996	0	0	1.3592	1.1143	-24.477	-11.989	-0.6574	-0.58644	27.617	8.7334	0.70178	0.52788	3.1398	-3.2554	1632.5
13.48	1349	60	NaN	-0.11227	24.693	2.7471	-180.02	11.586	3.101	24.085	-856.58	1097.4	40.2	773.82	1178.3	40.54	38.03	0	0	1.2259	0.97801	-24.471	-11.983	-0.67856	-0.59081	27.533	8.7453	0.5473	0.3872	3.062	-3.238	1632.5
13.49	1350	60	NaN	-0.11943	24.639	2.7445	-180.03	11.603	3.0894	24.123	-856.56	1097.4	40.173	773.8	1178.3	39.499	39.789	0	0	1.0845	0.83344	-24.466	-11.978	-0.68345	-0.59288	27.481	8.7611	0.40101	0.24056	3.0153	-3.2169	1632.4
13.5	1351	60	NaN	-0.1475	24.389	2.7623	-180.05	11.629	3.0302	24.177	-856.58	1097.4	40.064	773.84	1178.4	39.501	37.905	0	0	1.0037	0.75089	-24.462	-11.974	-0.70577	-0.6118	27.232	8.7854	0.29794	0.13909	2.7707	-3.1882	1632.5
13.51	1352	60	NaN	-0.16127	24.177	2.8805	-180.06	11.651	3.044	23.849	-856.81	1097.4	40.14	773.83	1178.4	39.485	39.324	0	0	0.89811	0.64292	-24.456	-11.968	-0.73366	-0.63702	27.019	8.8093	0.16445	0.0058912	2.563	-3.159	1632.7
13.52	1353	60	NaN	-0.1701	23.996	2.9587	-180.06	11.671	3.0538	23.651	-856.96	1097.5	40.193	773.82	1178.4	39.408	36.784	0	0	0.73163	0.47271	-24.448	-11.96	-0.75126	-0.64566	26.837	8.8298	-0.019632	-0.17294	2.3887	-3.1307	1632.9
13.53	1354	60	NaN	-0.17539	23.848	2.9524	-180.06	11.686	3.0366	23.75	-856.93	1097.5	40.171	773.84	1178.4	38.511	40.034	0	0	0.367	0.099911	-24.438	-11.95	-0.75231	-0.63828	26.689	8.8447	-0.38531	-0.53837	2.2518	-3.1048	1632.9
13.54	1355	60	NaN	-0.16576	23.757	2.9533	-180.07	11.693	3.0496	23.817	-856.88	1097.5	40.245	773.84	1178.4	39.888	37.36	0	0	-0.0051235	-0.28055	-24.426	-11.938	-0.74296	-0.65046	26.598	8.8523	-0.74808	-0.931	2.1711	-3.0862	1632.8
13.55	1356	60	NaN	-0.14672	23.65	2.9565	-180.06	11.691	3.0346	23.861	-856.89	1097.5	40.219	773.87	1178.4	40.101	39.077	0	0	-0.13214	-0.41041	-24.419	-11.931	-0.72145	-0.63919	26.491	8.8503	-0.85359	-1.0496	2.0718	-3.0811	1632.8
13.56	1357	60	NaN	-0.13143	23.558	2.9719	-180.07	11.696	3.0398	23.852	-856.88	1097.5	40.273	773.89	1178.4	41.177	37.207	0	0	-0.28479	-0.56648	-24.41	-11.922	-0.70836	-0.65132	26.398	8.8551	-0.99315	-1.2178	1.9885	-3.0666	1632.9
13.57	1358	60	NaN	-0.11315	23.463	2.9996	-180.08	11.708	3.0294	23.796	-856.86	1097.5	40.28	773.87	1178.4	38.896	37.291	0	0	-0.46309	-0.74878	-24.399	-11.911	-0.69227	-0.66237	26.303	8.8686	-1.1554	-1.4111	1.9038	-3.0426	1632.8
13.58	1359	60	NaN	-0.086523	23.36	3.0378	-180.08	11.727	2.9921	23.707	-856.82	1097.5	40.193	773.83	1178.4	39.267	38.242	0	0	-0.74057	-1.0325	-24.392	-11.904	-0.66577	-0.65894	26.199	8.8876	-1.4063	-1.6914	1.8074	-3.0165	1632.7
13.59	1360	60	NaN	-0.051011	23.273	3.0834	-180.08	11.738	2.9892	23.61	-856.77	1097.6	40.218	773.81	1178.4	41.1	37.766	0	0	-1.0079	-1.3058	-24.384	-11.896	-0.63459	-0.6644	26.112	8.8992	-1.6425	-1.9702	1.7281	-2.9971	1632.7
13.6	1361	60	NaN	-0.030576	23.192	3.1012	-180.08	11.723	3.0354	23.563	-856.73	1097.5	40.362	773.81	1178.4	38.669	36.172	0	0	-1.2284	-1.5312	-24.373	-11.885	-0.62087	-0.67424	26.03	8.8844	-1.8492	-2.2054	1.6576	-3.0005	1632.6
13.61	1362	60	NaN	-0.017163	23.134	3.1272	-180.09	11.762	3.0554	23.481	-856.69	1097.5	40.424	773.64	1178.3	41.086	39.354	0	0	-1.4489	-1.7566	-24.362	-11.874	-0.61259	-0.68259	25.972	8.9239	-2.0615	-2.4392	1.6102	-2.9496	1632.4
13.62	1363	60	NaN	-0.0073539	23.088	3.1529	-180.09	11.759	3.0614	23.386	-856.66	1097.5	40.445	773.59	1178.3	37.256	38.786	0	0	-1.6411	-1.9532	-24.351	-11.863	-0.60685	-0.68578	25.926	8.9216	-2.248	-2.639	1.5752	-2.9411	1632.3
13.63	1364	60	NaN	0.0014499	23.043	3.1688	-180.08	11.656	3.0658	23.304	-856.62	1097.5	40.461	773.8	1178.3	39.687	37.332	0	0	-1.5471	-1.857	-24.346	-11.858	-0.60147	-0.68161	25.882	8.817	-2.1485	-2.5387	1.5357	-3.0409	1632.5
13.64	1365	60	NaN	0.01001	23	3.1839	-180.07	11.646	3.0258	23.193	-856.55	1097.5	40.337	773.71	1178.3	39.91	38.555	0	0	-1.6632	-1.9757	-24.334	-11.846	-0.59248	-0.67148	25.84	8.8067	-2.2556	-2.6472	1.5057	-3.0393	1632.4
13.65	1366	60	NaN	0.0082266	22.977	3.1879	-180.06	11.621	3.0339	23.143	-856.52	1097.4	40.347	773.71	1178.3	38.795	36.809	0	0	-1.9537	-2.2728	-24.316	-11.828	-0.59642	-0.6646	25.818	8.7809	-2.5502	-2.9374	1.5015	-3.0473	1632.3
13.66	1367	60	NaN	0.0031268	22.959	3.1912	-180.05	11.595	3.0417	23.069	-856.45	1097.4	40.36	773.7	1178.3	42.342	37.571	0	0	-2.0631	-2.3846	-24.309	-11.821	-0.60461	-0.65988	25.8	8.7535	-2.6677	-3.0445	1.491	-3.0673	1632.2
13.67	1368	60	NaN	-0.0085935	22.94	3.2097	-180.05	11.579	3.049	22.926	-856.38	1097.4	40.376	773.67	1178.3	39.94	38.548	0	0	-2.1589	-2.4825	-24.302	-11.814	-0.62191	-0.65971	25.782	8.7368	-2.7808	-3.1422	1.4802	-3.0774	1632.1
13.68	1369	60	NaN	-0.031508	22.922	3.2487	-180.04	11.584	3.0603	22.706	-856.34	1097.3	40.401	773.62	1178.3	40.229	37.959	0	0	-2.2495	-2.5752	-24.296	-11.808	-0.6535	-0.66444	25.765	8.741	-2.903	-3.2396	1.4689	-3.0674	1632.1
13.69	1370	60	NaN	-0.062083	22.911	3.211	-180.03	11.605	3.0181	22.618	-856.22	1097.3	40.256	773.56	1178.3	37.901	39.243	0	0	-2.3981	-2.7271	-24.29	-11.802	-0.68214	-0.65029	25.757	8.7596	-3.0802	-3.3774	1.467	-3.0427	1631.9
13.7	1371	60	NaN	-0.078144	22.919	3.188	-180.03	11.612	3.0471	22.568	-856.13	1097.2	40.325	773.56	1178.3	37.853	38.047	0	0	-2.597	-2.9304	-24.284	-11.796	-0.7024	-0.65297	25.765	8.7653	-3.2994	-3.5834	1.481	-3.0311	1631.8
13.71	1372	60	NaN	-0.096124	22.929	3.1679	-180.02	11.614	3.0711	22.516	-856.06	1097.2	40.381	773.57	1178.3	40.214	37.808	0	0	-2.6273	-2.9615	-24.275	-11.787	-0.72419	-0.65267	25.775	8.7676	-3.3515	-3.6142	1.5007	-3.0191	1631.7
13.72	1373	60	NaN	-0.11907	22.941	3.1556	-180.02	11.621	3.0754	22.425	-855.99	1097.2	40.379	773.57	1178.3	36.543	39.795	0	0	-2.6579	-2.9927	-24.267	-11.779	-0.75034	-0.64715	25.788	8.774	-3.4082	-3.6399	1.5204	-3.0054	1631.7
13.73	1374	60	NaN	-0.14463	22.962	3.1619	-180	11.636	3.0711	22.261	-855.91	1097.2	40.355	773.55	1178.2	42.246	41.112	0	0	-2.6904	-3.026	-24.263	-11.775	-0.78083	-0.64081	25.808	8.79	-3.4713	-3.6668	1.5453	-2.9847	1631.6
13.74	1375	60	NaN	-0.17478	22.991	3.16	-179.98	11.637	3.0715	22.081	-855.78	1097.2	40.332	773.58	1178.2	37.264	38.721	0	0	-2.8481	-3.1872	-24.256	-11.768	-0.81651	-0.62053	25.837	8.7908	-3.6647	-3.8078	1.581	-2.9772	1631.5
13.75	1376	60	NaN	-0.19712	23.027	3.1455	-179.97	11.653	3.0888	21.987	-855.65	1097.2	40.366	773.57	1178.2	47.683	37.971	0	0	-3.019	-3.3619	-24.249	-11.761	-0.84345	-0.61331	25.873	8.8072	-3.8624	-3.9752	1.6243	-2.9539	1631.3
13.76	1377	60	NaN	-0.22692	23.066	3.1125	-179.96	11.666	3.0928	21.909	-855.48	1097.3	40.371	773.57	1178.2	43.736	37.427	0	0	-3.125	-3.4703	-24.246	-11.758	-0.87625	-0.60924	25.912	8.8201	-4.0012	-4.0795	1.6656	-2.9379	1631.2
13.77	1378	60	NaN	-0.25926	23.095	3.0575	-179.95	11.676	3.0778	21.883	-855.32	1097.3	40.33	773.61	1178.2	37.575	38.618	0	0	-3.2204	-3.5679	-24.242	-11.754	-0.90811	-0.60209	25.941	8.8301	-4.1285	-4.17	1.6992	-2.9236	1631
13.78	1379	60	NaN	-0.27351	23.097	2.9791	-179.95	11.699	3.0564	22.026	-855.26	1097.2	40.275	773.6	1178.3	40.06	41.064	0	0	-3.3038	-3.6531	-24.235	-11.747	-0.91538	-0.58752	25.944	8.8524	-4.2192	-4.2406	1.7089	-2.8949	1631
13.79	1380	60	NaN	-0.28262	23.105	3.0236	-179.94	11.705	3.0589	21.785	-855.13	1097.3	40.28	773.61	1178.3	40.285	39.579	0	0	-3.3421	-3.6923	-24.231	-11.743	-0.9332	-0.59318	25.951	8.8589	-4.2753	-4.2855	1.7205	-2.8838	1630.9
13.8	1381	60	NaN	-0.28405	23.103	2.9842	-179.94	11.717	3.0366	21.867	-855.09	1097.3	40.223	773.61	1178.3	39.604	40.397	0	0	-3.3647	-3.7154	-24.227	-11.739	-0.92975	-0.58654	25.949	8.8703	-4.2945	-4.3019	1.722	-2.8688	1630.8
13.81	1382	60	NaN	-0.28977	23.094	2.9459	-179.94	11.738	3.0104	21.912	-855.02	1097.3	40.158	773.6	1178.3	41.507	39.593	0	0	-3.3683	-3.7191	-24.225	-11.737	-0.93164	-0.57885	25.941	8.8904	-4.2999	-4.2979	1.716	-2.8467	1630.7
13.82	1383	60	NaN	-0.30182	23.077	2.9439	-179.93	11.766	2.9925	21.791	-854.91	1097.3	40.116	773.59	1178.3	37.793	38.421	0	0	-3.3324	-3.6823	-24.223	-11.736	-0.94652	-0.57709	25.926	8.9177	-4.2789	-4.2594	1.7021	-2.8178	1630.6
13.83	1384	60	NaN	-0.30914	23.044	2.9515	-179.94	11.794	2.9851	21.667	-854.84	1097.3	40.097	773.55	1178.3	39.622	39.932	0	0	-3.2862	-3.6351	-24.222	-11.734	-0.95757	-0.58374	25.894	8.9444	-4.2438	-4.2189	1.6716	-2.7896	1630.5
13.84	1385	60	NaN	-0.29652	23.003	2.9151	-179.94	11.769	2.995	21.704	-854.77	1097.3	40.115	773.6	1178.3	39.166	36.589	0	0	-3.2234	-3.5709	-24.222	-11.734	-0.94428	-0.58885	25.853	8.9191	-4.1677	-4.1598	1.6312	-2.8145	1630.5
13.85	1386	60	NaN	-0.28885	22.968	2.9014	-179.94	11.75	3.0193	21.672	-854.72	1097.2	40.163	773.62	1178.3	40.109	37.548	0	0	-3.1757	-3.5221	-24.221	-11.733	-0.93947	-0.5881	25.818	8.9	-4.1152	-4.1102	1.5965	-2.8333	1630.5
13.86	1387	60	NaN	-0.28145	22.949	2.8987	-179.93	11.736	3.0373	21.631	-854.68	1097.2	40.191	773.62	1178.3	39.347	39.189	0	0	-3.1649	-3.5111	-24.221	-11.733	-0.93452	-0.58106	25.799	8.8862	-4.0994	-4.0921	1.5778	-2.8468	1630.4
13.87	1388	60	NaN	-0.27197	22.949	2.895	-179.92	11.725	3.0359	21.626	-854.64	1097.2	40.169	773.61	1178.3	44.099	38.407	0	0	-3.0046	-3.3472	-24.221	-11.733	-0.92445	-0.57195	25.799	8.8744	-3.9291	-3.9192	1.5776	-2.859	1630.4
13.88	1389	60	NaN	-0.26661	22.959	2.8867	-179.93	11.713	3.0166	21.638	-854.58	1097.2	40.108	773.6	1178.3	29.671	38.247	0	0	-2.7966	-3.1346	-24.222	-11.734	-0.91656	-0.57583	25.809	8.8628	-3.7132	-3.7104	1.5865	-2.8712	1630.3
13.89	1390	60	NaN	-0.25083	22.967	2.9004	-179.93	11.683	3.0539	21.614	-854.54	1097.3	40.192	773.63	1178.3	53.539	37.558	0	0	-2.5724	-2.9053	-24.223	-11.735	-0.90458	-0.58217	25.816	8.8348	-3.477	-3.4875	1.593	-2.8999	1630.3
13.9	1391	60	NaN	-0.24049	22.973	2.9053	-179.93	11.677	3.0612	21.601	-854.52	1097.3	40.192	773.62	1178.3	54.177	39.155	0	0	-2.2732	-2.5994	-24.225	-11.737	-0.89467	-0.58353	25.821	8.8292	-3.1679	-3.1829	1.5963	-2.9076	1630.3
13.91	1392	60	NaN	-0.23431	22.982	2.904	-179.92	11.693	3.0605	21.609	-854.51	1097.3	40.167	773.57	1178.2	35.033	38.15	0	0	-1.9409	-2.2596	-24.227	-11.739	-0.88736	-0.57723	25.829	8.8455	-2.8282	-2.8369	1.6013	-2.8937	1630.2
13.92	1393	60	NaN	-0.22628	22.996	2.8996	-179.91	11.719	3.0769	21.652	-854.5	1097.3	40.183	773.49	1178.2	45.429	39.532	0	0	-1.5397	-1.8495	-24.24	-11.752	-0.87845	-0.56603	25.843	8.8721	-2.4182	-2.4155	1.6025	-2.88	1630.1
13.93	1394	60	NaN	-0.19843	23.022	2.8807	-179.92	11.716	3.0976	21.794	-854.5	1097.3	40.198	773.51	1178.2	54.324	39.419	0	0	-1.2005	-1.5027	-24.254	-11.766	-0.8461	-0.57228	25.868	8.87	-2.0466	-2.075	1.6143	-2.8959	1630.1
13.94	1395	60	NaN	-0.19234	23.043	2.9099	-179.92	11.741	3.0763	21.757	-854.51	1097.3	40.112	773.47	1178.2	44.224	37.44	0	0	-1.1632	-1.4646	-24.259	-11.771	-0.8383	-0.5661	25.889	8.8958	-2.0015	-2.0307	1.6296	-2.8752	1630.1
13.95	1396	60	NaN	-0.18952	23.063	2.9346	-179.93	11.746	3.0499	21.729	-854.54	1097.3	40.02	773.48	1178.2	40.54	37.678	0	0	-1.126	-1.4265	-24.264	-11.776	-0.83321	-0.569	25.908	8.9016	-1.9592	-1.9955	1.6434	-2.8745	1630.1
13.96	1397	60	NaN	-0.18504	23.083	2.9567	-179.93	11.741	3.0342	21.712	-854.57	1097.3	39.958	773.51	1178.2	40.784	37.379	0	0	-1.0888	-1.3885	-24.269	-11.781	-0.82713	-0.56904	25.927	8.8966	-1.9159	-1.9575	1.6574	-2.8846	1630.2
13.97	1398	60	NaN	-0.17639	23.105	2.9839	-179.91	11.744	3.0398	21.691	-854.58	1097.4	39.946	773.5	1178.2	39.365	38.339	0	0	-1.0515	-1.3504	-24.274	-11.786	-0.8188	-0.55056	25.949	8.9009	-1.8703	-1.901	1.6744	-2.8855	1630.2
13.98	1399	60	NaN	-0.15752	23.148	2.973	-179.89	11.755	3.07	21.836	-854.59	1097.4	39.987	773.43	1178.2	40.078	37.939	0	0	-1.0143	-1.3123	-24.279	-11.791	-0.79631	-0.52737	25.991	8.9125	-1.8106	-1.8397	1.7118	-2.879	1630.1
13.99	1400	60	NaN	-0.14908	23.169	2.9658	-179.88	11.751	3.0936	21.938	-854.63	1097.4	40.039	773.44	1178.2	42.264	36.184	0	0	-0.97708	-1.2743	-24.285	-11.797	-0.78608	-0.52144	26.011	8.9077	-1.7632	-1.7957	1.7268	-2.8889	1630.2
14	1401	60	NaN	-0.13166	23.193	2.9756	-179.87	11.749	3.0758	22.011	-854.68	1097.4	39.969	773.43	1178.2	41.431	39.026	0	0	-0.93985	-1.2362	-24.29	-11.802	-0.76361	-0.50126	26.035	8.9066	-1.7035	-1.7375	1.7453	-2.8951	1630.2
14.01	1402	60	NaN	-0.10791	23.221	2.9979	-179.84	11.76	3.0244	22.072	-854.73	1097.4	39.791	773.4	1178.2	51.973	36.947	0	0	-0.90262	-1.1981	-24.295	-11.807	-0.73141	-0.46791	26.062	8.9187	-1.634	-1.6661	1.7672	-2.8882	1630.2
14.02	1403	60	NaN	-0.090021	23.242	3.0259	-179.82	11.788	2.9699	22.125	-854.79	1097.5	39.598	773.33	1178.3	55.009	41.43	0	0	-0.86539	-1.1601	-24.3	-11.812	-0.70491	-0.4368	26.082	8.9475	-1.5703	-1.5969	1.7825	-2.8644	1630.2
14.03	1404	60	NaN	-0.097147	23.243	3.1499	-179.81	11.798	3.0146	21.781	-854.89	1097.6	39.725	773.32	1178.3	54.032	42.797	0	0	-0.82816	-1.122	-24.305	-11.817	-0.72854	-0.43791	26.08	8.9602	-1.5567	-1.5599	1.7753	-2.8569	1630.3
14.04	1405	60	NaN	-0.089342	23.257	3.1652	-179.8	11.797	2.9869	21.82	-854.94	1097.6	39.624	773.35	1178.3	54.561	38.286	0	0	-0.79093	-1.084	-24.31	-11.822	-0.7158	-0.42458	26.093	8.9606	-1.5067	-1.5085	1.7829	-2.8617	1630.4
14.05	1406	60	NaN	-0.079782	23.263	3.1597	-179.8	11.782	2.9988	21.908	-854.98	1097.6	39.643	773.39	1178.3	55.908	40.7	0	0	-0.7537	-1.0459	-24.315	-11.827	-0.70378	-0.42082	26.099	8.9463	-1.4575	-1.4667	1.7834	-2.881	1630.5
14.06	1407	60	NaN	-0.069161	23.266	3.1644	-179.79	11.775	3.0361	21.971	-855.04	1097.6	39.737	773.4	1178.3	54.763	39.487	0	0	-0.71646	-1.0078	-24.32	-11.832	-0.69423	-0.41905	26.101	8.9407	-1.4107	-1.4269	1.7802	-2.8917	1630.5
14.07	1408	60	NaN	-0.050139	23.287	3.1765	-179.77	11.819	2.9975	22.094	-855.11	1097.7	39.591	773.29	1178.3	53.098	36.758	0	0	-0.67923	-0.96975	-24.326	-11.838	-0.66574	-0.38987	26.12	8.9864	-1.345	-1.3596	1.7946	-2.8512	1630.5
14.08	1409	60	NaN	-0.038653	23.312	3.1828	-179.78	11.822	2.9816	22.241	-855.16	1097.8	39.532	773.3	1178.3	57.601	38.252	0	0	-0.642	-0.93169	-24.331	-11.843	-0.64698	-0.38909	26.143	8.9914	-1.289	-1.3208	1.8122	-2.8513	1630.5
14.09	1410	60	NaN	-0.033008	23.329	3.2193	-179.78	11.808	3	22.306	-855.24	1097.8	39.564	773.35	1178.3	59.965	36.769	0	0	-0.60477	-0.89362	-24.336	-11.848	-0.64014	-0.3861	26.158	8.9796	-1.2449	-1.2797	1.8219	-2.8682	1630.7
14.1	1411	60	NaN	-0.028458	23.345	3.2439	-179.78	11.796	3.026	22.384	-855.31	1097.8	39.607	773.39	1178.2	55.002	37.518	0	0	-0.56754	-0.85556	-24.341	-11.853	-0.63433	-0.38278	26.171	8.9695	-1.2019	-1.2383	1.8303	-2.8834	1630.8
14.11	1412	60	NaN	-0.024423	23.357	3.2542	-179.78	11.801	3.0281	22.475	-855.36	1097.8	39.577	773.39	1178.2	56.439	39.936	0	0	-0.53031	-0.81749	-24.346	-11.858	-0.62599	-0.37796	26.183	8.9758	-1.1563	-1.1955	1.8365	-2.8822	1630.8
14.12	1413	60	NaN	-0.02544	23.355	3.2966	-179.77	11.837	2.962	22.465	-855.44	1097.9	39.371	773.33	1178.3	55.053	39.887	0	0	-0.49308	-0.77943	-24.351	-11.863	-0.62011	-0.36646	26.181	9.0112	-1.1132	-1.1459	1.8294	-2.8519	1630.8
14.13	1414	60	NaN	-0.01631	23.363	3.3132	-179.77	11.855	2.9915	22.537	-855.46	1097.9	39.436	773.33	1178.3	51.621	36.634	0	0	-0.45584	-0.74136	-24.356	-11.868	-0.61074	-0.36907	26.188	9.0299	-1.0666	-1.1104	1.832	-2.8384	1630.9
14.14	1415	60	NaN	-0.011466	23.365	3.3283	-179.77	11.87	2.9929	22.596	-855.49	1097.9	39.417	773.35	1178.3	50.141	37.157	0	0	-0.29155	-0.57339	-24.357	-11.869	-0.60315	-0.36645	26.191	9.0447	-0.8947	-0.93984	1.8343	-2.824	1630.9
14.15	1416	60	NaN	-0.0036853	23.356	3.3552	-179.78	11.913	3.024	22.665	-855.55	1097.9	39.472	773.28	1178.3	48.959	38.528	0	0	0.085595	-0.1878	-24.349	-11.861	-0.59487	-0.3663	26.181	9.088	-0.50927	-0.55409	1.8316	-2.7732	1630.9
14.16	1417	60	NaN	0.0085423	23.335	3.3905	-179.78	11.981	3.0917	22.753	-855.65	1097.9	39.627	773.15	1178.2	49.558	37.405	0	0	0.46274	0.1978	-24.342	-11.854	-0.58502	-0.37013	26.159	9.1575	-0.12228	-0.17233	1.8169	-2.6962	1630.9
14.17	1418	60	NaN	0.013147	23.318	3.3974	-179.77	12.001	3.0818	22.832	-855.69	1097.9	39.596	773.14	1178.2	64.027	38.866	0	0	0.83989	0.58339	-24.334	-11.846	-0.57654	-0.36437	26.143	9.1765	0.26334	0.21903	1.8086	-2.6698	1630.9
14.18	1419	60	NaN	0.022303	23.306	3.4168	-179.77	12.005	3.0711	22.889	-855.69	1097.9	39.563	773.17	1178.3	68.723	42.211	1	0	1.217	0.96898	-24.327	-11.839	-0.56419	-0.35535	26.132	9.1798	0.65284	0.61363	1.8048	-2.659	1630.9
14.19	1420	60	NaN	0.021553	23.295	3.4415	-179.77	12.016	3.0544	22.891	-855.7	1097.9	39.534	773.15	1178.3	67.417	42.008	1	0	1.4922	1.2503	-24.323	-11.835	-0.56385	-0.35517	26.12	9.191	0.92831	0.8951	1.7973	-2.6442	1630.9
14.2	1421	60	NaN	0.02144	23.291	3.4541	-179.77	12.021	3.0595	22.909	-855.69	1097.9	39.569	773.12	1178.3	66.312	40.097	1	0	1.5825	1.3426	-24.327	-11.839	-0.56459	-0.3565	26.116	9.1959	1.0179	0.98615	1.789	-2.6426	1630.9
14.21	1422	60	NaN	0.030527	23.295	3.4507	-179.77	12.01	3.0914	22.974	-855.65	1097.9	39.671	773.14	1178.3	65.788	41.302	1	0	1.6231	1.3841	-24.331	-11.843	-0.55681	-0.35358	26.119	9.1861	1.0662	1.0305	1.7884	-2.6565	1630.9
14.22	1423	60	NaN	0.041964	23.294	3.4792	-179.77	12.01	3.0605	22.936	-855.63	1097.9	39.612	773.16	1178.3	64.965	40.219	1	0	1.6366	1.3979	-24.335	-11.847	-0.54464	-0.35345	26.117	9.1864	1.0919	1.0445	1.7827	-2.6604	1630.9
14.23	1424	60	NaN	0.045863	23.286	3.4954	-179.77	12.016	3.0617	22.919	-855.57	1098	39.655	773.15	1178.3	63.402	40.033	1	0	1.6079	1.3686	-24.339	-11.851	-0.54285	-0.36005	26.109	9.1938	1.065	1.0085	1.7704	-2.6567	1630.8
14.24	1425	60	NaN	0.04995	23.277	3.5146	-179.78	12.013	3.0722	22.876	-855.53	1098	39.721	773.15	1178.2	61.626	41.392	1	0	1.5943	1.3547	-24.343	-11.855	-0.54265	-0.37439	26.099	9.1914	1.0517	0.98031	1.7558	-2.6635	1630.7
14.25	1426	60	NaN	0.053617	23.272	3.5232	-179.79	11.987	3.0536	22.849	-855.47	1098	39.703	773.23	1178.3	60.553	39.405	1	0	1.6125	1.3733	-24.349	-11.861	-0.53927	-0.38004	26.093	9.1662	1.0732	0.99328	1.7439	-2.6946	1630.8
14.26	1427	60	NaN	0.054915	23.274	3.508	-179.78	11.941	2.9902	22.88	-855.36	1098	39.559	773.38	1178.3	59.194	39.343	1	0	1.5822	1.3423	-24.354	-11.866	-0.5318	-0.36814	26.094	9.1205	1.0504	0.97417	1.7402	-2.7456	1630.8
14.27	1428	60	NaN	0.053593	23.274	3.499	-179.81	11.971	3.0419	22.86	-855.29	1098.1	39.742	773.24	1178.2	57.441	39.479	1	0	1.5232	1.282	-24.359	-11.871	-0.54034	-0.40623	26.092	9.153	0.98281	0.87573	1.7323	-2.7184	1630.6
14.28	1429	60	NaN	0.036423	23.289	3.4914	-179.83	11.919	3.0493	22.822	-855.2	1098.1	39.806	773.37	1178.3	57.065	40.292	1	0	1.4141	1.1705	-24.365	-11.877	-0.56107	-0.42463	26.106	9.102	0.85306	0.74587	1.7411	-2.775	1630.6
14.29	1430	60	NaN	0.031886	23.299	3.4813	-179.84	11.919	3.0693	22.811	-855.12	1098.1	39.881	773.34	1178.2	55.284	40.758	1	0	1.2775	1.0308	-24.37	-11.882	-0.56866	-0.43769	26.115	9.1024	0.70885	0.59313	1.7451	-2.7799	1630.5
14.3	1431	60	NaN	0.034039	23.307	3.4735	-179.84	11.928	3.0799	22.801	-855.06	1098.1	39.922	773.28	1178.2	54.421	37.637	1	0	1.1346	0.88473	-24.375	-11.887	-0.56837	-0.44674	26.122	9.1126	0.56626	0.438	1.7473	-2.7744	1630.4
14.31	1432	60	NaN	0.024401	23.324	3.4734	-179.85	11.857	3.0385	22.744	-854.97	1098.2	39.843	773.45	1178.2	54.911	40.988	1	0	1.0198	0.76737	-24.378	-11.89	-0.57722	-0.45095	26.139	9.0414	0.44262	0.31642	1.7616	-2.8483	1630.5
14.32	1433	60	NaN	-0.0088595	23.371	3.4425	-179.87	11.851	3.0247	22.661	-854.74	1098.2	39.855	773.43	1178.2	55.25	39.817	1	0	0.90948	0.65454	-24.38	-11.892	-0.61393	-0.479	26.185	9.0367	0.29555	0.17555	1.8052	-2.8556	1630.2
14.33	1434	60	NaN	-0.021585	23.392	3.3983	-179.9	11.9	3.0365	22.691	-854.62	1098.2	39.912	773.3	1178.2	56.484	39.738	1	0	0.81539	0.55834	-24.383	-11.895	-0.62767	-0.50391	26.206	9.0863	0.18772	0.05443	1.8232	-2.8085	1630
14.34	1435	60	NaN	-0.02935	23.408	3.3631	-179.92	11.937	3.0673	22.715	-854.53	1098.2	40.016	773.2	1178.2	55.907	39.7	1	0	0.46373	0.19881	-24.392	-11.904	-0.63835	-0.524	26.221	9.1241	-0.17462	-0.32519	1.8288	-2.7802	1629.8
14.35	1436	60	NaN	-0.043431	23.426	3.343	-179.92	11.949	3.1057	22.679	-854.43	1098.2	40.136	773.18	1178.1	47.578	38.737	1	0	0.046187	-0.22809	-24.404	-11.916	-0.65794	-0.53689	26.24	9.1354	-0.61176	-0.76498	1.8353	-2.7808	1629.7
14.36	1437	60	NaN	-0.073227	23.451	3.3341	-179.92	11.95	3.1354	22.573	-854.3	1098.2	40.215	773.2	1178.1	42.79	37.376	1	0	0.035306	-0.23921	-24.41	-11.922	-0.69428	-0.54014	26.264	9.1364	-0.65897	-0.77935	1.8543	-2.7855	1629.6
14.37	1438	60	NaN	-0.084727	23.462	3.3319	-179.93	11.963	3.1165	22.532	-854.24	1098.2	40.17	773.19	1178.1	41.424	36.903	1	0	-0.037534	-0.31368	-24.415	-11.927	-0.70566	-0.55093	26.275	9.1493	-0.74319	-0.86461	1.8607	-2.7773	1629.5
14.38	1439	60	NaN	-0.10637	23.475	3.3145	-179.92	11.979	3.1126	22.529	-854.16	1098.1	40.153	773.16	1178.1	49.234	35.64	1	0	-0.1567	-0.43552	-24.419	-11.931	-0.72686	-0.54123	26.289	9.1646	-0.88356	-0.97675	1.87	-2.7662	1629.4
14.39	1440	60	NaN	-0.12354	23.484	3.3018	-179.91	11.987	3.1035	22.522	-854.09	1098.1	40.124	773.15	1178.1	56.935	36.468	1	0	-0.33573	-0.61856	-24.423	-11.935	-0.74328	-0.53212	26.299	9.1714	-1.079	-1.1507	1.8766	-2.7633	1629.3
14.4	1441	60	NaN	-0.13253	23.495	3.2954	-179.91	11.988	3.091	22.512	-854.02	1098.1	40.09	773.15	1178.2	57.863	37.986	1	0	-0.51208	-0.79885	-24.427	-11.939	-0.75144	-0.52865	26.311	9.1721	-1.2635	-1.3275	1.884	-2.7666	1629.2
14.41	1442	60	NaN	-0.14104	23.522	3.2774	-179.9	12	3.1013	22.544	-853.92	1098.1	40.109	773.12	1178.2	59.732	38.216	1	0	-0.66799	-0.95825	-24.432	-11.944	-0.75957	-0.51907	26.338	9.184	-1.4276	-1.4773	1.9062	-2.76	1629.1
14.42	1443	60	NaN	-0.15795	23.53	3.2673	-179.9	11.995	3.1136	22.563	-853.87	1098.1	40.155	773.14	1178.1	60.293	39.954	1	0	-0.78193	-1.0748	-24.439	-11.951	-0.77744	-0.52091	26.346	9.1788	-1.5594	-1.5957	1.9069	-2.7726	1629.1
14.43	1444	60	NaN	-0.1675	23.521	3.2978	-179.89	12.008	3.0872	22.469	-853.83	1098.1	40.076	773.11	1178.2	60.562	39.879	1	0	-0.86712	-1.1618	-24.448	-11.96	-0.78752	-0.51218	26.337	9.1913	-1.6546	-1.674	1.8893	-2.7688	1629
14.44	1445	60	NaN	-0.18929	23.477	3.3521	-179.89	12.018	3.0841	22.298	-853.85	1098.1	40.073	773.09	1178.1	60.557	41.271	1	0	-1.0145	-1.3126	-24.454	-11.966	-0.81523	-0.51282	26.294	9.2008	-1.8298	-1.8254	1.8395	-2.7653	1629
14.45	1446	60	NaN	-0.21922	23.41	3.3971	-179.89	12.015	3.1173	22.153	-853.94	1098.1	40.187	773.11	1178.1	60.704	39.282	1	0	-1.1625	-1.4638	-24.463	-11.975	-0.85427	-0.52431	26.227	9.1975	-2.0167	-1.9881	1.7644	-2.7771	1629.1
14.46	1447	60	NaN	-0.20416	23.391	3.3645	-179.88	12.012	3.1034	22.279	-853.92	1098	40.134	773.12	1178.1	63.889	39.422	1	0	-1.311	-1.6156	-24.473	-11.986	-0.83287	-0.51037	26.209	9.1936	-2.1438	-2.126	1.7356	-2.7919	1629.1
14.47	1448	60	NaN	-0.20641	23.279	3.3685	-179.88	12.034	3.0727	22.295	-854.03	1098	40.041	773.09	1178.2	64.627	39.216	1	0	-1.3965	-1.7031	-24.475	-11.987	-0.83128	-0.50118	26.099	9.2144	-2.2277	-2.2042	1.6244	-2.7723	1629.2
14.48	1449	60	NaN	-0.21057	23.211	3.3828	-179.88	12.038	3.0879	22.281	-854.09	1098	40.083	773.09	1178.1	67.196	41.315	1	0	-1.4769	-1.7853	-24.475	-11.987	-0.83738	-0.50261	26.031	9.2169	-2.3143	-2.2879	1.5558	-2.7705	1629.2
14.49	1450	60	NaN	-0.216	23.178	3.4158	-179.87	12.031	3.0957	22.217	-854.09	1098	40.096	773.11	1178.1	63.72	41.214	1	0	-1.5022	-1.8112	-24.49	-12.002	-0.84553	-0.49855	25.998	9.21	-2.3478	-2.3097	1.5079	-2.7925	1629.3
14.5	1451	60	NaN	-0.22178	23.163	3.4629	-179.86	12.023	3.0716	22.119	-854.07	1098	40.014	773.13	1178.1	61.844	40.114	1	0	-1.4851	-1.7937	-24.501	-12.013	-0.85186	-0.48674	25.983	9.2026	-2.3369	-2.2804	1.4818	-2.8106	1629.3
14.51	1452	60	NaN	-0.22133	23.161	3.466	-179.88	12.009	3.1206	22.156	-854.04	1098	40.184	773.14	1178.1	53.937	37.891	1	0	-1.4206	-1.7278	-24.507	-12.019	-0.85609	-0.5183	25.981	9.1891	-2.2767	-2.2461	1.4741	-2.8302	1629.3
14.52	1453	60	NaN	-0.21982	23.166	3.4722	-179.89	11.998	3.1382	22.166	-854.01	1098	40.229	773.15	1178.1	64.409	37.01	1	0	-1.4018	-1.7085	-24.511	-12.023	-0.85583	-0.53005	25.986	9.1778	-2.2576	-2.2385	1.4753	-2.845	1629.2
14.53	1454	60	NaN	-0.21715	23.185	3.4523	-179.9	11.978	3.1401	22.257	-853.96	1098	40.228	773.17	1178.1	71.325	44.446	1	0	-1.372	-1.678	-24.514	-12.026	-0.84992	-0.52856	26.006	9.1579	-2.2219	-2.2066	1.4911	-2.8685	1629.2
14.54	1455	60	NaN	-0.21382	23.216	3.4193	-179.9	11.962	3.1421	22.392	-853.91	1097.9	40.23	773.19	1178.1	70.672	46.306	1	0	-1.3177	-1.6225	-24.519	-12.031	-0.84195	-0.52434	26.036	9.1415	-2.1597	-2.1469	1.5173	-2.8893	1629.2
14.55	1456	60	NaN	-0.21229	23.251	3.3961	-179.9	11.963	3.148	22.495	-853.85	1097.9	40.246	773.19	1178.1	71.05	47.687	1	0	-1.3503	-1.6558	-24.523	-12.035	-0.83734	-0.52474	26.072	9.1425	-2.1876	-2.1806	1.5488	-2.8929	1629.1
14.56	1457	60	NaN	-0.22721	23.292	3.4162	-179.89	11.984	3.0864	22.448	-853.8	1098	40.053	773.16	1178.1	70.137	50.166	1	0	-1.3994	-1.7061	-24.528	-12.04	-0.84718	-0.51046	26.114	9.163	-2.2466	-2.2165	1.5857	-2.877	1629
14.57	1458	60	NaN	-0.2369	23.361	3.4068	-179.89	11.992	3.1007	22.509	-853.68	1098	40.088	773.19	1178.1	69.67	48.095	1	0	-1.4105	-1.7174	-24.533	-12.045	-0.85596	-0.5129	26.183	9.1701	-2.2665	-2.2303	1.6502	-2.8746	1628.9
14.58	1459	60	NaN	-0.25115	23.419	3.4059	-179.88	12.008	3.1119	22.535	-853.61	1098	40.099	773.19	1178.1	69.096	46.856	1	0	-1.398	-1.7046	-24.537	-12.049	-0.86971	-0.50295	26.24	9.1862	-2.2677	-2.2076	1.7031	-2.8627	1628.9
14.59	1460	60	NaN	-0.267	23.466	3.4163	-179.87	12.031	3.1008	22.528	-853.56	1098	40.04	773.16	1178.1	68.422	46.784	1	0	-1.351	-1.6566	-24.54	-12.052	-0.8838	-0.48701	26.288	9.21	-2.2348	-2.1436	1.7475	-2.8424	1628.8
14.6	1461	60	NaN	-0.27724	23.519	3.429	-179.87	12.053	3.0713	22.534	-853.52	1098	39.945	773.19	1178.2	68.197	46.073	1	0	-1.3455	-1.6509	-24.544	-12.056	-0.89047	-0.48144	26.34	9.2315	-2.236	-2.1324	1.796	-2.8246	1628.8
14.61	1462	60	NaN	-0.27609	23.552	3.4293	-179.86	12.055	3.088	22.557	-853.47	1098	39.996	773.2	1178.2	67.846	45.491	1	0	-1.3732	-1.6792	-24.548	-12.06	-0.89033	-0.47503	26.373	9.235	-2.2635	-2.1542	1.8248	-2.825	1628.7
14.62	1463	60	NaN	-0.276	23.585	3.4466	-179.85	12.067	3.0947	22.518	-853.42	1098	40.011	773.21	1178.2	67.847	45.141	1	0	-1.4637	-1.7718	-24.552	-12.064	-0.89216	-0.47111	26.406	9.247	-2.3559	-2.2429	1.8538	-2.8171	1628.7
14.63	1464	60	NaN	-0.27737	23.629	3.4917	-179.85	12.069	3.0923	22.397	-853.36	1098.1	40.007	773.24	1178.2	68.028	44.301	1	0	-1.4218	-1.729	-24.557	-12.069	-0.89762	-0.46773	26.447	9.2506	-2.3195	-2.1967	1.8907	-2.8182	1628.7
14.64	1465	60	NaN	-0.27265	23.672	3.5249	-179.84	12.065	3.0939	22.325	-853.31	1098.1	40.025	773.28	1178.2	68.285	45.449	1	0	-1.3323	-1.6375	-24.562	-12.074	-0.89608	-0.46523	26.488	9.248	-2.2284	-2.1027	1.9265	-2.8257	1628.7
14.65	1466	60	NaN	-0.2497	23.693	3.4768	-179.85	12.069	3.1185	22.514	-853.29	1098.1	40.12	773.28	1178.2	68.622	46.555	1	0	-1.113	-1.4133	-24.576	-12.088	-0.86983	-0.46518	26.509	9.2528	-1.9829	-1.8785	1.933	-2.8356	1628.6
14.66	1467	60	NaN	-0.22179	23.725	3.4429	-179.85	12.068	3.0955	22.626	-853.26	1098.2	40.081	773.33	1178.2	68.413	45.475	1	0	-0.86182	-1.1564	-24.594	-12.106	-0.83659	-0.46746	26.54	9.2532	-1.6984	-1.6239	1.9461	-2.8523	1628.7
14.67	1468	60	NaN	-0.1995	23.747	3.4456	-179.86	12.073	3.0851	22.605	-853.25	1098.2	40.065	773.36	1178.2	68.716	47.567	1	0	-0.61059	-0.89958	-24.611	-12.123	-0.81448	-0.47436	26.56	9.2589	-1.4251	-1.3739	1.9496	-2.8638	1628.7
14.68	1469	60	NaN	-0.17927	23.773	3.4449	-179.86	12.089	3.0742	22.596	-853.23	1098.2	40.034	773.35	1178.2	67.009	45.757	1	0	-0.45863	-0.74421	-24.615	-12.127	-0.79351	-0.47603	26.586	9.2758	-1.2521	-1.2202	1.9703	-2.8517	1628.6
14.69	1470	60	NaN	-0.15685	23.808	3.4386	-179.86	12.114	3.0571	22.606	-853.2	1098.3	39.976	773.31	1178.2	57.203	40.803	1	0	-0.36984	-0.65343	-24.616	-12.128	-0.7687	-0.47202	26.62	9.3012	-1.1385	-1.1255	2.0041	-2.8268	1628.6
14.7	1471	60	NaN	-0.12658	23.845	3.4621	-179.86	12.135	3.0343	22.509	-853.19	1098.3	39.899	773.28	1178.2	55.922	39.682	1	0	-0.39519	-0.67935	-24.619	-12.131	-0.73917	-0.47117	26.657	9.3237	-1.1344	-1.1505	2.0375	-2.8078	1628.5
14.71	1472	60	NaN	-0.10787	23.866	3.5064	-179.87	12.12	3.0818	22.337	-853.2	1098.4	40.046	773.35	1178.2	52.495	39.871	1	0	-0.40642	-0.69084	-24.62	-12.132	-0.73164	-0.49518	26.676	9.3104	-1.1381	-1.186	2.0556	-2.8217	1628.6
14.72	1473	60	NaN	-0.069752	23.885	3.4502	-179.88	12.11	3.1042	22.495	-853.19	1098.3	40.117	773.39	1178.2	49.74	39.808	1	0	-0.4093	-0.69378	-24.619	-12.131	-0.69045	-0.49694	26.695	9.3001	-1.0998	-1.1907	2.0756	-2.8313	1628.6
14.73	1474	60	NaN	-0.027967	23.906	3.4391	-179.88	12.106	3.1125	22.487	-853.19	1098.3	40.147	773.4	1178.2	47.437	39.395	1	0	-0.40771	-0.69215	-24.618	-12.13	-0.65	-0.50194	26.716	9.2963	-1.0577	-1.1941	2.0976	-2.8339	1628.6
14.74	1475	60	NaN	0.0062951	23.926	3.5116	-179.89	12.104	3.1181	22.188	-853.19	1098.4	40.17	773.38	1178.2	43.971	37.356	1	0	-0.40249	-0.68682	-24.617	-12.129	-0.62709	-0.51968	26.735	9.2948	-1.0296	-1.2065	2.1185	-2.8338	1628.6
14.75	1476	60	NaN	0.029387	23.934	3.5178	-179.89	12.086	3.1297	22.131	-853.19	1098.4	40.216	773.39	1178.2	52.155	37.517	1	0	-0.38797	-0.67197	-24.613	-12.125	-0.60763	-0.53079	26.742	9.2776	-0.9956	-1.2028	2.1291	-2.8475	1628.6
14.76	1477	60	NaN	0.064274	23.939	3.5038	-179.89	12.074	3.1018	22.087	-853.2	1098.4	40.145	773.4	1178.2	49.778	38.55	1	0	-0.37789	-0.66167	-24.61	-12.122	-0.57177	-0.52602	26.747	9.2656	-0.94966	-1.1877	2.1373	-2.8559	1628.6
14.77	1478	60	NaN	0.094233	23.935	3.471	-179.89	12.069	3.0994	22.125	-853.21	1098.3	40.152	773.39	1178.1	48.085	38.122	1	0	-0.37875	-0.66254	-24.606	-12.118	-0.54072	-0.52571	26.744	9.2606	-0.91947	-1.1882	2.1382	-2.8574	1628.7
14.78	1479	60	NaN	0.12002	23.935	3.4193	-179.9	12.07	3.1124	22.23	-853.21	1098.3	40.211	773.37	1178.1	52.767	36.388	1	0	-0.50202	-0.78857	-24.602	-12.114	-0.51331	-0.52882	26.745	9.2602	-1.0153	-1.3174	2.1423	-2.8541	1628.6
14.79	1480	60	NaN	0.14089	23.943	3.3624	-179.9	12.075	3.119	22.342	-853.2	1098.3	40.252	773.35	1178.1	51.092	38.619	1	0	-0.56845	-0.85649	-24.599	-12.111	-0.48996	-0.53123	26.754	9.2654	-1.0584	-1.3877	2.1547	-2.8455	1628.6
14.8	1481	60	NaN	0.14596	23.95	3.3567	-179.9	12.102	3.0751	22.265	-853.22	1098.3	40.109	773.28	1178.2	52.295	38.05	1	0	-0.58286	-0.87122	-24.596	-12.108	-0.4826	-0.52401	26.761	9.2912	-1.0655	-1.3952	2.165	-2.8168	1628.6
14.81	1482	60	NaN	0.14439	23.987	3.3838	-179.9	12.103	3.0891	22.081	-853.17	1098.3	40.147	773.3	1178.2	49.947	39.378	1	0	-0.63127	-0.92072	-24.592	-12.104	-0.49201	-0.53225	26.797	9.2937	-1.1233	-1.453	2.2049	-2.8106	1628.5
14.82	1483	60	NaN	0.14322	24.013	3.3863	-179.89	12.107	3.1127	22.012	-853.14	1098.3	40.207	773.31	1178.1	50.31	38.35	1	0	-0.70483	-0.99593	-24.588	-12.1	-0.4977	-0.53237	26.822	9.2973	-1.2025	-1.5283	2.2346	-2.8026	1628.5
14.83	1484	60	NaN	0.13964	24.033	3.3935	-179.89	12.107	3.1248	21.944	-853.11	1098.3	40.232	773.32	1178.1	53.633	39.027	1	0	-0.79862	-1.0918	-24.584	-12.096	-0.50456	-0.53235	26.843	9.2975	-1.3032	-1.6242	2.2588	-2.7984	1628.5
14.84	1485	60	NaN	0.13201	24.058	3.4254	-179.89	12.105	3.1028	21.786	-853.08	1098.3	40.169	773.32	1178.2	56.994	39.773	1	0	-0.92124	-1.2172	-24.58	-12.092	-0.51557	-0.54081	26.868	9.2953	-1.4368	-1.758	2.288	-2.7966	1628.5
14.85	1486	60	NaN	0.13296	24.078	3.3722	-179.91	12.158	2.9863	21.895	-853.04	1098.3	39.874	773.18	1178.2	60.841	40.754	1	0	-1.0729	-1.3722	-24.576	-12.088	-0.50046	-0.54249	26.89	9.3459	-1.5733	-1.9147	2.3142	-2.7418	1628.3
14.86	1487	60	NaN	0.12041	24.086	3.3389	-179.89	12.123	3.0779	21.952	-853.01	1098.3	40.123	773.25	1178.2	65.885	44.452	1	0	-1.1558	-1.457	-24.572	-12.084	-0.51976	-0.53322	26.898	9.311	-1.6756	-1.9902	2.3254	-2.7734	1628.3
14.87	1488	60	NaN	0.098781	24.097	3.3514	-179.9	12.103	3.1328	21.865	-852.96	1098.3	40.295	773.28	1178.2	68.783	46.292	1	0	-1.2522	-1.5556	-24.569	-12.081	-0.55052	-0.54641	26.907	9.2921	-1.8027	-2.102	2.3388	-2.7885	1628.3
14.88	1489	60	NaN	0.077525	24.106	3.3788	-179.92	12.103	3.1283	21.74	-852.9	1098.4	40.314	773.25	1178.2	68.923	47.662	1	0	-1.3733	-1.6794	-24.564	-12.076	-0.57685	-0.57223	26.915	9.2939	-1.9502	-2.2516	2.3511	-2.7822	1628.2
14.89	1490	60	NaN	0.067406	24.104	3.3758	-179.93	12.104	3.1057	21.739	-852.85	1098.4	40.264	773.24	1178.2	67.567	46.688	1	0	-1.4357	-1.7432	-24.56	-12.072	-0.58528	-0.58695	26.913	9.2953	-2.021	-2.3301	2.3523	-2.777	1628.2
14.9	1491	60	NaN	0.070747	24.091	3.349	-179.92	12.116	3.0892	21.834	-852.78	1098.4	40.191	773.21	1178.2	64.033	43.153	1	0	-1.4321	-1.7395	-24.557	-12.069	-0.5761	-0.56655	26.901	9.3062	-2.0082	-2.306	2.3441	-2.7632	1628
14.91	1492	60	NaN	0.057673	24.054	3.3156	-179.93	12.117	3.0774	21.909	-852.74	1098.3	40.156	773.2	1178.1	58.783	39.073	1	0	-1.5331	-1.8427	-24.555	-12.067	-0.5853	-0.56862	26.864	9.3073	-2.1184	-2.4113	2.3086	-2.7601	1628
14.92	1493	60	NaN	0.052408	24.02	3.3018	-179.93	12.126	3.06	21.936	-852.7	1098.3	40.096	773.17	1178.1	57.318	41.003	1	0	-1.6292	-1.941	-24.553	-12.065	-0.58753	-0.57127	26.83	9.3155	-2.2167	-2.5122	2.2778	-2.7491	1627.9
14.93	1494	60	NaN	0.049842	23.99	3.3031	-179.93	12.133	3.051	21.927	-852.66	1098.3	40.058	773.15	1178.1	60.975	37.824	1	0	-1.7051	-2.0186	-24.548	-12.06	-0.58911	-0.5739	26.801	9.3223	-2.2942	-2.5925	2.2526	-2.7379	1627.9
14.94	1495	60	NaN	0.030645	23.95	3.2995	-179.94	12.118	3.0758	21.915	-852.65	1098.3	40.138	773.19	1178.1	60.349	39.991	1	0	-1.818	-2.134	-24.545	-12.057	-0.61152	-0.58543	26.761	9.3073	-2.4295	-2.7194	2.2159	-2.7494	1627.9
14.95	1496	60	NaN	0.017375	23.913	3.3046	-179.94	12.11	3.0979	21.879	-852.56	1098.3	40.17	773.22	1178.2	61.653	36.779	1	0	-1.9281	-2.2466	-24.542	-12.054	-0.62719	-0.58143	26.724	9.299	-2.5552	-2.828	2.182	-2.7547	1627.8
14.96	1497	60	NaN	0.0084208	23.88	3.2985	-179.92	12.138	3.0309	21.886	-852.51	1098.3	39.947	773.14	1178.2	62.145	39.227	1	0	-2.017	-2.3375	-24.539	-12.051	-0.62814	-0.55542	26.691	9.3262	-2.6452	-2.8929	2.1517	-2.7252	1627.7
14.97	1498	60	NaN	-0.00098799	23.844	3.3036	-179.91	12.132	3.0205	21.861	-852.47	1098.3	39.902	773.15	1178.2	62.63	40.389	1	0	-2.1236	-2.4465	-24.536	-12.048	-0.63682	-0.54983	26.655	9.3205	-2.7604	-2.9963	2.1187	-2.728	1627.7
14.98	1499	60	NaN	-0.010332	23.807	3.3035	-179.92	12.098	3.0654	21.856	-852.42	1098.3	40.02	773.25	1178.2	61.505	39.845	1	0	-2.2613	-2.5873	-24.532	-12.045	-0.65048	-0.55901	26.618	9.287	-2.9118	-3.1463	2.0851	-2.7575	1627.7
14.99	1500	60	NaN	-0.014288	23.778	3.2449	-179.9	12.109	3.0327	22.041	-852.3	1098.3	39.889	773.23	1178.2	61.365	38.325	1	0	-2.3484	-2.6763	-24.53	-12.042	-0.64335	-0.53323	26.589	9.2977	-2.9918	-3.2095	2.0593	-2.7443	1627.6
15	1501	60	NaN	-0.037178	23.736	3.2702	-179.9	12.122	3.048	21.954	-852.21	1098.3	39.909	773.25	1178.2	57.766	38.475	1	0	-2.4356	-2.7655	-24.527	-12.039	-0.67004	-0.53606	26.548	9.3108	-3.1056	-3.3015	2.0204	-2.7286	1627.5
15.01	1502	60	NaN	-0.046824	23.707	3.273	-179.89	12.146	3.0506	21.966	-852.13	1098.4	39.879	773.23	1178.2	42.248	38.82	1	0	-2.5517	-2.8842	-24.524	-12.036	-0.67827	-0.51833	26.519	9.3341	-3.23	-3.4025	1.9946	-2.7021	1627.4
15.02	1503	60	NaN	-0.054628	23.684	3.2684	-179.88	12.167	3.0401	22.006	-852.04	1098.4	39.813	773.22	1178.2	41.764	36.749	1	0	-2.5121	-2.8437	-24.521	-12.033	-0.68236	-0.50416	26.496	9.3545	-3.1945	-3.3479	1.9746	-2.679	1627.3
15.03	1504	60	NaN	-0.066695	23.656	3.264	-179.88	12.181	3.0321	22.043	-851.96	1098.4	39.758	773.23	1178.2	39.853	38.317	1	0	-2.4609	-2.7914	-24.519	-12.031	-0.69121	-0.50229	26.468	9.368	-3.1521	-3.2937	1.9495	-2.663	1627.3
15.04	1505	60	NaN	-0.080809	23.602	3.2538	-179.87	12.198	3.0695	22.112	-851.88	1098.4	39.817	773.25	1178.2	40.425	38.505	1	0	-2.5822	-2.9154	-24.517	-12.029	-0.70498	-0.49698	26.415	9.3848	-3.2872	-3.4123	1.8981	-2.6441	1627.2
15.05	1506	60	NaN	-0.092921	23.565	3.263	-179.85	12.232	3.0178	22.115	-851.79	1098.4	39.631	773.23	1178.3	44.336	38.971	1	0	-2.701	-3.0368	-24.514	-12.026	-0.71051	-0.46792	26.38	9.4179	-3.4115	-3.5047	1.8656	-2.6083	1627.1
15.06	1507	60	NaN	-0.11542	23.504	3.2774	-179.84	12.248	2.9953	22.105	-851.7	1098.4	39.54	773.25	1178.3	57.643	37.555	1	0	-2.813	-3.1514	-24.51	-12.022	-0.73012	-0.45556	26.32	9.4324	-3.5432	-3.6069	1.8095	-2.5898	1627
15.07	1508	60	NaN	-0.13249	23.442	3.2955	-179.84	12.251	3.0091	22.088	-851.62	1098.4	39.561	773.28	1178.3	71.377	40.641	1	0	-2.8056	-3.1437	-24.506	-12.018	-0.74857	-0.45579	26.258	9.4353	-3.5542	-3.5995	1.7518	-2.5832	1627
15.08	1509	60	NaN	-0.14072	23.393	3.3212	-179.84	12.251	3.0502	22.053	-851.53	1098.4	39.67	773.3	1178.3	74.72	45.821	1	0	-2.7726	-3.11	-24.503	-12.015	-0.7619	-0.46459	26.21	9.4349	-3.5345	-3.5746	1.7062	-2.5805	1626.9
15.09	1510	60	NaN	-0.1755	23.332	3.3735	-179.86	12.251	3.0887	21.958	-851.42	1098.4	39.787	773.32	1178.3	73.933	47.389	1	0	-2.8484	-3.1875	-24.502	-12.014	-0.80419	-0.48798	26.148	9.4343	-3.6526	-3.6755	1.6462	-2.5799	1626.8
15.1	1511	60	NaN	-0.17865	23.31	3.3747	-179.85	12.257	3.0244	21.986	-851.35	1098.3	39.604	773.32	1178.3	73.182	48.529	1	0	-2.8398	-3.1787	-24.499	-12.011	-0.79993	-0.47461	26.128	9.4394	-3.6397	-3.6533	1.6285	-2.5719	1626.7
15.11	1512	60	NaN	-0.18724	23.243	3.3837	-179.87	12.262	2.9983	22.004	-851.27	1098.3	39.562	773.34	1178.3	73.098	48.717	1	0	-2.7648	-3.102	-24.495	-12.007	-0.80647	-0.48538	26.062	9.4435	-3.5713	-3.5874	1.5667	-2.5635	1626.7
15.12	1513	60	NaN	-0.20087	23.171	3.3905	-179.89	12.266	3.0142	22.021	-851.19	1098.3	39.653	773.36	1178.3	72.522	47.416	1	0	-2.7505	-3.0874	-24.493	-12.005	-0.8227	-0.51	25.99	9.4468	-3.5732	-3.5974	1.4967	-2.5582	1626.6
15.13	1514	60	NaN	-0.2133	23.136	3.3826	-179.9	12.269	3.0467	22.057	-851.13	1098.3	39.777	773.36	1178.3	72.081	46.481	1	0	-2.7299	-3.0663	-24.491	-12.003	-0.83825	-0.52915	25.955	9.4495	-3.5681	-3.5955	1.4638	-2.5538	1626.6
15.14	1515	60	NaN	-0.21593	23.113	3.3811	-179.91	12.266	3.0288	22.087	-851.11	1098.3	39.748	773.39	1178.3	71.556	45.266	1	0	-2.6718	-3.0069	-24.491	-12.003	-0.8388	-0.5304	25.933	9.4461	-3.5106	-3.5373	1.4423	-2.5567	1626.6
15.15	1516	60	NaN	-0.23116	23.077	3.413	-179.93	12.274	3.0249	22.008	-851.02	1098.3	39.785	773.39	1178.3	70.635	45.713	1	0	-2.6401	-2.9745	-24.49	-12.002	-0.85819	-0.56052	25.897	9.454	-3.4983	-3.5351	1.4075	-2.5476	1626.5
15.16	1517	60	NaN	-0.25107	23.047	3.4339	-179.96	12.278	3.0152	21.947	-850.92	1098.3	39.813	773.39	1178.3	68.395	44.564	1	0	-2.6191	-2.9531	-24.488	-12	-0.88125	-0.58833	25.867	9.4571	-3.5003	-3.5414	1.3794	-2.543	1626.4
15.17	1518	60	NaN	-0.26806	23.027	3.445	-179.97	12.292	2.9811	21.908	-850.83	1098.3	39.764	773.36	1178.3	67.839	44.136	1	0	-2.4997	-2.831	-24.488	-12	-0.89793	-0.60423	25.848	9.4707	-3.3976	-3.4352	1.3605	-2.529	1626.3
15.18	1519	60	NaN	-0.27687	23.015	3.4576	-179.98	12.33	2.9185	21.86	-850.77	1098.3	39.619	773.28	1178.3	62.844	43.261	1	0	-2.476	-2.8068	-24.488	-12	-0.90337	-0.60839	25.838	9.5068	-3.3794	-3.4152	1.3497	-2.4932	1626.1
15.19	1520	60	NaN	-0.29705	23.001	3.4628	-180.01	12.287	2.9599	21.805	-850.66	1098.3	39.801	773.38	1178.3	46.473	41.388	1	0	-2.5408	-2.8731	-24.489	-12.001	-0.93193	-0.64084	25.822	9.4661	-3.4728	-3.5139	1.3334	-2.5347	1626.1
15.2	1521	60	NaN	-0.30343	22.992	3.4522	-180.02	12.269	2.9981	21.823	-850.56	1098.3	39.959	773.42	1178.3	49.857	38.769	1	0	-2.4303	-2.76	-24.492	-12.004	-0.94327	-0.66331	25.813	9.4485	-3.3735	-3.4233	1.3212	-2.555	1626.1
15.21	1522	60	NaN	-0.30965	22.975	3.4457	-180.04	12.27	2.9932	21.816	-850.47	1098.3	39.991	773.42	1178.3	45.551	35.585	1	0	-2.3129	-2.64	-24.494	-12.006	-0.95087	-0.6807	25.795	9.4496	-3.2637	-3.3207	1.3008	-2.5568	1626
15.22	1523	60	NaN	-0.32215	22.947	3.4441	-180.05	12.278	2.9734	21.776	-850.39	1098.3	39.975	773.41	1178.3	41.144	36.464	1	0	-2.1673	-2.4911	-24.498	-12.01	-0.96427	-0.69687	25.767	9.4576	-3.1315	-3.188	1.2695	-2.5524	1625.9
15.23	1524	60	NaN	-0.34393	22.914	3.439	-180.07	12.277	2.9969	21.731	-850.38	1098.3	40.067	773.44	1178.3	38.657	37.688	1	0	-2.0351	-2.356	-24.503	-12.015	-0.99086	-0.71534	25.733	9.4574	-3.026	-3.0714	1.2301	-2.5577	1625.9
15.24	1525	60	NaN	-0.36223	22.863	3.4007	-180.08	12.304	2.9857	21.769	-850.32	1098.3	40.056	773.4	1178.3	41.48	36.913	1	0	-1.9158	-2.2341	-24.51	-12.022	-1.0075	-0.72812	25.683	9.4829	-2.9233	-2.9622	1.1736	-2.5388	1625.8
15.25	1526	60	NaN	-0.37055	22.83	3.3686	-180.08	12.318	2.9822	21.83	-850.26	1098.3	40.045	773.41	1178.3	38.732	37.933	1	0	-1.8807	-2.1981	-24.517	-12.029	-1.0133	-0.72181	25.651	9.4962	-2.894	-2.9199	1.1346	-2.5326	1625.7
15.26	1527	60	NaN	-0.3839	22.806	3.35	-180.09	12.336	2.9676	21.854	-850.18	1098.3	40.012	773.4	1178.3	40.48	39.072	1	0	-1.7501	-2.0646	-24.526	-12.038	-1.0247	-0.73082	25.629	9.513	-2.7747	-2.7954	1.1029	-2.525	1625.7
15.27	1528	60	NaN	-0.40204	22.792	3.3509	-180.11	12.354	2.946	21.819	-850.1	1098.3	39.96	773.37	1178.4	38.109	35.748	1	0	-1.4796	-1.7881	-24.538	-12.05	-1.0422	-0.74808	25.615	9.5305	-2.5218	-2.5362	1.0775	-2.5195	1625.5
15.28	1529	60	NaN	-0.41231	22.794	3.3776	-180.09	12.355	2.9403	21.732	-850.02	1098.3	39.917	773.38	1178.4	52.89	37.831	1	0	-1.2092	-1.5116	-24.55	-12.062	-1.0541	-0.732	25.618	9.5312	-2.2633	-2.2436	1.0676	-2.5309	1625.5
15.29	1530	60	NaN	-0.4119	22.825	3.3464	-180.11	12.343	2.94	21.817	-849.89	1098.3	39.919	773.4	1178.4	55.576	38.965	1	0	-0.93872	-1.2351	-24.562	-12.074	-1.0508	-0.74629	25.65	9.5181	-1.9895	-1.9813	1.0877	-2.556	1625.4
15.3	1531	60	NaN	-0.41227	22.848	3.3301	-180.11	12.331	2.9773	21.859	-849.82	1098.3	40.024	773.4	1178.3	62.613	41.002	1	0	-0.88955	-1.1848	-24.569	-12.081	-1.0534	-0.75103	25.672	9.5067	-1.943	-1.9358	1.1028	-2.5746	1625.3
15.31	1532	60	NaN	-0.41654	22.899	3.3274	-180.11	12.326	3.0133	21.846	-849.72	1098.3	40.114	773.4	1178.3	65.057	39.606	1	0	-1.0116	-1.3095	-24.577	-12.089	-1.0614	-0.75741	25.723	9.5021	-2.0729	-2.0669	1.1457	-2.5869	1625.2
15.32	1533	60	NaN	-0.42314	22.975	3.3358	-180.12	12.326	3.037	21.796	-849.56	1098.2	40.159	773.43	1178.3	64.297	42.18	1	0	-1.3658	-1.6717	-24.586	-12.098	-1.0713	-0.7655	25.8	9.5008	-2.4371	-2.4372	1.2142	-2.5969	1625.1
15.33	1534	60	NaN	-0.42346	23.02	3.3515	-180.11	12.311	3.0766	21.77	-849.47	1098.2	40.25	773.5	1178.3	63.018	42.187	1	0	-1.2512	-1.5545	-24.595	-12.107	-1.0758	-0.75859	25.844	9.486	-2.327	-2.3131	1.2499	-2.6205	1625
15.34	1535	60	NaN	-0.42561	23.049	3.3497	-180.09	12.36	2.9743	21.749	-849.39	1098.2	39.934	773.41	1178.3	60.829	39.491	1	0	-1.0608	-1.3598	-24.603	-12.115	-1.0676	-0.72703	25.875	9.5347	-2.1284	-2.0869	1.2713	-2.5806	1624.9
15.35	1536	60	NaN	-0.42239	23.03	3.3316	-180.08	12.395	2.9472	21.805	-849.4	1098.2	39.834	773.36	1178.4	57.17	39.297	1	0	-0.87037	-1.1652	-24.612	-12.124	-1.0589	-0.71194	25.858	9.5667	-1.9293	-1.8771	1.2456	-2.5574	1624.8
15.36	1537	60	NaN	-0.42377	22.988	3.3131	-180.07	12.408	2.9579	21.869	-849.44	1098.1	39.847	773.37	1178.4	58.06	38.809	1	0	-0.67997	-0.9705	-24.621	-12.133	-1.0585	-0.70817	25.818	9.5776	-1.7384	-1.6787	1.1974	-2.5553	1624.9
15.37	1538	60	NaN	-0.43432	22.941	3.3051	-180.07	12.403	2.9699	21.891	-849.48	1098.1	39.872	773.42	1178.4	59.903	37.891	1	0	-0.48956	-0.77584	-24.63	-12.142	-1.0691	-0.70922	25.773	9.5719	-1.5587	-1.4851	1.1433	-2.5698	1625
15.38	1539	60	NaN	-0.44407	22.879	3.3069	-180.08	12.394	2.9812	21.881	-849.53	1098.1	39.907	773.46	1178.4	60.105	39.393	1	0	-0.29916	-0.58117	-24.638	-12.15	-1.0804	-0.71189	25.711	9.5627	-1.3796	-1.2931	1.0727	-2.5878	1625.1
15.39	1540	60	NaN	-0.4567	22.842	3.3161	-180.07	12.39	2.9972	21.865	-849.55	1098.1	39.953	773.45	1178.4	61.36	37.395	1	0	-0.013346	-0.28895	-24.642	-12.154	-1.0952	-0.70475	25.674	9.5579	-1.1085	-0.9937	1.0316	-2.5962	1625.1
15.4	1541	60	NaN	-0.47612	22.803	3.3236	-180.06	12.384	2.9918	21.866	-849.57	1098.1	39.944	773.46	1178.4	60.234	40.21	1	0	0.50259	0.23854	-24.633	-12.145	-1.1143	-0.69483	25.635	9.552	-0.61167	-0.45629	1.0016	-2.5934	1625.1
15.41	1542	60	NaN	-0.51118	22.764	3.3397	-180.05	12.378	2.992	21.864	-849.57	1098.1	39.951	773.47	1178.4	60.308	39.17	1	0	0.70458	0.44505	-24.634	-12.146	-1.1496	-0.68892	25.596	9.5462	-0.44504	-0.24387	0.96212	-2.5994	1625.1
15.42	1543	60	NaN	-0.56291	22.729	3.3701	-180.05	12.374	3.0129	21.845	-849.57	1098.1	40.015	773.47	1178.4	59.156	38.589	1	0	0.78677	0.52908	-24.636	-12.148	-1.2043	-0.69261	25.561	9.543	-0.41756	-0.16352	0.92442	-2.6054	1625.1
15.43	1544	60	NaN	-0.59843	22.708	3.3903	-180.07	12.377	2.9892	21.841	-849.56	1098.1	39.986	773.45	1178.4	59.847	38.245	1	0	0.79763	0.54019	-24.638	-12.15	-1.239	-0.70817	25.539	9.5452	-0.44133	-0.16798	0.90163	-2.6045	1625.1
15.44	1545	60	NaN	-0.65179	22.684	3.4749	-180.06	12.384	2.9818	21.633	-849.56	1098.2	39.969	773.46	1178.4	51.764	38.713	1	0	0.82624	0.56943	-24.636	-12.148	-1.2991	-0.7052	25.513	9.5544	-0.47285	-0.13576	0.87783	-2.5932	1625.1
15.45	1546	60	NaN	-0.71193	22.655	3.512	-180.05	12.397	2.9768	21.614	-849.56	1098.2	39.963	773.45	1178.4	38.849	38.044	1	0	0.86372	0.60775	-24.632	-12.144	-1.3596	-0.6992	25.484	9.5684	-0.49593	-0.09144	0.85205	-2.5755	1625.1
15.46	1547	60	NaN	-0.76278	22.63	3.5147	-180.05	12.406	2.9654	21.699	-849.56	1098.2	39.94	773.45	1178.4	41.369	37.671	1	0	0.87648	0.6208	-24.626	-12.139	-1.4067	-0.69574	25.458	9.5771	-0.53022	-0.074933	0.83188	-2.5614	1625.1
15.47	1548	60	NaN	-0.79671	22.614	3.5222	-180.06	12.4	2.9444	21.725	-849.58	1098.2	39.888	773.49	1178.4	39.633	37.81	1	0	0.86547	0.60955	-24.62	-12.132	-1.4379	-0.69719	25.443	9.5714	-0.57238	-0.087639	0.8227	-2.5608	1625.2
15.48	1549	60	NaN	-0.89021	22.587	3.527	-180.06	12.392	2.9535	21.927	-849.55	1098.2	39.941	773.51	1178.4	41.498	36.229	1	0	0.7931	0.53556	-24.612	-12.124	-1.5261	-0.69722	25.415	9.5639	-0.733	-0.16166	0.80261	-2.5606	1625.1
15.49	1550	60	NaN	-0.94956	22.576	3.5721	-180.07	12.402	2.9629	21.918	-849.52	1098.2	39.991	773.49	1178.4	38.971	36.445	1	0	0.89164	0.63631	-24.599	-12.111	-1.5876	-0.71124	25.404	9.574	-0.69593	-0.074934	0.80548	-2.5366	1625.1
15.5	1551	60	NaN	-1.0298	22.583	3.6027	-180.08	12.408	2.9589	21.932	-849.45	1098.2	39.993	773.47	1178.4	53.399	39.025	1	0	1.0201	0.76767	-24.582	-12.094	-1.6674	-0.71588	25.411	9.58	-0.64727	0.051789	0.82876	-2.5143	1625
15.51	1552	60	NaN	-1.1127	22.598	3.6005	-180.08	12.399	2.953	22.045	-849.36	1098.2	39.985	773.47	1178.4	61.983	39.425	1	0	0.57573	0.31332	-24.574	-12.086	-1.7461	-0.71311	25.426	9.5714	-1.1704	-0.39979	0.85151	-2.5146	1624.9
15.52	1553	60	NaN	-1.155	22.602	3.5668	-180.09	12.372	2.9659	22.262	-849.27	1098.2	40.039	773.51	1178.4	70.88	45.883	1	0	0.36099	0.093767	-24.565	-12.077	-1.7827	-0.71576	25.43	9.5441	-1.4217	-0.62199	0.86448	-2.5331	1624.9
15.53	1554	60	NaN	-1.2553	22.555	3.5901	-180.11	12.36	2.963	22.341	-849.29	1098.2	40.055	773.51	1178.4	71.945	47.086	1	0	0.33208	0.064214	-24.556	-12.068	-1.8807	-0.73126	25.383	9.5324	-1.5487	-0.66705	0.8269	-2.5354	1624.9
15.54	1555	60	NaN	-1.3067	22.534	3.614	-180.13	12.348	2.9777	22.325	-849.3	1098.2	40.137	773.52	1178.4	73.124	47.346	1	0	0.081805	-0.19167	-24.539	-12.051	-1.9356	-0.7578	25.361	9.5214	-1.8538	-0.94946	0.82168	-2.5298	1624.9
15.55	1556	60	NaN	-1.3609	22.512	3.6584	-180.13	12.345	2.9871	22.281	-849.3	1098.2	40.173	773.52	1178.4	73.19	47.445	1	0	-0.30339	-0.58549	-24.518	-12.03	-1.9926	-0.76109	25.338	9.5185	-2.296	-1.3466	0.81967	-2.5118	1624.9
15.56	1557	60	NaN	-1.4255	22.484	3.7195	-180.11	12.352	2.9834	22.235	-849.27	1098.2	40.149	773.52	1178.3	72.691	46.183	1	0	-0.68859	-0.97932	-24.497	-12.009	-2.058	-0.74708	25.31	9.5258	-2.7466	-1.7264	0.81293	-2.4836	1624.9
15.57	1558	60	NaN	-1.4769	22.464	3.7748	-180.12	12.368	2.9687	22.177	-849.24	1098.2	40.116	773.51	1178.3	70.245	46.105	1	0	-0.76302	-1.0554	-24.483	-11.995	-2.1103	-0.75202	25.29	9.5414	-2.8733	-1.8074	0.80739	-2.4535	1624.8
15.58	1559	60	NaN	-1.5327	22.41	3.8736	-180.12	12.381	3.0123	22.061	-849.27	1098.2	40.249	773.51	1178.3	62.054	40.903	1	0	-0.56656	-0.85456	-24.474	-11.986	-2.1748	-0.76201	25.235	9.5547	-2.7413	-1.6166	0.76153	-2.4313	1624.9
15.59	1560	60	NaN	-1.5565	22.371	3.9192	-180.11	12.4	2.978	22.071	-849.27	1098.2	40.153	773.5	1178.4	52.967	38.069	1	0	-0.91875	-1.2146	-24.451	-11.963	-2.1949	-0.75217	25.197	9.5737	-3.1137	-1.9668	0.74639	-2.3894	1624.9
15.6	1561	60	NaN	-1.5697	22.327	3.9401	-180.11	12.412	2.9423	22.138	-849.27	1098.2	40.061	773.52	1178.4	55.912	38.374	1	0	-1.1084	-1.4086	-24.43	-11.942	-2.2024	-0.74129	25.155	9.5843	-3.3109	-2.1499	0.72477	-2.3579	1624.9
15.61	1562	60	NaN	-1.5837	22.27	3.9676	-180.11	12.419	2.9275	22.184	-849.28	1098.2	40.033	773.54	1178.4	58.401	38.191	1	0	-1.0968	-1.3967	-24.412	-11.924	-2.2139	-0.73549	25.099	9.5904	-3.3107	-2.1322	0.68669	-2.3335	1624.9
15.62	1563	60	NaN	-1.5993	22.203	4.0423	-180.1	12.449	2.8879	22.104	-849.3	1098.2	39.913	773.5	1178.4	55.52	37.728	1	0	-1.1478	-1.4488	-24.393	-11.905	-2.228	-0.72504	25.032	9.62	-3.3758	-2.1738	0.63947	-2.2848	1624.9
15.63	1564	60	NaN	-1.6045	22.152	4.1024	-180.1	12.451	2.9106	22.004	-849.32	1098.2	39.978	773.52	1178.4	53.295	38.873	1	0	-1.2554	-1.5588	-24.373	-11.885	-2.2391	-0.73504	24.981	9.6221	-3.4945	-2.2939	0.60807	-2.2629	1624.9
15.64	1565	60	NaN	-1.5939	22.089	4.1335	-180.1	12.455	2.9119	22.01	-849.33	1098.2	39.969	773.52	1178.5	52.093	38.197	1	0	-1.5752	-1.8858	-24.349	-11.861	-2.2279	-0.73179	24.919	9.6257	-3.8032	-2.6176	0.57006	-2.235	1624.9
15.65	1566	60	NaN	-1.5754	22.036	4.133	-180.09	12.463	2.9066	22.097	-849.31	1098.2	39.937	773.52	1178.5	53.674	39.046	1	0	-1.7597	-2.0744	-24.328	-11.84	-2.2053	-0.72477	24.865	9.6341	-3.9649	-2.7992	0.53786	-2.2055	1624.9
15.66	1567	60	NaN	-1.5541	21.993	4.1141	-180.1	12.477	2.9137	22.203	-849.28	1098.3	39.94	773.49	1178.4	54.09	38.173	1	0	-1.756	-2.0707	-24.311	-11.823	-2.1803	-0.72172	24.822	9.6479	-3.9364	-2.7924	0.51162	-2.1747	1624.9
15.67	1568	60	NaN	-1.5277	21.915	4.1261	-180.09	12.495	2.9557	22.206	-849.3	1098.3	40.025	773.44	1178.4	57.285	37.642	1	0	-1.8391	-2.1556	-24.292	-11.804	-2.1568	-0.72322	24.744	9.6658	-3.9959	-2.8788	0.45146	-2.1384	1624.8
15.68	1569	60	NaN	-1.5275	21.881	4.1398	-180.09	12.496	2.9391	22.165	-849.32	1098.2	39.965	773.44	1178.4	60.017	38.194	1	0	-1.9227	-2.2411	-24.278	-11.79	-2.156	-0.71465	24.71	9.6667	-4.0787	-2.9557	0.43202	-2.1234	1624.8
15.69	1570	60	NaN	-1.4977	21.82	4.137	-180.08	12.484	2.9438	22.197	-849.32	1098.2	39.957	773.44	1178.4	62.284	37.838	1	0	-1.9863	-2.3061	-24.273	-11.785	-2.1247	-0.70967	24.649	9.6547	-4.111	-3.0157	0.37668	-2.13	1624.8
15.7	1571	60	NaN	-1.4605	21.757	4.139	-180.08	12.474	2.9704	22.218	-849.31	1098.2	40.019	773.43	1178.4	61.001	40.212	1	0	-2.0505	-2.3718	-24.268	-11.78	-2.089	-0.71195	24.586	9.6442	-4.1395	-3.0837	0.31817	-2.1356	1624.8
15.71	1572	60	NaN	-1.4354	21.708	4.1568	-180.09	12.472	2.9991	22.181	-849.31	1098.2	40.11	773.41	1178.4	57.066	39.693	1	0	-2.1158	-2.4385	-24.263	-11.776	-2.0685	-0.71902	24.537	9.6425	-4.1843	-3.1575	0.27357	-2.1331	1624.8
15.72	1573	60	NaN	-1.3963	21.617	4.1434	-180.08	12.457	2.9651	22.263	-849.37	1098.2	40.011	773.41	1178.4	54.608	39.501	1	0	-2.1083	-2.4308	-24.262	-11.774	-2.0229	-0.70873	24.448	9.6258	-4.1312	-3.1396	0.18623	-2.1478	1624.9
15.73	1574	60	NaN	-1.2834	21.541	4.1834	-180.08	12.441	2.9641	22.139	-849.41	1098.2	40.02	773.4	1178.4	51.696	38.737	1	0	-2.0855	-2.4075	-24.261	-11.773	-1.9146	-0.7116	24.372	9.61	-4.0001	-3.1191	0.11103	-2.1629	1624.9
15.74	1575	60	NaN	-1.221	21.51	4.2107	-180.08	12.433	2.9371	22.056	-849.38	1098.2	39.951	773.36	1178.4	62.34	39.298	1	0	-2.053	-2.3743	-24.262	-11.774	-1.8528	-0.70788	24.341	9.6027	-3.9058	-3.0822	0.079047	-2.1708	1624.8
15.75	1576	60	NaN	-1.1972	21.502	4.2312	-180.07	12.42	2.9203	21.997	-849.33	1098.2	39.917	773.35	1178.4	62.418	41.159	1	0	-1.9131	-2.2312	-24.262	-11.774	-1.8299	-0.70406	24.332	9.5912	-3.743	-2.9353	0.070098	-2.1823	1624.8
15.76	1577	60	NaN	-1.1726	21.485	4.2631	-180.07	12.39	2.9545	21.906	-849.3	1098.2	40.045	773.38	1178.4	60.092	38.287	1	0	-1.7575	-2.0722	-24.262	-11.774	-1.8131	-0.71186	24.312	9.562	-3.5706	-2.7841	0.05055	-2.2118	1624.8
15.77	1578	60	NaN	-1.1389	21.447	4.2964	-180.09	12.36	2.963	21.816	-849.27	1098.2	40.105	773.36	1178.3	61.566	40.13	1	0	-1.6478	-1.96	-24.263	-11.775	-1.7847	-0.73976	24.274	9.5335	-3.4324	-2.6997	0.010277	-2.2418	1624.7
15.78	1579	60	NaN	-1.101	21.388	4.2725	-180.1	12.359	2.9524	21.913	-849.26	1098.2	40.091	773.33	1178.3	61.047	36.908	1	0	-1.5351	-1.8448	-24.265	-11.777	-1.7429	-0.7415	24.215	9.5316	-3.278	-2.5863	-0.049577	-2.2454	1624.7
15.79	1580	60	NaN	-1.0764	21.329	4.2568	-180.1	12.364	2.9441	21.98	-849.28	1098.1	40.074	773.31	1178.3	60.165	41.591	1	0	-1.4159	-1.7229	-24.267	-11.779	-1.7153	-0.73909	24.157	9.5353	-3.1312	-2.462	-0.10962	-2.2438	1624.7
15.8	1581	60	NaN	-1.0613	21.28	4.2441	-180.1	12.363	2.9455	22.035	-849.3	1098.1	40.076	773.3	1178.3	58.778	42.351	1	0	-1.3406	-1.6459	-24.27	-11.782	-1.6984	-0.73509	24.108	9.5345	-3.039	-2.381	-0.16115	-2.247	1624.7
15.81	1582	60	NaN	-1.0447	21.244	4.2079	-180.09	12.353	2.9568	22.17	-849.28	1098.1	40.096	773.31	1178.3	57.527	39.464	1	0	-1.2738	-1.5776	-24.272	-11.784	-1.6776	-0.72569	24.073	9.5241	-2.9514	-2.3033	-0.19972	-2.2604	1624.7
15.82	1583	60	NaN	-1.0426	21.208	4.2209	-180.08	12.35	2.9433	22.148	-849.29	1098.1	40.034	773.33	1178.3	54.171	40.632	1	0	-1.1868	-1.4887	-24.276	-11.788	-1.6741	-0.71489	24.037	9.5207	-2.8609	-2.2036	-0.23887	-2.2676	1624.7
15.83	1584	60	NaN	-1.0514	21.18	4.2482	-180.08	12.357	2.9623	22.104	-849.29	1098.1	40.077	773.32	1178.3	52.494	38.278	1	0	-1.1339	-1.4346	-24.28	-11.792	-1.686	-0.71058	24.01	9.5265	-2.82	-2.1452	-0.26961	-2.2656	1624.7
15.84	1585	60	NaN	-1.0679	21.162	4.292	-180.08	12.36	2.9692	22.009	-849.28	1098.1	40.093	773.3	1178.3	51.412	37.991	1	0	-1.0919	-1.3917	-24.284	-11.796	-1.7064	-0.71515	23.993	9.5292	-2.7983	-2.1068	-0.29089	-2.2666	1624.7
15.85	1586	60	NaN	-1.0851	21.153	4.3339	-180.08	12.358	2.956	21.913	-849.26	1098.1	40.055	773.29	1178.3	44.984	37.446	1	0	-1.0119	-1.3099	-24.286	-11.798	-1.7257	-0.71968	23.984	9.5273	-2.7377	-2.0296	-0.30269	-2.271	1624.6
15.86	1587	60	NaN	-1.093	21.148	4.3398	-180.07	12.357	2.9393	21.922	-849.26	1098.1	40.002	773.29	1178.3	46.994	36.053	1	0	-0.93634	-1.2326	-24.289	-11.801	-1.7314	-0.7072	23.98	9.5258	-2.6678	-1.9398	-0.30899	-2.2751	1624.6
15.87	1588	60	NaN	-1.0988	21.147	4.3202	-180.1	12.337	2.988	22.025	-849.25	1098	40.181	773.32	1178.3	49.439	39.285	1	0	-0.97279	-1.2699	-24.292	-11.804	-1.7399	-0.73756	23.978	9.5065	-2.7127	-2.0075	-0.31396	-2.2975	1624.6
15.88	1589	60	NaN	-1.1063	21.153	4.3268	-180.1	12.346	3.0067	22.035	-849.25	1098	40.228	773.3	1178.3	49.704	37.163	1	0	-0.98284	-1.2802	-24.295	-11.807	-1.7487	-0.73873	23.983	9.5157	-2.7315	-2.0189	-0.31156	-2.2912	1624.6
15.89	1590	60	NaN	-1.1116	21.171	4.3284	-180.09	12.374	2.9637	22.065	-849.23	1098	40.103	773.26	1178.3	64.672	38.616	1	0	-0.98088	-1.2782	-24.297	-11.81	-1.7486	-0.72811	24.002	9.5427	-2.7294	-2.0063	-0.29513	-2.2669	1624.6
15.9	1591	60	NaN	-1.1151	21.201	4.3275	-180.09	12.402	2.9023	22.105	-849.18	1098	39.943	773.22	1178.3	67.861	41.934	1	0	-0.99171	-1.2892	-24.3	-11.813	-1.745	-0.72255	24.034	9.5698	-2.7367	-2.0118	-0.26697	-2.2427	1624.5
15.91	1592	60	NaN	-1.122	21.234	4.3681	-180.1	12.399	2.9632	22	-849.17	1098.1	40.124	773.25	1178.3	68.282	42.469	1	0	-1.0067	-1.3045	-24.304	-11.816	-1.7621	-0.74125	24.064	9.568	-2.7687	-2.0458	-0.23924	-2.2476	1624.5
15.92	1593	60	NaN	-1.1198	21.273	4.4044	-180.07	12.46	2.8936	21.935	-849.15	1098.1	39.881	773.18	1178.3	69.974	44.635	1	0	-1.0246	-1.3229	-24.307	-11.819	-1.7536	-0.70864	24.105	9.6289	-2.7782	-2.0315	-0.20208	-2.1898	1624.4
15.93	1594	60	NaN	-1.1041	21.281	4.4018	-180.07	12.47	2.9083	21.982	-849.16	1098.1	39.916	773.19	1178.3	70.326	46.904	1	0	-1.0362	-1.3347	-24.309	-11.821	-1.7375	-0.70038	24.112	9.6392	-2.7736	-2.035	-0.19693	-2.1822	1624.4
15.94	1595	60	NaN	-1.0768	21.274	4.3749	-180.06	12.467	2.9414	22.103	-849.18	1098.1	40.005	773.22	1178.3	70.371	45.271	1	0	-1.048	-1.3468	-24.312	-11.824	-1.709	-0.69608	24.105	9.6356	-2.7569	-2.0428	-0.20755	-2.1885	1624.5
15.95	1596	60	NaN	-1.0456	21.261	4.3488	-180.06	12.476	2.945	22.226	-849.22	1098	39.995	773.22	1178.3	70.165	43.99	1	0	-1.0624	-1.3615	-24.315	-11.827	-1.6731	-0.6837	24.093	9.6437	-2.7355	-2.0452	-0.22184	-2.1829	1624.5
15.96	1597	60	NaN	-1.0313	21.243	4.3709	-180.05	12.491	2.9209	22.2	-849.26	1098	39.912	773.2	1178.3	69.747	46.391	1	0	-1.1066	-1.4067	-24.318	-11.83	-1.6568	-0.67354	24.076	9.6587	-2.7634	-2.0803	-0.24227	-2.1713	1624.5
15.97	1598	60	NaN	-1.0113	21.242	4.3956	-180.05	12.482	2.9415	22.179	-849.24	1098.1	39.97	773.21	1178.3	68.137	44.064	1	0	-1.171	-1.4725	-24.322	-11.834	-1.6395	-0.68147	24.073	9.6505	-2.8105	-2.154	-0.24912	-2.1835	1624.5
15.98	1599	60	NaN	-0.98302	21.232	4.4329	-180.06	12.476	2.961	22.148	-849.24	1098.1	40.018	773.21	1178.3	67.179	43.3	1	0	0.041621	-0.23275	-24.305	-11.818	-1.6141	-0.68748	24.063	9.646	-1.5724	-0.92023	-0.24293	-2.1715	1624.5
15.99	1600	60	NaN	-0.95463	21.219	4.4585	-180.06	12.476	2.9693	22.152	-849.24	1098.1	40.029	773.2	1178.3	61.418	40.712	1	0	0.66433	0.4039	-24.298	-11.81	-1.5859	-0.68889	24.049	9.6463	-0.92158	-0.28499	-0.24882	-2.1633	1624.5
16	1601	60	NaN	-0.9301	21.204	4.4537	-180.06	12.481	2.9672	22.229	-849.25	1098.1	40.011	773.2	1178.3	44.746	38.428	0	0	0.61005	0.34841	-24.299	-11.811	-1.558	-0.68616	24.035	9.65	-0.94799	-0.33775	-0.26476	-2.1614	1624.5
16.01	1602	60	NaN	-0.89554	21.18	4.4263	-180.06	12.489	2.981	22.365	-849.26	1098	40.039	773.17	1178.3	49.27	41.389	0	0	0.58189	0.31961	-24.301	-11.813	-1.5196	-0.68411	24.011	9.6575	-0.93776	-0.36449	-0.28955	-2.1552	1624.5
16.02	1603	60	NaN	-0.849	21.159	4.4377	-180.06	12.517	2.9494	22.433	-849.3	1098	39.924	773.13	1178.3	49.397	39.9	0	0	0.55591	0.29306	-24.302	-11.814	-1.4667	-0.67997	23.992	9.6842	-0.91075	-0.38691	-0.31016	-2.1299	1624.5
16.03	1604	60	NaN	-0.82157	21.162	4.4612	-180.07	12.525	2.9471	22.435	-849.3	1098	39.908	773.14	1178.3	52.534	38.906	0	0	0.54494	0.28184	-24.305	-11.817	-1.4386	-0.68644	23.996	9.6916	-0.89366	-0.4046	-0.30915	-2.1253	1624.5
16.04	1605	60	NaN	-0.80446	21.183	4.49	-180.07	12.53	2.9615	22.404	-849.26	1098	39.945	773.16	1178.3	52.945	39.097	0	0	0.4912	0.22689	-24.307	-11.819	-1.4239	-0.69385	24.017	9.6969	-0.93271	-0.46695	-0.29013	-2.1217	1624.5
16.05	1606	60	NaN	-0.78333	21.209	4.5187	-180.07	12.555	2.9659	22.38	-849.23	1098	39.948	773.11	1178.3	54.659	36.922	0	0	0.38214	0.1154	-24.307	-11.819	-1.4038	-0.69062	24.042	9.7216	-1.0216	-0.57523	-0.26501	-2.0972	1624.4
16.06	1607	60	NaN	-0.76278	21.225	4.5287	-180.06	12.577	2.958	22.388	-849.21	1098	39.925	773.09	1178.3	55.7	39.192	0	0	0.30629	0.037848	-24.309	-11.821	-1.3821	-0.68267	24.06	9.7426	-1.0758	-0.64482	-0.24974	-2.0788	1624.4
16.07	1608	60	NaN	-0.74694	21.241	4.535	-180.06	12.581	2.9385	22.403	-849.21	1098	39.875	773.11	1178.3	55.723	40.559	0	0	0.19566	-0.075261	-24.312	-11.824	-1.364	-0.67913	24.075	9.7468	-1.1683	-0.75439	-0.23642	-2.077	1624.4
16.08	1609	60	NaN	-0.72385	21.254	4.5227	-180.07	12.583	2.9348	22.488	-849.22	1098	39.873	773.13	1178.3	56.857	40.332	0	0	0.015277	-0.25969	-24.314	-11.826	-1.3378	-0.67954	24.089	9.7483	-1.3225	-0.93923	-0.22444	-2.0773	1624.4
16.09	1610	60	NaN	-0.69836	21.269	4.5166	-180.07	12.583	2.9423	22.564	-849.21	1098	39.906	773.15	1178.3	57.057	39.994	0	0	-0.099105	-0.37663	-24.317	-11.829	-1.3108	-0.68624	24.105	9.7476	-1.4099	-1.0629	-0.21155	-2.081	1624.4
16.1	1611	60	NaN	-0.68113	21.293	4.5498	-180.09	12.577	2.9445	22.522	-849.19	1098	39.93	773.16	1178.3	55.909	39.173	0	0	-0.19777	-0.47751	-24.32	-11.832	-1.2959	-0.70036	24.127	9.7421	-1.4937	-1.1779	-0.19234	-2.0897	1624.4
16.11	1612	60	NaN	-0.67595	21.307	4.5503	-180.08	12.58	2.9275	22.529	-849.16	1098	39.886	773.15	1178.3	57.706	40.363	0	0	-0.2762	-0.55769	-24.323	-11.835	-1.2889	-0.69554	24.142	9.7454	-1.5651	-1.2532	-0.18057	-2.0893	1624.4
16.12	1613	60	NaN	-0.6766	21.312	4.5735	-180.09	12.581	2.9321	22.46	-849.14	1098	39.913	773.14	1178.3	58.013	41.244	0	0	-0.418	-0.70267	-24.325	-11.837	-1.293	-0.70482	24.146	9.7474	-1.711	-1.4075	-0.17903	-2.0898	1624.4
16.13	1614	60	NaN	-0.67565	21.314	4.5684	-180.09	12.581	2.9456	22.483	-849.12	1098	39.959	773.12	1178.3	57.465	39.972	0	0	-0.68992	-0.98068	-24.327	-11.839	-1.2929	-0.71072	24.147	9.7478	-1.9828	-1.6914	-0.17955	-2.0911	1624.3
16.14	1615	60	NaN	-0.67655	21.309	4.5472	-180.1	12.589	2.9505	22.567	-849.12	1098	39.975	773.1	1178.3	59.814	40.884	0	0	-0.94036	-1.2367	-24.329	-11.841	-1.2914	-0.71066	24.142	9.7554	-2.2317	-1.9474	-0.18677	-2.0855	1624.3
16.15	1616	60	NaN	-0.68908	21.287	4.5603	-180.1	12.618	2.9257	22.565	-849.16	1098	39.918	773.03	1178.2	57.501	39.646	0	0	-1.1803	-1.4821	-24.33	-11.842	-1.302	-0.71069	24.12	9.7845	-2.4823	-2.1927	-0.21035	-2.0578	1624.3
16.16	1617	60	NaN	-0.6961	21.266	4.5652	-180.1	12.629	2.918	22.598	-849.14	1098	39.913	773.02	1178.2	59.104	39.807	0	0	-1.405	-1.7118	-24.33	-11.842	-1.3077	-0.71067	24.099	9.7961	-2.7126	-2.4224	-0.23146	-2.0461	1624.2
16.17	1618	60	NaN	-0.69751	21.24	4.5957	-180.1	12.64	2.933	22.547	-849.11	1098	39.979	772.99	1178.2	55.881	39.486	0	0	-1.5772	-1.8878	-24.33	-11.842	-1.3132	-0.71595	24.072	9.8085	-2.8904	-2.6037	-0.25841	-2.0336	1624.2
16.18	1619	60	NaN	-0.70433	21.214	4.6378	-180.1	12.644	2.9259	22.443	-849.1	1098	39.986	772.98	1178.2	59.823	39.377	0	0	-1.7275	-2.0415	-24.33	-11.842	-1.324	-0.72307	24.045	9.8137	-3.0515	-2.7646	-0.28485	-2.0283	1624.2
16.19	1620	60	NaN	-0.7115	21.194	4.6663	-180.11	12.64	2.9034	22.365	-849.11	1098	39.953	772.99	1178.2	59.702	41.335	0	0	-1.9859	-2.3057	-24.33	-11.842	-1.3327	-0.72911	24.024	9.8104	-3.3186	-3.0348	-0.30592	-2.0315	1624.2
16.2	1621	60	NaN	-0.69575	21.184	4.6396	-180.11	12.634	2.9285	22.456	-849.08	1098	40.06	772.97	1178.2	61.355	40.454	0	0	-2.245	-2.5706	-24.33	-11.842	-1.3175	-0.73127	24.013	9.8045	-3.5625	-3.3018	-0.31679	-2.0371	1624.1
16.21	1622	60	NaN	-0.68237	21.162	4.6129	-180.12	12.632	2.9075	22.517	-849.12	1098	40.057	772.95	1178.1	63.129	41.143	0	0	-2.4042	-2.7333	-24.328	-11.841	-1.3019	-0.74019	23.99	9.8032	-3.7061	-3.4735	-0.33819	-2.0373	1624.1
16.22	1623	60	NaN	-0.67984	21.156	4.6148	-180.13	12.633	2.892	22.477	-849.14	1098	40.049	772.93	1178.1	61.985	41.015	0	0	-2.5558	-2.8883	-24.327	-11.839	-1.3005	-0.7492	23.985	9.8047	-3.8563	-3.6375	-0.3414	-2.0339	1624.1
16.23	1624	60	NaN	-0.67712	21.175	4.6265	-180.14	12.64	2.89	22.403	-849.15	1098	40.089	772.92	1178.1	62.08	42.768	0	0	-2.7519	-3.0889	-24.324	-11.836	-1.3018	-0.76601	24.004	9.8117	-4.0538	-3.8549	-0.32047	-2.0244	1624.1
16.24	1625	60	NaN	-0.66808	21.217	4.6332	-180.16	12.656	2.8993	22.346	-849.14	1098	40.177	772.89	1178.1	61.892	42.019	0	0	-3.2295	-3.5771	-24.321	-11.833	-1.2979	-0.78921	24.045	9.8284	-4.5274	-4.3663	-0.27586	-2.0043	1624.1
16.25	1626	60	NaN	-0.65546	21.271	4.628	-180.17	12.692	2.9015	22.337	-849.11	1098	40.223	772.83	1178.1	61.331	42.328	0	0	-3.5099	-3.8639	-24.318	-11.83	-1.2873	-0.7994	24.098	9.8643	-4.7972	-4.6633	-0.21984	-1.9657	1624
16.26	1627	60	NaN	-0.63343	21.334	4.6286	-180.19	12.737	2.8312	22.278	-849.14	1098	40.074	772.78	1178.1	60.995	41.505	0	0	-3.6604	-4.0177	-24.316	-11.828	-1.2621	-0.81712	24.162	9.9092	-4.9225	-4.8348	-0.15339	-1.9184	1624
16.27	1628	60	NaN	-0.61331	21.402	4.6133	-180.2	12.768	2.8157	22.282	-849.15	1098	40.071	772.75	1178.1	60.3	40.434	0	0	-3.8134	-4.1741	-24.311	-11.823	-1.2417	-0.83325	24.23	9.9391	-5.0551	-5.0074	-0.080644	-1.8839	1624
16.28	1629	60	NaN	-0.59803	21.461	4.587	-180.21	12.789	2.81	22.339	-849.14	1098	40.081	772.73	1178.1	62.626	40.954	0	0	-3.9687	-4.3329	-24.306	-11.818	-1.2248	-0.83997	24.29	9.9599	-5.1935	-5.1729	-0.015578	-1.8577	1623.9
16.29	1630	60	NaN	-0.58939	21.524	4.5664	-180.22	12.809	2.7836	22.383	-849.12	1098	40.019	772.7	1178.1	62.688	41.1	0	0	-4.1321	-4.4999	-24.301	-11.813	-1.2124	-0.8388	24.354	9.9793	-5.3445	-5.3387	0.052952	-1.834	1623.9
16.3	1631	60	NaN	-0.58933	21.699	4.6017	-180.23	12.832	2.7995	22.187	-849.07	1098	40.073	772.7	1178.1	55.282	38.653	0	0	-4.1821	-4.551	-24.298	-11.81	-1.2212	-0.86077	24.528	10.003	-5.4033	-5.4118	0.2298	-1.8071	1623.8
16.31	1632	60	NaN	-0.57238	21.942	4.5786	-180.24	12.872	2.8337	22.146	-848.9	1098	40.192	772.63	1178.1	55.391	39.369	0	0	-4.1496	-4.5179	-24.295	-11.807	-1.21	-0.88056	24.772	10.042	-5.3597	-5.3985	0.47677	-1.7648	1623.6
16.32	1633	60	NaN	-0.56005	22.219	4.5555	-180.26	12.902	2.843	22.074	-848.69	1098	40.237	772.57	1178.1	52.488	40.429	0	0	-4.1206	-4.4882	-24.292	-11.804	-1.2019	-0.90082	25.05	10.071	-5.3225	-5.389	0.75784	-1.7333	1623.3
16.33	1634	60	NaN	-0.55493	22.47	4.5323	-180.27	12.917	2.8274	21.995	-848.51	1097.9	40.201	772.53	1178.1	49	39.078	0	0	-4.0518	-4.4179	-24.29	-11.802	-1.1984	-0.91393	25.302	10.085	-5.2502	-5.3318	1.0128	-1.717	1623.1
16.34	1635	60	NaN	-0.55562	22.652	4.5059	-180.27	12.92	2.7996	21.94	-848.41	1097.9	40.117	772.51	1178.1	48.363	39.556	0	0	-3.9428	-4.3065	-24.288	-11.8	-1.1981	-0.91489	25.485	10.087	-5.1409	-5.2213	1.1973	-1.7128	1623
16.35	1636	60	NaN	-0.55826	22.83	4.5137	-180.28	12.925	2.7946	21.776	-848.34	1097.9	40.091	772.47	1178.1	46.551	38.677	0	0	-3.8358	-4.197	-24.287	-11.799	-1.2057	-0.92314	25.662	10.093	-5.0415	-5.1202	1.375	-1.7055	1622.9
16.36	1637	60	NaN	-0.52286	23.039	4.3635	-180.29	12.915	2.812	22.079	-848.29	1097.9	40.145	772.48	1178.1	41.925	40.428	0	0	-3.7282	-4.087	-24.286	-11.798	-1.1615	-0.92663	25.874	10.08	-4.8897	-5.0137	1.5873	-1.7182	1622.9
16.37	1638	60	NaN	-0.49482	23.234	4.2874	-180.3	12.911	2.8309	22.16	-848.26	1097.8	40.198	772.46	1178.1	42.881	39.401	0	0	-3.4647	-3.8176	-24.285	-11.797	-1.1325	-0.93537	26.07	10.075	-4.5972	-4.753	1.7844	-1.7227	1622.8
16.38	1639	60	NaN	-0.48106	23.387	4.2843	-180.3	12.913	2.8553	22.045	-848.24	1097.8	40.261	772.41	1178.1	40.554	37.512	0	0	-3.2564	-3.6047	-24.285	-11.797	-1.125	-0.94791	26.223	10.078	-4.3815	-4.5526	1.9385	-1.7191	1622.7
16.39	1640	60	NaN	-0.47566	23.479	4.2829	-180.31	12.915	2.8929	21.971	-848.23	1097.8	40.361	772.38	1178.1	39.407	40.087	0	0	-3.111	-3.456	-24.284	-11.796	-1.1258	-0.95832	26.315	10.079	-4.2368	-4.4143	2.0312	-1.7164	1622.7
16.4	1641	60	NaN	-0.46333	23.509	4.2845	-180.3	12.901	2.8989	21.94	-848.24	1097.8	40.371	772.39	1178.1	39.986	40.084	0	0	-2.9493	-3.2907	-24.283	-11.795	-1.1149	-0.95377	26.345	10.065	-4.0643	-4.2445	2.0614	-1.7299	1622.7
16.41	1642	60	NaN	-0.44894	23.56	4.2335	-180.3	12.914	2.9054	22.009	-848.38	1097.8	40.381	772.33	1178.1	40.834	41.138	0	0	-2.8016	-3.1397	-24.283	-11.795	-1.0984	-0.95123	26.395	10.079	-3.9001	-4.0909	2.1129	-1.7154	1622.8
16.42	1643	60	NaN	-0.45313	23.572	4.1963	-180.3	12.938	2.8805	22.07	-848.5	1097.8	40.307	772.26	1178.1	39.895	40.34	0	0	-2.6778	-3.0131	-24.282	-11.794	-1.0978	-0.94689	26.407	10.103	-3.7756	-3.9599	2.1255	-1.691	1622.8
16.43	1644	60	NaN	-0.47487	23.546	4.1883	-180.3	12.958	2.8365	22.092	-848.58	1097.8	40.182	772.2	1178.1	37.341	41.311	0	0	-2.5542	-2.8867	-24.281	-11.793	-1.1143	-0.94102	26.381	10.122	-3.6685	-3.8278	2.1003	-1.6712	1622.9
16.44	1645	60	NaN	-0.50216	23.517	4.2009	-180.3	12.958	2.8124	22.073	-848.66	1097.8	40.109	772.18	1178.1	40.037	40.754	0	0	-2.4311	-2.7608	-24.28	-11.792	-1.1397	-0.93655	26.352	10.123	-3.5708	-3.6974	2.0719	-1.6697	1622.9
16.45	1646	60	NaN	-0.59334	23.476	4.3361	-180.3	12.949	2.8435	21.741	-848.75	1097.9	40.167	772.13	1178	39.939	38.751	0	0	-2.1038	-2.4263	-24.279	-11.791	-1.2446	-0.95393	26.308	10.117	-3.3485	-3.3802	2.0291	-1.6737	1623
16.46	1647	60	NaN	-0.65322	23.461	4.4038	-180.3	12.931	2.8745	21.612	-848.79	1097.9	40.235	772.12	1178	42.039	40.114	0	0	-1.81	-2.1258	-24.277	-11.789	-1.3115	-0.96291	26.29	10.102	-3.1214	-3.0887	2.0132	-1.6874	1623
16.47	1648	60	NaN	-0.70815	23.449	4.4323	-180.3	12.923	2.8755	21.617	-848.82	1097.9	40.214	772.1	1178	39.873	40.859	0	0	-1.6083	-1.9196	-24.276	-11.788	-1.3655	-0.95389	26.278	10.094	-2.9738	-2.8735	2.0027	-1.6932	1623
16.48	1649	60	NaN	-0.76426	23.432	4.443	-180.29	12.916	2.8756	21.684	-848.85	1097.9	40.19	772.09	1178	42.392	39.862	0	0	-1.4708	-1.7791	-24.275	-11.787	-1.4184	-0.94033	26.262	10.087	-2.8892	-2.7194	1.9864	-1.7007	1623
16.49	1650	60	NaN	-0.80918	23.412	4.4541	-180.3	12.872	2.9656	21.725	-848.89	1097.9	40.439	772.14	1178	44.033	40.466	0	0	-1.3529	-1.6585	-24.276	-11.788	-1.4706	-0.96029	26.24	10.044	-2.8235	-2.6188	1.9649	-1.7441	1623.1
16.5	1651	60	NaN	-0.84044	23.405	4.4683	-180.3	12.869	2.9673	21.763	-848.9	1097.9	40.447	772.1	1178	41.983	39.693	0	0	-1.2487	-1.552	-24.276	-11.789	-1.5008	-0.95834	26.233	10.041	-2.7495	-2.5104	1.9567	-1.7474	1623.1
16.51	1652	60	NaN	-0.8638	23.486	4.3349	-180.3	12.864	2.9492	22.283	-848.58	1097.9	40.402	772.09	1178	40.263	40.167	0	0	-1.1257	-1.4262	-24.278	-11.79	-1.5044	-0.93839	26.316	10.034	-2.63	-2.3646	2.0377	-1.756	1622.8
16.52	1653	60	NaN	-0.88913	23.488	4.3366	-180.31	12.867	2.9519	22.392	-848.54	1097.9	40.431	772.07	1178	44.237	40.802	0	0	-0.96701	-1.264	-24.28	-11.792	-1.5268	-0.94421	26.318	10.037	-2.4938	-2.2082	2.0373	-1.7555	1622.7
16.53	1654	60	NaN	-0.91242	23.381	4.5181	-180.32	12.876	2.9786	21.933	-848.88	1097.9	40.542	772.04	1178	44.443	41.78	0	0	-0.74981	-1.0419	-24.284	-11.796	-1.5702	-0.98124	26.208	10.049	-2.32	-2.0232	1.9245	-1.7471	1623
16.54	1655	60	NaN	-0.90429	23.365	4.5171	-180.33	12.865	2.9705	22	-848.88	1097.9	40.56	772.09	1178	43.871	40.784	0	0	-0.51979	-0.80674	-24.287	-11.799	-1.5603	-0.99019	26.192	10.038	-2.0801	-1.7969	1.9052	-1.7606	1623.1
16.55	1656	60	NaN	-0.88386	23.338	4.5059	-180.35	12.887	2.9108	22.107	-848.89	1097.9	40.469	772.11	1178	42.878	40.178	0	0	-0.29551	-0.57744	-24.289	-11.801	-1.5328	-0.99808	26.165	10.06	-1.8284	-1.5755	1.8756	-1.742	1623.1
16.56	1657	60	NaN	-0.86988	23.321	4.5111	-180.35	12.902	2.8913	22.128	-848.89	1097.9	40.446	772.1	1178	41.529	39.016	0	0	-0.087609	-0.36488	-24.293	-11.805	-1.5173	-1.0004	26.149	10.073	-1.6049	-1.3653	1.8559	-1.7319	1623.1
16.57	1658	60	NaN	-0.85546	23.299	4.5241	-180.36	12.906	2.8704	22.128	-848.9	1097.9	40.43	772.12	1178	42.994	41.928	0	0	0.108	-0.16489	-24.298	-11.81	-1.5023	-1.0061	26.129	10.077	-1.3943	-1.171	1.831	-1.7331	1623.1
16.58	1659	60	NaN	-0.83545	23.268	4.5359	-180.38	12.901	2.8303	22.151	-848.93	1097.8	40.4	772.19	1178	42.275	41.802	0	0	0.27387	0.0046996	-24.302	-11.814	-1.4804	-1.0209	26.099	10.071	-1.2065	-1.0162	1.7973	-1.7431	1623.2
16.59	1660	60	NaN	-0.81454	23.265	4.5451	-180.39	12.895	2.85	22.151	-848.91	1097.8	40.524	772.26	1178	40.901	38.434	0	0	0.51227	0.24844	-24.308	-11.82	-1.4639	-1.0385	26.096	10.064	-0.9516	-0.79011	1.7874	-1.7567	1623.3
16.6	1661	60	NaN	-0.78403	23.258	4.5487	-180.39	12.907	2.8427	22.199	-848.9	1097.7	40.564	772.28	1178	41.201	39.513	0	0	0.97555	0.7221	-24.323	-11.835	-1.433	-1.0387	26.091	10.074	-0.45747	-0.31663	1.7678	-1.7612	1623.3
16.61	1662	60	NaN	-0.7445	23.265	4.5596	-180.4	12.926	2.844	22.251	-848.84	1097.6	40.659	772.35	1178	41.246	40.832	0	0	1.2659	1.019	-24.333	-11.845	-1.3951	-1.0508	26.102	10.089	-0.12915	-0.031833	1.7694	-1.7556	1623.3
16.62	1663	60	NaN	-0.70609	23.281	4.5795	-180.41	12.956	2.8243	22.284	-848.79	1097.5	40.683	772.41	1178	40.937	39.275	0	0	1.4702	1.2278	-24.34	-11.852	-1.3563	-1.057	26.122	10.115	0.11392	0.17082	1.7817	-1.7374	1623.3
16.63	1664	60	NaN	-0.67567	23.298	4.6086	-180.4	12.998	2.7683	22.285	-848.77	1097.5	40.552	772.42	1178	40.53	37.86	0	0	1.6072	1.3679	-24.346	-11.858	-1.3212	-1.044	26.142	10.153	0.28597	0.32387	1.796	-1.7054	1623.3
16.64	1665	60	NaN	-0.63476	23.334	4.6478	-180.41	13.029	2.7891	22.267	-848.71	1097.4	40.654	772.49	1178	40.695	38.874	0	0	1.7617	1.5258	-24.356	-11.868	-1.2846	-1.0591	26.182	10.181	0.47707	0.46668	1.8262	-1.6865	1623.3
16.65	1666	60	NaN	-0.60384	23.359	4.657	-180.42	13.057	2.7825	22.336	-848.69	1097.2	40.655	772.56	1178	41.317	38.378	0	0	1.9274	1.6953	-24.367	-11.879	-1.2512	-1.0697	26.213	10.204	0.67621	0.62562	1.8461	-1.6751	1623.4
16.66	1667	60	NaN	-0.58372	23.398	4.6619	-180.42	13.096	2.7669	22.392	-848.66	1097.1	40.617	772.56	1178	40.871	38.618	0	0	2.0932	1.8648	-24.378	-11.89	-1.2278	-1.0666	26.256	10.238	0.86543	0.79815	1.8777	-1.6517	1623.3
16.67	1668	60	NaN	-0.57089	23.446	4.6694	-180.42	13.128	2.7506	22.416	-848.61	1097	40.571	772.54	1178.1	41.187	39.663	0	0	2.244	2.0189	-24.388	-11.9	-1.2125	-1.0578	26.307	10.267	1.0315	0.96111	1.9189	-1.6336	1623.3
16.68	1669	60	NaN	-0.56108	23.494	4.6818	-180.42	13.129	2.7437	22.411	-848.56	1097	40.555	772.59	1178.1	39.605	39.602	0	0	2.3016	2.0779	-24.393	-11.905	-1.2023	-1.057	26.358	10.264	1.0993	1.0209	1.9648	-1.6406	1623.3
16.69	1670	60	NaN	-0.56216	23.538	4.7015	-180.43	13.12	2.7935	22.359	-848.55	1096.9	40.721	772.65	1178.1	39.975	38.214	0	0	2.3403	2.1174	-24.4	-11.912	-1.211	-1.0804	26.404	10.254	1.1292	1.037	2.0039	-1.6581	1623.3
16.7	1671	60	NaN	-0.57677	23.623	4.7125	-180.43	13.126	2.7688	22.334	-848.49	1096.8	40.652	772.68	1178.1	41.874	38.291	0	0	2.3656	2.1433	-24.408	-11.92	-1.2241	-1.0783	26.492	10.258	1.1415	1.065	2.0835	-1.662	1623.3
16.71	1672	60	NaN	-0.6062	23.733	4.6394	-180.44	13.131	2.7596	22.583	-848.27	1096.8	40.622	772.7	1178.1	41.55	40.24	0	0	2.391	2.1692	-24.416	-11.928	-1.2438	-1.0738	26.604	10.26	1.1472	1.0954	2.1878	-1.6682	1623.1
16.72	1673	60	NaN	-0.64195	23.839	4.5379	-180.45	13.128	2.7818	22.915	-848.03	1096.7	40.681	772.72	1178.1	40.597	38.18	0	0	2.5719	2.3542	-24.426	-11.938	-1.27	-1.0762	26.712	10.255	1.3019	1.278	2.2859	-1.683	1622.9
16.73	1674	60	NaN	-0.66938	23.902	4.5289	-180.46	13.12	2.8138	22.924	-848.03	1096.6	40.768	772.78	1178.1	39.404	39.965	0	0	2.9045	2.6942	-24.437	-11.949	-1.3002	-1.0877	26.778	10.245	1.6043	1.6066	2.3407	-1.7042	1622.9
16.74	1675	60	NaN	-0.67835	23.942	4.517	-180.45	13.135	2.7791	22.97	-848.03	1096.6	40.663	772.75	1178.1	42.378	37.507	0	0	3.2371	3.0343	-24.448	-11.96	-1.3038	-1.0785	26.819	10.257	1.9333	1.9558	2.3711	-1.703	1622.9
16.75	1676	60	NaN	-0.68407	23.991	4.4558	-180.46	13.121	2.576	23.149	-847.97	1096.5	40.026	772.8	1178	41.768	39.289	0	0	3.5599	3.3644	-24.459	-11.971	-1.2807	-1.0518	26.869	10.243	2.2793	2.3125	2.41	-1.7289	1622.9
16.76	1677	60	NaN	-0.71061	24.048	4.4487	-180.45	13.124	2.5854	23.157	-847.93	1096.5	40.02	772.81	1178	42.985	38.043	0	0	3.5852	3.3902	-24.47	-11.982	-1.3067	-1.0503	26.928	10.244	2.2785	2.34	2.458	-1.7377	1622.9
16.77	1678	60	NaN	-0.75076	24.103	4.4744	-180.45	13.15	2.7739	23.076	-847.93	1096.4	40.554	772.75	1178.1	40.61	39.35	0	0	3.5419	3.3459	-24.476	-11.988	-1.3686	-1.0646	26.987	10.266	2.1733	2.2813	2.5113	-1.7223	1622.8
16.78	1679	60	NaN	-0.76883	24.146	4.4004	-180.44	13.162	2.741	23.344	-847.9	1096.4	40.425	772.73	1178.1	37.661	40.137	0	0	3.4261	3.2276	-24.478	-11.99	-1.3727	-1.039	27.032	10.276	2.0534	2.1886	2.5544	-1.714	1622.8
16.79	1680	60	NaN	-0.8028	24.16	4.3932	-180.42	13.183	2.7414	23.406	-847.99	1096.3	40.378	772.69	1178.1	40.884	37.644	0	0	3.9127	3.725	-24.49	-12.002	-1.4028	-1.0171	27.049	10.294	2.5099	2.7079	2.5588	-1.7086	1622.8
16.8	1681	60	NaN	-0.82586	24.161	4.3553	-180.42	13.17	2.7751	23.583	-848.09	1096.2	40.441	772.72	1178.1	40.204	40.086	0	0	4.2633	4.0835	-24.5	-12.012	-1.4217	-1.0119	27.052	10.279	2.8416	3.0716	2.5524	-1.7332	1623
16.81	1682	60	NaN	-0.84015	24.161	4.3208	-180.41	13.17	2.7807	23.766	-848.18	1096.1	40.434	772.71	1178.1	39.031	37.065	0	0	4.3502	4.1723	-24.503	-12.015	-1.4293	-0.99592	27.055	10.276	2.9209	3.1764	2.5518	-1.7389	1623
16.82	1683	60	NaN	-0.84847	24.17	4.2985	-180.39	13.189	2.7508	23.93	-848.23	1096.1	40.334	772.64	1178.1	40.245	39.336	0	0	4.3754	4.1981	-24.507	-12.019	-1.4283	-0.96747	27.066	10.293	2.9471	3.2306	2.5593	-1.7263	1623
16.83	1684	60	NaN	-0.85397	24.192	4.2575	-180.39	13.169	2.7616	24.191	-848.31	1096	40.355	772.66	1178.1	39.413	37.534	0	0	4.3898	4.2129	-24.511	-12.023	-1.4253	-0.96529	27.09	10.271	2.9646	3.2476	2.5788	-1.7519	1623.1
16.84	1685	60	NaN	-0.8621	24.205	4.3104	-180.39	13.16	2.79	24.117	-848.39	1096	40.434	772.65	1178.1	36.909	38.031	0	0	4.4912	4.3165	-24.517	-12.029	-1.4388	-0.9709	27.103	10.262	3.0524	3.3456	2.5857	-1.7666	1623.2
16.85	1686	60	NaN	-0.84942	24.237	4.2855	-180.39	13.156	2.7621	24.321	-848.45	1096	40.357	772.63	1178.1	39.085	37.989	0	0	4.608	4.4359	-24.522	-12.034	-1.4162	-0.96056	27.136	10.257	3.1918	3.4754	2.6144	-1.7765	1623.2
16.86	1687	60	NaN	-0.83812	24.271	4.2727	-180.4	13.155	2.7345	24.475	-848.5	1096	40.286	772.62	1178.1	40.943	36.272	0	0	4.7383	4.5691	-24.523	-12.035	-1.3969	-0.95574	27.172	10.254	3.3414	3.6134	2.6488	-1.7805	1623.3
16.87	1688	60	NaN	-0.83998	24.296	4.3153	-180.4	13.156	2.7377	24.417	-848.58	1096	40.308	772.6	1178.1	38.817	37.647	0	0	4.7987	4.6308	-24.525	-12.037	-1.4016	-0.9648	27.196	10.256	3.3971	3.6661	2.6712	-1.7814	1623.3
16.88	1689	60	NaN	-0.83361	24.31	4.2949	-180.4	13.169	2.7162	24.546	-848.68	1095.9	40.254	772.54	1178.1	39.532	39.035	0	0	4.9892	4.8256	-24.528	-12.04	-1.3887	-0.95507	27.213	10.267	3.6004	3.8705	2.6846	-1.7737	1623.4
16.89	1690	60	NaN	-0.80848	24.371	4.2716	-180.41	13.16	2.7194	24.704	-848.74	1095.9	40.269	772.54	1178.1	38.515	38.086	0	0	5.5332	5.3819	-24.533	-12.045	-1.3586	-0.96067	27.274	10.257	4.1747	4.4212	2.7415	-1.7881	1623.4
16.9	1691	60	NaN	-0.79481	24.424	4.2161	-180.41	13.146	2.7263	24.934	-848.78	1095.9	40.286	772.56	1178.1	37.673	37.299	0	0	5.8332	5.6886	-24.537	-12.049	-1.3373	-0.95642	27.329	10.242	4.4959	4.7322	2.7915	-1.8079	1623.5
16.91	1692	60	NaN	-0.79243	24.48	4.1811	-180.41	13.135	2.7387	25.079	-848.84	1095.9	40.316	772.56	1178.2	40.92	39.783	0	0	6.0518	5.912	-24.542	-12.054	-1.3308	-0.9533	27.386	10.23	4.721	4.9587	2.844	-1.8243	1623.6
16.92	1693	60	NaN	-0.79701	24.553	4.2034	-180.42	13.13	2.7553	25.042	-848.92	1095.9	40.365	772.53	1178.2	38.998	36.467	0	0	6.2703	6.1354	-24.546	-12.059	-1.3384	-0.96279	27.458	10.225	4.9319	5.1727	2.9119	-1.8337	1623.6
16.93	1694	60	NaN	-0.80717	24.633	4.1946	-180.44	13.115	2.7464	25.098	-848.98	1095.9	40.371	772.53	1178.1	40.146	39.089	0	0	6.4505	6.3197	-24.55	-12.062	-1.3468	-0.97647	27.537	10.21	5.1037	5.3432	2.9877	-1.8514	1623.7
16.94	1695	60	NaN	-0.80574	24.682	4.1576	-180.44	13.111	2.7262	25.236	-849.03	1095.9	40.33	772.53	1178.1	39.832	39.25	0	0	6.53	6.401	-24.55	-12.062	-1.339	-0.97379	27.587	10.206	5.191	5.4272	3.0371	-1.856	1623.7
16.95	1696	60	NaN	-0.80244	24.743	4.1115	-180.44	13.116	2.6773	25.41	-849.07	1095.9	40.199	772.52	1178.2	40.444	36.609	0	0	6.5647	6.4364	-24.55	-12.062	-1.325	-0.96445	27.648	10.211	5.2397	5.4719	3.0985	-1.8508	1623.7
16.96	1697	60	NaN	-0.80398	24.802	4.0781	-180.45	13.121	2.6535	25.545	-849.11	1095.9	40.141	772.51	1178.2	38.696	38.299	0	0	6.5868	6.459	-24.55	-12.062	-1.3197	-0.96326	27.707	10.215	5.2671	5.4958	3.1576	-1.8463	1623.8
16.97	1698	60	NaN	-0.81395	24.836	4.0771	-180.46	13.113	2.7089	25.575	-849.18	1095.9	40.321	772.52	1178.2	41.704	39.24	0	0	6.6266	6.4997	-24.549	-12.061	-1.3349	-0.98292	27.741	10.208	5.2917	5.5168	3.1912	-1.8535	1623.9
16.98	1699	60	NaN	-0.81283	24.875	4.0936	-180.48	13.106	2.7222	25.574	-849.22	1095.9	40.406	772.57	1178.1	39.48	38.7	0	0	6.6835	6.5579	-24.55	-12.062	-1.3368	-1.0016	27.778	10.203	5.3467	5.5563	3.2279	-1.8589	1623.9
16.99	1700	60	NaN	-0.80508	24.932	4.092	-180.48	13.102	2.741	25.668	-849.23	1095.9	40.505	772.61	1178.2	39.103	40.373	0	0	6.7501	6.6259	-24.551	-12.063	-1.3292	-1.0028	27.834	10.199	5.4208	5.6231	3.2833	-1.864	1624
17	1701	60	NaN	-0.80137	24.972	4.108	-180.48	13.1	2.7534	25.73	-849.28	1095.9	40.594	772.64	1178.2	40.411	38.252	0	0	6.7125	6.5875	-24.551	-12.063	-1.3264	-1.0072	27.873	10.198	5.386	5.5803	3.3224	-1.8647	1624.1
17.01	1702	60	NaN	-0.79703	24.992	4.1418	-180.49	13.106	2.743	25.753	-849.35	1096	40.625	772.65	1178.2	40.957	40.335	0	0	6.6501	6.5237	-24.55	-12.062	-1.3224	-1.0121	27.892	10.205	5.3277	5.5116	3.3422	-1.8576	1624.2
17.02	1703	60	NaN	-0.78111	25.003	4.177	-180.48	13.122	2.6964	25.783	-849.42	1096	40.549	772.62	1178.2	38.838	33.277	0	0	6.6717	6.5459	-24.548	-12.06	-1.3027	-1.0058	27.904	10.221	5.3691	5.5401	3.3561	-1.8392	1624.2
17.03	1704	60	NaN	-0.76648	25.014	4.1931	-180.5	13.116	2.7319	25.823	-849.44	1096.1	40.719	772.65	1178.2	40.176	47.342	0	0	6.628	6.5012	-24.546	-12.058	-1.2926	-1.0269	27.913	10.216	5.3354	5.4743	3.3675	-1.8414	1624.2
17.04	1705	60	NaN	-0.74906	25.014	4.2375	-180.51	13.106	2.7097	25.775	-849.5	1096.1	40.746	772.7	1178.2	40.301	50.171	0	0	6.5431	6.4144	-24.544	-12.056	-1.2778	-1.0386	27.911	10.209	5.2653	5.3758	3.3671	-1.8473	1624.3
17.05	1706	60	NaN	-0.72815	25.012	4.2699	-180.53	13.096	2.5541	25.764	-849.54	1096.1	40.375	772.74	1178.2	40.647	51.585	0	0	6.4345	6.3033	-24.54	-12.052	-1.2442	-1.0413	27.907	10.201	5.1903	5.262	3.3675	-1.8503	1624.4
17.06	1707	60	NaN	-0.70807	25.014	4.2808	-180.54	13.093	2.3427	25.805	-849.56	1096.2	39.814	772.76	1178.1	40.283	45.399	0	0	6.384	6.2517	-24.536	-12.048	-1.2028	-1.0355	27.906	10.2	5.1812	5.2162	3.3702	-1.848	1624.4
17.07	1708	60	NaN	-0.69765	25.016	4.2842	-180.53	13.103	2.2856	25.832	-849.56	1096.2	39.665	772.75	1178.2	41.275	54.316	0	0	6.384	6.2517	-24.533	-12.045	-1.1862	-1.0225	27.909	10.211	5.1978	5.2291	3.3759	-1.834	1624.4
17.08	1709	60	NaN	-0.67083	25.021	4.2927	-180.55	13.108	2.2815	25.93	-849.6	1096.2	39.762	772.75	1178.1	39.66	55.812	0	0	6.3818	6.2495	-24.529	-12.041	-1.1593	-1.0396	27.912	10.217	5.2225	5.2098	3.3823	-1.8241	1624.5
17.09	1710	60	NaN	-0.64563	25.023	4.3132	-180.56	13.111	2.2748	25.971	-849.61	1096.3	39.801	772.75	1178.1	41.445	54.463	0	0	6.3742	6.2416	-24.525	-12.037	-1.134	-1.0524	27.912	10.222	5.2401	5.1892	3.3868	-1.8157	1624.5
17.1	1711	60	NaN	-0.62477	25.028	4.3359	-180.57	13.109	2.2803	25.99	-849.62	1096.3	39.846	772.76	1178.1	41.39	56.728	0	0	6.2914	6.157	-24.518	-12.03	-1.1141	-1.0613	27.916	10.221	5.1772	5.0957	3.3982	-1.8095	1624.5
17.11	1712	60	NaN	-0.60618	25.038	4.3495	-180.58	13.102	2.2917	26.027	-849.6	1096.3	39.892	772.79	1178.1	39.725	53.845	0	0	6.2117	6.0755	-24.512	-12.024	-1.0958	-1.0659	27.925	10.215	5.1159	5.0097	3.413	-1.8095	1624.5
17.12	1713	60	NaN	-0.58078	25.044	4.3377	-180.58	13.096	2.2705	26.147	-849.59	1096.3	39.829	772.81	1178.1	39.731	53.101	0	0	6.1352	5.9973	-24.507	-12.019	-1.0639	-1.0647	27.932	10.208	5.0712	4.9326	3.4245	-1.8111	1624.5
17.13	1714	60	NaN	-0.54711	25.062	4.3739	-180.59	13.09	2.2697	26.149	-849.56	1096.3	39.816	772.82	1178.1	40.328	51.591	0	0	5.9548	5.8129	-24.501	-12.013	-1.0298	-1.068	27.948	10.204	4.9251	4.7449	3.4468	-1.8097	1624.5
17.14	1715	60	NaN	-0.52701	25.071	4.3997	-180.59	13.079	2.2782	26.145	-849.55	1096.4	39.823	772.84	1178.1	41.566	51.687	0	0	5.8152	5.6702	-24.496	-12.008	-1.01	-1.0713	27.957	10.194	4.8052	4.5989	3.4605	-1.8146	1624.5
17.15	1716	60	NaN	-0.51092	25.071	4.4151	-180.59	13.07	2.3036	26.166	-849.54	1096.4	39.869	772.87	1178.1	38.707	51.868	0	0	5.7369	5.5901	-24.492	-12.004	-0.99484	-1.0775	27.956	10.185	4.742	4.5125	3.4642	-1.8188	1624.5
17.16	1717	60	NaN	-0.49164	25.065	4.4203	-180.6	13.068	2.3254	26.223	-849.54	1096.4	39.894	772.88	1178.1	40.533	53.318	0	0	5.6154	5.4659	-24.486	-11.998	-0.97443	-1.0811	27.95	10.182	4.641	4.3848	3.4643	-1.8156	1624.5
17.17	1718	60	NaN	-0.4707	25.068	4.4057	-180.58	13.069	2.247	26.312	-849.49	1096.4	39.621	772.9	1178.2	41.588	50.814	0	0	5.45	5.2968	-24.478	-11.991	-0.94069	-1.0524	27.955	10.182	4.5093	4.2444	3.4766	-1.8085	1624.5
17.18	1719	60	NaN	-0.44782	25.047	4.415	-180.59	13.051	2.3043	26.32	-849.49	1096.4	39.755	772.98	1178.2	39.796	49.626	0	0	5.317	5.1608	-24.472	-11.984	-0.92227	-1.0677	27.933	10.164	4.3947	4.0931	3.4619	-1.8193	1624.6
17.19	1720	60	NaN	-0.43973	25.035	4.4065	-180.59	13.047	2.3399	26.37	-849.48	1096.4	39.827	773.02	1178.2	37.638	50.136	0	0	5.176	5.0166	-24.465	-11.977	-0.91491	-1.0686	27.922	10.16	4.261	3.948	3.4568	-1.8171	1624.6
17.2	1721	60	NaN	-0.4354	25.028	4.3991	-180.59	13.059	2.3387	26.411	-849.46	1096.4	39.798	773.02	1178.2	37.902	49.46	0	0	5.0204	4.8576	-24.459	-11.971	-0.90815	-1.0638	27.916	10.172	4.1123	3.7937	3.4571	-1.7994	1624.6
17.21	1722	60	NaN	-0.42479	25.02	4.4136	-180.6	13.081	2.3539	26.384	-849.44	1096.4	39.826	772.99	1178.3	40.178	51.291	0	0	4.8901	4.7243	-24.454	-11.966	-0.89949	-1.0713	27.908	10.193	3.9906	3.6531	3.4537	-1.7735	1624.6
17.22	1723	60	NaN	-0.41671	24.997	4.4492	-180.6	13.083	2.6666	26.296	-849.45	1096.4	40.705	773.02	1178.4	38.106	49.612	0	0	4.7515	4.5826	-24.449	-11.961	-0.92552	-1.1136	27.888	10.192	3.826	3.469	3.439	-1.769	1624.6
17.23	1724	60	NaN	-0.40664	24.98	4.4411	-180.6	13.075	2.4534	26.337	-849.45	1096.4	40.037	773.04	1178.4	39.465	49.532	0	0	4.5868	4.4142	-24.444	-11.956	-0.89043	-1.0832	27.871	10.184	3.6964	3.3311	3.4269	-1.7726	1624.6
17.24	1725	60	NaN	-0.40175	24.977	4.4353	-180.6	13.07	2.3494	26.363	-849.44	1096.4	39.702	773.02	1178.4	39.539	49.597	0	0	4.3461	4.1682	-24.439	-11.951	-0.87282	-1.0712	27.869	10.178	3.4733	3.097	3.4296	-1.7729	1624.6
17.25	1726	60	NaN	-0.39586	24.986	4.4366	-180.6	13.073	2.4526	26.376	-849.42	1096.4	39.981	772.98	1178.4	41.492	48.27	0	0	3.985	3.799	-24.434	-11.946	-0.87629	-1.0814	27.879	10.18	3.1087	2.7175	3.4451	-1.7664	1624.5
17.26	1727	60	NaN	-0.38317	24.999	4.443	-180.59	13.086	2.6682	26.398	-849.39	1096.3	40.583	772.91	1178.5	43.457	48.238	0	0	3.1128	2.9072	-24.434	-11.946	-0.88416	-1.0934	27.896	10.188	2.2286	1.8138	3.4625	-1.7579	1624.4
17.27	1728	60	NaN	-0.38769	25.017	4.4758	-180.59	13.091	2.3736	26.288	-849.35	1096.3	39.677	772.86	1178.4	43.688	48.3	0	0	2.4111	2.1898	-24.433	-11.945	-0.86058	-1.059	27.914	10.193	1.5505	1.1308	3.4806	-1.7524	1624.3
17.28	1729	60	NaN	-0.38786	25.038	4.4846	-180.59	13.077	2.3062	26.257	-849.31	1096.3	39.463	772.85	1178.4	47.166	47.74	0	0	2.3425	2.1197	-24.43	-11.942	-0.85427	-1.0582	27.936	10.179	1.4882	1.0615	3.5055	-1.7631	1624.3
17.29	1730	60	NaN	-0.38426	25.054	4.4838	-180.6	13.064	2.2878	26.243	-849.28	1096.3	39.385	772.81	1178.4	53.479	49.549	0	0	2.2221	1.9966	-24.425	-11.937	-0.84845	-1.0655	27.953	10.165	1.3737	0.93106	3.5275	-1.7728	1624.2
17.3	1731	60	NaN	-0.37992	25.067	4.4709	-180.61	13.058	2.2776	26.243	-849.26	1096.2	39.324	772.73	1178.4	62.428	50.157	0	0	2.1089	1.8809	-24.421	-11.933	-0.84199	-1.0693	27.969	10.156	1.267	0.81153	3.5481	-1.7762	1624.1
17.31	1732	60	NaN	-0.37884	25.088	4.439	-180.6	13.06	2.2955	26.275	-849.22	1096.2	39.351	772.64	1178.5	66.208	51.449	1	0	2.0886	1.8601	-24.418	-11.93	-0.84075	-1.0652	27.991	10.156	1.2479	0.79493	3.5727	-1.7737	1624
17.32	1733	60	NaN	-0.37751	25.109	4.4254	-180.61	13.049	2.5662	26.291	-849.17	1096.2	40.146	772.58	1178.5	66.807	50.233	1	0	2.04	1.8104	-24.415	-11.927	-0.867	-1.1014	28.013	10.145	1.173	0.70897	3.5989	-1.782	1623.9
17.33	1734	60	NaN	-0.37475	25.124	4.4255	-180.62	13.017	2.6326	26.258	-849.12	1096.2	40.351	772.56	1178.5	67.471	50.694	1	0	1.921	1.6887	-24.408	-11.92	-0.87266	-1.1174	28.028	10.112	1.0483	0.57131	3.6195	-1.808	1623.8
17.34	1735	60	NaN	-0.37243	25.132	4.432	-180.63	12.981	2.4654	26.199	-849.07	1096.2	39.901	772.53	1178.4	67.064	49.144	1	0	1.7962	1.5611	-24.404	-11.916	-0.85653	-1.1132	28.035	10.078	0.93964	0.44787	3.6315	-1.8377	1623.7
17.35	1736	60	NaN	-0.37162	25.133	4.4391	-180.64	12.954	2.3007	26.138	-849.03	1096.2	39.479	772.48	1178.4	66.962	47.544	1	0	1.6751	1.4373	-24.4	-11.912	-0.843	-1.1131	28.035	10.052	0.83212	0.32422	3.6353	-1.8593	1623.6
17.36	1737	60	NaN	-0.3729	25.123	4.4408	-180.66	12.946	2.5903	26.108	-849.02	1096.2	40.382	772.42	1178.4	66.374	49.444	1	0	1.5775	1.3375	-24.396	-11.908	-0.87729	-1.1609	28.026	10.042	0.70019	0.17663	3.6305	-1.8655	1623.6
17.37	1738	60	NaN	-0.37068	25.121	4.3663	-180.69	12.932	2.309	26.354	-848.97	1096.2	39.645	772.37	1178.4	65.82	50.696	1	0	1.5296	1.2886	-24.394	-11.906	-0.84034	-1.1569	28.024	10.029	0.68927	0.13165	3.6302	-1.8771	1623.5
17.38	1739	60	NaN	-0.35753	25.117	4.3649	-180.71	12.925	2.2	26.377	-848.88	1096.2	39.446	772.33	1178.4	65.567	51.962	1	0	1.5006	1.2589	-24.393	-11.905	-0.81942	-1.1751	28.019	10.023	0.68122	0.083809	3.6266	-1.8819	1623.4
17.39	1740	60	NaN	-0.35369	25.12	4.3849	-180.73	12.932	2.1608	26.353	-848.77	1096.2	39.469	772.28	1178.4	65.143	52.721	1	0	1.4081	1.1643	-24.391	-11.903	-0.81723	-1.1971	28.023	10.029	0.59084	-0.03278	3.6318	-1.8739	1623.2
17.4	1741	60	NaN	-0.3637	25.128	4.4093	-180.75	12.95	2.1352	26.329	-848.66	1096.2	39.522	772.23	1178.4	64.998	53.205	1	0	1.3272	1.0816	-24.39	-11.902	-0.83005	-1.2131	28.032	10.046	0.49714	-0.13153	3.642	-1.8554	1623
17.41	1742	60	NaN	-0.37302	25.121	4.4633	-180.75	12.971	2.1179	26.182	-848.59	1096.2	39.557	772.18	1178.4	64.742	54.151	1	0	1.3018	1.0556	-24.391	-11.903	-0.84582	-1.2234	28.026	10.066	0.45595	-0.16775	3.6354	-1.8368	1622.9
17.42	1743	60	NaN	-0.36975	25.118	4.4711	-180.76	12.954	2.1493	26.194	-848.53	1096.2	39.686	772.21	1178.4	64.302	52.784	1	0	1.3155	1.0697	-24.392	-11.904	-0.84672	-1.237	28.022	10.05	0.46878	-0.16738	3.6301	-1.8544	1622.9
17.43	1744	60	NaN	-0.37284	25.093	4.4968	-180.77	12.955	2.128	26.165	-848.43	1096.2	39.73	772.2	1178.4	63.889	53.039	1	0	1.348	1.1029	-24.394	-11.906	-0.8524	-1.2481	27.997	10.051	0.49564	-0.14516	3.6034	-1.8551	1622.8
17.44	1745	60	NaN	-0.37581	25.052	4.5241	-180.77	12.964	2.0969	26.135	-848.32	1096.2	39.761	772.17	1178.4	63.416	52.41	0	0	1.3444	1.0992	-24.397	-11.909	-0.85756	-1.2558	27.957	10.059	0.48686	-0.1566	3.5607	-1.8501	1622.6
17.45	1746	60	NaN	-0.3753	25.005	4.543	-180.78	12.965	2.0863	26.127	-848.2	1096.2	39.832	772.14	1178.4	63.217	50.048	0	0	1.3704	1.1258	-24.399	-11.911	-0.8599	-1.2597	27.911	10.06	0.51046	-0.13398	3.5114	-1.8514	1622.5
17.46	1747	60	NaN	-0.37655	24.964	4.5634	-180.77	12.944	2.0897	26.099	-847.98	1096.2	39.931	772.16	1178.4	63.08	48.061	0	0	1.4208	1.1773	-24.402	-11.914	-0.8657	-1.2585	27.869	10.04	0.55511	-0.081139	3.4662	-1.8747	1622.3
17.47	1748	60	NaN	-0.37541	24.927	4.6149	-180.76	12.927	2.0692	25.954	-847.86	1096.2	39.917	772.2	1178.4	62.851	50.794	0	0	1.4007	1.1567	-24.405	-11.917	-0.86922	-1.2563	27.831	10.023	0.53145	-0.099615	3.426	-1.8937	1622.2
17.48	1749	60	NaN	-0.36498	24.885	4.6296	-180.75	12.922	2.0553	25.915	-847.67	1096.2	39.911	772.2	1178.3	62.614	53.029	0	0	1.3794	1.135	-24.407	-11.919	-0.86004	-1.2475	27.787	10.019	0.5194	-0.11247	3.3804	-1.8995	1622
17.49	1750	60	NaN	-0.35354	24.849	4.6171	-180.75	12.923	2.0544	25.95	-847.5	1096.2	39.934	772.19	1178.3	62.126	54.959	0	0	1.3469	1.1018	-24.409	-11.921	-0.84823	-1.2418	27.751	10.022	0.4987	-0.14003	3.3414	-1.8997	1621.8
17.5	1751	60	NaN	-0.34457	24.814	4.5911	-180.75	12.927	2.064	26.009	-847.4	1096.2	39.98	772.21	1178.3	61.922	59.115	0	0	1.3031	1.057	-24.411	-11.923	-0.83881	-1.2434	27.716	10.025	0.46431	-0.18638	3.305	-1.898	1621.7
17.51	1752	60	NaN	-0.31603	24.702	4.5436	-180.74	12.951	2.0602	26.102	-847.17	1096.2	39.998	772.22	1178.3	61.781	56.646	0	0	1.2492	1.0019	-24.413	-11.925	-0.80767	-1.2274	27.604	10.049	0.44154	-0.22551	3.1901	-1.8761	1621.5
17.52	1753	60	NaN	-0.29837	24.651	4.5121	-180.73	12.955	2.1195	26.164	-846.99	1096.3	40.167	772.26	1178.3	61.359	66.048	0	1	1.255	1.0078	-24.416	-11.928	-0.79384	-1.228	27.552	10.055	0.46113	-0.22018	3.1356	-1.8735	1621.4
17.53	1754	60	NaN	-0.2908	24.59	4.524	-180.73	12.969	2.1227	26.099	-846.87	1096.3	40.171	772.29	1178.3	61.29	65.772	0	1	1.2718	1.025	-24.419	-11.931	-0.78873	-1.225	27.49	10.07	0.48306	-0.20005	3.0706	-1.8612	1621.3
17.54	1755	60	NaN	-0.28918	24.505	4.5513	-180.71	12.987	2.1181	25.98	-846.76	1096.4	40.144	772.31	1178.3	59.754	65.109	0	1	1.3007	1.0545	-24.422	-11.934	-0.79041	-1.2145	27.404	10.089	0.51025	-0.16006	2.9818	-1.8456	1621.2
17.55	1756	60	NaN	-0.28629	24.388	4.5828	-180.69	12.998	2.1665	25.834	-846.66	1096.4	40.255	772.35	1178.3	59.051	66.166	0	1	1.2907	1.0443	-24.424	-11.936	-0.79662	-1.1995	27.285	10.101	0.49413	-0.15513	2.8609	-1.8345	1621.1
17.56	1757	60	NaN	-0.2605	24.154	4.8283	-180.67	13.019	2.1569	25.044	-847.01	1096.6	40.189	772.35	1178.4	60.126	66.036	0	1	1.2763	1.0295	-24.425	-11.937	-0.79632	-1.2088	27.045	10.128	0.47995	-0.17926	2.6202	-1.8095	1621.5
17.57	1758	60	NaN	-0.24994	24.051	4.9038	-180.66	13.017	2.1817	24.819	-847.04	1096.7	40.231	772.38	1178.4	59.992	66.235	0	1	1.1502	0.90069	-24.428	-11.94	-0.79521	-1.2043	26.939	10.129	0.35503	-0.3036	2.5105	-1.8112	1621.6
17.58	1759	60	NaN	-0.23165	23.967	4.9144	-180.64	13.024	2.185	24.821	-847	1096.7	40.209	772.39	1178.4	59.774	66.635	0	1	1.1158	0.86547	-24.431	-11.943	-0.77606	-1.1889	26.854	10.137	0.33972	-0.32342	2.4228	-1.806	1621.5
17.59	1760	60	NaN	-0.21042	23.881	4.9302	-180.63	13.038	2.1815	24.824	-846.96	1096.8	40.165	772.38	1178.4	59.673	67.286	0	1	1.2136	0.96543	-24.434	-11.946	-0.75321	-1.1733	26.767	10.152	0.46035	-0.20791	2.3336	-1.7941	1621.5
17.6	1761	60	NaN	-0.19924	23.798	5.0054	-180.62	13.045	2.2072	24.657	-846.93	1096.8	40.211	772.38	1178.4	59.623	67.267	0	1	1.1436	0.89391	-24.434	-11.946	-0.7496	-1.1699	26.682	10.162	0.394	-0.27597	2.2474	-1.7846	1621.4
17.61	1762	60	NaN	-0.1703	23.669	5.0335	-180.6	13.051	2.2023	24.74	-846.87	1096.9	40.177	772.37	1178.4	58.934	68.704	0	1	1.0945	0.84371	-24.435	-11.947	-0.71652	-1.1511	26.552	10.169	0.37799	-0.3074	2.1167	-1.778	1621.4
17.62	1763	60	NaN	-0.13998	23.521	5.0088	-180.6	13.056	2.2279	24.997	-846.86	1096.9	40.243	772.34	1178.4	58.681	70.588	0	1	1.1382	0.88838	-24.437	-11.949	-0.67945	-1.1395	26.403	10.174	0.45874	-0.2511	1.9661	-1.7754	1621.3
17.63	1764	60	NaN	-0.1201	23.403	5.0301	-180.61	13.051	2.2426	25.076	-846.87	1096.9	40.284	772.33	1178.4	59.663	70.68	0	1	1.2616	1.0146	-24.437	-11.949	-0.65824	-1.1441	26.285	10.17	0.6034	-0.12953	1.8472	-1.7799	1621.3
17.64	1765	60	NaN	-0.10934	23.318	5.0826	-180.62	13.042	2.2397	25.025	-846.88	1096.9	40.28	772.33	1178.4	58.293	69.257	0	1	1.4063	1.1625	-24.437	-11.949	-0.64912	-1.1574	26.199	10.16	0.75723	0.0050941	1.7619	-1.7891	1621.3
17.65	1766	60	NaN	-0.097661	23.239	5.0787	-180.63	13.038	2.2342	25.153	-846.88	1096.9	40.276	772.29	1178.4	58.565	68.664	0	1	1.4608	1.2182	-24.439	-11.951	-0.63278	-1.1602	26.121	10.156	0.828	0.058008	1.6821	-1.7947	1621.3
17.66	1767	60	NaN	-0.10281	23.14	5.1546	-180.64	13.013	2.194	25.03	-846.91	1096.8	40.193	772.23	1178.3	58.658	68.433	0	1	1.4937	1.2518	-24.44	-11.952	-0.63938	-1.1741	26.021	10.131	0.85429	0.077673	1.5812	-1.8205	1621.3
17.67	1768	60	NaN	-0.10774	23.061	5.1601	-180.65	12.966	2.2017	25.081	-846.93	1096.8	40.252	772.13	1178.2	58.928	67.735	0	1	1.5117	1.2703	-24.439	-11.951	-0.64458	-1.1908	25.941	10.085	0.86714	0.079491	1.5014	-1.8659	1621.2
17.68	1769	60	NaN	-0.11409	23.006	5.1341	-180.67	12.914	2.2068	25.186	-846.95	1096.7	40.297	772.02	1178.2	59.813	66.006	0	1	1.5494	1.3087	-24.439	-11.951	-0.64885	-1.1998	25.886	10.034	0.9005	0.10893	1.447	-1.9169	1621.1
17.69	1770	60	NaN	-0.12424	22.975	5.1007	-180.68	12.855	2.2575	25.278	-846.97	1096.7	40.485	771.9	1178.1	60.609	64.058	0	1	1.5902	1.3506	-24.438	-11.95	-0.66244	-1.2147	25.854	9.9761	0.9278	0.1359	1.4157	-1.9744	1621
17.7	1771	60	NaN	-0.14194	22.956	5.0715	-180.71	12.769	2.5272	25.344	-846.98	1096.7	41.365	771.68	1178.1	60.052	60.949	0	1	1.6226	1.3837	-24.438	-11.95	-0.70903	-1.2788	25.834	9.8912	0.91361	0.10484	1.3956	-2.0592	1620.8
17.71	1772	60	NaN	-0.15843	22.961	5.0791	-180.67	12.689	2.5226	25.296	-847.01	1096.7	41.329	771.57	1178	57.371	49.494	0	1	1.6921	1.4547	-24.438	-11.95	-0.72596	-1.2338	25.836	9.8135	0.96611	0.22091	1.3981	-2.1363	1620.7
17.72	1773	60	NaN	-0.17348	22.981	5.0988	-180.66	12.601	2.5202	25.219	-847.02	1096.7	41.336	771.45	1177.9	48.616	44.588	0	1	1.7791	1.5437	-24.437	-11.949	-0.74402	-1.2275	25.853	9.7298	1.0351	0.31615	1.416	-2.2192	1620.6
17.73	1774	60	NaN	-0.18616	23.008	5.1109	-180.66	12.521	2.5109	25.159	-847.02	1096.7	41.351	771.3	1177.8	42.366	43.987	0	1	1.8278	1.5934	-24.436	-11.948	-0.7594	-1.2374	25.876	9.6526	1.0684	0.35599	1.4406	-2.2953	1620.4
17.74	1775	60	NaN	-0.19713	23.038	5.105	-180.68	12.438	2.4695	25.142	-847.03	1096.7	41.301	771.12	1177.7	40.112	39.312	0	1	1.8586	1.625	-24.435	-11.947	-0.76926	-1.2486	25.904	9.5715	1.0894	0.37632	1.4698	-2.3751	1620.3
17.75	1776	60	NaN	-0.21021	23.083	5.085	-180.71	12.291	2.3493	25.152	-847.08	1096.7	41.076	770.84	1177.7	40.509	47.803	0	1	1.8695	1.6361	-24.433	-11.945	-0.77412	-1.273	25.949	9.4249	1.0954	0.3631	1.5159	-2.52	1620
17.76	1777	60	NaN	-0.20939	23.094	5.0634	-180.71	12.231	2.3012	25.198	-847.11	1096.7	40.968	770.8	1177.7	40.335	52.291	0	1	1.9117	1.6792	-24.429	-11.941	-0.76785	-1.2685	25.959	9.365	1.1438	0.41069	1.5306	-2.5759	1620
17.77	1778	60	NaN	-0.20561	23.115	5.0433	-180.69	12.081	2.2926	25.235	-847.2	1096.7	41.001	770.58	1177.6	38.954	54.359	0	1	1.9201	1.6878	-24.42	-11.932	-0.76397	-1.2509	25.978	9.2186	1.1561	0.43691	1.5576	-2.7137	1619.9
17.78	1779	60	NaN	-0.20116	23.141	5.0256	-180.67	11.951	2.3124	25.276	-847.3	1096.7	41.118	770.22	1177.5	44.103	62.548	0	1	1.5731	1.333	-24.387	-11.9	-0.76231	-1.2305	26.001	9.0917	0.81077	0.10249	1.613	-2.8078	1619.6
17.79	1780	60	NaN	-0.19649	23.165	5.0178	-180.65	11.914	2.3317	25.308	-847.33	1096.7	41.207	769.84	1177.4	41.306	63.047	0	1	1.4733	1.231	-24.372	-11.884	-0.75977	-1.2122	26.022	9.0571	0.71353	0.018751	1.6502	-2.8271	1619.3
17.8	1781	60	NaN	-0.1882	23.19	5.0551	-180.62	11.849	2.2479	25.2	-847.38	1096.7	40.974	769.59	1177.4	41.086	64.518	0	1	1.5543	1.3138	-24.369	-11.881	-0.7471	-1.1829	26.047	8.9924	0.80719	0.13087	1.678	-2.889	1619.1
17.81	1782	60	NaN	-0.17797	23.219	5.0804	-180.62	11.72	2.1705	25.136	-847.42	1096.7	40.779	769.54	1177.4	43.777	66.778	0	1	1.5852	1.3454	-24.365	-11.877	-0.73228	-1.172	26.076	8.8627	0.85289	0.1734	1.7108	-3.0146	1619
17.82	1783	60	NaN	-0.16874	23.242	5.1094	-180.61	11.603	2.1713	25.055	-847.47	1096.7	40.799	769.41	1177.4	41.061	67.391	0	1	1.5954	1.3558	-24.359	-11.871	-0.72662	-1.17	26.099	8.746	0.86879	0.18588	1.7402	-3.1248	1619
17.83	1784	60	NaN	-0.15386	23.262	5.1308	-180.6	11.453	2.2398	24.991	-847.56	1096.7	41.02	769.19	1177.3	42.82	68.693	0	1	1.6642	1.4262	-24.338	-11.851	-0.72189	-1.1713	26.115	8.5995	0.94231	0.2549	1.777	-3.251	1618.8
17.84	1785	60	NaN	-0.12888	23.279	5.1321	-180.59	11.236	2.3355	24.979	-847.69	1096.7	41.333	768.93	1177.1	45.015	68.501	0	1	1.7066	1.4696	-24.321	-11.833	-0.70848	-1.1651	26.127	8.3879	0.99815	0.30444	1.8062	-3.4448	1618.7
17.85	1786	60	NaN	-0.1136	23.29	5.1225	-180.52	11.107	2.3473	24.98	-847.73	1096.7	41.319	768.91	1177	46.234	68.435	0	1	1.7279	1.4913	-24.305	-11.817	-0.69264	-1.1032	26.135	8.263	1.0352	0.38804	1.8299	-3.5538	1618.7
17.86	1787	60	NaN	-0.10009	23.305	5.1177	-180.48	11.039	2.313	24.94	-847.8	1096.7	41.198	768.67	1177	43.658	67.11	0	1	1.7207	1.4839	-24.287	-11.799	-0.67634	-1.0532	26.147	8.1981	1.0443	0.43067	1.86	-3.6009	1618.5
17.87	1788	60	NaN	-0.087929	23.321	5.1032	-180.44	11.001	2.2806	24.935	-847.86	1096.7	41.087	768.46	1176.9	42.21	63.501	0	1	1.7236	1.4869	-24.269	-11.781	-0.66047	-1.0105	26.161	8.1614	1.0631	0.47635	1.8913	-3.6198	1618.4
17.88	1789	60	NaN	-0.076947	23.339	5.0913	-180.41	10.978	2.2573	24.924	-847.91	1096.8	41	768.31	1176.9	42.422	56.774	0	1	1.738	1.5017	-24.252	-11.764	-0.64684	-0.97547	26.177	8.1394	1.0912	0.5262	1.9253	-3.6245	1618.3
17.89	1790	60	NaN	-0.067155	23.362	5.1003	-180.38	10.955	2.2446	24.839	-847.95	1096.8	40.941	768.16	1176.9	41.556	45.739	0	1	1.9525	1.7209	-24.228	-11.74	-0.638	-0.95055	26.199	8.1184	1.3145	0.77036	1.9708	-3.6221	1618.2
17.9	1791	60	NaN	-0.060947	23.393	5.095	-180.37	10.869	2.3436	24.794	-847.99	1096.8	41.186	768.2	1176.8	40.07	41.007	0	1	2.3393	2.1164	-24.2	-11.712	-0.64204	-0.95211	26.226	8.0356	1.6973	1.1643	2.0261	-3.6762	1618.3
17.91	1792	60	NaN	-0.051903	23.421	5.0863	-180.34	10.856	2.327	24.761	-848.03	1096.8	41.075	768.13	1176.8	40.873	37.61	0	1	1.9362	1.7043	-24.19	-11.702	-0.63025	-0.92247	26.254	8.0229	1.3059	0.78178	2.0645	-3.6788	1618.2
17.92	1793	60	NaN	-0.043419	23.479	5.0713	-180.31	10.853	2.3325	24.71	-848.08	1096.8	40.96	768.03	1176.8	41.849	39.137	0	1	1.6562	1.418	-24.174	-11.686	-0.61949	-0.88485	26.313	8.019	1.0367	0.53317	2.1387	-3.667	1618.2
17.93	1794	60	NaN	-0.035582	23.551	5.0571	-180.28	10.855	2.3564	24.648	-848.12	1096.8	40.877	767.93	1176.8	40.009	38.939	0	1	1.5339	1.293	-24.151	-11.663	-0.61092	-0.85554	26.385	8.021	0.923	0.43743	2.2337	-3.6425	1618.1
17.94	1795	60	NaN	-0.026454	23.592	5.0568	-180.28	10.893	2.3162	24.604	-848.14	1096.8	40.691	767.83	1176.9	40.384	45.717	0	1	1.4045	1.1606	-24.136	-11.648	-0.5968	-0.84795	26.428	8.0573	0.80766	0.31266	2.2916	-3.5907	1618
17.95	1796	60	NaN	-0.0089287	23.647	5.0226	-180.27	10.932	2.3294	24.649	-848.16	1096.8	40.565	767.81	1176.9	39.376	49.521	0	1	1.2742	1.0274	-24.121	-11.633	-0.57324	-0.83053	26.486	8.0931	0.70095	0.19689	2.3642	-3.5403	1618
17.96	1797	60	NaN	-0.0016338	23.691	5.0006	-180.25	10.971	2.332	24.669	-848.17	1096.8	40.442	767.79	1177	39.626	54.669	0	1	1.1439	0.89423	-24.107	-11.619	-0.56087	-0.81369	26.531	8.1307	0.58304	0.080537	2.4245	-3.4881	1618
17.97	1798	60	NaN	0.0037407	23.727	4.9975	-180.25	11.013	2.3424	24.64	-848.18	1096.8	40.35	767.77	1177	40.185	56.178	0	1	1.1125	0.86208	-24.096	-11.608	-0.55324	-0.8058	26.569	8.1709	0.55924	0.056284	2.4734	-3.4367	1618
17.98	1799	60	NaN	0.012888	23.758	5.0015	-180.25	11.059	2.3716	24.598	-848.21	1096.8	40.292	767.78	1177.1	40.463	57.007	0	1	1.2138	0.96572	-24.089	-11.601	-0.54355	-0.80567	26.602	8.2148	0.67029	0.16005	2.5132	-3.386	1618.1
17.99	1800	60	NaN	0.029802	23.786	4.9798	-180.25	11.111	2.4239	24.645	-848.25	1096.8	40.252	767.85	1177.2	41.509	56.455	0	1	1.0817	0.83064	-24.08	-11.592	-0.52349	-0.802	26.633	8.2647	0.55823	0.028647	2.5526	-3.3276	1618.2
18	1801	60	NaN	0.042104	23.793	4.9702	-180.24	11.132	2.5144	24.66	-848.29	1096.8	40.394	767.98	1177.2	39.18	63.822	0	1	0.93618	0.68184	-24.073	-11.585	-0.51565	-0.80221	26.64	8.2845	0.42052	-0.12037	2.5674	-3.3006	1618.4
18.01	1802	60	NaN	0.063368	23.807	4.9593	-180.24	11.225	2.5035	24.681	-848.33	1096.8	40.19	768.03	1177.3	46.308	69.409	0	1	0.8238	0.56694	-24.069	-11.581	-0.48638	-0.78783	26.658	8.3744	0.33742	-0.22089	2.5887	-3.2067	1618.4
18.02	1803	60	NaN	0.075696	23.831	4.961	-180.23	11.375	2.5849	24.654	-848.35	1096.7	40.235	767.97	1177.3	50.976	70.554	0	1	0.63654	0.37549	-24.067	-11.579	-0.47661	-0.77799	26.683	8.5226	0.15992	-0.40251	2.6164	-3.0564	1618.4
18.03	1804	60	NaN	0.075511	23.86	4.9776	-180.21	11.537	2.7927	24.571	-848.34	1096.8	40.664	767.86	1177.2	51.704	71.079	0	1	0.45499	0.18987	-24.066	-11.578	-0.49498	-0.7827	26.711	8.6859	-0.039994	-0.59283	2.6455	-2.8919	1618.3
18.04	1805	60	NaN	0.085742	23.876	4.9902	-180.22	11.615	2.8651	24.511	-848.33	1096.8	40.758	767.94	1177.3	51.705	71.888	0	1	0.34503	0.077451	-24.066	-11.578	-0.49021	-0.79615	26.728	8.763	-0.14518	-0.7187	2.6623	-2.8145	1618.4
18.05	1806	60	NaN	0.089379	23.899	4.968	-180.22	11.694	2.8871	24.548	-848.3	1096.7	40.745	768.07	1177.3	51.28	71.028	0	1	0.24025	-0.029674	-24.066	-11.578	-0.48475	-0.79668	26.752	8.8407	-0.24449	-0.82636	2.6859	-2.7375	1618.5
18.06	1807	60	NaN	0.10009	23.917	4.9248	-180.2	11.792	2.8864	24.645	-848.26	1096.7	40.629	768.19	1177.4	51.709	70.559	0	1	0.1462	-0.12583	-24.069	-11.581	-0.46646	-0.76219	26.772	8.9363	-0.32026	-0.88803	2.7039	-2.6444	1618.5
18.07	1808	60	NaN	0.10741	23.925	4.8866	-180.17	11.867	2.8878	24.7	-848.24	1096.7	40.498	768.46	1177.5	50.178	69.064	0	1	0.06065	-0.2133	-24.071	-11.583	-0.45244	-0.73036	26.785	9.0075	-0.39179	-0.94366	2.7141	-2.575	1618.8
18.08	1809	60	NaN	0.10686	23.924	4.8709	-180.16	11.9	2.9106	24.66	-848.24	1096.7	40.427	768.9	1177.6	50.034	64.931	0	1	-0.018985	-0.29472	-24.073	-11.585	-0.45176	-0.71943	26.788	9.0371	-0.47074	-1.0141	2.715	-2.5478	1619.2
18.09	1810	60	NaN	0.11825	23.925	4.8679	-180.11	11.961	2.9622	24.618	-848.23	1096.7	40.446	769.06	1177.6	47.534	60.692	0	1	-0.087317	-0.36458	-24.077	-11.589	-0.44246	-0.67268	26.79	9.0956	-0.52978	-1.0373	2.7133	-2.4932	1619.4
18.1	1811	60	NaN	0.11914	23.944	4.8812	-180.08	12.047	2.9332	24.516	-848.17	1096.6	40.24	769.28	1177.7	44.866	61.307	0	1	-0.21052	-0.49055	-24.08	-11.592	-0.43784	-0.63586	26.813	9.1781	-0.64837	-1.1264	2.7332	-2.4139	1619.6
18.11	1812	60	NaN	0.12509	23.966	4.878	-180.05	12.128	2.9129	24.477	-848.1	1096.6	40.043	769.5	1177.7	43.802	63.598	0	1	-0.34714	-0.63023	-24.084	-11.596	-0.42624	-0.59912	26.838	9.2566	-0.77338	-1.2293	2.7537	-2.3395	1619.7
[truncated: 60,918 more rows]
