# Supplementary material for: Speech, movement, and gaze behaviours during dyadic conversation in noise
Source: Sci Rep. 2019 Jul 18;9:10451. doi: 10.1038/s41598-019-46416-0 (PMC6639257; doi:10.1038/s41598-019-46416-0)
Supplement: Supplementary file 1 — All data [file 41598_2019_46416_MOESM1_ESM.zip › dyad8conv2.txt]

timestamps	sample	levels (dB)	level change	talker 1	talker 1	talker 1	talker 2	talker 2	talker 2	talker 1	talker 1	talker 1	talker 2	talker 2	talker 2	talker 1	talker 2	talker 1	talker 2	talker 1	talker 2	talker 1	talker 2	talker 1	talker 2	talker 1	talker 2	talker 1	talker 2	talker 1	talker 2	talker 1 and 2
timestamps	sample	levels (dB)	(dB)	yaw	pitch	roll	yaw	pitch	roll	x (mm)	y (mm)	z (mm)	x (mm)	y (mm)	z (mm)	rms (volts)	rms (volts)	talking	talking	eye phi (deg)	eye phi (deg)	eye theta (deg)	eye theta (deg)	yaw re t2	yaw re t1	pitch re t2	pitch re t1	gaze yaw re t2	gaze yaw re t1	gaze pitch re t2	gaze pitch re t1	distance
0	1	60	NaN	9.2661	20.063	2.1727	-182.44	16.706	7.032	-2.5731	-864.93	1102.2	33.719	807.28	1182.6	23.649	31.892	0	0	8.7185	14.059	-22.569	-11.096	8.0228	-3.6883	22.813	13.957	16.741	10.371	0.24388	2.8605	1674.5
0.01	2	60	NaN	9.2678	20.071	2.159	-182.45	16.644	7.2892	-2.5335	-864.93	1102.2	34.509	807.31	1182.7	23.649	42.93	0	0	8.639	13.978	-22.568	-11.095	7.9988	-3.7149	22.826	13.89	16.638	10.263	0.25781	2.7947	1674.6
0.02	3	60	NaN	9.2625	20.075	2.1697	-182.44	16.611	7.3009	-2.5885	-864.93	1102.2	34.568	807.26	1182.7	23.649	45.575	0	0	8.5955	13.934	-22.567	-11.094	7.9896	-3.7101	22.831	13.856	16.585	10.224	0.26339	2.7612	1674.5
0.03	4	60	NaN	9.2555	20.073	2.174	-182.43	16.568	7.256	-2.6265	-864.95	1102.2	34.458	807.24	1182.7	23.649	47.033	0	0	8.6093	13.948	-22.567	-11.094	7.985	-3.6996	22.828	13.813	16.594	10.248	0.26048	2.7188	1674.5
0.04	5	60	NaN	9.2482	20.071	2.1646	-182.43	16.522	7.2374	-2.622	-864.98	1102.2	34.427	807.24	1182.7	23.649	48.148	0	0	8.6018	13.94	-22.567	-11.094	7.979	-3.6961	22.825	13.768	16.581	10.244	0.25844	2.6741	1674.6
0.05	6	60	NaN	9.2391	20.082	2.1539	-182.43	16.514	7.2331	-2.6216	-864.98	1102.2	34.442	807.15	1182.7	25.889	48.488	0	0	8.5879	13.926	-22.565	-11.093	7.9693	-3.7001	22.835	13.761	16.557	10.226	0.26933	2.6684	1674.5
0.06	7	60	NaN	9.2317	20.086	2.1374	-182.43	16.529	7.2075	-2.579	-865	1102.2	34.372	807.07	1182.6	25.117	47.045	0	0	8.595	13.933	-22.566	-11.093	7.9657	-3.6912	22.839	13.777	16.561	10.242	0.2727	2.6835	1674.4
0.07	8	60	NaN	9.2208	20.094	2.1296	-182.42	16.546	7.2012	-2.5646	-865.01	1102.2	34.333	807	1182.6	25.803	46.023	0	0	8.6093	13.948	-22.567	-11.094	7.9566	-3.6887	22.845	13.795	16.566	10.259	0.27795	2.7009	1674.3
0.08	9	60	NaN	9.2087	20.108	2.1424	-182.43	16.57	7.2443	-2.6052	-865.01	1102.2	34.404	806.92	1182.6	23.649	42.503	0	0	8.6266	13.965	-22.567	-11.094	7.9406	-3.6983	22.858	13.82	16.567	10.267	0.29048	2.7258	1674.3
0.09	10	60	NaN	9.1974	20.122	2.1687	-182.44	16.602	7.3083	-2.6761	-864.99	1102.3	34.517	806.84	1182.5	23.649	38.219	0	0	8.6547	13.994	-22.567	-11.094	7.923	-3.7134	22.871	13.853	16.578	10.281	0.3039	2.7588	1674.2
0.1	11	60	NaN	9.1886	20.126	2.1897	-182.45	16.641	7.3366	-2.7227	-865	1102.2	34.531	806.75	1182.5	23.649	35.173	0	0	8.6928	14.033	-22.567	-11.094	7.912	-3.7222	22.875	13.892	16.605	10.311	0.30752	2.7973	1674.1
0.11	12	60	NaN	9.179	20.132	2.1935	-182.46	16.653	7.3742	-2.7185	-865	1102.3	34.586	806.72	1182.5	23.649	31.339	0	0	8.7372	14.079	-22.567	-11.095	7.9006	-3.7414	22.88	13.904	16.638	10.337	0.31278	2.8098	1674.1
0.12	13	60	NaN	9.173	20.128	2.1803	-182.48	16.662	7.4032	-2.665	-865.02	1102.2	34.617	806.7	1182.5	23.649	30.816	0	0	8.7845	14.127	-22.568	-11.095	7.8955	-3.7598	22.877	13.914	16.68	10.367	0.3088	2.8186	1674.1
0.13	14	60	NaN	9.1734	20.123	2.1785	-182.5	16.679	7.4222	-2.6415	-865.04	1102.3	34.615	806.65	1182.5	23.649	33.301	0	0	8.8371	14.181	-22.57	-11.097	7.8967	-3.7733	22.872	13.931	16.734	10.407	0.30214	2.8339	1674
0.14	15	60	NaN	9.1803	20.117	2.1746	-182.5	16.704	7.4407	-2.6181	-865.05	1102.3	34.621	806.58	1182.5	23.649	32.533	0	0	8.8826	14.227	-22.571	-11.098	7.9041	-3.7771	22.866	13.955	16.787	10.45	0.29503	2.857	1674
0.15	16	60	NaN	9.1912	20.109	2.1462	-182.49	16.73	7.4666	-2.5402	-865.07	1102.3	34.681	806.52	1182.6	23.649	36.758	0	0	8.9103	14.256	-22.571	-11.099	7.9156	-3.7673	22.859	13.981	16.826	10.488	0.28751	2.882	1673.9
0.16	17	60	NaN	9.1915	20.11	2.1424	-182.47	16.737	7.4582	-2.5263	-865.07	1102.2	34.69	806.5	1182.5	23.649	41.4	0	0	8.9334	14.279	-22.572	-11.099	7.916	-3.7496	22.859	13.988	16.849	10.529	0.28713	2.8886	1673.9
0.17	18	60	NaN	9.1836	20.111	2.1725	-182.47	16.736	7.4569	-2.5987	-865.08	1102.3	34.713	806.5	1182.5	23.649	42.983	0	0	8.9523	14.298	-22.572	-11.1	7.9049	-3.7464	22.86	13.987	16.857	10.552	0.28758	2.8876	1673.9
0.18	19	60	NaN	9.1894	20.11	2.2018	-182.45	16.747	7.4515	-2.6694	-865.06	1102.3	34.773	806.49	1182.5	23.649	44.122	0	0	8.9385	14.284	-22.56	-11.087	7.9062	-3.7361	22.859	13.999	16.845	10.548	0.29913	2.9117	1673.9
0.19	20	60	NaN	9.1962	20.11	2.2211	-182.43	16.765	7.4246	-2.7152	-865.05	1102.3	34.792	806.49	1182.5	23.649	43.094	0	0	8.9201	14.266	-22.551	-11.078	7.9107	-3.72	22.858	14.017	16.831	10.546	0.30691	2.9386	1673.9
0.2	21	60	NaN	9.1906	20.109	2.2267	-182.41	16.791	7.3937	-2.7254	-865.06	1102.3	34.794	806.46	1182.5	23.649	40.808	0	0	8.8959	14.241	-22.546	-11.074	7.9047	-3.6975	22.857	14.044	16.801	10.543	0.3103	2.9703	1673.9
0.21	22	60	NaN	9.2084	20.099	2.2056	-182.31	16.922	7.5671	-2.65	-865.09	1102.3	35.46	806.17	1182.5	26.633	37.225	0	0	8.9007	14.246	-22.546	-11.073	7.902	-3.6208	22.846	14.174	16.803	10.625	0.29994	3.1009	1673.6
0.22	23	60	NaN	9.2186	20.096	2.1936	-182.32	16.98	7.5533	-2.604	-865.08	1102.2	35.561	806.17	1182.4	23.649	32.349	0	0	8.9118	14.257	-22.547	-11.074	7.9104	-3.625	22.842	14.234	16.822	10.632	0.29512	3.1596	1673.6
0.23	24	60	NaN	9.2223	20.096	2.2108	-182.32	16.998	7.5085	-2.6491	-865.07	1102.2	35.478	806.19	1182.4	23.649	27.431	0	0	8.9363	14.282	-22.549	-11.076	7.9154	-3.628	22.842	14.252	16.852	10.654	0.29235	3.1756	1673.6
0.24	25	60	NaN	9.2289	20.099	2.218	-182.33	17.006	7.5021	-2.674	-865.04	1102.3	35.469	806.21	1182.4	23.649	26.068	0	0	8.9593	14.306	-22.551	-11.079	7.9215	-3.6328	22.844	14.262	16.881	10.673	0.29292	3.183	1673.6
0.25	26	60	NaN	9.2387	20.101	2.1908	-182.34	17.028	7.5447	-2.6125	-865.02	1102.3	35.619	806.2	1182.4	23.649	25.201	0	0	8.9627	14.309	-22.552	-11.079	7.9282	-3.6505	22.846	14.283	16.891	10.659	0.29407	3.2043	1673.6
0.26	27	60	NaN	9.2126	20.081	2.1972	-182.35	17.04	7.5044	-2.6749	-865.06	1102.2	35.511	806.22	1182.4	23.649	24.005	0	0	9.0256	14.373	-22.553	-11.08	7.9037	-3.6636	22.827	14.295	16.929	10.71	0.2736	3.2144	1673.6
0.27	28	60	NaN	9.1957	20.073	2.1952	-182.38	17.017	7.5298	-2.6956	-865.05	1102.2	35.576	806.28	1182.4	23.649	24.005	0	0	9.1329	14.483	-22.554	-11.081	7.8839	-3.6929	22.817	14.272	17.017	10.79	0.26306	3.1907	1673.7
0.28	29	60	NaN	9.1774	20.073	2.1898	-182.47	16.924	7.4547	-2.71	-865.01	1102.2	35.281	806.53	1182.4	23.649	24.005	0	0	9.1672	14.518	-22.557	-11.084	7.8754	-3.7684	22.818	14.18	17.043	10.75	0.26061	3.0959	1673.9
0.29	30	60	NaN	9.161	20.076	2.1716	-182.54	16.842	7.4029	-2.6774	-864.99	1102.2	35.047	806.71	1182.4	23.649	24.358	0	0	9.1817	14.533	-22.559	-11.086	7.8683	-3.8323	22.82	14.098	17.05	10.701	0.26098	3.0119	1674
0.3	31	60	NaN	9.1483	20.074	2.1475	-182.56	16.821	7.4396	-2.6156	-864.98	1102.2	35.106	806.68	1182.4	23.649	24.005	0	0	9.1651	14.516	-22.56	-11.088	7.8556	-3.848	22.819	14.076	17.021	10.668	0.25812	2.9886	1674
0.31	32	60	NaN	9.1327	20.066	2.1687	-182.56	16.799	7.3983	-2.7074	-864.96	1102.2	34.942	806.65	1182.4	23.649	24.005	0	0	9.1483	14.499	-22.562	-11.089	7.8425	-3.8545	22.81	14.055	16.991	10.644	0.24851	2.9661	1674
0.32	33	60	NaN	9.1146	20.056	2.1822	-182.58	16.748	7.3932	-2.7889	-864.96	1102.2	34.896	806.68	1182.4	23.649	24.005	0	0	9.131	14.481	-22.563	-11.09	7.8232	-3.8744	22.799	14.005	16.954	10.607	0.23652	2.9146	1674
0.33	34	60	NaN	9.1038	20.052	2.1566	-182.6	16.713	7.3812	-2.7315	-864.95	1102.2	34.821	806.67	1182.3	23.649	24.005	0	0	9.131	14.481	-22.564	-11.091	7.8169	-3.8828	22.795	13.971	16.948	10.598	0.23139	2.8799	1674
0.34	35	60	NaN	9.0891	20.049	2.1291	-182.61	16.685	7.3791	-2.674	-864.93	1102.2	34.738	806.64	1182.3	23.649	24.005	0	0	9.1286	14.479	-22.564	-11.092	7.8069	-3.8899	22.79	13.944	16.936	10.589	0.22527	2.8519	1673.9
0.35	36	60	NaN	9.0685	20.044	2.1251	-182.62	16.662	7.3945	-2.7052	-864.88	1102.2	34.678	806.61	1182.2	23.649	24.005	0	0	9.0387	14.387	-22.567	-11.095	7.7873	-3.9002	22.782	13.923	16.826	10.487	0.21494	2.829	1673.8
0.36	37	60	NaN	9.0587	20.047	2.1411	-182.62	16.671	7.4127	-2.7938	-864.83	1102.2	34.665	806.62	1182.1	23.649	24.005	0	0	8.9468	14.293	-22.569	-11.096	7.7748	-3.9028	22.784	13.935	16.722	10.39	0.21452	2.8386	1673.8
0.37	38	60	NaN	9.0508	20.045	2.1507	-182.62	16.688	7.4461	-2.8356	-864.81	1102.2	34.722	806.65	1182.1	24.085	24.005	0	0	8.8529	14.197	-22.57	-11.097	7.7635	-3.9078	22.78	13.952	16.616	10.289	0.20967	2.855	1673.8
0.38	39	60	NaN	9.0514	20.041	2.1336	-182.61	16.739	7.4508	-2.7934	-864.79	1102.2	34.691	806.64	1182.1	24.967	24.005	0	0	8.7831	14.125	-22.572	-11.1	7.7667	-3.8967	22.775	14.004	16.55	10.229	0.20303	2.9049	1673.8
0.39	40	60	NaN	9.0518	20.035	2.1251	-182.61	16.78	7.5232	-2.7833	-864.78	1102.2	34.862	806.69	1182.1	23.923	24.005	0	0	8.7166	14.057	-22.575	-11.102	7.7616	-3.899	22.77	14.045	16.478	10.158	0.195	2.9434	1673.8
0.4	41	60	NaN	9.0516	20.029	2.133	-182.61	16.805	7.6365	-2.826	-864.76	1102.2	35.165	806.78	1182.1	26.405	24.005	0	0	8.7372	14.079	-22.576	-11.103	7.7496	-3.9152	22.764	14.071	16.487	10.163	0.1876	2.9676	1673.9
0.41	42	60	NaN	9.0611	20.026	2.1294	-182.61	16.866	7.6136	-2.822	-864.73	1102.2	35.088	806.77	1182.1	25.62	25.625	0	0	8.6564	13.996	-22.574	-11.101	7.7618	-3.9096	22.761	14.131	16.418	10.086	0.18681	3.0303	1673.8
0.42	43	60	NaN	9.0682	20.018	2.1212	-182.6	16.91	7.5494	-2.8012	-864.71	1102.2	34.887	806.81	1182.1	24.012	24.005	0	0	8.224	13.554	-22.561	-11.088	7.7765	-3.8892	22.754	14.174	16.001	9.6647	0.19278	3.0859	1673.9
0.43	44	60	NaN	9.0814	20.012	2.1124	-182.52	17.03	7.609	-2.7987	-864.65	1102.2	35.125	806.7	1182.1	30.381	27.694	0	0	8.0544	13.381	-22.558	-11.085	7.7815	-3.8193	22.75	14.292	15.836	9.5612	0.1918	3.2072	1673.7
0.44	45	60	NaN	9.0952	20.002	2.1119	-182.47	17.127	7.5962	-2.8235	-864.6	1102.2	35.143	806.66	1182.2	28.163	26.817	0	0	8.0368	13.362	-22.56	-11.087	7.7938	-3.7723	22.741	14.388	15.831	9.5902	0.18114	3.3008	1673.6
0.45	46	60	NaN	9.1042	19.989	2.1181	-182.47	17.167	7.4296	-2.8669	-864.58	1102.2	34.684	806.71	1182.2	27.71	27.588	0	0	7.9953	13.32	-22.562	-11.089	7.8171	-3.7612	22.728	14.428	15.812	9.5588	0.16639	3.3391	1673.6
0.46	47	60	NaN	9.1041	19.977	2.1199	-182.49	17.171	7.1449	-2.9033	-864.56	1102.2	33.897	806.77	1182.1	30.142	29.637	0	0	7.9593	13.283	-22.563	-11.09	7.8427	-3.7478	22.713	14.434	15.802	9.5354	0.15057	3.3444	1673.6
0.47	48	60	NaN	9.112	19.961	2.0945	-182.49	17.164	7.1726	-2.8343	-864.56	1102.2	34.014	806.87	1182.1	31.523	29.095	0	0	7.9316	13.255	-22.564	-11.091	7.8491	-3.7576	22.698	14.427	15.781	9.4974	0.13427	3.3353	1673.7
0.48	49	60	NaN	9.1222	19.948	2.0986	-182.5	17.168	7.1659	-2.8502	-864.53	1102.2	34.033	806.92	1182.1	32.933	31.375	0	0	7.9173	13.24	-22.565	-11.093	7.858	-3.7615	22.686	14.43	15.775	9.4788	0.12065	3.3374	1673.8
0.49	50	60	NaN	9.129	19.934	2.1026	-182.5	17.171	7.1556	-2.8673	-864.51	1102.2	34.064	806.96	1182.1	33.651	32.178	0	0	7.9242	13.247	-22.567	-11.094	7.8632	-3.7703	22.671	14.434	15.787	9.4771	0.10432	3.3398	1673.8
0.5	51	60	NaN	9.1308	19.917	2.1015	-182.51	17.172	7.235	-2.8734	-864.49	1102.2	34.363	807.01	1182.1	33.762	33.764	0	0	7.9178	13.241	-22.568	-11.095	7.8546	-3.7909	22.655	14.433	15.772	9.4499	0.087375	3.3384	1673.8
0.51	52	60	NaN	9.1286	19.9	2.1038	-182.52	17.172	7.4781	-2.8948	-864.47	1102.2	35.117	807.09	1182.3	36.7	33.986	0	0	7.8943	13.217	-22.569	-11.096	7.8259	-3.8234	22.642	14.429	15.72	9.3933	0.07335	3.3329	1673.9
0.52	53	60	NaN	9.1249	19.874	2.0923	-182.53	17.173	7.1695	-2.8831	-864.47	1102.2	34.276	807.05	1182.1	36.624	36.979	0	0	7.8009	13.121	-22.572	-11.099	7.8513	-3.8011	22.612	14.435	15.652	9.3201	0.039788	3.336	1673.8
0.53	54	60	NaN	9.1188	19.87	2.0773	-182.54	17.162	7.3603	-2.8383	-864.44	1102.2	34.876	807.11	1182.2	38.424	36.303	0	0	7.7658	13.085	-22.574	-11.101	7.8263	-3.8276	22.61	14.422	15.592	9.2578	0.03572	3.3213	1673.9
0.54	55	60	NaN	9.1099	19.87	2.0717	-182.54	17.172	7.4618	-2.8271	-864.41	1102.2	35.219	807.12	1182.2	39.381	37.756	0	0	7.7795	13.099	-22.575	-11.102	7.806	-3.8422	22.61	14.431	15.586	9.2573	0.035125	3.3287	1673.9
0.55	56	60	NaN	9.0948	19.879	2.0695	-182.54	17.19	7.4311	-2.8381	-864.38	1102.2	35.184	807.09	1182.2	39.41	36.428	0	0	7.6654	12.983	-22.575	-11.102	7.7917	-3.8422	22.62	14.45	15.457	9.1405	0.044311	3.3475	1673.8
0.56	57	60	NaN	9.0718	19.91	2.0609	-182.54	17.189	7.4387	-2.837	-864.32	1102.1	35.262	807.11	1182.2	39.158	36.704	0	0	7.5401	12.855	-22.575	-11.102	7.7661	-3.8488	22.65	14.45	15.306	9.0059	0.074667	3.3473	1673.8
0.57	58	60	NaN	9.0604	19.921	2.0715	-182.56	17.177	7.46	-2.8841	-864.29	1102.1	35.355	807.16	1182.1	40.297	36.973	0	0	7.5136	12.828	-22.576	-11.103	7.7498	-3.8685	22.66	14.438	15.263	8.9591	0.084663	3.335	1673.8
0.58	59	60	NaN	9.0215	19.985	2.084	-182.57	17.184	7.4466	-2.9494	-864.21	1102.1	35.374	807.17	1182.1	39.906	35.345	0	0	7.4695	12.782	-22.576	-11.103	7.708	-3.879	22.724	14.445	15.177	8.9034	0.14781	3.3416	1673.7
0.59	60	60	NaN	8.9855	20.093	2.0569	-182.58	17.205	7.4179	-2.8971	-864.1	1102.1	35.375	807.16	1182.1	41.579	36.083	0	0	7.362	12.673	-22.577	-11.104	7.6737	-3.8887	22.832	14.466	15.036	8.7839	0.25518	3.3612	1673.6
0.6	61	60	NaN	8.9425	20.256	2.027	-182.59	17.223	7.3055	-2.8444	-863.93	1102.1	35.146	807.15	1182	42.072	37.468	0	0	7.3356	12.646	-22.577	-11.105	7.6402	-3.8919	22.994	14.485	14.976	8.7537	0.41628	3.3804	1673.4
0.61	62	60	NaN	8.8797	20.468	2.0406	-182.6	17.228	7.1178	-2.9352	-863.71	1102.1	34.697	807.16	1181.9	38.812	37.694	0	0	7.3427	12.653	-22.577	-11.104	7.5895	-3.8881	23.203	14.494	14.932	8.7648	0.6254	3.3892	1673.2
0.62	63	60	NaN	8.8305	20.634	2.0675	-182.6	17.264	7.3941	-3.0519	-863.56	1102.2	35.596	807.18	1182.1	39.246	38.165	0	0	7.3083	12.618	-22.578	-11.105	7.5053	-3.9255	23.372	14.526	14.814	8.6921	0.79393	3.4212	1673.1
0.63	64	60	NaN	8.8078	20.728	2.1031	-182.6	17.281	7.4289	-3.1784	-863.46	1102.2	35.732	807.17	1182.1	39.651	36.164	0	0	7.2756	12.584	-22.577	-11.104	7.4736	-3.9366	23.465	14.544	14.749	8.6476	0.8883	3.4394	1673
0.64	65	60	NaN	8.7684	20.915	2.1211	-182.63	17.348	7.141	-3.2847	-863.28	1102.2	35.046	807.05	1182	38.505	39.588	0	0	7.245	12.553	-22.575	-11.102	7.4538	-3.9448	23.652	14.611	14.699	8.6081	1.0768	3.5093	1672.7
0.65	66	60	NaN	8.7236	21.108	2.1366	-182.65	17.391	7.0316	-3.4072	-863.14	1102.2	34.882	807.03	1182	39.547	37.145	0	0	7.1866	12.493	-22.572	-11.1	7.4103	-3.9611	23.843	14.655	14.597	8.5322	1.2708	3.5557	1672.5
0.66	67	60	NaN	8.6917	21.212	2.1484	-182.64	17.37	7.344	-3.5303	-863.14	1102.2	35.866	807.23	1182.1	38.358	36.228	0	0	7.0933	12.398	-22.57	-11.097	7.3406	-3.9889	23.949	14.634	14.434	8.409	1.3788	3.5367	1672.7
0.67	68	60	NaN	8.6744	21.311	2.0647	-182.7	17.453	6.985	-3.4017	-863.27	1102.2	35.079	807.1	1182	40.915	38.542	0	0	7.0171	12.32	-22.57	-11.097	7.3547	-4.0154	24.047	14.717	14.372	8.3045	1.477	3.62	1672.7
0.68	69	60	NaN	8.6566	21.328	2.0678	-182.71	17.49	6.949	-3.495	-863.35	1102.2	35.081	807.07	1182	38.377	38.631	0	0	7.0037	12.306	-22.573	-11.1	7.3336	-4.028	24.064	14.754	14.337	8.2782	1.4914	3.6541	1672.8
0.69	70	60	NaN	8.6487	21.311	2.0802	-182.72	17.497	6.9577	-3.5914	-863.43	1102.2	35.194	807.11	1182	39.542	40.155	0	0	7.2077	12.515	-22.586	-11.113	7.3187	-4.0464	24.048	14.761	14.526	8.4683	1.4623	3.6481	1672.9
0.7	71	60	NaN	8.644	21.247	2.1025	-182.73	17.502	6.946	-3.7216	-863.58	1102.2	35.258	807.16	1182.1	39.101	37.256	0	0	7.2294	12.537	-22.59	-11.117	7.3075	-4.0668	23.984	14.765	14.537	8.4702	1.3943	3.6478	1673.1
0.71	72	60	NaN	8.6392	21.146	2.1281	-182.74	17.518	6.9039	-3.8742	-863.79	1102.1	35.236	807.16	1182.1	40.472	38.589	0	0	7.1295	12.435	-22.589	-11.116	7.2984	-4.0825	23.884	14.78	14.428	8.3523	1.2949	3.6639	1673.3
0.72	73	60	NaN	8.6465	21.092	2.1086	-182.75	17.52	6.8865	-3.8513	-863.9	1102.1	35.221	807.17	1182.1	38.303	37.584	0	0	7.1547	12.461	-22.588	-11.115	7.3071	-4.0874	23.831	14.781	14.462	8.3731	1.2427	3.6659	1673.4
0.73	74	60	NaN	8.6936	20.938	2.0192	-182.76	17.522	6.8827	-3.6504	-864.19	1102	35.291	807.19	1182.1	37.859	37.687	0	0	7.1824	12.489	-22.587	-11.114	7.3589	-4.0958	23.679	14.781	14.541	8.3932	1.0921	3.6667	1673.8
0.74	75	60	NaN	8.732	20.768	1.9706	-182.78	17.518	6.8891	-3.6007	-864.45	1102	35.368	807.22	1182.1	40.308	40.084	0	0	7.0661	12.37	-22.584	-11.111	7.3966	-4.1123	23.51	14.775	14.463	8.2578	0.92596	3.664	1674
0.75	76	60	NaN	8.7678	20.6	1.9518	-182.79	17.527	6.8715	-3.658	-864.65	1101.9	35.357	807.22	1182.1	38.513	37.703	0	0	6.9879	12.29	-22.582	-11.109	7.431	-4.124	23.343	14.784	14.419	8.1661	0.76129	3.6755	1674.2
0.76	77	60	NaN	8.8039	20.452	1.9379	-182.79	17.552	6.841	-3.7351	-864.8	1101.9	35.295	807.19	1182.1	39.036	39.41	0	0	6.9879	12.29	-22.58	-11.107	7.4667	-4.1269	23.195	14.809	14.455	8.1632	0.61476	3.7023	1674.4
0.77	78	60	NaN	8.8301	20.344	1.8979	-182.79	17.56	6.8907	-3.7263	-864.91	1101.9	35.445	807.2	1182.1	39.655	38.947	0	0	6.947	12.248	-22.578	-11.105	7.4881	-4.1348	23.088	14.816	14.435	8.1134	0.5101	3.7115	1674.5
0.78	79	60	NaN	8.8694	20.197	1.7557	-182.8	17.586	6.8752	-3.5037	-865.09	1101.9	35.406	807.19	1182.1	38.137	37.235	0	0	6.8926	12.193	-22.575	-11.102	7.5365	-4.1371	22.94	14.843	14.429	8.0555	0.36504	3.7402	1674.7
0.79	80	60	NaN	8.8901	20.117	1.7104	-182.81	17.592	6.8533	-3.4832	-865.2	1101.9	35.34	807.2	1182.1	37.649	38.293	0	0	6.8441	12.143	-22.574	-11.101	7.5603	-4.139	22.86	14.848	14.404	8.004	0.28589	3.7464	1674.8
0.8	81	60	NaN	8.9024	20.059	1.669	-182.82	17.6	6.8607	-3.4871	-865.26	1101.9	35.351	807.21	1182.1	41.585	38.894	0	0	6.8275	12.126	-22.572	-11.099	7.5722	-4.1496	22.803	14.856	14.4	7.9765	0.23068	3.7568	1674.8
0.81	82	60	NaN	8.9039	20.012	1.6151	-182.83	17.618	6.887	-3.4811	-865.3	1101.9	35.411	807.21	1182.1	39.701	36.888	0	0	6.8413	12.14	-22.569	-11.096	7.5718	-4.166	22.757	14.874	14.413	7.9743	0.1874	3.7775	1674.9
0.82	83	60	NaN	8.8749	20.013	1.6404	-182.84	17.625	6.8662	-3.635	-865.27	1101.9	35.336	807.23	1182.1	40.388	35.614	0	0	6.8586	12.158	-22.566	-11.093	7.5401	-4.171	22.757	14.881	14.399	7.9869	0.19029	3.7878	1674.9
0.83	84	60	NaN	8.8071	20.059	1.6793	-182.84	17.651	6.8676	-3.8739	-865.15	1101.9	35.311	807.23	1182.1	39.186	38.874	0	0	6.8794	12.179	-22.564	-11.091	7.4649	-4.185	22.803	14.907	14.344	7.9942	0.23945	3.8161	1674.8
0.84	85	60	NaN	8.7429	20.104	1.6665	-182.85	17.663	6.8526	-3.9444	-865.13	1101.9	35.236	807.24	1182.1	38.557	37.776	0	0	6.8484	12.147	-22.561	-11.088	7.4008	-4.1906	22.848	14.919	14.249	7.9568	0.28706	3.831	1674.7
0.85	86	60	NaN	8.695	20.135	1.6167	-182.85	17.661	6.8738	-3.8696	-865.17	1101.9	35.261	807.27	1182.1	39.45	38.953	0	0	6.8068	12.105	-22.559	-11.086	7.3546	-4.192	22.879	14.918	14.161	7.9129	0.32049	3.8318	1674.8
0.86	87	60	NaN	8.6357	20.148	1.6067	-182.85	17.657	6.9164	-3.9234	-865.27	1101.9	35.346	807.29	1182.1	37.863	39.884	0	0	6.7548	12.052	-22.557	-11.084	7.2907	-4.1981	22.891	14.915	14.045	7.8536	0.33415	3.8308	1674.9
0.87	88	60	NaN	8.5102	20.149	1.748	-182.86	17.671	6.9093	-4.5297	-865.45	1102	35.3	807.28	1182.1	38.858	38.448	0	0	6.6917	11.987	-22.555	-11.082	7.1462	-4.2201	22.888	14.932	13.838	7.7671	0.33371	3.8502	1675.1
0.88	89	60	NaN	8.5399	20.259	1.5668	-182.86	17.679	6.9104	-3.8975	-865.28	1101.9	35.269	807.28	1182.1	38.133	40.06	0	0	6.6245	11.919	-22.553	-11.08	7.1985	-4.2013	23.002	14.936	13.823	7.7173	0.44901	3.8561	1674.9
0.89	90	60	NaN	8.4861	20.365	1.5769	-182.85	17.69	6.9315	-3.9682	-865.21	1101.9	35.283	807.28	1182.1	38.966	37.967	0	0	6.6107	11.904	-22.551	-11.079	7.1416	-4.1972	23.108	14.947	13.752	7.7072	0.55635	3.8687	1674.9
0.9	91	60	NaN	8.4294	20.464	1.6122	-182.84	17.704	6.9264	-4.1531	-865.2	1101.9	35.214	807.27	1182.1	38.854	35.732	0	0	6.5852	11.878	-22.552	-11.079	7.081	-4.1912	23.206	14.962	13.666	7.6872	0.65484	3.8832	1674.9
0.91	92	60	NaN	8.4034	20.549	1.5956	-182.83	17.715	6.9211	-4.1832	-865.24	1101.9	35.148	807.29	1182.1	39.864	38.573	0	0	5.9447	11.223	-22.621	-11.148	7.0562	-4.1804	23.292	14.972	13.001	7.0431	0.67084	3.8244	1674.9
0.92	93	60	NaN	8.4088	20.611	1.5149	-182.83	17.714	6.9727	-4.0147	-865.34	1101.9	35.264	807.33	1182.1	43.003	38.935	0	0	5.3041	10.569	-22.69	-11.217	7.0636	-4.1706	23.354	14.971	12.368	6.398	0.66378	3.7537	1675
0.93	94	60	NaN	8.4126	20.631	1.4765	-182.82	17.724	6.9372	-3.939	-865.38	1101.9	35.138	807.3	1182.1	40.784	38.763	0	0	4.6636	9.9137	-22.759	-11.286	7.0743	-4.1575	23.374	14.981	11.738	5.7562	0.61512	3.6947	1675.1
0.94	95	60	NaN	8.4206	20.677	1.4669	-182.8	17.734	6.9088	-4.0047	-865.45	1101.9	35.041	807.28	1182.1	40.705	39.823	0	0	4.3913	9.6354	-22.771	-11.298	7.0834	-4.1363	23.421	14.99	11.475	5.499	0.64982	3.6918	1675.1
0.95	96	60	NaN	8.4236	20.73	1.4821	-182.79	17.728	6.8974	-4.1319	-865.49	1101.9	35	807.31	1182.1	39.579	36.427	0	0	4.3043	9.5464	-22.768	-11.295	7.0836	-4.1292	23.474	14.985	11.388	5.4172	0.70634	3.6895	1675.2
0.96	97	60	NaN	8.4227	20.778	1.5041	-182.79	17.713	6.9053	-4.2597	-865.49	1101.9	35.023	807.38	1182.1	39.215	37.994	0	0	4.6218	9.871	-22.765	-11.292	7.0775	-4.1326	23.521	14.97	11.699	5.7385	0.7565	3.6787	1675.3
0.97	98	60	NaN	8.4241	20.812	1.5063	-182.78	17.704	6.9248	-4.3291	-865.54	1101.9	35.092	807.44	1182.1	40.012	38.037	0	0	4.7713	10.024	-22.767	-11.295	7.0743	-4.132	23.554	14.962	11.846	5.8918	0.78691	3.667	1675.4
0.98	99	60	NaN	8.443	20.856	1.4481	-182.78	17.715	6.8966	-4.2428	-865.6	1101.9	35.027	807.45	1182.1	38.878	40.227	0	0	4.7907	10.044	-22.775	-11.302	7.0984	-4.1223	23.599	14.971	11.889	5.9214	0.82429	3.6693	1675.4
0.99	100	60	NaN	8.4499	20.872	1.4135	-182.78	17.716	6.8909	-4.2241	-865.69	1101.9	35.027	807.5	1182.1	38.687	39.305	0	0	4.8884	10.144	-22.776	-11.303	7.106	-4.1235	23.616	14.973	11.994	6.02	0.83991	3.6705	1675.6
1	101	60	NaN	8.4576	20.897	1.3912	-182.79	17.731	6.8756	-4.246	-865.79	1101.9	34.994	807.55	1182.1	39.338	37.737	0	0	5.051	10.31	-22.77	-11.298	7.1142	-4.1284	23.64	14.988	12.165	6.1814	0.86964	3.6899	1675.7
1.01	102	60	NaN	8.4571	20.925	1.392	-182.79	17.756	6.8487	-4.3176	-865.88	1101.9	34.924	807.6	1182.1	40.369	38.603	0	0	5.0683	10.328	-22.773	-11.3	7.1138	-4.1357	23.669	15.012	12.182	6.1918	0.8958	3.7122	1675.9
1.02	103	60	NaN	8.438	20.945	1.4217	-182.8	17.778	6.8259	-4.4365	-865.95	1101.9	34.866	807.61	1182.1	40.215	41.505	0	0	5.1685	10.43	-22.776	-11.303	7.0926	-4.1461	23.689	15.034	12.261	6.2838	0.91302	3.7314	1676
1.03	104	60	NaN	8.4175	20.974	1.4286	-182.81	17.766	6.8667	-4.4916	-865.97	1101.9	34.989	807.7	1182.1	38.358	38.494	0	0	5.4659	10.734	-22.779	-11.306	7.0662	-4.1624	23.716	15.024	12.532	6.5717	0.93744	3.7177	1676
1.04	105	60	NaN	8.4022	20.985	1.4086	-182.81	17.795	6.8466	-4.4693	-866.05	1101.9	34.935	807.7	1182.1	40.292	36.522	0	0	5.7705	11.045	-22.782	-11.31	7.0536	-4.1627	23.729	15.052	12.824	6.8826	0.94644	3.7424	1676.1
1.05	106	60	NaN	8.3922	20.989	1.3703	-182.82	17.802	6.8352	-4.3939	-866.14	1101.9	34.909	807.74	1182.1	41.874	37.243	0	0	6.0779	11.36	-22.786	-11.313	7.0472	-4.1628	23.733	15.058	13.125	7.1969	0.94687	3.7454	1676.3
1.06	107	60	NaN	8.379	20.993	1.3307	-182.82	17.801	6.822	-4.3134	-866.23	1101.9	34.893	807.79	1182.1	39.589	38.542	0	0	6.3853	11.674	-22.79	-11.317	7.0374	-4.1636	23.736	15.058	13.423	7.5105	0.94685	3.7412	1676.4
1.07	108	60	NaN	8.3561	21.004	1.3077	-182.83	17.814	6.7998	-4.2797	-866.33	1101.9	34.864	807.82	1182.1	39.92	38.357	0	0	6.6733	11.968	-22.793	-11.32	7.0167	-4.165	23.747	15.071	13.69	7.8035	0.95365	3.7507	1676.5
1.08	109	60	NaN	8.3308	21.025	1.3167	-182.83	17.828	6.8347	-4.3394	-866.36	1101.9	34.974	807.84	1182.1	40.088	38.271	0	0	6.7217	12.018	-22.796	-11.323	6.9857	-4.1726	23.767	15.086	13.707	7.8453	0.97112	3.7624	1676.6
1.09	110	60	NaN	8.3157	21.032	1.3467	-182.82	17.851	6.7879	-4.4357	-866.43	1101.9	34.855	807.85	1182.2	40.363	39.162	0	0	6.7391	12.036	-22.797	-11.324	6.9714	-4.1653	23.776	15.107	13.711	7.8704	0.97899	3.7831	1676.7
1.1	111	60	NaN	8.3003	21.054	1.3597	-182.82	17.874	6.7555	-4.4858	-866.45	1101.9	34.786	807.86	1182.2	39.624	37.13	0	0	6.7201	12.016	-22.796	-11.323	6.9567	-4.161	23.798	15.129	13.677	7.8552	1.0024	3.8062	1676.7
1.11	112	60	NaN	8.2857	21.079	1.3413	-182.82	17.905	6.7199	-4.4466	-866.49	1101.9	34.72	807.86	1182.2	40.208	37.629	0	0	6.701	11.997	-22.795	-11.322	6.9457	-4.1594	23.824	15.16	13.647	7.8374	1.0294	3.8384	1676.7
1.12	113	60	NaN	8.2746	21.097	1.2991	-182.83	17.942	6.669	-4.3336	-866.57	1101.9	34.619	807.86	1182.2	38.834	38.355	0	0	6.7346	12.031	-22.794	-11.321	6.942	-4.1589	23.842	15.196	13.677	7.8722	1.0483	3.875	1676.8
1.13	114	60	NaN	8.2693	21.106	1.284	-182.83	17.94	6.6429	-4.2882	-866.64	1101.9	34.575	807.93	1182.2	40.919	39.625	0	0	6.9419	12.243	-22.797	-11.324	6.9398	-4.1625	23.852	15.195	13.882	8.0805	1.0551	3.8708	1676.9
1.14	115	60	NaN	8.237	21.131	1.332	-182.85	17.961	6.6506	-4.4762	-866.72	1101.9	34.661	807.96	1182.2	40.133	39.534	0	0	6.8813	12.181	-22.795	-11.322	6.8983	-4.1934	23.877	15.215	13.78	7.9877	1.0819	3.8933	1677.1
1.15	116	60	NaN	8.2144	21.175	1.3558	-182.87	17.967	6.6471	-4.5589	-866.76	1101.9	34.708	807.97	1182.2	38.962	38.692	0	0	6.654	11.949	-22.79	-11.317	6.8713	-4.2088	23.919	15.223	13.525	7.7399	1.1287	3.9054	1677.1
1.16	117	60	NaN	8.2014	21.21	1.3535	-182.87	17.956	6.6634	-4.5513	-866.8	1101.9	34.783	807.98	1182.2	38.61	38.087	0	0	6.6719	11.967	-22.793	-11.32	6.856	-4.2158	23.953	15.213	13.528	7.7511	1.1609	3.8927	1677.2
1.17	118	60	NaN	8.1929	21.224	1.3445	-182.87	17.938	6.6928	-4.5308	-866.86	1101.9	34.867	808	1182.2	38.254	38.43	0	0	6.8516	12.151	-22.8	-11.327	6.8454	-4.2202	23.967	15.195	13.697	7.9305	1.1672	3.8677	1677.2
1.18	119	60	NaN	8.181	21.226	1.3717	-182.87	17.942	6.6498	-4.6305	-866.89	1101.9	34.751	807.98	1182.2	38.883	40.317	0	0	7.1066	12.411	-22.799	-11.326	6.834	-4.2173	23.968	15.199	13.941	8.1941	1.1695	3.8733	1677.3
1.19	120	60	NaN	8.1745	21.242	1.3452	-182.86	17.951	6.6312	-4.56	-866.93	1101.9	34.698	807.93	1182.2	39.639	37.986	0	0	7.3625	12.673	-22.798	-11.325	6.8317	-4.2029	23.986	15.207	14.194	8.4702	1.1881	3.8817	1677.2
1.2	121	60	NaN	8.1581	21.262	1.353	-182.86	17.933	6.6825	-4.6012	-866.96	1101.9	34.852	807.94	1182.1	39.707	36.294	0	0	7.6184	12.935	-22.797	-11.324	6.8087	-4.2127	24.005	15.19	14.427	8.7221	1.208	3.8658	1677.3
1.21	122	60	NaN	8.1466	21.28	1.3509	-182.87	17.918	6.7194	-4.6011	-866.96	1101.9	34.967	807.96	1182.1	38.44	37.63	0	0	7.763	13.083	-22.8	-11.327	6.7933	-4.2217	24.023	15.175	14.556	8.8609	1.2231	3.8473	1677.3
1.22	123	60	NaN	8.1391	21.295	1.3438	-182.87	17.916	6.7047	-4.5826	-866.96	1101.8	34.93	807.94	1182.1	40.66	38.21	0	0	7.8722	13.194	-22.805	-11.332	6.7877	-4.2218	24.038	15.173	14.66	8.9724	1.2332	3.841	1677.3
1.23	124	60	NaN	8.1135	21.301	1.4044	-182.87	17.919	6.6681	-4.8103	-866.99	1101.8	34.821	807.88	1182.1	39.272	38.431	0	0	7.9814	13.306	-22.809	-11.336	6.758	-4.2295	24.045	15.176	14.739	9.0764	1.2355	3.8393	1677.3
1.24	125	60	NaN	8.1122	21.316	1.3163	-182.88	17.938	6.656	-4.5631	-867	1101.8	34.8	807.82	1182.2	40.673	37.847	0	0	8.0866	13.413	-22.814	-11.341	6.7658	-4.2307	24.061	15.193	14.852	9.1827	1.2471	3.8519	1677.2
1.25	126	60	NaN	8.097	21.324	1.2815	-182.89	17.933	6.6695	-4.5201	-867	1101.8	34.844	807.78	1182.2	40.824	37.747	0	0	8.1643	13.493	-22.823	-11.35	6.7506	-4.2412	24.069	15.188	14.915	9.2516	1.2465	3.8378	1677.2
1.26	127	60	NaN	8.0807	21.331	1.2696	-182.9	17.923	6.6659	-4.5388	-866.99	1101.8	34.83	807.75	1182.2	38.405	38.213	0	0	8.2421	13.572	-22.831	-11.358	6.734	-4.2469	24.077	15.178	14.976	9.3254	1.2456	3.8193	1677.1
1.27	128	60	NaN	8.0665	21.339	1.2642	-182.9	17.915	6.6506	-4.5552	-866.97	1101.8	34.781	807.73	1182.2	39.338	38.704	0	0	8.3199	13.652	-22.84	-11.367	6.7209	-4.2469	24.086	15.168	15.041	9.405	1.2463	3.8011	1677.1
1.28	129	60	NaN	8.0488	21.346	1.264	-182.9	17.897	6.671	-4.5848	-866.96	1101.8	34.841	807.71	1182.2	38.64	39.348	0	0	8.4055	13.739	-22.84	-11.367	6.7002	-4.2518	24.093	15.15	15.106	9.4876	1.2526	3.7827	1677.1
1.29	130	60	NaN	8.0141	21.359	1.2682	-182.9	17.864	6.703	-4.6696	-866.9	1101.8	34.933	807.66	1182.2	41.196	38.128	0	0	8.4663	13.802	-22.843	-11.37	6.6594	-4.2552	24.106	15.117	15.126	9.5464	1.2627	3.7469	1677
1.3	131	60	NaN	8.0002	21.365	1.2438	-182.9	17.839	6.7249	-4.6269	-866.87	1101.8	35	807.65	1182.2	39.131	37.938	0	0	8.4629	13.798	-22.853	-11.38	6.6446	-4.2596	24.112	15.093	15.107	9.5385	1.2586	3.7123	1676.9
1.31	132	60	NaN	7.9843	21.358	1.2275	-182.9	17.841	6.7041	-4.6201	-866.87	1101.8	34.952	807.6	1182.2	39.08	38.725	0	0	8.3705	13.704	-22.856	-11.383	6.6305	-4.2577	24.106	15.094	15.001	9.4459	1.2499	3.7105	1676.9
1.32	133	60	NaN	7.9648	21.345	1.208	-182.9	17.854	6.6767	-4.6173	-866.87	1101.8	34.886	807.53	1182.2	39.53	39.263	0	0	8.235	13.565	-22.855	-11.382	6.6133	-4.2517	24.094	15.105	14.848	9.3134	1.2386	3.7234	1676.8
1.33	134	60	NaN	7.9529	21.338	1.1517	-182.9	17.847	6.7148	-4.4879	-866.86	1101.7	35.004	807.49	1182.2	39.633	36.631	0	0	8.0581	13.384	-22.858	-11.385	6.6018	-4.25	24.088	15.097	14.66	9.1342	1.2298	3.7115	1676.7
1.34	135	60	NaN	7.9458	21.34	1.1591	-182.91	17.829	6.7657	-4.5249	-866.84	1101.7	35.168	807.53	1182.2	40.37	37.62	0	0	7.8592	13.181	-22.863	-11.39	6.5878	-4.2641	24.09	15.08	14.447	8.9168	1.227	3.6896	1676.8
1.35	136	60	NaN	7.9237	21.329	1.1458	-182.91	17.841	6.7394	-4.5403	-866.82	1101.7	35.113	807.46	1182.2	40.394	37.205	0	0	7.6603	12.978	-22.868	-11.395	6.567	-4.2658	24.081	15.089	14.227	8.7117	1.2127	3.6938	1676.7
1.36	137	60	NaN	7.8962	21.322	1.1165	-182.92	17.841	6.7185	-4.5248	-866.78	1101.7	35.09	807.4	1182.2	40.216	37.296	0	0	7.3757	12.687	-22.872	-11.399	6.5407	-4.2731	24.075	15.087	13.916	8.4135	1.2032	3.6877	1676.6
1.37	138	60	NaN	7.8707	21.322	1.0872	-182.93	17.827	6.7316	-4.5035	-866.73	1101.6	35.163	807.39	1182.2	38.249	36.481	0	0	6.976	12.278	-22.875	-11.402	6.5134	-4.2872	24.077	15.072	13.489	7.9907	1.2016	3.6694	1676.5
1.38	139	60	NaN	7.8518	21.327	1.0733	-182.94	17.811	6.773	-4.5035	-866.7	1101.6	35.293	807.39	1182.2	39.445	39.782	0	0	6.5763	11.869	-22.878	-11.406	6.49	-4.3015	24.082	15.055	13.066	7.5678	1.2039	3.6498	1676.5
1.39	140	60	NaN	7.8306	21.331	1.0302	-182.95	17.789	6.7567	-4.4276	-866.67	1101.6	35.274	807.36	1182.2	39.062	37.248	0	0	6.2701	11.556	-22.882	-11.409	6.472	-4.3061	24.087	15.033	12.742	7.25	1.2049	3.6238	1676.4
1.4	141	60	NaN	7.8078	21.331	1.0166	-182.95	17.773	6.7787	-4.4286	-866.65	1101.6	35.345	807.35	1182.2	40.388	37.627	0	0	6.3377	11.625	-22.889	-11.417	6.4467	-4.3121	24.089	15.015	12.784	7.3132	1.1997	3.5984	1676.4
1.41	142	60	NaN	7.7806	21.349	1.0124	-182.95	17.749	6.7854	-4.4594	-866.59	1101.6	35.38	807.33	1182.2	39.8	40.708	0	0	6.4053	11.694	-22.897	-11.424	6.4172	-4.3148	24.106	14.991	12.823	7.3796	1.2098	3.5677	1676.3
1.42	143	60	NaN	7.7518	21.37	0.99775	-182.95	17.722	6.7874	-4.4658	-866.53	1101.6	35.399	807.31	1182.2	37.688	36.379	0	0	6.4729	11.764	-22.904	-11.431	6.3875	-4.316	24.127	14.965	12.86	7.4476	1.2232	3.5338	1676.2
1.43	144	60	NaN	7.7244	21.376	0.96171	-182.95	17.701	6.8051	-4.415	-866.52	1101.5	35.454	807.29	1182.2	38.547	38.626	0	0	6.4453	11.735	-22.909	-11.436	6.3599	-4.3178	24.135	14.942	12.805	7.4176	1.2258	3.5059	1676.2
1.44	145	60	NaN	7.6917	21.386	0.94256	-182.95	17.699	6.8008	-4.4053	-866.5	1101.5	35.465	807.21	1182.2	40.456	40.488	0	0	6.345	11.633	-22.913	-11.44	6.3271	-4.3109	24.145	14.94	12.672	7.3218	1.2319	3.4997	1676.1
1.45	146	60	NaN	7.6694	21.399	0.91387	-182.95	17.701	6.7912	-4.3592	-866.47	1101.5	35.443	807.18	1182.2	40.669	37.635	0	0	6.2447	11.53	-22.917	-11.444	6.3071	-4.3076	24.159	14.941	12.552	7.2226	1.2414	3.497	1676.1
1.46	147	60	NaN	7.6468	21.41	0.89578	-182.94	17.704	6.773	-4.3384	-866.44	1101.5	35.384	807.15	1182.2	40.092	36.991	0	0	6.1444	11.428	-22.921	-11.449	6.2871	-4.3037	24.17	14.944	12.431	7.1239	1.2485	3.4953	1676
1.47	148	60	NaN	7.6192	21.416	0.89429	-182.94	17.696	6.7743	-4.369	-866.42	1101.5	35.382	807.14	1182.2	38.429	37.199	0	0	6.044	11.325	-22.925	-11.453	6.2585	-4.3016	24.176	14.936	12.303	7.0234	1.2506	3.4833	1676
1.48	149	60	NaN	7.5882	21.416	0.90795	-182.94	17.679	6.7972	-4.4479	-866.41	1101.5	35.455	807.15	1182.2	39.629	40.545	0	0	6.0645	11.346	-22.933	-11.46	6.2223	-4.302	24.176	14.92	12.287	7.044	1.2428	3.4595	1676
1.49	150	60	NaN	7.5729	21.407	0.92198	-182.93	17.713	6.7209	-4.4982	-866.43	1101.5	35.247	807.05	1182.2	40.819	39.061	0	0	6.1306	11.414	-22.942	-11.469	6.2124	-4.2935	24.168	14.952	12.343	7.1201	1.2261	3.4831	1675.9
1.5	151	60	NaN	7.55	21.407	0.90457	-182.94	17.679	6.7532	-4.4583	-866.42	1101.5	35.351	807.08	1182.2	39.764	35.947	0	0	6.1967	11.481	-22.951	-11.478	6.1873	-4.2991	24.166	14.919	12.384	7.1821	1.2156	3.4408	1675.9
1.51	152	60	NaN	7.5318	21.403	0.87764	-182.94	17.65	6.7493	-4.3821	-866.41	1101.5	35.359	807.1	1182.2	40.742	37.286	0	0	6.2458	11.531	-22.959	-11.486	6.1714	-4.2969	24.162	14.891	12.417	7.2345	1.2034	3.4052	1675.9
1.52	153	60	NaN	7.5143	21.39	0.86807	-182.94	17.637	6.7388	-4.3651	-866.41	1101.5	35.347	807.09	1182.2	39.712	37.212	0	0	6.1317	11.415	-22.957	-11.484	6.1549	-4.2952	24.149	14.878	12.287	7.1195	1.1917	3.3934	1675.9
1.53	154	60	NaN	7.4969	21.369	0.88304	-182.94	17.635	6.7471	-4.4298	-866.45	1101.5	35.383	807.04	1182.2	41.218	37.742	0	0	6.0989	11.381	-22.954	-11.482	6.1341	-4.2996	24.128	14.876	12.233	7.0816	1.1739	3.394	1675.9
1.54	155	60	NaN	7.4945	21.358	0.87824	-182.94	17.633	6.7237	-4.3992	-866.44	1101.5	35.349	807.02	1182.2	40.228	39.162	0	0	6.1542	11.438	-22.95	-11.477	6.1339	-4.2961	24.118	14.873	12.288	7.1416	1.1678	3.396	1675.9
1.55	156	60	NaN	7.4898	21.347	0.87453	-182.93	17.635	6.7007	-4.3998	-866.44	1101.5	35.308	807	1182.2	40.677	37.905	0	0	6.6886	11.984	-22.948	-11.476	6.1305	-4.292	24.107	14.875	12.819	7.6921	1.1587	3.3999	1675.9
1.56	157	60	NaN	7.4819	21.341	0.86968	-182.9	17.604	6.9688	-4.4063	-866.44	1101.5	36.06	807.13	1182.2	40.51	38.598	0	0	7.0124	12.315	-22.948	-11.475	6.0967	-4.2811	24.102	14.843	13.109	8.034	1.1539	3.3679	1676
1.57	158	60	NaN	7.4739	21.329	0.86278	-182.86	17.575	7.1867	-4.4246	-866.44	1101.5	36.671	807.23	1182.2	40.717	39.644	0	0	6.4887	11.78	-22.95	-11.477	6.0673	-4.2626	24.091	14.813	12.556	7.5171	1.1411	3.3359	1676.1
1.58	159	60	NaN	7.468	21.308	0.85645	-182.84	17.575	7.1084	-4.4555	-866.46	1101.4	36.472	807.18	1182.2	39.928	39.097	0	0	5.965	11.244	-22.952	-11.479	6.0672	-4.2428	24.071	14.812	12.032	7.0015	1.1198	3.3334	1676.1
1.59	160	60	NaN	7.4642	21.295	0.85957	-182.87	17.602	6.7513	-4.4854	-866.47	1101.4	35.526	807.01	1182.2	40.136	36.964	0	0	5.4414	10.709	-22.953	-11.481	6.0946	-4.2404	24.058	14.839	11.536	6.4685	1.1045	3.3587	1675.9
1.6	161	60	NaN	7.463	21.278	0.82378	-182.79	17.549	7.094	-4.4409	-866.49	1101.4	36.481	807.17	1182.2	42.374	39.271	0	0	4.9177	10.174	-22.955	-11.482	6.0624	-4.1935	24.042	14.785	10.98	5.9801	1.0873	3.3021	1676.1
1.61	162	60	NaN	7.4566	21.264	0.79611	-182.75	17.513	7.2062	-4.436	-866.5	1101.4	36.811	807.22	1182.2	38.063	37.582	0	0	4.3942	9.6382	-22.957	-11.484	6.0449	-4.1631	24.03	14.748	10.439	5.4752	1.0732	3.2633	1676.2
1.62	163	60	NaN	7.4444	21.252	0.78373	-182.73	17.496	7.2085	-4.4801	-866.52	1101.3	36.828	807.22	1182.2	39.325	39.127	0	0	3.8803	9.1129	-22.963	-11.49	6.0306	-4.139	24.019	14.729	9.9109	4.9738	1.0559	3.2396	1676.2
1.63	164	60	NaN	7.4331	21.243	0.77242	-182.7	17.486	7.1969	-4.516	-866.54	1101.3	36.798	807.19	1182.2	40.617	37.768	0	0	3.3664	8.5875	-22.968	-11.495	6.0191	-4.1157	24.01	14.719	9.3855	4.4718	1.0417	3.2239	1676.2
1.64	165	60	NaN	7.4382	21.246	0.72341	-182.69	17.465	7.1733	-4.4087	-866.54	1101.3	36.758	807.17	1182.2	42.868	39.835	0	0	2.8526	8.0621	-22.974	-11.501	6.0292	-4.0973	24.013	14.698	8.8818	3.9649	1.0394	3.1969	1676.2
1.65	166	60	NaN	7.4219	21.25	0.71261	-182.68	17.437	7.1414	-4.4462	-866.53	1101.3	36.697	807.17	1182.2	41.469	36.964	0	0	2.3387	7.5368	-22.979	-11.506	6.0138	-4.0886	24.017	14.67	8.3525	3.4482	1.0376	3.1641	1676.2
1.66	167	60	NaN	7.3946	21.261	0.71812	-182.68	17.402	7.1411	-4.5501	-866.51	1101.3	36.736	807.17	1182.2	38.749	39.099	0	0	1.8249	7.0114	-22.985	-11.512	5.9815	-4.0889	24.026	14.637	7.8064	2.9225	1.0414	3.1249	1676.1
1.67	168	60	NaN	7.374	21.271	0.70026	-182.67	17.379	7.1276	-4.571	-866.49	1101.3	36.731	807.14	1182.2	39.794	38.686	0	0	1.311	6.4861	-22.99	-11.517	5.9603	-4.088	24.036	14.614	7.2713	2.3981	1.0462	3.0968	1676.1
1.68	169	60	NaN	7.3579	21.284	0.67028	-182.69	17.375	6.9986	-4.5344	-866.48	1101.3	36.402	807.05	1182.1	39.06	37.085	0	0	0.79718	5.9607	-22.996	-11.523	5.9567	-4.0909	24.049	14.61	6.7538	1.8698	1.0533	3.0874	1676
1.69	170	60	NaN	7.3264	21.308	0.68356	-182.75	17.385	6.6209	-4.6194	-866.45	1101.3	35.403	806.84	1182.1	40.365	41.013	0	0	0.28333	5.4353	-23.001	-11.528	5.9563	-4.1154	24.07	14.623	6.2396	1.32	1.069	3.0942	1675.7
1.7	171	60	NaN	7.3101	21.321	0.6657	-182.75	17.39	6.6051	-4.5912	-866.44	1101.3	35.374	806.78	1182.1	39.706	38.824	0	0	-0.073094	5.0709	-23.007	-11.534	5.9418	-4.1184	24.083	14.628	5.8687	0.95256	1.0769	3.0943	1675.6
1.71	172	60	NaN	7.2895	21.328	0.65327	-182.74	17.379	6.5738	-4.5789	-866.43	1101.3	35.303	806.76	1182.1	37.989	38.247	0	0	-0.29118	4.848	-23.011	-11.539	5.924	-4.11	24.091	14.616	5.6329	0.73796	1.0794	3.0777	1675.6
1.72	173	60	NaN	7.2682	21.334	0.65297	-182.74	17.362	6.5601	-4.6035	-866.42	1101.3	35.275	806.75	1182.1	40.463	40.073	0	0	-0.44969	4.6859	-23.012	-11.539	5.9029	-4.1039	24.098	14.599	5.4532	0.58197	1.0858	3.0601	1675.6
1.73	174	60	NaN	7.2497	21.344	0.64944	-182.73	17.351	6.5585	-4.6128	-866.4	1101.3	35.278	806.72	1182.1	39.553	37.583	0	0	-0.603	4.5292	-23.012	-11.539	5.8839	-4.0998	24.107	14.588	5.2809	0.42939	1.0953	3.0488	1675.5
1.74	175	60	NaN	7.2358	21.357	0.61895	-182.73	17.354	6.5415	-4.5281	-866.39	1101.3	35.242	806.65	1182.1	39.346	39.334	0	0	-0.7563	4.3724	-23.012	-11.539	5.8741	-4.0891	24.121	14.59	5.1178	0.28334	1.1087	3.0508	1675.5
1.75	176	60	NaN	7.2091	21.352	0.63637	-182.72	17.319	6.5511	-4.603	-866.4	1101.3	35.289	806.67	1182.1	39.213	38.926	0	0	-0.9096	4.2157	-23.012	-11.539	5.8432	-4.0822	24.116	14.555	4.9336	0.13347	1.1038	3.0161	1675.5
1.76	177	60	NaN	7.1919	21.35	0.64778	-182.69	17.308	6.5163	-4.6571	-866.4	1101.3	35.219	806.62	1182.1	39.744	35.918	0	0	-1.0629	4.0589	-23.012	-11.539	5.8265	-4.0598	24.114	14.545	4.7636	-0.00081729	1.1017	3.0058	1675.4
1.77	178	60	NaN	7.1819	21.351	0.63243	-182.68	17.306	6.4859	-4.6168	-866.39	1101.3	35.155	806.56	1182.1	38.439	39.132	0	0	-1.2162	3.9022	-23.012	-11.539	5.82	-4.0427	24.114	14.543	4.6038	-0.14054	1.1024	3.004	1675.4
1.78	179	60	NaN	7.1776	21.351	0.60925	-182.68	17.305	6.4668	-4.5423	-866.39	1101.3	35.123	806.53	1182.1	38.84	36.985	0	0	-1.3695	3.7455	-23.012	-11.539	5.8193	-4.034	24.114	14.542	4.4498	-0.28854	1.1018	3.0033	1675.3
1.79	180	60	NaN	7.1767	21.345	0.61097	-182.67	17.302	6.4496	-4.5425	-866.41	1101.3	35.107	806.53	1182	39.464	38.821	0	0	-1.5228	3.5887	-23.012	-11.539	5.819	-4.0286	24.108	14.54	4.2962	-0.43989	1.0959	3.0011	1675.4
1.8	181	60	NaN	7.1729	21.343	0.6236	-182.67	17.308	6.4566	-4.5876	-866.4	1101.3	35.144	806.5	1182.1	37.765	39.142	0	0	-1.6761	3.432	-23.012	-11.539	5.8123	-4.0294	24.106	14.545	4.1362	-0.59736	1.0945	3.0065	1675.3
1.81	182	60	NaN	7.1803	21.34	0.64056	-182.67	17.303	6.4671	-4.6324	-866.41	1101.3	35.202	806.49	1182	39.354	36.263	0	0	-1.8294	3.2753	-23.012	-11.539	5.8163	-4.0378	24.101	14.541	3.9869	-0.76249	1.0896	3.0025	1675.3
1.82	183	60	NaN	7.1916	21.34	0.63637	-182.67	17.311	6.4595	-4.6124	-866.42	1101.3	35.182	806.44	1182	38.434	37.991	0	0	-2.097	3.0017	-23.003	-11.531	5.8289	-4.0296	24.101	14.549	3.7319	-1.0279	1.098	3.0183	1675.3
1.83	184	60	NaN	7.2017	21.347	0.62762	-182.65	17.322	6.4356	-4.5799	-866.42	1101.3	35.097	806.38	1182	41.525	37.237	0	0	-2.3876	2.7046	-22.993	-11.52	5.8429	-4.0136	24.109	14.559	3.4553	-1.309	1.1162	3.0388	1675.2
1.84	185	60	NaN	7.207	21.362	0.63924	-182.65	17.319	6.4117	-4.6104	-866.4	1101.3	35.013	806.36	1182	39.412	37.414	0	0	-2.6782	2.4075	-22.983	-11.51	5.85	-4.0068	24.124	14.557	3.1718	-1.5994	1.1412	3.0465	1675.2
1.85	186	60	NaN	7.2093	21.367	0.66425	-182.65	17.298	6.4378	-4.689	-866.41	1101.3	35.094	806.38	1182	40.513	37.761	0	0	-2.9857	2.0931	-22.97	-11.497	5.847	-4.0118	24.128	14.537	2.8612	-1.9187	1.1586	3.0397	1675.2
1.86	187	60	NaN	7.2264	21.397	0.63589	-182.64	17.274	6.4662	-4.6064	-866.37	1101.3	35.123	806.4	1182	40.136	37.827	0	0	-3.3602	1.7102	-22.945	-11.472	5.8659	-3.9962	24.158	14.512	2.5057	-2.286	1.2135	3.0405	1675.2
1.87	188	60	NaN	7.2369	21.416	0.61854	-182.62	17.269	6.4784	-4.5696	-866.37	1101.3	35.118	806.36	1182	39.446	38.743	0	0	-3.7347	1.3273	-22.92	-11.447	5.8778	-3.9774	24.178	14.507	2.1431	-2.6501	1.258	3.0606	1675.2
1.88	189	60	NaN	7.2427	21.439	0.60112	-182.61	17.259	6.4885	-4.5383	-866.38	1101.3	35.128	806.33	1182	37.337	38.263	0	0	-4.1091	0.94447	-22.895	-11.422	5.8842	-3.9689	24.2	14.498	1.7751	-3.0244	1.3053	3.0759	1675.1
1.89	190	60	NaN	7.2479	21.475	0.57559	-182.62	17.228	6.5011	-4.4793	-866.36	1101.3	35.159	806.35	1181.9	38.901	37.71	0	0	-4.4836	0.56161	-22.87	-11.397	5.8904	-3.9752	24.235	14.468	1.4068	-3.4136	1.3651	3.0715	1675.1
1.9	191	60	NaN	7.2459	21.474	0.61089	-182.61	17.239	6.455	-4.5997	-866.38	1101.3	35.024	806.3	1181.9	39.137	38.505	0	0	-4.8612	0.17555	-22.842	-11.369	5.8889	-3.9718	24.235	14.478	1.0276	-3.7962	1.3922	3.1089	1675.1
1.91	192	60	NaN	7.2492	21.523	0.58884	-182.61	17.221	6.4709	-4.5298	-866.36	1101.3	35.054	806.3	1182	38.669	39.114	0	0	-5.2445	-0.2163	-22.811	-11.338	5.8935	-3.9638	24.283	14.461	0.64903	-4.1801	1.472	3.1227	1675.1
1.92	193	60	NaN	7.2439	21.575	0.61167	-182.6	17.201	6.456	-4.6009	-866.32	1101.3	35.01	806.3	1181.9	38.561	37.558	0	0	-5.6278	-0.60815	-22.779	-11.307	5.8873	-3.9613	24.334	14.443	0.25952	-4.5695	1.5544	3.136	1675
1.93	194	60	NaN	7.2365	21.61	0.63799	-182.6	17.194	6.4366	-4.6827	-866.3	1101.3	34.965	806.28	1181.9	40.85	38.036	0	0	-6.011	-1	-22.748	-11.275	5.8786	-3.9624	24.367	14.437	-0.13241	-4.9624	1.6195	3.1616	1675
1.94	195	60	NaN	7.232	21.625	0.63364	-182.61	17.2	6.4418	-4.6629	-866.32	1101.4	34.989	806.23	1181.9	38.996	39.164	0	0	-6.3943	-1.3918	-22.717	-11.244	5.8739	-3.9631	24.382	14.443	-0.52035	-5.355	1.6656	3.1988	1675
1.95	196	60	NaN	7.2233	21.656	0.63927	-182.6	17.185	6.4625	-4.6549	-866.35	1101.4	35.033	806.22	1181.9	40.346	39.326	0	0	-6.7539	-1.7595	-22.685	-11.212	5.864	-3.9597	24.412	14.429	-0.88985	-5.7192	1.7268	3.2163	1675
1.96	197	60	NaN	7.1797	21.641	0.81843	-182.6	17.181	6.3928	-5.3551	-866.52	1101.5	34.826	806.2	1181.9	39.927	39.175	0	0	-6.9266	-1.9361	-22.654	-11.181	5.8036	-3.9714	24.392	14.431	-1.123	-5.9075	1.7376	3.2491	1675.1
1.97	198	60	NaN	7.1598	21.641	0.88899	-182.59	17.168	6.4095	-5.6232	-866.61	1101.6	34.869	806.21	1181.9	39.888	38.488	0	0	-6.9669	-1.9773	-22.64	-11.167	5.7731	-3.9751	24.39	14.42	-1.1938	-5.9524	1.7503	3.2532	1675.2
1.98	199	60	NaN	7.1456	21.65	0.91432	-182.58	17.179	6.4163	-5.7079	-866.66	1101.6	34.88	806.15	1181.9	39.115	38.137	0	0	-6.873	-1.8813	-22.641	-11.168	5.7557	-3.9678	24.398	14.431	-1.1173	-5.8491	1.7575	3.2627	1675.2
1.99	200	60	NaN	7.1264	21.659	0.94501	-182.56	17.214	6.3685	-5.8091	-866.71	1101.6	34.734	806.05	1181.9	40.194	38.433	0	0	-6.7791	-1.7853	-22.642	-11.169	5.738	-3.9529	24.408	14.465	-1.0411	-5.7381	1.7658	3.2956	1675.2
2	201	60	NaN	7.1171	21.67	0.94706	-182.55	17.203	6.3619	-5.7916	-866.75	1101.6	34.718	806.05	1181.9	40.05	37.65	0	0	-6.6852	-1.6892	-22.644	-11.171	5.7299	-3.9407	24.418	14.455	-0.95528	-5.63	1.7747	3.2837	1675.2
2.01	202	60	NaN	7.0918	21.687	0.95483	-182.55	17.181	6.4221	-5.7931	-866.83	1101.6	34.91	806.09	1181.9	37.784	39.886	0	0	-6.5912	-1.5932	-22.645	-11.172	5.698	-3.947	24.434	14.434	-0.89321	-5.5402	1.7891	3.2617	1675.3
2.02	203	60	NaN	7.0704	21.698	0.98824	-182.56	17.171	6.4469	-5.8903	-866.88	1101.6	34.999	806.08	1181.9	40.771	39.053	0	0	-6.4973	-1.4972	-22.646	-11.174	5.6703	-3.9557	24.445	14.425	-0.82701	-5.4528	1.7985	3.2512	1675.4
2.03	204	60	NaN	7.0578	21.712	0.9964	-182.56	17.163	6.4247	-5.9017	-866.94	1101.6	34.958	806.06	1181.8	41.543	38.728	0	0	-6.4034	-1.4011	-22.648	-11.175	5.6587	-3.9596	24.458	14.417	-0.74463	-5.3608	1.8102	3.242	1675.4
2.04	205	60	NaN	7.0499	21.727	0.98034	-182.57	17.159	6.3752	-5.831	-867	1101.6	34.839	806.04	1181.9	38.921	37.773	0	0	-6.3095	-1.3051	-22.649	-11.176	5.6574	-3.9585	24.474	14.412	-0.65207	-5.2636	1.8245	3.2361	1675.5
2.05	206	60	NaN	7.0319	21.735	1.0131	-182.57	17.178	6.3517	-5.9389	-867.04	1101.6	34.77	805.95	1181.9	38.103	38.287	0	0	-6.2155	-1.2091	-22.651	-11.178	5.638	-3.9597	24.482	14.432	-0.57752	-5.1688	1.8312	3.254	1675.4
2.06	207	60	NaN	7.0326	21.732	0.98372	-182.57	17.168	6.3267	-5.8406	-867.12	1101.6	34.716	805.94	1181.9	40.514	37.841	0	0	-6.1216	-1.1131	-22.652	-11.179	5.644	-3.9561	24.479	14.421	-0.47763	-5.0691	1.8269	3.2421	1675.5
2.07	208	60	NaN	7.0165	21.74	0.99616	-182.59	17.142	6.392	-5.8893	-867.19	1101.6	34.945	805.97	1181.8	39.673	35.626	0	0	-6.0277	-1.017	-22.653	-11.18	5.6184	-3.9863	24.485	14.397	-0.40927	-5.0033	1.8317	3.2164	1675.6
2.08	209	60	NaN	7.0027	21.748	1.0085	-182.61	17.125	6.4094	-5.9423	-867.23	1101.6	35.02	805.97	1181.8	39.394	37.89	0	0	-5.9337	-0.92099	-22.655	-11.182	5.6003	-4.0077	24.492	14.381	-0.33347	-4.9287	1.8378	3.1989	1675.6
2.09	210	60	NaN	6.9953	21.753	1.0077	-182.61	17.118	6.3707	-5.9553	-867.28	1101.6	34.911	805.93	1181.8	41.367	37.358	0	0	-5.8398	-0.82496	-22.656	-11.183	5.5962	-4.011	24.497	14.374	-0.24361	-4.8359	1.8411	3.1913	1675.6
2.1	211	60	NaN	6.9838	21.756	1.0103	-182.62	17.103	6.3904	-5.9845	-867.35	1101.6	34.979	805.87	1181.8	42.406	38.606	0	0	-5.7459	-0.72893	-22.657	-11.185	5.5814	-4.019	24.498	14.361	-0.16447	-4.7479	1.8407	3.1764	1675.6
2.11	212	60	NaN	6.9713	21.751	1.0426	-182.63	17.095	6.4121	-6.1092	-867.38	1101.6	35.063	805.87	1181.8	40.365	35.832	0	0	-5.7078	-0.68999	-22.659	-11.187	5.5618	-4.0356	24.492	14.354	-0.146	-4.7256	1.8323	3.1671	1675.7
2.12	213	60	NaN	6.969	21.751	1.0245	-182.63	17.091	6.4057	-6.0601	-867.4	1101.6	35.037	805.85	1181.8	38.516	40.436	0	0	-5.6867	-0.66842	-22.661	-11.189	5.562	-4.0378	24.492	14.35	-0.12467	-4.7062	1.8301	3.1612	1675.7
2.13	214	60	NaN	6.9606	21.74	1.0134	-182.63	17.083	6.3879	-6.0607	-867.43	1101.7	34.985	805.82	1181.8	40.856	39.655	0	0	-5.6656	-0.64685	-22.664	-11.191	5.5554	-4.037	24.48	14.343	-0.11025	-4.6839	1.8164	3.152	1675.7
2.14	215	60	NaN	6.9502	21.723	1.0104	-182.63	17.075	6.372	-6.0935	-867.45	1101.7	34.951	805.8	1181.8	37.864	37.669	0	0	-5.6445	-0.62528	-22.666	-11.193	5.5451	-4.0345	24.462	14.336	-0.099444	-4.6598	1.7965	3.1432	1675.7
2.15	216	60	NaN	6.9541	21.718	0.98104	-182.62	17.078	6.3682	-5.9941	-867.46	1101.7	34.954	805.77	1181.8	40.559	37.666	0	0	-5.6234	-0.60371	-22.668	-11.195	5.5523	-4.0264	24.457	14.339	-0.071148	-4.6301	1.7887	3.1437	1675.6
2.16	217	60	NaN	6.9541	21.697	0.93021	-182.63	17.07	6.3726	-5.8642	-867.47	1101.7	34.991	805.75	1181.7	39.546	36.522	0	0	-5.6023	-0.58214	-22.67	-11.197	5.5553	-4.0335	24.435	14.332	-0.046971	-4.6156	1.7653	3.1352	1675.6
2.17	218	60	NaN	6.936	21.673	0.9538	-182.64	17.045	6.4143	-5.9329	-867.45	1101.7	35.148	805.8	1181.7	41.236	37.52	0	0	-5.5812	-0.56057	-22.672	-11.199	5.5296	-4.0491	24.408	14.309	-0.051591	-4.6097	1.736	3.1099	1675.7
2.18	219	60	NaN	6.9266	21.635	0.94484	-182.64	17.049	6.4016	-5.8669	-867.44	1101.8	35.134	805.78	1181.7	36.464	37.278	0	0	-5.5601	-0.539	-22.674	-11.201	5.5229	-4.0468	24.37	14.315	-0.0372	-4.5858	1.6955	3.1133	1675.6
2.19	220	60	NaN	6.9234	21.59	0.90007	-182.64	17.071	6.3627	-5.667	-867.44	1101.8	35.033	805.73	1181.7	47.267	37.613	0	0	-5.539	-0.51743	-22.676	-11.203	5.5299	-4.0335	24.326	14.335	-0.0090691	-4.551	1.6492	3.132	1675.6
2.2	221	60	NaN	6.9128	21.55	0.86552	-182.64	17.07	6.3684	-5.4918	-867.45	1101.8	35.065	805.74	1181.7	56.449	37.508	0	0	-5.5179	-0.49586	-22.678	-11.206	5.5242	-4.0303	24.284	14.335	0.0063175	-4.5262	1.6056	3.1297	1675.6
2.21	222	60	NaN	6.9057	21.493	0.8789	-182.65	17.072	6.3422	-5.4535	-867.46	1101.8	34.995	805.74	1181.7	58.379	38.72	0	0	-5.4968	-0.47429	-22.681	-11.208	5.5209	-4.0362	24.227	14.338	0.024066	-4.5105	1.5469	3.1307	1675.6
2.22	223	60	NaN	6.9114	21.434	0.83238	-182.66	17.061	6.3697	-5.2047	-867.48	1101.8	35.086	805.78	1181.7	60.601	38.895	0	0	-5.4757	-0.45272	-22.683	-11.21	5.5321	-4.0415	24.168	14.328	0.056325	-4.4942	1.4851	3.1178	1675.6
2.23	224	60	NaN	6.9126	21.367	0.81146	-182.66	17.066	6.369	-5.0408	-867.5	1101.8	35.087	805.76	1181.7	61.98	39.342	0	0	-5.4546	-0.43115	-22.685	-11.212	5.5388	-4.0355	24.1	14.333	0.084189	-4.4667	1.4155	3.1211	1675.7
2.24	225	60	NaN	6.91	21.295	0.80881	-182.66	17.079	6.3612	-4.9421	-867.53	1101.8	35.056	805.73	1181.7	63.733	37.969	1	0	-5.4335	-0.40958	-22.687	-11.214	5.5407	-4.0259	24.028	14.346	0.10713	-4.4355	1.3411	3.1316	1675.6
2.25	226	60	NaN	6.9074	21.215	0.79626	-182.66	17.079	6.3848	-4.8067	-867.56	1101.9	35.11	805.73	1181.7	64.157	40.789	1	0	-5.4124	-0.38801	-22.689	-11.216	5.5408	-4.0231	23.948	14.347	0.12839	-4.4112	1.2585	3.1306	1675.7
2.26	227	60	NaN	6.8886	21.069	0.80777	-182.66	17.072	6.3783	-4.6751	-867.63	1101.9	35.079	805.73	1181.7	63.078	41.97	1	0	-5.3913	-0.36644	-22.691	-11.218	5.5277	-4.0167	23.8	14.341	0.13638	-4.3831	1.1084	3.1229	1675.7
2.27	228	60	NaN	6.9093	21.027	0.66452	-182.65	17.075	6.3915	-3.9827	-867.55	1101.8	35.107	805.72	1181.7	54.675	39.596	1	0	-5.3702	-0.34487	-22.693	-11.22	5.5711	-3.9843	23.761	14.341	0.20084	-4.3292	1.0673	3.1208	1675.6
2.28	229	60	NaN	6.9117	20.988	0.5941	-182.64	17.078	6.4093	-3.6008	-867.52	1101.8	35.146	805.71	1181.7	54.08	38.053	1	0	-5.4185	-0.39416	-22.691	-11.219	5.5851	-3.9632	23.723	14.343	0.16665	-4.3574	1.0317	3.1249	1675.6
2.29	230	60	NaN	6.8898	20.929	0.6048	-182.63	17.079	6.4224	-3.5268	-867.54	1101.8	35.171	805.71	1181.7	46.861	39.25	1	0	-5.4807	-0.45784	-22.689	-11.216	5.565	-3.951	23.664	14.345	0.084254	-4.4088	0.97541	3.1286	1675.6
2.3	231	60	NaN	6.853	20.859	0.64705	-182.61	17.077	6.4243	-3.5536	-867.56	1101.8	35.165	805.71	1181.7	45.956	38.879	1	0	-5.543	-0.52152	-22.686	-11.213	5.5275	-3.9388	23.593	14.342	-0.015549	-4.4603	0.90698	3.1292	1675.6
2.31	232	60	NaN	6.8187	20.836	0.6521	-182.61	17.073	6.4161	-3.4997	-867.54	1101.8	35.14	805.71	1181.7	40.623	36.576	1	0	-5.5718	-0.55098	-22.686	-11.213	5.4958	-3.9298	23.569	14.339	-0.076044	-4.4808	0.88341	3.1266	1675.6
2.32	233	60	NaN	6.7619	20.809	0.69434	-182.6	17.07	6.4358	-3.5368	-867.52	1101.8	35.188	805.72	1181.7	39.063	35.251	1	0	-5.5788	-0.55806	-22.687	-11.214	5.4361	-3.9221	23.541	14.337	-0.14262	-4.4801	0.85414	3.1236	1675.6
2.33	234	60	NaN	6.7134	20.78	0.68153	-182.59	17.068	6.4531	-3.4339	-867.53	1101.8	35.237	805.72	1181.7	45.046	39.11	1	0	-5.5131	-0.49091	-22.685	-11.212	5.3895	-3.9156	23.512	14.336	-0.1236	-4.4065	0.82718	3.124	1675.6
2.34	235	60	NaN	6.6468	20.752	0.65314	-182.58	17.071	6.4626	-3.2909	-867.55	1101.8	35.265	805.69	1181.7	46.619	38.43	1	0	-5.4468	-0.4231	-22.684	-11.211	5.3268	-3.9037	23.484	14.339	-0.11995	-4.3268	0.80052	3.128	1675.6
2.35	236	60	NaN	6.5495	20.729	0.64996	-182.57	17.073	6.4618	-3.2191	-867.56	1101.8	35.259	805.65	1181.7	55.743	37.203	1	0	-5.9083	-0.89495	-22.681	-11.208	5.2321	-3.888	23.46	14.342	-0.67619	-4.7829	0.77961	3.1338	1675.6
2.36	237	60	NaN	6.467	20.727	0.66153	-182.58	17.056	6.4461	-3.224	-867.53	1101.8	35.213	805.66	1181.6	56.944	39.194	1	0	-6.1029	-1.0939	-22.675	-11.202	5.1511	-3.8947	23.457	14.326	-0.95185	-4.9887	0.78265	3.1242	1675.5
2.37	238	60	NaN	6.3775	20.729	0.66143	-182.57	17.051	6.4384	-3.1831	-867.51	1101.8	35.189	805.66	1181.6	61.702	39.077	1	0	-5.788	-0.77203	-22.663	-11.19	5.0637	-3.8882	23.459	14.321	-0.72432	-4.6602	0.7959	3.1306	1675.5
2.38	239	60	NaN	6.257	20.728	0.79443	-182.64	16.986	6.3761	-3.6638	-867.56	1101.9	34.953	805.85	1181.7	60.648	38.315	1	0	-5.427	-0.40292	-22.657	-11.184	4.935	-3.9598	23.454	14.259	-0.49203	-4.3627	0.79735	3.0747	1675.7
2.39	240	60	NaN	5.9676	20.821	0.92527	-182.69	16.923	6.3307	-4.1344	-867.44	1102.1	34.774	806	1181.7	61.308	39.216	1	0	-5.007	0.026482	-22.653	-11.18	4.6357	-4.0191	23.544	14.201	-0.37137	-3.9926	0.89103	3.0209	1675.8
2.4	241	60	NaN	5.5219	21.021	0.96909	-182.68	16.908	6.3295	-4.2729	-867.13	1102.1	34.766	806	1181.6	61.574	39.435	1	0	-4.2966	0.75279	-22.646	-11.174	4.1852	-4.0157	23.741	14.187	-0.11138	-3.2629	1.0944	3.0136	1675.5
2.41	242	60	NaN	5.2298	21.163	0.98537	-182.67	16.921	6.2917	-4.3472	-866.96	1102.2	34.663	805.95	1181.7	58.855	38.287	1	0	-3.7315	1.3305	-22.637	-11.164	3.894	-4.0063	23.882	14.201	0.16244	-2.6758	1.2454	3.0372	1675.3
2.42	243	60	NaN	5.0106	21.276	0.99744	-182.67	16.904	6.3381	-4.4117	-866.84	1102.2	34.796	805.99	1181.6	55.661	36.957	1	0	-3.3016	1.7701	-22.625	-11.152	3.668	-4.0082	23.994	14.185	0.36634	-2.2381	1.3694	3.0336	1675.2
2.43	244	60	NaN	4.7988	21.384	0.9628	-182.66	16.907	6.3135	-4.3221	-866.75	1102.2	34.734	805.98	1181.7	57.046	37.308	1	0	-2.6884	2.3971	-22.614	-11.141	3.4612	-3.9967	24.102	14.189	0.77286	-1.5996	1.4881	3.0484	1675.1
2.44	245	60	NaN	4.6303	21.468	0.9274	-182.66	16.909	6.2884	-4.2298	-866.68	1102.2	34.673	805.97	1181.7	67.59	42.992	1	0	-1.8859	3.2175	-22.604	-11.131	3.298	-3.9893	24.185	14.191	1.412	-0.77178	1.5812	3.0595	1675
2.45	246	60	NaN	4.4186	21.583	0.82362	-182.64	16.922	6.3168	-3.9255	-866.58	1102.2	34.781	805.92	1181.6	68.986	42.36	1	0	-1.1669	3.9526	-22.588	-11.115	3.0929	-3.9633	24.301	14.204	1.926	-0.010719	1.7128	3.0893	1674.8
2.46	247	60	NaN	3.9074	21.885	0.42545	-182.54	17.019	6.4154	-2.6959	-866.28	1102.1	35.15	805.64	1181.6	67.826	39.829	1	0	-0.62041	4.5114	-22.576	-11.103	2.6107	-3.8399	24.608	14.296	1.9903	0.67147	2.0321	3.1934	1674.2
2.47	248	60	NaN	3.6507	22.026	0.37669	-182.55	17.047	6.3785	-2.5997	-866.2	1102.1	35.044	805.59	1181.6	64.944	40.571	1	0	-0.51315	4.621	-22.577	-11.104	2.3608	-3.8374	24.75	14.323	1.8476	0.78358	2.1728	3.2184	1674.1
2.48	249	60	NaN	3.1635	22.264	0.43938	-182.56	17.06	6.3867	-2.8798	-866.07	1102.1	35.042	805.57	1181.6	61.11	39.764	1	0	-0.17657	4.9651	-22.58	-11.107	1.8639	-3.8566	24.988	14.335	1.6874	1.1086	2.4083	3.2279	1674
2.49	250	60	NaN	2.6841	22.499	0.51529	-182.56	17.07	6.4188	-3.1434	-865.89	1102.1	35.091	805.56	1181.6	59.513	38.493	1	0	0.29147	5.4437	-22.583	-11.11	1.3737	-3.8704	25.224	14.345	1.6651	1.5733	2.6403	3.2348	1673.8
2.5	251	60	NaN	2.3257	22.666	0.54397	-182.56	17.079	6.4532	-3.1791	-865.74	1102	35.148	805.56	1181.6	55.861	38.686	1	0	1.002	6.1701	-22.581	-11.109	1.012	-3.8718	25.392	14.354	2.014	2.2983	2.8103	3.2453	1673.6
2.51	252	60	NaN	2.0633	22.746	0.5036	-182.56	17.077	6.4714	-2.9582	-865.76	1102	35.184	805.58	1181.6	52.19	36.427	1	0	1.7095	6.8934	-22.58	-11.107	0.75592	-3.8717	25.472	14.351	2.4654	3.0218	2.8921	3.2445	1673.7
2.52	253	60	NaN	1.7111	22.806	0.43257	-182.55	17.068	6.5035	-2.5337	-865.85	1102	35.221	805.58	1181.6	47.267	39.026	1	0	2.293	7.49	-22.582	-11.109	0.41711	-3.8458	25.534	14.34	2.7101	3.6442	2.9529	3.2313	1673.8
2.53	254	60	NaN	1.5479	22.831	0.40869	-182.54	17.067	6.5111	-2.3617	-865.91	1102	35.218	805.57	1181.6	45.457	40.337	1	0	3.1116	8.327	-22.586	-11.113	0.2599	-3.8304	25.56	14.339	3.3715	4.4966	2.9738	3.2254	1673.8
2.54	255	60	NaN	1.3206	22.884	0.38941	-182.51	17.03	6.5971	-2.0572	-865.88	1101.9	35.422	805.67	1181.6	42.138	37.202	1	0	4.2729	9.5143	-22.594	-11.122	0.036171	-3.7981	25.612	14.302	4.3091	5.7162	3.0173	3.1809	1673.9
2.55	256	60	NaN	1.0423	22.961	0.38143	-182.48	16.979	6.7184	-1.6754	-865.78	1101.9	35.721	805.82	1181.5	42.344	38.748	1	0	5.0888	10.348	-22.588	-11.115	-0.23933	-3.7606	25.688	14.251	4.8495	6.5878	3.1003	3.1359	1673.9
2.56	257	60	NaN	0.89129	23.019	0.42502	-182.48	16.977	6.7312	-1.5593	-865.66	1101.9	35.751	805.8	1181.5	50.001	37.431	1	0	5.7341	11.008	-22.581	-11.108	-0.38744	-3.7538	25.747	14.249	5.3466	7.2543	3.1654	3.1407	1673.8
2.57	258	60	NaN	0.71325	23.061	0.56026	-182.5	17.066	6.516	-1.7372	-865.55	1101.9	35.201	805.57	1181.6	52.537	37.427	1	0	6.0174	11.298	-22.588	-11.115	-0.553	-3.7651	25.792	14.336	5.4644	7.5327	3.2039	3.2206	1673.4
2.58	259	60	NaN	0.63241	23.086	0.59976	-182.5	17.086	6.481	-1.5464	-865.48	1101.9	35.101	805.52	1181.6	53.208	36.505	1	0	6.4667	11.757	-22.591	-11.118	-0.62395	-3.7571	25.818	14.355	5.8427	8.0001	3.2269	3.2368	1673.3
2.59	260	60	NaN	0.56077	23.088	0.64925	-182.51	17.086	6.4788	-1.1901	-865.4	1101.9	35.102	805.54	1181.6	53.561	35.603	1	0	7.0415	12.345	-22.59	-11.118	-0.68349	-3.751	25.818	14.356	6.358	8.5939	3.228	3.2383	1673.2
2.6	261	60	NaN	0.50665	23.078	0.72108	-182.52	17.084	6.4745	-0.86313	-865.33	1101.9	35.108	805.56	1181.6	52.822	38.889	1	0	7.46	12.773	-22.589	-11.116	-0.72664	-3.7502	25.807	14.356	6.7333	9.0226	3.2177	3.2395	1673.2
2.61	262	60	NaN	0.51692	23.076	0.79491	-182.52	17.082	6.4843	-0.73504	-865.28	1102	35.139	805.56	1181.6	53.529	37.39	1	0	7.7502	13.069	-22.586	-11.114	-0.71305	-3.7506	25.803	14.355	7.0371	9.3188	3.2165	3.2418	1673.1
2.62	263	60	NaN	0.57201	23.092	0.97537	-182.53	17.091	6.5111	-0.7295	-865.15	1102	35.22	805.56	1181.5	52.068	39.171	1	0	7.8439	13.165	-22.586	-11.113	-0.66065	-3.765	25.815	14.368	7.1833	9.4003	3.2294	3.2543	1673
2.63	264	60	NaN	0.63253	23.104	1.0745	-182.54	17.089	6.5048	-0.64037	-865.03	1102.1	35.199	805.56	1181.5	53.465	39.641	1	0	7.8194	13.14	-22.588	-11.115	-0.59646	-3.7677	25.826	14.367	7.2229	9.3725	3.2376	3.2518	1672.9
2.64	265	60	NaN	0.73243	23.089	1.1911	-182.52	17.053	6.6116	-0.5247	-864.95	1102.1	35.471	805.68	1181.5	44.797	36.013	1	0	7.5769	12.892	-22.594	-11.121	-0.5019	-3.7576	25.806	14.335	7.075	9.1346	3.2123	3.2142	1672.9
2.65	266	60	NaN	0.83362	23.063	1.2893	-182.51	17.049	6.6663	-0.40418	-864.89	1102.2	35.614	805.71	1181.4	59.696	36.851	1	0	7.5071	12.821	-22.596	-11.123	-0.40148	-3.7484	25.778	14.334	7.1056	9.0725	3.1818	3.2104	1672.9
2.66	267	60	NaN	0.90043	23.043	1.3152	-182.54	17.131	6.4905	-0.2655	-864.85	1102.2	35.166	805.47	1181.5	71.556	43.476	1	0	7.5181	12.832	-22.597	-11.124	-0.31478	-3.7507	25.76	14.414	7.2033	9.0814	3.1636	3.29	1672.6
2.67	268	60	NaN	1.065	22.95	1.3763	-182.53	17.135	6.4655	0.054269	-864.84	1102.2	35.091	805.47	1181.5	73.269	48.683	1	0	7.6342	12.951	-22.596	-11.124	-0.13673	-3.7277	25.665	14.419	7.4975	9.2232	3.0688	3.2952	1672.6
2.68	269	60	NaN	1.1996	22.829	1.4459	-182.52	17.132	6.5096	0.35869	-864.89	1102.3	35.229	805.51	1181.5	72.924	49.132	1	0	7.7543	13.074	-22.596	-11.123	0.0037342	-3.7129	25.543	14.418	7.758	9.3607	2.9471	3.2945	1672.6
2.69	270	60	NaN	1.3325	22.717	1.5147	-182.5	17.154	6.5013	0.65867	-864.92	1102.3	35.231	805.49	1181.5	70.885	46.405	1	0	7.9236	13.247	-22.596	-11.123	0.14684	-3.6826	25.43	14.441	8.0705	9.5641	2.834	3.3175	1672.6
2.7	271	60	NaN	1.4329	22.625	1.5908	-182.48	17.188	6.4627	0.84815	-864.96	1102.3	35.153	805.46	1181.4	68.023	44.758	1	0	8.0517	13.378	-22.598	-11.125	0.25642	-3.656	25.336	14.476	8.3081	9.7217	2.7378	3.351	1672.6
2.71	272	60	NaN	1.4784	22.549	1.6648	-182.48	17.22	6.441	0.91115	-865.01	1102.3	35.122	805.44	1181.4	68.441	41.611	1	0	8.1312	13.459	-22.603	-11.13	0.30514	-3.6488	25.26	14.51	8.4363	9.8102	2.657	3.3797	1672.7
2.72	273	60	NaN	1.5277	22.471	1.6394	-182.46	17.266	6.4457	1.2932	-865.09	1102.3	35.164	805.39	1181.4	70.325	43.669	1	0	7.9179	13.241	-22.609	-11.136	0.36617	-3.623	25.181	14.555	8.284	9.6179	2.5721	3.4186	1672.7
2.73	274	60	NaN	1.5696	22.383	1.5946	-182.46	17.314	6.4459	1.795	-865.19	1102.3	35.218	805.38	1181.4	70.451	45.301	1	0	7.6078	12.924	-22.616	-11.143	0.42339	-3.6022	25.093	14.604	8.0312	9.3216	2.4772	3.4609	1672.8
2.74	275	60	NaN	1.5593	22.332	1.628	-182.44	17.39	6.384	2.0475	-865.22	1102.3	35.077	805.3	1181.4	69.769	45.095	1	0	7.1581	12.464	-22.62	-11.147	0.42665	-3.5728	25.042	14.68	7.5847	8.8913	2.4221	3.5329	1672.7
2.75	276	60	NaN	1.5138	22.32	1.7089	-182.44	17.449	6.3334	2.0963	-865.21	1102.3	34.969	805.23	1181.4	69.31	43.581	1	0	7.1288	12.434	-22.628	-11.155	0.38645	-3.5649	25.03	14.739	7.5153	8.8692	2.4018	3.5842	1672.6
2.76	277	60	NaN	1.4547	22.34	1.7913	-182.46	17.456	6.3544	2.0762	-865.16	1102.4	35.077	805.26	1181.4	69.188	42.777	1	0	7.3555	12.666	-22.639	-11.166	0.32293	-3.5925	25.047	14.748	7.6784	9.0734	2.4082	3.5828	1672.6
2.77	278	60	NaN	1.3863	22.374	1.8483	-182.47	17.436	6.4176	2.1705	-865.1	1102.4	35.28	805.32	1181.4	68.007	42.781	1	0	7.529	12.843	-22.649	-11.176	0.25074	-3.6065	25.08	14.73	7.7797	9.2368	2.4313	3.5538	1672.6
2.78	279	60	NaN	1.2174	22.487	2.0499	-182.48	17.449	6.3654	1.8479	-864.92	1102.5	35.137	805.33	1181.4	66.217	44.817	1	0	7.6672	12.985	-22.659	-11.186	0.075609	-3.622	25.19	14.746	7.7428	9.3626	2.5313	3.5596	1672.4
2.79	280	60	NaN	1.0874	22.592	2.059	-182.48	17.452	6.3435	2.0859	-864.78	1102.5	35.077	805.32	1181.4	62.68	42.963	1	0	7.3476	12.658	-22.663	-11.19	-0.04429	-3.6133	25.294	14.75	7.3033	9.0445	2.6312	3.5599	1672.3
2.8	281	60	NaN	0.99475	22.672	2.0262	-182.48	17.467	6.3345	2.3687	-864.68	1102.6	35.052	805.29	1181.4	54.353	40.028	1	0	7.1572	12.463	-22.669	-11.197	-0.12645	-3.6039	25.375	14.764	7.0308	8.8592	2.7052	3.5675	1672.2
2.81	282	60	NaN	0.89186	22.76	2.0699	-182.49	17.5	6.3213	2.3727	-864.59	1102.6	35.008	805.23	1181.4	48.069	39.824	1	0	7.1918	12.499	-22.681	-11.209	-0.22779	-3.6069	25.463	14.796	6.9641	8.8917	2.7821	3.5877	1672
2.82	283	60	NaN	0.66726	22.969	2.153	-182.49	17.517	6.3185	2.4296	-864.37	1102.6	34.967	805.19	1181.5	51.485	38.742	1	0	6.6701	11.965	-22.694	-11.221	-0.44922	-3.6041	25.673	14.813	6.2208	8.3611	2.9787	3.5914	1671.7
2.83	284	60	NaN	0.54077	23.164	2.1865	-182.5	17.501	6.3251	2.5608	-864.11	1102.6	35.002	805.25	1181.5	51.835	40.586	1	0	6.0987	11.381	-22.706	-11.234	-0.57253	-3.6164	25.867	14.799	5.5262	7.7646	3.1604	3.5654	1671.5
2.84	285	60	NaN	0.32263	23.466	2.4386	-182.51	17.502	6.3412	2.1294	-863.79	1102.8	35.056	805.25	1181.5	55.659	39.059	1	0	6.2398	11.525	-22.713	-11.241	-0.80754	-3.6379	26.166	14.802	5.4323	7.8873	3.4525	3.5613	1671.2
2.85	286	60	NaN	0.15252	23.718	2.5973	-182.5	17.506	6.3506	1.9521	-863.53	1102.8	35.09	805.23	1181.5	59.35	40.389	1	0	6.3775	11.666	-22.72	-11.247	-0.98511	-3.6424	26.417	14.808	5.3924	8.0236	3.6967	3.56	1670.9
2.86	287	60	NaN	0.077944	23.861	2.5597	-182.49	17.509	6.3355	2.2781	-863.34	1102.8	35.055	805.21	1181.5	60.474	41.077	1	0	6.4916	11.783	-22.727	-11.254	-1.0474	-3.6203	26.562	14.808	5.4442	8.1624	3.8344	3.554	1670.7
2.87	288	60	NaN	-0.0027644	23.989	2.5499	-182.47	17.512	6.2764	2.4774	-863.17	1102.8	34.884	805.16	1181.5	63.346	39.7	1	0	7.0979	12.403	-22.743	-11.27	-1.1156	-3.5862	26.69	14.81	5.9824	8.8164	3.9476	3.5403	1670.5
2.88	289	60	NaN	-0.10725	24.236	2.3761	-182.48	17.478	6.3441	3.339	-862.61	1102.7	35.138	805.22	1181.5	62.813	40.443	1	0	8.1653	13.494	-22.766	-11.293	-1.1995	-3.5733	26.94	14.774	6.9658	9.9205	4.1743	3.4805	1670
2.89	290	60	NaN	-0.16495	24.356	2.3714	-182.48	17.444	6.3845	3.5882	-862.37	1102.7	35.287	805.28	1181.5	59.281	38.908	1	0	10.218	15.593	-22.828	-11.355	-1.2539	-3.5734	27.062	14.738	8.9642	12.019	4.2338	3.383	1669.8
2.9	291	60	NaN	-0.20563	24.427	2.4285	-182.48	17.438	6.382	3.5958	-862.24	1102.7	35.316	805.28	1181.5	57.355	38.882	1	0	11.743	17.151	-22.878	-11.405	-1.2954	-3.5726	27.134	14.732	10.447	13.579	4.2564	3.3268	1669.7
2.91	292	60	NaN	-0.23708	24.485	2.474	-182.48	17.456	6.3467	3.6161	-862.11	1102.7	35.258	805.23	1181.5	54.165	39.624	1	0	11.698	17.106	-22.885	-11.413	-1.3243	-3.5671	27.193	14.747	10.374	13.538	4.3079	3.3349	1669.5
2.92	293	60	NaN	-0.24401	24.52	2.4776	-182.48	17.458	6.3111	3.7513	-862	1102.6	35.19	805.21	1181.6	58.313	40.498	1	0	11.314	16.713	-22.896	-11.423	-1.3243	-3.5629	27.23	14.748	9.9897	13.15	4.3338	3.3244	1669.4
2.93	294	60	NaN	-0.23834	24.519	2.4659	-182.47	17.457	6.2589	3.9639	-861.82	1102.5	35.086	805.18	1181.6	66.266	38.644	1	0	10.761	16.148	-22.908	-11.435	-1.3079	-3.5397	27.235	14.741	9.4533	12.608	4.3263	3.306	1669.2
2.94	295	60	NaN	-0.21953	24.492	2.4847	-182.48	17.447	6.2296	3.9917	-861.72	1102.4	35.054	805.21	1181.6	62.814	40.944	1	0	10.35	15.728	-22.919	-11.446	-1.2871	-3.5432	27.21	14.729	9.0632	12.185	4.2909	3.2826	1669.1
2.95	296	60	NaN	-0.19703	24.455	2.5184	-182.48	17.429	6.249	3.9318	-861.62	1102.4	35.144	805.25	1181.6	59.517	39.209	1	0	10.026	15.396	-22.93	-11.457	-1.2698	-3.5562	27.174	14.71	8.7559	11.84	4.2437	3.2531	1669
2.96	297	60	NaN	-0.15734	24.397	2.5202	-182.49	17.419	6.2806	3.9595	-861.48	1102.3	35.257	805.25	1181.6	56.372	39.443	1	0	9.9115	15.279	-22.948	-11.476	-1.2331	-3.5611	27.117	14.699	8.6784	11.718	4.169	3.2234	1668.9
2.97	298	60	NaN	-0.075517	24.295	2.433	-182.48	17.439	6.2525	4.2666	-861.28	1102.2	35.206	805.21	1181.6	59.845	41.185	1	0	9.7824	15.147	-22.967	-11.494	-1.1391	-3.5432	27.02	14.714	8.6433	11.604	4.0537	3.22	1668.7
2.98	299	60	NaN	-0.0061797	24.219	2.39	-182.48	17.409	6.2618	4.3696	-861.11	1102.2	35.243	805.26	1181.5	61.856	40.163	1	0	9.6336	14.995	-22.985	-11.512	-1.0676	-3.5367	26.947	14.681	8.566	11.458	3.9616	3.1693	1668.5
2.99	300	60	NaN	0.092187	23.95	2.5725	-182.44	17.412	6.2419	3.7248	-861.16	1102.1	35.192	805.25	1181.6	55.793	40.814	1	0	9.5444	14.904	-22.988	-11.516	-0.98962	-3.5209	26.68	14.682	8.5548	11.383	3.6919	3.1663	1668.6
3	301	60	NaN	0.15932	23.755	2.7124	-182.41	17.404	6.239	3.235	-861.09	1102	35.184	805.25	1181.6	49.86	37.058	1	0	9.612	14.973	-22.994	-11.521	-0.93907	-3.5125	26.487	14.672	8.6729	11.46	3.4925	3.1509	1668.6
3.01	302	60	NaN	0.19297	23.65	2.7728	-182.4	17.386	6.2533	3.0053	-860.89	1102	35.223	805.28	1181.6	46.633	40.204	1	0	10.271	15.646	-23.023	-11.551	-0.9148	-3.5115	26.381	14.654	9.3559	12.135	3.358	3.1031	1668.4
3.02	303	60	NaN	0.21917	23.531	2.8241	-182.39	17.378	6.2595	2.7728	-860.69	1102.1	35.246	805.29	1181.6	44.65	37.324	1	0	10.615	15.999	-23.045	-11.572	-0.8975	-3.5091	26.262	14.647	9.7177	12.489	3.217	3.0745	1668.2
3.03	304	60	NaN	0.24624	23.376	2.8476	-182.38	17.387	6.215	2.6124	-860.5	1102	35.118	805.28	1181.6	41.964	38.176	1	0	9.5105	14.869	-23.032	-11.559	-0.87168	-3.4981	26.109	14.653	8.6388	11.371	3.0771	3.0939	1668
3.04	305	60	NaN	0.30589	23.098	2.7181	-182.37	17.377	6.2288	2.9192	-860.28	1102	35.155	805.29	1181.6	48.5	40.519	1	0	9.455	14.812	-23.036	-11.563	-0.80287	-3.479	25.834	14.641	8.6521	11.333	2.7973	3.0777	1667.8
3.05	306	60	NaN	0.35167	22.859	2.6715	-182.36	17.365	6.2699	2.9611	-860.04	1102	35.269	805.32	1181.6	46.175	38.495	1	0	10.204	15.578	-23.053	-11.58	-0.75972	-3.4749	25.596	14.628	9.4438	12.103	2.5431	3.0478	1667.6
3.06	307	60	NaN	0.38357	22.663	2.6607	-182.36	17.365	6.2711	2.8968	-859.81	1102	35.273	805.32	1181.6	45.333	39.195	1	0	9.1356	14.486	-23.032	-11.559	-0.73032	-3.4692	25.4	14.628	8.4052	11.017	2.3676	3.0686	1667.3
3.07	308	60	NaN	0.4181	22.446	2.5549	-182.34	17.379	6.1913	3.1448	-859.58	1102	35.052	805.26	1181.6	49.588	38.811	1	0	8.4368	13.771	-23.017	-11.544	-0.67986	-3.4405	25.184	14.641	7.757	10.331	2.1675	3.0973	1667
3.08	309	60	NaN	0.47141	22.12	2.3216	-182.35	17.352	6.226	3.7978	-859.22	1102	35.174	805.33	1181.6	49.15	37.718	1	0	8.6272	13.966	-23.017	-11.544	-0.60847	-3.4277	24.86	14.612	8.0188	10.538	1.8428	3.0678	1666.7
3.09	310	60	NaN	0.48096	21.882	2.306	-182.35	17.347	6.2278	3.7558	-858.95	1102	35.183	805.3	1181.6	54.152	40.059	1	0	8.7318	14.073	-23.012	-11.54	-0.60088	-3.4276	24.621	14.608	8.1309	10.645	1.6091	3.068	1666.5
3.1	311	60	NaN	0.4774	21.569	2.3794	-182.34	17.341	6.2297	3.3805	-858.65	1102	35.206	805.31	1181.7	59.004	39.673	1	0	8.8039	14.147	-23.005	-11.532	-0.61831	-3.439	24.307	14.603	8.1856	10.708	1.302	3.0706	1666.2
3.11	312	60	NaN	0.46759	21.144	2.4785	-182.34	17.338	6.2149	2.8414	-858.27	1102.1	35.188	805.31	1181.7	55.63	39.586	1	0	9.0264	14.374	-23.015	-11.542	-0.64632	-3.4493	23.882	14.601	8.3801	10.925	0.86701	3.0589	1665.8
3.12	313	60	NaN	0.46137	20.679	2.545	-182.32	17.342	6.1709	2.3546	-857.8	1102.2	35.083	805.26	1181.7	52.768	38.679	1	0	9.1919	14.543	-23.025	-11.552	-0.66604	-3.4472	23.415	14.605	8.5258	11.096	0.39031	3.0531	1665.3
3.13	314	60	NaN	0.50351	20.553	2.4835	-182.32	17.348	6.1501	2.4847	-857.6	1102.2	35.045	805.22	1181.7	51.785	38.008	1	0	8.2512	13.582	-22.986	-11.513	-0.61828	-3.4372	23.29	14.611	7.6329	10.144	0.30387	3.0985	1665
3.14	315	60	NaN	0.45363	20.005	2.4213	-182.31	17.332	6.1096	2.478	-857.12	1102.2	35	805.22	1181.7	53.947	39.631	1	0	7.5913	12.907	-22.96	-11.487	-0.66715	-3.4262	22.744	14.593	6.9242	9.4808	-0.21576	3.1063	1664.6
3.15	316	60	NaN	0.41811	19.59	2.3402	-182.31	17.317	6.1234	2.6078	-856.8	1102.1	35.099	805.23	1181.7	55.077	36.792	1	0	7.2406	12.548	-22.947	-11.475	-0.70184	-3.4265	22.332	14.575	6.5388	9.1219	-0.6156	3.1003	1664.3
3.16	317	60	NaN	0.38943	19.285	2.245	-182.31	17.309	6.131	2.823	-856.56	1102	35.166	805.22	1181.7	54.463	38.186	1	0	6.571	11.864	-22.946	-11.473	-0.72556	-3.4218	22.03	14.564	5.8454	8.442	-0.91557	3.0913	1664
3.17	318	60	NaN	0.33242	18.959	2.1688	-182.3	17.299	6.1031	2.9443	-856.3	1102	35.137	805.19	1181.7	55.764	39.316	1	0	5.9768	11.256	-22.943	-11.47	-0.77759	-3.4107	21.705	14.553	5.1992	7.8456	-1.2377	3.0824	1663.7
3.18	319	60	NaN	0.18201	18.434	2.217	-182.32	17.244	6.1626	2.5691	-856.04	1101.9	35.434	805.25	1181.6	56.211	38.007	1	0	5.7369	11.011	-22.933	-11.46	-0.95131	-3.4488	21.18	14.497	4.7856	7.5622	-1.7528	3.0371	1663.5
3.19	320	60	NaN	0.10308	18.24	2.2456	-182.33	17.226	6.1312	2.4337	-855.81	1101.9	35.409	805.23	1181.6	57.994	39.077	1	0	5.5313	10.801	-22.924	-11.451	-1.0342	-3.4646	20.988	14.478	4.4971	7.3363	-1.9366	3.0268	1663.3
3.2	321	60	NaN	0.053288	18.159	2.2706	-182.34	17.224	6.1191	2.328	-855.63	1101.9	35.417	805.2	1181.6	58.673	40.629	1	0	5.438	10.706	-22.918	-11.445	-1.0881	-3.4776	20.907	14.477	4.35	7.2279	-2.0115	3.0314	1663.1
3.21	322	60	NaN	-0.039711	18.08	2.3458	-182.33	17.198	6.3119	2.1158	-855.32	1101.9	36.008	805.25	1181.7	57.992	39.195	1	0	5.3017	10.566	-22.918	-11.445	-1.209	-3.4987	20.829	14.449	4.0927	7.0674	-2.0893	3.0041	1662.8
3.22	323	60	NaN	-0.17961	17.967	2.4716	-182.31	17.141	6.6622	1.8042	-854.89	1101.9	37.065	805.36	1181.7	58.746	40.262	1	0	5.1425	10.403	-22.922	-11.449	-1.3963	-3.5286	20.718	14.391	3.7463	6.8748	-2.2035	2.9419	1662.5
3.23	324	60	NaN	-0.2285	17.912	2.5365	-182.33	17.126	6.651	1.6684	-854.72	1101.9	37.108	805.34	1181.7	58.353	39.288	1	0	5.4679	10.736	-22.921	-11.449	-1.4515	-3.5502	20.663	14.375	4.0164	7.1858	-2.2584	2.9264	1662.4
3.24	325	60	NaN	-0.23592	17.891	2.5181	-182.34	17.095	6.6644	1.8196	-854.54	1101.9	37.205	805.39	1181.7	71.921	41.919	1	0	5.4874	10.756	-22.923	-11.451	-1.4571	-3.5621	20.643	14.343	4.0303	7.1939	-2.2806	2.8926	1662.2
3.25	326	60	NaN	-0.23163	17.878	2.4933	-182.35	17.086	6.6258	2.0015	-854.4	1101.9	37.162	805.35	1181.7	74.79	46.475	1	0	5.0381	10.297	-22.929	-11.456	-1.4452	-3.5599	20.631	14.333	3.5929	6.7368	-2.2976	2.8773	1662
3.26	327	60	NaN	-0.2035	17.891	2.4808	-182.35	17.08	6.5871	2.1962	-854.22	1101.9	37.135	805.3	1181.7	75.075	46.283	1	0	5.2125	10.475	-22.929	-11.456	-1.4096	-3.559	20.646	14.325	3.8029	6.9159	-2.2829	2.869	1661.8
3.27	328	60	NaN	-0.15005	17.943	2.4868	-182.39	17.041	6.5514	2.407	-853.97	1101.8	37.118	805.34	1181.7	75.246	47.29	1	0	5.5633	10.834	-22.927	-11.455	-1.3484	-3.5905	20.699	14.284	4.2148	7.243	-2.228	2.8296	1661.6
3.28	329	60	NaN	-0.087098	18.036	2.5042	-182.53	16.918	6.4424	2.6491	-853.75	1101.8	36.843	805.66	1181.7	74.535	47.144	1	0	6.0022	11.282	-22.929	-11.456	-1.2676	-3.7064	20.794	14.16	4.7347	7.5759	-2.1355	2.7037	1661.7
3.29	330	60	NaN	-0.016408	18.149	2.5245	-182.54	16.907	6.4048	2.8386	-853.63	1101.7	36.822	805.65	1181.7	73.291	47.7	1	0	6.4554	11.746	-22.933	-11.46	-1.1897	-3.7134	20.907	14.149	5.2657	8.0323	-2.0256	2.6885	1661.5
3.3	331	60	NaN	0.062131	18.268	2.5214	-182.56	16.915	6.3707	3.0671	-853.59	1101.7	36.787	805.6	1181.7	70.066	45.073	1	0	6.8267	12.125	-22.944	-11.471	-1.1021	-3.7194	21.028	14.155	5.7245	8.4058	-1.9154	2.6838	1661.5
3.31	332	60	NaN	0.12617	18.386	2.5125	-182.51	16.975	6.4152	3.2467	-853.58	1101.7	36.995	805.4	1181.7	61.483	41.77	1	0	6.9694	12.271	-22.952	-11.479	-1.0392	-3.6782	21.148	14.213	5.9302	8.593	-1.8038	2.7343	1661.3
3.32	333	60	NaN	0.17109	18.507	2.5328	-182.47	17.031	6.477	3.2832	-853.59	1101.6	37.238	805.22	1181.7	56.636	38.237	1	0	6.9141	12.215	-22.957	-11.484	-1.0016	-3.6394	21.269	14.268	5.9125	8.5751	-1.6873	2.7844	1661.1
3.33	334	60	NaN	0.2106	18.648	2.6312	-182.58	16.942	6.3641	3.0842	-853.61	1101.6	36.862	805.5	1181.7	60.837	38.056	1	0	6.9575	12.259	-22.965	-11.492	-0.95572	-3.7452	21.411	14.179	6.0018	8.5139	-1.5537	2.6876	1661.4
3.34	335	60	NaN	0.25202	18.876	2.8176	-182.57	16.928	6.3906	2.6306	-853.61	1101.7	36.954	805.51	1181.7	62.89	40.896	1	0	7.0045	12.307	-22.971	-11.498	-0.93311	-3.7574	21.638	14.166	6.0714	8.5497	-1.3325	2.6679	1661.4
3.35	336	60	NaN	0.29648	19.099	2.9022	-182.57	16.924	6.3636	2.3784	-853.64	1101.7	36.911	805.49	1181.7	65.248	40.329	1	0	7.0405	12.344	-22.973	-11.5	-0.89588	-3.7592	21.861	14.161	6.1446	8.5847	-1.1117	2.6614	1661.4
3.36	337	60	NaN	0.34748	19.259	2.8826	-182.56	16.904	6.3412	2.4072	-853.72	1101.6	36.872	805.49	1181.7	66.675	41.068	1	0	6.9929	12.295	-22.974	-11.501	-0.8425	-3.7543	22.022	14.141	6.1504	8.5409	-0.95176	2.6393	1661.5
3.37	338	60	NaN	0.40348	19.366	2.8088	-182.56	16.879	6.3354	2.5827	-853.82	1101.5	36.87	805.5	1181.7	65.598	39.92	1	0	6.7409	12.038	-22.973	-11.5	-0.78029	-3.7467	22.131	14.114	5.9607	8.2909	-0.84201	2.6135	1661.6
3.38	339	60	NaN	0.45816	19.477	2.7662	-182.56	16.881	6.3258	2.6252	-853.89	1101.5	36.861	805.45	1181.7	63.793	39.17	1	0	6.57	11.863	-22.972	-11.499	-0.7238	-3.7403	22.244	14.114	5.8462	8.1225	-0.72797	2.6152	1661.6
3.39	340	60	NaN	0.48724	19.586	2.7723	-182.56	16.854	6.312	2.5036	-853.99	1101.5	36.862	805.49	1181.7	64.859	38.803	1	0	6.4788	11.77	-22.97	-11.497	-0.69886	-3.7463	22.353	14.088	5.7799	8.0233	-0.61695	2.5907	1661.8
3.4	341	60	NaN	0.50936	19.709	2.7921	-182.56	16.842	6.3341	2.3463	-854.04	1101.5	36.951	805.49	1181.7	61.761	37.889	1	0	7.0159	12.319	-22.961	-11.488	-0.68521	-3.7556	22.476	14.076	6.3307	8.5631	-0.48501	2.5879	1661.8
3.41	342	60	NaN	0.538	19.862	2.7955	-182.56	16.845	6.2993	2.2113	-854.11	1101.5	36.869	805.44	1181.7	63.573	36.995	1	0	7.394	12.705	-22.958	-11.485	-0.65837	-3.7592	22.629	14.079	6.7356	8.9461	-0.32888	2.5941	1661.8
3.42	343	60	NaN	0.57918	20.016	2.7639	-182.57	16.849	6.2592	2.1447	-854.22	1101.4	36.763	805.4	1181.7	59.927	39.039	1	0	7.5771	12.893	-22.962	-11.489	-0.61578	-3.7672	22.783	14.083	6.9614	9.1253	-0.17859	2.5939	1661.9
3.43	344	60	NaN	0.6327	20.122	2.69	-182.59	16.837	6.3154	2.1793	-854.4	1101.4	36.923	805.46	1181.6	63.869	39.273	1	0	7.3049	12.614	-22.964	-11.491	-0.56641	-3.7931	22.888	14.07	6.7385	8.8211	-0.075381	2.579	1662.2
3.44	345	60	NaN	0.67768	20.145	2.6044	-182.59	16.844	6.3213	2.2985	-854.59	1101.4	36.927	805.44	1181.6	65.047	38.727	1	0	6.9419	12.243	-22.966	-11.493	-0.51734	-3.7856	22.913	14.076	6.4246	8.4575	-0.052504	2.5827	1662.3
3.45	346	60	NaN	0.72909	20.178	2.5571	-182.6	16.846	6.3344	2.2526	-854.83	1101.3	36.937	805.45	1181.6	56.631	38.149	1	0	6.7091	12.005	-22.956	-11.483	-0.46768	-3.7976	22.947	14.077	6.2414	8.2074	-0.0091727	2.5937	1662.6
3.46	347	60	NaN	0.76994	20.21	2.5236	-182.61	16.85	6.3415	2.208	-855.02	1101.3	36.919	805.45	1181.7	44.397	36.956	1	0	6.4199	11.709	-22.944	-11.471	-0.42761	-3.8027	22.979	14.081	5.9923	7.9066	0.034694	2.6096	1662.8
3.47	348	60	NaN	0.79476	20.238	2.5211	-182.6	16.848	6.3433	2.107	-855.15	1101.3	36.883	805.46	1181.7	42.132	38.872	1	0	5.7636	11.038	-22.936	-11.463	-0.40492	-3.8034	23.007	14.079	5.3586	7.235	0.070468	2.616	1662.9
3.48	349	60	NaN	0.80645	20.262	2.5662	-182.6	16.834	6.345	1.866	-855.27	1101.3	36.852	805.48	1181.6	54.909	37.795	1	0	5.7942	11.07	-22.924	-11.452	-0.40037	-3.808	23.029	14.066	5.3938	7.2616	0.10423	2.6149	1663.1
3.49	350	60	NaN	0.83072	20.266	2.5902	-182.59	16.854	6.35	1.7282	-855.43	1101.4	36.821	805.42	1181.7	70.1	41.505	1	0	6.3105	11.598	-22.91	-11.437	-0.37972	-3.7986	23.034	14.087	5.9308	7.799	0.12384	2.6495	1663.2
3.5	351	60	NaN	0.91642	20.288	2.4627	-182.56	16.846	6.398	2.0236	-855.67	1101.3	36.883	805.45	1181.7	72.578	45.057	1	0	6.0699	11.352	-22.907	-11.434	-0.28579	-3.7615	23.056	14.078	5.7841	7.59	0.14881	2.6439	1663.4
3.51	352	60	NaN	0.97355	20.297	2.4005	-182.53	16.833	6.4397	2.1629	-855.85	1101.3	36.94	805.48	1181.7	71.907	45.969	1	0	5.811	11.087	-22.902	-11.43	-0.22566	-3.732	23.065	14.065	5.5853	7.3548	0.1623	2.6357	1663.6
3.52	353	60	NaN	1.0017	20.297	2.406	-182.51	16.828	6.4565	2.1337	-855.98	1101.3	36.943	805.48	1181.7	72.179	46.667	1	0	5.5542	10.824	-22.895	-11.423	-0.19849	-3.7116	23.064	14.061	5.3557	7.1127	0.1689	2.6381	1663.8
3.53	354	60	NaN	1.0234	20.298	2.4366	-182.49	16.834	6.4499	2.0462	-856.09	1101.3	36.892	805.46	1181.6	71.791	45.762	1	0	5.2146	10.477	-22.884	-11.411	-0.17804	-3.6941	23.064	14.067	5.0366	6.7829	0.18039	2.6559	1663.9
3.54	355	60	NaN	1.0591	20.303	2.4944	-182.47	16.833	6.4715	1.9026	-856.25	1101.4	36.919	805.48	1181.7	71.147	45.183	1	0	4.7166	9.9679	-22.864	-11.391	-0.14807	-3.6754	23.069	14.067	4.5685	6.2925	0.20431	2.6758	1664
3.55	356	60	NaN	1.1099	20.291	2.5142	-182.46	16.848	6.4525	1.883	-856.36	1101.4	36.854	805.47	1181.7	70.108	43.938	1	0	4.466	9.7116	-22.859	-11.386	-0.095575	-3.6609	23.055	14.083	4.3704	6.0507	0.19633	2.6972	1664.1
3.56	357	60	NaN	1.174	20.247	2.4741	-182.38	16.912	6.5362	2.0698	-856.58	1101.4	37.108	805.28	1181.6	70.526	41.726	1	0	4.3009	9.5429	-22.858	-11.386	-0.033817	-3.5927	23.011	14.148	4.2671	5.9502	0.15222	2.7625	1664.2
3.57	358	60	NaN	1.2513	20.211	2.425	-182.36	16.925	6.5859	2.3124	-856.81	1101.4	37.215	805.24	1181.6	70.261	42.262	1	0	4.086	9.3232	-22.856	-11.383	0.048284	-3.565	22.973	14.163	4.1343	5.7581	0.11672	2.7801	1664.4
3.58	359	60	NaN	1.3316	20.213	2.4144	-182.44	16.846	6.507	2.4567	-856.97	1101.5	36.877	805.5	1181.6	68.437	42.269	1	0	3.6838	8.912	-22.853	-11.381	0.1455	-3.6251	22.973	14.086	3.8293	5.2869	0.11943	2.7051	1664.8
3.59	360	60	NaN	1.375	20.243	2.4451	-182.43	16.853	6.4572	2.4535	-857.02	1101.5	36.699	805.48	1181.6	67.379	41.572	1	0	3.0955	8.3105	-22.85	-11.378	0.19491	-3.6131	23.001	14.094	3.2904	4.6973	0.15097	2.7167	1664.8
3.6	361	60	NaN	1.4102	20.281	2.522	-182.43	16.857	6.4599	2.3296	-857.03	1101.5	36.678	805.48	1181.6	67.374	40.263	1	0	2.7874	7.9955	-22.847	-11.374	0.22663	-3.6154	23.038	14.1	3.014	4.3801	0.19069	2.726	1664.8
3.61	362	60	NaN	1.4439	20.311	2.619	-182.36	16.933	6.5459	2.151	-857.06	1101.6	36.939	805.24	1181.6	65.418	43.04	1	0	2.518	7.72	-22.843	-11.371	0.24504	-3.5576	23.066	14.179	2.763	4.1625	0.22282	2.8081	1664.6
3.62	363	60	NaN	1.4959	20.34	2.6624	-182.3	16.994	6.6373	2.1657	-857.12	1101.6	37.202	805.07	1181.6	64.239	44.557	1	0	2.5818	7.7853	-22.84	-11.367	0.28841	-3.5069	23.094	14.24	2.8702	4.2783	0.254	2.873	1664.5
3.63	364	60	NaN	1.5661	20.37	2.6326	-182.3	16.991	6.6725	2.4251	-857.19	1101.6	37.261	805.1	1181.6	64.229	43.143	1	0	2.7145	7.9209	-22.837	-11.364	0.36559	-3.4994	23.124	14.237	3.0801	4.4215	0.28717	2.8734	1664.6
3.64	365	60	NaN	1.6116	20.398	2.6264	-182.29	16.998	6.6447	2.5539	-857.25	1101.7	37.138	805.08	1181.6	62.869	42.509	1	0	2.9014	8.112	-22.836	-11.363	0.41976	-3.4773	23.15	14.247	3.3212	4.6348	0.31406	2.8836	1664.6
3.65	366	60	NaN	1.6683	20.459	2.6353	-182.28	17.015	6.6976	2.6989	-857.26	1101.7	37.255	805.08	1181.6	57.208	40.402	1	0	3.5114	8.7357	-22.839	-11.366	0.47737	-3.4684	23.21	14.263	3.9888	5.2673	0.37097	2.8969	1664.6
3.66	367	60	NaN	1.6996	20.506	2.721	-182.27	17.025	6.6786	2.5916	-857.25	1101.7	37.191	805.08	1181.6	52.804	38.755	1	0	4.325	9.5675	-22.845	-11.373	0.50718	-3.4628	23.256	14.275	4.8322	6.1047	0.4108	2.9019	1664.6
3.67	368	60	NaN	1.7213	20.553	2.8239	-182.27	17.035	6.6457	2.4361	-857.22	1101.8	37.093	805.08	1181.6	56.321	38.533	1	0	3.8863	9.119	-22.867	-11.395	0.5269	-3.4601	23.301	14.287	4.4132	5.6589	0.43396	2.8924	1664.6
3.68	369	60	NaN	1.7531	20.587	2.8886	-182.26	17.049	6.6474	2.4148	-857.2	1101.8	37.088	805.09	1181.6	55.927	39.651	1	0	3.4476	8.6704	-22.889	-11.416	0.55815	-3.4582	23.335	14.302	4.0057	5.2123	0.44539	2.8851	1664.6
3.69	370	60	NaN	1.8159	20.558	2.8767	-182.26	17.057	6.7012	2.6377	-857.27	1101.8	37.229	805.1	1181.6	57.883	40.397	1	0	3.0089	8.2219	-22.911	-11.438	0.62381	-3.4513	23.306	14.309	3.6327	4.7707	0.39437	2.8706	1664.6
3.7	371	60	NaN	1.8571	20.534	2.8106	-182.26	17.068	6.6408	2.9489	-857.29	1101.8	37.05	805.1	1181.6	63.011	36.928	1	0	2.5701	7.7734	-22.933	-11.46	0.68194	-3.432	23.283	14.319	3.2521	4.3414	0.35003	2.859	1664.7
3.71	372	60	NaN	1.8916	20.501	2.8181	-182.26	17.075	6.6274	3.0766	-857.33	1101.8	37.01	805.09	1181.6	63.766	39.286	1	0	2.1314	7.3248	-22.955	-11.482	0.72225	-3.4254	23.25	14.326	2.8537	3.8994	0.29489	2.8437	1664.7
3.72	373	60	NaN	1.9086	20.477	2.8715	-182.25	17.08	6.6257	3.0581	-857.33	1101.8	36.999	805.08	1181.7	57.054	38.154	1	0	1.6927	6.8763	-22.977	-11.504	0.739	-3.4232	23.226	14.331	2.4317	3.4531	0.24877	2.827	1664.7
3.73	374	60	NaN	1.9145	20.469	2.9442	-182.25	17.079	6.629	2.9656	-857.28	1101.9	36.998	805.09	1181.7	57.217	38.657	1	0	1.254	6.4277	-22.999	-11.526	0.74167	-3.4248	23.217	14.331	1.9957	3.003	0.21822	2.8053	1664.6
3.74	375	60	NaN	1.9326	20.47	3.0143	-182.26	17.064	6.657	2.8978	-857.22	1101.9	37.068	805.12	1181.6	52.192	40.333	1	0	0.81526	5.9792	-23.021	-11.548	0.75505	-3.4378	23.216	14.318	1.5703	2.5414	0.19483	2.7698	1664.6
3.75	376	60	NaN	1.9472	20.448	3.0367	-182.3	17.101	6.1513	2.9308	-857.23	1101.9	35.661	804.92	1181.5	57.818	37.167	1	0	0.37654	5.5306	-23.043	-11.57	0.81915	-3.4239	23.19	14.359	1.1957	2.1067	0.14783	2.7894	1664.4
3.76	377	60	NaN	1.9906	20.422	2.988	-182.28	17.066	6.4736	3.2406	-857.23	1101.9	36.545	805.05	1181.6	64.212	38.97	1	0	-0.062175	5.0821	-23.065	-11.592	0.84281	-3.4271	23.165	14.323	0.78064	1.655	0.10057	2.7313	1664.5
3.77	378	60	NaN	2.03	20.409	2.9596	-182.27	17.051	6.7135	3.4901	-857.21	1101.9	37.199	805.12	1181.6	62.741	39.239	1	0	-0.50089	4.6335	-23.086	-11.614	0.86829	-3.4299	23.153	14.306	0.3674	1.2036	0.066509	2.6927	1664.6
3.78	379	60	NaN	2.0464	20.415	3.0109	-182.28	17.062	6.6748	3.4833	-857.18	1101.9	37.076	805.08	1181.6	59.052	38.526	1	0	-0.93961	4.185	-23.108	-11.636	0.88866	-3.4346	23.159	14.318	-0.050948	0.75043	0.050724	2.683	1664.5
3.79	380	60	NaN	2.0347	20.439	3.1633	-182.29	17.05	6.6806	3.1689	-857.13	1102	37.074	805.1	1181.6	56.012	37.779	1	0	-1.3783	3.7365	-23.13	-11.657	0.86614	-3.4557	23.181	14.308	-0.51219	0.28076	0.051072	2.6503	1664.5
3.8	381	60	NaN	2.0434	20.465	3.1972	-182.29	17.061	6.6907	3.1609	-857.08	1102	37.083	805.05	1181.6	70.332	39.445	1	0	-1.817	3.2879	-23.152	-11.679	0.87426	-3.4638	23.208	14.318	-0.94279	-0.17586	0.055819	2.6391	1664.4
3.81	382	60	NaN	2.0492	20.49	3.2363	-182.31	17.039	6.7148	3.1171	-857.04	1102	37.14	805.07	1181.6	70.329	42.116	1	0	-2.2558	2.8394	-23.174	-11.701	0.87651	-3.4812	23.232	14.297	-1.3793	-0.64181	0.057915	2.596	1664.4
3.82	383	60	NaN	2.0529	20.489	3.2426	-182.32	17.021	6.7476	3.1738	-857.05	1102	37.219	805.08	1181.6	71.694	45.727	1	0	-2.6945	2.3908	-23.196	-11.723	0.87951	-3.4921	23.231	14.279	-1.815	-1.1013	0.034806	2.5559	1664.4
3.83	384	60	NaN	2.0573	20.47	3.2158	-182.36	16.978	6.746	3.3293	-857.09	1102	37.174	805.18	1181.6	71.462	44.382	1	0	-3.1332	1.9423	-23.218	-11.745	0.89089	-3.5239	23.214	14.234	-2.2423	-1.5816	-0.004264	2.4894	1664.5
3.84	385	60	NaN	2.066	20.463	3.1788	-182.46	16.864	6.6622	3.5045	-857.13	1102	36.856	805.48	1181.7	67.93	42.527	1	0	-3.5719	1.4937	-23.24	-11.767	0.9168	-3.6101	23.207	14.121	-2.6551	-2.1164	-0.032686	2.3535	1664.9
3.85	386	60	NaN	2.0851	20.497	3.1759	-182.48	16.842	6.5987	3.6071	-857.12	1102	36.69	805.48	1181.6	66.909	40.223	1	0	-4.0106	1.0452	-23.262	-11.789	0.94515	-3.6166	23.238	14.1	-3.0655	-2.5714	-0.023496	2.3112	1664.8
3.86	387	60	NaN	2.0747	20.519	3.2385	-182.5	16.836	6.6395	3.5062	-857.11	1102	36.827	805.48	1181.6	64.297	40.496	1	0	-4.4494	0.59664	-23.284	-11.811	0.92657	-3.6439	23.26	14.095	-3.5228	-3.0472	-0.023587	2.2845	1664.8
3.87	388	60	NaN	2.0656	20.533	3.2765	-182.5	16.834	6.6676	3.4576	-857.12	1102	36.925	805.48	1181.6	60.367	40.14	1	0	-4.851	0.18597	-23.263	-11.79	0.91239	-3.655	23.273	14.094	-3.9386	-3.469	0.010266	2.3032	1664.8
3.88	389	60	NaN	2.0708	20.544	3.2724	-182.5	16.836	6.6531	3.5313	-857.12	1102	36.905	805.48	1181.6	57.009	38.158	1	0	-5.2072	-0.17817	-23.191	-11.718	0.92089	-3.652	23.284	14.096	-4.2863	-3.8301	0.093292	2.3784	1664.8
3.89	390	60	NaN	2.0928	20.556	3.24	-182.51	16.847	6.6088	3.7063	-857.12	1102	36.813	805.48	1181.6	57.625	37.048	1	0	-5.5634	-0.54232	-23.118	-11.646	0.95201	-3.6487	23.296	14.107	-4.6114	-4.1911	0.17733	2.4617	1664.8
3.9	391	60	NaN	2.1051	20.548	3.2127	-182.5	16.85	6.6132	3.8356	-857.2	1102	36.847	805.48	1181.6	58.438	38.736	1	0	-5.2425	-0.21423	-23.05	-11.577	0.9677	-3.6397	23.287	14.111	-4.2748	-3.8539	0.23748	2.5343	1664.9
3.91	392	60	NaN	2.1099	20.549	3.1907	-182.51	16.861	6.6046	3.9234	-857.22	1102	36.846	805.46	1181.6	56.754	38.89	1	0	-2.5198	2.5694	-22.993	-11.52	0.97553	-3.6428	23.288	14.123	-1.5443	-1.0734	0.29467	2.6025	1664.9
3.92	393	60	NaN	2.1144	20.576	3.1866	-182.51	16.881	6.6051	3.9786	-857.21	1102	36.878	805.45	1181.6	53.904	38.64	1	0	-4.1077	0.94594	-22.922	-11.449	0.98083	-3.6387	23.315	14.143	-3.1269	-2.6928	0.39303	2.6941	1664.9
3.93	394	60	NaN	2.1147	20.621	3.2202	-182.46	16.935	6.6328	3.9522	-857.18	1102.1	37.037	805.33	1181.6	55.427	40.211	1	0	-8.4959	-3.5406	-22.841	-11.368	0.97464	-3.6036	23.358	14.198	-7.5213	-7.1442	0.51723	2.8299	1664.7
3.94	395	60	NaN	2.1083	20.665	3.2892	-182.4	17.012	6.667	3.8436	-857.16	1102.1	37.268	805.11	1181.5	55.267	38.628	1	0	-8.4824	-3.5268	-22.821	-11.348	0.95633	-3.5487	23.401	14.277	-7.5261	-7.0755	0.57992	2.9287	1664.5
3.95	396	60	NaN	2.1103	20.699	3.2898	-182.51	16.921	6.5235	3.9147	-857.16	1102.1	36.835	805.41	1181.6	55.282	37.603	1	0	-8.4437	-3.4872	-22.802	-11.329	0.97593	-3.6395	23.434	14.186	-7.4678	-7.1267	0.63262	2.8566	1664.8
3.96	397	60	NaN	2.1213	20.718	3.2481	-182.52	16.927	6.5089	4.0892	-857.18	1102.1	36.83	805.44	1181.6	57.016	39.457	1	0	-0.30643	4.8324	-22.768	-11.296	0.99317	-3.6468	23.456	14.19	0.68674	1.1855	0.68718	2.8942	1664.8
3.97	398	60	NaN	2.1366	20.744	3.2036	-182.46	16.989	6.5636	4.2675	-857.19	1102.1	37.091	805.25	1181.6	60.799	39.808	1	0	6.31	11.597	-22.718	-11.245	1.0055	-3.5922	23.481	14.251	7.3155	8.0048	0.76311	3.0062	1664.7
3.98	399	60	NaN	2.1493	20.776	3.177	-182.41	17.05	6.6124	4.3872	-857.17	1102.1	37.33	805.06	1181.6	62.956	40.693	1	0	9.881	15.248	-22.638	-11.165	1.014	-3.5418	23.514	14.312	10.895	11.706	0.87601	3.1472	1664.5
3.99	400	60	NaN	2.1541	20.82	3.1837	-182.42	17.056	6.5894	4.4062	-857.13	1102.1	37.296	805.06	1181.6	63.721	38.28	1	0	10.685	16.07	-22.627	-11.154	1.0205	-3.557	23.559	14.317	11.706	12.513	0.93136	3.1628	1664.4
4	401	60	NaN	2.1501	20.892	3.2372	-182.54	16.96	6.4615	4.3135	-857.07	1102.1	36.912	805.39	1181.6	63.947	39.917	1	0	10.513	15.895	-22.638	-11.165	1.0268	-3.6655	23.63	14.223	11.54	12.229	0.99197	3.0574	1664.7
4.01	402	60	NaN	2.1629	20.932	3.2672	-182.56	16.959	6.4147	4.2803	-857	1102.1	36.8	805.4	1181.6	64.478	41.343	1	0	10.038	15.409	-22.638	-11.165	1.0423	-3.6807	23.669	14.222	11.08	11.728	1.0316	3.0569	1664.6
4.02	403	60	NaN	2.1854	20.932	3.2724	-182.57	16.96	6.3961	4.3103	-857.01	1102.1	36.793	805.39	1181.6	64.148	42.281	1	0	9.5612	14.921	-22.639	-11.166	1.066	-3.69	23.671	14.221	10.627	11.231	1.0317	3.0552	1664.6
4.03	404	60	NaN	2.2196	20.912	3.2495	-182.58	16.955	6.383	4.4006	-857.06	1102	36.803	805.39	1181.6	63.331	41.286	1	0	9.0826	14.432	-22.641	-11.168	1.103	-3.6983	23.651	14.217	10.186	10.733	1.0098	3.0481	1664.7
4.04	405	60	NaN	2.262	20.888	3.2143	-182.59	16.95	6.3662	4.5047	-857.09	1102	36.786	805.4	1181.6	56.008	39.321	1	0	8.6932	14.034	-22.647	-11.174	1.1496	-3.7042	23.627	14.211	9.8428	10.329	0.97965	3.0368	1664.7
4.05	406	60	NaN	2.2963	20.864	3.2225	-182.6	16.941	6.3587	4.4891	-857.12	1102	36.779	805.4	1181.6	51.19	37.515	1	0	8.3944	13.728	-22.656	-11.183	1.1836	-3.7101	23.603	14.202	9.5781	10.018	0.94691	3.0183	1664.7
4.06	407	60	NaN	2.3096	20.859	3.2222	-182.6	16.934	6.3923	4.4845	-857.1	1102	36.873	805.38	1181.6	57.432	38.665	1	0	8.1616	13.49	-22.667	-11.194	1.1936	-3.7118	23.598	14.195	9.3551	9.7782	0.93095	3.0016	1664.7
4.07	408	60	NaN	2.3361	20.839	3.2758	-182.6	16.921	6.3802	4.327	-857.09	1102.1	36.838	805.38	1181.6	57.563	37.683	1	0	7.9851	13.31	-22.675	-11.202	1.2158	-3.717	23.577	14.183	9.2009	9.5926	0.90213	2.9814	1664.7
4.08	409	60	NaN	2.3732	20.807	3.3304	-182.6	16.897	6.3776	4.1543	-857.09	1102.1	36.833	805.39	1181.6	55.099	37.152	1	0	7.9367	13.26	-22.675	-11.203	1.2471	-3.7237	23.543	14.161	9.1837	9.5364	0.86779	2.9585	1664.7
4.09	410	60	NaN	2.417	20.761	3.3469	-182.6	16.865	6.405	4.0803	-857.12	1102.1	36.915	805.4	1181.6	53.508	40.104	1	0	7.7242	13.043	-22.682	-11.209	1.2855	-3.7287	23.496	14.13	9.0097	9.3142	0.8143	2.9212	1664.7
4.1	411	60	NaN	2.4655	20.691	3.3157	-182.6	16.834	6.4195	4.1558	-857.2	1102.1	36.951	805.4	1181.5	50.665	39.607	1	0	7.4247	12.737	-22.691	-11.218	1.3355	-3.728	23.426	14.099	8.7602	9.0087	0.73507	2.8809	1664.8
4.11	412	60	NaN	2.4976	20.653	3.2968	-182.6	16.821	6.4293	4.2087	-857.23	1102.1	36.952	805.33	1181.5	51.373	38.316	1	0	7.0613	12.365	-22.696	-11.223	1.3693	-3.7299	23.388	14.086	8.4306	8.6352	0.69203	2.8631	1664.8
4.12	413	60	NaN	2.5064	20.645	3.313	-182.61	16.805	6.4065	4.1575	-857.22	1102.1	36.879	805.32	1181.5	59.072	38.488	1	0	6.6721	11.967	-22.7	-11.228	1.3789	-3.7345	23.378	14.072	8.0511	8.2328	0.67802	2.8439	1664.8
4.13	414	60	NaN	2.5084	20.645	3.3447	-182.61	16.795	6.4309	4.0618	-857.2	1102.2	36.94	805.32	1181.5	60.939	40.275	1	0	5.4548	10.723	-22.7	-11.227	1.3754	-3.7414	23.378	14.062	6.8302	6.9812	0.67854	2.8352	1664.7
4.14	415	60	NaN	2.5102	20.643	3.379	-182.61	16.788	6.487	3.9655	-857.19	1102.2	37.074	805.29	1181.5	62.583	43.911	1	0	4.6517	9.9015	-22.7	-11.227	1.3693	-3.7471	23.375	14.056	6.021	6.1545	0.67551	2.8296	1664.7
4.15	416	60	NaN	2.5082	20.636	3.4113	-182.61	16.775	6.4604	3.8918	-857.2	1102.2	36.94	805.24	1181.5	62.403	41.199	1	0	4.4305	9.6754	-22.701	-11.228	1.3694	-3.7444	23.367	14.045	5.7999	5.931	0.66619	2.8168	1664.7
4.16	417	60	NaN	2.5161	20.62	3.3944	-182.59	16.736	6.5281	3.9706	-857.26	1102.2	37.073	805.27	1181.5	62.112	41.756	1	0	4.1957	9.4354	-22.707	-11.234	1.3754	-3.7315	23.35	14.007	5.5711	5.7039	0.64333	2.7728	1664.8
4.17	418	60	NaN	2.5162	20.622	3.3709	-182.61	16.736	6.5237	4.0538	-857.31	1102.2	37.037	805.2	1181.5	62.748	42.914	1	0	3.8173	9.0484	-22.713	-11.241	1.3796	-3.7439	23.353	14.005	5.1969	5.3045	0.63987	2.7643	1664.7
4.18	419	60	NaN	2.5095	20.645	3.364	-182.62	16.726	6.5143	4.0961	-857.33	1102.2	36.971	805.16	1181.5	64.39	41.574	1	0	2.8124	8.021	-22.718	-11.245	1.3766	-3.7479	23.377	13.994	4.189	4.2731	0.65839	2.7488	1664.7
4.19	420	60	NaN	2.5009	20.68	3.3719	-182.61	16.708	6.5145	4.1053	-857.32	1102.2	36.92	805.13	1181.5	65.235	44.061	1	0	2.2047	7.3998	-22.728	-11.255	1.37	-3.7375	23.412	13.976	3.5748	3.6622	0.68368	2.7206	1664.7
4.2	421	60	NaN	2.4981	20.712	3.3757	-182.6	16.713	6.5022	4.1254	-857.32	1102.2	36.87	805.05	1181.5	64.468	44.477	1	0	1.8945	7.0826	-22.741	-11.269	1.3697	-3.7291	23.444	13.981	3.2642	3.3535	0.70291	2.712	1664.6
4.21	422	60	NaN	2.4939	20.747	3.3953	-182.61	16.653	6.5392	4.0855	-857.32	1102.2	36.971	805.16	1181.5	65.801	42.02	1	0	1.7954	6.9812	-22.751	-11.278	1.3607	-3.7467	23.477	13.923	3.156	3.2346	0.72675	2.6449	1664.7
4.22	423	60	NaN	2.4965	20.784	3.3662	-182.62	16.632	6.5586	4.1973	-857.31	1102.2	37.02	805.16	1181.5	64.105	41.961	1	0	1.8645	7.052	-22.756	-11.284	1.3654	-3.7485	23.514	13.902	3.2299	3.3034	0.75729	2.6183	1664.7
4.23	424	60	NaN	2.5057	20.815	3.3268	-182.62	16.611	6.5527	4.344	-857.34	1102.2	37.01	805.14	1181.5	59.744	38.826	1	0	1.6927	6.8763	-22.762	-11.289	1.3801	-3.7425	23.544	13.882	3.0728	3.1338	0.78159	2.5923	1664.7
4.24	425	60	NaN	2.517	20.842	3.294	-182.62	16.584	6.5318	4.4689	-857.39	1102.2	36.968	805.15	1181.4	61.428	41.561	1	0	1.575	6.7559	-22.767	-11.294	1.3971	-3.7377	23.57	13.856	2.9721	3.0182	0.80294	2.5621	1664.7
4.25	426	60	NaN	2.5237	20.874	3.2761	-182.63	16.563	6.5137	4.5443	-857.4	1102.2	36.934	805.16	1181.4	60.725	42.196	1	0	1.5992	6.7807	-22.769	-11.296	1.4076	-3.7423	23.601	13.836	3.0068	3.0383	0.83201	2.5397	1664.8
4.26	427	60	NaN	2.5269	20.935	3.3104	-182.63	16.568	6.4796	4.5176	-857.44	1102.3	36.878	805.07	1181.4	61.778	42.567	1	0	1.648	6.8306	-22.772	-11.299	1.4118	-3.7475	23.66	13.844	3.0598	3.0831	0.88827	2.5449	1664.7
4.27	428	60	NaN	2.5351	20.969	3.3074	-182.66	16.603	6.0817	4.5774	-857.46	1102.3	35.792	804.89	1181.4	61.315	42.52	1	0	1.7284	6.9128	-22.774	-11.301	1.4594	-3.7358	23.692	13.88	3.1878	3.177	0.91815	2.5788	1664.5
4.28	429	60	NaN	2.5409	20.996	3.2971	-182.68	16.618	5.8753	4.6429	-857.49	1102.3	35.237	804.78	1181.3	61.908	40.36	1	0	2.0137	7.2045	-22.772	-11.3	1.4865	-3.7321	23.717	13.897	3.5002	3.4723	0.94476	2.5975	1664.4
4.29	430	60	NaN	2.5468	21.019	3.2879	-182.67	16.589	5.9251	4.7039	-857.53	1102.3	35.388	804.83	1181.3	61.602	43.011	1	0	2.3101	7.5075	-22.771	-11.298	1.4894	-3.7319	23.738	13.869	3.7994	3.7755	0.96697	2.5717	1664.5
4.3	431	60	NaN	2.5569	21.034	3.2804	-182.66	16.521	6.0671	4.7701	-857.56	1102.3	35.784	805.03	1181.2	63.852	42.327	1	0	2.7326	7.9394	-22.765	-11.292	1.4882	-3.7245	23.751	13.804	4.2208	4.2149	0.98611	2.5117	1664.7
4.31	432	60	NaN	2.5592	21.046	3.2742	-182.68	16.581	5.8861	4.8124	-857.58	1102.3	35.322	804.83	1181.3	66.26	39.804	1	0	2.9781	8.1905	-22.761	-11.288	1.5078	-3.7357	23.765	13.862	4.4859	4.4547	1.0043	2.5737	1664.6
4.32	433	60	NaN	2.5632	21.078	3.2735	-182.69	16.568	5.8494	4.8799	-857.61	1102.3	35.249	804.79	1181.3	66.735	42.85	1	0	3.0227	8.2361	-22.76	-11.287	1.5167	-3.7391	23.797	13.849	4.5394	4.497	1.0373	2.5622	1664.6
4.33	434	60	NaN	2.5716	21.111	3.288	-182.68	16.557	5.8365	4.9049	-857.62	1102.4	35.226	804.76	1181.3	67.922	42.298	1	0	3.1913	8.4084	-22.751	-11.279	1.5267	-3.7286	23.83	13.838	4.718	4.6798	1.0783	2.5595	1664.5
4.34	435	60	NaN	2.5841	21.136	3.3197	-182.66	16.513	5.8819	4.8838	-857.64	1102.4	35.341	804.81	1181.3	67.301	42.834	1	0	3.3651	8.5861	-22.743	-11.27	1.5345	-3.7088	23.854	13.795	4.8996	4.8773	1.111	2.5246	1664.6
4.35	436	60	NaN	2.6022	21.149	3.3585	-182.63	16.418	5.983	4.8625	-857.71	1102.4	35.596	804.98	1181.2	67.54	41.843	1	0	3.4826	8.7063	-22.738	-11.265	1.5433	-3.6886	23.865	13.702	5.0259	5.0177	1.1264	2.4369	1664.8
4.36	437	60	NaN	2.6411	21.144	3.3533	-182.64	16.462	5.8008	5.0317	-857.82	1102.3	35.141	804.72	1181.3	68.531	42.596	1	0	3.7944	9.025	-22.74	-11.267	1.6035	-3.6814	23.864	13.741	5.3979	5.3436	1.124	2.4736	1664.7
4.37	438	60	NaN	2.6599	21.141	3.3784	-182.6	16.365	5.9171	5.0342	-857.88	1102.3	35.439	804.88	1181.3	68.192	38.729	1	0	4.2223	9.4625	-22.747	-11.274	1.6123	-3.652	23.86	13.647	5.8346	5.8106	1.1134	2.3733	1664.9
4.38	439	60	NaN	2.6702	21.151	3.3991	-182.59	16.304	5.9612	5.0479	-857.91	1102.3	35.561	804.97	1181.2	68.02	41.144	1	0	4.0507	9.2871	-22.755	-11.282	1.6189	-3.6393	23.869	13.586	5.6697	5.6478	1.1143	2.3042	1665
4.39	440	60	NaN	2.6886	21.173	3.4227	-182.59	16.266	5.9431	5.0924	-857.93	1102.3	35.529	804.96	1181.3	67.743	41.483	1	0	3.4855	8.7092	-22.764	-11.291	1.64	-3.6351	23.891	13.548	5.1255	5.0741	1.1276	2.2572	1665
4.4	441	60	NaN	2.7228	21.206	3.4504	-182.58	16.221	5.926	5.1734	-857.95	1102.3	35.498	804.93	1181.2	68.113	40.424	1	0	2.9202	8.1313	-22.773	-11.3	1.678	-3.6288	23.924	13.503	4.5982	4.5025	1.1514	2.2032	1665
4.41	442	60	NaN	2.7496	21.247	3.4415	-182.59	16.169	5.9282	5.3449	-857.97	1102.3	35.532	804.91	1181.2	68.537	42.025	1	0	2.3549	7.5534	-22.782	-11.309	1.7096	-3.6298	23.964	13.452	4.0646	3.9235	1.1819	2.1429	1665
4.42	443	60	NaN	2.7748	21.275	3.4506	-182.59	16.161	5.9182	5.409	-857.97	1102.3	35.511	804.83	1181.2	68.587	40.674	1	0	1.7897	6.9754	-22.791	-11.318	1.7377	-3.6301	23.991	13.445	3.5274	3.3454	1.1998	2.1265	1665
4.43	444	60	NaN	2.8003	21.326	3.4331	-182.6	16.162	5.8887	5.6036	-857.96	1102.3	35.437	804.74	1181.2	68.453	42.947	1	0	1.2244	6.3975	-22.8	-11.327	1.7724	-3.6271	24.042	13.446	2.9968	2.7704	1.2418	2.1182	1664.8
4.44	445	60	NaN	2.821	21.393	3.4325	-182.61	16.157	5.874	5.7643	-857.92	1102.3	35.405	804.66	1181.1	67.274	42.025	1	0	0.65914	5.8196	-22.809	-11.337	1.7996	-3.6275	24.108	13.442	2.4588	2.1921	1.2987	2.105	1664.7
4.45	446	60	NaN	2.8337	21.459	3.4739	-182.61	16.138	5.8938	5.7745	-857.87	1102.3	35.468	804.62	1181.1	66.461	40.991	1	0	0.093878	5.2416	-22.819	-11.346	1.8104	-3.6345	24.172	13.425	1.9043	1.6072	1.3536	2.0794	1664.6
4.46	447	60	NaN	2.8392	21.5	3.5234	-182.61	16.108	5.9268	5.7081	-857.83	1102.3	35.557	804.64	1181.1	65.964	42.321	1	0	-0.47139	4.6637	-22.828	-11.355	1.8106	-3.6434	24.212	13.395	1.3392	1.0203	1.3845	2.0405	1664.6
4.47	448	60	NaN	2.8529	21.542	3.5013	-182.6	16.111	5.8983	5.8802	-857.79	1102.3	35.46	804.59	1181.1	65.437	41.389	1	0	-1.0367	4.0858	-22.837	-11.364	1.8335	-3.6197	24.255	13.398	0.79688	0.46608	1.4178	2.034	1664.5
4.48	449	60	NaN	2.8706	21.591	3.4841	-182.6	16.112	5.9002	6.0474	-857.73	1102.3	35.466	804.56	1181.1	64.706	41.462	1	0	-1.6019	3.5079	-22.846	-11.373	1.8567	-3.6113	24.303	13.4	0.25477	-0.10345	1.4569	2.0264	1664.4
4.49	450	60	NaN	2.8807	21.636	3.4932	-182.59	16.119	5.8938	6.1171	-857.67	1102.3	35.456	804.51	1181.1	62.628	39.761	1	0	-2.1672	2.9299	-22.855	-11.382	1.8695	-3.6046	24.348	13.408	-0.29769	-0.67471	1.4927	2.0254	1664.3
4.5	451	60	NaN	2.8825	21.671	3.5165	-182.58	16.133	5.8701	6.1128	-857.61	1102.3	35.398	804.46	1181.1	57.565	40.434	1	0	-2.7325	2.352	-22.864	-11.392	1.8731	-3.5942	24.382	13.422	-0.8594	-1.2423	1.5172	2.0302	1664.2
4.51	452	60	NaN	2.8915	21.687	3.4974	-182.59	16.136	5.8764	6.216	-857.56	1102.3	35.427	804.44	1181	56.217	37.928	1	0	-3.2977	1.7741	-22.873	-11.401	1.8845	-3.5929	24.398	13.425	-1.4132	-1.8188	1.5247	2.0242	1664.1
4.52	453	60	NaN	2.8887	21.702	3.5495	-182.58	16.125	5.9267	6.0917	-857.44	1102.4	35.602	804.48	1181	59.199	37.92	1	0	-3.863	1.1961	-22.883	-11.41	1.8714	-3.595	24.411	13.416	-1.9916	-2.3989	1.5281	2.0065	1664
4.53	454	60	NaN	2.8811	21.667	3.5726	-182.57	16.147	5.8954	6.0219	-857.42	1102.4	35.52	804.42	1181.1	60.299	36.692	1	0	-4.4283	0.61821	-22.892	-11.419	1.8642	-3.5836	24.376	13.437	-2.5641	-2.9654	1.4843	2.0185	1664
4.54	455	60	NaN	2.8777	21.608	3.5597	-182.56	16.149	5.8654	6.0522	-857.42	1102.4	35.44	804.42	1181.1	60.096	38.487	1	0	-4.9935	0.040285	-22.901	-11.428	1.8646	-3.5747	24.318	13.44	-3.1289	-3.5344	1.4171	2.0115	1664
4.55	456	60	NaN	2.8789	21.528	3.5352	-182.56	16.131	5.8679	6.1091	-857.42	1102.4	35.457	804.47	1181.1	60.143	39.337	1	0	-5.5588	-0.53764	-22.91	-11.437	1.8673	-3.5725	24.238	13.421	-3.6915	-4.1102	1.3278	1.9836	1664
4.56	457	60	NaN	2.8763	21.402	3.5528	-182.55	16.14	5.8723	6.0046	-857.43	1102.4	35.474	804.43	1181.1	63.153	39.546	1	0	-6.1241	-1.1156	-22.919	-11.446	1.8604	-3.5676	24.111	13.431	-4.2637	-4.6832	1.1921	1.9848	1664
4.57	458	60	NaN	2.8812	21.3	3.5338	-182.54	16.134	5.9343	6.0681	-857.44	1102.4	35.652	804.45	1181.1	55.74	38.543	1	0	-6.6893	-1.6935	-22.928	-11.456	1.8614	-3.5631	24.01	13.424	-4.828	-5.2566	1.0812	1.9685	1664
4.58	459	60	NaN	2.879	21.174	3.5417	-182.54	16.133	5.9208	6.0183	-857.39	1102.4	35.601	804.46	1181.1	43.662	38.753	1	0	-7.2546	-2.2714	-22.938	-11.465	1.8591	-3.5585	23.884	13.423	-5.3955	-5.8299	0.94638	1.9585	1664
4.59	460	60	NaN	2.8684	21.068	3.5762	-182.53	16.132	5.9122	5.8898	-857.33	1102.4	35.567	804.45	1181.1	44.341	38.215	1	0	-7.8199	-2.8494	-22.947	-11.474	1.8453	-3.5535	23.778	13.423	-5.9746	-6.4029	0.83137	1.9488	1663.9
4.6	461	60	NaN	2.8534	20.985	3.6186	-182.52	16.132	5.9143	5.7471	-857.28	1102.4	35.573	804.43	1181.1	41.802	38.539	1	0	-8.3851	-3.4273	-22.956	-11.483	1.8251	-3.5469	23.694	13.423	-6.56	-6.9742	0.73793	1.9402	1663.8
4.61	462	60	NaN	2.8414	20.89	3.6392	-182.51	16.14	5.8793	5.6702	-857.24	1102.4	35.48	804.43	1181.1	38.965	36.276	1	0	-8.9504	-4.0052	-22.965	-11.492	1.8136	-3.5369	23.599	13.431	-7.1368	-7.5421	0.63398	1.9389	1663.8
4.62	463	60	NaN	2.8377	20.738	3.6693	-182.5	16.17	5.8768	5.5913	-857.22	1102.4	35.479	804.38	1181.1	43.99	36.676	1	0	-9.5157	-4.5831	-22.974	-11.501	1.8072	-3.5296	23.448	13.46	-7.7084	-8.1128	0.47388	1.9589	1663.7
4.63	464	60	NaN	2.8324	20.575	3.7008	-182.5	16.184	5.8954	5.5464	-857.26	1102.4	35.549	804.36	1181	29.8	37.317	1	0	-10.081	-5.1611	-22.983	-11.51	1.798	-3.5299	23.285	13.474	-8.283	-8.691	0.30187	1.9636	1663.8
4.64	465	60	NaN	2.8197	20.452	3.7347	-182.49	16.196	5.9036	5.4934	-857.27	1102.3	35.593	804.34	1181	52.519	38.147	1	0	-10.646	-5.739	-22.992	-11.52	1.7819	-3.5322	23.162	13.486	-8.8643	-9.2712	0.16966	1.9661	1663.7
4.65	466	60	NaN	2.8036	20.376	3.7674	-182.5	16.21	5.9031	5.4491	-857.24	1102.3	35.614	804.31	1181	59.43	39.248	1	0	-11.211	-6.3169	-23.002	-11.529	1.7636	-3.5358	23.087	13.499	-9.4479	-9.8527	0.084929	1.9706	1663.7
4.66	467	60	NaN	2.7972	20.326	3.8031	-182.5	16.223	5.9111	5.4226	-857.17	1102.3	35.664	804.28	1181	50.704	38.835	1	0	-11.777	-6.8949	-23.011	-11.538	1.7544	-3.5429	23.036	13.513	-10.022	-10.438	0.025426	1.9751	1663.6
4.67	468	60	NaN	2.8534	20.234	3.9736	-182.5	16.214	5.9009	4.9588	-857.17	1102.4	35.676	804.26	1181	47.852	38.75	1	0	-12.342	-7.4728	-23.02	-11.547	1.7942	-3.5635	22.941	13.507	-10.548	-11.036	-0.079064	1.9602	1663.6
4.68	469	60	NaN	2.8605	20.188	4.0181	-182.5	16.206	5.8926	4.9169	-857.13	1102.4	35.686	804.22	1181	61.327	38.357	1	0	-12.907	-8.0507	-23.029	-11.556	1.7994	-3.5591	22.894	13.5	-11.108	-11.61	-0.13469	1.9435	1663.5
4.69	470	60	NaN	2.8537	20.147	4.0199	-182.48	16.182	5.8826	5.0028	-857.08	1102.4	35.685	804.2	1181	71.83	42	1	0	-13.473	-8.6286	-23.038	-11.565	1.7956	-3.541	22.854	13.475	-11.677	-12.17	-0.18429	1.9095	1663.4
4.7	471	60	NaN	2.8515	20.113	4.0072	-182.47	16.148	5.8745	5.12	-857.03	1102.4	35.693	804.19	1180.9	72.149	43.394	1	0	-14.038	-9.2066	-23.047	-11.574	1.7972	-3.5214	22.821	13.44	-12.241	-12.728	-0.22616	1.8655	1663.4
4.71	472	60	NaN	2.8614	20.101	3.9938	-182.46	16.117	5.871	5.2258	-856.99	1102.3	35.724	804.18	1180.9	71.463	43.519	1	0	-14.603	-9.7845	-23.056	-11.584	1.8096	-3.5102	22.81	13.408	-12.793	-13.295	-0.24664	1.8243	1663.3
4.72	473	60	NaN	2.8541	20.094	4.0263	-182.45	16.071	5.8494	5.1604	-856.95	1102.3	35.695	804.21	1180.9	71.179	44.068	1	0	-15.168	-10.362	-23.066	-11.593	1.801	-3.499	22.803	13.362	-13.367	-13.861	-0.26268	1.7693	1663.3
4.73	474	60	NaN	2.8514	20.124	4.0489	-182.45	16.028	5.8317	5.1629	-856.86	1102.3	35.705	804.18	1180.9	71.406	43.678	1	0	-15.734	-10.94	-23.075	-11.602	1.798	-3.5017	22.833	13.319	-13.936	-14.442	-0.24175	1.7167	1663.2
4.74	475	60	NaN	2.8546	20.167	4.0613	-182.47	15.977	5.8635	5.1665	-856.77	1102.3	35.874	804.17	1180.9	69.661	42.554	1	0	-16.299	-11.518	-23.084	-11.611	1.7955	-3.5264	22.876	13.268	-14.503	-15.045	-0.20764	1.6573	1663.1
4.75	476	60	NaN	2.8589	20.219	4.056	-182.49	15.898	5.9162	5.1911	-856.69	1102.3	36.103	804.22	1180.9	64.224	42.618	1	0	-16.864	-12.096	-23.093	-11.62	1.7926	-3.5597	22.928	13.19	-15.071	-15.656	-0.16531	1.5696	1663.1
4.76	477	60	NaN	2.8588	20.276	4.0282	-182.52	15.789	5.9435	5.2676	-856.64	1102.3	36.239	804.27	1180.9	62.661	40.645	1	0	-17.429	-12.674	-23.102	-11.629	1.7906	-3.5856	22.985	13.08	-15.639	-16.26	-0.11709	1.4508	1663.1
4.77	478	60	NaN	2.8567	20.328	3.9906	-182.54	15.744	5.9119	5.38	-856.61	1102.3	36.198	804.18	1180.9	64.313	39.9	1	0	-17.995	-13.252	-23.111	-11.639	1.7936	-3.6034	23.038	13.033	-16.201	-16.855	-0.072979	1.3949	1662.9
4.78	479	60	NaN	2.8522	20.444	3.9713	-182.62	15.607	5.8533	5.4077	-856.54	1102.3	36.072	804.24	1180.9	65.493	40.961	1	0	-18.56	-13.83	-23.121	-11.648	1.7944	-3.6789	23.153	12.898	-16.766	-17.509	0.032806	1.2507	1662.9
4.79	480	60	NaN	2.8432	20.552	3.9617	-182.65	15.524	5.7667	5.3821	-856.49	1102.3	35.869	804.17	1180.9	63.777	40.985	1	0	-19.125	-14.408	-23.13	-11.657	1.7914	-3.7	23.261	12.815	-17.334	-18.108	0.13145	1.1579	1662.8
4.8	481	60	NaN	2.834	20.685	3.9322	-182.64	15.435	5.6209	5.4151	-856.42	1102.3	35.52	804.05	1181	50.561	40.246	1	0	-19.69	-14.986	-23.139	-11.666	1.7953	-3.6756	23.396	12.725	-17.895	-18.661	0.25684	1.0589	1662.6
4.81	482	60	NaN	2.8276	20.858	3.8637	-182.61	15.292	5.4528	5.5795	-856.32	1102.4	35.143	803.97	1181	41.003	37.622	1	0	-20.256	-15.564	-23.148	-11.675	1.8075	-3.6338	23.571	12.58	-18.448	-19.198	0.42261	0.9049	1662.4
4.82	483	60	NaN	2.8181	20.969	3.7798	-182.56	15.179	5.5276	5.7909	-856.31	1102.3	35.487	803.84	1181	40.792	37.477	1	0	-20.821	-16.142	-23.157	-11.684	1.7933	-3.5869	23.681	12.468	-19.028	-19.729	0.52396	0.78322	1662.3
4.83	484	60	NaN	2.7287	21.099	3.6955	-182.58	14.954	5.4859	6.0153	-856.26	1102.3	35.416	803.98	1180.9	38.11	37.723	1	0	-21.386	-16.72	-23.166	-11.693	1.7142	-3.5915	23.809	12.244	-19.672	-20.311	0.64273	0.55069	1662.4
4.84	485	60	NaN	2.702	21.256	3.5581	-182.56	14.745	5.6501	6.4018	-856.14	1102.3	35.992	803.93	1181	41.788	37.029	1	0	-21.952	-17.298	-23.175	-11.703	1.6808	-3.5848	23.969	12.031	-20.271	-20.882	0.79393	0.32881	1662.2
4.85	486	60	NaN	2.7061	21.382	3.4543	-182.53	14.549	5.7675	6.6754	-856.13	1102.2	36.472	803.77	1181	34.33	37.756	1	0	-22.517	-17.875	-23.185	-11.712	1.6777	-3.5606	24.099	11.832	-20.839	-21.436	0.91415	0.12044	1662
4.86	487	60	NaN	2.7055	21.445	3.4321	-182.5	14.363	5.6932	6.6866	-856.28	1102.2	36.402	803.62	1181	54.389	38.178	1	0	-23.082	-18.453	-23.194	-11.721	1.6799	-3.5241	24.161	11.648	-21.402	-21.978	0.96682	-0.073375	1662
4.87	488	60	NaN	2.7021	21.479	3.4228	-182.46	14.22	5.6577	6.6551	-856.4	1102.3	36.4	803.51	1180.9	62.102	39.866	1	0	-23.647	-19.031	-23.203	-11.73	1.6755	-3.4892	24.193	11.506	-21.972	-22.521	0.9899	-0.22379	1662
4.88	489	60	NaN	2.7105	21.502	3.4529	-182.43	14.083	5.6414	6.5318	-856.5	1102.3	36.461	803.36	1180.9	60.329	38.75	1	0	-24.213	-19.609	-23.212	-11.739	1.6776	-3.4638	24.215	11.371	-22.535	-23.073	1.0027	-0.36846	1662
4.89	490	60	NaN	2.7133	21.52	3.4526	-182.39	13.875	5.6072	6.4964	-856.63	1102.3	36.497	803.2	1180.9	58.147	38.31	1	0	-24.778	-20.187	-23.221	-11.748	1.6779	-3.4259	24.229	11.167	-23.1	-23.613	1.0077	-0.58159	1662
4.9	491	60	NaN	2.7133	21.517	3.4354	-182.37	13.694	5.5641	6.5001	-856.78	1102.4	36.508	803.01	1180.8	55.294	38.275	1	0	-25.343	-20.765	-23.23	-11.757	1.6775	-3.4078	24.222	10.988	-23.666	-24.173	0.99205	-0.76951	1661.9
4.91	492	60	NaN	2.7107	21.483	3.4311	-182.39	13.575	5.5468	6.4447	-856.95	1102.3	36.578	802.82	1180.8	54.758	38.309	1	0	-25.908	-21.343	-23.239	-11.767	1.6706	-3.4274	24.189	10.87	-24.238	-24.771	0.94924	-0.89692	1661.9
4.92	493	60	NaN	2.7003	21.425	3.4871	-182.41	13.447	5.6242	6.1783	-857.16	1102.3	36.926	802.74	1180.8	63.242	39.942	1	0	-26.474	-21.921	-23.249	-11.776	1.6391	-3.4753	24.131	10.741	-24.835	-25.396	0.88274	-1.0347	1662
4.93	494	60	NaN	2.7045	21.421	3.4784	-182.37	13.376	5.5578	6.1894	-857.23	1102.3	36.805	802.46	1180.7	59.486	40.895	1	0	-27.039	-22.499	-23.258	-11.785	1.6477	-3.4257	24.125	10.672	-25.391	-25.925	0.86704	-1.1125	1661.8
4.94	495	60	NaN	2.6862	21.384	3.4997	-182.36	13.23	5.6193	6.06	-857.39	1102.3	37.061	802.26	1180.7	54.79	39.465	1	0	-27.604	-23.077	-23.267	-11.794	1.6161	-3.4305	24.086	10.528	-25.988	-26.507	0.81891	-1.2659	1661.8
4.95	496	60	NaN	2.6703	21.351	3.4886	-182.35	13.085	5.6471	6.0326	-857.53	1102.3	37.2	802.03	1180.6	54.352	39.284	1	0	-27.881	-23.36	-23.25	-11.777	1.5943	-3.4232	24.053	10.383	-26.286	-26.783	0.80264	-1.3936	1661.7
4.96	497	60	NaN	2.6564	21.33	3.4615	-182.32	12.979	5.5817	6.066	-857.6	1102.3	37.035	801.73	1180.5	52.839	38.895	1	0	-27.489	-22.959	-23.172	-11.699	1.5872	-3.3846	24.03	10.279	-25.901	-26.343	0.85822	-1.4205	1661.5
4.97	498	60	NaN	2.6155	21.285	3.5229	-182.28	12.91	5.4912	5.7979	-857.71	1102.3	36.764	801.38	1180.5	54.086	36.894	1	0	-24.012	-19.404	-23.066	-11.593	1.5463	-3.3537	23.986	10.21	-22.466	-22.758	0.91995	-1.383	1661.2
4.98	499	60	NaN	2.6114	21.271	3.5209	-182.28	12.881	5.5017	5.8089	-857.75	1102.3	36.805	801.31	1180.5	52.988	37.785	1	0	-13.151	-8.2998	-22.891	-11.419	1.541	-3.355	23.971	10.181	-11.61	-11.655	1.0799	-1.2374	1661.2
4.99	500	60	NaN	2.5888	21.238	3.4992	-182.29	12.807	5.4917	5.8371	-857.78	1102.3	36.792	801.13	1180.5	47.544	36.327	1	0	-10.389	-5.476	-22.854	-11.381	1.5198	-3.3623	23.938	10.107	-8.8691	-8.8383	1.0843	-1.2738	1661
5	501	60	NaN	2.5644	21.199	3.4737	-182.3	12.716	5.5151	5.894	-857.81	1102.3	36.867	800.92	1180.5	39.886	39.612	1	0	-11.443	-6.5542	-22.879	-11.407	1.4946	-3.365	23.899	10.016	-9.9488	-9.9191	1.0192	-1.3903	1660.9
5.01	502	60	NaN	2.5422	21.166	3.4737	-182.29	12.636	5.5681	5.8973	-857.82	1102.3	37.018	800.74	1180.4	41.004	38.989	1	0	-12.72	-7.8592	-22.897	-11.424	1.4672	-3.3622	23.864	9.9372	-11.253	-11.221	0.96728	-1.487	1660.7
5.02	503	60	NaN	2.5165	21.146	3.5332	-182.28	12.59	5.6021	5.7092	-857.78	1102.3	37.114	800.61	1180.4	38.348	38.083	1	0	-14.004	-9.1718	-22.933	-11.46	1.4316	-3.3614	23.842	9.893	-12.572	-12.533	0.90907	-1.5674	1660.5
5.03	504	60	NaN	2.4878	21.095	3.5746	-182.27	12.514	5.6251	5.5969	-857.75	1102.3	37.17	800.5	1180.4	39.825	39.315	1	0	-15.297	-10.494	-22.992	-11.52	1.3971	-3.3631	23.79	9.8193	-13.9	-13.857	0.79741	-1.7004	1660.4
5.04	505	60	NaN	2.4813	21.051	3.5691	-182.26	12.464	5.6262	5.6441	-857.73	1102.3	37.162	800.41	1180.3	37.303	39.86	1	0	-16.647	-11.874	-23.018	-11.545	1.3923	-3.3525	23.745	9.7698	-15.255	-15.227	0.72712	-1.7756	1660.3
5.05	506	60	NaN	2.4805	21.018	3.563	-182.25	12.442	5.6106	5.6789	-857.71	1102.3	37.111	800.33	1180.3	44.372	38.916	1	0	-18.009	-13.266	-23.037	-11.564	1.3944	-3.3387	23.712	9.7472	-16.614	-16.605	0.67488	-1.8171	1660.2
5.06	507	60	NaN	2.4823	20.972	3.5676	-182.24	12.422	5.5774	5.6811	-857.68	1102.3	37.005	800.24	1180.3	55.799	37.911	1	0	-21.68	-17.02	-23.069	-11.597	1.3999	-3.3177	23.666	9.7277	-20.28	-20.337	0.59691	-1.8689	1660
5.07	508	60	NaN	2.489	20.886	3.5765	-182.21	12.372	5.5268	5.7003	-857.59	1102.3	36.83	800.06	1180.3	62.505	37.636	1	0	-25.153	-20.571	-23.103	-11.63	1.4132	-3.2822	23.579	9.6789	-23.74	-23.853	0.47605	-1.9516	1659.8
5.08	509	60	NaN	2.4833	20.845	3.612	-182.2	12.337	5.4951	5.5963	-857.54	1102.3	36.743	800.03	1180.2	64.114	40.389	1	0	-25.941	-21.377	-23.132	-11.659	1.4069	-3.2749	23.536	9.6455	-24.535	-24.652	0.40434	-2.0137	1659.7
5.09	510	60	NaN	2.4823	20.8	3.6388	-182.19	12.305	5.4903	5.5292	-857.44	1102.3	36.725	799.99	1180.2	64.84	40.313	1	0	-26.731	-22.184	-23.154	-11.681	1.4041	-3.2676	23.49	9.6152	-25.327	-25.451	0.3361	-2.0659	1659.5
5.1	511	60	NaN	2.4826	20.759	3.6595	-182.18	12.287	5.4853	5.4769	-857.36	1102.3	36.701	799.94	1180.2	64.267	38.077	1	0	-27.521	-22.991	-23.171	-11.698	1.4033	-3.2588	23.449	9.5973	-26.117	-26.25	0.27834	-2.1008	1659.4
5.11	512	60	NaN	2.4861	20.719	3.6751	-182.18	12.265	5.4917	5.4399	-857.28	1102.3	36.714	799.91	1180.2	63.914	38.423	1	0	-9.201	-4.2615	-22.851	-11.379	1.4049	-3.2575	23.409	9.575	-7.7961	-7.519	0.55804	-1.8035	1659.3
5.12	513	60	NaN	2.4949	20.671	3.6883	-182.18	12.227	5.5174	5.4166	-857.15	1102.3	36.79	799.93	1180.2	56.681	38.424	1	0	3.0022	8.2151	-22.639	-11.167	1.4103	-3.2684	23.362	9.5363	4.4125	4.9467	0.72237	-1.6302	1659.2
5.13	514	60	NaN	2.5002	20.618	3.7147	-182.16	12.275	5.4392	5.3335	-857.09	1102.3	36.546	799.76	1180.2	63.824	39.62	1	0	3.0189	8.2322	-22.642	-11.169	1.421	-3.2372	23.311	9.5825	4.4399	4.995	0.66901	-1.5863	1659
5.14	515	60	NaN	2.5062	20.559	3.7314	-182.15	12.289	5.3881	5.2859	-857.06	1102.3	36.397	799.68	1180.2	71.256	43.546	1	0	3.0189	8.2322	-22.644	-11.172	1.4304	-3.2246	23.253	9.5947	4.4493	5.0075	0.60864	-1.5768	1658.9
5.15	516	60	NaN	2.5246	20.488	3.7124	-182.15	12.282	5.3809	5.3557	-857.02	1102.3	36.382	799.66	1180.2	73.187	45.248	1	0	2.9878	8.2003	-22.648	-11.175	1.4517	-3.2235	23.183	9.5867	4.4395	4.9769	0.53564	-1.588	1658.8
5.16	517	60	NaN	2.5445	20.426	3.6934	-182.15	12.274	5.3841	5.4202	-856.96	1102.2	36.401	799.64	1180.2	73.404	48.614	1	0	2.9541	8.1659	-22.648	-11.176	1.4732	-3.2247	23.122	9.5786	4.4273	4.9412	0.47333	-1.597	1658.7
5.17	518	60	NaN	2.5561	20.391	3.7137	-182.15	12.281	5.3637	5.3475	-856.87	1102.2	36.35	799.59	1180.2	72.034	49.455	1	0	2.9245	8.1357	-22.648	-11.176	1.4839	-3.2221	23.086	9.5854	4.4084	4.9136	0.43763	-1.5902	1658.6
5.18	519	60	NaN	2.5844	20.354	3.748	-182.15	12.283	5.3496	5.2271	-856.65	1102.2	36.321	799.51	1180.2	71.129	50.636	1	0	2.9314	8.1427	-22.649	-11.176	1.5088	-3.2257	23.049	9.5881	4.4402	4.917	0.39942	-1.5882	1658.3
5.19	520	60	NaN	2.5924	20.336	3.7453	-182.15	12.272	5.3601	5.2222	-856.57	1102.2	36.373	799.54	1180.2	69.636	48.706	1	0	3.415	8.6372	-22.643	-11.17	1.5148	-3.2308	23.031	9.5778	4.9298	5.4064	0.38798	-1.5919	1658.2
5.2	521	60	NaN	2.598	20.321	3.7271	-182.15	12.277	5.3412	5.2584	-856.52	1102.2	36.335	799.54	1180.2	67.983	48.142	1	0	4.3648	9.6082	-22.629	-11.156	1.5229	-3.2287	23.015	9.5823	5.8877	6.3795	0.38612	-1.5736	1658.2
5.21	522	60	NaN	2.6037	20.305	3.7151	-182.16	12.28	5.3425	5.2793	-856.48	1102.2	36.348	799.54	1180.2	65.541	43.959	1	0	4.4227	9.6674	-22.627	-11.155	1.5289	-3.233	22.999	9.5859	5.9516	6.4344	0.37181	-1.5688	1658.1
5.22	523	60	NaN	2.6092	20.287	3.7135	-182.17	12.274	5.3881	5.275	-856.45	1102.2	36.489	799.57	1180.1	64.57	42.235	1	0	4.3559	9.5991	-22.628	-11.155	1.5294	-3.2525	22.981	9.58	5.8853	6.3466	0.35287	-1.5753	1658.1
5.23	524	60	NaN	2.6141	20.251	3.6707	-182.19	12.298	5.3606	5.3766	-856.38	1102.2	36.438	799.57	1180.1	63.184	43.636	1	0	4.2838	9.5254	-22.627	-11.154	1.5395	-3.2683	22.945	9.604	5.8233	6.2571	0.31798	-1.5503	1658.1
5.24	525	60	NaN	2.5997	20.204	3.6976	-182.23	12.303	5.4226	5.2674	-856.36	1102.2	36.635	799.67	1180.1	61.735	41.107	1	0	4.2273	9.4677	-22.626	-11.153	1.5146	-3.3102	22.896	9.6109	5.7419	6.1574	0.27091	-1.5418	1658.2
5.25	526	60	NaN	2.5893	20.178	3.7072	-182.24	12.348	5.4377	5.2351	-856.32	1102.2	36.691	799.66	1180.1	60.579	38.379	1	0	4.2169	9.4571	-22.623	-11.15	1.5011	-3.3309	22.87	9.6554	5.718	6.1262	0.24768	-1.4945	1658.1
5.26	527	60	NaN	2.5692	20.138	3.7216	-182.27	12.419	5.4404	5.1919	-856.28	1102.2	36.717	799.63	1180.1	63.869	38.969	1	0	4.289	9.5307	-22.621	-11.148	1.4786	-3.3564	22.831	9.7266	5.7676	6.1744	0.21021	-1.4212	1658
5.27	528	60	NaN	2.5363	20.069	3.7513	-182.3	12.492	5.4716	5.095	-856.25	1102.2	36.832	799.65	1180.1	58.03	38.805	1	0	4.4048	9.6491	-22.619	-11.146	1.4383	-3.3985	22.762	9.7985	5.8431	6.2507	0.14322	-1.3475	1658
5.28	529	60	NaN	2.5188	20.019	3.7524	-182.31	12.524	5.5421	5.1018	-856.26	1102.2	37.034	799.7	1180.1	60.739	40.049	1	0	4.474	9.7199	-22.618	-11.145	1.4141	-3.4172	22.713	9.8303	5.8881	6.3027	0.095555	-1.3147	1658.1
5.29	530	60	NaN	2.5024	19.972	3.7724	-182.31	12.582	5.4972	5.0548	-856.24	1102.2	36.921	799.68	1180.1	59.131	37.148	1	0	4.5467	9.7942	-22.617	-11.145	1.3999	-3.4091	22.668	9.886	5.9467	6.3851	0.050249	-1.2585	1658.1
5.3	531	60	NaN	2.4853	19.92	3.7793	-182.31	12.62	5.5131	5.0647	-856.24	1102.1	36.973	799.71	1180.2	55.255	37.947	1	0	4.6245	9.8738	-22.617	-11.145	1.3814	-3.4103	22.617	9.9231	6.0059	6.4635	-0.00024249	-1.2214	1658.1
5.31	532	60	NaN	2.4606	19.851	3.7976	-182.3	12.668	5.5215	5.0459	-856.23	1102.1	37.013	799.73	1180.2	57.012	39.163	1	0	4.6905	9.9412	-22.617	-11.144	1.3548	-3.4095	22.549	9.9695	6.0453	6.5318	-0.067596	-1.1747	1658.1
5.32	533	60	NaN	2.4321	19.771	3.8363	-182.29	12.733	5.4977	4.9599	-856.19	1102.2	36.971	799.74	1180.2	54.88	37.642	1	0	4.7389	9.9907	-22.616	-11.143	1.3247	-3.4023	22.47	10.034	6.0636	6.5884	-0.14649	-1.1095	1658.1
5.33	534	60	NaN	2.4208	19.711	3.8744	-182.29	12.788	5.5123	4.8624	-856.14	1102.2	37.029	799.75	1180.3	58.269	37.11	1	0	4.8935	10.149	-22.615	-11.142	1.3079	-3.4002	22.411	10.088	6.2014	6.7486	-0.20426	-1.0543	1658
5.34	535	60	NaN	2.4013	19.552	3.8691	-182.27	12.873	5.4716	4.951	-856.12	1102.1	36.94	799.77	1180.3	57.25	39.773	1	0	5.0547	10.314	-22.614	-11.141	1.2946	-3.3782	22.254	10.171	6.3493	6.9354	-0.35986	-0.97027	1658
5.35	536	60	NaN	2.3867	19.451	3.8649	-182.27	12.928	5.4864	5.0139	-856.1	1102.1	36.998	799.8	1180.3	58.59	41.362	1	0	5.1101	10.37	-22.615	-11.142	1.2802	-3.3767	22.154	10.224	6.3903	6.9935	-0.46074	-0.91784	1658.1
5.36	537	60	NaN	2.3845	19.365	3.8638	-182.27	12.975	5.4908	5.0709	-856.09	1102.1	37.017	799.82	1180.3	61.94	40.478	1	0	5.1827	10.444	-22.614	-11.141	1.2793	-3.3752	22.069	10.271	6.462	7.0693	-0.54479	-0.87038	1658.1
5.37	538	60	NaN	2.3945	19.266	3.8579	-182.27	13.034	5.4675	5.1705	-856.07	1102.1	36.946	799.83	1180.3	64.701	40.822	1	0	5.2688	10.533	-22.612	-11.139	1.2952	-3.3664	21.971	10.328	6.564	7.1661	-0.64138	-0.81083	1658.1
5.38	539	60	NaN	2.4082	19.143	3.8306	-182.27	13.11	5.4592	5.3836	-856.02	1102.1	36.9	799.82	1180.4	64.876	39.291	1	0	5.3444	10.61	-22.611	-11.138	1.3178	-3.3605	21.85	10.404	6.6622	7.2493	-0.76132	-0.73476	1658
5.39	540	60	NaN	2.4482	18.982	3.811	-182.27	13.202	5.4616	5.6509	-855.9	1102	36.864	799.92	1180.3	67.724	38.375	1	0	5.4194	10.686	-22.611	-11.138	1.3682	-3.3476	21.688	10.495	6.7876	7.3388	-0.92246	-0.64241	1658
5.4	541	60	NaN	2.4624	18.915	3.8131	-182.26	13.242	5.4627	5.7256	-855.89	1102	36.848	799.93	1180.3	68.216	38.833	1	0	5.3798	10.646	-22.608	-11.135	1.3856	-3.3364	21.621	10.536	6.7654	7.3095	-0.98616	-0.5989	1658
5.41	542	60	NaN	2.4785	18.865	3.8331	-182.26	13.277	5.4891	5.7502	-855.87	1102	36.917	799.95	1180.3	68.154	40.486	1	0	5.3683	10.634	-22.604	-11.131	1.4002	-3.3348	21.571	10.571	6.7685	7.2994	-1.033	-0.56066	1658
5.42	543	60	NaN	2.5054	18.811	3.854	-182.26	13.323	5.5212	5.8098	-855.8	1102	37.003	799.98	1180.3	68.177	42.498	1	0	5.4374	10.705	-22.6	-11.128	1.4261	-3.3373	21.517	10.617	6.8635	7.3675	-1.0833	-0.51037	1657.9
5.43	544	60	NaN	2.5358	18.781	3.8494	-182.26	13.374	5.5054	5.9372	-855.74	1102	36.944	799.95	1180.2	67.304	42.375	1	0	5.4679	10.736	-22.596	-11.123	1.4629	-3.3287	21.487	10.668	6.9308	7.4074	-1.1094	-0.45502	1657.8
5.44	545	60	NaN	2.5602	18.797	3.8186	-182.24	13.401	5.4834	6.0929	-855.64	1102	36.891	799.92	1180.2	66.694	40.597	1	0	5.4887	10.757	-22.592	-11.119	1.4944	-3.3092	21.502	10.695	6.9831	7.4481	-1.0892	-0.4239	1657.7
5.45	546	60	NaN	2.5747	18.814	3.8348	-182.25	13.399	5.508	6.1	-855.59	1102	36.979	799.97	1180.2	65.18	38.873	1	0	5.5852	10.856	-22.587	-11.115	1.5062	-3.3187	21.519	10.693	7.0914	7.5372	-1.0682	-0.42107	1657.7
5.46	547	60	NaN	2.5825	18.851	3.9075	-182.24	13.418	5.5104	5.9354	-855.52	1102	36.994	799.96	1180.2	62.203	39.447	1	0	5.6679	10.94	-22.584	-11.111	1.5077	-3.3172	21.555	10.714	7.1756	7.6233	-1.0291	-0.3971	1657.6
5.47	548	60	NaN	2.5875	18.906	3.9984	-182.23	13.45	5.509	5.7113	-855.46	1102	36.983	799.9	1180.1	61	41.183	1	0	5.7346	11.009	-22.581	-11.108	1.5053	-3.3092	21.608	10.747	7.2399	7.6995	-0.97286	-0.36136	1657.5
5.48	549	60	NaN	2.5949	18.965	4.0445	-182.23	13.457	5.5595	5.6102	-855.42	1102	37.11	799.92	1180.1	60.81	40.526	1	0	5.815	11.091	-22.577	-11.105	1.5047	-3.32	21.667	10.755	7.3198	7.7709	-0.91052	-0.34939	1657.5
5.49	550	60	NaN	2.6137	19.008	4.0355	-182.23	13.476	5.5538	5.6778	-855.41	1102	37.094	799.93	1180.1	60.637	41.142	1	0	5.9119	11.19	-22.572	-11.099	1.5264	-3.3123	21.709	10.775	7.4383	7.8776	-0.86328	-0.32418	1657.5
5.5	551	60	NaN	2.6177	19.041	4.0125	-182.23	13.522	5.5417	5.746	-855.44	1102	37.05	799.87	1180.1	60.702	41.135	1	0	5.9388	11.217	-22.562	-11.089	1.5343	-3.3145	21.743	10.821	7.4731	7.903	-0.81924	-0.26823	1657.4
5.51	552	60	NaN	2.6204	19.081	4.0255	-182.24	13.568	5.5259	5.7032	-855.47	1102	37.002	799.83	1180.1	60.413	42.033	1	0	5.9521	11.231	-22.553	-11.08	1.5371	-3.3231	21.782	10.867	7.4892	7.908	-0.77138	-0.2129	1657.4
5.52	553	60	NaN	2.6204	19.141	4.0518	-182.25	13.619	5.5188	5.6218	-855.5	1102.1	36.984	799.81	1180.1	60.703	42.114	1	0	5.9636	11.243	-22.553	-11.08	1.535	-3.3396	21.84	10.92	7.4986	7.9032	-0.71244	-0.15993	1657.4
5.53	554	60	NaN	2.6119	19.23	4.0506	-182.28	13.686	5.5325	5.6155	-855.53	1102.1	37.019	799.76	1180.1	60.287	41.337	1	0	5.9751	11.255	-22.552	-11.079	1.525	-3.3642	21.927	10.989	7.5001	7.8904	-0.62466	-0.090529	1657.4
5.54	555	60	NaN	2.5946	19.324	4.0755	-182.29	13.734	5.5437	5.5322	-855.57	1102.1	37.033	799.76	1180.1	60.616	41.42	1	0	5.9866	11.266	-22.552	-11.079	1.5044	-3.3775	22.021	11.037	7.4909	7.8888	-0.53028	-0.041836	1657.5
5.55	556	60	NaN	2.5812	19.386	4.1072	-182.3	13.776	5.5564	5.4162	-855.6	1102.2	37.072	799.74	1180.2	60.467	40.117	1	0	5.998	11.278	-22.551	-11.078	1.4856	-3.3924	22.082	11.079	7.4836	7.8856	-0.46887	0.00095974	1657.5
5.56	557	60	NaN	2.5771	19.438	4.1201	-182.3	13.803	5.5591	5.369	-855.64	1102.2	37.087	799.74	1180.2	61.184	41.82	1	0	6.0095	11.29	-22.551	-11.078	1.4794	-3.3988	22.134	11.107	7.4889	7.891	-0.41697	0.029294	1657.5
5.57	558	60	NaN	2.5804	19.488	4.1142	-182.31	13.833	5.5527	5.3861	-855.7	1102.2	37.083	799.75	1180.2	61.121	39.853	1	0	6.021	11.302	-22.55	-11.078	1.4835	-3.4026	22.184	11.137	7.5045	7.8989	-0.36633	0.05899	1657.6
5.58	559	60	NaN	2.587	19.537	4.0998	-182.31	13.88	5.5378	5.4254	-855.78	1102.2	37.067	799.73	1180.2	62.455	40.74	1	0	6.0325	11.313	-22.55	-11.077	1.492	-3.4092	22.234	11.183	7.5245	7.9041	-0.31645	0.10599	1657.7
5.59	560	60	NaN	2.5931	19.565	4.0979	-182.3	13.928	5.4936	5.4196	-855.82	1102.2	36.972	799.66	1180.2	64.361	42.686	1	0	6.044	11.325	-22.55	-11.077	1.5012	-3.3955	22.263	11.23	7.5452	7.9294	-0.28631	0.15345	1657.6
5.6	561	60	NaN	2.5933	19.59	4.0701	-182.31	13.951	5.483	5.488	-855.87	1102.2	36.976	799.65	1180.2	60.239	39.434	1	0	6.0554	11.337	-22.549	-11.076	1.5037	-3.3958	22.289	11.252	7.5592	7.9409	-0.26046	0.1761	1657.7
5.61	562	60	NaN	2.6037	19.604	4.0704	-182.3	13.993	5.4475	5.4843	-855.94	1102.2	36.925	799.6	1180.3	60.278	40.283	1	0	6.0669	11.348	-22.549	-11.076	1.5157	-3.386	22.303	11.295	7.5827	7.9624	-0.24588	0.21886	1657.7
5.62	563	60	NaN	2.6194	19.605	4.0861	-182.29	14.023	5.4503	5.4397	-856.01	1102.2	36.979	799.57	1180.3	56.292	41.165	1	0	6.0784	11.36	-22.548	-11.075	1.528	-3.3781	22.304	11.324	7.6064	7.9821	-0.24457	0.24863	1657.7
5.63	564	60	NaN	2.6366	19.591	4.0954	-182.28	14.016	5.5192	5.4157	-856.05	1102.2	37.211	799.6	1180.2	49.883	38.216	1	0	6.0899	11.372	-22.548	-11.075	1.5364	-3.3801	22.29	11.318	7.6263	7.9918	-0.25791	0.24258	1657.8
5.64	565	60	NaN	2.6696	19.557	4.0916	-182.27	14.032	5.4921	5.4616	-856.12	1102.2	37.214	799.55	1180.3	45.337	38.16	1	0	6.1014	11.384	-22.547	-11.075	1.571	-3.3656	22.256	11.333	7.6723	8.0181	-0.29114	0.25851	1657.8
5.65	566	60	NaN	2.7013	19.507	4.1048	-182.26	14.019	5.5026	5.4642	-856.17	1102.2	37.317	799.5	1180.3	46.025	38.033	1	0	6.1128	11.395	-22.547	-11.074	1.5991	-3.3575	22.207	11.319	7.712	8.038	-0.34023	0.24538	1657.8
5.66	567	60	NaN	2.7317	19.463	4.1366	-182.24	14.019	5.4557	5.4144	-856.17	1102.1	37.235	799.39	1180.3	37.097	37.773	1	0	6.1243	11.407	-22.546	-11.074	1.6306	-3.3386	22.164	11.318	7.7549	8.0686	-0.38272	0.24413	1657.7
5.67	568	60	NaN	2.7533	19.419	4.1765	-182.22	14.007	5.3889	5.3423	-856.17	1102.1	37.092	799.3	1180.3	60.004	36.903	1	0	6.1358	11.419	-22.546	-11.073	1.6545	-3.3177	22.121	11.305	7.7903	8.1012	-0.42521	0.23149	1657.6
5.68	569	60	NaN	2.7698	19.369	4.2035	-182.2	13.956	5.3527	5.314	-856.18	1102.1	37.042	799.3	1180.3	65.647	39.574	1	0	6.1473	11.431	-22.546	-11.073	1.6719	-3.301	22.072	11.253	7.8192	8.1297	-0.47408	0.18065	1657.6
5.69	570	60	NaN	2.8142	19.315	4.175	-182.18	13.847	5.3912	5.4706	-856.1	1102.1	37.204	799.33	1180.3	65.445	42.186	1	0	6.1588	11.442	-22.545	-11.072	1.7161	-3.281	22.018	11.144	7.8749	8.1614	-0.52745	0.07163	1657.6
5.7	571	60	NaN	2.8351	19.25	4.1979	-182.18	13.782	5.367	5.445	-856.08	1102.1	37.165	799.33	1180.3	65.691	43.536	1	0	6.1703	11.454	-22.545	-11.072	1.7374	-3.2733	21.954	11.078	7.9076	8.1808	-0.59031	0.0059885	1657.6
5.71	572	60	NaN	2.8475	19.184	4.1909	-182.18	13.712	5.3876	5.5224	-856.07	1102	37.27	799.35	1180.3	67.989	42.918	1	0	6.1817	11.466	-22.544	-11.071	1.7488	-3.2802	21.889	11.007	7.9305	8.1857	-0.65539	-0.064458	1657.6
5.72	573	60	NaN	2.8717	19.094	4.1639	-182.19	13.638	5.4031	5.7027	-856.02	1102	37.367	799.31	1180.2	69.525	45.097	1	0	6.1932	11.478	-22.544	-11.071	1.7759	-3.2824	21.8	10.932	7.9691	8.1952	-0.74388	-0.13949	1657.5
5.73	574	60	NaN	2.9043	18.987	4.1489	-182.19	13.575	5.3889	5.8729	-855.92	1101.9	37.372	799.19	1180.2	70.006	45.344	1	0	6.2047	11.489	-22.543	-11.071	1.814	-3.2755	21.696	10.866	8.0187	8.2138	-0.84751	-0.20413	1657.3
5.74	575	60	NaN	2.9024	18.926	4.2027	-182.19	13.555	5.3801	5.7708	-855.88	1101.9	37.368	799.11	1180.3	70.846	44.232	1	0	6.2162	11.501	-22.543	-11.07	1.8086	-3.2815	21.635	10.845	8.0248	8.2196	-0.90771	-0.22469	1657.1
5.75	576	60	NaN	2.9087	18.892	4.1523	-182.18	13.534	5.3482	5.9556	-855.86	1101.9	37.269	799.08	1180.3	70.92	44.976	1	0	6.2277	11.513	-22.543	-11.07	1.8247	-3.2611	21.603	10.823	8.0524	8.2517	-0.93904	-0.24671	1657.1
5.76	577	60	NaN	2.9175	18.819	4.1203	-182.18	13.502	5.3282	6.1377	-855.75	1101.9	37.226	798.97	1180.3	70.46	45.917	1	0	6.2391	11.525	-22.542	-11.069	1.8411	-3.2602	21.531	10.79	8.0803	8.2644	-1.0114	-0.27933	1656.9
5.77	578	60	NaN	2.9158	18.759	4.1064	-182.19	13.485	5.3162	6.2595	-855.64	1101.9	37.199	798.85	1180.3	69.971	45.414	1	0	6.2506	11.536	-22.542	-11.069	1.8445	-3.2648	21.471	10.773	8.0951	8.2715	-1.0705	-0.29573	1656.6
5.78	579	60	NaN	2.9048	18.732	4.1026	-182.2	13.485	5.3156	6.3239	-855.56	1101.9	37.184	798.76	1180.3	69.266	45.121	1	0	6.2621	11.548	-22.541	-11.068	1.8361	-3.2693	21.446	10.771	8.0982	8.2787	-1.0957	-0.2973	1656.5
5.79	580	60	NaN	2.901	18.717	4.0974	-182.21	13.463	5.3393	6.3935	-855.47	1101.9	37.233	798.74	1180.3	67.577	42.891	1	0	6.2736	11.56	-22.541	-11.068	1.8329	-3.2802	21.431	10.749	8.1065	8.2795	-1.11	-0.31857	1656.3
5.8	581	60	NaN	2.8862	18.731	4.1096	-182.22	13.445	5.3323	6.3984	-855.32	1101.9	37.19	798.65	1180.3	59.916	51.906	1	0	6.2851	11.572	-22.54	-11.068	1.8196	-3.2823	21.444	10.732	8.1047	8.2892	-1.0963	-0.33545	1656.1
5.81	582	60	NaN	2.8789	18.769	4.1111	-182.22	13.409	5.3268	6.4524	-855.14	1101.9	37.141	798.6	1180.3	53.114	53.263	1	0	6.2966	11.583	-22.54	-11.067	1.8158	-3.2856	21.482	10.696	8.1123	8.2976	-1.058	-0.37104	1655.9
5.82	583	60	NaN	2.8723	18.796	4.1298	-182.22	13.385	5.3174	6.4363	-855.05	1101.9	37.088	798.56	1180.3	51.077	57.582	1	0	6.308	11.595	-22.539	-11.067	1.8104	-3.2864	21.51	10.671	8.1184	8.3086	-1.0295	-0.39541	1655.8
5.83	584	60	NaN	2.8712	18.829	4.1551	-182.22	13.357	5.3133	6.395	-854.98	1101.9	37.056	798.55	1180.3	45.09	55.292	1	0	6.3195	11.607	-22.539	-11.066	1.8089	-3.2854	21.543	10.643	8.1284	8.3214	-0.99583	-0.42357	1655.7
5.84	585	60	NaN	2.8883	18.919	4.151	-182.23	13.275	5.3337	6.4866	-854.78	1101.9	37.092	798.58	1180.2	42.216	60.996	1	0	6.331	11.618	-22.539	-11.066	1.8278	-3.2876	21.633	10.561	8.1588	8.3309	-0.90577	-0.50442	1655.5
5.85	586	60	NaN	2.8769	18.991	4.2527	-182.24	13.181	5.35	6.2286	-854.64	1101.9	37.125	798.65	1180.2	45.435	64.515	1	1	6.3425	11.63	-22.538	-11.065	1.8063	-3.3121	21.705	10.468	8.1488	8.3181	-0.83361	-0.59752	1655.4
5.86	587	60	NaN	2.8866	19.031	4.2879	-182.25	13.131	5.3535	6.1548	-854.56	1101.9	37.13	798.66	1180.2	44.852	62.06	1	1	6.354	11.642	-22.538	-11.065	1.8132	-3.3275	21.744	10.417	8.1671	8.3144	-0.7933	-0.64778	1655.4
5.87	588	60	NaN	2.9053	19.072	4.2832	-182.26	13.079	5.3511	6.2055	-854.49	1101.8	37.139	798.66	1180.2	41.884	60.722	1	0	6.3654	11.654	-22.537	-11.064	1.8333	-3.3363	21.787	10.365	8.1988	8.3173	-0.75045	-0.6997	1655.3
5.88	589	60	NaN	2.9239	19.117	4.2608	-182.27	13.021	5.3482	6.3053	-854.42	1101.8	37.161	798.68	1180.2	41.434	57.43	1	0	6.3769	11.665	-22.537	-11.064	1.8545	-3.3442	21.832	10.306	8.2315	8.3213	-0.70533	-0.75774	1655.2
5.89	590	60	NaN	2.9395	19.144	4.251	-182.29	12.973	5.3455	6.3354	-854.38	1101.8	37.184	798.7	1180.2	39.294	57.56	1	0	6.3884	11.677	-22.536	-11.064	1.8704	-3.3589	21.858	10.259	8.2588	8.3183	-0.67807	-0.80486	1655.2
5.9	591	60	NaN	3.016	19.141	4.4151	-182.3	12.925	5.2902	5.764	-854.48	1101.9	37.082	798.71	1180.2	45.306	58.06	1	0	6.3999	11.689	-22.536	-11.063	1.9307	-3.39	21.852	10.214	8.3306	8.2989	-0.68431	-0.84889	1655.3
5.91	592	60	NaN	3.0415	19.173	4.4233	-182.32	12.893	5.2571	5.7328	-854.46	1101.9	37.026	798.71	1180.2	51.618	60.304	1	0	6.4114	11.701	-22.536	-11.063	1.9571	-3.4021	21.884	10.182	8.3685	8.2985	-0.65192	-0.88053	1655.3
5.92	593	60	NaN	3.0521	19.214	4.4271	-182.33	12.833	5.2373	5.7052	-854.41	1101.9	37.018	798.73	1180.2	59.408	60.183	1	0	6.4228	11.712	-22.535	-11.062	1.967	-3.4143	21.924	10.124	8.3898	8.2981	-0.61081	-0.93873	1655.3
5.93	594	60	NaN	3.0604	19.243	4.4418	-182.33	12.768	5.212	5.6348	-854.38	1101.9	36.994	798.76	1180.2	60.083	60.752	1	0	6.4343	11.724	-22.535	-11.062	1.9737	-3.4209	21.952	10.058	8.408	8.3032	-0.58242	-1.0036	1655.3
5.94	595	60	NaN	3.0697	19.244	4.4331	-182.33	12.73	5.1686	5.651	-854.42	1101.9	36.896	798.74	1180.2	57.879	60.67	1	0	6.4458	11.736	-22.534	-11.061	1.987	-3.4115	21.954	10.019	8.4328	8.3244	-0.58007	-1.0423	1655.3
5.95	596	60	NaN	3.0835	19.242	4.4079	-182.33	12.66	5.1775	5.7003	-854.44	1101.9	36.944	798.8	1180.1	58.805	60.731	1	0	6.4573	11.748	-22.534	-11.061	2.0008	-3.4152	21.952	9.9503	8.4581	8.3324	-0.58214	-1.1107	1655.4
5.96	597	60	NaN	3.1045	19.221	4.3959	-182.34	12.563	5.2076	5.7107	-854.5	1101.9	37.03	798.87	1180.1	62.61	60.857	1	0	6.4688	11.759	-22.533	-11.061	2.0193	-3.423	21.931	9.8539	8.4881	8.3363	-0.60242	-1.2066	1655.5
5.97	598	60	NaN	3.117	19.196	4.3831	-182.34	12.493	5.2116	5.7332	-854.55	1101.8	37.026	798.88	1180.1	64.132	61.592	1	0	6.4803	11.771	-22.533	-11.06	2.0327	-3.4217	21.905	9.7833	8.513	8.3493	-0.62749	-1.2768	1655.6
5.98	599	60	NaN	3.1231	19.166	4.382	-182.34	12.441	5.2014	5.7239	-854.6	1101.8	36.985	798.85	1180.1	64.427	59.741	1	0	6.4917	11.783	-22.532	-11.06	2.04	-3.4262	21.876	9.7304	8.5317	8.3566	-0.65648	-1.3292	1655.6
5.99	600	60	NaN	3.1299	19.129	4.3996	-182.37	12.378	5.2049	5.6547	-854.65	1101.8	37	798.84	1180.1	62.872	57.996	1	0	6.5032	11.795	-22.532	-11.059	2.0438	-3.4548	21.84	9.6675	8.547	8.3397	-0.69233	-1.3917	1655.6
6	601	60	NaN	3.1402	19.08	4.3805	-182.42	12.269	5.2422	5.704	-854.7	1101.8	37.12	798.9	1180.1	58.538	55.831	1	0	6.5147	11.806	-22.532	-11.059	2.0518	-3.5065	21.79	9.5586	8.5665	8.2998	-0.74125	-1.5001	1655.8
6.01	602	60	NaN	3.1372	19.036	4.3787	-182.43	12.221	5.2184	5.7064	-854.75	1101.8	37.036	798.88	1180.1	52.494	49.085	1	0	6.5262	11.818	-22.531	-11.058	2.0518	-3.5108	21.747	9.5104	8.5779	8.3073	-0.78431	-1.5479	1655.8
6.02	603	60	NaN	3.0919	18.991	4.281	-182.45	12.195	5.1844	6.0449	-854.74	1101.6	36.952	798.79	1180.1	51.581	46.72	1	0	6.5377	11.83	-22.531	-11.058	2.021	-3.5204	21.706	9.4807	8.5587	8.3094	-0.8248	-1.5772	1655.7
6.03	604	60	NaN	3.0487	18.948	4.1782	-182.49	12.181	5.1768	6.3958	-854.7	1101.5	36.968	798.7	1180.1	53.96	42.582	1	0	6.5491	11.841	-22.53	-11.057	1.9894	-3.5453	21.666	9.4626	8.5385	8.2962	-0.86404	-1.5948	1655.5
6.04	605	60	NaN	3.0415	18.9	4.1586	-182.51	12.173	5.2085	6.4541	-854.69	1101.5	37.098	798.65	1180.1	58.191	40.725	1	0	6.5606	11.853	-22.53	-11.057	1.9797	-3.5758	21.619	9.454	8.5403	8.2774	-0.91111	-1.603	1655.5
6.05	606	60	NaN	3.0205	18.807	4.1673	-182.5	12.167	5.2235	6.4417	-854.69	1101.5	37.148	798.58	1180	65.532	42.313	1	0	6.5721	11.865	-22.529	-11.057	1.9565	-3.5652	21.526	9.4481	8.5286	8.2997	-1.0037	-1.6085	1655.4
6.06	607	60	NaN	2.9775	18.683	4.2101	-182.51	12.162	5.2476	6.31	-854.72	1101.5	37.259	798.55	1180	68.311	46.081	1	0	6.5836	11.877	-22.529	-11.056	1.905	-3.5842	21.403	9.4417	8.4886	8.2925	-1.1257	-1.6145	1655.4
6.07	608	60	NaN	2.95	18.581	4.2059	-182.52	12.159	5.2605	6.3209	-854.72	1101.4	37.328	798.5	1180	67.538	43.957	1	0	6.5951	11.888	-22.529	-11.056	1.8756	-3.5906	21.302	9.437	8.4706	8.2978	-1.2263	-1.6188	1655.4
6.08	609	60	NaN	2.9308	18.492	4.1823	-182.51	12.154	5.225	6.395	-854.7	1101.3	37.249	798.46	1180	66.898	43.468	1	0	6.6066	11.9	-22.528	-11.055	1.8616	-3.5824	21.216	9.4302	8.4681	8.3178	-1.3125	-1.6251	1655.3
6.09	610	60	NaN	2.9107	18.408	4.1622	-182.51	12.142	5.158	6.461	-854.67	1101.3	37.082	798.44	1180	65.82	43.729	1	0	6.618	11.912	-22.528	-11.055	1.8495	-3.5679	21.135	9.416	8.4676	8.3441	-1.3932	-1.6389	1655.3
6.1	611	60	NaN	2.8904	18.337	4.1232	-182.5	12.114	5.2082	6.5741	-854.61	1101.2	37.265	798.46	1180	60.59	42.403	1	0	6.6295	11.924	-22.527	-11.054	1.8267	-3.5672	21.065	9.3858	8.4562	8.3565	-1.4621	-1.6686	1655.2
6.11	612	60	NaN	2.8729	18.28	4.0977	-182.47	12.115	5.2095	6.6445	-854.5	1101.2	37.275	798.38	1180	61.56	39.223	1	0	6.6461	11.941	-22.521	-11.048	1.8113	-3.5279	21.01	9.3854	8.4574	8.4127	-1.5113	-1.6625	1655
6.12	613	60	NaN	2.8389	18.216	4.103	-182.44	12.079	5.2021	6.5937	-854.33	1101.2	37.273	798.35	1180	62.687	40.82	1	0	6.6632	11.958	-22.514	-11.041	1.7755	-3.5047	20.947	9.3485	8.4387	8.4534	-1.5671	-1.6923	1654.8
6.13	614	60	NaN	2.8088	18.149	4.0975	-182.42	12.052	5.1676	6.5784	-854.12	1101.2	37.207	798.29	1180	63.25	43.213	1	0	6.6803	11.976	-22.507	-11.034	1.7469	-3.4828	20.881	9.3198	8.4272	8.4929	-1.6256	-1.7139	1654.6
6.14	615	60	NaN	2.7925	18.085	4.0677	-182.4	12.043	5.1287	6.6503	-853.91	1101.1	37.123	798.2	1180	63.504	40.092	1	0	6.6974	11.993	-22.499	-11.027	1.7359	-3.4543	20.819	9.3097	8.4333	8.5388	-1.6808	-1.7169	1654.3
6.15	616	60	NaN	2.7788	18.03	4.0533	-182.37	11.991	5.183	6.6591	-853.78	1101.1	37.255	798.24	1180	63.704	37.543	1	0	6.7145	12.011	-22.492	-11.02	1.7178	-3.4318	20.764	9.2578	8.4323	8.5788	-1.7288	-1.7617	1654.2
6.16	617	60	NaN	2.7709	17.951	4.0237	-182.38	11.998	5.1755	6.6907	-853.6	1101.1	37.253	798.15	1180	63.208	40.068	1	0	6.7317	12.028	-22.485	-11.012	1.7109	-3.4443	20.685	9.2637	8.4426	8.5838	-1.8	-1.7487	1653.9
6.17	618	60	NaN	2.7584	17.895	4.014	-182.4	12.008	5.1562	6.6539	-853.47	1101.1	37.206	798.09	1180	65.593	39.957	1	0	6.7441	12.041	-22.479	-11.006	1.6986	-3.4559	20.629	9.2732	8.4427	8.5848	-1.8492	-1.7325	1653.7
6.18	619	60	NaN	2.7431	17.85	4.0171	-182.42	12.023	5.1336	6.5854	-853.34	1101.1	37.159	798.03	1180	67.185	42.704	1	0	6.6749	11.97	-22.479	-11.006	1.6825	-3.4855	20.584	9.2882	8.3574	8.4846	-1.894	-1.7175	1653.5
6.19	620	60	NaN	2.7286	17.807	4.0258	-182.46	12.034	5.127	6.5146	-853.19	1101.1	37.154	797.99	1180	66.935	43.616	1	0	6.6256	11.92	-22.479	-11.006	1.6655	-3.52	20.542	9.299	8.2911	8.3996	-1.9364	-1.7069	1653.3
6.2	621	60	NaN	2.7194	17.767	4.0342	-182.44	12.014	5.1695	6.4573	-853.05	1101.1	37.232	798.04	1179.9	67.371	44.122	1	0	6.6014	11.895	-22.479	-11.006	1.6516	-3.5075	20.5	9.2808	8.253	8.3875	-1.9792	-1.7256	1653.3
6.21	622	2.5	NaN	2.6991	17.617	4.0183	-182.46	12.041	5.187	6.4069	-852.79	1101	37.247	797.94	1179.9	67.373	44.444	1	0	6.4382	11.728	-22.481	-11.008	1.6287	-3.5299	20.352	9.3058	8.067	8.1982	-2.1288	-1.7025	1652.9
6.22	623	2.5	NaN	2.7011	17.514	3.9459	-182.47	12.026	5.2391	6.5596	-852.7	1101	37.376	797.94	1179.9	67.144	44.309	1	0	6.2582	11.544	-22.483	-11.01	1.6315	-3.5401	20.251	9.289	7.8898	8.004	-2.2324	-1.7211	1652.8
6.23	624	2.5	NaN	2.7006	17.435	3.931	-182.47	12.012	5.2338	6.5508	-852.64	1101	37.345	797.93	1179.9	67.668	42.892	1	0	6.1305	11.413	-22.483	-11.011	1.6318	-3.5437	20.173	9.2738	7.7623	7.8698	-2.31	-1.7368	1652.7
6.24	625	2.5	NaN	2.6948	17.362	3.9406	-182.47	11.98	5.2349	6.4666	-852.58	1100.9	37.343	797.93	1179.9	67.964	45.357	1	0	6.0054	11.286	-22.484	-11.011	1.623	-3.5408	20.1	9.2415	7.6285	7.7448	-2.3836	-1.7695	1652.7
6.25	626	2.5	NaN	2.6901	17.303	3.9433	-182.46	11.944	5.2469	6.4174	-852.53	1100.9	37.377	797.93	1179.9	67.89	47.647	1	0	5.8913	11.169	-22.484	-11.011	1.6155	-3.5323	20.041	9.2055	7.5068	7.6367	-2.4428	-1.8054	1652.6
6.26	627	2.5	NaN	2.6963	17.279	3.9177	-182.45	11.933	5.2381	6.4917	-852.51	1100.9	37.348	797.92	1179.9	67.868	46.738	1	0	5.6466	10.919	-22.483	-11.01	1.6252	-3.5197	20.017	9.1945	7.2718	7.3991	-2.4651	-1.8152	1652.6
6.27	628	2.5	NaN	2.6912	17.224	3.9097	-182.44	11.907	5.2394	6.4616	-852.48	1100.9	37.353	797.86	1179.9	67.969	44.88	1	0	5.3074	10.572	-22.48	-11.008	1.6189	-3.5106	19.962	9.1689	6.9263	7.0614	-2.5182	-1.8386	1652.5
6.28	629	2.5	NaN	2.6866	17.189	3.8942	-182.41	11.869	5.2608	6.4595	-852.51	1100.9	37.412	797.87	1179.8	68.082	48.192	1	0	5.1793	10.441	-22.48	-11.008	1.6122	-3.4873	19.926	9.1315	6.7915	6.9536	-2.554	-1.876	1652.6
6.29	630	2.5	NaN	2.685	17.179	3.8918	-182.39	11.845	5.2653	6.433	-852.56	1100.9	37.413	797.86	1179.8	68.054	44.599	1	0	5.0376	10.296	-22.481	-11.009	1.6097	-3.4639	19.915	9.1085	6.6473	6.8323	-2.5659	-1.9	1652.6
6.3	631	2.5	NaN	2.6833	17.187	3.8856	-182.37	11.845	5.2502	6.4382	-852.6	1100.9	37.355	797.82	1179.8	67.232	48.632	1	0	4.858	10.112	-22.484	-11.011	1.6101	-3.4438	19.924	9.1088	6.4681	6.6686	-2.5604	-1.9025	1652.6
6.31	632	2.5	NaN	2.6777	17.21	3.8649	-182.36	11.864	5.238	6.5041	-852.62	1100.9	37.313	797.77	1179.8	66.445	43.797	1	0	4.6841	9.9347	-22.487	-11.014	1.6082	-3.4315	19.947	9.1274	6.2923	6.5032	-2.5398	-1.8863	1652.6
6.32	633	2.5	NaN	2.6686	17.265	3.8812	-182.37	11.868	5.3013	6.4531	-852.7	1100.9	37.501	797.76	1179.8	65.962	46.102	1	0	4.5123	9.759	-22.489	-11.016	1.5909	-3.445	20.001	9.1324	6.1032	6.314	-2.4882	-1.8837	1652.6
6.33	634	2.5	NaN	2.6657	17.344	3.8611	-182.35	11.892	5.2972	6.5201	-852.79	1100.9	37.479	797.7	1179.8	64.445	43.531	1	0	4.3474	9.5904	-22.491	-11.019	1.5911	-3.4287	20.079	9.1565	5.9385	6.1618	-2.4119	-1.862	1652.7
6.34	635	2.5	NaN	2.6628	17.431	3.8634	-182.34	11.897	5.3076	6.5202	-852.91	1100.9	37.481	797.71	1179.7	63.122	41.981	1	0	4.189	9.4285	-22.494	-11.021	1.5882	-3.4126	20.165	9.1627	5.7773	6.016	-2.3292	-1.8585	1652.8
6.35	636	2.5	NaN	2.6594	17.509	3.8817	-182.34	11.892	5.3094	6.4757	-853.03	1100.9	37.476	797.73	1179.7	61.9	42.315	1	0	4.0643	9.3009	-22.497	-11.024	1.5836	-3.4149	20.241	9.1596	5.6478	5.8861	-2.2557	-1.8647	1652.9
6.36	637	2.5	NaN	2.658	17.573	3.8996	-182.36	11.89	5.3034	6.4352	-853.15	1101	37.469	797.73	1179.7	60.435	40.316	1	0	3.9567	9.191	-22.5	-11.027	1.5811	-3.4338	20.305	9.1584	5.5378	5.7571	-2.1946	-1.8686	1653
6.37	638	2.5	NaN	2.6647	17.637	3.8981	-182.36	11.896	5.3435	6.4475	-853.28	1101	37.565	797.73	1179.7	56.727	39.732	1	0	3.8668	9.0991	-22.502	-11.029	1.585	-3.4407	20.368	9.1645	5.4518	5.6584	-2.1341	-1.8647	1653.2
6.38	639	2.5	NaN	2.6581	17.733	3.9174	-182.33	11.89	5.2789	6.3829	-853.52	1100.9	37.34	797.75	1179.7	51.987	41.5	1	0	3.859	9.0911	-22.504	-11.031	1.5841	-3.407	20.464	9.1589	5.4431	5.6841	-2.0402	-1.8726	1653.4
6.39	640	2.5	NaN	2.6722	17.827	3.8709	-182.35	11.902	5.2786	6.545	-853.64	1100.9	37.345	797.72	1179.7	53.426	38.247	1	0	3.8439	9.0757	-22.506	-11.033	1.6037	-3.4179	20.558	9.1708	5.4476	5.6578	-1.9479	-1.8624	1653.5
6.4	641	2.5	NaN	2.6741	17.961	3.8561	-182.35	11.915	5.2834	6.5965	-853.79	1101	37.359	797.72	1179.7	54.852	24.005	1	0	3.7775	9.0078	-22.507	-11.034	1.607	-3.4194	20.692	9.1846	5.3845	5.5883	-1.8149	-1.8492	1653.7
6.41	642	2.5	NaN	2.6634	18.116	3.8867	-182.34	11.918	5.3018	6.4905	-853.97	1101	37.393	797.78	1179.7	55.394	29.648	1	0	3.725	8.9541	-22.508	-11.035	1.5915	-3.4106	20.845	9.1896	5.3165	5.5435	-1.6631	-1.8453	1653.9
6.42	643	2.5	NaN	2.66	18.239	3.922	-182.34	11.913	5.3747	6.372	-854.14	1101	37.578	797.86	1179.7	54.918	25.422	1	0	3.7146	8.9435	-22.51	-11.037	1.5778	-3.4253	20.965	9.1861	5.2925	5.5182	-1.545	-1.8513	1654.2
6.43	644	2.5	NaN	2.6479	18.424	4.0314	-182.36	11.964	5.349	6.055	-854.38	1101.1	37.5	797.8	1179.8	54.298	24.005	1	0	3.7722	9.0023	-22.512	-11.039	1.5575	-3.4469	21.148	9.24	5.3297	5.5554	-1.3638	-1.7988	1654.3
6.44	645	2.5	NaN	2.6428	18.57	4.062	-182.35	11.998	5.3308	5.9751	-854.52	1101.2	37.416	797.78	1179.8	57.457	24.005	1	0	3.8692	9.1015	-22.512	-11.039	1.5526	-3.4402	21.292	9.2758	5.4218	5.6613	-1.2202	-1.7637	1654.5
6.45	646	2.5	NaN	2.6355	18.71	4.0864	-182.34	12.007	5.3326	5.8946	-854.66	1101.3	37.382	797.81	1179.8	56.873	25.656	1	0	3.973	9.2076	-22.514	-11.041	1.5439	-3.4311	21.43	9.2867	5.5169	5.7766	-1.0842	-1.7545	1654.6
6.46	647	2.5	NaN	2.6277	18.84	4.1115	-182.33	12.016	5.3391	5.8115	-854.83	1101.3	37.362	797.86	1179.8	55.35	24.005	1	0	4.1007	9.3382	-22.516	-11.044	1.5341	-3.4252	21.559	9.2975	5.6347	5.913	-0.95741	-1.746	1654.8
6.47	648	2.5	NaN	2.6226	18.96	4.1284	-182.33	12.05	5.331	5.7702	-855.07	1101.3	37.301	797.84	1179.8	56.594	24.031	1	0	4.2632	9.5044	-22.519	-11.047	1.5297	-3.4205	21.679	9.3306	5.793	6.0838	-0.84067	-1.7159	1655.1
6.48	649	2.5	NaN	2.6154	19.119	4.1445	-182.32	12.081	5.3059	5.7141	-855.44	1101.4	37.186	797.83	1179.8	55.996	24.005	1	0	4.3269	9.5695	-22.524	-11.051	1.5249	-3.4101	21.836	9.3638	5.8518	6.1593	-0.68872	-1.6875	1655.4
6.49	650	2.5	NaN	2.612	19.286	4.1237	-182.32	12.093	5.3275	5.7363	-855.79	1101.4	37.181	797.86	1179.8	57.055	25.963	1	0	4.3646	9.608	-22.53	-11.057	1.5227	-3.4109	22.001	9.3782	5.8873	6.1971	-0.52869	-1.6785	1655.8
6.5	651	2.5	NaN	2.6072	19.415	4.1064	-182.32	12.1	5.3319	5.7521	-856.05	1101.4	37.155	797.89	1179.8	57.036	28.312	1	0	4.4023	9.6466	-22.535	-11.062	1.5195	-3.4118	22.128	9.3873	5.9218	6.2348	-0.40706	-1.6747	1656.1
6.51	652	2.5	NaN	2.6055	19.547	4.079	-182.33	12.108	5.3293	5.8007	-856.33	1101.4	37.11	797.91	1179.8	56.938	26.915	1	0	4.44	9.6851	-22.54	-11.067	1.5213	-3.412	22.26	9.3951	5.9613	6.2731	-0.28032	-1.6723	1656.4
6.52	653	2.5	NaN	2.6096	19.697	4.0401	-182.34	12.111	5.3333	5.885	-856.64	1101.4	37.074	797.94	1179.8	56.006	24.526	1	0	4.4777	9.7237	-22.545	-11.073	1.5297	-3.4153	22.41	9.3985	6.0074	6.3084	-0.13551	-1.6741	1656.7
6.53	654	2.5	NaN	2.6166	19.812	4.0171	-182.35	12.097	5.3482	5.928	-856.86	1101.4	37.096	797.99	1179.8	54.629	24.938	1	0	4.5155	9.7623	-22.551	-11.078	1.5376	-3.4298	22.524	9.3854	6.0531	6.3325	-0.026375	-1.6925	1657
6.54	655	2.5	NaN	2.6407	19.935	4.0078	-182.36	12.128	5.3519	5.9552	-857.06	1101.5	37.085	797.95	1179.9	55.049	24.287	1	0	4.5532	9.8008	-22.556	-11.083	1.5631	-3.4393	22.646	9.4171	6.1163	6.3615	0.090273	-1.6662	1657.2
6.55	656	2.5	NaN	2.6621	20.049	3.9967	-182.36	12.134	5.3273	5.9614	-857.29	1101.5	36.981	797.95	1179.9	51.638	24.005	1	0	4.5909	9.8394	-22.561	-11.089	1.5885	-3.4377	22.76	9.4218	6.1794	6.4016	0.19902	-1.6667	1657.4
6.56	657	2.5	NaN	2.696	20.229	3.983	-182.37	12.129	5.3384	5.9534	-857.63	1101.5	36.976	797.97	1179.9	57.315	24.005	1	0	4.6286	9.8779	-22.567	-11.094	1.6226	-3.4478	22.94	9.4176	6.2512	6.4301	0.37316	-1.6763	1657.8
6.57	658	2.5	NaN	2.7559	20.424	4.0099	-182.39	12.12	5.3778	5.8052	-858.05	1101.5	37.06	798.01	1179.9	57.866	24.005	1	0	4.6663	9.9165	-22.572	-11.099	1.6747	-3.4733	23.132	9.4115	6.341	6.4432	0.56035	-1.6877	1658.2
6.58	659	2.5	NaN	2.844	20.512	4.1271	-182.4	12.106	5.3841	5.373	-858.4	1101.6	37.072	798.03	1179.9	44.6	24.005	1	0	4.704	9.955	-22.577	-11.105	1.7476	-3.5	23.215	9.4028	6.4517	6.455	0.6375	-1.7017	1658.6
6.59	660	2.5	NaN	2.8581	20.641	4.1012	-182.4	12.111	5.3054	5.4089	-858.59	1101.7	36.839	797.98	1179.9	48.262	24.005	1	0	4.7417	9.9936	-22.583	-11.11	1.7711	-3.4901	23.344	9.4078	6.5128	6.5035	0.76114	-1.7021	1658.7
6.6	661	2.5	NaN	2.8877	20.767	4.063	-182.4	12.073	5.358	5.5113	-858.79	1101.7	36.967	798.03	1179.9	49.514	24.005	1	0	4.7794	10.032	-22.588	-11.115	1.8	-3.4852	23.469	9.3714	6.5795	6.5469	0.88068	-1.7438	1659
6.61	662	2.5	NaN	2.9167	20.938	4.0529	-182.4	12.038	5.3651	5.499	-859.04	1101.7	36.982	798.04	1179.8	49.489	24.005	1	0	4.8172	10.071	-22.593	-11.12	1.8282	-3.4931	23.638	9.338	6.6454	6.5776	1.0445	-1.7824	1659.2
6.62	663	2.5	NaN	2.9107	21.123	4.0388	-182.41	12.001	5.3603	5.5002	-859.28	1101.7	36.974	798.04	1179.8	43.512	24.005	1	0	4.8549	10.109	-22.599	-11.126	1.8227	-3.5023	23.821	9.303	6.6776	6.607	1.2224	-1.8228	1659.5
6.63	664	2.5	NaN	2.8634	21.282	3.9751	-182.41	11.955	5.4057	5.6929	-859.4	1101.7	37.106	798.09	1179.8	23.649	24.005	1	0	4.8926	10.148	-22.604	-11.131	1.7777	-3.4986	23.98	9.2571	6.6702	6.6493	1.3762	-1.874	1659.6
6.64	665	2.5	NaN	2.8996	21.456	3.8575	-182.41	11.939	5.394	6.0489	-859.38	1101.7	37.077	798.05	1179.8	43.367	24.005	1	0	4.9303	10.186	-22.609	-11.136	1.8271	-3.4816	24.155	9.24	6.7574	6.7047	1.5455	-1.8964	1659.6
6.65	666	2.5	NaN	2.9051	21.606	3.9109	-182.43	11.898	5.3818	5.8349	-859.63	1101.8	37.077	798.04	1179.8	49.56	24.005	1	0	4.968	10.225	-22.615	-11.142	1.8253	-3.5057	24.3	9.2036	6.7933	6.7192	1.6856	-1.9381	1659.8
6.66	667	2.5	NaN	2.9008	21.695	3.9651	-182.42	11.876	5.3677	5.6218	-859.87	1101.8	37.068	798.03	1179.8	33.78	24.005	1	0	5.0057	10.263	-22.62	-11.147	1.8141	-3.5106	24.386	9.1846	6.8198	6.7529	1.7662	-1.9624	1660
6.67	668	2.5	NaN	2.9218	21.76	3.9611	-182.42	11.862	5.3508	5.6164	-860.12	1101.9	37.062	797.99	1179.8	31.374	24.005	1	0	5.0434	10.302	-22.625	-11.152	1.8353	-3.5044	24.449	9.1726	6.8788	6.7977	1.8236	-1.9797	1660.2
6.68	669	2.5	NaN	2.9687	21.816	3.9019	-182.42	11.844	5.336	5.8106	-860.41	1101.9	37.077	797.97	1179.7	23.649	24.005	1	0	5.0589	10.318	-22.626	-11.153	1.8886	-3.5011	24.503	9.1568	6.9475	6.8168	1.8775	-1.9961	1660.5
6.69	670	2.5	NaN	2.9818	21.825	3.8684	-182.43	11.823	5.3378	5.9186	-860.74	1101.9	37.133	797.99	1179.7	35.351	24.005	1	0	4.9932	10.251	-22.609	-11.136	1.9037	-3.5094	24.512	9.1363	6.897	6.7413	1.9028	-2.0001	1660.9
6.7	671	2.5	NaN	2.978	21.836	3.8633	-182.44	11.817	5.3014	5.9346	-860.91	1101.9	37.074	797.99	1179.7	53.602	24.005	1	0	4.9276	10.184	-22.593	-11.12	1.9026	-3.5155	24.523	9.1297	6.8302	6.6681	1.9305	-1.99	1661
6.71	672	2.5	NaN	2.9697	21.862	3.8489	-182.43	11.822	5.3178	5.9691	-861.04	1101.9	37.154	797.95	1179.7	55.327	29.764	1	0	4.8619	10.116	-22.576	-11.103	1.8928	-3.5111	24.548	9.1362	6.7547	6.6054	1.9723	-1.967	1661.1
6.72	673	2.5	NaN	2.9565	21.881	3.8487	-182.44	11.813	5.316	5.9569	-861.16	1101.9	37.177	797.93	1179.7	62.476	30.26	1	0	4.0907	9.328	-22.599	-11.126	1.8785	-3.5139	24.566	9.1287	5.9692	5.8141	1.9668	-1.9972	1661.2
6.73	674	2.5	NaN	2.9366	21.877	3.8467	-182.45	11.786	5.307	5.953	-861.33	1102	37.179	797.95	1179.7	67.815	39.164	1	0	3.7667	8.9967	-22.61	-11.137	1.8585	-3.5266	24.56	9.1034	5.6252	5.4702	1.9499	-2.0338	1661.4
6.74	675	2.5	NaN	2.9088	21.845	3.8018	-182.46	11.759	5.3546	6.0858	-861.54	1101.9	37.346	797.99	1179.7	65.772	40.872	1	0	4.2175	9.4577	-22.601	-11.128	1.8297	-3.537	24.526	9.077	6.0472	5.9206	1.9255	-2.0511	1661.6
6.75	676	2.5	NaN	2.8917	21.808	3.7633	-182.44	11.77	5.323	6.1901	-861.64	1101.9	37.257	797.96	1179.7	66.15	39.181	1	0	4.6683	9.9186	-22.592	-11.119	1.8192	-3.5096	24.491	9.0874	6.4876	6.409	1.8989	-2.0316	1661.7
6.76	677	2.5	NaN	2.8773	21.785	3.7283	-182.44	11.792	5.2791	6.2918	-861.69	1101.9	37.141	797.92	1179.7	65.137	38.558	1	0	5.1191	10.379	-22.583	-11.11	1.8124	-3.5028	24.468	9.1085	6.9315	6.8767	1.8852	-2.0014	1661.7
6.77	678	2.5	NaN	2.8478	21.73	3.7165	-182.46	11.807	5.2707	6.3267	-861.76	1101.9	37.146	797.91	1179.7	65.242	37.588	1	0	5.9731	11.253	-22.566	-11.093	1.784	-3.5219	24.413	9.124	7.7572	7.7307	1.8473	-1.969	1661.8
6.78	679	2.5	NaN	2.8013	21.642	3.7284	-182.47	11.829	5.2822	6.2998	-861.84	1101.9	37.199	797.91	1179.7	63.454	38.516	1	0	6.8466	12.146	-22.548	-11.076	1.7348	-3.5391	24.326	9.1447	8.5815	8.6065	1.7779	-1.9309	1661.9
6.79	680	2.5	NaN	2.7469	21.544	3.7539	-182.46	11.867	5.283	6.2451	-861.89	1101.9	37.187	797.9	1179.7	58.631	35.809	1	0	6.8778	12.178	-22.547	-11.074	1.6789	-3.5306	24.228	9.1826	8.5568	8.647	1.6808	-1.8918	1661.9
6.8	681	2.5	NaN	2.7137	21.467	3.7714	-182.47	11.899	5.2772	6.2041	-861.91	1101.9	37.18	797.91	1179.7	51.775	30.05	1	0	6.8487	12.148	-22.545	-11.072	1.6446	-3.5406	24.152	9.214	8.4932	8.6072	1.6069	-1.8583	1661.9
6.81	682	2.5	NaN	2.6687	21.375	3.7569	-182.49	11.918	5.3521	6.2537	-861.85	1101.9	37.402	797.93	1179.7	48.461	24.005	1	0	6.7623	12.059	-22.542	-11.069	1.5936	-3.5612	24.059	9.2336	8.3559	8.4983	1.5172	-1.8356	1661.9
6.82	683	2.5	NaN	2.6271	21.261	3.7669	-182.5	11.949	5.3463	6.2277	-861.82	1101.9	37.391	797.92	1179.8	53.422	24.005	1	0	6.736	12.033	-22.54	-11.067	1.5514	-3.5734	23.948	9.2627	8.2875	8.4592	1.4076	-1.8044	1661.9
6.83	684	2.5	NaN	2.5991	21.179	3.7835	-182.49	11.976	5.3025	6.176	-861.78	1101.9	37.258	797.91	1179.8	57.301	24.005	1	0	6.7166	12.013	-22.538	-11.065	1.5262	-3.5643	23.867	9.2878	8.2428	8.4484	1.3292	-1.7775	1661.8
6.84	685	2.5	NaN	2.5763	21.126	3.8073	-182.47	11.986	5.2816	6.0981	-861.7	1101.9	37.179	797.91	1179.8	59.19	26.871	1	0	6.6077	11.901	-22.537	-11.064	1.5034	-3.5448	23.815	9.2976	8.1111	8.3566	1.278	-1.7668	1661.7
6.85	686	2.5	NaN	2.5196	20.992	3.8912	-182.48	11.984	5.321	5.8485	-861.53	1101.8	37.287	797.94	1179.8	52.184	24.005	1	0	6.4877	11.779	-22.537	-11.064	1.4343	-3.5656	23.682	9.294	7.922	8.2131	1.1457	-1.77	1661.6
6.86	687	2.5	NaN	2.5165	20.954	3.9126	-182.49	11.963	5.3494	5.7851	-861.46	1101.8	37.373	797.98	1179.8	47.943	24.005	1	0	6.3701	11.658	-22.537	-11.064	1.426	-3.5776	23.645	9.273	7.7961	8.0808	1.1075	-1.7912	1661.6
6.87	688	2.5	NaN	2.5029	20.863	3.8955	-182.47	11.952	5.3487	5.8265	-861.31	1101.8	37.353	797.97	1179.8	23.649	24.005	1	0	6.2276	11.513	-22.536	-11.064	1.4144	-3.5561	23.554	9.2613	7.642	7.9567	1.0177	-1.8024	1661.4
6.88	689	2.5	NaN	2.488	20.757	3.8678	-182.44	11.906	5.383	5.8891	-861.12	1101.8	37.409	798.02	1179.8	36.815	24.005	1	0	6.0751	11.357	-22.535	-11.062	1.3996	-3.5308	23.449	9.2142	7.4748	7.826	0.91332	-1.8483	1661.3
6.89	690	2.5	NaN	2.4772	20.665	3.8503	-182.42	11.84	5.4294	5.9154	-860.94	1101.8	37.496	798.12	1179.8	23.649	24.005	1	0	6.0024	11.283	-22.534	-11.062	1.3867	-3.5138	23.356	9.1493	7.3891	7.7687	0.82119	-1.9124	1661.2
6.9	691	2.5	NaN	2.4703	20.597	3.8522	-182.41	11.82	5.3996	5.8874	-860.8	1101.8	37.398	798.08	1179.8	23.767	24.005	1	0	5.9348	11.213	-22.534	-11.061	1.3821	-3.5006	23.287	9.1297	7.3169	7.7127	0.75342	-1.9313	1661
6.91	692	2.5	NaN	2.458	20.536	3.8214	-182.42	11.809	5.3297	5.981	-860.67	1101.8	37.209	798.03	1179.8	23.649	24.005	1	0	5.8739	11.151	-22.533	-11.06	1.3795	-3.4981	23.228	9.1178	7.2533	7.653	0.69423	-1.9427	1660.8
6.92	693	2.5	NaN	2.4397	20.471	3.844	-182.41	11.781	5.304	5.8793	-860.54	1101.8	37.11	797.99	1179.8	49.123	24.005	1	0	5.8124	11.088	-22.533	-11.06	1.3609	-3.4929	23.162	9.0902	7.1733	7.5954	0.62899	-1.9699	1660.7
6.93	694	2.5	NaN	2.4227	20.403	3.8582	-182.4	11.745	5.3127	5.7994	-860.42	1101.8	37.109	797.98	1179.8	56.39	24.73	1	0	5.7501	11.025	-22.533	-11.06	1.3411	-3.4863	23.093	9.0546	7.0913	7.5383	0.56089	-2.0051	1660.5
6.94	695	2.5	NaN	2.4121	20.328	3.8444	-182.4	11.693	5.331	5.8062	-860.28	1101.8	37.138	797.99	1179.7	56.051	24.005	1	0	5.6329	10.905	-22.531	-11.058	1.3297	-3.4825	23.019	9.0028	6.9626	7.4222	0.48787	-2.0553	1660.4
6.95	696	2.5	NaN	2.407	20.236	3.8125	-182.4	11.62	5.3275	5.8696	-860.08	1101.8	37.101	798.01	1179.7	62.689	28.606	1	0	5.519	10.788	-22.529	-11.057	1.3279	-3.4831	22.927	8.9297	6.8469	7.3051	0.39718	-2.1268	1660.2
6.96	697	2.5	NaN	2.386	20.085	3.8289	-182.4	11.559	5.2683	5.805	-859.93	1101.8	36.892	797.93	1179.7	65.342	38.346	1	0	5.4844	10.753	-22.529	-11.056	1.3117	-3.4753	22.777	8.8677	6.7962	7.2776	0.24795	-2.1885	1660
6.97	698	2.5	NaN	2.3752	20.014	3.8933	-182.4	11.515	5.2335	5.5883	-859.87	1101.8	36.771	797.92	1179.7	64.696	37.656	1	0	5.4323	10.7	-22.528	-11.055	1.2976	-3.4758	22.705	8.8242	6.7298	7.2238	0.17707	-2.2309	1659.9
6.98	699	2.5	NaN	2.3734	19.96	3.9108	-182.4	11.481	5.2163	5.5227	-859.82	1101.8	36.706	797.9	1179.7	62.594	37.764	1	0	5.3667	10.633	-22.526	-11.053	1.2957	-3.4769	22.651	8.7906	6.6624	7.1556	0.12429	-2.2629	1659.8
6.99	700	2.5	NaN	2.3822	19.909	3.8677	-182.4	11.453	5.2142	5.6525	-859.78	1101.8	36.687	797.87	1179.7	53.039	35.398	1	0	5.2949	10.559	-22.525	-11.053	1.3096	-3.4758	22.601	8.7611	6.6046	7.0834	0.075345	-2.2915	1659.8
7	701	2.5	NaN	2.3949	19.861	3.8053	-182.41	11.424	5.2185	5.8394	-859.75	1101.7	36.682	797.84	1179.7	48.218	26.589	1	0	5.2229	10.486	-22.525	-11.052	1.3289	-3.4736	22.554	8.7314	6.5518	7.0119	0.029343	-2.3203	1659.7
7.01	702	2.5	NaN	2.3902	19.825	3.8403	-182.41	11.392	5.2083	5.6897	-859.72	1101.7	36.629	797.8	1179.7	45.885	24.977	1	0	5.1599	10.421	-22.524	-11.051	1.3208	-3.4777	22.518	8.6998	6.4807	6.9435	-0.0059193	-2.3511	1659.6
7.02	703	2.5	NaN	2.3774	19.848	3.8401	-182.42	11.325	5.2244	5.6075	-859.69	1101.8	36.669	797.85	1179.7	36.654	24.005	1	0	5.0866	10.346	-22.523	-11.05	1.3038	-3.4894	22.539	8.6335	6.3904	6.8568	0.016111	-2.4167	1659.7
7.03	704	2.5	NaN	2.3786	19.867	3.8153	-182.42	11.294	5.2253	5.6376	-859.71	1101.8	36.668	797.85	1179.7	37.265	24.005	1	0	4.9898	10.247	-22.523	-11.05	1.3061	-3.4918	22.558	8.6027	6.2959	6.7555	0.034919	-2.4476	1659.7
7.04	705	2.5	NaN	2.3757	19.914	3.81	-182.41	11.269	5.1989	5.5955	-859.74	1101.8	36.568	797.83	1179.7	23.649	24.005	1	0	4.9418	10.198	-22.525	-11.052	1.3052	-3.4842	22.605	8.5785	6.2471	6.714	0.08026	-2.4733	1659.7
7.05	706	2.5	NaN	2.3689	19.993	3.807	-182.4	11.242	5.1667	5.5231	-859.79	1101.8	36.445	797.81	1179.7	33.975	24.005	1	0	4.9038	10.159	-22.527	-11.054	1.3002	-3.4727	22.684	8.5514	6.204	6.6865	0.1573	-2.5024	1659.7
7.06	707	2.5	NaN	2.3741	20.083	3.7445	-182.4	11.221	5.1775	5.6374	-859.91	1101.8	36.476	797.81	1179.7	26.735	24.005	1	0	4.7619	10.014	-22.527	-11.055	1.3084	-3.4683	22.773	8.5303	6.0702	6.5459	0.24601	-2.5243	1659.8
7.07	708	2.5	NaN	2.3847	20.169	3.7163	-182.41	11.188	5.2713	5.692	-859.99	1101.8	36.722	797.86	1179.7	59.269	24.005	1	0	4.6799	9.9304	-22.528	-11.056	1.3125	-3.4793	22.859	8.4981	5.9923	6.4511	0.33058	-2.5574	1660
7.08	709	2.5	NaN	2.386	20.264	3.7239	-182.4	11.179	5.2743	5.6436	-860.1	1101.8	36.712	797.85	1179.7	65.046	34.091	1	0	4.6633	9.9134	-22.529	-11.056	1.3125	-3.4785	22.953	8.4904	5.9757	6.4349	0.42357	-2.5661	1660.1
7.09	710	2.5	NaN	2.3749	20.418	3.747	-182.4	11.188	5.2432	5.5407	-860.22	1101.9	36.607	797.83	1179.7	63.577	36.473	1	0	4.6177	9.8668	-22.531	-11.058	1.3015	-3.4764	23.105	8.5009	5.9193	6.3905	0.57371	-2.5575	1660.2
7.1	711	2.5	NaN	2.361	20.636	3.7497	-182.41	11.207	5.2285	5.52	-860.47	1101.9	36.543	797.82	1179.7	64.215	37.635	1	0	4.5383	9.7856	-22.534	-11.061	1.2892	-3.4802	23.32	8.5221	5.8275	6.3054	0.78591	-2.5394	1660.4
7.11	712	2.5	NaN	2.3553	20.874	3.7085	-182.42	11.229	5.2618	5.6766	-860.93	1101.9	36.608	797.84	1179.7	63.819	37.863	1	0	4.588	9.8364	-22.54	-11.067	1.287	-3.4927	23.558	8.546	5.875	6.3437	1.0178	-2.5213	1660.9
7.12	713	2.5	NaN	2.3527	20.97	3.6835	-182.44	11.251	5.2971	5.7534	-861.18	1101.9	36.68	797.81	1179.7	64.121	38.074	1	0	4.6615	9.9116	-22.546	-11.074	1.2847	-3.5033	23.653	8.5682	5.9463	6.4084	1.1069	-2.5054	1661.1
7.13	714	2.5	NaN	2.3471	21.087	3.7178	-182.45	11.258	5.2939	5.6107	-861.42	1102	36.66	797.86	1179.7	64.23	38.333	1	0	4.7351	9.9868	-22.553	-11.08	1.2751	-3.518	23.768	8.5773	6.0102	6.4687	1.215	-2.5026	1661.4
7.14	715	2.5	NaN	2.3463	21.207	3.712	-182.45	11.28	5.2572	5.6292	-861.65	1102.1	36.526	797.85	1179.7	64.532	38.696	1	0	4.8086	10.062	-22.559	-11.086	1.2797	-3.5145	23.886	8.6015	6.0883	6.5475	1.3273	-2.4848	1661.6
7.15	716	2.5	NaN	2.3457	21.322	3.683	-182.45	11.302	5.2479	5.7358	-861.9	1102.1	36.474	797.84	1179.7	63.827	38.207	1	0	4.8822	10.137	-22.565	-11.093	1.2848	-3.5123	24.001	8.6238	6.1669	6.6248	1.4353	-2.4689	1661.8
7.16	717	2.5	NaN	2.335	21.438	3.6599	-182.46	11.31	5.2765	5.8085	-862.21	1102.1	36.546	797.88	1179.7	64.181	37.731	1	0	4.9557	10.212	-22.572	-11.099	1.2743	-3.5203	24.115	8.6332	6.23	6.6921	1.5436	-2.4657	1662.2
7.17	718	2.5	NaN	2.2959	21.582	3.656	-182.46	11.323	5.2369	5.7825	-862.67	1102.1	36.409	797.91	1179.7	61.371	36.366	1	0	5.0292	10.288	-22.578	-11.105	1.2393	-3.5119	24.259	8.6462	6.2685	6.7756	1.6807	-2.4591	1662.7
7.18	719	2.5	NaN	2.25	21.683	3.6236	-182.45	11.343	5.2401	5.8005	-863.2	1102.1	36.383	797.9	1179.8	58.766	33.116	0	0	5.1028	10.363	-22.584	-11.112	1.1952	-3.5027	24.359	8.6668	6.298	6.86	1.7747	-2.4449	1663.2
7.19	720	2.5	NaN	2.1978	21.748	3.5887	-182.44	11.353	5.2559	5.7919	-863.7	1102.1	36.43	797.93	1179.8	56.631	30.852	0	0	5.1763	10.438	-22.591	-11.118	1.1414	-3.4986	24.423	8.6773	6.3177	6.9393	1.8319	-2.4406	1663.7
7.2	721	2.5	NaN	2.1478	21.795	3.5257	-182.44	11.349	5.2806	5.8696	-864.08	1102.1	36.506	797.98	1179.8	53.488	29.616	0	0	5.2498	10.513	-22.597	-11.124	1.0918	-3.4941	24.47	8.6745	6.3417	7.019	1.8728	-2.4498	1664.2
7.21	722	2.5	NaN	2.1024	21.834	3.451	-182.43	11.342	5.2987	5.994	-864.34	1102.1	36.554	798.04	1179.8	45.532	30.115	0	0	5.3234	10.588	-22.604	-11.131	1.0492	-3.4872	24.509	8.6672	6.3726	7.1011	1.9058	-2.4635	1664.5
7.22	723	2.5	NaN	2.0546	21.864	3.4257	-182.43	11.349	5.286	5.9621	-864.6	1102.1	36.512	798.05	1179.8	38.565	28.998	0	0	5.3969	10.663	-22.61	-11.137	1.002	-3.4809	24.539	8.6743	6.3989	7.1826	1.9294	-2.4627	1664.7
7.23	724	2.5	NaN	1.9466	21.916	3.604	-182.42	11.375	5.2551	5.2103	-864.91	1102.1	36.415	798.02	1179.8	46.76	28.955	0	0	5.4705	10.739	-22.616	-11.143	0.87163	-3.491	24.588	8.703	6.3421	7.2477	1.972	-2.4403	1665
7.24	725	2.5	NaN	1.8521	21.947	3.6276	-182.41	11.385	5.2365	4.93	-865.19	1102.2	36.354	798.06	1179.8	39.523	26.384	0	0	5.544	10.814	-22.623	-11.15	0.7697	-3.4944	24.618	8.7135	6.3137	7.3194	1.9958	-2.4362	1665.4
7.25	726	2.5	NaN	1.7883	21.963	3.5936	-182.41	11.4	5.2486	4.878	-865.38	1102.2	36.373	798.07	1179.8	26.412	27.831	0	0	5.6175	10.889	-22.629	-11.156	0.70363	-3.4914	24.634	8.7296	6.3212	7.3977	2.0053	-2.4264	1665.6
7.26	727	2.5	NaN	1.7326	21.964	3.5066	-182.41	11.416	5.268	4.9924	-865.52	1102.1	36.41	798.09	1179.8	36.789	29.407	0	0	5.6911	10.964	-22.635	-11.162	0.6507	-3.4887	24.635	8.7449	6.3418	7.4755	1.9994	-2.4174	1665.7
7.27	728	2.5	NaN	1.6587	21.951	3.3641	-182.42	11.419	5.2663	5.2272	-865.67	1102.1	36.393	798.14	1179.8	46.665	29.827	0	0	5.7646	11.039	-22.642	-11.169	0.58564	-3.4933	24.623	8.7473	6.3503	7.5461	1.981	-2.4214	1665.9
7.28	729	2.5	NaN	1.6113	21.956	3.3157	-182.42	11.432	5.2811	5.2621	-865.68	1102.1	36.423	798.15	1179.8	40.956	31.376	0	0	5.8382	11.115	-22.648	-11.175	0.53833	-3.4977	24.627	8.7601	6.3765	7.6169	1.9793	-2.415	1665.9
7.29	730	2.5	NaN	1.5477	21.945	3.4895	-182.44	11.435	5.3085	4.5858	-865.71	1102.2	36.496	798.18	1179.8	44.425	29.071	0	0	5.9117	11.19	-22.654	-11.181	0.44904	-3.5374	24.614	8.7661	6.3607	7.6524	1.9601	-2.4153	1666
7.3	731	2.5	NaN	1.4922	21.916	3.5527	-182.45	11.448	5.3077	4.2415	-865.68	1102.2	36.49	798.18	1179.8	53.408	30.223	0	0	5.9852	11.265	-22.661	-11.188	0.38186	-3.5559	24.584	8.7801	6.3671	7.709	1.9232	-2.4077	1666
7.31	732	2.5	NaN	1.4783	21.851	3.4643	-182.45	11.449	5.3025	4.3893	-865.64	1102.2	36.469	798.21	1179.8	55.122	29.955	0	0	6.0588	11.34	-22.667	-11.194	0.37375	-3.558	24.519	8.7806	6.4325	7.7821	1.8524	-2.4135	1666
7.32	733	2.5	NaN	1.5091	21.76	3.3059	-182.47	11.431	5.3113	4.7978	-865.62	1102.1	36.49	798.28	1179.7	52.256	25.526	0	0	6.1288	11.412	-22.673	-11.2	0.41788	-3.5566	24.43	8.7607	6.5467	7.8551	1.7568	-2.4393	1666
7.33	734	2.5	NaN	1.5222	21.709	3.3	-182.47	11.426	5.3173	4.7694	-865.64	1102.1	36.511	798.3	1179.7	48.384	28.54	0	0	6.1399	11.423	-22.672	-11.199	0.4293	-3.5579	24.379	8.7552	6.5692	7.8651	1.7072	-2.4438	1666.1
7.34	735	2.5	NaN	1.5931	21.586	3.2359	-182.45	11.444	5.3143	4.8384	-865.48	1102.1	36.519	798.33	1179.8	44.551	24.005	0	0	6.1633	11.447	-22.671	-11.198	0.50226	-3.5367	24.256	8.7743	6.6655	7.9103	1.5858	-2.4235	1665.9
7.35	736	2.5	NaN	1.6481	21.505	3.2441	-182.44	11.455	5.3368	4.7287	-865.38	1102.2	36.587	798.34	1179.8	39.336	24.88	0	0	6.4743	11.765	-22.665	-11.192	0.55107	-3.5402	24.174	8.7858	7.0254	8.2248	1.5088	-2.4065	1665.8
7.36	737	2.5	NaN	1.717	21.421	3.2927	-182.44	11.472	5.3546	4.4943	-865.28	1102.2	36.658	798.37	1179.8	23.649	25.559	0	0	6.7854	12.083	-22.66	-11.187	0.60946	-3.5462	24.089	8.8038	7.3948	8.5368	1.429	-2.3831	1665.8
7.37	738	2.5	NaN	1.7887	21.341	3.3374	-182.43	11.491	5.3642	4.2731	-865.18	1102.2	36.715	798.4	1179.8	24.603	27.42	0	0	7.0964	12.401	-22.654	-11.182	0.67154	-3.5462	24.008	8.824	7.7679	8.8548	1.3537	-2.3575	1665.7
7.38	739	2.5	NaN	1.8161	21.317	3.3369	-182.43	11.494	5.3876	4.2361	-865.09	1102.2	36.782	798.45	1179.8	23.649	24.005	0	0	7.4074	12.719	-22.649	-11.176	0.69527	-3.5484	23.985	8.8263	8.1027	9.1706	1.3357	-2.3499	1665.7
7.39	740	2.5	NaN	1.9099	21.214	3.3648	-182.43	11.529	5.3666	4.0377	-864.98	1102.3	36.753	798.46	1179.8	23.649	24.421	0	0	7.7185	13.037	-22.644	-11.171	0.78319	-3.5534	23.88	8.8627	8.5017	9.4836	1.2369	-2.308	1665.6
7.4	741	2.5	NaN	1.9992	21.124	3.3144	-182.44	11.568	5.3528	4.0986	-864.82	1102.3	36.734	798.47	1179.8	26.453	24.005	0	0	8.0295	13.355	-22.638	-11.165	0.87513	-3.5591	23.793	8.8997	8.9046	9.7959	1.1545	-2.2656	1665.4
7.41	742	2.5	NaN	2.0576	21.061	3.2536	-182.45	11.588	5.355	4.2003	-864.68	1102.2	36.749	798.49	1179.8	44.634	25.556	0	0	8.3405	13.673	-22.633	-11.16	0.93645	-3.5667	23.73	8.9188	9.277	10.106	1.0976	-2.2411	1665.3
7.42	743	2.5	NaN	2.0893	21.015	3.2028	-182.46	11.602	5.3711	4.2758	-864.55	1102.2	36.789	798.52	1179.8	48.19	25.082	0	0	8.6516	13.991	-22.627	-11.154	0.96928	-3.5773	23.685	8.9325	9.6209	10.414	1.0573	-2.2219	1665.2
7.43	744	2.5	NaN	2.1085	20.972	3.1655	-182.47	11.63	5.3921	4.3154	-864.38	1102.2	36.824	798.51	1179.8	45.979	25.044	0	0	8.9626	14.309	-22.622	-11.149	0.98852	-3.5899	23.643	8.959	9.9511	10.719	1.021	-2.19	1665
7.44	745	2.5	NaN	2.1045	20.949	3.1721	-182.47	11.642	5.3996	4.2458	-864.28	1102.2	36.823	798.51	1179.8	41.157	24.005	0	0	9.2736	14.627	-22.616	-11.144	0.98213	-3.594	23.62	8.9713	10.256	11.033	1.0036	-2.1723	1664.9
7.45	746	2.5	NaN	2.1019	20.932	3.1238	-182.47	11.649	5.4303	4.3568	-864.17	1102.2	36.886	798.53	1179.8	44.317	24.005	0	0	8.9649	14.311	-22.61	-11.137	0.98106	-3.5952	23.603	8.978	9.9459	10.716	0.99355	-2.1589	1664.8
7.46	747	2.5	NaN	2.0847	20.888	3.0861	-182.47	11.655	5.446	4.4099	-864.09	1102.2	36.906	798.53	1179.8	50.156	24.005	0	0	8.7233	14.064	-22.604	-11.132	0.96504	-3.593	23.561	8.9818	9.6883	10.471	0.95661	-2.1498	1664.7
7.47	748	2.5	NaN	2.0541	20.839	3.0692	-182.47	11.662	5.4455	4.3962	-863.99	1102.1	36.879	798.52	1179.8	53.011	28.503	0	0	8.6714	14.011	-22.603	-11.13	0.93473	-3.5852	23.514	8.9869	9.6061	10.426	0.91123	-2.1428	1664.6
7.48	749	2.5	NaN	2.0173	20.804	3.0696	-182.46	11.666	5.4385	4.3484	-863.88	1102.1	36.841	798.51	1179.8	56.711	32.189	0	0	8.5593	13.897	-22.601	-11.128	0.89754	-3.5749	23.479	8.9907	9.4568	10.322	0.87871	-2.1372	1664.5
7.49	750	2.5	NaN	1.9881	20.775	3.0777	-182.46	11.65	5.4431	4.2919	-863.82	1102.2	36.85	798.52	1179.8	58.568	35.976	0	0	8.4332	13.768	-22.599	-11.126	0.86601	-3.5778	23.449	8.975	9.2992	10.19	0.85052	-2.1511	1664.5
7.5	751	2.5	NaN	1.9561	20.737	3.0969	-182.45	11.641	5.415	4.2066	-863.77	1102.1	36.761	798.53	1179.8	58.657	36.128	0	0	8.3779	13.711	-22.599	-11.126	0.83414	-3.5704	23.412	8.9654	9.212	10.141	0.81358	-2.1603	1664.4
7.51	752	2.5	NaN	1.9215	20.675	3.0917	-182.44	11.619	5.4112	4.1843	-863.7	1102.1	36.76	798.55	1179.8	58.944	36.415	0	0	8.3102	13.642	-22.598	-11.125	0.79885	-3.5599	23.35	8.9442	9.1091	10.082	0.75183	-2.1809	1664.4
7.52	753	2.5	NaN	1.8904	20.614	3.0891	-182.42	11.607	5.405	4.1512	-863.63	1102.1	36.744	798.54	1179.8	58.519	37.02	0	0	8.1235	13.451	-22.596	-11.124	0.76709	-3.5457	23.289	8.9323	8.8906	9.9054	0.69256	-2.1913	1664.3
7.53	754	2.5	NaN	1.8632	20.554	3.0794	-182.41	11.603	5.4029	4.14	-863.57	1102.1	36.735	798.5	1179.8	57.395	34.615	0	0	8.0014	13.326	-22.596	-11.123	0.73974	-3.5343	23.229	8.9281	8.7412	9.792	0.63313	-2.1952	1664.2
7.54	755	2.5	NaN	1.8348	20.468	3.0191	-182.41	11.583	5.4425	4.2796	-863.5	1102.1	36.875	798.49	1179.8	51.927	31.583	0	0	7.9496	13.273	-22.597	-11.124	0.71123	-3.5377	23.144	8.9069	8.6608	9.7356	0.54696	-2.2176	1664.1
7.55	756	2.5	NaN	1.8032	20.417	3.0208	-182.41	11.559	5.3973	4.2421	-863.42	1102.1	36.74	798.48	1179.7	51.46	24.005	0	0	7.79	13.11	-22.597	-11.124	0.6829	-3.53	23.092	8.8836	8.4729	9.5801	0.4946	-2.2407	1664
7.56	757	2.5	NaN	1.7659	20.331	3.0057	-182.42	11.517	5.3712	4.2551	-863.31	1102.1	36.665	798.47	1179.7	54.346	25.517	0	0	7.6509	12.968	-22.597	-11.125	0.64856	-3.5332	23.004	8.8436	8.2994	9.4346	0.40701	-2.2809	1663.9
7.57	758	2.5	NaN	1.7307	20.197	3.0286	-182.42	11.483	5.3379	4.1567	-863.26	1102.1	36.565	798.43	1179.7	53.774	25.5	0	0	7.6232	12.94	-22.599	-11.126	0.61337	-3.5329	22.871	8.809	8.2365	9.4066	0.27281	-2.3168	1663.8
7.58	759	2.5	NaN	1.7091	20.072	3.0474	-182.42	11.46	5.3155	4.0814	-863.27	1102.1	36.492	798.39	1179.7	56.839	29.323	0	0	7.592	12.908	-22.599	-11.126	0.5917	-3.5327	22.748	8.7841	8.1836	9.375	0.14879	-2.3421	1663.8
7.59	760	2.5	NaN	1.707	20.003	3.0022	-182.42	11.44	5.3254	4.2132	-863.27	1102	36.513	798.39	1179.7	57.436	32.798	0	0	7.5587	12.874	-22.599	-11.126	0.59344	-3.5384	22.68	8.7633	8.1522	9.3353	0.080759	-2.3627	1663.8
7.6	761	2.5	NaN	1.6905	19.81	2.9938	-182.41	11.415	5.2925	4.2199	-863.33	1102	36.392	798.31	1179.7	57.52	31.943	0	0	7.4946	12.808	-22.598	-11.125	0.58128	-3.5189	22.488	8.7368	8.0759	9.2892	-0.11034	-2.3887	1663.8
7.61	762	2.5	NaN	1.67	19.681	3.0448	-182.41	11.385	5.263	4.039	-863.38	1102	36.297	798.28	1179.7	56.015	30.203	0	0	7.412	12.724	-22.598	-11.125	0.55783	-3.5186	22.359	8.7069	7.9698	9.205	-0.2387	-2.418	1663.8
7.62	763	2.5	NaN	1.6544	19.575	3.0887	-182.41	11.343	5.2595	3.8893	-863.4	1102	36.281	798.26	1179.7	55.588	30.625	0	0	7.3704	12.681	-22.597	-11.125	0.53768	-3.524	22.252	8.666	7.9081	9.1572	-0.34493	-2.4585	1663.8
7.63	764	2.5	NaN	1.6468	19.471	3.1235	-182.41	11.29	5.2556	3.779	-863.39	1102	36.257	798.24	1179.7	55.212	30.109	0	0	7.1011	12.406	-22.6	-11.128	0.52706	-3.5277	22.148	8.6128	7.6282	8.8781	-0.45238	-2.5147	1663.8
7.64	765	2.5	NaN	1.6444	19.369	3.1552	-182.41	11.226	5.2435	3.6803	-863.34	1102	36.203	798.21	1179.7	59.055	28.345	0	0	6.4791	11.77	-22.609	-11.136	0.52309	-3.5279	22.046	8.5493	7.0022	8.2421	-0.56291	-2.5865	1663.7
7.65	766	2.5	NaN	1.6345	19.309	3.1786	-182.4	11.157	5.2825	3.58	-863.3	1102	36.312	798.22	1179.7	58.192	28.524	0	0	6.3645	11.653	-22.608	-11.135	0.50596	-3.5327	21.986	8.4801	6.8705	8.12	-0.6226	-2.6552	1663.7
7.66	767	2.5	NaN	1.6321	19.239	3.186	-182.41	11.045	5.3776	3.5423	-863.25	1102	36.581	798.22	1179.7	61.567	26.688	0	0	6.3951	11.684	-22.605	-11.132	0.49288	-3.5476	21.915	8.3699	6.888	8.1365	-0.69011	-2.7621	1663.6
7.67	768	2.5	NaN	1.6254	19.197	3.1696	-182.41	10.967	5.4142	3.5731	-863.21	1102	36.681	798.21	1179.6	59.58	28.121	0	0	6.4228	11.712	-22.601	-11.128	0.48376	-3.5511	21.872	8.292	6.9065	8.1612	-0.72887	-2.8358	1663.6
7.68	769	2.5	NaN	1.6157	19.167	3.1685	-182.41	10.907	5.4295	3.5602	-863.17	1102	36.731	798.18	1179.6	57.41	26.102	0	0	6.4312	11.721	-22.596	-11.124	0.4719	-3.5554	21.841	8.2325	6.9031	8.1656	-0.75505	-2.8911	1663.5
7.69	770	2.5	NaN	1.6035	19.147	3.1842	-182.42	10.853	5.4364	3.4982	-863.12	1102	36.763	798.15	1179.6	58.667	27.688	0	0	6.3273	11.615	-22.593	-11.12	0.45632	-3.5624	21.821	8.1794	6.7837	8.0523	-0.77211	-2.9407	1663.4
7.7	771	2.5	NaN	1.5869	19.15	3.1772	-182.42	10.802	5.4154	3.4965	-863.02	1102	36.689	798.12	1179.6	46.497	26.869	0	0	6.2936	11.58	-22.589	-11.117	0.44218	-3.5619	21.823	8.1291	6.7358	8.0184	-0.76673	-2.9874	1663.3
7.71	772	2.5	NaN	1.5661	19.157	3.1796	-182.41	10.768	5.4295	3.4457	-862.9	1102	36.709	797.99	1179.6	40.139	25.281	0	0	6.3213	11.609	-22.586	-11.113	0.41877	-3.5556	21.829	8.0962	6.74	8.053	-0.75659	-3.0166	1663
7.72	773	2.5	NaN	1.5343	19.172	3.1738	-182.42	10.74	5.419	3.4138	-862.77	1102	36.667	797.9	1179.5	23.649	24.005	0	0	6.3299	11.617	-22.582	-11.109	0.38718	-3.5682	21.843	8.0684	6.7171	8.0492	-0.73891	-3.0411	1662.8
7.73	774	2.5	NaN	1.5127	19.18	3.1628	-182.44	10.722	5.4089	3.4102	-862.7	1102	36.623	797.82	1179.5	37.024	24.005	0	0	6.3072	11.594	-22.579	-11.107	0.36684	-3.5814	21.85	8.0513	6.674	8.0127	-0.72896	-3.0552	1662.7
7.74	775	2.5	NaN	1.5007	19.187	3.1448	-182.45	10.706	5.3908	3.4288	-862.63	1102	36.549	797.74	1179.5	23.649	24.005	0	0	6.2173	11.502	-22.577	-11.104	0.35792	-3.5897	21.858	8.0352	6.5752	7.9125	-0.71903	-3.0692	1662.5
7.75	776	2.5	NaN	1.4892	19.209	3.1209	-182.46	10.679	5.3506	3.4483	-862.52	1102	36.409	797.66	1179.5	52.693	24.005	0	0	6.1704	11.454	-22.576	-11.103	0.35182	-3.5943	21.88	8.0083	6.5223	7.86	-0.69613	-3.0946	1662.3
7.76	777	2.5	NaN	1.4849	19.214	3.1236	-182.46	10.667	5.3399	3.4028	-862.47	1102	36.346	797.59	1179.5	59.208	33.262	0	0	6.1428	11.426	-22.575	-11.102	0.34806	-3.5977	21.885	7.9957	6.4908	7.8283	-0.68911	-3.106	1662.2
7.77	778	2.5	NaN	1.4832	19.229	3.1194	-182.47	10.644	5.3185	3.3977	-862.39	1102	36.259	797.55	1179.5	59.068	31.469	0	0	6.0895	11.372	-22.573	-11.1	0.3491	-3.6006	21.9	7.9724	6.4386	7.7709	-0.67302	-3.1278	1662.1
7.78	779	2.5	NaN	1.4877	19.246	3.1105	-182.47	10.625	5.3168	3.3955	-862.27	1102	36.223	797.5	1179.4	54.293	27.256	0	0	6.0167	11.297	-22.571	-11.099	0.35461	-3.6019	21.918	7.9534	6.3713	7.6952	-0.65382	-3.1451	1661.9
7.79	780	2.5	NaN	1.499	19.247	3.1258	-182.47	10.631	5.3256	3.3126	-862.15	1102	36.214	797.41	1179.4	48.876	26.17	0	0	5.8334	11.11	-22.569	-11.096	0.3632	-3.6013	21.918	7.9587	6.1966	7.5084	-0.65028	-3.1372	1661.7
7.8	781	2.5	NaN	1.5143	19.221	3.1699	-182.46	10.666	5.3357	3.1457	-862.07	1102	36.208	797.28	1179.4	47.513	24.005	0	0	5.681	10.954	-22.567	-11.094	0.3728	-3.5987	21.893	7.9946	6.0538	7.3552	-0.67424	-3.0995	1661.5
7.81	782	2.5	NaN	1.5246	19.186	3.1753	-182.45	10.704	5.3589	3.1095	-862.03	1102	36.242	797.21	1179.5	60.65	28.645	0	0	5.5669	10.837	-22.566	-11.093	0.38066	-3.5935	21.858	8.0321	5.9476	7.2438	-0.70763	-3.061	1661.4
7.82	783	2.5	NaN	1.5604	19.125	3.1494	-182.45	10.734	5.4016	3.1692	-862.01	1102	36.33	797.22	1179.5	60.971	34.417	0	0	5.421	10.688	-22.564	-11.091	0.41542	-3.5957	21.799	8.0597	5.8364	7.0924	-0.76456	-3.0311	1661.4
7.83	784	2.5	NaN	1.5825	19.081	3.1293	-182.44	10.769	5.4397	3.2197	-861.98	1101.9	36.398	797.21	1179.5	61.856	35.256	0	0	5.2965	10.561	-22.561	-11.088	0.4369	-3.5897	21.757	8.0928	5.7334	6.9711	-0.80412	-2.9954	1661.3
7.84	785	2.5	NaN	1.5983	19.05	3.1454	-182.44	10.806	5.464	3.1773	-861.92	1101.9	36.431	797.21	1179.5	62.435	36.48	0	0	5.2716	10.535	-22.558	-11.086	0.45005	-3.5838	21.727	8.1287	5.7216	6.9515	-0.83152	-2.9568	1661.3
7.85	786	2.5	NaN	1.6128	19.029	3.1934	-182.43	10.839	5.4741	3.051	-861.82	1102	36.435	797.24	1179.6	60.488	39.181	0	0	5.2413	10.504	-22.556	-11.083	0.46003	-3.5814	21.706	8.1611	5.7013	6.923	-0.84935	-2.9216	1661.2
7.86	787	2.5	NaN	1.6248	19.02	3.2319	-182.42	10.86	5.48	2.9489	-861.75	1102	36.432	797.26	1179.6	58.707	36.981	0	0	5.1894	10.451	-22.552	-11.079	0.46855	-3.5784	21.697	8.182	5.658	6.8729	-0.85482	-2.8973	1661.2
7.87	788	2.5	NaN	1.6336	18.982	3.263	-182.42	10.875	5.5092	2.8593	-861.69	1102	36.49	797.38	1179.6	60.115	38.796	0	0	5.174	10.436	-22.549	-11.077	0.4723	-3.5801	21.662	8.1955	5.6463	6.8554	-0.88764	-2.881	1661.2
7.88	789	2.5	NaN	1.6453	18.947	3.2579	-182.41	10.901	5.5061	2.8912	-861.67	1102	36.463	797.41	1179.7	53.996	37.623	0	0	5.1844	10.446	-22.547	-11.074	0.48603	-3.5733	21.628	8.2203	5.6704	6.8729	-0.91952	-2.854	1661.2
7.89	790	2.5	NaN	1.6597	18.912	3.2273	-182.41	10.905	5.5608	3.0087	-861.66	1101.9	36.603	797.53	1179.7	54.058	40.617	0	0	5.1409	10.402	-22.545	-11.072	0.49974	-3.5711	21.594	8.2231	5.6407	6.8307	-0.95064	-2.8489	1661.3
7.9	791	2.5	NaN	1.6714	18.892	3.2016	-182.41	10.9	5.6067	3.1115	-861.62	1101.9	36.731	797.67	1179.7	51.313	44.391	0	0	5.1034	10.363	-22.542	-11.069	0.51063	-3.5722	21.574	8.2179	5.614	6.7911	-0.96787	-2.8515	1661.5
7.91	792	2.5	NaN	1.6735	18.899	3.2147	-182.41	10.916	5.5419	3.0877	-861.56	1102	36.564	797.73	1179.7	50.036	43.989	0	0	5.0792	10.339	-22.54	-11.067	0.51769	-3.5703	21.582	8.2329	5.5969	6.7683	-0.9576	-2.8338	1661.4
7.92	793	2.5	NaN	1.6685	18.905	3.2617	-182.41	10.907	5.5726	2.9589	-861.51	1102	36.659	797.84	1179.7	52.068	40.652	0	0	4.9619	10.219	-22.536	-11.063	0.50503	-3.5737	21.588	8.224	5.467	6.645	-0.94804	-2.8393	1661.5
7.93	794	2.5	NaN	1.6818	18.934	3.2823	-182.4	10.932	5.5139	2.9468	-861.39	1102	36.521	797.91	1179.8	42.132	44.279	0	0	4.8128	10.066	-22.533	-11.06	0.52261	-3.5632	21.617	8.2485	5.3354	6.5031	-0.91584	-2.8112	1661.5
7.94	795	2.5	NaN	1.6943	18.955	3.2822	-182.4	10.934	5.4958	2.988	-861.32	1102	36.491	798	1179.8	45.623	47.609	0	0	4.353	9.5961	-22.523	-11.05	0.53761	-3.5581	21.638	8.2508	4.8906	6.0381	-0.88416	-2.7989	1661.5
7.95	796	2.5	NaN	1.7098	18.974	3.2615	-182.4	10.925	5.5058	3.0905	-861.27	1102	36.543	798.11	1179.8	53.008	47.193	0	0	3.8412	9.0729	-22.512	-11.039	0.55486	-3.5546	21.658	8.2412	4.396	5.5183	-0.85403	-2.7978	1661.5
7.96	797	2.5	NaN	1.7367	19.001	3.2302	-182.39	10.924	5.5019	3.2411	-861.21	1101.9	36.569	798.2	1179.8	29.753	47.347	0	0	3.8585	9.0906	-22.513	-11.04	0.5861	-3.5455	21.685	8.2398	4.4446	5.5451	-0.82779	-2.8006	1661.6
7.97	798	2.5	NaN	1.7829	19.043	3.2253	-182.38	10.94	5.4507	3.337	-861.12	1101.9	36.445	798.33	1179.8	52.135	47.145	0	0	3.8499	9.0818	-22.514	-11.041	0.63991	-3.5274	21.73	8.2541	4.4898	5.5544	-0.7846	-2.7872	1661.6
7.98	799	2.5	NaN	1.8398	19.13	3.2333	-182.38	10.925	5.4477	3.4502	-860.96	1102	36.508	798.49	1179.8	50.81	48.085	0	0	3.8153	9.0464	-22.514	-11.042	0.69856	-3.5251	21.815	8.2405	4.5139	5.5213	-0.69925	-2.8011	1661.6
7.99	800	2.5	NaN	1.8845	19.19	3.2449	-182.39	10.916	5.4252	3.5133	-860.85	1101.9	36.489	798.62	1179.8	54.471	47.512	0	0	3.8022	9.033	-22.517	-11.044	0.74609	-3.5235	21.875	8.2307	4.5483	5.5095	-0.64176	-2.813	1661.6
8	801	2.5	NaN	1.9186	19.227	3.2565	-182.38	10.921	5.3932	3.5445	-860.78	1101.9	36.42	798.68	1179.8	54.937	45.652	0	0	3.7924	9.023	-22.518	-11.046	0.78365	-3.5186	21.912	8.2355	4.576	5.5044	-0.60585	-2.81	1661.6
8.01	802	2.5	NaN	1.9695	19.27	3.2541	-182.38	10.94	5.3704	3.6391	-860.71	1101.9	36.382	798.73	1179.8	57.543	45.517	0	0	3.7841	9.0145	-22.519	-11.046	0.8391	-3.5135	21.956	8.2543	4.6232	5.501	-0.563	-2.7916	1661.6
8.02	803	2.5	NaN	2.0862	19.362	3.214	-182.4	10.961	5.3755	3.9568	-860.56	1101.9	36.468	798.9	1179.8	59.962	41.16	0	0	3.7865	9.017	-22.52	-11.047	0.96383	-3.5181	22.048	8.2756	4.7503	5.4989	-0.47188	-2.7713	1661.6
8.03	804	2.5	NaN	2.1391	19.403	3.1886	-182.4	10.994	5.3076	4.1357	-860.47	1101.9	36.29	798.96	1179.8	60.72	33.918	0	0	3.8212	9.0525	-22.522	-11.049	1.029	-3.5128	22.09	8.3071	4.8502	5.5397	-0.43214	-2.7422	1661.6
8.04	805	2.5	NaN	2.2056	19.46	3.1852	-182.42	11.018	5.3335	4.2781	-860.38	1101.9	36.394	799.08	1179.8	61.532	37.138	0	0	3.8381	9.0697	-22.524	-11.051	1.0969	-3.5292	22.147	8.3315	4.9349	5.5405	-0.37728	-2.7196	1661.6
8.05	806	2.5	NaN	2.2782	19.514	3.1948	-182.43	11.05	5.3315	4.3928	-860.28	1101.9	36.429	799.19	1179.8	61.498	39.057	0	0	3.8463	9.0781	-22.526	-11.053	1.1722	-3.5394	22.201	8.3633	5.0185	5.5387	-0.32488	-2.6894	1661.6
8.06	807	2.5	NaN	2.3417	19.55	3.2115	-182.44	11.085	5.3184	4.4694	-860.23	1101.9	36.43	799.28	1179.8	61.687	36.884	0	0	3.9016	9.1346	-22.53	-11.057	1.2384	-3.5435	22.237	8.3983	5.14	5.5912	-0.29283	-2.6589	1661.6
8.07	808	2.5	NaN	2.3822	19.561	3.2292	-182.44	11.112	5.3639	4.5052	-860.23	1101.9	36.584	799.34	1179.8	61.697	35.606	0	0	3.9398	9.1737	-22.534	-11.061	1.2748	-3.5524	22.248	8.4249	5.2147	5.6214	-0.28571	-2.6363	1661.7
8.08	809	2.5	NaN	2.4183	19.568	3.2244	-182.44	11.137	5.3614	4.6206	-860.26	1101.9	36.599	799.42	1179.9	61.533	36.031	0	0	3.9537	9.1879	-22.537	-11.065	1.3145	-3.5432	22.256	8.4487	5.2682	5.6447	-0.2811	-2.6159	1661.8
8.09	810	2.5	NaN	2.4565	19.573	3.2141	-182.43	11.173	5.3761	4.7616	-860.26	1101.9	36.684	799.48	1179.9	60.731	34.628	0	0	4.005	9.2404	-22.54	-11.067	1.3546	-3.5303	22.262	8.4838	5.3597	5.7101	-0.27814	-2.5836	1661.9
8.1	811	2.5	NaN	2.4834	19.577	3.2246	-182.42	11.2	5.3999	4.8335	-860.28	1101.9	36.801	799.55	1179.9	59.884	33.989	0	0	4.0659	9.3026	-22.543	-11.07	1.38	-3.521	22.267	8.5101	5.4459	5.7816	-0.27624	-2.5598	1662
8.11	812	2.5	NaN	2.5067	19.585	3.2533	-182.41	11.231	5.4037	4.8685	-860.29	1101.9	36.87	799.63	1179.9	58.842	33.331	0	0	4.1684	9.4074	-22.545	-11.072	1.4023	-3.5158	22.274	8.5414	5.5706	5.8916	-0.27032	-2.5306	1662.1
8.12	813	2.5	NaN	2.5335	19.597	3.2891	-182.41	11.279	5.3767	4.9146	-860.31	1101.9	36.861	799.71	1179.9	56.815	32.965	0	0	4.2803	9.5218	-22.547	-11.074	1.431	-3.5128	22.288	8.5891	5.7112	6.009	-0.25908	-2.4848	1662.2
8.13	814	2.5	NaN	2.5541	19.608	3.3191	-182.41	11.329	5.3713	4.9761	-860.34	1101.9	36.92	799.77	1180	55.126	31.701	0	0	4.3803	9.6241	-22.55	-11.077	1.4517	-3.5086	22.298	8.6384	5.832	6.1154	-0.25136	-2.4385	1662.3
8.14	815	2.5	NaN	2.5655	19.619	3.3603	-182.41	11.332	5.418	4.9622	-860.36	1102	37.091	799.86	1180	53.868	29.851	0	0	4.4558	9.7013	-22.552	-11.079	1.4568	-3.5167	22.309	8.6425	5.9127	6.1846	-0.24314	-2.4366	1662.4
8.15	816	2.5	NaN	2.5758	19.63	3.3988	-182.41	11.358	5.4278	4.9498	-860.38	1101.9	37.16	799.88	1180	53.597	29.245	0	0	4.5112	9.7579	-22.553	-11.081	1.4644	-3.5231	22.321	8.6674	5.9756	6.2348	-0.23273	-2.4131	1662.4
8.16	817	2.5	NaN	2.5928	19.65	3.4277	-182.42	11.399	5.4004	4.9953	-860.38	1101.9	37.121	799.86	1180	54.142	29.955	0	0	4.5666	9.8145	-22.555	-11.082	1.4843	-3.5271	22.341	8.7071	6.0509	6.2874	-0.21358	-2.3749	1662.4
8.17	818	2.5	NaN	2.6157	19.673	3.4524	-182.43	11.436	5.3613	5.0668	-860.39	1101.9	37.04	799.85	1180	54.269	30.505	0	0	4.6299	9.8793	-22.556	-11.083	1.5124	-3.5315	22.365	8.7441	6.1424	6.3478	-0.19123	-2.3393	1662.4
8.18	819	2.5	NaN	2.6335	19.679	3.4916	-182.44	11.449	5.3557	5.0336	-860.44	1101.9	37.046	799.88	1180	54.51	30.62	0	0	4.71	9.9612	-22.557	-11.084	1.529	-3.5413	22.371	8.7561	6.239	6.4199	-0.18615	-2.3283	1662.5
8.19	820	2.5	NaN	2.6505	19.697	3.5216	-182.44	11.462	5.3626	5.033	-860.44	1101.9	37.076	799.87	1180	54.89	30.796	0	0	4.7534	10.006	-22.558	-11.085	1.5449	-3.5457	22.39	8.769	6.2983	6.4598	-0.16827	-2.316	1662.5
8.2	821	2.5	NaN	2.6775	19.716	3.5374	-182.44	11.493	5.3619	5.0878	-860.46	1101.9	37.07	799.79	1180.1	55.026	31.516	0	0	4.7118	9.963	-22.557	-11.084	1.5739	-3.5406	22.409	8.8001	6.2857	6.4224	-0.14764	-2.2841	1662.4
8.21	822	2.5	NaN	2.7006	19.727	3.5638	-182.44	11.508	5.3548	5.0821	-860.49	1101.9	37.058	799.75	1180.1	54.583	31.106	0	0	4.711	9.9622	-22.554	-11.082	1.5973	-3.5426	22.42	8.8152	6.3082	6.4195	-0.13436	-2.2664	1662.4
8.22	823	2.5	NaN	2.7229	19.731	3.5909	-182.44	11.507	5.3411	5.061	-860.51	1102	37.033	799.73	1180	54.479	30.995	0	0	4.7227	9.9742	-22.551	-11.078	1.6197	-3.5457	22.424	8.8147	6.3424	6.4284	-0.12754	-2.2635	1662.4
8.23	824	2.5	NaN	2.7534	19.734	3.5966	-182.44	11.511	5.3257	5.127	-860.55	1101.9	36.993	799.67	1180	53.45	30.773	0	0	4.671	9.9213	-22.547	-11.074	1.6538	-3.5354	22.428	8.8174	6.3249	6.3859	-0.11921	-2.2566	1662.4
8.24	825	2.5	NaN	2.7729	19.738	3.6209	-182.43	11.516	5.3567	5.0947	-860.54	1101.9	37.088	799.62	1180	53.488	30.012	0	0	4.6559	9.9059	-22.542	-11.069	1.6689	-3.5341	22.43	8.8236	6.3248	6.3718	-0.11175	-2.2454	1662.3
8.25	826	2.5	NaN	2.7947	19.741	3.6031	-182.42	11.545	5.3656	5.1872	-860.53	1101.9	37.102	799.5	1180	54.466	29.606	0	0	4.6837	9.9342	-22.536	-11.063	1.6933	-3.5203	22.434	8.8521	6.377	6.4139	-0.10223	-2.211	1662.2
8.26	827	2.5	NaN	2.8124	19.745	3.6224	-182.42	11.561	5.3698	5.1726	-860.51	1102	37.118	799.42	1180	53.937	28.798	0	0	4.7653	10.018	-22.531	-11.058	1.7099	-3.5224	22.437	8.8691	6.4752	6.4953	-0.093879	-2.1888	1662.1
8.27	828	2.5	NaN	2.829	19.743	3.6594	-182.42	11.573	5.3634	5.1101	-860.49	1102	37.11	799.33	1180	52.484	28.215	0	0	4.8565	10.111	-22.526	-11.053	1.7245	-3.5258	22.435	8.8821	6.581	6.5851	-0.091156	-2.1707	1662
8.28	829	2.5	NaN	2.8486	19.732	3.6812	-182.42	11.59	5.3527	5.0976	-860.46	1102	37.084	799.18	1180	49.658	34.543	0	0	4.8505	10.105	-22.519	-11.046	1.7444	-3.5195	22.421	8.8998	6.595	6.5853	-0.097361	-2.1461	1661.8
8.29	830	2.5	NaN	2.8703	19.705	3.6883	-182.43	11.59	5.3951	5.1259	-860.43	1102	37.226	799.06	1179.9	48.829	30.007	0	0	4.8245	10.078	-22.511	-11.039	1.7621	-3.5339	22.393	8.9027	6.5867	6.5443	-0.11859	-2.1358	1661.6
8.3	831	2.5	NaN	2.9028	19.657	3.6595	-182.43	11.618	5.347	5.2587	-860.4	1102	37.135	798.87	1179.9	48.897	29.101	0	0	4.7986	10.052	-22.504	-11.031	1.8022	-3.5267	22.344	8.9309	6.6008	6.525	-0.15989	-2.1003	1661.4
8.31	832	2.5	NaN	2.915	19.625	3.6524	-182.44	11.617	5.347	5.2995	-860.4	1102	37.169	798.8	1179.8	51.506	31.383	0	0	4.8134	10.067	-22.498	-11.025	1.8146	-3.5401	22.312	8.9303	6.6281	6.5268	-0.18646	-2.0952	1661.3
8.32	833	2.5	NaN	2.9223	19.571	3.6521	-182.45	11.606	5.3339	5.3308	-860.41	1102	37.174	798.72	1179.8	47.198	24.005	0	0	4.855	10.109	-22.494	-11.021	1.8228	-3.5542	22.257	8.9204	6.6778	6.5552	-0.23639	-2.1003	1661.3
8.33	834	2.5	NaN	2.9329	19.484	3.6476	-182.46	11.595	5.2807	5.3892	-860.43	1102	37.081	798.56	1179.8	52.371	27.699	0	0	4.8965	10.152	-22.493	-11.021	1.8385	-3.5568	22.169	8.9098	6.735	6.595	-0.32439	-2.1109	1661.1
8.34	835	2.5	NaN	2.94	19.396	3.6425	-182.46	11.568	5.2281	5.4184	-860.42	1101.9	36.99	798.43	1179.7	48.045	24.005	0	0	4.9045	10.16	-22.494	-11.022	1.8497	-3.5541	22.081	8.8837	6.7542	6.606	-0.41355	-2.1378	1661
8.35	836	2.5	NaN	2.9442	19.352	3.6493	-182.48	11.551	5.2444	5.4364	-860.43	1102	37.103	798.33	1179.7	56.671	28.746	0	0	4.8576	10.112	-22.497	-11.024	1.8506	-3.5733	22.036	8.867	6.7082	6.5388	-0.46141	-2.1572	1660.9
8.36	837	2.5	NaN	2.9471	19.299	3.6457	-182.48	11.528	5.1821	5.4826	-860.41	1102	36.999	798.18	1179.7	51.268	26.438	0	0	4.804	10.057	-22.497	-11.025	1.8585	-3.5733	21.982	8.8449	6.6625	6.484	-0.51516	-2.1796	1660.7
8.37	838	2.5	NaN	2.9487	19.257	3.638	-182.5	11.516	5.139	5.5302	-860.38	1102	36.974	798.04	1179.7	54.145	28.059	0	0	4.7382	9.99	-22.494	-11.021	1.8625	-3.589	21.94	8.833	6.6007	6.401	-0.5536	-2.1877	1660.5
8.38	839	2.5	NaN	2.9475	19.228	3.645	-182.52	11.522	5.1208	5.5252	-860.35	1102	37.021	797.89	1179.7	55.273	24.005	0	0	4.7831	10.036	-22.489	-11.016	1.8594	-3.6124	21.911	8.8381	6.6425	6.4234	-0.578	-2.1781	1660.4
8.39	840	2.5	NaN	2.943	19.204	3.6816	-182.52	11.541	5.083	5.4317	-860.3	1102	36.984	797.7	1179.7	57.114	37.041	0	0	4.8373	10.091	-22.485	-11.012	1.8528	-3.6137	21.888	8.8575	6.69	6.4776	-0.59706	-2.1544	1660.1
8.4	841	2.5	NaN	2.9441	19.185	3.673	-182.51	11.542	5.0547	5.4758	-860.23	1101.9	37.02	797.53	1179.7	55.958	24.005	0	0	4.6987	9.9496	-22.483	-11.01	1.854	-3.603	21.87	8.8573	6.5527	6.3466	-0.61267	-2.1526	1659.9
8.41	842	2.5	NaN	2.9464	19.182	3.6692	-182.47	11.584	5.0036	5.4872	-860.12	1101.9	37.058	797.12	1179.7	51.339	48.093	0	0	4.6064	9.8552	-22.481	-11.008	1.855	-3.5571	21.869	8.8978	6.4614	6.2981	-0.61226	-2.1103	1659.4
8.42	843	2.5	NaN	2.946	19.195	3.6793	-182.43	11.597	4.9753	5.4455	-860.02	1101.9	37.094	796.9	1179.7	38.688	50.987	0	0	4.5569	9.8047	-22.479	-11.006	1.8518	-3.5196	21.882	8.91	6.4087	6.285	-0.59704	-2.0965	1659
8.43	844	2.5	NaN	2.9481	19.212	3.694	-182.39	11.581	4.9598	5.3871	-859.94	1101.9	37.108	796.81	1179.7	33.258	52.817	0	0	4.5145	9.7612	-22.478	-11.005	1.8512	-3.4879	21.899	8.8946	6.3657	6.2733	-0.57905	-2.1101	1658.9
8.44	845	2.5	NaN	2.9556	19.223	3.6987	-182.35	11.552	4.9437	5.3542	-859.87	1101.9	37.105	796.74	1179.7	32.985	56.193	0	0	4.4748	9.7207	-22.476	-11.003	1.8576	-3.4518	21.908	8.866	6.3324	6.2689	-0.56734	-2.137	1658.7
8.45	846	2.5	NaN	2.9577	19.239	3.6782	-182.32	11.502	4.9522	5.3586	-859.76	1101.9	37.177	796.75	1179.6	34.919	57.118	0	0	4.4182	9.6628	-22.474	-11.001	1.8573	-3.4175	21.924	8.8175	6.2755	6.2453	-0.54986	-2.1833	1658.6
8.46	847	2.5	NaN	2.9749	19.245	3.6494	-182.3	11.509	4.9528	5.4439	-859.7	1101.9	37.191	796.73	1179.6	33.65	55.91	0	0	4.3414	9.5843	-22.472	-10.999	1.8769	-3.3936	21.93	8.8238	6.2184	6.1907	-0.54171	-2.175	1658.6
8.47	848	2.5	NaN	2.9899	19.252	3.6345	-182.28	11.545	4.9487	5.4597	-859.64	1101.9	37.167	796.74	1179.6	34.757	60.723	0	0	4.2167	9.4568	-22.47	-10.998	1.8933	-3.3737	21.937	8.8601	6.11	6.0831	-0.53365	-2.1375	1658.5
8.48	849	2.5	NaN	2.9989	19.268	3.6288	-182.26	11.591	4.9667	5.4378	-859.56	1101.9	37.186	796.79	1179.5	37.317	59.392	0	0	4.1309	9.3691	-22.47	-10.998	1.9008	-3.3622	21.952	8.9073	6.0317	6.0069	-0.51855	-2.0903	1658.5
8.49	850	2.5	NaN	3.0042	19.289	3.6329	-182.26	11.657	5.0203	5.3887	-859.47	1101.9	37.284	796.88	1179.5	37.084	58.092	0	0	4.0665	9.3032	-22.471	-10.998	1.901	-3.3596	21.973	8.9737	5.9675	5.9436	-0.4982	-2.0245	1658.5
8.5	851	2.5	NaN	3.015	19.301	3.6573	-182.25	11.786	5.1006	5.2713	-859.38	1101.9	37.434	796.96	1179.6	36.535	57.637	0	0	4.0284	9.2643	-22.471	-10.998	1.9026	-3.36	21.984	9.1025	5.931	5.9044	-0.48681	-1.8959	1658.5
8.51	852	2.5	NaN	3.022	19.312	3.6607	-182.26	11.818	5.1351	5.2607	-859.33	1101.9	37.545	797.04	1179.5	37.744	57.627	0	0	4.0091	9.2446	-22.471	-10.998	1.9054	-3.3745	21.995	9.1353	5.9145	5.8701	-0.47617	-1.8629	1658.5
8.52	853	2.5	NaN	3.0296	19.302	3.6317	-182.26	12.029	5.1472	5.2995	-859.31	1101.9	37.509	797.2	1179.6	35.942	57.505	0	0	4.0146	9.2502	-22.471	-10.998	1.9157	-3.377	21.988	9.3433	5.9303	5.8732	-0.48322	-1.6546	1658.6
8.53	854	2.5	NaN	3.0382	19.289	3.6048	-182.27	12.211	5.1026	5.3498	-859.3	1101.9	37.33	797.36	1179.7	38.561	58.973	0	0	4.0221	9.2579	-22.47	-10.997	1.9323	-3.3804	21.979	9.5218	5.9544	5.8775	-0.4917	-1.4757	1658.8
8.54	855	2.5	NaN	3.042	19.284	3.6026	-182.28	12.339	5.0377	5.3444	-859.27	1101.9	37.11	797.45	1179.8	40.077	58.633	0	0	4.0325	9.2685	-22.47	-10.997	1.9436	-3.3785	21.975	9.6475	5.9761	5.89	-0.49436	-1.3493	1658.9
8.55	856	2.5	NaN	3.0335	19.285	3.6325	-182.26	12.491	5.0358	5.2265	-859.24	1101.9	37.024	797.47	1179.9	39.921	56.928	0	0	4.1669	9.4058	-22.47	-10.997	1.9339	-3.3591	21.978	9.7987	6.1008	6.0468	-0.49182	-1.1982	1658.9
8.56	857	2.5	NaN	3.021	19.291	3.6464	-182.25	12.547	5.2048	5.1744	-859.2	1102	37.371	797.88	1179.9	38.121	51.855	0	0	4.3039	9.5459	-22.47	-10.997	1.9079	-3.3655	21.983	9.8547	6.2118	6.1804	-0.4865	-1.1424	1659.2
8.57	858	2.5	NaN	3.0083	19.297	3.6275	-182.22	12.67	5.2157	5.2313	-859.15	1102	37.243	798.05	1180	31.231	44.942	0	0	4.3108	9.553	-22.47	-10.997	1.9017	-3.3233	21.993	9.9745	6.2125	6.2297	-0.47762	-1.023	1659.3
8.58	859	2.5	NaN	3.0001	19.3	3.6098	-182.2	12.755	5.2339	5.2873	-859.13	1102	37.182	798.21	1180.1	24.277	41.207	0	0	4.381	9.6248	-22.471	-10.998	1.8976	-3.3026	21.998	10.057	6.2786	6.3222	-0.47245	-0.94065	1659.5
8.59	860	2.5	NaN	2.9888	19.3	3.5906	-182.2	12.828	5.2965	5.3531	-859.14	1102	37.272	798.4	1180.1	23.649	43.554	0	0	4.4985	9.745	-22.471	-10.998	1.8856	-3.2988	21.999	10.128	6.3841	6.4462	-0.47155	-0.87023	1659.7
8.6	861	2.5	NaN	2.9709	19.296	3.5699	-182.19	12.921	5.3815	5.4306	-859.16	1102	37.423	798.58	1180.2	23.649	44.895	0	0	4.583	9.8313	-22.47	-10.998	1.8654	-3.2921	21.998	10.219	6.4483	6.5392	-0.4726	-0.77831	1659.9
8.61	862	2.5	NaN	2.9687	19.292	3.5911	-182.18	12.971	5.3948	5.3791	-859.17	1102	37.418	798.6	1180.2	27.389	46.512	0	0	4.6659	9.9161	-22.47	-10.997	1.8615	-3.283	21.995	10.268	6.5275	6.6331	-0.47513	-0.72854	1659.9
8.62	863	2.5	NaN	2.9518	19.311	3.5943	-182.15	13.111	5.3951	5.4146	-859.18	1102	37.303	798.7	1180.3	34.842	49.109	0	0	4.7164	9.9677	-22.469	-10.997	1.8499	-3.2531	22.014	10.407	6.5663	6.7145	-0.45496	-0.58922	1660
8.63	864	2.5	NaN	2.932	19.325	3.6238	-182.12	13.246	5.437	5.3771	-859.19	1102	37.292	798.87	1180.4	41.587	49.102	0	0	4.8035	10.057	-22.469	-10.997	1.8292	-3.2182	22.029	10.541	6.6328	6.8386	-0.44001	-0.45536	1660.2
8.64	865	2.5	NaN	2.9157	19.332	3.649	-182.08	13.363	5.4646	5.3533	-859.22	1102.1	37.251	798.99	1180.4	46.259	48.93	0	0	4.973	10.23	-22.47	-10.998	1.8137	-3.1855	22.037	10.659	6.7867	7.0446	-0.43308	-0.33901	1660.4
8.65	866	2.5	NaN	2.9057	19.335	3.6531	-182.06	13.461	5.4624	5.3895	-859.26	1102.1	37.145	799.04	1180.4	46.534	50.277	0	0	5.0647	10.324	-22.471	-10.998	1.8087	-3.1606	22.04	10.756	6.8734	7.1632	-0.43087	-0.2419	1660.5
8.66	867	2.5	NaN	2.8993	19.337	3.6511	-182.05	13.535	5.4892	5.435	-859.33	1102.1	37.127	799.16	1180.4	47.004	45.125	0	0	5.1241	10.384	-22.471	-10.998	1.8046	-3.147	22.041	10.831	6.9287	7.2375	-0.42951	-0.16683	1660.6
8.67	868	78	NaN	2.8899	19.345	3.687	-182.01	13.668	5.4894	5.4198	-859.4	1102.2	36.995	799.34	1180.5	49.346	53.897	0	0	5.1466	10.408	-22.472	-11	1.7993	-3.1028	22.048	10.965	6.9459	7.3047	-0.42442	-0.034672	1660.9
8.68	869	78	NaN	2.8972	19.352	3.6733	-181.99	13.736	5.5149	5.5571	-859.47	1102.2	36.977	799.48	1180.5	49.608	63.372	0	0	5.1753	10.437	-22.474	-11.002	1.8122	-3.0754	22.055	11.033	6.9875	7.3615	-0.4195	0.031895	1661.1
8.69	870	78	0	2.9084	19.361	3.6847	-181.98	13.761	5.5581	5.6196	-859.53	1102.2	37.018	799.71	1180.5	48.706	66.377	0	1	5.225	10.488	-22.477	-11.004	1.8243	-3.0685	22.064	11.058	7.0493	7.4192	-0.41286	0.054359	1661.4
8.7	871	78	NaN	2.9116	19.373	3.7195	-181.98	13.772	5.5863	5.5889	-859.57	1102.2	37.037	799.92	1180.6	49.27	67.542	0	1	5.2597	10.523	-22.48	-11.007	1.826	-3.0658	22.076	11.069	7.0856	7.4574	-0.40398	0.06247	1661.6
8.71	872	78	NaN	2.9065	19.386	3.7637	-181.97	13.787	5.5949	5.5051	-859.61	1102.2	37.026	800.06	1180.6	50.816	66.799	0	1	5.2769	10.541	-22.484	-11.012	1.8185	-3.0608	22.089	11.083	7.0954	7.48	-0.39567	0.071907	1661.8
8.72	873	78	NaN	2.9251	19.382	3.7618	-181.98	13.785	5.6533	5.5919	-859.68	1102.2	37.185	800.25	1180.6	52.924	61.75	0	1	5.3148	10.579	-22.488	-11.015	1.8348	-3.0728	22.086	11.081	7.1495	7.5067	-0.4023	0.065978	1662.1
8.73	874	78	NaN	2.9228	19.403	3.8109	-181.98	13.806	5.6682	5.4947	-859.71	1102.2	37.223	800.38	1180.7	51.303	55.431	0	0	5.3197	10.584	-22.492	-11.019	1.8278	-3.0735	22.107	11.102	7.1475	7.511	-0.38477	0.082127	1662.2
8.74	875	78	NaN	2.9316	19.439	3.8227	-181.97	13.855	5.597	5.5315	-859.73	1102.2	37.02	800.5	1180.7	51.256	55.959	0	0	5.2051	10.467	-22.497	-11.024	1.845	-3.059	22.145	11.149	7.0501	7.4084	-0.35152	0.12525	1662.4
8.75	876	78	NaN	2.9499	19.485	3.8115	-181.96	13.907	5.5054	5.6438	-859.74	1102.2	36.757	800.6	1180.8	55.128	55.269	0	0	5.0905	10.35	-22.501	-11.028	1.8764	-3.0379	22.193	11.2	6.9669	7.3123	-0.30786	0.17156	1662.5
8.76	877	78	NaN	2.9666	19.537	3.8224	-181.95	13.926	5.4982	5.6611	-859.71	1102.2	36.724	800.7	1180.8	54.405	55.623	0	0	4.9759	10.233	-22.505	-11.032	1.8948	-3.0239	22.245	11.218	6.8708	7.2091	-0.26005	0.18558	1662.6
8.77	878	78	NaN	2.9807	19.618	3.8749	-181.96	13.941	5.5207	5.5619	-859.7	1102.3	36.773	800.82	1180.8	52.656	55.412	0	0	4.8613	10.116	-22.51	-11.037	1.9039	-3.0401	22.327	11.232	6.7652	7.0758	-0.18265	0.19496	1662.7
8.78	879	78	NaN	2.9953	19.68	3.9051	-181.97	13.937	5.5018	5.523	-859.68	1102.3	36.714	800.91	1180.8	51.361	55.507	0	0	4.7468	9.9987	-22.514	-11.041	1.9192	-3.0411	22.389	11.228	6.666	6.9577	-0.12528	0.18707	1662.7
8.79	880	78	NaN	3.0161	19.736	3.9321	-181.97	13.917	5.4812	5.5005	-859.67	1102.3	36.645	801.02	1180.8	26.31	55.08	0	0	4.6322	9.8816	-22.518	-11.045	1.9417	-3.0408	22.445	11.209	6.5738	6.8408	-0.073558	0.16346	1662.8
8.8	881	78	NaN	3.0435	19.789	3.9573	-181.97	13.889	5.4862	5.4917	-859.68	1102.3	36.641	801.16	1180.9	59.738	54.344	0	0	4.5176	9.7644	-22.523	-11.05	1.9691	-3.0475	22.498	11.18	6.4867	6.7169	-0.024429	0.13012	1663
8.81	882	78	NaN	3.0679	19.82	3.9448	-181.99	13.869	5.5373	5.5819	-859.71	1102.3	36.777	801.26	1180.9	62.739	55.097	0	0	4.403	9.6473	-22.527	-11.054	1.9919	-3.063	22.529	11.16	6.395	6.5843	0.0025924	0.10554	1663.1
8.82	883	78	NaN	3.0962	19.864	3.966	-181.97	13.887	5.5096	5.5962	-859.71	1102.3	36.658	801.27	1180.9	60.657	55.64	0	0	4.3699	9.6135	-22.53	-11.057	2.0248	-3.0432	22.573	11.178	6.3948	6.5703	0.043715	0.12084	1663.1
8.83	884	78	NaN	3.107	19.898	4.0115	-181.96	13.905	5.5178	5.5062	-859.72	1102.3	36.645	801.29	1180.9	62.032	56.735	0	0	4.3671	9.6105	-22.532	-11.059	2.033	-3.0357	22.606	11.196	6.4001	6.5748	0.074184	0.13716	1663.2
8.84	885	78	NaN	3.1068	19.921	4.0569	-181.96	13.922	5.5383	5.3952	-859.73	1102.3	36.668	801.31	1180.9	59.764	57.579	0	0	4.3879	9.6318	-22.535	-11.063	2.0282	-3.0358	22.629	11.214	6.4161	6.596	0.094039	0.15154	1663.2
8.85	886	78	NaN	3.1083	19.942	4.0735	-181.95	13.943	5.522	5.3731	-859.74	1102.3	36.578	801.3	1180.9	60.873	58.264	0	0	4.4316	9.6766	-22.538	-11.065	2.032	-3.0274	22.649	11.235	6.4637	6.6492	0.1112	0.1694	1663.2
8.86	887	78	NaN	3.107	19.962	4.0793	-181.92	13.944	5.5444	5.3665	-859.73	1102.3	36.563	801.35	1180.8	60.769	57.742	0	0	4.4952	9.7416	-22.541	-11.068	2.031	-2.9959	22.668	11.238	6.5263	6.7457	0.12733	0.17004	1663.2
8.87	888	78	NaN	3.1077	19.971	4.0742	-181.9	13.969	5.5494	5.3823	-859.75	1102.3	36.513	801.32	1180.8	61.237	55.778	0	0	4.5778	9.826	-22.544	-11.071	2.034	-2.974	22.677	11.262	6.6118	6.852	0.13339	0.19136	1663.2
8.88	889	78	NaN	3.1081	19.977	4.0671	-181.89	13.988	5.5504	5.3939	-859.77	1102.3	36.475	801.27	1180.8	60.455	56.352	0	0	4.678	9.9285	-22.547	-11.074	2.0361	-2.9605	22.683	11.282	6.7141	6.968	0.13588	0.20719	1663.2
8.89	890	78	NaN	3.1083	19.983	4.0526	-181.88	13.994	5.5535	5.4167	-859.76	1102.3	36.457	801.26	1180.8	59.879	58.147	0	0	4.7378	9.9896	-22.552	-11.079	2.0377	-2.9506	22.69	11.288	6.7755	7.039	0.13797	0.20873	1663.2
8.9	891	78	NaN	3.1117	19.991	3.9975	-181.87	14.002	5.5569	5.5448	-859.76	1102.3	36.407	801.23	1180.8	53.222	57.848	0	0	4.7731	10.026	-22.556	-11.083	2.0472	-2.932	22.699	11.294	6.8204	7.0937	0.14244	0.21103	1663.1
8.91	892	78	NaN	3.0983	20.009	4.004	-181.86	13.993	5.5685	5.4749	-859.74	1102.3	36.391	801.23	1180.8	36.146	57.78	0	0	4.7593	10.012	-22.561	-11.088	2.032	-2.9278	22.717	11.285	6.7913	7.0838	0.1566	0.1973	1663.1
8.92	893	78	NaN	3.0785	20.044	4.0169	-181.84	13.986	5.5697	5.3326	-859.69	1102.3	36.33	801.21	1180.8	37.482	56.783	0	0	4.7595	10.012	-22.565	-11.092	2.0094	-2.9115	22.752	11.278	6.7688	7.1003	0.18717	0.1857	1663.1
8.93	894	78	NaN	3.06	20.076	4.0206	-181.82	13.984	5.5738	5.2	-859.64	1102.2	36.276	801.18	1180.8	36.381	57.025	0	0	4.7627	10.015	-22.569	-11.096	1.988	-2.8954	22.785	11.275	6.7507	7.1196	0.216	0.17877	1663
8.94	895	78	NaN	3.049	20.086	4.0045	-181.82	13.985	5.5947	5.1508	-859.64	1102.2	36.284	801.15	1180.8	35.524	57.04	0	0	4.7101	9.9613	-22.572	-11.099	1.975	-2.8958	22.796	11.275	6.6851	7.0655	0.2247	0.17588	1662.9
8.95	896	78	NaN	3.0333	20.107	3.9552	-181.82	13.957	5.576	5.1488	-859.62	1102.1	36.177	801.17	1180.8	33.579	59.857	0	0	4.6543	9.9042	-22.574	-11.102	1.963	-2.8896	22.819	11.245	6.6173	7.0146	0.24447	0.14322	1662.9
8.96	897	78	NaN	3.0283	20.138	3.8615	-181.81	13.945	5.3739	5.3083	-859.57	1102.1	35.53	801.09	1180.8	33.093	60.538	0	0	4.5266	9.7736	-22.579	-11.106	1.9857	-2.8542	22.85	11.232	6.5123	6.9194	0.27102	0.12605	1662.8
8.97	898	78	NaN	3.0213	20.164	3.8234	-181.8	13.938	5.3729	5.3335	-859.52	1102.1	35.484	801.04	1180.8	33.455	50.722	0	0	4.44	9.6851	-22.584	-11.111	1.9812	-2.8408	22.877	11.225	6.4212	6.8443	0.29303	0.1145	1662.7
8.98	899	78	NaN	3.0086	20.182	3.8568	-181.79	13.932	5.5821	5.1665	-859.49	1102.1	36.069	801.03	1180.8	31.574	39.317	0	0	4.4088	9.6533	-22.588	-11.115	1.9425	-2.8569	22.897	11.218	6.3513	6.7964	0.30829	0.1021	1662.7
8.99	900	78	NaN	2.9944	20.204	3.8881	-181.79	13.919	5.5644	4.9952	-859.44	1102.1	36.001	801.02	1180.8	29.227	24.66	0	0	4.3072	9.5493	-22.593	-11.12	1.9246	-2.8617	22.919	11.204	6.2318	6.6877	0.32614	0.08435	1662.6
9	901	78	NaN	2.9889	20.214	3.919	-181.77	13.861	5.6208	4.7876	-859.4	1102	36.129	801.01	1180.8	27.136	24.005	0	0	4.2028	9.4426	-22.599	-11.126	1.9075	-2.8543	22.93	11.145	6.1103	6.5883	0.33103	0.019044	1662.6
9.01	902	78	NaN	2.987	20.211	3.8949	-181.77	13.814	5.6661	4.7516	-859.4	1102	36.239	800.99	1180.8	25.35	29.174	0	0	4.1508	9.3894	-22.609	-11.137	1.9006	-2.852	22.927	11.097	6.0514	6.5375	0.31761	-0.039137	1662.6
9.02	903	78	NaN	2.9884	20.199	3.8501	-181.76	13.791	5.6868	4.8007	-859.4	1102	36.289	800.95	1180.8	27.683	29.124	0	0	4.1377	9.376	-22.616	-11.143	1.9019	-2.8488	22.916	11.074	6.0396	6.5273	0.30013	-0.069686	1662.5
9.03	904	78	NaN	2.9926	20.184	3.826	-181.75	13.794	5.6814	4.8181	-859.39	1101.9	36.268	800.87	1180.8	28.008	28.118	0	0	4.1515	9.3902	-22.621	-11.148	1.9074	-2.8384	22.903	11.075	6.0589	6.5518	0.28263	-0.0729	1662.4
9.04	905	78	NaN	2.9978	20.157	3.8214	-181.75	13.768	5.6912	4.7509	-859.38	1101.9	36.297	800.78	1180.8	32.383	31.234	0	0	4.1239	9.3619	-22.624	-11.151	1.9092	-2.8344	22.876	11.049	6.0331	6.5275	0.25138	-0.10223	1662.3
9.05	906	78	NaN	2.9946	20.144	3.8472	-181.76	13.765	5.6306	4.5994	-859.34	1101.9	36.144	800.7	1180.8	34.103	30.965	0	0	4.0651	9.3018	-22.627	-11.155	1.9059	-2.8503	22.863	11.046	5.971	6.4515	0.23577	-0.10875	1662.2
9.06	907	78	NaN	2.9895	20.13	3.8656	-181.78	13.77	5.6066	4.4848	-859.31	1101.9	36.103	800.62	1180.8	35.077	33.191	0	0	3.9797	9.2145	-22.63	-11.158	1.8982	-2.8738	22.849	11.05	5.878	6.3407	0.21891	-0.10715	1662.1
9.07	908	78	NaN	2.9878	20.107	3.8443	-181.81	13.774	5.6253	4.4938	-859.29	1101.9	36.191	800.54	1180.7	36.405	38.415	0	0	3.8897	9.1225	-22.634	-11.161	1.8937	-2.8992	22.828	11.054	5.7834	6.2233	0.19366	-0.10738	1662
9.08	909	78	NaN	2.9967	20.075	3.7373	-181.84	13.767	5.6039	4.7316	-859.22	1101.8	36.183	800.45	1180.7	37.512	36.765	0	0	3.7929	9.0235	-22.639	-11.166	1.9111	-2.9229	22.797	11.046	5.7039	6.1006	0.15823	-0.12032	1661.8
9.09	910	78	NaN	2.9796	20.045	3.726	-181.87	13.762	5.5829	4.6551	-859.19	1101.8	36.16	800.36	1180.7	40.289	37.977	0	0	3.5976	8.8239	-22.645	-11.172	1.892	-2.953	22.768	11.04	5.4896	5.8708	0.12266	-0.13173	1661.7
9.1	911	78	NaN	2.9665	20.029	3.7501	-181.88	13.756	5.5953	4.4843	-859.13	1101.8	36.221	800.29	1180.7	39.264	39.509	0	0	3.391	8.6126	-22.651	-11.178	1.8708	-2.9752	22.751	11.034	5.2619	5.6374	0.1002	-0.14418	1661.6
9.11	912	78	NaN	2.9535	20.026	3.7693	-181.89	13.748	5.6241	4.345	-859.05	1101.7	36.323	800.23	1180.6	42.308	40.426	0	0	3.3772	8.5985	-22.652	-11.179	1.8495	-2.9907	22.748	11.026	5.2267	5.6079	0.096026	-0.15334	1661.5
9.12	913	78	NaN	2.9355	20.034	3.7566	-181.9	13.736	5.6489	4.3172	-858.99	1101.7	36.414	800.19	1180.6	44.969	41.158	0	0	3.3566	8.5774	-22.653	-11.18	1.8272	-3.004	22.756	11.014	5.1838	5.5734	0.10309	-0.16577	1661.4
9.13	914	78	NaN	2.9147	20.046	3.7635	-181.92	13.711	5.653	4.2199	-858.94	1101.7	36.452	800.19	1180.6	43.351	42.297	0	0	3.2699	8.4888	-22.653	-11.18	1.8018	-3.0372	22.768	10.989	5.0717	5.4516	0.11522	-0.1915	1661.3
9.14	915	78	NaN	2.9048	20.055	3.7509	-181.93	13.714	5.6344	4.1856	-858.9	1101.7	36.42	800.13	1180.6	47.226	45.411	0	0	3.1634	8.3799	-22.653	-11.18	1.7916	-3.0425	22.777	10.991	4.9551	5.3374	0.12415	-0.18901	1661.2
9.15	916	78	NaN	2.8968	20.074	3.7366	-181.94	13.728	5.6253	4.1299	-858.85	1101.6	36.433	800.02	1180.6	48.204	48.991	0	0	3.0356	8.2492	-22.653	-11.181	1.7812	-3.0554	22.798	11.004	4.8168	5.1938	0.14425	-0.17691	1661.1
9.16	917	78	NaN	2.8868	20.105	3.7236	-181.96	13.734	5.6186	4.0501	-858.78	1101.6	36.475	799.92	1180.6	51.914	49.852	0	0	2.9437	8.1553	-22.652	-11.179	1.767	-3.0798	22.831	11.008	4.7106	5.0755	0.17887	-0.17066	1660.9
9.17	918	78	NaN	2.872	20.144	3.7067	-181.98	13.706	5.5769	3.9981	-858.73	1101.6	36.435	799.87	1180.5	52.551	50.461	0	0	2.8816	8.0918	-22.65	-11.177	1.7516	-3.0987	22.869	10.98	4.6333	4.9931	0.21916	-0.19693	1660.8
9.18	919	78	NaN	2.8631	20.184	3.6995	-181.96	13.701	5.538	3.9419	-858.67	1101.6	36.334	799.79	1180.5	52.613	52.399	0	0	2.892	8.1024	-22.647	-11.174	1.7442	-3.0753	22.909	10.976	4.6362	5.0271	0.26162	-0.19891	1660.7
9.19	920	78	NaN	2.8669	20.234	3.6705	-181.95	13.675	5.5359	3.9441	-858.61	1101.5	36.368	799.77	1180.5	52.396	50.878	0	0	2.8604	8.0702	-22.645	-11.172	1.7468	-3.0718	22.96	10.949	4.6073	4.9984	0.31577	-0.22283	1660.6
9.2	921	78	NaN	2.878	20.282	3.6276	-181.95	13.658	5.5246	3.994	-858.55	1101.5	36.379	799.74	1180.5	56.513	53.658	0	0	2.805	8.0134	-22.642	-11.169	1.7592	-3.0711	23.01	10.93	4.5642	4.9423	0.36806	-0.23853	1660.5
9.21	922	78	NaN	2.8897	20.32	3.5831	-181.95	13.666	5.4781	4.0578	-858.51	1101.4	36.275	799.65	1180.5	58.018	57.114	0	0	2.8358	8.045	-22.638	-11.166	1.7766	-3.0623	23.05	10.937	4.6124	4.9827	0.41132	-0.22903	1660.4
9.22	923	78	NaN	2.8897	20.377	3.5657	-181.97	13.625	5.4877	3.9832	-858.48	1101.4	36.362	799.64	1180.5	57.661	55.878	0	0	2.918	8.129	-22.634	-11.162	1.771	-3.0849	23.105	10.896	4.689	5.0442	0.47076	-0.26549	1660.3
9.23	924	78	NaN	2.8944	20.397	3.5433	-181.97	13.613	5.49	4.0123	-858.46	1101.4	36.377	799.62	1180.5	56.726	55.026	0	0	2.9076	8.1184	-22.629	-11.157	1.7762	-3.087	23.126	10.884	4.6838	5.0314	0.49679	-0.2726	1660.3
9.24	925	78	NaN	2.9026	20.449	3.5065	-181.98	13.579	5.4961	4.0361	-858.42	1101.4	36.42	799.64	1180.4	57.31	57.757	0	0	2.9425	8.154	-22.624	-11.152	1.7837	-3.1023	23.178	10.85	4.7262	5.0518	0.55377	-0.3015	1660.3
9.25	926	78	NaN	2.9106	20.524	3.4638	-182.01	13.535	5.4957	4.0397	-858.37	1101.4	36.457	799.65	1180.4	57.355	55.77	0	0	3.0459	8.2598	-22.62	-11.147	1.7905	-3.1272	23.252	10.807	4.8364	5.1327	0.63221	-0.33955	1660.2
9.26	927	78	NaN	2.9119	20.567	3.4362	-182.02	13.533	5.4638	4.0518	-858.34	1101.4	36.372	799.6	1180.4	57.537	56.685	0	0	3.0715	8.286	-22.614	-11.141	1.7951	-3.1375	23.295	10.806	4.8667	5.1485	0.68064	-0.3353	1660.1
9.27	928	78	NaN	2.9138	20.618	3.4128	-182.04	13.523	5.4936	4.0407	-858.34	1101.4	36.455	799.6	1180.4	58.559	56.341	0	0	3.073	8.2875	-22.607	-11.135	1.7937	-3.1561	23.345	10.796	4.8668	5.1314	0.73768	-0.33861	1660.1
9.28	929	78	NaN	2.9663	20.633	3.4986	-182.05	13.527	5.4914	3.6813	-858.46	1101.5	36.431	799.57	1180.4	57.521	57.049	0	0	3.0647	8.279	-22.599	-11.126	1.8347	-3.1769	23.357	10.803	4.8994	5.1021	0.75852	-0.32302	1660.2
9.29	930	78	NaN	3.0137	20.641	3.5759	-182.05	13.53	5.4817	3.3815	-858.55	1101.5	36.385	799.54	1180.3	56.522	55.451	0	0	3.0505	8.2644	-22.591	-11.118	1.8734	-3.1888	23.362	10.809	4.9238	5.0756	0.77108	-0.30926	1660.3
9.3	931	78	NaN	3.0214	20.66	3.5727	-182.05	13.526	5.483	3.3838	-858.55	1101.5	36.375	799.55	1180.3	56.866	55.295	0	0	3.002	8.2149	-22.589	-11.116	1.8816	-3.1861	23.38	10.805	4.8835	5.0287	0.79119	-0.31153	1660.3
9.31	932	78	NaN	3.0312	20.672	3.5805	-182.04	13.533	5.4855	3.3374	-858.6	1101.5	36.355	799.53	1180.3	57.064	55.171	0	0	3.0222	8.2356	-22.587	-11.114	1.8905	-3.1808	23.392	10.813	4.9127	5.0548	0.80482	-0.30139	1660.3
9.32	933	78	NaN	3.0502	20.647	3.5887	-182.04	13.533	5.494	3.3397	-858.71	1101.5	36.354	799.55	1180.3	56.632	56.853	0	0	3.1018	8.3169	-22.585	-11.112	1.9096	-3.1799	23.367	10.813	5.0114	5.137	0.78167	-0.29944	1660.5
9.33	934	78	NaN	3.0374	20.64	3.4973	-182.04	13.537	5.5029	3.6989	-858.75	1101.5	36.361	799.56	1180.3	57.225	55.913	0	0	3.0156	8.2288	-22.584	-11.111	1.9091	-3.1648	23.362	10.815	4.9246	5.064	0.77802	-0.29598	1660.5
9.34	935	78	NaN	3.0093	20.645	3.3741	-182.03	13.545	5.5062	4.174	-858.74	1101.4	36.364	799.58	1180.3	57.24	56.825	0	0	2.945	8.1566	-22.583	-11.11	1.8973	-3.1449	23.369	10.82	4.8422	5.0116	0.78578	-0.29007	1660.5
9.35	936	78	NaN	3.0095	20.626	3.3731	-182.03	13.548	5.496	4.2374	-858.81	1101.4	36.342	799.58	1180.3	56.304	55.607	0	0	2.9415	8.153	-22.583	-11.11	1.9005	-3.1435	23.35	10.824	4.842	5.0096	0.76706	-0.28612	1660.6
9.36	937	78	NaN	3.0171	20.604	3.4176	-182.03	13.546	5.5092	4.2087	-858.86	1101.4	36.374	799.65	1180.3	59.482	57.312	0	0	2.8965	8.107	-22.583	-11.111	1.906	-3.142	23.327	10.823	4.8025	4.965	0.74352	-0.2873	1660.7
9.37	938	78	NaN	3.0252	20.589	3.416	-182.03	13.558	5.5189	4.2789	-858.9	1101.4	36.398	799.65	1180.3	57.328	56.935	0	0	2.8326	8.0417	-22.584	-11.111	1.9158	-3.139	23.313	10.834	4.7484	4.9026	0.72858	-0.27707	1660.7
9.38	939	78	NaN	3.0319	20.575	3.4151	-182.03	13.576	5.5274	4.3688	-858.93	1101.4	36.419	799.65	1180.3	56.614	58.177	0	0	2.7746	7.9824	-22.585	-11.112	1.9248	-3.1356	23.299	10.852	4.6994	4.8468	0.71471	-0.26003	1660.8
9.39	940	78	NaN	3.0341	20.557	3.4418	-182.03	13.597	5.5303	4.4291	-858.97	1101.4	36.428	799.66	1180.3	59.64	57.844	0	0	2.7193	7.9258	-22.584	-11.112	1.9288	-3.131	23.281	10.872	4.6481	4.7948	0.69666	-0.2392	1660.8
9.4	941	78	NaN	3.0238	20.539	3.4763	-182.02	13.627	5.4967	4.4798	-859.01	1101.4	36.352	799.66	1180.3	56.472	55.588	0	0	2.6604	7.8656	-22.584	-11.111	1.9229	-3.1189	23.262	10.903	4.5833	4.7467	0.67819	-0.2079	1660.9
9.41	942	78	NaN	3.0194	20.537	3.479	-182.01	13.644	5.5206	4.5825	-859	1101.4	36.422	799.67	1180.3	58.211	55.43	0	0	2.6293	7.8339	-22.584	-11.111	1.9197	-3.1125	23.26	10.92	4.549	4.7214	0.67636	-0.19096	1660.9
9.42	943	78	NaN	3.011	20.535	3.4957	-182	13.664	5.4929	4.6389	-858.97	1101.4	36.344	799.67	1180.3	58.61	57.199	0	0	2.6328	7.8374	-22.584	-11.111	1.916	-3.0951	23.258	10.94	4.5488	4.7423	0.67427	-0.1711	1660.8
9.43	944	78	NaN	3.0001	20.531	3.5202	-181.98	13.684	5.4418	4.6487	-858.94	1101.4	36.202	799.65	1180.3	56.329	53.808	0	0	2.6046	7.8086	-22.585	-11.112	1.9103	-3.0743	23.255	10.96	4.5149	4.7343	0.67005	-0.15186	1660.8
9.44	945	78	NaN	2.9916	20.529	3.5297	-181.98	13.694	5.4414	4.6442	-858.93	1101.4	36.204	799.62	1180.3	59.901	56.286	0	0	2.5644	7.7675	-22.586	-11.113	1.9015	-3.066	23.253	10.97	4.4659	4.7015	0.66654	-0.14274	1660.7
9.45	946	78	NaN	2.9918	20.528	3.5046	-181.97	13.695	5.435	4.776	-858.9	1101.4	36.188	799.63	1180.3	58.672	56.113	0	0	2.5033	7.705	-22.586	-11.113	1.9068	-3.0524	23.253	10.97	4.4101	4.6526	0.66639	-0.14373	1660.7
9.46	947	78	NaN	2.9899	20.532	3.4902	-181.96	13.692	5.4575	4.8566	-858.85	1101.3	36.275	799.67	1180.3	59.557	57.241	0	0	2.4583	7.659	-22.587	-11.114	1.9047	-3.0428	23.258	10.965	4.3629	4.6162	0.67113	-0.1487	1660.7
9.47	948	78	NaN	2.9841	20.555	3.4607	-181.95	13.686	5.4732	4.9656	-858.77	1101.3	36.346	799.68	1180.3	58.014	55.919	0	0	2.4756	7.6767	-22.589	-11.116	1.9001	-3.0311	23.283	10.958	4.3757	4.6455	0.69434	-0.15802	1660.6
9.48	949	78	NaN	2.9825	20.591	3.4415	-181.94	13.678	5.4639	5.012	-858.69	1101.3	36.338	799.65	1180.3	56.087	56.22	0	0	2.4297	7.6298	-22.59	-11.117	1.9004	-3.0189	23.32	10.949	4.3301	4.6109	0.7298	-0.16792	1660.5
9.49	950	78	NaN	3.0232	20.578	3.5971	-181.93	13.672	5.44	4.4274	-858.82	1101.4	36.269	799.64	1180.3	59.06	57.895	0	0	2.3401	7.5382	-22.591	-11.118	1.9232	-3.026	23.303	10.947	4.2634	4.5122	0.7123	-0.17147	1660.6
9.5	951	78	NaN	3.017	20.667	3.5566	-181.92	13.642	5.4451	4.4698	-858.71	1101.4	36.3	799.64	1180.3	59.267	55.93	0	0	2.324	7.5218	-22.59	-11.117	1.9174	-3.0237	23.393	10.917	4.2415	4.498	0.8025	-0.20063	1660.5
9.51	952	78	NaN	3.0093	20.756	3.5069	-181.92	13.63	5.4333	4.5554	-858.6	1101.3	36.276	799.6	1180.3	56.977	54.796	0	0	2.2941	7.4911	-22.59	-11.117	1.9134	-3.0207	23.482	10.904	4.2075	4.4704	0.89172	-0.21289	1660.4
9.52	953	78	NaN	3.0034	20.837	3.4774	-181.93	13.622	5.4165	4.5929	-858.51	1101.3	36.232	799.57	1180.3	57.582	55.615	0	0	2.2353	7.431	-22.591	-11.118	1.9102	-3.0189	23.562	10.896	4.1455	4.4121	0.9709	-0.22202	1660.3
9.53	954	78	NaN	2.9945	20.921	3.4638	-181.93	13.59	5.4208	4.5936	-858.43	1101.4	36.246	799.57	1180.3	56.473	55.036	0	0	2.2532	7.4494	-22.593	-11.12	1.9008	-3.0192	23.645	10.866	4.154	4.4301	1.0524	-0.25355	1660.2
9.54	955	78	NaN	2.9973	21.009	3.4014	-181.93	13.577	5.4542	4.7506	-858.35	1101.3	36.359	799.56	1180.2	58.187	55.902	0	0	2.2976	7.4947	-22.594	-11.122	1.9051	-3.0214	23.734	10.853	4.2027	4.4733	1.1391	-0.26906	1660.1
9.55	956	78	NaN	2.9206	21.194	3.3077	-181.93	13.571	5.401	4.9888	-858.23	1101.3	36.207	799.47	1180.2	59.225	57.132	0	0	2.3273	7.525	-22.595	-11.122	1.8417	-3.0052	23.919	10.847	4.169	4.5198	1.3234	-0.27535	1659.9
9.56	957	78	NaN	2.858	21.362	3.2262	-181.93	13.564	5.3686	5.1878	-858.12	1101.3	36.115	799.4	1180.2	57.532	56.19	0	0	2.3551	7.5535	-22.596	-11.123	1.7891	-2.9966	24.086	10.839	4.1442	4.5569	1.4905	-0.28374	1659.7
9.57	958	78	NaN	2.8448	21.482	3.1636	-181.94	13.548	5.3884	5.3298	-858.05	1101.3	36.179	799.38	1180.2	58.768	55.576	0	0	2.4105	7.6101	-22.597	-11.124	1.7785	-3.0014	24.206	10.824	4.189	4.6087	1.6092	-0.30005	1659.6
9.58	959	78	NaN	2.8389	21.648	3.0666	-181.94	13.525	5.3814	5.5635	-857.97	1101.3	36.158	799.35	1180.2	57.908	55.049	0	0	2.4709	7.6719	-22.598	-11.126	1.7814	-2.9941	24.372	10.801	4.2523	4.6778	1.7738	-0.3244	1659.5
9.59	960	78	NaN	2.865	21.789	2.9181	-181.94	13.511	5.4013	5.9927	-857.76	1101.3	36.209	799.31	1180.2	57.132	55.88	0	0	2.5363	7.7388	-22.601	-11.128	1.8203	-2.98	24.515	10.785	4.3566	4.7588	1.9145	-0.34306	1659.2
9.6	961	78	NaN	2.8748	21.894	2.8342	-181.94	13.502	5.4015	6.2225	-857.65	1101.2	36.214	799.28	1180.2	57.322	57.119	0	0	2.489	7.6904	-22.604	-11.131	1.8378	-2.9763	24.621	10.775	4.3268	4.7141	2.0172	-0.35635	1659.1
9.61	962	78	NaN	2.8745	21.978	2.8016	-181.94	13.494	5.3842	6.2861	-857.63	1101.2	36.166	799.25	1180.2	57.509	56.155	0	0	2.4716	7.6726	-22.606	-11.133	1.8414	-2.9754	24.705	10.767	4.313	4.6972	2.0989	-0.36612	1659
9.62	963	78	NaN	2.879	22.062	2.7839	-181.94	13.485	5.3624	6.2944	-857.66	1101.3	36.087	799.22	1180.1	58.414	57.186	0	0	2.574	7.7774	-22.607	-11.134	1.8488	-2.9663	24.787	10.76	4.4229	4.811	2.1807	-0.37424	1659
9.63	964	78	NaN	2.8804	22.093	2.7816	-181.93	13.483	5.3764	6.2679	-857.7	1101.3	36.127	799.19	1180.1	56.013	53.469	0	0	2.6758	7.8814	-22.608	-11.135	1.848	-2.9665	24.818	10.759	4.5238	4.915	2.2099	-0.37632	1659
9.64	965	78	NaN	2.8937	22.098	2.7651	-181.93	13.484	5.3899	6.2788	-857.79	1101.3	36.152	799.17	1180.1	56.997	55.561	0	0	2.7757	7.9835	-22.61	-11.137	1.8608	-2.9625	24.822	10.76	4.6365	5.021	2.2122	-0.37707	1659.1
9.65	966	78	NaN	2.912	22.078	2.7578	-181.93	13.487	5.3997	6.2693	-857.89	1101.3	36.167	799.14	1180.1	58.378	57.068	0	0	2.7745	7.9823	-22.614	-11.141	1.8784	-2.9606	24.801	10.764	4.6528	5.0216	2.1873	-0.37666	1659.2
9.66	967	78	NaN	2.9284	22.031	2.7656	-181.93	13.491	5.407	6.2212	-857.98	1101.3	36.18	799.11	1180.1	56.773	58.896	0	0	2.7182	7.9248	-22.617	-11.145	1.8927	-2.9625	24.753	10.769	4.6109	4.9622	2.1359	-0.37532	1659.2
9.67	968	78	NaN	2.9312	21.957	2.7752	-181.93	13.497	5.4194	6.1556	-858.13	1101.3	36.21	799.09	1180.1	59.107	55.487	0	0	2.7562	7.9636	-22.618	-11.146	1.8922	-2.9652	24.68	10.774	4.6485	4.9984	2.0615	-0.3714	1659.4
9.68	969	78	NaN	2.9254	21.768	2.9479	-181.92	13.498	5.4031	5.5455	-858.51	1101.4	36.149	799.09	1180.1	57.907	56.542	0	0	2.7929	8.0011	-22.62	-11.147	1.8677	-2.9753	24.487	10.78	4.6605	5.0258	1.8669	-0.36703	1659.8
9.69	970	78	NaN	2.9362	21.654	3.0212	-181.91	13.502	5.4102	5.2896	-858.71	1101.5	36.163	799.08	1180.1	57.005	56.995	0	0	2.8275	8.0364	-22.622	-11.149	1.8693	-2.9788	24.371	10.785	4.6967	5.0577	1.7499	-0.3638	1659.9
9.7	971	78	NaN	2.9563	21.539	3.0481	-181.91	13.505	5.4217	5.189	-858.83	1101.5	36.193	799.06	1180.1	58.029	56.853	0	0	2.8167	8.0254	-22.624	-11.151	1.8849	-2.9833	24.256	10.788	4.7016	5.0421	1.6328	-0.36277	1660.1
9.71	972	78	NaN	2.9812	21.324	3.1176	-181.92	13.505	5.413	4.9249	-859.05	1101.5	36.161	799.05	1180.1	59.794	55.631	0	0	2.7945	8.0028	-22.626	-11.153	1.902	-2.9972	24.04	10.789	4.6966	5.0056	1.4142	-0.36341	1660.3
9.72	973	78	NaN	3.0991	21.045	3.2538	-181.91	13.523	5.4054	4.4786	-859.26	1101.5	36.136	798.99	1180.1	58.066	56.957	0	0	2.7248	7.9315	-22.626	-11.153	2.0054	-3.0054	23.759	10.809	4.7302	4.9261	1.1326	-0.3444	1660.4
9.73	974	78	NaN	3.1511	20.743	3.3076	-181.91	13.515	5.4032	4.3055	-859.45	1101.5	36.12	798.99	1180.2	57.082	56.372	0	0	2.6708	7.8763	-22.627	-11.154	2.0522	-3.0132	23.456	10.801	4.723	4.8632	0.82983	-0.35275	1660.6
9.74	975	78	NaN	3.1828	20.472	3.277	-181.92	13.514	5.405	4.3689	-859.58	1101.5	36.117	798.97	1180.2	57.198	55.467	0	0	2.7608	7.9683	-22.628	-11.156	2.0862	-3.013	23.186	10.799	4.847	4.9553	0.55749	-0.35625	1660.7
9.75	976	78	NaN	3.2036	20.249	3.1499	-181.91	13.522	5.41	4.7274	-859.65	1101.5	36.125	798.92	1180.2	57.883	57.652	0	0	2.7875	7.9956	-22.63	-11.157	2.1191	-2.9995	22.965	10.806	4.9065	4.9961	0.33488	-0.35146	1660.7
9.76	977	78	NaN	3.1921	20.068	2.8969	-181.91	13.512	5.4163	5.5718	-859.6	1101.4	36.126	798.92	1180.2	60.178	56.599	0	0	2.7633	7.9708	-22.632	-11.159	2.1367	-2.9655	22.788	10.793	4.9	5.0053	0.15557	-0.36676	1660.7
9.77	978	78	NaN	3.2161	19.86	2.8404	-181.92	13.499	5.403	5.7433	-859.65	1101.4	36.084	798.91	1180.1	59.327	56.051	0	0	2.7683	7.9759	-22.633	-11.16	2.1681	-2.9657	22.579	10.78	4.9363	5.0103	-0.053894	-0.38027	1660.7
9.78	979	78	NaN	3.2285	19.609	2.8214	-181.92	13.498	5.3899	5.7971	-859.69	1101.4	36.044	798.85	1180.1	57.02	56.815	0	0	2.7828	7.9908	-22.633	-11.16	2.1837	-2.9679	22.328	10.779	4.9665	5.0229	-0.30546	-0.38174	1660.7
9.79	980	78	NaN	3.2309	19.382	2.8265	-181.93	13.492	5.3889	5.7772	-859.7	1101.3	36.044	798.82	1180.1	58.443	56.911	0	0	2.8132	8.0219	-22.634	-11.161	2.1854	-2.9718	22.101	10.773	4.9986	5.0501	-0.53294	-0.38798	1660.7
9.8	981	78	NaN	3.2283	19.235	2.8492	-181.93	13.469	5.4043	5.6993	-859.68	1101.3	36.099	798.84	1180.1	56.087	56.777	0	0	2.8407	8.05	-22.635	-11.162	2.1782	-2.9785	21.955	10.749	5.019	5.0716	-0.67994	-0.41274	1660.7
9.81	982	78	NaN	3.2181	19.113	2.8434	-181.93	13.457	5.3843	5.6692	-859.55	1101.3	36.05	798.8	1180.1	57.556	57.344	0	0	2.8616	8.0713	-22.637	-11.164	2.1686	-2.9791	21.832	10.738	5.0301	5.0922	-0.80516	-0.42552	1660.5
9.82	983	78	NaN	3.204	19.078	2.8303	-181.93	13.437	5.3998	5.6651	-859.35	1101.4	36.11	798.77	1180.1	57.773	56.861	0	0	2.9137	8.1246	-22.639	-11.166	2.1521	-2.9805	21.796	10.719	5.0658	5.1441	-0.84296	-0.44682	1660.3
9.83	984	78	NaN	3.1843	19.089	2.8354	-181.93	13.419	5.4025	5.6202	-859.14	1101.4	36.128	798.75	1180.1	62.203	57.146	0	0	2.9739	8.1862	-22.64	-11.168	2.1301	-2.9797	21.807	10.701	5.104	5.2065	-0.83346	-0.4664	1660
9.84	985	78	NaN	3.1628	19.137	2.8534	-181.92	13.402	5.3976	5.5489	-858.96	1101.4	36.12	798.74	1180	60.157	57.847	0	0	2.9739	8.1862	-22.642	-11.169	2.1063	-2.9798	21.854	10.685	5.0802	5.2064	-0.78842	-0.48446	1659.8
9.85	986	78	NaN	3.1498	19.222	2.8531	-181.93	13.377	5.4341	5.5355	-858.75	1101.4	36.243	798.75	1180	63.609	56.199	1	0	2.9965	8.2093	-22.644	-11.171	2.0885	-2.9898	21.938	10.661	5.085	5.2195	-0.70621	-0.51053	1659.7
9.86	987	78	NaN	3.1323	19.34	2.8416	-181.93	13.361	5.4088	5.5573	-858.56	1101.4	36.191	798.75	1180	66.255	55.413	1	0	3.0448	8.2587	-22.647	-11.174	2.0733	-2.9884	22.056	10.645	5.1182	5.2703	-0.59102	-0.52958	1659.4
9.87	988	78	NaN	3.0993	19.528	2.8239	-181.93	13.352	5.3882	5.5924	-858.32	1101.4	36.156	798.71	1180	67.221	56.097	1	0	3.0803	8.295	-22.648	-11.175	2.0426	-2.9886	22.244	10.637	5.1229	5.3064	-0.40461	-0.53823	1659.2
9.88	989	78	NaN	3.0864	19.755	2.8672	-181.94	13.348	5.3896	5.4235	-858.09	1101.5	36.186	798.68	1180	68.355	55.525	1	0	3.1135	8.3289	-22.649	-11.176	2.0226	-3	22.468	10.635	5.1361	5.3289	-0.1808	-0.54053	1658.9
9.89	990	78	NaN	3.1059	19.988	2.9911	-181.94	13.346	5.412	4.9983	-857.92	1101.6	36.277	798.68	1180	66.759	56.569	1	0	3.1595	8.3759	-22.65	-11.178	2.0242	-3.024	22.697	10.637	5.1837	5.3519	0.046703	-0.54031	1658.7
9.9	991	78	NaN	3.0214	20.205	2.9218	-181.95	13.355	5.3653	5.2763	-857.68	1101.5	36.145	798.65	1180	66.311	55.91	1	0	3.208	8.4255	-22.652	-11.18	1.9538	-3.0152	22.918	10.642	5.1617	5.4103	0.26593	-0.53775	1658.5
9.91	992	78	NaN	3.029	20.41	3.1254	-181.95	13.354	5.3676	4.6146	-857.66	1101.6	36.169	798.67	1180	64.164	55.624	1	0	3.2561	8.4746	-22.655	-11.182	1.9376	-3.0438	23.119	10.645	5.1937	5.4308	0.46459	-0.53731	1658.5
9.92	993	78	NaN	3.0407	20.571	3.1898	-181.96	13.356	5.3687	4.4104	-857.67	1101.7	36.184	798.67	1180	63.551	56.314	1	0	3.3376	8.558	-22.656	-11.183	1.9417	-3.0555	23.28	10.647	5.2792	5.5024	0.62368	-0.53622	1658.5
9.93	994	78	NaN	3.0335	20.693	3.1443	-181.96	13.363	5.3635	4.5738	-857.67	1101.6	36.174	798.66	1180	62.394	56.96	1	0	3.4415	8.6643	-22.657	-11.184	1.9405	-3.0543	23.403	10.653	5.382	5.61	0.74597	-0.53058	1658.5
9.94	995	78	NaN	3.0125	20.799	3.2868	-181.97	13.38	5.3706	4.112	-857.69	1101.7	36.202	798.63	1180	64.263	57.393	1	0	3.4942	8.7181	-22.658	-11.185	1.9026	-3.0797	23.508	10.671	5.3968	5.6384	0.84955	-0.51399	1658.5
9.95	996	78	NaN	3.0211	20.894	3.2968	-181.98	13.386	5.3704	4.0942	-857.79	1101.6	36.202	798.65	1180	59.471	54.952	1	0	3.535	8.7598	-22.659	-11.186	1.9106	-3.0906	23.603	10.677	5.4456	5.6692	0.94382	-0.50946	1658.6
9.96	997	78	NaN	3.0307	20.937	3.3102	-181.99	13.38	5.3774	4.0545	-857.93	1101.6	36.213	798.68	1180	59.973	54.554	1	0	3.5572	8.7825	-22.66	-11.187	1.9186	-3.1012	23.646	10.671	5.4758	5.6813	0.98638	-0.51623	1658.8
9.97	998	78	NaN	3.0376	20.93	3.3344	-181.99	13.38	5.3749	3.9756	-858.1	1101.6	36.196	798.69	1180	56.842	57.049	1	0	3.5549	8.7802	-22.66	-11.187	1.9235	-3.1062	23.64	10.67	5.4784	5.674	0.9799	-0.51749	1659
9.98	999	78	NaN	3.0404	20.887	3.3654	-181.99	13.392	5.3602	3.8708	-858.26	1101.6	36.144	798.67	1180	57.479	54.868	1	0	3.51	8.7343	-22.66	-11.187	1.9245	-3.1032	23.598	10.682	5.4345	5.6311	0.93729	-0.50575	1659.1
9.99	1000	78	NaN	3.0449	20.854	3.3681	-181.98	13.382	5.3957	3.8237	-858.34	1101.6	36.22	798.69	1180	58.56	55.938	1	0	3.5711	8.7968	-22.66	-11.188	1.9249	-3.104	23.564	10.672	5.496	5.6928	0.90405	-0.51592	1659.2
10	1001	78	NaN	3.0487	20.778	3.3788	-181.99	13.38	5.4354	3.7546	-858.52	1101.6	36.328	798.71	1180	58.198	55.537	1	0	3.6688	8.8966	-22.661	-11.188	1.9227	-3.113	23.488	10.669	5.5915	5.7836	0.82756	-0.51869	1659.4
10.01	1002	78	NaN	3.0574	20.687	3.3678	-181.99	13.388	5.4215	3.7459	-858.69	1101.5	36.278	798.7	1180.1	58.424	55.307	1	0	3.7725	9.0027	-22.662	-11.19	1.933	-3.1101	23.399	10.676	5.7055	5.8926	0.73652	-0.51335	1659.6
10.02	1003	78	NaN	3.073	20.582	3.3194	-181.98	13.397	5.3864	3.8389	-858.86	1101.5	36.163	798.68	1180.1	62.173	55.08	1	0	3.8567	9.0888	-22.664	-11.192	1.9558	-3.0969	23.295	10.684	5.8125	5.9919	0.63075	-0.50789	1659.7
10.03	1004	78	NaN	3.0963	20.45	3.221	-181.97	13.39	5.4135	4.0652	-859.06	1101.5	36.232	798.69	1180.1	60.522	55.97	1	0	3.9227	9.1562	-22.667	-11.194	1.9847	-3.0851	23.164	10.676	5.9073	6.0711	0.49698	-0.51816	1659.9
10.04	1005	78	NaN	3.105	20.384	3.2019	-181.97	13.393	5.4093	4.0705	-859.15	1101.5	36.209	798.68	1180.1	57.197	54.278	1	0	3.9462	9.1802	-22.669	-11.196	1.9944	-3.0842	23.098	10.678	5.9405	6.096	0.42874	-0.51789	1660
10.05	1006	78	NaN	3.1081	20.308	3.1717	-181.96	13.38	5.4065	4.0767	-859.23	1101.4	36.199	798.71	1180.1	58.779	55.657	1	0	3.9655	9.2	-22.671	-11.199	1.9982	-3.0742	23.022	10.666	5.9636	6.1258	0.35109	-0.5329	1660.1
10.06	1007	78	NaN	3.1051	20.25	3.1681	-181.96	13.375	5.3953	3.9946	-859.29	1101.5	36.172	798.73	1180.1	61.347	56.258	1	0	4.0752	9.3122	-22.674	-11.201	1.9933	-3.0703	22.964	10.661	6.0686	6.2419	0.29017	-0.54041	1660.2
10.07	1008	78	NaN	3.0896	20.229	3.1811	-181.96	13.385	5.3743	3.884	-859.32	1101.5	36.122	798.7	1180.1	59.226	56.588	1	0	4.1821	9.4214	-22.677	-11.204	1.9757	-3.0759	22.942	10.672	6.1578	6.3456	0.26558	-0.5325	1660.2
10.08	1009	78	NaN	3.0289	20.247	3.0237	-181.96	13.372	5.3708	4.369	-859.24	1101.4	36.125	798.73	1180.1	58.431	54.437	1	0	4.2513	9.4922	-22.68	-11.207	1.9316	-3.0552	22.964	10.656	6.1829	6.437	0.28419	-0.55153	1660.1
10.09	1010	78	NaN	3.0292	20.25	2.9047	-181.95	13.371	5.3605	4.6391	-859.27	1101.3	36.113	798.72	1180.1	58.892	56.249	1	0	4.3617	9.6051	-22.682	-11.209	1.9417	-3.0409	22.968	10.654	6.3034	6.5642	0.28568	-0.55576	1660.2
10.1	1011	78	NaN	3.0413	20.259	2.8378	-181.95	13.363	5.3679	4.7902	-859.27	1101.3	36.143	798.73	1180	56.054	57.247	1	0	4.4901	9.7363	-22.684	-11.211	1.9579	-3.0368	22.977	10.646	6.448	6.6995	0.29281	-0.56532	1660.2
10.11	1012	78	NaN	3.0457	20.29	2.8218	-181.95	13.354	5.3754	4.8038	-859.25	1101.3	36.17	798.76	1180	58.041	55.906	1	0	4.5556	9.8033	-22.676	-11.203	1.9619	-3.0386	23.007	10.636	6.5175	6.7647	0.33102	-0.56705	1660.2
10.12	1013	78	NaN	3.0286	20.36	2.8471	-181.95	13.357	5.3487	4.6299	-859.2	1101.3	36.103	798.77	1180	56.256	56.389	1	0	4.5787	9.8269	-22.672	-11.199	1.9411	-3.038	23.077	10.639	6.5198	6.7889	0.40513	-0.56006	1660.1
10.13	1014	78	NaN	3.0015	20.466	2.8838	-181.95	13.359	5.3844	4.4308	-859.08	1101.3	36.207	798.79	1180	58.574	55.672	1	0	4.5457	9.7931	-22.673	-11.2	1.9035	-3.0515	23.184	10.641	6.4491	6.7416	0.5115	-0.55888	1660
10.14	1015	78	NaN	2.9843	20.564	2.8807	-181.95	13.364	5.351	4.3355	-859.03	1101.3	36.111	798.79	1180	57.637	56.215	1	0	4.5357	9.783	-22.674	-11.201	1.8863	-3.0499	23.283	10.646	6.422	6.7331	0.60949	-0.55518	1660
10.15	1016	78	NaN	2.9678	20.648	2.864	-181.95	13.371	5.3302	4.2776	-859	1101.3	36.053	798.78	1180	55.373	53.575	1	0	4.56	9.8078	-22.675	-11.202	1.8697	-3.0491	23.368	10.65	6.4298	6.7588	0.6929	-0.55189	1660
10.16	1017	78	NaN	2.9462	20.719	2.8445	-181.95	13.372	5.3573	4.2287	-858.99	1101.2	36.136	798.79	1180	57.92	54.695	1	0	4.6063	9.8551	-22.675	-11.203	1.8436	-3.0572	23.44	10.651	6.4499	6.7979	0.76433	-0.55166	1660
10.17	1018	78	NaN	2.9186	20.791	2.799	-181.96	13.356	5.3729	4.2467	-858.97	1101.2	36.178	798.84	1180	58.582	56.624	1	0	4.6519	9.9017	-22.675	-11.202	1.8152	-3.0678	23.514	10.633	6.4671	6.8339	0.83886	-0.56939	1660
10.18	1019	78	NaN	2.8531	20.921	2.8214	-181.96	13.355	5.3791	4.0122	-858.93	1101.2	36.197	798.84	1180	58.557	54.598	1	0	4.6692	9.9195	-22.674	-11.201	1.7409	-3.0747	23.645	10.631	6.4101	6.8448	0.97058	-0.57035	1660
10.19	1020	78	NaN	2.8031	21.043	2.7557	-181.96	13.361	5.3529	4.0805	-858.89	1101.1	36.119	798.82	1180	57.075	55.591	1	0	4.7083	9.9594	-22.672	-11.199	1.6959	-3.066	23.768	10.636	6.4042	6.8934	1.0957	-0.56371	1659.9
10.2	1021	78	NaN	2.7601	21.164	2.6827	-181.96	13.366	5.3323	4.1638	-858.85	1101.1	36.057	798.82	1180	56.585	56.256	1	0	4.7635	10.016	-22.67	-11.197	1.6579	-3.0612	23.891	10.639	6.4214	6.9547	1.2211	-0.5577	1659.9
10.21	1022	78	NaN	2.7004	21.31	2.7445	-181.97	13.358	5.3729	3.7559	-858.8	1101.1	36.175	798.86	1180	56.629	55.358	1	0	4.7581	10.01	-22.667	-11.194	1.58	-3.0881	24.036	10.632	6.338	6.9222	1.3686	-0.56179	1659.9
10.22	1023	78	NaN	2.6694	21.388	2.6696	-181.97	13.354	5.3747	3.8472	-858.82	1101.1	36.175	798.86	1180	57.911	54.052	1	0	4.7498	10.002	-22.665	-11.192	1.5521	-3.086	24.114	10.627	6.3019	6.9158	1.4498	-0.56461	1659.9
10.23	1024	78	NaN	2.636	21.494	2.5907	-181.97	13.362	5.3563	3.9197	-858.83	1101.1	36.119	798.86	1180	58.032	56.912	1	0	4.7331	9.9847	-22.662	-11.189	1.5232	-3.0854	24.22	10.636	6.2563	6.8994	1.5584	-0.55298	1659.9
10.24	1025	78	NaN	2.6112	21.576	2.5354	-181.97	13.369	5.3459	3.9693	-858.82	1101.1	36.088	798.86	1180	57.938	55.528	1	0	4.7015	9.9524	-22.658	-11.186	1.5012	-3.0818	24.302	10.643	6.2026	6.8706	1.6441	-0.54242	1659.9
10.25	1026	78	NaN	2.5955	21.63	2.5077	-181.97	13.371	5.3511	3.9918	-858.81	1101.1	36.107	798.86	1180	57.843	55.703	1	0	4.6394	9.889	-22.654	-11.181	1.4856	-3.0766	24.356	10.645	6.125	6.8124	1.7023	-0.53627	1659.9
10.26	1027	78	NaN	2.5699	21.735	2.4697	-181.97	13.383	5.345	3.9772	-858.84	1101.1	36.101	798.87	1180	59.409	55.112	1	0	4.6037	9.8525	-22.65	-11.177	1.4597	-3.0827	24.461	10.657	6.0635	6.7698	1.8108	-0.51975	1659.9
10.27	1028	78	NaN	2.5632	21.835	2.4402	-181.98	13.391	5.365	3.9726	-858.83	1101.1	36.16	798.87	1180	57.921	54.682	1	0	4.5736	9.8217	-22.646	-11.174	1.4508	-3.0887	24.56	10.665	6.0244	6.733	1.9139	-0.50825	1659.9
10.28	1029	78	NaN	2.562	21.903	2.4223	-181.98	13.403	5.3616	3.9649	-858.84	1101.1	36.153	798.86	1180	57.184	55.257	1	0	4.4904	9.7366	-22.645	-11.172	1.4496	-3.0902	24.628	10.678	5.94	6.6464	1.9838	-0.49398	1659.9
10.29	1030	78	NaN	2.566	21.954	2.3992	-181.98	13.411	5.3354	3.9789	-858.87	1101.1	36.081	798.86	1180.1	59.242	57.77	1	0	4.4074	9.6518	-22.643	-11.17	1.4566	-3.0888	24.68	10.685	5.864	6.563	2.037	-0.48483	1659.9
10.3	1031	78	NaN	2.5765	22.011	2.353	-181.98	13.403	5.3004	4.0417	-858.95	1101.1	35.98	798.87	1180.1	57.525	55.798	1	0	4.3248	9.5673	-22.642	-11.169	1.4728	-3.088	24.737	10.677	5.7976	6.4793	2.0952	-0.4925	1660
10.31	1032	78	NaN	2.5944	22.029	2.3428	-181.99	13.403	5.3418	4.0553	-858.99	1101.1	36.102	798.86	1180.1	57.527	56.373	1	0	4.2356	9.4762	-22.641	-11.168	1.487	-3.102	24.755	10.676	5.7226	6.3742	2.1144	-0.49182	1660
10.32	1033	78	NaN	2.6076	22.045	2.3345	-182	13.402	5.3528	4.0582	-859.02	1101.1	36.133	798.85	1180.1	59.168	56.675	1	0	4.1388	9.3772	-22.64	-11.167	1.4992	-3.1057	24.772	10.675	5.638	6.2715	2.132	-0.49188	1660.1
10.33	1034	78	NaN	2.6219	22.072	2.3438	-182	13.397	5.368	4.0118	-859.02	1101.1	36.166	798.83	1180.1	59.015	55.051	1	0	4.0387	9.2748	-22.64	-11.167	1.5108	-3.109	24.799	10.671	5.5495	6.1658	2.1591	-0.49623	1660
10.34	1035	78	NaN	2.6381	22.112	2.3576	-182	13.391	5.3857	3.9544	-859.01	1101.1	36.201	798.81	1180	57.112	55.723	1	0	3.9207	9.1542	-22.639	-11.166	1.5238	-3.1122	24.838	10.665	5.4445	6.042	2.1983	-0.50129	1660
10.35	1036	78	NaN	2.6498	22.15	2.3118	-181.99	13.4	5.3491	4.0654	-858.98	1101.1	36.095	798.8	1180.1	57.666	56.688	1	0	3.7476	8.9772	-22.638	-11.165	1.5429	-3.1008	24.877	10.673	5.2905	5.8764	2.2391	-0.49225	1660
10.36	1037	78	NaN	2.6787	22.202	2.3009	-181.99	13.39	5.3941	4.1086	-858.97	1101.1	36.22	798.8	1180.1	58.271	57.63	1	0	3.6656	8.8934	-22.638	-11.165	1.569	-3.1046	24.929	10.663	5.2346	5.7887	2.2916	-0.5025	1660
10.37	1038	78	NaN	2.6992	22.252	2.2895	-181.99	13.396	5.3865	4.1519	-858.93	1101.1	36.195	798.78	1180.1	58.32	56.529	1	0	3.638	8.8651	-22.638	-11.166	1.5919	-3.1012	24.979	10.669	5.2298	5.7639	2.3403	-0.49666	1659.9
10.38	1039	78	NaN	2.7227	22.305	2.2796	-181.99	13.401	5.368	4.2195	-858.87	1101.1	36.135	798.75	1180.1	57.591	55.599	1	0	3.6131	8.8397	-22.638	-11.165	1.6197	-3.0953	25.032	10.675	5.2328	5.7443	2.3937	-0.49017	1659.8
10.39	1040	78	NaN	2.7619	22.367	2.2796	-181.99	13.386	5.3963	4.3182	-858.8	1101.1	36.2	798.77	1180.1	57.483	56.375	1	0	3.5882	8.8142	-22.637	-11.164	1.66	-3.0939	25.094	10.659	5.2483	5.7204	2.457	-0.50504	1659.8
10.4	1041	78	NaN	2.7739	22.404	2.314	-181.98	13.386	5.3851	4.2896	-858.76	1101.1	36.149	798.74	1180	59.619	57.458	1	0	3.5915	8.8176	-22.638	-11.166	1.6727	-3.0784	25.129	10.66	5.2642	5.7392	2.4909	-0.50551	1659.7
10.41	1042	78	NaN	2.7927	22.429	2.318	-181.98	13.395	5.3453	4.3784	-858.74	1101.1	36.034	798.7	1180	59.98	55.65	1	0	3.55	8.7751	-22.639	-11.166	1.6986	-3.0705	25.154	10.669	5.2485	5.7046	2.5151	-0.49696	1659.6
10.42	1043	78	NaN	2.8206	22.463	2.3193	-181.98	13.397	5.3385	4.5145	-858.69	1101.1	36.009	798.67	1180	59.667	56.172	1	0	3.4361	8.6587	-22.639	-11.166	1.732	-3.0651	25.188	10.672	5.1681	5.5936	2.5494	-0.49363	1659.5
10.43	1044	78	NaN	2.8523	22.508	2.3211	-181.98	13.386	5.3779	4.6745	-858.62	1101.1	36.107	798.66	1180	60.561	56.304	1	0	3.4146	8.6368	-22.639	-11.166	1.7658	-3.0625	25.233	10.661	5.1804	5.5743	2.5941	-0.50431	1659.5
10.44	1045	78	NaN	2.871	22.547	2.3015	-181.99	13.355	5.4314	4.8721	-858.54	1101.1	36.244	798.71	1180	58.286	56.43	1	0	3.419	8.6413	-22.638	-11.165	1.7865	-3.0698	25.27	10.632	5.2055	5.5715	2.6316	-0.53379	1659.4
10.45	1046	78	NaN	2.8744	22.584	2.3012	-181.98	13.364	5.3961	5.0359	-858.47	1101.2	36.126	798.67	1180	60.059	54.039	1	0	3.4086	8.6306	-22.637	-11.164	1.7996	-3.0521	25.308	10.64	5.2082	5.5785	2.6707	-0.52422	1659.3
10.46	1047	78	NaN	2.8996	22.642	2.311	-181.97	13.368	5.3828	5.258	-858.29	1101.2	36.074	798.65	1180	62.629	56.294	1	0	3.3206	8.5406	-22.636	-11.164	1.8341	-3.0352	25.366	10.644	5.1547	5.5054	2.7294	-0.51953	1659.1
10.47	1048	78	NaN	2.9227	22.693	2.3381	-181.96	13.36	5.3958	5.4354	-858.1	1101.2	36.105	798.65	1180	63.435	55.799	1	0	3.1655	8.382	-22.637	-11.164	1.8621	-3.0242	25.415	10.638	5.0276	5.3578	2.7784	-0.52603	1658.9
10.48	1049	78	NaN	2.9212	22.706	2.3853	-181.96	13.343	5.4209	5.4907	-858.04	1101.3	36.18	798.68	1180	64.052	55.01	1	0	3.0588	8.2729	-22.637	-11.164	1.8599	-3.0195	25.427	10.623	4.9187	5.2535	2.7898	-0.54102	1658.9
10.49	1050	78	NaN	2.9433	22.705	2.4098	-181.95	13.369	5.3783	5.7528	-857.94	1101.3	36.054	798.63	1180	62.965	58.006	1	0	2.9966	8.2094	-22.637	-11.164	1.8954	-2.9979	25.425	10.649	4.8921	5.2115	2.7877	-0.51588	1658.7
10.5	1051	78	NaN	2.953	22.694	2.4499	-181.94	13.374	5.3654	5.8942	-857.89	1101.3	36.007	798.61	1180	59.675	55.839	1	0	2.8748	8.0848	-22.637	-11.164	1.9115	-2.9824	25.414	10.654	4.7863	5.1024	2.7768	-0.51068	1658.6
10.51	1052	78	NaN	2.963	22.69	2.5241	-181.93	13.374	5.3769	5.9857	-857.79	1101.3	36.034	798.6	1180	62.671	55.21	1	0	2.773	7.9807	-22.637	-11.164	1.9237	-2.9731	25.409	10.655	4.6967	5.0076	2.772	-0.50956	1658.5
10.52	1053	78	NaN	2.9751	22.688	2.632	-181.93	13.369	5.4073	6.0068	-857.66	1101.4	36.123	798.59	1180	73.357	53.993	1	0	2.7349	7.9419	-22.638	-11.165	1.9333	-2.9712	25.405	10.652	4.6683	4.9706	2.7673	-0.51254	1658.4
10.53	1054	78	NaN	2.982	22.66	2.7572	-181.93	13.347	5.4468	5.849	-857.64	1101.4	36.253	798.64	1180	73.282	59.162	1	0	2.6429	7.8477	-22.638	-11.165	1.9303	-2.9789	25.375	10.632	4.5732	4.8688	2.7371	-0.53255	1658.4
10.54	1055	78	NaN	3.0045	22.667	2.8283	-181.93	13.346	5.4279	5.9044	-857.48	1101.4	36.202	798.64	1180	72.498	57.084	1	0	2.5331	7.7355	-22.638	-11.165	1.9565	-2.9766	25.382	10.632	4.4895	4.7589	2.7442	-0.53292	1658.3
10.55	1056	78	NaN	3.0368	22.674	2.8795	-181.92	13.353	5.4139	6.09	-857.28	1101.5	36.154	798.63	1180	72.68	54.745	1	0	2.5358	7.7383	-22.638	-11.165	1.9967	-2.9591	25.388	10.639	4.5325	4.7792	2.7497	-0.52569	1658
10.56	1057	78	NaN	3.0654	22.672	2.9239	-181.91	13.363	5.3999	6.2748	-857.1	1101.5	36.11	798.62	1180	73.52	57.172	1	0	2.5421	7.7447	-22.638	-11.165	2.0331	-2.9439	25.385	10.649	4.5752	4.8008	2.7473	-0.51618	1657.9
10.57	1058	78	NaN	3.0826	22.658	2.9692	-181.92	13.371	5.3799	6.369	-856.99	1101.5	36.065	798.62	1180	73.383	55.105	1	0	2.6284	7.8329	-22.637	-11.164	2.055	-2.9439	25.371	10.657	4.6833	4.889	2.7345	-0.50717	1657.7
10.58	1059	78	NaN	3.1192	22.629	2.9944	-181.92	13.381	5.3662	6.5576	-856.91	1101.5	36.027	798.61	1180	72.696	56.29	1	0	2.6751	7.8807	-22.637	-11.164	2.0994	-2.9371	25.344	10.666	4.7745	4.9435	2.7073	-0.49784	1657.6
10.59	1060	78	NaN	3.0988	22.617	3.0833	-181.92	13.395	5.3899	6.4999	-856.78	1101.5	36.106	798.59	1180	72.694	56.416	1	0	2.6681	7.8736	-22.637	-11.164	2.0742	-2.943	25.331	10.68	4.7423	4.9306	2.6936	-0.48395	1657.5
10.6	1061	78	NaN	3.1093	22.607	3.1615	-181.91	13.399	5.3913	6.5397	-856.61	1101.5	36.116	798.6	1180	73.239	55.766	1	0	2.698	7.9041	-22.636	-11.163	2.0856	-2.9384	25.321	10.685	4.7836	4.9656	2.6852	-0.47821	1657.3
10.61	1062	78	NaN	3.1491	22.583	3.2143	-181.91	13.395	5.3623	6.7021	-856.42	1101.5	36.033	798.63	1180	73.796	55.83	1	0	2.7511	7.9583	-22.636	-11.163	2.1338	-2.9252	25.298	10.68	4.8849	5.0331	2.6627	-0.48303	1657.2
10.62	1063	78	NaN	3.1581	22.519	3.2585	-181.91	13.393	5.3248	6.8176	-856.34	1101.5	35.925	798.65	1180	74.22	55.651	1	0	2.8617	8.0715	-22.641	-11.168	2.1505	-2.9218	25.235	10.677	5.0123	5.1497	2.5945	-0.49127	1657.1
10.63	1064	78	NaN	3.1608	22.443	3.2939	-181.91	13.413	5.3507	6.9493	-856.29	1101.4	36.032	798.62	1180	74.614	56.903	1	0	3.007	8.22	-22.646	-11.174	2.154	-2.9194	25.162	10.694	5.161	5.3006	2.5154	-0.47934	1657
10.64	1065	78	NaN	3.1611	22.391	3.3487	-181.92	13.41	5.3577	6.9655	-856.24	1101.4	36.068	798.63	1180	75.026	58.595	1	0	3.1762	8.393	-22.652	-11.179	2.1536	-2.9286	25.11	10.691	5.3298	5.4644	2.4584	-0.48812	1657
10.65	1066	78	NaN	3.1602	22.345	3.4194	-181.93	13.406	5.3536	6.8995	-856.22	1101.4	36.062	798.64	1180	75.696	57.928	1	0	3.3453	8.5659	-22.658	-11.185	2.1506	-2.9377	25.065	10.686	5.4959	5.6282	2.4071	-0.49851	1657
10.66	1067	78	NaN	3.159	22.294	3.4924	-181.93	13.411	5.3524	6.8166	-856.2	1101.4	36.059	798.62	1180	75.57	59.055	1	0	3.5145	8.7388	-22.663	-11.19	2.1466	-2.9386	25.014	10.691	5.6611	5.8002	2.3506	-0.4989	1656.9
10.67	1068	78	NaN	3.1581	22.26	3.5047	-181.93	13.394	5.3871	6.9298	-856.13	1101.4	36.156	798.66	1180	75.8	57.756	1	0	3.6836	8.9118	-22.669	-11.196	2.1462	-2.9428	24.981	10.673	5.8299	5.9689	2.3123	-0.52263	1656.9
10.68	1069	78	NaN	3.1643	22.206	3.5619	-181.93	13.393	5.3642	6.9728	-856.07	1101.4	36.094	798.65	1180	74.707	56.956	1	0	3.791	9.0216	-22.673	-11.2	2.1561	-2.9367	24.926	10.673	5.9471	6.0849	2.2536	-0.52676	1656.9
10.69	1070	78	NaN	3.1753	22.157	3.628	-181.93	13.406	5.3428	6.9638	-856.04	1101.4	36.039	798.64	1180	73.008	55.843	1	0	3.7806	9.011	-22.675	-11.202	2.1687	-2.9358	24.876	10.686	5.9493	6.0752	2.2017	-0.51557	1656.8
10.7	1071	78	NaN	3.1873	22.111	3.6814	-181.93	13.423	5.33	6.9591	-856.04	1101.4	36.007	798.62	1180	71.39	56.759	1	0	3.8286	9.06	-22.674	-11.201	2.1816	-2.9376	24.83	10.703	6.0101	6.1224	2.1562	-0.49837	1656.8
10.71	1072	78	NaN	3.1941	22.057	3.7006	-181.93	13.43	5.3106	7.0543	-856.06	1101.4	35.947	798.61	1180	68.98	56.327	1	0	3.8994	9.1324	-22.673	-11.2	2.1937	-2.9296	24.777	10.71	6.0932	6.2029	2.1036	-0.49007	1656.8
10.72	1073	78	NaN	3.2112	21.981	3.7174	-181.93	13.417	5.3529	7.1916	-856.08	1101.4	36.062	798.65	1180	62.468	56.956	1	0	3.9824	9.2173	-22.672	-11.199	2.2116	-2.9287	24.7	10.699	6.194	6.2885	2.0281	-0.50049	1656.9
10.73	1074	78	NaN	3.2418	21.912	3.7232	-181.93	13.424	5.3709	7.3612	-856.13	1101.4	36.106	798.64	1180	61.091	58.825	1	0	4.0591	9.2956	-22.671	-11.198	2.2466	-2.9219	24.631	10.705	6.3057	6.3737	1.9603	-0.49259	1656.9
10.74	1075	78	NaN	3.2697	21.866	3.7373	-181.92	13.434	5.3601	7.4639	-856.17	1101.4	36.07	798.62	1180	59.982	55.076	1	0	4.0798	9.3169	-22.669	-11.196	2.2793	-2.9137	24.585	10.715	6.3591	6.4031	1.9162	-0.48066	1656.9
10.75	1076	78	NaN	3.2898	21.85	3.7689	-181.92	13.436	5.3334	7.4585	-856.18	1101.4	35.994	798.62	1180	58.595	56.426	1	0	4.1073	9.345	-22.667	-11.194	2.3019	-2.9077	24.568	10.718	6.4092	6.4372	1.901	-0.47646	1656.9
10.76	1077	78	NaN	3.3381	21.841	3.795	-181.91	13.433	5.368	7.4919	-856.2	1101.4	36.098	798.65	1180	58.121	56.036	1	0	4.1419	9.3803	-22.665	-11.192	2.3478	-2.9042	24.56	10.715	6.4897	6.4761	1.8944	-0.47773	1657
10.77	1078	78	NaN	3.3737	21.856	3.809	-181.91	13.445	5.3596	7.5089	-856.2	1101.4	36.073	798.66	1180	56.464	55.5	1	0	4.1131	9.3508	-22.663	-11.19	2.3848	-2.9006	24.576	10.725	6.4979	6.4502	1.9134	-0.46517	1657
10.78	1079	78	NaN	3.4119	21.884	3.8235	-181.91	13.459	5.3486	7.5104	-856.2	1101.4	36.044	798.65	1180	57.902	57.709	1	0	4.1019	9.3394	-22.661	-11.188	2.4241	-2.9016	24.605	10.738	6.526	6.4378	1.9447	-0.44994	1657
10.79	1080	78	NaN	3.4548	21.923	3.8458	-181.92	13.471	5.3398	7.4792	-856.19	1101.3	36.026	798.65	1180	55.933	58.324	1	0	4.1675	9.4065	-22.658	-11.185	2.4666	-2.9053	24.645	10.749	6.634	6.5012	1.987	-0.43653	1657
10.8	1081	78	NaN	3.5004	21.975	3.883	-181.92	13.478	5.3269	7.39	-856.2	1101.3	36	798.67	1180	58.308	55.004	1	0	4.2283	9.4687	-22.656	-11.183	2.51	-2.907	24.698	10.755	6.7383	6.5617	2.042	-0.42879	1657
10.81	1082	78	NaN	3.5418	22.013	3.8626	-181.92	13.485	5.3479	7.4539	-856.22	1101.2	36.058	798.65	1180	59.041	56.12	1	0	4.2865	9.5282	-22.654	-11.182	2.5515	-2.9093	24.738	10.761	6.838	6.6188	2.0832	-0.42092	1657
10.82	1083	78	NaN	3.5858	22.05	3.8304	-181.92	13.494	5.3508	7.5401	-856.25	1101.2	36.057	798.66	1180	56.682	55.592	1	0	4.2583	9.4994	-22.652	-11.179	2.5986	-2.9063	24.777	10.767	6.8569	6.593	2.1255	-0.41188	1657
10.83	1084	78	NaN	3.6342	22.09	3.7905	-181.92	13.505	5.3404	7.6403	-856.29	1101.1	36.011	798.66	1180	56.931	57.458	1	0	4.1811	9.4204	-22.649	-11.176	2.6521	-2.9012	24.82	10.776	6.8332	6.5193	2.1709	-0.40003	1657.1
10.84	1085	78	NaN	3.6831	22.133	3.7556	-181.92	13.518	5.3231	7.7135	-856.33	1101	35.941	798.65	1180	58.547	57.582	1	0	4.2849	9.5265	-22.646	-11.173	2.7059	-2.8968	24.865	10.785	6.9908	6.6297	2.2189	-0.38764	1657.1
10.85	1086	78	NaN	3.71	22.173	3.7729	-181.92	13.518	5.3118	7.5935	-856.4	1101	35.886	798.66	1180	57.467	57.101	1	0	4.3156	9.5579	-22.644	-11.171	2.7306	-2.8977	24.907	10.785	7.0462	6.6601	2.2627	-0.38641	1657.2
10.86	1087	78	NaN	3.7406	22.243	3.7351	-181.92	13.517	5.327	7.6293	-856.39	1100.9	35.924	798.65	1180	58.291	55.989	1	0	4.2361	9.4766	-22.643	-11.17	2.7612	-2.9032	24.979	10.781	6.9972	6.5734	2.3357	-0.38916	1657.2
10.87	1088	78	NaN	3.7679	22.346	3.6678	-181.92	13.515	5.3453	7.7096	-856.38	1100.8	35.967	798.63	1180	57.372	56.235	1	0	4.2596	9.5006	-22.642	-11.169	2.7897	-2.9004	25.085	10.776	7.0493	6.6002	2.4431	-0.39229	1657.1
10.88	1089	78	NaN	3.785	22.46	3.6027	-181.92	13.508	5.3571	7.7591	-856.37	1100.7	35.984	798.61	1180	58.442	54.372	1	0	4.3101	9.5523	-22.64	-11.167	2.8079	-2.8938	25.202	10.766	7.1181	6.6586	2.562	-0.40115	1657.1
10.89	1090	78	NaN	3.784	22.556	3.5759	-181.92	13.487	5.3553	7.7045	-856.36	1100.7	35.959	798.64	1180	56.044	56.675	1	0	4.3543	9.5975	-22.64	-11.167	2.8059	-2.8931	25.3	10.743	7.1602	6.7043	2.6601	-0.42353	1657.1
10.9	1091	78	NaN	3.7339	22.763	3.4435	-181.91	13.464	5.3654	7.7622	-856.34	1100.6	35.997	798.69	1180	57.386	54.325	1	0	4.3798	9.6235	-22.639	-11.166	2.7565	-2.8923	25.509	10.718	7.1362	6.7312	2.8699	-0.44826	1657.2
10.91	1092	78	NaN	3.7035	22.896	3.3564	-181.91	13.477	5.3321	7.8009	-856.34	1100.6	35.905	798.65	1180	56.7	54.443	1	0	4.2968	9.5387	-22.639	-11.166	2.7306	-2.8826	25.644	10.729	7.0275	6.6561	3.0055	-0.43661	1657.1
10.92	1093	78	NaN	3.6811	23.008	3.282	-181.91	13.487	5.3227	7.8502	-856.33	1100.5	35.886	798.62	1180	56.44	56.596	1	0	4.2671	9.5084	-22.638	-11.165	2.7106	-2.8756	25.757	10.737	6.9777	6.6328	3.1195	-0.42778	1657.1
10.93	1094	78	NaN	3.6494	23.129	3.2063	-181.9	13.478	5.3527	7.9023	-856.3	1100.5	35.986	798.64	1180	57.22	54.134	1	0	4.2844	9.5261	-22.637	-11.164	2.6772	-2.8764	25.879	10.727	6.9617	6.6497	3.2421	-0.43688	1657.1
10.94	1095	78	NaN	3.5668	23.26	3.1461	-181.91	13.476	5.3384	7.8601	-856.25	1100.5	35.949	798.65	1180	59.834	54.305	1	0	4.2443	9.4851	-22.635	-11.162	2.5944	-2.8802	26.011	10.726	6.8387	6.6049	3.3757	-0.43679	1657.1
10.95	1096	78	NaN	3.5334	23.402	3.1106	-181.9	13.475	5.3183	7.8008	-856.23	1100.5	35.908	798.68	1180	58.078	57.503	1	0	4.1938	9.4334	-22.634	-11.161	2.5604	-2.8775	26.154	10.723	6.7542	6.5559	3.52	-0.43757	1657.1
10.96	1097	78	NaN	3.4968	23.609	3.0316	-181.91	13.482	5.3007	7.8663	-856.14	1100.4	35.873	798.67	1180	57.774	57.882	1	0	4.1316	9.3698	-22.633	-11.161	2.5272	-2.8799	26.362	10.729	6.6588	6.4898	3.7288	-0.43176	1657
10.97	1098	78	NaN	3.4379	23.849	2.9782	-181.92	13.487	5.307	7.8149	-856.01	1100.4	35.903	798.66	1180	59.849	55.032	1	0	4.1012	9.3387	-22.634	-11.161	2.4654	-2.8906	26.605	10.732	6.5666	6.4481	3.9703	-0.42962	1656.8
10.98	1099	78	NaN	3.3466	24.07	3.0451	-181.92	13.475	5.3564	7.3406	-855.94	1100.3	36.054	798.72	1180	57.553	56.833	1	0	4.0846	9.3218	-22.635	-11.163	2.3524	-2.9102	26.826	10.719	6.437	6.4116	4.1902	-0.44338	1656.8
10.99	1100	78	NaN	3.299	24.221	3.0725	-181.92	13.485	5.2957	7.1165	-855.86	1100.3	35.881	798.72	1180	58.117	56.197	1	0	4.0465	9.2828	-22.636	-11.163	2.303	-2.9202	26.977	10.729	6.3495	6.3626	4.3411	-0.43455	1656.7
11	1101	78	NaN	3.2514	24.354	3.0859	-181.92	13.487	5.3051	6.9414	-855.81	1100.3	35.903	798.73	1180	56.275	55.018	1	0	4.0009	9.2362	-22.636	-11.163	2.2486	-2.9242	27.11	10.731	6.2496	6.312	4.4743	-0.43255	1656.7
11.01	1102	78	NaN	3.2031	24.472	3.07	-181.92	13.493	5.3237	6.8477	-855.76	1100.3	35.947	798.75	1180	59.066	55.631	1	0	3.9975	9.2327	-22.636	-11.163	2.1955	-2.9287	27.228	10.736	6.1929	6.304	4.5928	-0.42664	1656.7
11.02	1103	78	NaN	3.1569	24.566	3.036	-181.93	13.503	5.3326	6.8021	-855.72	1100.3	35.961	798.76	1180	58.319	55.559	1	0	3.9798	9.2146	-22.636	-11.163	2.1472	-2.9372	27.324	10.745	6.1271	6.2774	4.6886	-0.41783	1656.7
11.03	1104	78	NaN	3.1243	24.607	3.0443	-181.93	13.497	5.3687	6.6429	-855.77	1100.3	36.055	798.81	1180	57.737	56.984	1	0	3.9452	9.1792	-22.636	-11.163	2.1059	-2.9516	27.366	10.738	6.0511	6.2276	4.7304	-0.425	1656.8
11.04	1105	78	NaN	3.0846	24.651	2.9791	-181.94	13.504	5.3492	6.6412	-855.82	1100.2	35.987	798.85	1180	58.762	57.605	1	0	3.8961	9.129	-22.636	-11.164	2.0685	-2.9574	27.413	10.743	5.9646	6.1716	4.7764	-0.42104	1656.9
11.05	1106	78	NaN	3.0251	24.665	2.8646	-181.95	13.513	5.3449	6.8496	-855.85	1100.2	35.967	798.86	1180	58.165	55.852	1	0	3.8541	9.0861	-22.637	-11.164	2.017	-2.9582	27.428	10.749	5.8711	6.1279	4.7913	-0.41493	1656.9
11.06	1107	78	NaN	2.9751	24.656	2.7787	-181.95	13.524	5.3485	7.022	-855.86	1100.1	35.971	798.86	1180	57.363	55.264	1	0	3.8459	9.0777	-22.637	-11.165	1.9729	-2.9571	27.42	10.76	5.8187	6.1205	4.7827	-0.40416	1656.9
11.07	1108	78	NaN	2.9704	24.638	2.8047	-181.95	13.542	5.3424	6.8767	-855.85	1100.1	35.945	798.84	1180	59.216	55.216	1	0	3.8309	9.0624	-22.638	-11.165	1.964	-2.9577	27.402	10.778	5.7949	6.1047	4.7641	-0.38691	1656.9
11.08	1109	78	NaN	3.0293	24.594	2.9135	-181.95	13.541	5.3417	6.5272	-855.87	1100.2	35.943	798.88	1180	57.316	54.44	1	0	3.7893	9.0198	-22.638	-11.165	2.0109	-2.9656	27.357	10.777	5.8002	6.0542	4.7194	-0.3877	1656.9
11.09	1110	78	NaN	3.0604	24.485	2.9098	-181.95	13.546	5.359	6.5117	-855.92	1100.1	35.99	798.91	1180.1	57.749	58.784	1	0	3.7477	8.9773	-22.638	-11.165	2.0399	-2.9674	27.249	10.781	5.7876	6.0099	4.6109	-0.38375	1657
11.1	1111	78	NaN	3.0868	24.323	2.8656	-181.94	13.555	5.3385	6.6331	-856	1100.1	35.925	798.91	1180.1	57.803	57.348	1	0	3.7061	8.9348	-22.639	-11.166	2.0728	-2.9562	27.089	10.79	5.7789	5.9786	4.45	-0.37585	1657.1
11.11	1112	78	NaN	3.1198	24.122	2.8028	-181.93	13.565	5.2968	6.8325	-856.1	1100.1	35.793	798.9	1180.1	58.197	55.647	1	0	3.6511	8.8786	-22.641	-11.168	2.1173	-2.9363	26.888	10.799	5.7684	5.9422	4.2474	-0.36894	1657.2
11.12	1113	78	NaN	3.1641	23.899	2.6953	-181.93	13.563	5.3504	7.1859	-856.17	1100.1	35.932	798.92	1180.1	58.246	56.767	1	0	3.5933	8.8195	-22.643	-11.17	2.169	-2.929	26.665	10.797	5.7624	5.8905	4.0223	-0.3728	1657.3
11.13	1114	78	NaN	3.1824	23.802	2.6837	-181.93	13.575	5.367	7.2291	-856.2	1100.1	35.983	798.89	1180.1	57.038	54.753	1	0	3.5311	8.7559	-22.646	-11.173	2.1871	-2.925	26.568	10.809	5.7183	5.8308	3.9222	-0.36408	1657.3
11.14	1115	78	NaN	3.2089	23.588	2.6472	-181.92	13.578	5.3581	7.3415	-856.3	1100	35.951	798.89	1180.1	56.615	56.593	1	0	3.53	8.7547	-22.649	-11.176	2.2187	-2.915	26.355	10.81	5.7486	5.8397	3.7064	-0.36553	1657.4
11.15	1116	78	NaN	3.2309	23.253	2.6681	-181.92	13.574	5.3457	7.2162	-856.47	1100	35.906	798.89	1180.1	57.141	56.673	1	0	3.5494	8.7745	-22.652	-11.179	2.238	-2.9115	26.02	10.806	5.7874	5.863	3.3687	-0.3727	1657.5
11.16	1117	78	NaN	3.2356	22.847	2.818	-181.91	13.569	5.3498	6.5991	-856.72	1100	35.915	798.87	1180	57.815	56.144	1	0	3.6296	8.8565	-22.656	-11.183	2.2212	-2.9269	25.613	10.803	5.8507	5.9296	2.9567	-0.38079	1657.8
11.17	1118	78	NaN	3.2622	22.678	2.8254	-181.93	13.559	5.3526	6.5428	-856.75	1100.1	35.923	798.87	1180	58.863	55.268	1	0	3.7317	8.9609	-22.662	-11.189	2.2456	-2.9434	25.443	10.794	5.9773	6.0176	2.781	-0.39511	1657.8
11.18	1119	78	NaN	3.2867	22.418	2.8063	-181.93	13.547	5.3518	6.5485	-856.88	1100.1	35.923	798.87	1180	56.831	53.607	1	0	3.8338	9.0654	-22.667	-11.194	2.2703	-2.9445	25.183	10.782	6.1041	6.1208	2.5155	-0.41269	1657.9
11.19	1120	78	NaN	3.3029	22.191	2.7777	-181.92	13.544	5.3501	6.5972	-856.99	1100	35.917	798.85	1180	57.186	57.947	1	0	3.936	9.1698	-22.673	-11.2	2.2885	-2.9378	24.957	10.779	6.2244	6.232	2.2842	-0.42121	1658
11.2	1121	78	NaN	3.3097	21.998	2.7252	-181.92	13.548	5.3493	6.7346	-857.04	1100	35.915	798.8	1180	58.109	57.923	1	0	4.0381	9.2742	-22.678	-11.205	2.3001	-2.9286	24.764	10.782	6.3382	6.3456	2.0855	-0.42329	1658
11.21	1122	78	NaN	3.3093	21.716	2.5959	-181.93	13.541	5.3516	7.094	-857.13	1100	35.933	798.78	1180	56.735	57.212	1	0	4.1402	9.3786	-22.684	-11.211	2.3115	-2.9238	24.483	10.774	6.4517	6.4548	1.7996	-0.43718	1658.1
11.22	1123	78	NaN	3.2883	21.557	2.5795	-181.92	13.542	5.3368	7.1235	-857.15	1100	35.875	798.77	1180	58.631	53.957	1	0	4.2423	9.483	-22.689	-11.216	2.2936	-2.9114	24.325	10.774	6.536	6.5716	1.6364	-0.44165	1658.1
11.23	1124	78	NaN	3.2709	21.459	2.5804	-181.92	13.551	5.3406	7.1106	-857.15	1100	35.881	798.74	1180	59.586	58.026	1	0	4.3445	9.5874	-22.694	-11.222	2.2755	-2.912	24.227	10.783	6.62	6.6755	1.5322	-0.43862	1658.1
11.24	1125	78	NaN	3.2482	21.393	2.5977	-181.92	13.561	5.3431	7.0651	-857.14	1100	35.888	798.7	1180	57.212	58.077	1	0	4.3993	9.6435	-22.699	-11.226	2.251	-2.915	24.161	10.793	6.6503	6.7285	1.4622	-0.43339	1658
11.25	1126	78	NaN	3.2126	21.344	2.6311	-181.91	13.566	5.3308	6.9886	-857.09	1100	35.848	798.68	1180	59.171	55.036	1	0	4.3209	9.5633	-22.702	-11.229	2.214	-2.9109	24.112	10.798	6.5349	6.6524	1.4104	-0.4313	1658
11.26	1127	78	NaN	3.1781	21.345	2.6368	-181.91	13.555	5.3668	6.9689	-857.03	1100	35.947	798.71	1180	58.53	53.97	1	0	4.2425	9.4832	-22.705	-11.232	2.1755	-2.9123	24.113	10.787	6.418	6.5708	1.4085	-0.4447	1657.9
11.27	1128	78	NaN	3.1421	21.365	2.632	-181.9	13.554	5.3431	6.9907	-856.96	1100	35.871	798.71	1180	57.44	54.414	1	0	4.1641	9.403	-22.707	-11.234	2.1428	-2.9035	24.133	10.786	6.3069	6.4995	1.426	-0.44882	1657.9
11.28	1129	78	NaN	3.1061	21.394	2.6275	-181.9	13.551	5.325	7.0124	-856.92	1099.9	35.808	798.72	1180	58.797	55.592	1	0	4.0857	9.3229	-22.71	-11.237	2.1097	-2.9	24.162	10.783	6.1954	6.4228	1.4518	-0.45423	1657.8
11.29	1130	78	NaN	3.0682	21.439	2.6211	-181.91	13.548	5.328	7.0357	-856.87	1099.9	35.808	798.74	1180	57.378	55.867	1	0	3.9822	9.2171	-22.713	-11.24	2.0726	-2.903	24.207	10.779	6.0549	6.3141	1.4937	-0.4613	1657.8
11.3	1131	78	NaN	3.0231	21.527	2.6	-181.91	13.551	5.3406	7.0936	-856.77	1099.9	35.847	798.74	1180	57.86	55.588	1	0	3.8442	9.076	-22.718	-11.245	2.0281	-2.9038	24.295	10.782	5.8723	6.1722	1.5773	-0.46226	1657.7
11.31	1132	78	NaN	2.9911	21.596	2.6277	-181.9	13.558	5.3439	6.9956	-856.73	1100	35.837	798.73	1180	57.822	54.173	1	0	3.8014	9.0322	-22.72	-11.247	1.993	-2.8992	24.364	10.79	5.7944	6.1331	1.6442	-0.45726	1657.6
11.32	1133	78	NaN	2.9593	21.704	2.6893	-181.89	13.561	5.3436	6.7888	-856.64	1100	35.823	798.73	1180	57.2	56.864	1	0	3.7821	9.0125	-22.722	-11.249	1.9545	-2.8987	24.471	10.793	5.7366	6.1138	1.7489	-0.45578	1657.6
11.33	1134	78	NaN	2.9284	21.821	2.7768	-181.89	13.562	5.3496	6.4992	-856.55	1100	35.833	798.74	1180	60.128	55.305	1	0	3.7428	8.9723	-22.726	-11.253	1.9132	-2.9032	24.587	10.796	5.6559	6.0691	1.8613	-0.4573	1657.5
11.34	1135	78	NaN	2.9016	21.926	2.8785	-181.88	13.564	5.3665	6.1665	-856.51	1100	35.878	798.76	1180	58.516	55.874	1	0	3.6897	8.918	-22.73	-11.257	1.8733	-2.9119	24.691	10.799	5.5629	6.0061	1.9611	-0.45782	1657.5
11.35	1136	78	NaN	2.8941	22.047	2.9598	-181.88	13.563	5.3706	5.9113	-856.45	1100.1	35.878	798.77	1180	62.27	54.688	1	0	3.596	8.8222	-22.732	-11.259	1.8569	-2.9187	24.809	10.801	5.4529	5.9035	2.0771	-0.45842	1657.4
11.36	1137	78	NaN	2.8967	22.091	2.9765	-181.88	13.576	5.3699	5.8536	-856.43	1100.2	35.868	798.73	1180	55.483	57.531	1	0	3.5237	8.7483	-22.735	-11.262	1.8578	-2.9169	24.853	10.815	5.3815	5.8314	2.1177	-0.44732	1657.4
11.37	1138	78	NaN	2.9124	22.159	2.9945	-181.87	13.583	5.3715	5.7995	-856.38	1100.2	35.871	798.71	1180	65.612	54.671	1	0	3.4684	8.6917	-22.739	-11.266	1.8715	-2.9128	24.919	10.822	5.3399	5.7789	2.1803	-0.44325	1657.3
11.38	1139	78	NaN	2.9332	22.238	3.0214	-181.87	13.581	5.3764	5.7236	-856.3	1100.3	35.886	798.71	1180	72.366	54.657	1	0	3.3639	8.5849	-22.743	-11.27	1.8891	-2.91	24.996	10.822	5.253	5.6749	2.2533	-0.44742	1657.2
11.39	1140	78	NaN	2.9412	22.253	3.0364	-181.87	13.582	5.3819	5.6796	-856.31	1100.3	35.895	798.71	1180	71.882	56.339	1	0	3.2591	8.4778	-22.746	-11.273	1.8953	-2.9119	25.011	10.824	5.1544	5.5659	2.2659	-0.44896	1657.2
11.4	1141	78	NaN	3.0004	22.322	3.0485	-181.86	13.582	5.3396	5.6756	-856.27	1100.3	35.774	798.71	1180	71.94	55.033	1	0	3.1595	8.376	-22.746	-11.273	1.9585	-2.9042	25.079	10.825	5.118	5.4718	2.3334	-0.44732	1657.2
11.41	1142	78	NaN	3.0571	22.359	3.0851	-181.86	13.574	5.3399	5.5868	-856.29	1100.4	35.785	798.72	1180	71.525	58.247	1	0	3.0469	8.2608	-22.746	-11.273	2.0117	-2.903	25.115	10.819	5.0586	5.3577	2.3684	-0.45425	1657.2
11.42	1143	78	NaN	3.1234	22.369	3.1243	-181.86	13.564	5.3509	5.4846	-856.34	1100.4	35.826	798.74	1180	72.092	57.906	1	0	2.9056	8.1163	-22.749	-11.276	2.0732	-2.9053	25.123	10.811	4.9788	5.211	2.3738	-0.46489	1657.3
11.43	1144	78	NaN	3.2039	22.359	3.1449	-181.86	13.557	5.3504	5.433	-856.41	1100.4	35.825	798.75	1180	69.496	57.091	1	0	2.8216	8.0304	-22.751	-11.278	2.152	-2.9072	25.11	10.806	4.9736	5.1232	2.3596	-0.47211	1657.4
11.44	1145	78	NaN	3.2673	22.337	3.1203	-181.85	13.553	5.3584	5.482	-856.45	1100.5	35.838	798.76	1180	66.12	54.965	1	0	2.7542	7.9615	-22.752	-11.279	2.2166	-2.903	25.086	10.803	4.9708	5.0585	2.3344	-0.47622	1657.4
11.45	1146	78	NaN	3.3084	22.31	3.0215	-181.85	13.551	5.358	5.7979	-856.49	1100.5	35.831	798.75	1180	62.202	56.43	1	0	2.5801	7.7835	-22.754	-11.281	2.269	-2.8911	25.061	10.801	4.849	4.8924	2.3071	-0.48024	1657.4
11.46	1147	78	NaN	3.355	22.255	3.0112	-181.85	13.554	5.3583	5.8064	-856.56	1100.5	35.828	798.72	1180	62.589	56.678	1	0	2.4621	7.6629	-22.755	-11.282	2.316	-2.8844	25.005	10.804	4.7781	4.7785	2.2502	-0.47874	1657.5
11.47	1148	78	NaN	3.4251	22.158	3.0514	-181.84	13.555	5.3574	5.6474	-856.66	1100.5	35.824	798.71	1180	63.46	57.818	1	0	2.4067	7.6063	-22.757	-11.284	2.3807	-2.8848	24.908	10.805	4.7874	4.7214	2.1509	-0.47945	1657.6
11.48	1149	78	NaN	3.5365	22.009	3.0108	-181.85	13.539	5.3489	5.7929	-856.84	1100.4	35.801	798.75	1180	65.401	57.765	1	0	2.2878	7.4847	-22.754	-11.281	2.4981	-2.8903	24.76	10.788	4.7859	4.5944	2.0061	-0.49293	1657.8
11.49	1150	78	NaN	3.6736	21.864	2.928	-181.85	13.543	5.335	6.0845	-857	1100.4	35.753	798.73	1180	65.017	56.526	1	0	2.1585	7.3525	-22.75	-11.277	2.6471	-2.8798	24.616	10.791	4.8056	4.4727	1.8665	-0.48657	1657.9
11.5	1151	78	NaN	3.7281	21.803	2.9101	-181.86	13.542	5.3455	6.1558	-857.06	1100.3	35.782	798.73	1180	63.493	57.635	1	0	2.0292	7.2203	-22.746	-11.273	2.7031	-2.8857	24.556	10.789	4.7322	4.3346	1.8098	-0.48454	1658
11.51	1152	78	NaN	3.7649	21.769	2.9307	-181.86	13.542	5.3626	6.1037	-857.09	1100.4	35.843	798.73	1180	63.86	54.647	1	0	1.8999	7.0881	-22.742	-11.27	2.736	-2.893	24.521	10.79	4.6358	4.1951	1.7785	-0.47987	1658
11.52	1153	78	NaN	3.8208	21.729	2.9634	-181.86	13.549	5.3711	6.0235	-857.14	1100.4	35.886	798.71	1180	62.24	56.247	1	0	1.7705	6.9559	-22.739	-11.266	2.7877	-2.893	24.481	10.797	4.5582	4.0629	1.7426	-0.46896	1658
11.53	1154	78	NaN	3.8592	21.73	2.9724	-181.86	13.557	5.3545	6.0375	-857.13	1100.3	35.825	798.71	1180	61.376	55.442	1	0	1.6412	6.8236	-22.735	-11.262	2.8286	-2.8936	24.482	10.805	4.4698	3.9301	1.747	-0.45685	1658
11.54	1155	78	NaN	3.975	21.799	2.9708	-181.85	13.568	5.3385	6.1872	-857.06	1100.3	35.807	798.7	1180	59.599	55.599	1	0	1.5119	6.6914	-22.731	-11.258	2.9502	-2.8745	24.553	10.814	4.4621	3.817	1.8215	-0.44444	1657.9
11.55	1156	78	NaN	4.0431	21.861	2.9998	-181.85	13.566	5.3384	6.1842	-856.97	1100.3	35.836	798.71	1180	58.866	55.679	1	0	1.4836	6.6625	-22.725	-11.252	3.0171	-2.8728	24.615	10.812	4.5007	3.7897	1.8902	-0.43933	1657.9
11.56	1157	78	NaN	4.063	21.909	3.0662	-181.85	13.558	5.3452	6.0224	-856.88	1100.3	35.876	798.74	1179.9	60.108	56.266	1	0	1.4144	6.5917	-22.72	-11.248	3.0299	-2.8822	24.662	10.805	4.4443	3.7096	1.9417	-0.44289	1657.8
11.57	1158	78	NaN	4.074	21.955	3.1644	-181.84	13.552	5.3407	5.7916	-856.81	1100.3	35.874	798.77	1180	59.622	55.194	1	0	1.2791	6.4534	-22.72	-11.247	3.033	-2.8816	24.708	10.799	4.3121	3.5718	1.9885	-0.44766	1657.8
11.58	1159	78	NaN	4.0856	21.987	3.1293	-181.84	13.564	5.3482	5.9454	-856.74	1100.3	35.926	798.74	1180	58.775	55.509	1	0	1.1943	6.3667	-22.719	-11.246	3.0481	-2.8787	24.74	10.81	4.2424	3.4879	2.0213	-0.43617	1657.7
11.59	1160	78	NaN	4.1015	21.997	3.1011	-181.84	13.57	5.3383	6.0847	-856.71	1100.3	35.918	798.73	1180	59.745	57.348	1	0	1.1977	6.3702	-22.718	-11.245	3.069	-2.8715	24.752	10.815	4.2668	3.4987	2.0337	-0.42987	1657.6
11.6	1161	78	NaN	4.1143	22.002	3.071	-181.84	13.577	5.3291	6.2389	-856.69	1100.3	35.908	798.72	1180	59.968	56.141	1	0	1.3258	6.5011	-22.717	-11.244	3.0875	-2.8674	24.757	10.821	4.4133	3.6337	2.0403	-0.42301	1657.6
11.61	1162	78	NaN	4.1196	22.012	3.0516	-181.85	13.587	5.3224	6.3653	-856.64	1100.3	35.905	798.69	1180	57.136	55.546	1	0	1.4853	6.6642	-22.716	-11.243	3.0973	-2.8704	24.768	10.831	4.5826	3.7939	2.0524	-0.41232	1657.5
11.62	1163	78	NaN	4.1149	22.038	3.119	-181.85	13.596	5.2817	6.2127	-856.53	1100.3	35.796	798.66	1180	72.098	56.76	1	0	1.5785	6.7595	-22.713	-11.24	3.091	-2.8787	24.793	10.841	4.6695	3.8809	2.08	-0.3988	1657.4
11.63	1164	78	NaN	4.0924	22.055	3.2094	-181.87	13.594	5.3089	6.0068	-856.4	1100.4	35.883	798.67	1180	75.836	58.77	1	0	1.641	6.8234	-22.711	-11.238	3.0583	-2.9	24.808	10.84	4.6993	3.9234	2.0976	-0.39752	1657.3
11.64	1165	78	NaN	4.0779	22.058	3.2545	-181.87	13.599	5.3239	5.9303	-856.31	1100.4	35.924	798.65	1180	75.086	57.158	1	0	1.6756	6.8588	-22.709	-11.236	3.0396	-2.9067	24.811	10.846	4.7152	3.9522	2.1019	-0.3898	1657.1
11.65	1166	78	NaN	4.0752	22.053	3.2593	-181.87	13.604	5.3251	5.9654	-856.23	1100.4	35.917	798.61	1180	74.886	56.797	1	0	1.5652	6.7459	-22.698	-11.226	3.0383	-2.9061	24.806	10.851	4.6035	3.8398	2.1074	-0.37416	1657
11.66	1167	78	NaN	4.0831	22.047	3.2474	-181.88	13.592	5.3282	6.0429	-856.15	1100.4	35.917	798.62	1179.9	74.236	57.518	1	0	1.4405	6.6184	-22.687	-11.214	3.0488	-2.9142	24.799	10.84	4.4893	3.7042	2.1119	-0.37345	1656.9
11.67	1168	78	NaN	4.0877	22.007	3.2131	-181.88	13.596	5.3326	6.1912	-856.1	1100.4	35.913	798.57	1179.9	73.41	54.927	1	0	1.5792	6.7603	-22.683	-11.21	3.0587	-2.9044	24.759	10.844	4.6379	3.8558	2.0761	-0.36588	1656.8
11.68	1169	78	NaN	4.0952	21.984	3.1964	-181.88	13.588	5.3324	6.265	-856.09	1100.4	35.898	798.56	1179.9	73.956	55.164	1	0	1.6884	6.8719	-22.679	-11.206	3.0692	-2.9057	24.736	10.836	4.7576	3.9662	2.0565	-0.37056	1656.8
11.69	1170	78	NaN	4.1041	21.973	3.193	-181.88	13.581	5.325	6.2926	-856.05	1100.4	35.865	798.55	1179.9	73.965	57.061	1	0	1.6435	6.826	-22.675	-11.203	3.0801	-2.9063	24.725	10.829	4.7236	3.9197	2.0497	-0.37398	1656.8
11.7	1171	78	NaN	4.1084	21.97	3.2058	-181.88	13.579	5.312	6.2624	-855.95	1100.4	35.821	798.51	1179.9	73.664	55.191	1	0	1.6974	6.8811	-22.672	-11.199	3.0849	-2.9022	24.722	10.827	4.7823	3.9789	2.0503	-0.37207	1656.6
11.71	1172	78	NaN	4.0893	21.966	3.2555	-181.87	13.575	5.3036	6.0775	-855.86	1100.4	35.794	798.47	1179.9	71.519	55.085	1	0	1.7928	6.9786	-22.668	-11.195	3.0602	-2.9004	24.718	10.823	4.853	4.0783	2.0497	-0.37169	1656.5
11.72	1173	78	NaN	4.096	21.974	3.206	-181.86	13.583	5.3024	6.1556	-855.8	1100.4	35.792	798.42	1179.9	70.632	55.802	1	0	1.7275	6.9119	-22.665	-11.192	3.0697	-2.8902	24.726	10.832	4.7972	4.0217	2.0607	-0.36039	1656.4
11.73	1174	78	NaN	4.1019	21.985	3.1367	-181.86	13.572	5.3297	6.2821	-855.77	1100.4	35.871	798.43	1179.9	70.848	54.965	1	0	1.6982	6.8819	-22.662	-11.189	3.0771	-2.8872	24.736	10.821	4.7753	3.9946	2.074	-0.36824	1656.4
11.74	1175	78	NaN	4.1008	21.994	3.0716	-181.86	13.56	5.3525	6.3933	-855.75	1100.4	35.94	798.45	1179.9	70.847	57.836	1	0	1.7177	6.9018	-22.659	-11.186	3.0776	-2.882	24.744	10.81	4.7952	4.0199	2.0855	-0.37638	1656.4
11.75	1176	78	NaN	4.0887	21.995	3.0301	-181.84	13.574	5.3291	6.4351	-855.73	1100.4	35.883	798.4	1179.9	69.778	57.912	1	0	1.6794	6.8627	-22.65	-11.177	3.0687	-2.862	24.746	10.823	4.7481	4.0006	2.0959	-0.35411	1656.3
11.76	1177	78	NaN	4.0308	21.958	3.0741	-181.83	13.574	5.2767	6.1533	-855.77	1100.4	35.755	798.4	1179.9	69.167	55.749	1	0	1.5621	6.7427	-22.634	-11.161	3.0056	-2.8584	24.709	10.823	4.5677	3.8843	2.0747	-0.33863	1656.3
11.77	1178	78	NaN	3.9998	21.924	3.0852	-181.83	13.578	5.29	6.0422	-855.79	1100.4	35.807	798.38	1179.9	68.471	55.219	1	0	1.1992	6.3717	-22.615	-11.142	2.969	-2.8628	24.675	10.827	4.1682	3.5089	2.0596	-0.31496	1656.3
11.78	1179	78	NaN	3.9843	21.883	3.0455	-181.83	13.57	5.3109	6.105	-855.84	1100.4	35.875	798.4	1179.9	66.82	55.829	1	0	0.87134	6.0365	-22.599	-11.126	2.9532	-2.8637	24.634	10.819	3.8246	3.1728	2.0353	-0.30731	1656.4
11.79	1180	78	NaN	3.9755	21.834	2.9598	-181.83	13.556	5.3083	6.3049	-855.92	1100.3	35.872	798.43	1179.8	66.536	56.457	1	0	0.94028	6.107	-22.597	-11.124	2.9516	-2.8546	24.586	10.804	3.8918	3.2524	1.9885	-0.32039	1656.5
11.8	1181	78	NaN	3.963	21.784	2.8659	-181.82	13.583	5.2661	6.53	-855.99	1100.3	35.756	798.37	1179.9	61.846	53.528	1	0	0.95582	6.1229	-22.596	-11.124	2.9509	-2.8321	24.537	10.829	3.9067	3.2908	1.9408	-0.29434	1656.5
11.81	1182	78	NaN	3.9446	21.728	2.8203	-181.82	13.587	5.2697	6.6317	-856.08	1100.2	35.773	798.39	1179.8	61.059	57.51	1	0	0.93157	6.0981	-22.596	-11.123	2.9355	-2.8244	24.482	10.833	3.8671	3.2737	1.8853	-0.29062	1656.6
11.82	1183	78	NaN	3.9138	21.715	2.8476	-181.82	13.595	5.2748	6.5484	-856.08	1100.3	35.783	798.4	1179.8	61.84	57.293	1	0	0.99729	6.1653	-22.594	-11.121	2.9015	-2.8277	24.468	10.841	3.8988	3.3376	1.8737	-0.28007	1656.7
11.83	1184	78	NaN	3.8902	21.723	2.8944	-181.82	13.6	5.2819	6.4218	-856.04	1100.3	35.793	798.42	1179.9	59.876	55.86	1	0	1.0666	6.2361	-22.592	-11.119	2.8731	-2.8349	24.476	10.847	3.9397	3.4013	1.8835	-0.27171	1656.6
11.84	1185	78	NaN	3.8918	21.724	2.9073	-181.82	13.594	5.2976	6.393	-856	1100.3	35.83	798.45	1179.9	60.485	55.634	1	0	1.0964	6.2667	-22.588	-11.115	2.8724	-2.8398	24.476	10.842	3.9689	3.4269	1.8879	-0.27315	1656.6
11.85	1186	78	NaN	3.8751	21.717	2.9846	-181.83	13.591	5.3384	6.1889	-855.99	1100.3	35.942	798.47	1179.8	60.184	55.03	1	0	1.1252	6.2961	-22.584	-11.111	2.8449	-2.8616	24.468	10.84	3.9701	3.4345	1.8837	-0.27097	1656.6
11.86	1187	78	NaN	3.8611	21.682	2.9848	-181.83	13.6	5.3088	6.2208	-856	1100.3	35.83	798.45	1179.9	62.073	57.564	1	0	1.1562	6.3277	-22.58	-11.107	2.8358	-2.855	24.434	10.848	3.992	3.4727	1.8537	-0.25908	1656.6
11.87	1188	78	NaN	3.8579	21.638	2.9505	-181.83	13.601	5.2913	6.3517	-856.04	1100.3	35.753	798.46	1179.9	64.034	55.771	1	0	1.1331	6.3042	-22.573	-11.101	2.8399	-2.8476	24.392	10.848	3.973	3.4566	1.8182	-0.25304	1656.7
11.88	1189	78	NaN	3.8603	21.593	2.9095	-181.83	13.593	5.3022	6.5025	-856.09	1100.2	35.767	798.5	1179.9	62.571	55.533	1	0	1.0837	6.2537	-22.566	-11.093	2.847	-2.846	24.348	10.838	3.9307	3.4077	1.7818	-0.25534	1656.8
11.89	1190	78	NaN	3.8458	21.543	2.8919	-181.83	13.594	5.2994	6.6044	-856.1	1100.2	35.76	798.49	1179.9	62.7	56.671	1	0	0.99348	6.1614	-22.563	-11.09	2.8363	-2.8393	24.3	10.837	3.8298	3.3221	1.7378	-0.25296	1656.8
11.9	1191	78	NaN	3.8358	21.517	2.9601	-181.82	13.604	5.285	6.4243	-856.03	1100.2	35.699	798.46	1179.9	63.02	57.209	1	0	0.93384	6.1004	-22.56	-11.087	2.8221	-2.8335	24.273	10.849	3.7559	3.2669	1.7131	-0.23815	1656.7
11.91	1192	78	NaN	3.834	21.481	2.9997	-181.81	13.595	5.3067	6.346	-855.96	1100.2	35.746	798.48	1179.9	60.447	54.294	1	0	0.90615	6.0721	-22.557	-11.084	2.8159	-2.8322	24.237	10.839	3.7221	3.2399	1.6804	-0.24457	1656.6
11.92	1193	78	NaN	3.8337	21.447	3.0237	-181.81	13.589	5.3307	6.3094	-855.93	1100.2	35.805	798.49	1179.9	59.713	57.797	1	0	0.86873	6.0338	-22.556	-11.083	2.8123	-2.8345	24.203	10.833	3.681	3.1993	1.6474	-0.25017	1656.6
11.93	1194	78	NaN	3.8291	21.421	3.0477	-181.81	13.606	5.3235	6.2501	-855.95	1100.2	35.782	798.45	1179.9	59.012	57.904	1	0	0.82048	5.9845	-22.556	-11.083	2.8064	-2.8367	24.177	10.849	3.6269	3.1479	1.6218	-0.23335	1656.6
11.94	1195	78	NaN	3.8277	21.377	3.0096	-181.8	13.621	5.3152	6.4189	-855.97	1100.2	35.75	798.42	1179.9	59.859	55.72	1	0	0.75733	5.92	-22.558	-11.085	2.812	-2.8119	24.135	10.863	3.5693	3.1081	1.5769	-0.22177	1656.6
11.95	1196	78	NaN	3.8453	21.322	2.9985	-181.79	13.621	5.3107	6.52	-855.96	1100.2	35.724	798.4	1179.9	59.284	56.147	1	0	0.71563	5.8773	-22.56	-11.087	2.834	-2.8016	24.079	10.863	3.5496	3.0757	1.5192	-0.22419	1656.5
11.96	1197	78	NaN	3.8584	21.282	3.0177	-181.78	13.623	5.3184	6.5364	-855.9	1100.2	35.727	798.39	1179.8	62.102	56.224	1	0	0.75037	5.9128	-22.561	-11.088	2.8475	-2.7921	24.039	10.866	3.5979	3.1207	1.4781	-0.22171	1656.5
11.97	1198	78	NaN	3.8638	21.257	3.0682	-181.77	13.63	5.3292	6.4696	-855.8	1100.2	35.735	798.36	1179.8	64.961	55.637	1	0	0.84178	6.0063	-22.564	-11.091	2.8503	-2.7844	24.012	10.874	3.692	3.2219	1.4486	-0.21697	1656.3
11.98	1199	78	NaN	3.8729	21.217	3.1487	-181.77	13.628	5.3164	6.3382	-855.75	1100.2	35.677	798.35	1179.8	64.16	55.176	1	0	0.96477	6.132	-22.567	-11.095	2.8567	-2.7911	23.972	10.873	3.8215	3.341	1.4044	-0.22147	1656.3
11.99	1200	78	NaN	3.8908	21.19	3.1699	-181.78	13.631	5.2946	6.3501	-855.7	1100.3	35.606	798.31	1179.8	60.167	55.941	1	0	1.0035	6.1717	-22.57	-11.097	2.8775	-2.7927	23.945	10.877	3.881	3.379	1.3744	-0.22069	1656.2
12	1201	78	NaN	3.9084	21.15	3.1844	-181.78	13.623	5.3053	6.3866	-855.69	1100.3	35.627	798.3	1179.8	61.087	56.652	1	0	1.0424	6.2114	-22.573	-11.1	2.8956	-2.7926	23.904	10.869	3.938	3.4188	1.331	-0.23119	1656.2
12.01	1202	78	NaN	3.9274	21.104	3.1954	-181.78	13.615	5.329	6.4387	-855.69	1100.3	35.687	798.29	1179.8	71.491	54.649	1	0	1.2177	6.3906	-22.576	-11.103	2.9143	-2.7937	23.857	10.861	4.132	3.5969	1.2809	-0.24205	1656.2
12.02	1203	78	NaN	3.9489	21.057	3.2049	-181.78	13.611	5.3496	6.499	-855.68	1100.3	35.738	798.29	1179.8	70.402	56.363	1	0	1.3635	6.5397	-22.579	-11.107	2.9362	-2.7973	23.81	10.858	4.2997	3.7424	1.231	-0.24903	1656.1
12.03	1204	78	NaN	3.9677	21.011	3.2265	-181.78	13.565	5.3899	6.5271	-855.68	1100.3	35.83	798.38	1179.8	68.03	54.626	1	0	1.4606	6.6389	-22.584	-11.111	2.9527	-2.7978	23.763	10.813	4.4133	3.8412	1.1793	-0.29813	1656.2
12.04	1205	78	NaN	3.9879	20.927	3.3303	-181.78	13.571	5.3952	6.3837	-855.61	1100.3	35.846	798.31	1179.8	69.112	55.091	1	0	1.597	6.7784	-22.588	-11.115	2.9673	-2.7992	23.679	10.82	4.5643	3.9792	1.0906	-0.29509	1656.1
12.05	1206	78	NaN	4.0261	20.813	3.5131	-181.78	13.576	5.3724	5.9303	-855.69	1100.4	35.794	798.27	1179.8	68.711	56.472	1	0	1.7239	6.9082	-22.592	-11.119	2.9917	-2.8187	23.562	10.828	4.7156	4.0895	0.96959	-0.29155	1656.1
12.06	1207	78	NaN	4.0706	20.695	3.6976	-181.8	13.573	5.3368	5.4105	-855.84	1100.5	35.711	798.26	1179.8	69.264	56.475	1	0	1.7274	6.9117	-22.594	-11.121	3.0212	-2.8455	23.44	10.828	4.7486	4.0662	0.84586	-0.29258	1656.3
12.07	1208	78	NaN	4.088	20.621	3.7291	-181.8	13.583	5.3165	5.4012	-855.84	1100.5	35.669	798.22	1179.8	68.447	56.574	1	0	1.7574	6.9425	-22.595	-11.122	3.0397	-2.847	23.366	10.838	4.7971	4.0955	0.77124	-0.28382	1656.2
12.08	1209	78	NaN	4.1203	20.508	3.718	-181.8	13.577	5.3462	5.5584	-855.83	1100.5	35.739	798.2	1179.8	69.612	56.883	1	0	1.81	6.9962	-22.595	-11.122	3.075	-2.8428	23.253	10.832	4.885	4.1534	0.65774	-0.29051	1656.2
12.09	1210	78	NaN	4.1073	20.47	3.5953	-181.8	13.569	5.3574	6.0725	-855.65	1100.4	35.761	798.19	1179.8	68.62	55.221	1	0	1.8169	7.0033	-22.596	-11.124	3.0789	-2.8271	23.219	10.82	4.8958	4.1762	0.62244	-0.30326	1656
12.1	1211	78	NaN	4.09	20.447	3.4985	-181.8	13.556	5.3703	6.4887	-855.47	1100.3	35.795	798.19	1179.8	68.185	54.236	1	0	1.7823	6.9679	-22.598	-11.125	3.0747	-2.8168	23.198	10.805	4.857	4.1511	0.60016	-0.32045	1655.8
12.11	1212	78	NaN	4.1021	20.379	3.5474	-181.8	13.54	5.3898	6.4134	-855.42	1100.3	35.849	798.19	1179.8	68.165	56.537	1	0	1.8234	7.0099	-22.6	-11.127	3.0822	-2.8232	23.13	10.79	4.9056	4.1867	0.53003	-0.33706	1655.8
12.12	1213	78	NaN	4.1457	20.215	3.8277	-181.79	13.54	5.3367	5.5666	-855.48	1100.5	35.677	798.15	1179.8	67.74	55.714	1	0	1.8708	7.0584	-22.601	-11.128	3.1025	-2.8357	22.961	10.794	4.9734	4.2227	0.36034	-0.3339	1655.8
12.13	1214	78	NaN	4.148	20.112	3.8942	-181.79	13.532	5.3395	5.3578	-855.49	1100.4	35.672	798.14	1179.8	66.798	55.616	1	0	1.9158	7.1043	-22.601	-11.128	3.0978	-2.8435	22.858	10.786	5.0135	4.2608	0.25735	-0.3419	1655.8
12.14	1215	78	NaN	4.1321	19.987	3.9148	-181.79	13.529	5.3311	5.2726	-855.53	1100.4	35.638	798.13	1179.8	63.027	53.944	1	0	1.8946	7.0827	-22.602	-11.129	3.0801	-2.8447	22.735	10.781	4.9748	4.238	0.13357	-0.34757	1655.8
12.15	1216	78	NaN	4.1174	19.857	3.9126	-181.79	13.528	5.3249	5.246	-855.58	1100.3	35.615	798.11	1179.8	58.976	57.743	1	0	1.84	7.0269	-22.602	-11.129	3.0653	-2.8395	22.607	10.779	4.9054	4.1875	0.0046059	-0.35063	1655.9
12.16	1217	78	NaN	4.1278	19.789	3.8556	-181.78	13.523	5.3746	5.3849	-855.59	1100.3	35.757	798.09	1179.8	58.776	56.819	1	0	1.7399	6.9246	-22.603	-11.13	3.0756	-2.8295	22.539	10.773	4.8156	4.0951	-0.063887	-0.35706	1655.9
12.17	1218	78	NaN	4.1236	19.742	3.8708	-181.79	13.51	5.396	5.2752	-855.57	1100.3	35.825	798.13	1179.8	57.178	55.73	1	0	1.6426	6.8251	-22.604	-11.131	3.0653	-2.8447	22.492	10.76	4.7079	3.9804	-0.11199	-0.37157	1655.9
12.18	1219	78	NaN	4.1119	19.684	3.8532	-181.79	13.511	5.3755	5.2386	-855.54	1100.3	35.768	798.14	1179.8	57.833	53.759	1	0	1.5942	6.7756	-22.607	-11.134	3.0543	-2.845	22.434	10.76	4.6485	3.9306	-0.17284	-0.37416	1655.9
12.19	1220	78	NaN	4.106	19.653	3.8087	-181.78	13.513	5.3648	5.2692	-855.45	1100.3	35.728	798.12	1179.8	58.955	55.195	1	0	1.5412	6.7214	-22.609	-11.137	3.0507	-2.8388	22.404	10.762	4.5919	3.8826	-0.20506	-0.37499	1655.8
12.2	1221	78	NaN	4.1097	19.665	3.7612	-181.78	13.507	5.3824	5.3093	-855.31	1100.3	35.758	798.1	1179.8	59.323	57.024	1	0	1.4824	6.6613	-22.61	-11.138	3.0547	-2.8322	22.416	10.756	4.5371	3.8291	-0.19455	-0.38145	1655.6
12.21	1222	78	NaN	4.0967	19.657	3.8052	-181.77	13.504	5.3385	5.1035	-855.31	1100.3	35.63	798.1	1179.8	56.718	56.77	1	0	1.4209	6.5984	-22.613	-11.14	3.039	-2.8235	22.407	10.753	4.4599	3.7749	-0.20602	-0.38703	1655.6
12.22	1223	78	NaN	4.1038	19.659	3.7658	-181.77	13.494	5.3766	5.1813	-855.27	1100.3	35.74	798.12	1179.7	58.994	57.441	1	0	1.3459	6.5217	-22.616	-11.143	3.045	-2.8313	22.409	10.744	4.3909	3.6904	-0.20718	-0.39947	1655.6
12.23	1224	78	NaN	4.1087	19.671	3.7242	-181.78	13.49	5.4079	5.2573	-855.24	1100.3	35.829	798.13	1179.7	56.106	56.323	1	0	1.2214	6.3945	-22.618	-11.145	3.0494	-2.8389	22.421	10.739	4.2709	3.5556	-0.19651	-0.40573	1655.6
12.24	1225	78	NaN	4.1076	19.694	3.7031	-181.78	13.492	5.4023	5.2688	-855.22	1100.3	35.814	798.13	1179.8	59.036	55.463	1	0	1.1888	6.361	-22.62	-11.147	3.0492	-2.8431	22.445	10.741	4.238	3.518	-0.17565	-0.4066	1655.5
12.25	1226	78	NaN	4.1018	19.728	3.7096	-181.79	13.496	5.3444	5.2159	-855.17	1100.3	35.658	798.13	1179.8	60.93	56.915	1	0	1.2193	6.3922	-22.623	-11.15	3.047	-2.8443	22.478	10.746	4.2662	3.548	-0.14475	-0.40432	1655.5
12.26	1227	78	NaN	4.1038	19.765	3.6498	-181.79	13.504	5.3682	5.3931	-855.13	1100.3	35.727	798.09	1179.8	58.496	56.091	1	0	1.208	6.3808	-22.627	-11.154	3.0527	-2.8414	22.515	10.753	4.2607	3.5394	-0.11117	-0.40049	1655.4
12.27	1228	78	NaN	4.0831	19.817	3.6557	-181.79	13.499	5.3796	5.3498	-855.09	1100.3	35.771	798.11	1179.8	59.431	56.474	1	0	1.1665	6.3383	-22.631	-11.158	3.0289	-2.8483	22.567	10.749	4.1953	3.49	-0.06345	-0.40892	1655.4
12.28	1229	78	NaN	4.0624	19.869	3.6682	-181.79	13.504	5.3795	5.2849	-855.06	1100.3	35.779	798.1	1179.8	59.852	56.076	1	0	1.1584	6.33	-22.635	-11.162	3.0057	-2.8508	22.619	10.754	4.1641	3.4792	-0.016122	-0.40849	1655.3
12.29	1230	78	NaN	4.0525	19.914	3.6586	-181.79	13.522	5.3698	5.2963	-855.04	1100.4	35.752	798.06	1179.8	58.375	56.718	1	0	1.1588	6.3304	-22.639	-11.166	2.9971	-2.8427	22.664	10.772	4.1559	3.4878	0.024492	-0.39424	1655.3
12.3	1231	78	NaN	4.0388	19.965	3.6624	-181.78	13.52	5.3532	5.2758	-855.02	1100.4	35.714	798.08	1179.8	61.268	56.626	1	0	1.1727	6.3446	-22.644	-11.171	2.9839	-2.8339	22.714	10.771	4.1566	3.5107	0.069927	-0.40012	1655.3
12.31	1232	78	NaN	4.0284	19.995	3.6716	-181.78	13.541	5.3064	5.2539	-855.03	1100.4	35.604	798.06	1179.8	70.891	54.6	1	0	1.1839	6.3561	-22.647	-11.174	2.9765	-2.8363	22.744	10.793	4.1605	3.5199	0.097265	-0.38099	1655.3
12.32	1233	78	NaN	4.0222	20.028	3.6883	-181.79	13.54	5.3227	5.2149	-855.02	1100.4	35.672	798.07	1179.7	71.084	57.676	1	0	1.208	6.3807	-22.649	-11.176	2.9667	-2.846	22.775	10.793	4.1747	3.5347	0.12637	-0.38343	1655.3
12.33	1234	78	NaN	4.015	20.064	3.712	-181.79	13.525	5.3632	5.1472	-855.02	1100.4	35.797	798.1	1179.7	70.55	55.295	1	0	1.3298	6.5053	-22.652	-11.179	2.9529	-2.8556	22.81	10.779	4.2827	3.6497	0.15787	-0.40028	1655.3
12.34	1235	78	NaN	4.0003	20.099	3.7403	-181.79	13.52	5.3514	5.045	-855.04	1100.5	35.759	798.13	1179.7	65.364	56.189	1	0	1.4486	6.6267	-22.655	-11.182	2.936	-2.8556	22.845	10.775	4.3846	3.7712	0.1894	-0.40753	1655.3
12.35	1236	78	NaN	4.005	20.122	3.7153	-181.79	13.518	5.3748	5.1082	-855.03	1100.5	35.829	798.11	1179.7	61.926	57.472	1	0	1.5421	6.7223	-22.659	-11.186	2.9404	-2.8557	22.867	10.773	4.4824	3.8665	0.20745	-0.41378	1655.3
12.36	1237	78	NaN	4.0043	20.144	3.7078	-181.8	13.522	5.3746	5.0865	-855.07	1100.5	35.854	798.12	1179.7	63.681	57.109	1	0	1.6781	6.8613	-22.664	-11.191	2.9381	-2.862	22.888	10.778	4.6161	3.9993	0.22474	-0.41319	1655.4
12.37	1238	78	NaN	4.0004	20.161	3.7029	-181.8	13.523	5.3608	5.0539	-855.11	1100.5	35.833	798.13	1179.7	62.68	57.673	1	0	1.8578	7.0451	-22.669	-11.196	2.9338	-2.8667	22.904	10.779	4.7916	4.1784	0.23588	-0.41672	1655.4
12.38	1239	78	NaN	3.9936	20.171	3.6979	-181.8	13.516	5.3534	5.0225	-855.13	1100.5	35.814	798.13	1179.7	61.189	57.262	1	0	1.8797	7.0675	-22.671	-11.198	2.9266	-2.871	22.915	10.772	4.8063	4.1965	0.24417	-0.42548	1655.5
12.39	1240	78	NaN	3.9798	20.187	3.7143	-181.82	13.504	5.4078	4.8861	-855.14	1100.5	35.984	798.15	1179.7	63.253	57.013	1	0	1.8852	7.0731	-22.672	-11.199	2.9022	-2.8947	22.929	10.762	4.7874	4.1784	0.2571	-0.43708	1655.5
12.4	1241	78	NaN	3.9765	20.206	3.6939	-181.82	13.506	5.3931	4.8381	-855.15	1100.5	35.964	798.16	1179.7	64.315	55.764	1	0	1.906	7.0943	-22.672	-11.199	2.898	-2.9017	22.948	10.765	4.8039	4.1926	0.27541	-0.43473	1655.5
12.41	1242	78	NaN	3.941	20.249	3.5518	-181.82	13.506	5.3705	5.1958	-855.04	1100.5	35.908	798.16	1179.7	65.695	55.866	1	0	1.9709	7.1607	-22.673	-11.2	2.8767	-2.8875	22.994	10.761	4.8476	4.2732	0.3203	-0.43896	1655.4
12.42	1243	78	NaN	3.9019	20.283	3.3991	-181.82	13.512	5.3629	5.605	-854.92	1100.4	35.898	798.15	1179.7	65.711	57.179	1	0	2.0595	7.2513	-22.675	-11.202	2.852	-2.873	23.031	10.763	4.9115	4.3783	0.35662	-0.43851	1655.3
12.43	1244	78	NaN	3.9007	20.266	3.3825	-181.83	13.535	5.3825	5.5861	-854.95	1100.4	35.989	798.12	1179.8	66.667	57.135	1	0	2.1247	7.318	-22.677	-11.204	2.847	-2.883	23.015	10.786	4.9718	4.435	0.33837	-0.41782	1655.3
12.44	1245	78	NaN	3.8979	20.244	3.327	-181.82	13.559	5.3187	5.6418	-854.98	1100.4	35.828	798.1	1179.8	64.604	57.336	1	0	2.1751	7.3694	-22.679	-11.206	2.8518	-2.8681	22.994	10.81	5.0269	4.5013	0.31466	-0.39672	1655.3
12.45	1246	78	NaN	3.8993	20.236	3.326	-181.82	13.568	5.3036	5.5967	-854.98	1100.4	35.783	798.09	1179.8	57.94	58.17	1	0	2.1474	7.3411	-22.678	-11.205	2.8532	-2.868	22.986	10.818	5.0006	4.4732	0.30816	-0.3872	1655.2
12.46	1247	78	NaN	3.8971	20.222	3.3163	-181.83	13.572	5.2955	5.561	-854.98	1100.4	35.767	798.09	1179.8	59.434	56.149	1	0	2.1281	7.3215	-22.677	-11.204	2.8503	-2.8754	22.972	10.822	4.9784	4.4461	0.2953	-0.38257	1655.3
12.47	1248	78	NaN	3.8908	20.2	3.2849	-181.84	13.579	5.2829	5.5637	-855.01	1100.3	35.755	798.11	1179.8	58.246	53.372	1	0	2.1212	7.3144	-22.676	-11.203	2.8446	-2.8849	22.951	10.829	4.9658	4.4295	0.27445	-0.37481	1655.3
12.48	1249	78	NaN	3.8905	20.195	3.2854	-181.84	13.6	5.2935	5.531	-855	1100.3	35.79	798.08	1179.8	59.86	57.563	1	0	2.1334	7.3269	-22.676	-11.203	2.8419	-2.8895	22.946	10.849	4.9753	4.4374	0.2699	-0.35412	1655.3
12.49	1250	78	NaN	3.8809	20.194	3.2907	-181.84	13.605	5.2657	5.4542	-855	1100.3	35.682	798.08	1179.8	58.606	55.977	1	0	2.1447	7.3384	-22.676	-11.203	2.8333	-2.8917	22.944	10.855	4.9781	4.4467	0.26836	-0.34834	1655.3
12.5	1251	78	NaN	3.8654	20.2	3.317	-181.85	13.608	5.2846	5.3121	-854.99	1100.4	35.71	798.07	1179.8	60.058	57.813	1	0	2.1281	7.3214	-22.675	-11.202	2.8119	-2.9001	22.949	10.858	4.9401	4.4213	0.2741	-0.3443	1655.3
12.51	1252	78	NaN	3.8484	20.21	3.3374	-181.85	13.61	5.312	5.1859	-854.99	1100.4	35.764	798.06	1179.8	62.322	57.109	1	0	2.1065	7.2993	-22.674	-11.202	2.7887	-2.9055	22.96	10.861	4.8951	4.3938	0.28533	-0.34071	1655.2
12.52	1253	78	NaN	3.8353	20.224	3.3193	-181.84	13.613	5.2988	5.1721	-854.99	1100.4	35.699	798.04	1179.8	61.067	57.352	1	0	2.0579	7.2497	-22.673	-11.2	2.7773	-2.8984	22.974	10.864	4.8352	4.3513	0.30085	-0.33632	1655.2
12.53	1254	78	NaN	3.8373	20.246	3.2468	-181.85	13.617	5.3187	5.339	-854.97	1100.4	35.747	798	1179.8	60.955	57.039	1	0	2.0096	7.2003	-22.672	-11.199	2.7834	-2.9047	22.996	10.868	4.793	4.2956	0.32361	-0.33082	1655.2
12.54	1255	78	NaN	3.8089	20.289	3.264	-181.85	13.605	5.3546	5.2028	-854.94	1100.4	35.826	798.02	1179.8	61.96	56.971	1	0	1.9613	7.1509	-22.672	-11.199	2.7476	-2.9155	23.037	10.857	4.7089	4.2355	0.36501	-0.34173	1655.1
12.55	1256	78	NaN	3.7742	20.333	3.2795	-181.85	13.604	5.3461	5.0463	-854.93	1100.4	35.779	798.02	1179.8	62.57	57.217	1	0	1.9321	7.1211	-22.67	-11.197	2.7091	-2.92	23.08	10.858	4.6412	4.2011	0.41017	-0.33951	1655.1
12.56	1257	78	NaN	3.749	20.369	3.2613	-181.85	13.619	5.3034	4.9911	-854.93	1100.4	35.644	797.99	1179.8	60.71	56.884	1	0	1.9275	7.1163	-22.668	-11.196	2.6866	-2.9163	23.116	10.872	4.6141	4.2	0.44809	-0.32348	1655.1
12.57	1258	78	NaN	3.7496	20.392	3.2235	-181.85	13.623	5.3237	5.0543	-854.93	1100.4	35.705	797.99	1179.8	61.568	53.896	1	0	1.9725	7.1623	-22.668	-11.195	2.6873	-2.9117	23.139	10.876	4.6597	4.2506	0.47165	-0.3189	1655.1
12.58	1259	78	NaN	3.7412	20.412	3.1874	-181.85	13.619	5.3483	5.1053	-854.95	1100.4	35.782	798.01	1179.7	60.447	57.42	1	0	1.9975	7.1879	-22.67	-11.197	2.678	-2.9182	23.159	10.872	4.6755	4.2697	0.48936	-0.32484	1655.1
12.59	1260	78	NaN	3.7387	20.43	3.1727	-181.85	13.632	5.3302	5.1095	-854.95	1100.4	35.743	797.99	1179.7	61.086	57.019	1	0	2.0141	7.2048	-22.673	-11.2	2.677	-2.9149	23.178	10.884	4.6911	4.2899	0.50548	-0.31595	1655.1
12.6	1261	78	NaN	3.7344	20.451	3.1782	-181.85	13.648	5.3127	5.0585	-854.94	1100.4	35.709	797.97	1179.7	60.036	56.39	1	0	2.0881	7.2806	-22.676	-11.203	2.6721	-2.9109	23.2	10.9	4.7602	4.3696	0.52328	-0.30365	1655.1
12.61	1262	78	NaN	3.7215	20.476	3.1956	-181.85	13.653	5.3368	4.9637	-854.91	1100.4	35.794	797.99	1179.7	60.871	55.101	1	0	2.1827	7.3772	-22.68	-11.207	2.6529	-2.9152	23.224	10.905	4.8356	4.462	0.54423	-0.30145	1655.1
12.62	1263	78	NaN	3.7211	20.498	3.1783	-181.84	13.662	5.333	4.9789	-854.87	1100.4	35.783	798	1179.8	61.468	55.22	1	0	2.2034	7.3984	-22.682	-11.21	2.6534	-2.9085	23.246	10.914	4.8568	4.4899	0.56359	-0.29581	1655.1
12.63	1264	78	NaN	3.7053	20.495	3.1897	-181.84	13.665	5.2972	4.8716	-854.88	1100.4	35.699	798.03	1179.8	61.378	56.522	1	0	2.2463	7.4423	-22.683	-11.21	2.6369	-2.9101	23.242	10.918	4.8832	4.5322	0.55853	-0.29254	1655.1
12.64	1265	78	NaN	3.6867	20.472	3.1577	-181.84	13.676	5.278	4.8563	-854.91	1100.4	35.653	798.04	1179.7	59.773	57.484	1	0	2.3154	7.5129	-22.681	-11.209	2.6193	-2.9057	23.218	10.929	4.9347	4.6072	0.53659	-0.27933	1655.1
12.65	1266	78	NaN	3.6624	20.435	3.0669	-181.83	13.693	5.288	4.9628	-854.96	1100.4	35.676	798.05	1179.8	59.918	54.412	1	0	2.3351	7.533	-22.679	-11.207	2.5979	-2.8983	23.181	10.946	4.933	4.6348	0.50202	-0.26011	1655.2
12.66	1267	78	NaN	3.6151	20.396	2.944	-181.84	13.7	5.3154	5.0772	-854.98	1100.5	35.745	798.11	1179.8	60.364	55.979	1	0	2.359	7.5575	-22.677	-11.205	2.5523	-2.9071	23.141	10.955	4.9112	4.6504	0.46405	-0.24985	1655.3
12.67	1268	78	NaN	3.5669	20.371	2.865	-181.85	13.721	5.3297	5.0907	-854.99	1100.5	35.788	798.1	1179.7	61.17	56.623	1	0	2.4282	7.6283	-22.675	-11.203	2.503	-2.9163	23.115	10.977	4.9313	4.712	0.43985	-0.22609	1655.3
12.68	1269	78	NaN	3.5205	20.351	2.7573	-181.86	13.741	5.3277	5.1735	-854.99	1100.5	35.769	798.1	1179.7	59.638	56.52	1	0	2.4648	7.6657	-22.674	-11.201	2.4602	-2.9199	23.095	10.997	4.9251	4.7458	0.4218	-0.20393	1655.3
12.69	1270	78	NaN	3.4738	20.332	2.6443	-181.87	13.756	5.323	5.2629	-854.97	1100.5	35.737	798.12	1179.7	60.626	55.18	1	0	2.3819	7.5809	-22.672	-11.2	2.4177	-2.9223	23.075	11.012	4.7996	4.6586	0.4029	-0.18765	1655.3
12.7	1271	78	NaN	3.4274	20.305	2.5376	-181.87	13.764	5.3291	5.3287	-854.96	1100.5	35.742	798.14	1179.7	60.345	58.159	1	0	2.3694	7.5681	-22.672	-11.199	2.3734	-2.9281	23.048	11.021	4.7428	4.64	0.37636	-0.1778	1655.3
12.71	1272	78	NaN	3.406	20.258	2.3166	-181.9	13.781	5.3538	5.6835	-854.96	1100.5	35.789	798.16	1179.7	61.127	53.864	1	0	2.404	7.6035	-22.671	-11.198	2.3627	-2.9397	23	11.038	4.7667	4.6638	0.32914	-0.16021	1655.3
12.72	1273	78	NaN	3.3991	20.223	2.1497	-181.91	13.797	5.3921	6.0068	-854.96	1100.5	35.887	798.15	1179.7	61.412	57	1	0	2.2717	7.4682	-22.669	-11.196	2.3636	-2.9497	22.966	11.054	4.6353	4.5185	0.29699	-0.1424	1655.3
12.73	1274	78	NaN	3.3928	20.187	2.0294	-181.93	13.807	5.3891	6.2245	-854.92	1100.5	35.869	798.15	1179.7	62.287	56.853	1	0	2.1509	7.3447	-22.667	-11.194	2.3654	-2.9528	22.93	11.064	4.5163	4.392	0.26323	-0.1303	1655.2
12.74	1275	78	NaN	3.3838	20.146	1.9632	-181.93	13.817	5.3604	6.3022	-854.88	1100.5	35.778	798.15	1179.7	60.988	55.816	1	0	2.0539	7.2456	-22.666	-11.193	2.3622	-2.9532	22.889	11.074	4.4161	4.2923	0.2235	-0.11907	1655.2
12.75	1276	78	NaN	3.3747	20.101	1.97	-181.94	13.839	5.3757	6.2186	-854.85	1100.5	35.817	798.11	1179.7	59.119	56.411	1	0	1.9821	7.1722	-22.663	-11.191	2.3488	-2.9637	22.844	11.097	4.331	4.2085	0.1801	-0.094105	1655.1
12.76	1277	78	NaN	3.3814	20.064	1.9676	-181.95	13.845	5.3906	6.2218	-854.85	1100.5	35.874	798.12	1179.7	58.697	54.799	1	0	1.9184	7.1071	-22.661	-11.188	2.3537	-2.9746	22.807	11.102	4.2721	4.1324	0.14552	-0.086219	1655.1
12.77	1278	78	NaN	3.3849	20.042	1.9567	-181.95	13.849	5.3855	6.2606	-854.85	1100.5	35.86	798.12	1179.7	58.766	56.274	1	0	1.7969	6.9828	-22.661	-11.188	2.3591	-2.9725	22.785	11.107	4.1559	4.0103	0.12437	-0.080997	1655.1
12.78	1279	78	NaN	3.3943	20.015	1.9438	-181.94	13.857	5.3873	6.3274	-854.85	1100.5	35.871	798.11	1179.7	59.62	55.599	1	0	1.6483	6.8309	-22.66	-11.187	2.3704	-2.9682	22.757	11.115	4.0187	3.8627	0.096903	-0.072809	1655.1
12.79	1280	78	NaN	3.4163	19.969	1.9398	-181.94	13.872	5.4095	6.4028	-854.86	1100.5	35.959	798.09	1179.7	59.161	55.831	1	0	1.4513	6.6294	-22.659	-11.186	2.3919	-2.9683	22.711	11.13	3.8431	3.6611	0.052787	-0.056166	1655.1
12.8	1281	78	NaN	3.4449	19.938	1.9809	-181.93	13.901	5.3925	6.3905	-854.83	1100.5	35.952	798.02	1179.7	59.153	58.204	1	0	1.309	6.484	-22.658	-11.185	2.4202	-2.9542	22.68	11.159	3.7292	3.5298	0.02223	-0.026473	1655
12.81	1282	78	NaN	3.4638	19.923	1.997	-181.92	13.908	5.3891	6.4462	-854.81	1100.5	35.973	798.01	1179.6	59.991	56.935	1	0	1.2192	6.3921	-22.658	-11.185	2.4403	-2.9465	22.665	11.166	3.6595	3.4456	0.0072912	-0.019533	1655
12.82	1283	78	NaN	3.4858	19.911	2.0274	-181.92	13.919	5.3873	6.4659	-854.78	1100.5	36.01	797.97	1179.6	58.341	56.568	1	0	1.1447	6.316	-22.658	-11.185	2.4617	-2.9442	22.653	11.177	3.6064	3.3717	-0.0048403	-0.0084187	1654.9
12.83	1284	78	NaN	3.5101	19.901	2.0561	-181.92	13.93	5.3781	6.4928	-854.74	1100.5	36.037	797.93	1179.6	58.692	56.97	1	0	1.0446	6.2136	-22.658	-11.185	2.4859	-2.9445	22.643	11.188	3.5305	3.2691	-0.01441	0.0032471	1654.8
12.84	1285	78	NaN	3.5283	19.9	2.0348	-181.92	13.923	5.3512	6.6578	-854.72	1100.5	36.01	797.93	1179.6	58.209	55.729	1	0	0.87542	6.0407	-22.657	-11.184	2.5107	-2.9425	22.642	11.181	3.3862	3.0982	-0.015072	-0.0037044	1654.8
12.85	1286	78	NaN	3.5503	19.892	2.0589	-181.93	13.932	5.3413	6.6979	-854.72	1100.5	36.039	797.87	1179.6	57.429	54.45	1	0	0.72121	5.883	-22.656	-11.183	2.5331	-2.9458	22.635	11.189	3.2543	2.9372	-0.021322	0.0055233	1654.7
12.86	1287	78	NaN	3.5656	19.898	2.0549	-181.94	13.917	5.3511	6.789	-854.7	1100.5	36.095	797.88	1179.6	58.462	56.194	1	0	0.60737	5.7666	-22.655	-11.183	2.5496	-2.9551	22.64	11.175	3.157	2.8115	-0.015287	-0.0075989	1654.7
12.87	1288	78	NaN	3.5723	19.907	2.0649	-181.95	13.907	5.3392	6.8362	-854.67	1100.5	36.081	797.88	1179.6	59.359	57.324	1	0	0.039827	5.1864	-22.653	-11.18	2.5584	-2.9591	22.649	11.165	2.5982	2.2273	-0.0034433	-0.014329	1654.7
12.88	1289	78	NaN	3.5733	19.918	2.115	-181.94	13.918	5.2908	6.7995	-854.62	1100.5	35.968	797.81	1179.6	59.857	58.224	1	0	-0.73633	4.3928	-22.649	-11.176	2.562	-2.9553	22.66	11.175	1.8257	1.4376	0.011171	-0.00087517	1654.6
12.89	1290	78	NaN	3.5906	19.957	2.1786	-181.97	13.92	5.2853	6.8437	-854.48	1100.5	35.965	797.76	1179.6	59.013	55.558	1	0	-0.67752	4.453	-22.653	-11.18	2.5809	-2.9754	22.699	11.178	1.9033	1.4775	0.046748	-0.0017072	1654.4
12.9	1291	78	NaN	3.6055	19.975	2.2042	-181.99	13.92	5.3002	6.9512	-854.38	1100.5	36.004	797.74	1179.6	59.84	53.283	1	0	-0.68482	4.4455	-22.655	-11.182	2.598	-2.9933	22.716	11.179	1.9132	1.4523	0.061237	-0.0028362	1654.3
12.91	1292	78	NaN	3.6188	19.969	2.2139	-181.99	13.927	5.3044	7.0518	-854.34	1100.5	35.997	797.71	1179.6	61.794	56.882	1	0	-0.78168	4.3465	-22.655	-11.182	2.6151	-2.9972	22.71	11.187	1.8334	1.3492	0.055164	0.0049225	1654.2
12.92	1293	78	NaN	3.6313	19.949	2.2087	-181.99	13.947	5.2928	7.1741	-854.31	1100.5	35.926	797.66	1179.6	60.307	56.937	1	0	-0.80674	4.3208	-22.657	-11.184	2.6342	-2.9886	22.69	11.205	1.8275	1.3323	0.033782	0.021655	1654.1
12.93	1294	78	NaN	3.6437	19.932	2.1829	-181.99	13.978	5.2695	7.3883	-854.27	1100.5	35.799	797.57	1179.6	58.711	56.378	1	0	-0.81505	4.3124	-22.659	-11.186	2.6583	-2.9741	22.673	11.237	1.8433	1.3383	0.014051	0.051284	1654
12.94	1295	78	NaN	3.6343	19.925	2.2636	-181.99	13.974	5.3024	7.1763	-854.25	1100.5	35.885	797.58	1179.6	69.887	54.456	1	0	-0.84974	4.2769	-22.663	-11.19	2.6386	-2.9893	22.665	11.234	1.7889	1.2876	0.0021721	0.044303	1654
12.95	1296	78	NaN	3.6446	19.903	2.2859	-181.99	13.979	5.3281	7.2124	-854.2	1100.5	35.924	797.56	1179.6	72.4	55.597	1	0	-0.88312	4.2428	-22.666	-11.193	2.6488	-2.9904	22.642	11.24	1.7656	1.2524	-0.023975	0.047056	1653.9
12.96	1297	78	NaN	3.6584	19.875	2.291	-181.99	13.99	5.3439	7.3019	-854.15	1100.5	35.932	797.51	1179.6	70.172	56.207	1	0	-0.87966	4.2463	-22.667	-11.194	2.6653	-2.985	22.614	11.251	1.7857	1.2613	-0.05272	0.056671	1653.8
12.97	1298	78	NaN	3.667	19.848	2.3012	-181.99	13.997	5.3492	7.3422	-854.11	1100.5	35.921	797.46	1179.6	70.521	55.46	1	0	-0.89186	4.2338	-22.669	-11.196	2.6757	-2.9771	22.587	11.258	1.7838	1.2567	-0.082167	0.061747	1653.7
12.98	1299	78	NaN	3.6796	19.82	2.2907	-181.97	13.983	5.3481	7.4551	-854.09	1100.6	35.898	797.48	1179.6	69.506	54.919	1	0	-0.91605	4.2091	-22.672	-11.2	2.693	-2.9596	22.559	11.244	1.7769	1.2495	-0.1134	0.044512	1653.7
12.99	1300	78	NaN	3.6959	19.766	2.3048	-181.96	13.982	5.313	7.5188	-854.08	1100.5	35.786	797.44	1179.6	69.043	57.082	1	0	-0.97966	4.1441	-22.676	-11.203	2.7154	-2.9455	22.506	11.243	1.7357	1.1985	-0.17011	0.040304	1653.7
13	1301	78	NaN	3.7167	19.723	2.3308	-181.96	13.969	5.3158	7.569	-854.05	1100.5	35.791	797.43	1179.6	68.604	56.325	1	0	-1.0159	4.107	-22.679	-11.206	2.7376	-2.941	22.463	11.23	1.7218	1.166	-0.2162	0.023892	1653.6
13.01	1302	78	NaN	3.737	19.699	2.3606	-181.96	13.957	5.3278	7.604	-853.99	1100.5	35.824	797.43	1179.6	69	55.04	1	0	-0.99368	4.1297	-22.682	-11.209	2.758	-2.9368	22.438	11.218	1.7643	1.193	-0.24379	0.0091928	1653.5
13.02	1303	78	NaN	3.7497	19.692	2.3863	-181.94	13.971	5.2891	7.6115	-853.93	1100.6	35.705	797.35	1179.6	69.28	56.805	1	0	-1.0411	4.0812	-22.683	-11.21	2.775	-2.9183	22.43	11.232	1.7339	1.1629	-0.25257	0.022291	1653.4
13.03	1304	78	NaN	3.7476	19.678	2.4454	-181.94	13.952	5.3033	7.5141	-853.9	1100.6	35.744	797.37	1179.6	68.482	56.62	1	0	-1.2347	3.8833	-22.682	-11.21	2.7682	-2.919	22.416	11.214	1.5335	0.96427	-0.26684	0.004542	1653.4
13.04	1305	78	NaN	3.8089	19.632	2.5621	-181.93	13.939	5.305	7.2734	-853.98	1100.6	35.725	797.35	1179.6	69.611	57.847	1	0	-1.3792	3.7355	-22.671	-11.198	2.8218	-2.9129	22.367	11.204	1.4426	0.82264	-0.30424	0.0056341	1653.5
13.05	1306	78	NaN	3.8536	19.599	2.6646	-181.91	13.932	5.3045	7.059	-854.06	1100.7	35.697	797.33	1179.6	69.893	55.925	1	0	-1.4957	3.6164	-22.657	-11.184	2.8601	-2.9058	22.333	11.198	1.3644	0.71065	-0.32375	0.014769	1653.5
13.06	1307	78	NaN	3.8514	19.604	2.7148	-181.9	13.926	5.3075	6.9709	-854.06	1100.7	35.687	797.33	1179.6	69.416	56.701	1	0	-1.5338	3.5775	-22.653	-11.18	2.8552	-2.8999	22.338	11.192	1.3214	0.67757	-0.3155	0.012022	1653.5
13.07	1308	78	NaN	3.8593	19.64	2.7202	-181.9	13.905	5.3131	7.0304	-854	1100.7	35.695	797.34	1179.5	69.906	53.386	1	0	-1.5355	3.5758	-22.651	-11.179	2.8648	-2.8908	22.372	11.172	1.3293	0.68505	-0.2791	-0.0061992	1653.5
13.08	1309	78	NaN	3.8584	19.699	2.7845	-181.9	13.886	5.3205	6.9609	-853.9	1100.7	35.704	797.35	1179.6	70.138	56.166	1	0	-1.4974	3.6147	-22.652	-11.179	2.8611	-2.895	22.431	11.154	1.3637	0.71973	-0.22026	-0.024847	1653.4
13.09	1310	78	NaN	3.8485	19.726	2.8709	-181.9	13.869	5.3373	6.81	-853.86	1100.8	35.74	797.35	1179.6	69.919	55.512	1	0	-1.4109	3.7032	-22.653	-11.18	2.8448	-2.9023	22.458	11.137	1.4339	0.80087	-0.19519	-0.04344	1653.3
13.1	1311	78	NaN	3.8346	19.726	2.9506	-181.9	13.856	5.3414	6.6523	-853.86	1100.8	35.746	797.33	1179.6	69.454	56.396	1	0	-1.3168	3.7994	-22.654	-11.181	2.8252	-2.9076	22.458	11.124	1.5084	0.89182	-0.19648	-0.05702	1653.3
13.11	1312	78	NaN	3.8245	19.721	2.991	-181.9	13.853	5.3074	6.5852	-853.86	1100.8	35.654	797.31	1179.6	69.46	55.59	1	0	-1.1881	3.931	-22.654	-11.181	2.8159	-2.9067	22.452	11.121	1.6278	1.0242	-0.20154	-0.059913	1653.3
13.12	1313	78	NaN	3.8496	19.69	2.9159	-181.91	13.826	5.3388	6.8937	-853.93	1100.7	35.78	797.35	1179.6	70.209	56.561	1	0	-1.0718	4.0499	-22.653	-11.18	2.8474	-2.9136	22.423	11.093	1.7756	1.1363	-0.23033	-0.087465	1653.4
13.13	1314	78	NaN	3.8578	19.667	2.8839	-181.91	13.826	5.3027	7.0397	-853.97	1100.7	35.71	797.34	1179.6	69.699	58.345	1	0	-1.0165	4.1064	-22.652	-11.179	2.8632	-2.8997	22.401	11.091	1.8467	1.2067	-0.25056	-0.087661	1653.4
13.14	1315	78	NaN	3.8596	19.662	2.8776	-181.91	13.819	5.1739	7.1124	-853.96	1100.7	35.378	797.33	1179.6	69.732	54.452	1	0	-0.93769	4.187	-22.65	-11.177	2.8789	-2.8876	22.395	11.086	1.9412	1.2994	-0.25461	-0.09134	1653.4
13.15	1316	78	NaN	3.8562	19.683	2.9004	-181.92	13.801	4.9995	7.1115	-853.92	1100.7	34.926	797.33	1179.5	70.362	55.11	1	0	-0.84425	4.2825	-22.648	-11.175	2.8912	-2.887	22.413	11.072	2.0469	1.3955	-0.23488	-0.10305	1653.4
13.16	1317	78	NaN	3.8346	19.741	2.9948	-181.92	13.816	4.9781	6.8801	-853.84	1100.8	34.936	797.29	1179.5	70.281	57.193	1	0	-0.72312	4.4063	-22.644	-11.171	2.8611	-2.8937	22.469	11.087	2.138	1.5126	-0.17488	-0.084107	1653.2
13.17	1318	78	NaN	3.8346	19.764	3.0088	-181.92	13.821	4.9288	6.8724	-853.81	1100.8	34.838	797.29	1179.5	68.767	55.449	1	0	-0.61803	4.5138	-22.64	-11.168	2.8642	-2.8924	22.493	11.091	2.2462	1.6214	-0.14697	-0.076519	1653.2
13.18	1319	78	NaN	3.8433	19.776	2.9981	-181.92	13.822	5.0653	6.9412	-853.82	1100.8	35.28	797.28	1179.6	68.81	56.981	1	0	-0.53799	4.5956	-22.637	-11.164	2.86	-2.905	22.508	11.09	2.322	1.6906	-0.12929	-0.073858	1653.2
13.19	1320	78	NaN	3.8569	19.784	2.9808	-181.92	13.813	5.1562	7.0251	-853.83	1100.8	35.586	797.28	1179.6	68.479	57.514	1	0	-0.47216	4.6629	-22.633	-11.161	2.8658	-2.9127	22.516	11.08	2.3937	1.7502	-0.1171	-0.08074	1653.2
13.2	1321	78	NaN	3.8719	19.793	2.9704	-181.93	13.786	4.9472	7.0736	-853.84	1100.8	35.013	797.3	1179.5	64.504	55.71	1	0	-0.43077	4.7052	-22.63	-11.157	2.9024	-2.8944	22.522	11.056	2.4717	1.8108	-0.10737	-0.10055	1653.3
13.21	1322	78	NaN	3.8862	19.802	2.9729	-181.92	13.796	5.1923	7.0892	-853.88	1100.8	35.758	797.25	1179.6	60.371	55.759	1	0	-0.33733	4.8008	-22.625	-11.152	2.8915	-2.918	22.535	11.063	2.5541	1.8828	-0.09002	-0.088747	1653.3
13.22	1323	78	NaN	3.9138	19.822	3.0259	-181.92	13.784	5.2556	6.9781	-853.91	1100.8	35.981	797.23	1179.7	57.661	58.767	1	0	-0.23222	4.9082	-22.619	-11.146	2.9074	-2.9289	22.555	11.052	2.6752	1.9794	-0.064572	-0.094787	1653.3
13.23	1324	78	NaN	3.9352	19.833	3.0537	-181.92	13.783	5.2319	6.9255	-853.93	1100.9	35.942	797.19	1179.7	58.118	56.206	1	0	-0.16326	4.9787	-22.613	-11.14	2.9284	-2.9294	22.564	11.051	2.7652	2.0494	-0.048738	-0.089383	1653.3
13.24	1325	78	NaN	3.9522	19.827	3.0354	-181.93	13.789	5.1974	6.9861	-853.96	1100.8	35.856	797.15	1179.7	57.883	56.173	1	0	-0.047567	5.097	-22.607	-11.135	2.9505	-2.9273	22.559	11.057	2.9029	2.1697	-0.048659	-0.077666	1653.2
13.25	1326	78	NaN	3.9941	19.812	3.0044	-181.94	13.753	5.2545	7.0871	-854.05	1100.8	36.021	797.2	1179.7	58.998	57.521	1	0	0.11148	5.2596	-22.602	-11.129	2.9903	-2.9425	22.544	11.02	3.1017	2.3172	-0.057738	-0.10936	1653.4
13.26	1327	78	NaN	4.0311	19.787	3.015	-181.94	13.751	5.2446	7.0587	-854.17	1100.8	35.99	797.15	1179.7	60.048	56	1	0	0.2103	5.3607	-22.593	-11.12	3.0274	-2.9486	22.52	11.018	3.2377	2.4121	-0.07308	-0.10225	1653.5
13.27	1328	78	NaN	4.0707	19.771	3.0321	-181.96	13.745	5.2476	7.0161	-854.24	1100.8	35.995	797.11	1179.7	59.242	57.065	1	0	0.30273	5.4552	-22.584	-11.111	3.0654	-2.9606	22.504	11.012	3.3681	2.4946	-0.079699	-0.098481	1653.5
13.28	1329	78	NaN	4.1056	19.76	3.0437	-181.97	13.732	5.2514	6.9933	-854.29	1100.8	36	797.09	1179.7	58.009	57.304	1	0	0.39517	5.5497	-22.574	-11.101	3.0993	-2.9727	22.492	11	3.4945	2.577	-0.081977	-0.1013	1653.5
13.29	1330	78	NaN	4.1283	19.747	3.0428	-181.97	13.715	5.2382	7.0077	-854.33	1100.8	35.951	797.09	1179.7	58.351	54.982	1	0	0.46266	5.6187	-22.567	-11.094	3.1242	-2.9779	22.478	10.983	3.5869	2.6408	-0.088335	-0.11107	1653.5
13.3	1331	78	NaN	4.1471	19.731	3.0502	-181.98	13.697	5.2429	6.9942	-854.36	1100.9	35.943	797.07	1179.6	58.475	59.022	1	0	0.4661	5.6222	-22.565	-11.092	3.1429	-2.984	22.461	10.966	3.609	2.6382	-0.10339	-0.12562	1653.6
13.31	1332	78	NaN	4.1722	19.673	3.0299	-181.97	13.684	5.2319	7.0515	-854.47	1100.8	35.857	797	1179.6	56.853	59.038	1	0	0.57451	5.733	-22.556	-11.083	3.1729	-2.9672	22.405	10.953	3.7474	2.7659	-0.15158	-0.13012	1653.6
13.32	1333	78	NaN	4.1906	19.607	2.9739	-181.95	13.661	5.2235	7.2045	-854.59	1100.8	35.768	796.95	1179.6	57.987	55.757	1	0	0.72742	5.8894	-22.545	-11.072	3.1998	-2.9442	22.339	10.929	3.9272	2.9452	-0.20569	-0.14259	1653.7
13.33	1334	78	NaN	4.1927	19.545	2.9171	-181.94	13.624	5.2249	7.3457	-854.7	1100.8	35.711	796.94	1179.6	59.665	58.351	1	0	0.67905	5.8399	-22.539	-11.066	3.2088	-2.9236	22.276	10.892	3.8878	2.9163	-0.26214	-0.17342	1653.8
13.34	1335	78	NaN	4.1661	19.489	2.9567	-181.92	13.583	5.237	7.1758	-854.79	1100.8	35.696	796.96	1179.6	56.939	56.233	1	0	0.55549	5.7136	-22.531	-11.058	3.1769	-2.9116	22.22	10.853	3.7324	2.802	-0.31097	-0.2051	1653.9
13.35	1336	78	NaN	4.1222	19.422	2.9705	-181.89	13.572	5.2446	7.0775	-854.87	1100.8	35.636	796.88	1179.6	57.043	55.63	1	0	0.33249	5.4856	-22.52	-11.047	3.1317	-2.8801	22.154	10.84	3.4641	2.6055	-0.36644	-0.20684	1653.9
13.36	1337	78	NaN	4.0731	19.368	2.9387	-181.86	13.544	5.2582	7.1097	-854.94	1100.7	35.617	796.88	1179.6	58.147	57.525	1	0	0.19899	5.3491	-22.513	-11.041	3.0844	-2.8483	22.101	10.811	3.2834	2.5008	-0.41246	-0.23012	1653.9
13.37	1338	78	NaN	4.028	19.329	2.8975	-181.84	13.524	5.2612	7.1625	-855	1100.7	35.593	796.88	1179.6	58.214	56.522	1	0	0.18522	5.335	-22.513	-11.04	3.042	-2.8282	22.064	10.789	3.2272	2.5068	-0.44874	-0.25064	1654
13.38	1339	78	NaN	3.9907	19.306	2.877	-181.84	13.533	5.2431	7.1387	-855.03	1100.7	35.527	796.83	1179.6	58.243	55.478	1	0	0.076718	5.2241	-22.509	-11.036	3.0061	-2.8237	22.042	10.797	3.0828	2.4004	-0.46657	-0.23919	1654
13.39	1340	78	NaN	3.9239	19.309	2.8247	-181.8	13.517	5.2553	7.1377	-855	1100.6	35.5	796.87	1179.6	56.852	55.938	1	0	-0.031558	5.1134	-22.505	-11.032	2.9402	-2.7821	22.046	10.78	2.9086	2.3313	-0.45846	-0.25208	1654
13.4	1341	78	NaN	3.8444	19.337	2.803	-181.78	13.511	5.231	6.9997	-854.92	1100.6	35.397	796.88	1179.6	58.255	56.226	1	0	-0.041938	5.1028	-22.503	-11.03	2.8595	-2.7659	22.075	10.773	2.8175	2.3368	-0.42786	-0.25678	1653.9
13.41	1342	78	NaN	3.7738	19.371	2.7743	-181.79	13.51	5.2221	6.8889	-854.85	1100.6	35.377	796.89	1179.6	58.906	56.654	1	0	-0.13234	5.0104	-22.499	-11.027	2.7857	-2.774	22.109	10.772	2.6533	2.2363	-0.39067	-0.25454	1653.9
13.42	1343	78	NaN	3.708	19.405	2.7257	-181.8	13.512	5.2376	6.8175	-854.81	1100.6	35.447	796.92	1179.6	57.008	57.794	1	0	-0.2816	4.8578	-22.495	-11.022	2.715	-2.7916	22.143	10.774	2.4334	2.0661	-0.35247	-0.24877	1653.9
13.43	1344	78	NaN	3.623	19.441	2.6563	-181.79	13.512	5.2592	6.6936	-854.77	1100.6	35.504	796.93	1179.6	58.537	57.293	1	0	-0.31843	4.8201	-22.493	-11.021	2.6237	-2.7864	22.179	10.774	2.3053	2.0337	-0.31456	-0.24656	1653.8
13.44	1345	78	NaN	3.6004	19.456	2.5934	-181.78	13.523	5.254	6.7751	-854.75	1100.6	35.478	796.97	1179.6	57.119	57.457	1	0	-0.35153	4.7863	-22.492	-11.019	2.6048	-2.7707	22.196	10.783	2.2533	2.0156	-0.29626	-0.2357	1653.9
13.45	1346	78	NaN	3.4971	19.553	2.3599	-181.78	13.526	5.2808	7.2069	-854.56	1100.5	35.568	797.04	1179.6	60.235	57.588	1	0	-0.40596	4.7306	-22.489	-11.016	2.5133	-2.7602	22.295	10.783	2.1074	1.9704	-0.1936	-0.23295	1653.7
13.46	1347	78	NaN	3.3879	19.654	2.1573	-181.79	13.533	5.3026	7.518	-854.37	1100.4	35.655	797.1	1179.6	59.453	54.63	1	0	-0.46838	4.6668	-22.487	-11.014	2.4118	-2.7613	22.4	10.788	1.9435	1.9055	-0.087645	-0.22683	1653.6
13.47	1348	78	NaN	3.3351	19.699	2.1347	-181.79	13.552	5.2934	7.3805	-854.29	1100.4	35.651	797.11	1179.6	55.569	56.259	1	0	-0.54384	4.5896	-22.488	-11.015	2.3543	-2.775	22.445	10.806	1.8105	1.8146	-0.042832	-0.20864	1653.5
13.48	1349	78	NaN	3.2916	19.736	2.1044	-181.79	13.568	5.3046	7.2812	-854.22	1100.4	35.692	797.15	1179.6	57.468	56.25	1	0	-0.59536	4.537	-22.488	-11.015	2.3059	-2.7781	22.482	10.822	1.7106	1.7589	-0.006424	-0.19287	1653.5
13.49	1350	78	NaN	3.2507	19.754	2.0869	-181.79	13.594	5.3149	7.1457	-854.19	1100.4	35.729	797.15	1179.6	58.514	55.176	1	0	-0.61943	4.5123	-22.489	-11.016	2.2591	-2.7819	22.499	10.849	1.6396	1.7304	0.010536	-0.16739	1653.5
13.5	1351	78	NaN	3.2142	19.755	2.0133	-181.79	13.639	5.3008	7.1355	-854.18	1100.4	35.715	797.15	1179.7	57.561	57.471	1	0	-0.50261	4.6318	-22.49	-11.018	2.2227	-2.7864	22.502	10.892	1.7201	1.8453	0.011118	-0.12523	1653.5
13.51	1352	78	NaN	3.1847	19.746	1.924	-181.81	13.688	5.2758	7.1651	-854.17	1100.4	35.679	797.16	1179.7	57.66	55.513	1	0	-0.40066	4.736	-22.493	-11.02	2.1954	-2.7946	22.493	10.941	1.7948	1.9414	0.00025521	-0.078519	1653.5
13.52	1353	78	NaN	3.1659	19.735	1.9361	-181.81	13.713	5.2793	6.9786	-854.15	1100.5	35.712	797.18	1179.7	57.519	56.989	1	0	-0.31435	4.8243	-22.496	-11.023	2.169	-2.8117	22.481	10.967	1.8547	2.0125	-0.014646	-0.055896	1653.5
13.53	1354	78	NaN	3.1524	19.723	1.9162	-181.82	13.689	5.0428	6.9312	-854.15	1100.5	35.038	797.26	1179.6	59.568	54.567	1	0	-0.25964	4.8802	-22.499	-11.026	2.1773	-2.7972	22.466	10.946	1.9177	2.083	-0.033562	-0.080725	1653.5
13.54	1355	78	NaN	3.1362	19.701	1.9203	-181.83	13.706	4.9534	6.7909	-854.15	1100.5	34.804	797.26	1179.6	60.237	57.95	1	0	-0.23889	4.9014	-22.504	-11.031	2.1644	-2.8035	22.443	10.963	1.9255	2.098	-0.060627	-0.067538	1653.5
13.55	1356	78	NaN	3.1255	19.667	1.9253	-181.84	13.74	5.0247	6.6407	-854.15	1100.5	35.037	797.24	1179.6	61.002	55.474	1	0	-0.21814	4.9226	-22.508	-11.035	2.1404	-2.8253	22.411	10.996	1.9222	2.0974	-0.097408	-0.039635	1653.5
13.56	1357	78	NaN	3.1249	19.623	1.9143	-181.84	13.762	5.1766	6.5484	-854.18	1100.5	35.495	797.26	1179.7	58.387	57.115	1	0	-0.19738	4.9439	-22.513	-11.04	2.1206	-2.8491	22.37	11.016	1.9233	2.0948	-0.1432	-0.02417	1653.6
13.57	1358	78	NaN	3.1275	19.589	1.8965	-181.85	13.725	4.9487	6.5145	-854.2	1100.5	34.835	797.31	1179.6	58.567	55.627	1	0	-0.17663	4.9651	-22.517	-11.045	2.1451	-2.828	22.331	10.983	1.9685	2.1371	-0.18587	-0.061968	1653.6
13.58	1359	78	NaN	3.1456	19.548	1.8658	-181.85	13.732	4.9146	6.5384	-854.23	1100.5	34.748	797.29	1179.6	60.805	54.603	1	0	-0.15588	4.9863	-22.522	-11.049	2.167	-2.8282	22.29	10.99	2.0111	2.1581	-0.23172	-0.059321	1653.7
13.59	1360	78	NaN	3.1625	19.523	1.8448	-181.85	13.74	4.9262	6.5552	-854.24	1100.5	34.783	797.27	1179.6	58.833	55.476	1	0	-0.13512	5.0075	-22.526	-11.054	2.1833	-2.8286	22.266	10.998	2.0482	2.1789	-0.26086	-0.0558	1653.6
13.6	1361	78	NaN	3.1704	19.513	1.843	-181.85	13.739	4.9379	6.5085	-854.22	1100.5	34.811	797.28	1179.6	61.634	55.838	1	0	-0.11437	5.0287	-22.531	-11.058	2.1886	-2.8292	22.255	10.998	2.0742	2.1996	-0.27611	-0.060515	1653.6
13.61	1362	78	NaN	3.1629	19.504	1.867	-181.85	13.73	4.9309	6.3319	-854.21	1100.5	34.798	797.3	1179.6	60.314	54.474	1	0	-0.093618	5.0499	-22.535	-11.063	2.1754	-2.8382	22.244	10.99	2.0818	2.2118	-0.29108	-0.072652	1653.6
13.62	1363	78	NaN	3.1735	19.508	1.813	-181.85	13.742	4.9042	6.4517	-854.19	1100.5	34.726	797.27	1179.6	62.897	56.086	1	0	-0.072865	5.0712	-22.54	-11.067	2.1927	-2.8322	22.249	11.001	2.1198	2.239	-0.29113	-0.065911	1653.6
13.63	1364	78	NaN	3.1797	19.515	1.777	-181.85	13.751	4.899	6.5212	-854.18	1100.5	34.712	797.23	1179.6	63.256	57.653	1	0	-0.052112	5.0924	-22.545	-11.072	2.2017	-2.8247	22.256	11.01	2.1496	2.2677	-0.28827	-0.062088	1653.5
13.64	1365	78	NaN	3.1822	19.526	1.7514	-181.85	13.756	4.8978	6.5642	-854.17	1100.5	34.713	797.21	1179.6	63.074	54.675	1	0	-0.031359	5.1136	-22.549	-11.076	2.2056	-2.8232	22.268	11.014	2.1743	2.2904	-0.2814	-0.061899	1653.5
13.65	1366	78	NaN	3.1803	19.54	1.7353	-181.86	13.759	4.9327	6.584	-854.14	1100.5	34.823	797.2	1179.6	65.115	56.479	1	0	-0.010606	5.1348	-22.554	-11.081	2.2006	-2.8354	22.282	11.016	2.19	2.2994	-0.27153	-0.064636	1653.5
13.66	1367	78	NaN	3.1667	19.547	1.7562	-181.87	13.764	5.2277	6.5001	-854.14	1100.5	35.681	797.19	1179.7	66.365	54.853	1	0	0.010147	5.156	-22.558	-11.085	2.1544	-2.8784	22.291	11.02	2.1645	2.2776	-0.26704	-0.065746	1653.5
13.67	1368	78	NaN	3.1526	19.547	1.7654	-181.87	13.747	5.0438	6.4636	-854.13	1100.5	35.151	797.2	1179.6	66.504	54.438	1	0	0.0309	5.1772	-22.563	-11.09	2.1574	-2.8643	22.289	11.005	2.1883	2.313	-0.27369	-0.085024	1653.5
13.68	1369	78	NaN	3.1391	19.538	1.7757	-181.87	13.748	5.0708	6.4173	-854.13	1100.5	35.238	797.2	1179.6	64.257	55.59	1	0	0.051653	5.1985	-22.567	-11.094	2.1392	-2.8717	22.281	11.006	2.1908	2.3268	-0.28668	-0.088674	1653.5
13.69	1370	78	NaN	3.1239	19.516	1.7645	-181.87	13.755	5.2421	6.4388	-854.15	1100.5	35.735	797.19	1179.7	62.125	54.441	1	0	0.072406	5.2197	-22.572	-11.099	2.1075	-2.8874	22.26	11.011	2.1799	2.3322	-0.31154	-0.088096	1653.5
13.7	1371	78	NaN	3.1036	19.476	1.6954	-181.86	13.736	5.2427	6.6561	-854.19	1100.6	35.708	797.19	1179.7	63.018	56.927	1	0	0.093159	5.2409	-22.576	-11.103	2.0958	-2.8677	22.219	10.993	2.1889	2.3732	-0.35701	-0.11056	1653.5
13.71	1372	78	NaN	3.0876	19.454	1.6541	-181.86	13.738	5.2552	6.7803	-854.22	1100.6	35.738	797.17	1179.7	65.376	56.106	1	0	0.11391	5.2621	-22.581	-11.108	2.083	-2.8637	22.196	10.995	2.1969	2.3984	-0.38457	-0.11299	1653.5
13.72	1373	78	NaN	3.0742	19.445	1.6404	-181.86	13.736	5.0481	6.8172	-854.23	1100.6	35.135	797.16	1179.6	65.992	55.322	1	0	0.13466	5.2833	-22.585	-11.113	2.0918	-2.8433	22.185	10.997	2.2265	2.4401	-0.40084	-0.11591	1653.5
13.73	1374	78	NaN	3.0455	19.428	1.6629	-181.86	13.726	4.9112	6.7557	-854.24	1100.6	34.732	797.16	1179.6	66.528	56.439	1	0	0.15542	5.3046	-22.59	-11.117	2.075	-2.827	22.165	10.989	2.2304	2.4776	-0.42528	-0.12771	1653.5
13.74	1375	78	NaN	3.0021	19.397	1.706	-181.84	13.714	4.9941	6.6495	-854.25	1100.6	34.964	797.18	1179.6	66.955	58.164	1	0	0.17617	5.3258	-22.594	-11.122	2.0198	-2.8261	22.133	10.978	2.196	2.4996	-0.4619	-0.14348	1653.6
13.75	1376	78	NaN	2.9894	19.38	1.6863	-181.84	13.743	5.2175	6.742	-854.27	1100.6	35.616	797.14	1179.7	68.759	55.756	1	0	0.1706	5.3201	-22.597	-11.124	1.9878	-2.8381	22.119	11.004	2.1584	2.482	-0.47776	-0.12011	1653.6
13.76	1377	78	NaN	2.9747	19.346	1.6898	-181.84	13.741	5.2397	6.75	-854.32	1100.7	35.687	797.15	1179.7	68.9	56.141	1	0	0.15234	5.3014	-22.598	-11.125	1.9708	-2.8473	22.085	11.003	2.1232	2.4541	-0.51328	-0.12268	1653.6
13.77	1378	78	NaN	2.9535	19.3	1.6722	-181.84	13.746	5.245	6.7979	-854.41	1100.7	35.707	797.14	1179.7	69.749	55.347	1	0	0.12195	5.2703	-22.602	-11.129	1.9507	-2.8459	22.038	11.009	2.0726	2.4245	-0.56457	-0.12088	1653.7
13.78	1379	78	NaN	2.9293	19.251	1.6426	-181.84	13.759	5.2473	6.8679	-854.51	1100.7	35.718	797.11	1179.7	70.057	55.776	1	0	0.090556	5.2382	-22.606	-11.133	1.9286	-2.8418	21.988	11.023	2.0192	2.3964	-0.61846	-0.11072	1653.8
13.79	1380	78	NaN	2.9076	19.213	1.6241	-181.85	13.775	5.2259	6.904	-854.6	1100.7	35.664	797.08	1179.7	70.533	59.055	1	0	0.04199	5.1886	-22.612	-11.139	1.91	-2.8475	21.949	11.039	1.952	2.3411	-0.66288	-0.1001	1653.8
13.8	1381	78	NaN	2.8788	19.188	1.6463	-181.85	13.757	5.2274	6.8084	-854.68	1100.8	35.651	797.1	1179.7	72.251	58.253	1	0	0.0042914	5.15	-22.616	-11.143	1.8784	-2.8526	21.923	11.023	1.8827	2.2974	-0.69339	-0.12041	1653.9
13.81	1382	78	NaN	2.8638	19.161	1.6735	-181.85	13.76	5.2557	6.7298	-854.75	1100.8	35.728	797.09	1179.7	72.594	58.571	1	0	-0.019895	5.1253	-22.62	-11.147	1.858	-2.8582	21.894	11.027	1.8381	2.2671	-0.72644	-0.12013	1654
13.82	1383	78	NaN	2.8645	19.134	1.6857	-181.85	13.76	5.2751	6.709	-854.82	1100.8	35.781	797.07	1179.7	73.218	58.039	1	0	-0.18221	4.9594	-22.633	-11.16	1.8563	-2.8615	21.866	11.029	1.6741	2.0979	-0.76655	-0.13121	1654
13.83	1384	78	NaN	2.8783	19.112	1.6811	-181.85	13.755	5.2669	6.7391	-854.89	1100.8	35.754	797.07	1179.7	74.611	57.206	1	0	-0.34014	4.7979	-22.645	-11.172	1.872	-2.8611	21.843	11.023	1.5319	1.9368	-0.80205	-0.14865	1654.1
13.84	1385	78	NaN	2.8923	19.095	1.6889	-181.85	13.773	5.229	6.7234	-854.94	1100.8	35.652	797.03	1179.7	75.288	58.641	1	0	-0.38162	4.7555	-22.65	-11.178	1.8891	-2.857	21.827	11.041	1.5075	1.8985	-0.82377	-0.13641	1654.1
13.85	1386	78	NaN	3.0047	19.051	1.6665	-181.86	13.763	5.2516	6.8443	-855.08	1100.9	35.728	797.04	1179.7	76.4	57.042	1	0	-0.37632	4.7609	-22.655	-11.182	2.0031	-2.8591	21.782	11.033	1.6268	1.9018	-0.87321	-0.14918	1654.3
13.86	1387	78	NaN	3.1397	19.035	1.6312	-181.86	13.762	5.253	7.02	-855.18	1100.9	35.758	797.05	1179.7	76.887	56.442	1	0	-0.34034	4.7977	-22.659	-11.186	2.1432	-2.8585	21.764	11.032	1.8029	1.9392	-0.89489	-0.15373	1654.4
13.87	1388	78	NaN	3.2731	19.041	1.6057	-181.86	13.769	5.2343	7.1751	-855.25	1100.9	35.74	797.04	1179.7	76.199	58.882	1	0	-0.30112	4.8378	-22.663	-11.19	2.2827	-2.8509	21.77	11.04	1.9815	1.9869	-0.89311	-0.14994	1654.4
13.88	1389	78	NaN	3.3898	19.057	1.6132	-181.85	13.781	5.2134	7.2342	-855.31	1100.9	35.71	796.99	1179.7	75.503	58.078	1	0	-0.25964	4.8802	-22.668	-11.195	2.4025	-2.8345	21.786	11.052	2.1428	2.0457	-0.8817	-0.1431	1654.4
13.89	1390	78	NaN	3.5258	19.09	1.6403	-181.86	13.774	5.2226	7.2235	-855.32	1100.9	35.759	797.01	1179.6	74.897	56.238	1	0	-0.21812	4.9227	-22.671	-11.198	2.5364	-2.8468	21.818	11.046	2.3183	2.0759	-0.85274	-0.1519	1654.4
13.9	1391	78	NaN	3.7786	19.117	1.7763	-181.86	13.76	5.2331	6.8831	-855.48	1101	35.817	797.04	1179.6	75.768	55.938	1	0	-0.19769	4.9435	-22.677	-11.204	2.7755	-2.8656	21.841	11.036	2.5778	2.078	-0.83554	-0.16787	1654.6
13.91	1392	78	NaN	4.002	19.167	1.8388	-181.87	13.759	5.2435	6.773	-855.6	1101.1	35.872	797.03	1179.6	71.379	56.568	1	0	-0.215	4.9258	-22.687	-11.214	2.9932	-2.8793	21.889	11.037	2.7782	2.0465	-0.79808	-0.1769	1654.8
13.92	1393	78	NaN	4.1542	19.256	1.7957	-181.88	13.769	5.254	6.991	-855.62	1101.1	35.924	797	1179.6	61.519	56.296	1	0	-0.16011	4.982	-22.691	-11.218	3.1513	-2.886	21.978	11.047	2.9912	2.096	-0.71356	-0.17137	1654.7
13.93	1394	78	NaN	4.3103	19.396	1.8019	-181.89	13.763	5.2667	7.0625	-855.64	1101.1	35.988	797.03	1179.7	59.548	56.631	1	0	-0.10041	5.043	-22.694	-11.221	3.3076	-2.8958	22.118	11.041	3.2072	2.1472	-0.57632	-0.18072	1654.8
13.94	1395	78	NaN	4.3666	19.518	1.8483	-181.9	13.768	5.2255	7.0116	-855.59	1101.1	35.893	797.02	1179.7	60.596	57.183	1	0	-0.17236	4.9694	-22.698	-11.225	3.3653	-2.9049	22.239	11.047	3.193	2.0646	-0.45867	-0.17804	1654.7
13.95	1396	78	NaN	4.3884	19.634	1.8869	-181.92	13.773	5.1911	7.0035	-855.53	1101.1	35.811	797.02	1179.7	62.08	55.409	1	0	-0.22989	4.9106	-22.701	-11.228	3.3898	-2.9156	22.355	11.053	3.1599	1.995	-0.34645	-0.17563	1654.7
13.96	1397	78	NaN	4.3732	19.756	1.9195	-181.93	13.774	5.1858	7.0537	-855.51	1101.1	35.81	797.02	1179.6	63.63	55.126	1	0	-0.17461	4.9671	-22.702	-11.23	3.3763	-2.9277	22.477	11.054	3.2017	2.0394	-0.22574	-0.17571	1654.7
13.97	1398	78	NaN	4.3076	19.892	1.9435	-181.94	13.769	5.2202	7.1892	-855.53	1101.1	35.929	797.03	1179.6	67.928	54.433	1	0	-0.20193	4.9392	-22.704	-11.231	3.3113	-2.9393	22.613	11.047	3.1093	1.9999	-0.090283	-0.18369	1654.7
13.98	1399	78	NaN	4.1246	20.005	1.8085	-181.96	13.756	5.2274	7.8676	-855.46	1100.9	35.981	797.05	1179.6	69.065	56.173	1	0	-0.31272	4.8259	-22.705	-11.232	3.15	-2.931	22.731	11.03	2.8373	1.895	0.026093	-0.20265	1654.6
13.99	1400	78	NaN	4.0286	19.985	1.9356	-181.95	13.753	5.215	7.5716	-855.66	1101	35.962	797.03	1179.6	67.856	56.888	1	0	-0.32241	4.816	-22.704	-11.231	3.0445	-2.9364	22.709	11.029	2.7221	1.8796	0.0049981	-0.20286	1654.8
14	1401	78	NaN	3.8696	19.965	1.9804	-181.95	13.737	5.2185	7.5576	-855.78	1101	35.983	797.04	1179.6	62.232	54.607	1	0	-0.31332	4.8253	-22.702	-11.23	2.8843	-2.9349	22.688	11.014	2.5709	1.8904	-0.014285	-0.21568	1654.9
14.01	1402	78	NaN	3.6601	19.963	1.9191	-181.95	13.71	5.2418	7.9132	-855.8	1100.9	36.062	797.09	1179.6	59.005	57.275	1	0	-0.2891	4.8501	-22.699	-11.226	2.6845	-2.9281	22.688	10.985	2.3954	1.922	-0.011047	-0.241	1655
14.02	1403	78	NaN	3.5936	19.892	2.0532	-181.95	13.694	5.2582	7.5433	-856	1101	36.123	797.11	1179.6	55.663	54.884	1	0	-0.29893	4.84	-22.695	-11.222	2.6032	-2.9425	22.613	10.972	2.3043	1.8975	-0.081909	-0.24985	1655.2
14.03	1404	78	NaN	3.5269	19.877	2.0686	-181.95	13.705	5.2446	7.5214	-856.03	1101	36.09	797.07	1179.6	58.684	58.236	1	0	-0.32647	4.8119	-22.691	-11.218	2.5368	-2.9404	22.598	10.984	2.2103	1.8714	-0.092988	-0.23342	1655.2
14.04	1405	78	NaN	3.3516	19.856	2.1182	-181.95	13.686	5.2295	7.4646	-856.02	1101.1	36.073	797.08	1179.6	58.888	60.668	1	0	-0.35853	4.7791	-22.686	-11.213	2.3601	-2.9415	22.575	10.967	2.0016	1.8376	-0.11072	-0.24603	1655.2
14.05	1406	78	NaN	3.1741	19.835	2.1926	-181.94	13.656	5.2095	7.3723	-856.01	1101.1	36.037	797.11	1179.6	57.827	56.082	1	0	-0.392	4.7449	-22.681	-11.208	2.1807	-2.9382	22.553	10.939	1.7887	1.8067	-0.12771	-0.26889	1655.2
14.06	1407	78	NaN	3.1028	19.826	2.2669	-181.93	13.64	5.1803	7.2825	-855.97	1101.2	35.949	797.1	1179.6	60.14	57.907	1	0	-0.3712	4.7661	-22.674	-11.201	2.1093	-2.9243	22.542	10.924	1.7381	1.8419	-0.13178	-0.27683	1655.2
14.07	1408	78	NaN	3.1034	19.812	2.3123	-181.93	13.649	5.1506	7.2619	-855.96	1101.2	35.873	797.07	1179.6	63.365	58.245	1	0	-0.3775	4.7597	-22.668	-11.195	2.1118	-2.9234	22.528	10.933	1.7343	1.8363	-0.14014	-0.26177	1655.1
14.08	1409	78	NaN	3.1621	19.786	2.3293	-181.93	13.637	5.1674	7.4147	-856	1101.2	35.912	797.06	1179.6	64.999	54.993	1	0	-0.42245	4.7137	-22.663	-11.19	2.1745	-2.9178	22.501	10.923	1.752	1.796	-0.16222	-0.26765	1655.2
14.09	1410	78	NaN	3.23	19.772	2.3459	-181.94	13.629	5.1648	7.5279	-856.04	1101.2	35.905	797.06	1179.6	64.816	55.541	1	0	-0.55297	4.5803	-22.658	-11.185	2.2466	-2.9224	22.486	10.915	1.6936	1.6579	-0.17172	-0.2697	1655.2
14.1	1411	78	NaN	3.2965	19.775	2.3686	-181.95	13.634	5.1427	7.5522	-856.05	1101.2	35.847	797.03	1179.6	65.911	54.107	1	0	-0.69141	4.4388	-22.652	-11.18	2.3159	-2.9342	22.489	10.92	1.6245	1.5046	-0.16389	-0.25921	1655.2
14.11	1412	78	NaN	3.3756	19.788	2.39	-181.95	13.654	5.153	7.5435	-856.05	1101.2	35.856	796.96	1179.6	65.729	54.862	1	0	-0.76865	4.3598	-22.648	-11.176	2.3943	-2.9338	22.501	10.941	1.6257	1.426	-0.14751	-0.23441	1655.1
14.12	1413	78	NaN	3.5004	19.839	2.3969	-181.96	13.644	5.1685	7.5945	-856.03	1101.3	35.837	796.97	1179.6	66.065	57.318	1	0	-0.85905	4.2674	-22.644	-11.171	2.5215	-2.938	22.551	10.932	1.6625	1.3294	-0.092787	-0.23854	1655.1
14.13	1414	78	NaN	3.6278	19.901	2.3883	-181.94	13.63	5.1903	7.651	-856.02	1101.3	35.818	796.98	1179.6	65.521	57.894	1	0	-1.0183	4.1045	-22.636	-11.163	2.6516	-2.9211	22.613	10.919	1.6333	1.1835	-0.023623	-0.24446	1655.1
14.14	1415	78	NaN	3.7447	19.961	2.3651	-181.93	13.627	5.2017	7.7321	-856.01	1101.3	35.785	796.96	1179.5	65.96	55.707	1	0	-1.3166	3.7996	-22.627	-11.154	2.7724	-2.9067	22.672	10.916	1.4559	0.89291	0.045452	-0.2376	1655.1
14.15	1416	78	NaN	3.8437	20.009	2.3283	-181.95	13.643	5.1886	7.8568	-856.02	1101.2	35.722	796.9	1179.5	64.662	54.212	1	0	-1.7295	3.3775	-22.615	-11.142	2.8778	-2.9115	22.721	10.931	1.1484	0.46595	0.1055	-0.21094	1655
14.16	1417	78	NaN	3.9362	20.063	2.2746	-181.94	13.644	5.1541	8.0328	-856.02	1101.2	35.581	796.86	1179.5	62.485	56.993	1	0	-1.8727	3.231	-22.608	-11.135	2.9813	-2.8945	22.775	10.931	1.1086	0.33655	0.1668	-0.20356	1655
14.17	1418	78	NaN	4.0381	20.15	2.2315	-181.92	13.613	5.2044	8.1642	-856.02	1101.2	35.66	796.89	1179.5	61.104	54.852	1	0	-2.0061	3.0947	-22.6	-11.127	3.0851	-2.876	22.862	10.901	1.079	0.21866	0.26173	-0.22597	1655
14.18	1419	78	NaN	4.0887	20.258	2.1316	-181.91	13.59	5.2189	8.5061	-855.93	1101.2	35.652	796.92	1179.5	68.609	56.847	1	0	-2.1649	2.9323	-22.589	-11.117	3.1478	-2.8497	22.972	10.876	0.98285	0.08254	0.38248	-0.24041	1654.9
14.19	1420	78	NaN	4.1168	20.362	2.0781	-181.9	13.584	5.1858	8.7158	-855.83	1101.1	35.531	796.89	1179.5	69.439	58.15	1	0	-2.3985	2.6935	-22.581	-11.109	3.1873	-2.8301	23.077	10.87	0.78884	-0.13668	0.49556	-0.2391	1654.8
14.2	1421	78	NaN	4.2192	20.415	2.3207	-181.9	13.596	5.1551	7.9425	-855.92	1101.3	35.437	796.81	1179.5	72.328	57.53	1	0	-2.6639	2.4221	-22.575	-11.102	3.2661	-2.8506	23.125	10.886	0.60217	-0.42855	0.55026	-0.2163	1654.8
14.21	1422	78	NaN	4.1824	20.488	2.2168	-181.9	13.587	5.1904	8.3192	-855.79	1101.2	35.547	796.83	1179.5	73.566	55.035	1	0	-2.8922	2.1887	-22.565	-11.092	3.2385	-2.8428	23.201	10.874	0.34631	-0.65418	0.63586	-0.21851	1654.7
14.22	1423	78	NaN	4.2223	20.473	2.2737	-181.88	13.578	5.1853	8.1412	-855.9	1101.2	35.511	796.83	1179.5	71.948	56.168	1	0	-3.1032	1.973	-22.554	-11.081	3.2735	-2.8296	23.185	10.866	0.17035	-0.85665	0.63023	-0.2157	1654.8
14.23	1424	78	NaN	4.272	20.429	2.3447	-181.86	13.571	5.174	7.907	-856.05	1101.3	35.451	796.82	1179.5	72.257	57.521	1	0	-3.3141	1.7573	-22.543	-11.071	3.3173	-2.814	23.139	10.861	0.0032006	-1.0567	0.59531	-0.20999	1655
14.24	1425	78	NaN	4.2703	20.403	2.3082	-181.85	13.567	5.1794	8.0289	-856.12	1101.2	35.457	796.8	1179.5	71.354	57.35	1	0	-3.3887	1.6811	-22.535	-11.063	3.3197	-2.8016	23.114	10.856	-0.069036	-1.1206	0.57837	-0.20676	1655
14.25	1426	78	NaN	4.197	20.373	2.2113	-181.88	13.558	5.1581	8.3422	-856.17	1101.2	35.437	796.82	1179.5	70.508	57.609	1	0	-3.2987	1.773	-22.531	-11.058	3.2579	-2.8188	23.086	10.846	-0.040795	-1.0457	0.55475	-0.21235	1655.1
14.26	1427	78	NaN	4.1992	20.325	2.2532	-181.88	13.565	5.1629	8.2119	-856.22	1101.2	35.457	796.78	1179.5	71.369	57.337	1	0	-3.5178	1.5491	-22.516	-11.043	3.2549	-2.8217	23.036	10.853	-0.26291	-1.2726	0.52035	-0.18966	1655.1
14.27	1428	78	NaN	4.1813	20.286	2.3188	-181.88	13.563	5.1656	8.0077	-856.23	1101.2	35.457	796.78	1179.5	70.544	54.823	1	0	-3.7673	1.2939	-22.5	-11.028	3.23	-2.8269	22.996	10.853	-0.53737	-1.533	0.49612	-0.17465	1655.1
14.28	1429	78	NaN	4.1346	20.259	2.3707	-181.88	13.556	5.1688	7.8481	-856.21	1101.2	35.462	796.81	1179.5	70.993	56.447	1	0	-3.8594	1.1998	-22.494	-11.021	3.1776	-2.8395	22.969	10.846	-0.68184	-1.6397	0.47458	-0.17483	1655.1
14.29	1430	78	NaN	4.087	20.232	2.3941	-181.9	13.558	5.1899	7.777	-856.19	1101.3	35.533	796.81	1179.5	71.15	58.759	1	0	-3.9503	1.1069	-22.488	-11.015	3.1251	-2.8612	22.942	10.849	-0.82526	-1.7544	0.45372	-0.16589	1655.1
14.3	1431	78	NaN	4.0202	20.163	2.4071	-181.9	13.577	5.158	7.73	-856.22	1101.2	35.428	796.78	1179.5	71.151	57.502	1	0	-4.037	1.0182	-22.482	-11.009	3.0603	-2.8602	22.874	10.867	-0.97673	-1.842	0.39182	-0.14276	1655.1
14.31	1432	78	NaN	3.9576	20.111	2.4164	-181.9	13.574	5.1783	7.6788	-856.21	1101.2	35.475	796.82	1179.5	69.857	55.828	1	0	-4.1861	0.86581	-22.476	-11.004	2.9943	-2.8646	22.822	10.863	-1.1918	-1.9988	0.34562	-0.14101	1655.1
14.32	1433	78	NaN	3.9077	20.08	2.4081	-181.9	13.572	5.2064	7.6763	-856.16	1101.2	35.55	796.85	1179.5	69.356	59.179	1	0	-4.3764	0.67127	-22.471	-10.998	2.9417	-2.8696	22.792	10.86	-1.4347	-2.1983	0.32152	-0.13756	1655.1
14.33	1434	78	NaN	3.8676	20.071	2.3917	-181.91	13.585	5.2129	7.6932	-856.09	1101.1	35.571	796.84	1179.5	65.311	58.664	1	0	-4.4059	0.64107	-22.461	-10.989	2.9014	-2.8722	22.784	10.872	-1.5045	-2.2311	0.32212	-0.11627	1655
14.34	1435	78	NaN	3.7937	20.063	2.4662	-181.9	13.593	5.2149	7.3793	-855.97	1101.1	35.578	796.83	1179.5	64.973	56.59	1	0	-4.4349	0.61144	-22.454	-10.981	2.8162	-2.8774	22.776	10.879	-1.6186	-2.2659	0.32232	-0.10179	1654.9
14.35	1436	78	NaN	3.7516	20.057	2.499	-181.89	13.596	5.2121	7.2216	-855.89	1101.1	35.568	796.83	1179.5	70.161	56.987	1	0	-4.466	0.57959	-22.45	-10.977	2.769	-2.8764	22.772	10.881	-1.697	-2.2968	0.3219	-0.096045	1654.8
14.36	1437	78	NaN	3.7195	20.052	2.5054	-181.89	13.607	5.2012	7.1385	-855.8	1101.1	35.548	796.82	1179.5	71.318	56.475	1	0	-4.598	0.44465	-22.444	-10.971	2.7347	-2.8765	22.768	10.891	-1.8633	-2.4319	0.3244	-0.079739	1654.7
14.37	1438	78	NaN	3.6959	20.041	2.4865	-181.89	13.621	5.1843	7.1073	-855.7	1101.1	35.517	796.81	1179.5	74.81	56.041	1	0	-4.7615	0.27753	-22.437	-10.964	2.711	-2.8746	22.758	10.904	-2.0505	-2.5971	0.3211	-0.060166	1654.6
14.38	1439	78	NaN	3.6853	20.012	2.4409	-181.88	13.623	5.167	7.116	-855.59	1101	35.475	796.81	1179.5	75.633	55.911	1	0	-4.8775	0.15893	-22.433	-10.96	2.7021	-2.8632	22.731	10.905	-2.1754	-2.7043	0.29758	-0.055372	1654.5
14.39	1440	78	NaN	3.7	19.979	2.364	-181.88	13.628	5.2001	7.2366	-855.47	1101	35.582	796.84	1179.5	73.866	55.074	1	0	-4.9748	0.05938	-22.43	-10.957	2.7172	-2.8675	22.699	10.908	-2.2577	-2.8081	0.26913	-0.049228	1654.4
14.4	1441	78	NaN	3.7066	19.956	2.3456	-181.89	13.633	5.1954	7.2281	-855.42	1101	35.575	796.85	1179.5	75.352	55.834	1	0	-5.0546	-0.022164	-22.424	-10.951	2.7237	-2.8731	22.676	10.912	-2.3309	-2.8952	0.25245	-0.038665	1654.4
14.41	1442	78	NaN	3.7163	19.939	2.3419	-181.89	13.639	5.1989	7.1847	-855.35	1101	35.583	796.86	1179.5	75.302	57.154	1	0	-5.1092	-0.07802	-22.419	-10.946	2.7316	-2.8745	22.66	10.918	-2.3777	-2.9525	0.24125	-0.027709	1654.3
14.42	1443	78	NaN	3.7327	19.926	2.3277	-181.88	13.647	5.2273	7.1624	-855.22	1101	35.654	796.86	1179.5	75.183	56.866	1	0	-5.1404	-0.10988	-22.415	-10.942	2.7447	-2.8709	22.647	10.926	-2.3957	-2.9808	0.23241	-0.015637	1654.2
14.43	1444	78	NaN	3.7424	19.91	2.3146	-181.89	13.66	5.2293	7.1442	-855.1	1101	35.648	796.86	1179.5	74.703	58.41	1	0	-5.1465	-0.1161	-22.412	-10.94	2.7539	-2.874	22.631	10.94	-2.3926	-2.9901	0.21831	7.1472e-05	1654.1
14.44	1445	78	NaN	3.7693	19.841	2.2986	-181.89	13.663	5.2301	7.0602	-854.94	1101	35.623	796.89	1179.5	74.759	57.832	1	0	-5.1364	-0.10577	-22.411	-10.938	2.7787	-2.8785	22.563	10.942	-2.3577	-2.9843	0.15197	0.0043652	1653.9
14.45	1446	78	NaN	3.7551	19.809	2.1808	-181.89	13.661	5.2341	7.3463	-854.75	1100.9	35.615	796.92	1179.5	74.538	58.953	1	0	-5.0922	-0.060615	-22.409	-10.936	2.7746	-2.8748	22.533	10.936	-2.3176	-2.9354	0.12428	-0.00013281	1653.8
14.46	1447	78	NaN	3.7216	19.795	2.0413	-181.9	13.662	5.2355	7.7138	-854.57	1100.8	35.595	796.92	1179.5	74.478	57.256	1	0	-5.0432	-0.010491	-22.408	-10.935	2.7544	-2.8645	22.523	10.933	-2.2888	-2.875	0.11503	-0.0017349	1653.6
14.47	1448	78	NaN	3.714	19.751	2.017	-181.89	13.678	5.2258	7.6499	-854.44	1100.8	35.517	796.87	1179.5	73.512	56.87	1	0	-4.9805	0.0536	-22.408	-10.935	2.7472	-2.8536	22.481	10.948	-2.2333	-2.8	0.072731	0.01346	1653.4
14.48	1449	78	NaN	3.6939	19.738	2.0285	-181.89	13.658	5.2543	7.5054	-854.28	1100.8	35.585	796.91	1179.5	72.188	54.378	1	0	-4.9523	0.082417	-22.408	-10.935	2.7197	-2.8635	22.467	10.929	-2.2326	-2.7811	0.059917	-0.0061825	1653.3
14.49	1450	78	NaN	3.6793	19.733	2.0211	-181.88	13.657	5.2674	7.4794	-854.2	1100.8	35.613	796.9	1179.5	71.243	55.963	1	0	-4.9344	0.10072	-22.407	-10.935	2.7031	-2.8587	22.463	10.928	-2.2313	-2.758	0.055403	-0.0067111	1653.2
14.5	1451	78	NaN	3.662	19.731	2.0107	-181.88	13.65	5.2755	7.4566	-854.12	1100.8	35.633	796.9	1179.5	68.648	57.109	1	0	-4.7403	0.29922	-22.408	-10.935	2.6843	-2.8606	22.46	10.92	-2.056	-2.5614	0.051998	-0.014711	1653.1
14.51	1452	78	NaN	3.6378	19.721	1.9986	-181.89	13.632	5.277	7.4	-854.02	1100.8	35.635	796.93	1179.5	65.051	57.427	1	0	-4.5373	0.50669	-22.409	-10.936	2.6581	-2.8717	22.451	10.903	-1.8793	-2.365	0.042271	-0.03294	1653.1
14.52	1453	78	NaN	3.6065	19.686	1.9568	-181.88	13.646	5.2434	7.4068	-853.98	1100.7	35.518	796.88	1179.5	62.96	56.126	1	0	-4.3228	0.72601	-22.409	-10.936	2.631	-2.8582	22.418	10.915	-1.6919	-2.1322	0.0084065	-0.021487	1653
14.53	1454	78	NaN	3.5801	19.671	1.9336	-181.87	13.653	5.262	7.3918	-853.93	1100.7	35.566	796.85	1179.5	60.808	54.977	1	0	-4.0238	1.0317	-22.411	-10.938	2.6023	-2.8524	22.403	10.921	-1.4215	-1.8207	-0.0081003	-0.017331	1652.9
14.54	1455	78	NaN	3.5503	19.666	1.9055	-181.87	13.643	5.2601	7.4019	-853.85	1100.7	35.554	796.85	1179.5	61.525	56.266	1	0	-3.7059	1.3568	-22.414	-10.941	2.5732	-2.8484	22.398	10.911	-1.1327	-1.4916	-0.015491	-0.029755	1652.8
14.55	1456	78	NaN	3.5093	19.671	1.8876	-181.87	13.627	5.2557	7.3841	-853.74	1100.7	35.525	796.87	1179.5	59.138	57.42	1	0	-3.319	1.7523	-22.427	-10.954	2.5326	-2.8493	22.403	10.895	-0.7864	-1.097	-0.023877	-0.058833	1652.7
14.56	1457	78	NaN	3.4502	19.684	1.9014	-181.88	13.619	5.2824	7.2689	-853.61	1100.7	35.569	796.86	1179.4	60.299	55.972	1	0	-2.9819	2.0969	-22.44	-10.967	2.4679	-2.8593	22.417	10.887	-0.51405	-0.76235	-0.023444	-0.080412	1652.6
14.57	1458	78	NaN	3.3919	19.684	1.9196	-181.87	13.612	5.2763	7.1545	-853.51	1100.6	35.518	796.86	1179.4	58.711	58.605	1	0	-2.9463	2.1334	-22.445	-10.972	2.4073	-2.8559	22.417	10.879	-0.53899	-0.72256	-0.027501	-0.092693	1652.5
14.58	1459	78	NaN	3.3211	19.616	1.9159	-181.88	13.61	5.2739	7.1102	-853.47	1100.6	35.479	796.82	1179.4	60.379	56.433	1	0	-2.9107	2.1698	-22.45	-10.977	2.3363	-2.8624	22.351	10.876	-0.57437	-0.69264	-0.099192	-0.10122	1652.4
14.59	1460	78	NaN	3.2647	19.535	1.8998	-181.88	13.608	5.2586	7.1099	-853.48	1100.6	35.418	796.8	1179.4	63.081	53.898	1	0	-2.8751	2.2062	-22.455	-10.982	2.282	-2.8594	22.27	10.872	-0.59309	-0.65325	-0.18455	-0.10957	1652.4
14.6	1461	78	NaN	3.2317	19.468	1.8775	-181.87	13.606	5.236	7.1355	-853.52	1100.5	35.351	796.79	1179.4	62.422	54.608	1	0	-2.8395	2.2426	-22.46	-10.987	2.2522	-2.8453	22.204	10.87	-0.58727	-0.60267	-0.25578	-0.11689	1652.4
14.61	1462	78	NaN	3.2107	19.422	1.854	-181.86	13.613	5.2498	7.1705	-853.5	1100.5	35.381	796.76	1179.4	63.211	56.313	1	0	-2.8038	2.279	-22.464	-10.992	2.2313	-2.844	22.158	10.877	-0.5725	-0.56499	-0.30616	-0.11486	1652.4
14.62	1463	78	NaN	3.1648	19.353	1.9012	-181.87	13.601	5.2317	6.9965	-853.46	1100.5	35.346	796.77	1179.4	61.818	57.992	1	0	-2.7682	2.3154	-22.469	-10.997	2.1806	-2.8523	22.089	10.866	-0.58765	-0.53688	-0.38016	-0.13097	1652.4
14.63	1464	78	NaN	3.1309	19.289	1.9688	-181.87	13.597	5.2451	6.7997	-853.42	1100.5	35.41	796.78	1179.4	61.779	56.782	1	0	-2.7326	2.3519	-22.474	-11.001	2.1376	-2.8613	22.024	10.862	-0.59497	-0.50944	-0.45021	-0.13995	1652.3
14.64	1465	78	NaN	3.1135	19.229	2.0302	-181.87	13.603	5.2487	6.6418	-853.41	1100.6	35.456	796.75	1179.4	61.167	55.96	1	0	-2.697	2.3883	-22.479	-11.006	2.1131	-2.8712	21.964	10.868	-0.58385	-0.4829	-0.51511	-0.1388	1652.3
14.65	1466	78	NaN	3.1155	19.17	2.0678	-181.88	13.619	5.1958	6.546	-853.44	1100.5	35.349	796.69	1179.4	60.484	55.68	1	0	-2.6614	2.4247	-22.484	-11.011	2.1155	-2.8837	21.906	10.883	-0.54589	-0.45899	-0.57838	-0.12825	1652.3
14.66	1467	78	NaN	3.1969	19.1	2.166	-181.89	13.637	5.2066	6.2013	-853.54	1100.6	35.408	796.66	1179.4	60.13	56.596	1	0	-2.6257	2.4611	-22.489	-11.016	2.1829	-2.9041	21.833	10.904	-0.44284	-0.44302	-0.65565	-0.11213	1652.3
14.67	1468	78	NaN	3.2378	19.031	2.1968	-181.88	13.633	5.2	6.1133	-853.61	1100.6	35.421	796.68	1179.4	60.268	55.037	1	0	-2.5901	2.4975	-22.494	-11.021	2.2204	-2.896	21.764	10.9	-0.36972	-0.3985	-0.72997	-0.12105	1652.4
14.68	1469	78	NaN	3.2632	18.993	2.2157	-181.88	13.635	5.1783	6.0898	-853.63	1100.6	35.404	796.67	1179.4	59.3	56.881	1	0	-2.5545	2.5339	-22.499	-11.026	2.2455	-2.898	21.727	10.902	-0.30896	-0.3641	-0.77217	-0.12403	1652.4
14.69	1470	78	NaN	3.2882	18.992	2.2485	-181.89	13.645	5.1534	6.0446	-853.59	1100.6	35.382	796.63	1179.4	60.204	55.638	1	0	-2.5189	2.5704	-22.504	-11.031	2.2697	-2.9126	21.725	10.911	-0.24922	-0.3422	-0.77819	-0.11965	1652.4
14.7	1471	78	NaN	3.3264	19.005	2.304	-181.88	13.629	5.1569	5.9607	-853.51	1100.6	35.408	796.65	1179.4	58.639	56.701	1	0	-2.4833	2.6068	-22.509	-11.036	2.3041	-2.901	21.738	10.896	-0.1792	-0.29426	-0.77027	-0.14022	1652.3
14.71	1472	78	NaN	3.2859	19.044	2.2143	-181.89	13.633	5.1419	6.3375	-853.41	1100.5	35.396	796.62	1179.4	57.981	56.589	1	0	-2.4476	2.6432	-22.513	-11.041	2.2769	-2.9035	21.781	10.895	-0.17072	-0.26032	-0.73213	-0.14535	1652.2
14.72	1473	78	NaN	3.3357	19.049	2.2535	-181.9	13.628	5.1556	6.2235	-853.39	1100.5	35.458	796.62	1179.4	57.439	56.577	1	0	-2.412	2.6796	-22.518	-11.046	2.3207	-2.918	21.786	10.89	-0.091327	-0.23842	-0.73227	-0.15506	1652.2
14.73	1474	78	NaN	3.4083	19.038	2.3373	-181.91	13.628	5.1605	5.9391	-853.41	1100.6	35.488	796.62	1179.4	56.552	55.325	1	0	-2.3764	2.716	-22.523	-11.05	2.3823	-2.9325	21.773	10.893	0.0058998	-0.21644	-0.75032	-0.15694	1652.2
14.74	1475	78	NaN	3.4209	19.036	2.3445	-181.91	13.65	5.1237	5.9331	-853.41	1100.6	35.398	796.58	1179.4	57.107	57.069	1	0	-2.3408	2.7524	-22.528	-11.055	2.3979	-2.9338	21.771	10.915	0.057095	-0.18132	-0.75668	-0.14047	1652.1
14.75	1476	78	NaN	3.4012	19.062	2.1741	-181.91	13.657	5.148	6.5556	-853.33	1100.4	35.468	796.58	1179.4	55.488	55.55	1	0	-2.3052	2.7889	-22.533	-11.06	2.3973	-2.91	21.803	10.916	0.092093	-0.12119	-0.72972	-0.14441	1652.1
14.76	1477	78	NaN	3.4189	19.095	2.163	-181.93	13.66	5.1287	6.6294	-853.27	1100.4	35.453	796.58	1179.4	58.158	55.691	1	0	-2.2695	2.8253	-22.538	-11.065	2.4181	-2.9321	21.837	10.918	0.14852	-0.10687	-0.701	-0.14752	1652
14.77	1478	78	NaN	3.4427	19.14	2.1869	-181.95	13.649	5.1247	6.5571	-853.16	1100.4	35.461	796.6	1179.4	55.798	56.617	1	0	-2.2339	2.8617	-22.543	-11.07	2.439	-2.9523	21.882	10.907	0.20504	-0.090597	-0.66124	-0.16258	1651.9
14.78	1479	78	NaN	3.4549	19.191	2.1939	-181.95	13.635	5.1385	6.5126	-853.04	1100.4	35.501	796.61	1179.4	61.526	56.403	1	0	-2.0693	3.03	-22.543	-11.07	2.4482	-2.9592	21.932	10.894	0.37887	0.070793	-0.61052	-0.17621	1651.8
14.79	1480	78	NaN	3.4403	19.228	2.1667	-181.96	13.651	5.1241	6.5664	-852.99	1100.4	35.493	796.55	1179.4	56.573	53.855	1	0	-1.7085	3.3989	-22.536	-11.063	2.4357	-2.9675	21.969	10.91	0.72719	0.43137	-0.56662	-0.15331	1651.7
14.8	1481	78	NaN	3.4236	19.246	2.1164	-181.97	13.643	5.111	6.6801	-852.96	1100.4	35.463	796.56	1179.4	70.637	56.144	1	0	-1.3477	3.7678	-22.529	-11.056	2.424	-2.9665	21.987	10.901	1.0763	0.80133	-0.54126	-0.15455	1651.7
14.81	1482	78	NaN	3.3906	19.252	2.0816	-181.96	13.62	5.1313	6.7344	-852.94	1100.4	35.522	796.6	1179.4	75.986	55.351	1	0	-0.98686	4.1367	-22.522	-11.049	2.3908	-2.9609	21.993	10.879	1.4039	1.1758	-0.5281	-0.16995	1651.7
14.82	1483	78	NaN	3.3445	19.252	2.0609	-181.96	13.601	5.1515	6.74	-852.92	1100.4	35.584	796.64	1179.4	75.633	57.716	1	0	-0.62604	4.5056	-22.514	-11.042	2.3427	-2.959	21.993	10.86	1.7167	1.5466	-0.52141	-0.18199	1651.7
14.83	1484	78	NaN	3.2898	19.25	2.0486	-181.96	13.599	5.1427	6.7221	-852.9	1100.4	35.574	796.64	1179.4	75.309	57.668	1	0	-0.30679	4.832	-22.509	-11.036	2.2878	-2.9651	21.991	10.858	1.981	1.8669	-0.51732	-0.17799	1651.7
14.84	1485	78	NaN	3.2265	19.25	2.0339	-181.96	13.608	5.1341	6.7366	-852.87	1100.4	35.557	796.62	1179.4	74.654	55.798	1	0	-0.22035	4.9204	-22.512	-11.039	2.2255	-2.9583	21.992	10.867	2.0051	1.9621	-0.52036	-0.17212	1651.6
14.85	1486	78	NaN	3.1086	19.246	2.0261	-181.94	13.641	5.1044	6.7028	-852.83	1100.4	35.469	796.56	1179.4	73.263	54.918	1	0	-0.16545	4.9765	-22.516	-11.043	2.1094	-2.9395	21.988	10.899	1.9439	2.037	-0.52767	-0.14402	1651.5
14.86	1487	78	NaN	2.9683	19.229	2.0078	-181.94	13.645	5.0917	6.693	-852.79	1100.4	35.437	796.57	1179.4	73.313	56.679	1	0	-0.13776	5.0048	-22.52	-11.047	1.9698	-2.935	21.97	10.905	1.8321	2.0698	-0.54987	-0.1424	1651.5
14.87	1488	78	NaN	2.817	19.193	1.9849	-181.94	13.63	5.1004	6.6952	-852.77	1100.4	35.47	796.64	1179.3	73.922	57.206	1	0	-0.16103	4.981	-22.523	-11.051	1.8175	-2.9412	21.932	10.891	1.6565	2.0398	-0.59192	-0.15922	1651.5
14.88	1489	78	NaN	2.6581	19.129	1.9816	-181.93	13.646	5.1138	6.6352	-852.84	1100.4	35.502	796.63	1179.4	73.698	56.318	1	0	-0.18849	4.9529	-22.527	-11.054	1.6555	-2.9326	21.868	10.908	1.467	2.0203	-0.65906	-0.14646	1651.6
14.89	1490	78	NaN	2.5428	19.073	1.9865	-181.92	13.652	5.1565	6.5989	-852.87	1100.4	35.62	796.66	1179.4	72.705	58.193	1	0	-0.17597	4.9657	-22.532	-11.06	1.5349	-2.9299	21.812	10.913	1.3589	2.0358	-0.72066	-0.14645	1651.7
14.9	1491	78	NaN	2.4703	19.036	2.0025	-181.94	13.653	5.1623	6.5288	-852.88	1100.4	35.648	796.68	1179.4	73.07	56.356	1	0	-0.17551	4.9662	-22.538	-11.065	1.4589	-2.948	21.775	10.915	1.2834	2.0182	-0.76244	-0.15039	1651.7
14.91	1492	78	NaN	2.4264	19.016	2.0238	-181.95	13.661	5.1328	6.4384	-852.87	1100.4	35.581	796.69	1179.4	73.879	56.102	1	0	-0.21687	4.9239	-22.543	-11.07	1.4142	-2.9658	21.755	10.922	1.1974	1.9582	-0.78785	-0.1484	1651.7
14.92	1493	78	NaN	2.4005	19.004	2.0447	-181.96	13.676	5.088	6.3384	-852.84	1100.5	35.464	796.67	1179.4	72.942	55.922	1	0	-0.30031	4.8386	-22.548	-11.075	1.389	-2.9696	21.744	10.937	1.0887	1.869	-0.80439	-0.13866	1651.7
14.93	1494	78	NaN	2.4073	18.985	2.0612	-181.97	13.665	5.1318	6.2043	-852.81	1100.5	35.571	796.7	1179.4	71.084	58.866	1	0	-0.40698	4.7296	-22.553	-11.08	1.3873	-2.9882	21.724	10.926	0.98035	1.7414	-0.82956	-0.15417	1651.7
14.94	1495	78	NaN	2.4418	18.969	2.0345	-181.97	13.669	5.1405	6.1878	-852.8	1100.5	35.582	796.73	1179.4	71.509	55.054	1	0	-0.54878	4.5846	-22.558	-11.085	1.4209	-2.9865	21.708	10.93	0.8721	1.5981	-0.85008	-0.15585	1651.7
14.95	1496	78	NaN	2.4709	18.964	2.0026	-181.96	13.668	5.1362	6.2191	-852.8	1100.5	35.557	796.76	1179.4	70.16	55.721	1	0	-0.67623	4.4543	-22.562	-11.089	1.452	-2.9826	21.704	10.928	0.77578	1.4717	-0.85823	-0.16125	1651.7
14.96	1497	78	NaN	2.5399	18.965	1.9567	-181.97	13.668	5.1324	6.2852	-852.81	1100.5	35.533	796.76	1179.4	68.539	54.515	1	0	-0.78606	4.342	-22.565	-11.092	1.5242	-2.9834	21.705	10.928	0.7381	1.3586	-0.85986	-0.16382	1651.7
14.97	1498	78	NaN	2.7486	18.954	1.862	-181.98	13.692	5.1431	6.3944	-852.82	1100.5	35.553	796.72	1179.5	64.077	55.132	1	0	-0.88765	4.2381	-22.567	-11.094	1.7359	-2.9924	21.696	10.95	0.84829	1.2457	-0.8714	-0.14394	1651.7
14.98	1499	78	NaN	2.8783	18.966	1.8645	-181.96	13.69	5.138	6.3133	-852.82	1100.5	35.503	796.73	1179.4	59.784	57.857	1	0	-0.97767	4.1461	-22.569	-11.097	1.8645	-2.9704	21.707	10.949	0.88687	1.1757	-0.86253	-0.14807	1651.7
14.99	1500	78	NaN	3.0392	19.005	1.8585	-181.94	13.681	5.1333	6.2593	-852.77	1100.5	35.47	796.77	1179.4	60.741	57.053	1	0	-1.3622	3.7529	-22.58	-11.107	2.0246	-2.9568	21.746	10.94	0.66242	0.7961	-0.834	-0.16706	1651.7
15	1501	78	NaN	3.2077	19.045	1.8638	-181.94	13.677	5.1404	6.1762	-852.71	1100.5	35.5	796.8	1179.4	59.451	55.792	1	0	-1.7343	3.3725	-22.591	-11.118	2.1892	-2.9618	21.786	10.936	0.45493	0.41072	-0.8048	-0.18167	1651.7
15.01	1502	78	NaN	3.3591	19.07	1.8862	-181.95	13.685	5.1629	6.0508	-852.69	1100.5	35.599	796.81	1179.4	61.724	55.085	1	0	-1.7447	3.3619	-22.596	-11.123	2.3328	-2.9811	21.811	10.944	0.58814	0.38074	-0.78531	-0.17963	1651.7
15.02	1503	78	NaN	3.4608	19.094	1.8701	-181.93	13.691	5.1767	6.0551	-852.69	1100.5	35.628	796.81	1179.4	63.39	56.924	1	0	-1.8136	3.2915	-22.601	-11.128	2.4337	-2.9561	21.835	10.95	0.62013	0.33542	-0.76541	-0.17773	1651.7
15.03	1504	78	NaN	3.6108	19.094	1.9363	-181.93	13.681	5.1857	5.7561	-852.78	1100.5	35.673	796.85	1179.4	62.76	54.958	1	0	-1.9246	3.178	-22.605	-11.132	2.5718	-2.9662	21.832	10.943	0.64726	0.2118	-0.77275	-0.18869	1651.8
15.04	1505	78	NaN	3.7197	19.122	1.9793	-181.94	13.679	5.1597	5.565	-852.81	1100.6	35.639	796.86	1179.4	62.801	57.08	1	0	-2.0941	3.0046	-22.609	-11.136	2.6752	-2.9826	21.858	10.944	0.5811	0.022042	-0.75101	-0.19196	1651.8
15.05	1506	78	NaN	3.7679	19.165	2.0028	-181.95	13.684	5.1333	5.4746	-852.78	1100.6	35.605	796.84	1179.4	62.952	56.78	1	0	-2.2654	2.8295	-22.612	-11.139	2.7215	-2.9934	21.9	10.949	0.45612	-0.16389	-0.71241	-0.19059	1651.8
15.06	1507	78	NaN	3.7604	19.182	2.0534	-181.93	13.681	5.1739	5.314	-852.77	1100.6	35.734	796.86	1179.4	62.426	56.718	1	0	-2.4157	2.6759	-22.617	-11.144	2.704	-2.9901	21.917	10.946	0.28828	-0.31425	-0.69999	-0.19853	1651.8
15.07	1508	78	NaN	3.7271	19.209	2.069	-181.94	13.678	5.1548	5.2579	-852.74	1100.6	35.694	796.87	1179.4	63.526	55.969	1	0	-2.5411	2.5477	-22.624	-11.151	2.67	-3.0005	21.944	10.944	0.12897	-0.45286	-0.67995	-0.20703	1651.8
15.08	1509	78	NaN	3.6739	19.209	2.0681	-181.96	13.678	5.1474	5.2664	-852.8	1100.6	35.702	796.89	1179.4	63.881	56.509	1	0	-2.6206	2.4664	-22.632	-11.159	2.617	-3.016	21.942	10.944	-0.0036145	-0.54961	-0.68953	-0.21471	1651.8
15.09	1510	78	NaN	3.5937	19.193	2.0395	-181.98	13.682	5.1403	5.3493	-852.9	1100.7	35.728	796.9	1179.4	62.595	55.387	1	0	-2.7448	2.3393	-22.638	-11.166	2.5388	-3.0363	21.926	10.948	-0.206	-0.69692	-0.71236	-0.21754	1652
15.1	1511	78	NaN	3.4817	19.18	1.9671	-182	13.689	5.1269	5.5561	-853	1100.6	35.746	796.9	1179.4	62.343	54.51	1	0	-2.886	2.195	-22.645	-11.172	2.4334	-3.0521	21.915	10.955	-0.45256	-0.85705	-0.7301	-0.21735	1652.1
15.11	1512	78	NaN	3.3322	19.226	1.8041	-181.99	13.702	5.1128	6.1108	-852.93	1100.5	35.727	796.9	1179.5	62.741	56.606	1	0	-3.028	2.0498	-22.655	-11.182	2.3038	-3.0197	21.964	10.964	-0.72425	-0.96992	-0.69119	-0.21787	1652
15.12	1513	78	NaN	3.2306	19.263	1.7973	-182	13.708	5.1214	6.1404	-852.9	1100.6	35.771	796.91	1179.5	63.963	55.132	1	0	-3.1384	1.9369	-22.661	-11.188	2.2017	-3.0317	22.001	10.97	-0.93675	-1.0948	-0.65978	-0.21773	1652
15.13	1514	78	NaN	3.1095	19.313	1.8494	-182.02	13.713	5.0967	5.9998	-852.87	1100.6	35.745	796.92	1179.5	62.116	54.979	1	0	-3.2163	1.8574	-22.661	-11.188	2.0766	-3.0495	22.05	10.977	-1.1397	-1.1921	-0.61107	-0.21168	1651.9
15.14	1515	78	NaN	2.986	19.362	1.916	-182.03	13.714	5.0726	5.8241	-852.86	1100.6	35.728	796.93	1179.5	60.761	55.473	1	0	-3.2681	1.8043	-22.668	-11.196	1.9476	-3.0672	22.098	10.978	-1.3206	-1.2629	-0.57047	-0.21798	1651.9
15.15	1516	78	NaN	2.9033	19.382	1.9577	-182.04	13.698	5.1124	5.7162	-852.87	1100.6	35.865	796.94	1179.5	73.048	56.512	1	0	-3.2924	1.7795	-22.683	-11.21	1.8564	-3.0868	22.118	10.963	-1.4359	-1.3072	-0.56506	-0.24733	1652
15.16	1517	78	NaN	2.809	19.38	1.9426	-182.03	13.692	5.1129	5.7581	-852.97	1100.6	35.89	796.96	1179.5	74.048	57.922	1	0	-3.2418	1.8313	-22.69	-11.217	1.7627	-3.0808	22.115	10.957	-1.479	-1.2495	-0.57453	-0.26039	1652.1
15.17	1518	78	NaN	2.7471	19.352	1.9185	-182.03	13.697	5.0927	5.8485	-853.09	1100.6	35.851	796.96	1179.5	70.963	57.636	1	0	-3.1916	1.8825	-22.695	-11.222	1.7054	-3.0728	22.088	10.96	-1.4862	-1.1903	-0.60649	-0.26177	1652.2
15.18	1519	78	NaN	2.7075	19.329	1.9025	-182.03	13.704	5.0897	5.9133	-853.18	1100.6	35.847	796.96	1179.5	70.634	57.523	1	0	-3.1777	1.8968	-22.698	-11.225	1.6683	-3.066	22.066	10.966	-1.5094	-1.1692	-0.63172	-0.25866	1652.3
15.19	1520	78	NaN	2.6851	19.324	1.9074	-182.02	13.708	5.112	5.9031	-853.22	1100.6	35.903	796.96	1179.5	71.574	55.824	1	0	-3.1394	1.936	-22.702	-11.229	1.6436	-3.0604	22.062	10.971	-1.4958	-1.1245	-0.6402	-0.25842	1652.3
15.2	1521	78	NaN	2.6844	19.322	1.9469	-182	13.708	5.1069	5.7842	-853.22	1100.6	35.878	796.97	1179.5	71.91	57.771	1	0	-3.0902	1.9862	-22.706	-11.233	1.6397	-3.0492	22.059	10.971	-1.4506	-1.063	-0.6465	-0.26243	1652.4
15.21	1522	78	NaN	2.684	19.31	2.0019	-182.01	13.733	5.084	5.6601	-853.25	1100.6	35.829	796.97	1179.6	72.827	57.714	1	0	-3.1373	1.9381	-22.71	-11.238	1.6366	-3.0603	22.048	10.996	-1.5006	-1.1221	-0.66261	-0.24202	1652.4
15.22	1523	78	NaN	2.7212	19.27	2.0289	-182.02	13.75	5.0979	5.6066	-853.29	1100.6	35.862	796.97	1179.6	71.3	54.473	1	0	-3.1839	1.8904	-22.715	-11.242	1.6709	-3.0665	22.008	11.011	-1.513	-1.176	-0.70637	-0.23063	1652.4
15.23	1524	78	NaN	2.7859	19.206	2.0264	-182.01	13.76	5.1305	5.6366	-853.37	1100.6	35.932	796.99	1179.6	70.278	54.574	1	0	-3.1908	1.8834	-22.719	-11.246	1.7343	-3.0632	21.945	11.021	-1.4565	-1.1798	-0.77411	-0.2259	1652.5
15.24	1525	78	NaN	2.8551	19.13	2.0042	-182	13.774	5.1465	5.7436	-853.47	1100.6	35.958	796.99	1179.6	69.554	56.032	1	0	-3.1772	1.8973	-22.723	-11.25	1.8064	-3.0509	21.87	11.034	-1.3708	-1.1537	-0.85353	-0.21681	1652.6
15.25	1526	78	NaN	2.9087	19.089	1.9821	-182	13.787	5.1553	5.8387	-853.48	1100.6	35.973	796.97	1179.6	65.94	56.477	1	0	-3.1323	1.9432	-22.727	-11.254	1.8627	-3.0432	21.83	11.046	-1.2696	-1.1	-0.8965	-0.20733	1652.6
15.26	1527	78	NaN	2.9587	19.049	1.9884	-182	13.787	5.1674	5.849	-853.48	1100.6	35.998	796.97	1179.6	59.245	55.563	1	0	-3.1251	1.9505	-22.73	-11.257	1.9122	-3.0449	21.789	11.046	-1.2129	-1.0944	-0.94068	-0.21143	1652.6
15.27	1528	78	NaN	3.0062	19.013	2.0127	-182	13.791	5.1536	5.8086	-853.48	1100.6	35.944	796.97	1179.6	56.549	57.364	1	0	-3.1426	1.9327	-22.734	-11.261	1.9601	-3.042	21.753	11.05	-1.1824	-1.1093	-0.98063	-0.21054	1652.6
15.28	1529	78	NaN	3.0523	18.978	2.045	-181.99	13.803	5.1222	5.7502	-853.46	1100.6	35.832	796.93	1179.6	59.587	54.699	1	0	-3.2292	1.8441	-22.738	-11.265	2.0081	-3.0341	21.719	11.062	-1.2211	-1.19	-1.0193	-0.2026	1652.6
15.29	1530	78	NaN	3.0996	18.926	2.0684	-182	13.798	5.1513	5.7255	-853.44	1100.6	35.883	796.93	1179.6	57.774	55.349	1	0	-3.2199	1.8537	-22.742	-11.269	2.0527	-3.0446	21.666	11.057	-1.1672	-1.1909	-1.0756	-0.21186	1652.5
15.3	1531	78	NaN	3.1583	18.822	2.0871	-182	13.807	5.1504	5.7287	-853.49	1100.6	35.878	796.89	1179.6	56.113	56.395	1	0	-3.1342	1.9412	-22.747	-11.274	2.1117	-3.0512	21.562	11.066	-1.0225	-1.11	-1.1845	-0.20755	1652.5
15.31	1532	78	NaN	3.1878	18.759	2.0851	-182	13.81	5.1394	5.7594	-853.51	1100.6	35.848	796.86	1179.6	58.411	58.418	1	0	-2.9656	2.1137	-22.758	-11.285	2.1434	-3.0486	21.5	11.07	-0.8222	-0.93494	-1.2581	-0.2148	1652.5
15.32	1533	78	NaN	3.2003	18.734	2.0692	-182	13.811	5.148	5.82	-853.48	1100.6	35.875	796.83	1179.6	57.932	56.074	1	0	-2.7252	2.3594	-22.774	-11.301	2.157	-3.0459	21.474	11.071	-0.56822	-0.6865	-1.3002	-0.2305	1652.5
15.33	1534	78	NaN	3.2151	18.725	2.0526	-182.01	13.814	5.2005	5.9043	-853.43	1100.6	36.028	796.82	1179.6	60.091	56.271	1	0	-2.4849	2.6051	-22.791	-11.318	2.1693	-3.0536	21.466	11.074	-0.31553	-0.44846	-1.3251	-0.24418	1652.4
15.34	1535	78	NaN	3.2	18.77	2.0714	-182.01	13.807	5.1754	5.8804	-853.3	1100.6	35.959	796.8	1179.6	61.848	56.012	1	0	-2.2855	2.809	-22.802	-11.329	2.1557	-3.053	21.51	11.067	-0.12981	-0.24403	-1.2919	-0.26174	1652.3
15.35	1536	78	NaN	3.1748	18.836	2.0996	-182.01	13.794	5.1901	5.831	-853.17	1100.6	36.021	796.81	1179.6	59.031	54.538	1	0	-2.1783	2.9186	-22.802	-11.329	2.1266	-3.0583	21.575	11.055	-0.051699	-0.13967	-1.2263	-0.27348	1652.1
15.36	1537	78	NaN	3.1554	18.882	2.1188	-182.01	13.796	5.1918	5.792	-853.1	1100.6	36.037	796.81	1179.6	57.115	54.611	1	0	-2.1623	2.9349	-22.804	-11.331	2.1052	-3.059	21.621	11.057	-0.057059	-0.12405	-1.1829	-0.27395	1652.1
15.37	1538	78	NaN	3.1405	18.905	2.1241	-182.01	13.811	5.1712	5.7811	-853.07	1100.6	35.981	796.77	1179.6	63.5	56.132	1	0	-2.1848	2.912	-22.807	-11.334	2.0919	-3.0541	21.645	11.072	-0.092889	-0.14212	-1.1623	-0.26224	1652
15.38	1539	78	NaN	3.1052	18.952	2.1244	-182.01	13.812	5.1683	5.8055	-853	1100.6	35.995	796.76	1179.6	70.483	56.465	1	0	-2.1875	2.9092	-22.806	-11.333	2.0569	-3.054	21.692	11.073	-0.13062	-0.14481	-1.1145	-0.26082	1651.9
15.39	1540	78	NaN	3.0551	18.964	2.1374	-182.01	13.813	5.1657	5.764	-853.01	1100.6	36	796.75	1179.6	69.997	57.675	1	0	-2.1899	2.9067	-22.805	-11.333	2.0051	-3.0648	21.705	11.073	-0.18478	-0.15813	-1.1008	-0.25992	1651.9
15.4	1541	78	NaN	3.0336	18.991	2.101	-182.02	13.815	5.1484	5.875	-853.01	1100.6	35.966	796.74	1179.6	71.628	54.179	1	0	-2.1864	2.9102	-22.804	-11.331	1.9886	-3.0663	21.731	11.074	-0.19783	-0.15605	-1.0731	-0.25697	1651.9
15.41	1542	78	NaN	3.0239	19.04	2.0623	-182.02	13.822	5.1318	5.9885	-852.99	1100.6	35.936	796.73	1179.6	66.897	56.855	1	0	-2.1784	2.9185	-22.802	-11.329	1.9839	-3.0645	21.781	11.081	-0.19443	-0.14602	-1.0208	-0.24814	1651.9
15.42	1543	78	NaN	3.0033	19.116	2.0775	-182.03	13.836	5.1332	5.9247	-852.96	1100.6	35.96	796.72	1179.6	63.664	56.508	1	0	-2.1645	2.9327	-22.799	-11.326	1.9602	-3.0694	21.857	11.095	-0.20423	-0.13668	-0.94129	-0.23124	1651.8
15.43	1544	78	NaN	2.9694	19.198	2.1517	-182.04	13.844	5.1467	5.689	-852.92	1100.6	36.046	796.76	1179.6	64.1	55.483	1	0	-2.1564	2.9409	-22.795	-11.322	1.9152	-3.0944	21.939	11.103	-0.24124	-0.15349	-0.85596	-0.21919	1651.8
15.44	1545	78	NaN	2.9597	19.251	2.1691	-182.05	13.857	5.1428	5.6416	-852.87	1100.6	36.051	796.75	1179.6	63.672	54.67	1	0	-2.1769	2.92	-22.792	-11.319	1.9037	-3.1027	21.992	11.116	-0.27324	-0.18266	-0.79981	-0.20291	1651.8
15.45	1546	78	NaN	2.9686	19.32	2.1749	-182.05	13.886	5.1069	5.6306	-852.81	1100.6	35.976	796.72	1179.6	62.693	56.594	1	0	-2.2948	2.7994	-22.788	-11.315	1.9146	-3.104	22.061	11.145	-0.38019	-0.30454	-0.72726	-0.17023	1651.7
15.46	1547	78	NaN	2.9897	19.399	2.1763	-182.05	13.919	5.0696	5.6234	-852.77	1100.6	35.92	796.71	1179.6	64.038	56.239	1	0	-2.3492	2.7438	-22.785	-11.312	1.9375	-3.1046	22.14	11.178	-0.41177	-0.36086	-0.64543	-0.13387	1651.7
15.47	1548	78	NaN	3.0127	19.428	2.1476	-182.05	13.912	5.125	5.6843	-852.85	1100.7	36.13	796.79	1179.6	60.571	55.803	1	0	-2.363	2.7297	-22.782	-11.31	1.9554	-3.1112	22.168	11.173	-0.40767	-0.38153	-0.61483	-0.13619	1651.8
15.48	1549	78	NaN	3.0454	19.452	2.1047	-182.06	13.949	5.0788	5.8016	-852.91	1100.7	36.043	796.75	1179.6	60.873	56.114	1	0	-2.4094	2.6823	-22.779	-11.306	1.9952	-3.1117	22.192	11.21	-0.41414	-0.42941	-0.58655	-0.096375	1651.8
15.49	1550	78	NaN	3.084	19.5	2.0965	-182.07	13.976	5.0603	5.8041	-852.95	1100.7	36.038	796.78	1179.6	60.779	54.342	1	0	-2.4788	2.6113	-22.775	-11.302	2.034	-3.12	22.239	11.237	-0.44476	-0.50862	-0.53557	-0.064976	1651.9
15.5	1551	78	NaN	3.1279	19.558	2.1309	-182.08	14.002	5.0605	5.6889	-852.96	1100.7	36.107	796.82	1179.6	57.792	55.321	1	0	-2.568	2.5201	-22.771	-11.298	2.0716	-3.1381	22.295	11.264	-0.49644	-0.61803	-0.47576	-0.033461	1651.9
15.51	1552	78	NaN	3.1725	19.608	2.2028	-182.1	14.036	5.0588	5.4861	-852.96	1100.8	36.196	796.83	1179.6	59.942	56.468	1	0	-2.6776	2.408	-22.767	-11.294	2.1061	-3.1634	22.342	11.301	-0.57151	-0.75536	-0.4243	0.0074534	1652
15.52	1553	78	NaN	3.175	19.616	2.2458	-182.09	14.047	5.0335	5.3436	-852.98	1100.8	36.148	796.85	1179.6	56.554	57.157	1	0	-2.8227	2.2597	-22.763	-11.29	2.1053	-3.162	22.35	11.313	-0.71736	-0.90226	-0.41296	0.022824	1652
15.53	1554	78	NaN	3.228	19.603	2.2314	-182.1	14.087	5.0077	5.3832	-853.15	1100.8	36.212	796.88	1179.6	60.284	58.422	1	0	-2.9165	2.1638	-22.76	-11.287	2.1576	-3.1749	22.336	11.354	-0.75893	-1.0111	-0.42356	0.067298	1652.2
15.54	1555	78	NaN	3.2677	19.579	2.2004	-182.12	14.115	5.0135	5.4809	-853.31	1100.8	36.365	796.92	1179.5	66.613	56.867	1	0	-2.9976	2.0809	-22.756	-11.283	2.1956	-3.191	22.312	11.383	-0.80207	-1.1101	-0.44468	0.0994	1652.4
15.55	1556	78	NaN	3.2844	19.551	2.1751	-182.13	14.137	5.0137	5.5626	-853.44	1100.7	36.496	796.94	1179.5	61.895	57.614	1	0	-3.1135	1.9624	-22.752	-11.279	2.2106	-3.2012	22.283	11.405	-0.90285	-1.2387	-0.4686	0.12571	1652.5
15.56	1557	78	NaN	3.3031	19.526	2.1753	-182.12	14.196	4.9004	5.5525	-853.55	1100.7	36.372	796.93	1179.5	67.834	57.374	1	0	-3.217	1.8566	-22.748	-11.275	2.2334	-3.1939	22.258	11.463	-0.9836	-1.3373	-0.48978	0.18839	1652.6
15.57	1558	78	NaN	3.3025	19.512	2.2442	-182.13	14.232	4.8383	5.343	-853.61	1100.8	36.391	796.96	1179.5	73.327	56.69	1	0	-3.2135	1.8602	-22.745	-11.272	2.2249	-3.2063	22.243	11.5	-0.98865	-1.3461	-0.50165	0.228	1652.7
15.58	1559	78	NaN	3.3013	19.481	2.3053	-182.14	14.285	4.7484	5.1848	-853.68	1100.8	36.397	796.99	1179.5	74.8	56.58	1	0	-3.263	1.8096	-22.743	-11.27	2.2181	-3.2228	22.212	11.554	-1.0449	-1.4132	-0.53059	0.28383	1652.8
15.59	1560	78	NaN	3.3002	19.417	2.3498	-182.15	14.35	4.493	5.0937	-853.77	1100.7	35.993	797	1179.5	76.271	56.44	1	0	-3.3674	1.7028	-22.741	-11.268	2.2279	-3.2227	22.148	11.619	-1.1395	-1.5199	-0.59312	0.35115	1652.9
15.6	1561	78	NaN	3.3013	19.318	2.3745	-182.16	14.416	4.0431	5.0715	-853.9	1100.7	35.069	796.97	1179.4	77.189	56.507	1	0	-3.4436	1.6249	-22.737	-11.264	2.2603	-3.1966	22.047	11.687	-1.1834	-1.5717	-0.68989	0.42295	1653
15.61	1562	78	NaN	3.3241	19.24	2.3785	-182.15	14.46	3.9773	5.1378	-853.97	1100.7	35.142	796.98	1179.4	77.815	57.997	1	0	-3.5276	1.539	-22.733	-11.26	2.2829	-3.1923	21.97	11.731	-1.2447	-1.6532	-0.76311	0.47047	1653.1
15.62	1563	78	NaN	3.3293	19.148	2.4086	-182.14	14.511	3.9136	5.1136	-854.05	1100.7	35.246	796.96	1179.4	77.671	58.045	1	0	-3.6419	1.4222	-22.73	-11.257	2.2838	-3.1826	21.878	11.781	-1.3581	-1.7604	-0.85152	0.52361	1653.2
15.63	1564	78	NaN	3.3299	19.03	2.4852	-182.11	14.575	3.814	4.9814	-854.11	1100.6	35.34	796.91	1179.4	76.765	56.398	1	0	-3.7369	1.325	-22.727	-11.254	2.2765	-3.1619	21.761	11.845	-1.4604	-1.8369	-0.96632	0.59012	1653.2
15.64	1565	78	NaN	3.3314	18.906	2.5884	-182.07	14.65	3.7141	4.7931	-854.15	1100.6	35.467	796.83	1179.4	76.663	56.951	1	0	-3.822	1.238	-22.725	-11.252	2.267	-3.1319	21.637	11.919	-1.555	-1.8939	-1.0877	0.6668	1653.1
15.65	1566	78	NaN	3.3378	18.821	2.6671	-182.02	14.724	3.7053	4.6629	-854.13	1100.6	35.734	796.69	1179.4	76.654	56.519	1	0	-3.9364	1.1211	-22.722	-11.249	2.2596	-3.0993	21.552	11.993	-1.6768	-1.9782	-1.1694	0.7435	1653
15.66	1567	78	NaN	3.3421	18.682	2.7475	-181.98	14.712	3.6206	4.5127	-854.12	1100.6	35.872	796.83	1179.4	76.446	56.904	1	0	-4.0672	0.9874	-22.718	-11.245	2.2539	-3.0684	21.416	11.979	-1.8132	-2.081	-1.3023	0.73334	1653.1
15.67	1568	78	NaN	3.3514	18.578	2.7872	-181.93	14.703	3.5621	4.4528	-854.08	1100.5	36.011	796.91	1179.4	74.287	57.263	1	0	-4.1399	0.91305	-22.716	-11.243	2.2563	-3.0271	21.313	11.969	-1.8836	-2.1141	-1.4029	0.72558	1653.2
15.68	1569	78	NaN	3.3634	18.491	2.8015	-181.88	14.71	3.4943	4.4442	-853.99	1100.5	36.154	796.95	1179.4	72.759	55.717	1	0	-4.2281	0.82281	-22.713	-11.241	2.2631	-2.9791	21.227	11.974	-1.9651	-2.1563	-1.486	0.73305	1653.1
15.69	1570	78	NaN	3.3763	18.412	2.8078	-181.82	14.734	3.3949	4.4419	-853.82	1100.4	36.283	796.98	1179.4	66.588	55.584	1	0	-4.3392	0.70923	-22.71	-11.237	2.2713	-2.9292	21.151	11.995	-2.0679	-2.22	-1.559	0.75804	1653
15.7	1571	78	NaN	3.3902	18.393	2.8296	-181.78	14.755	3.303	4.3781	-853.63	1100.4	36.316	797	1179.4	59.64	54.437	1	0	-4.2899	0.75962	-22.708	-11.235	2.2817	-2.8866	21.134	12.014	-2.0082	-2.127	-1.5737	0.7792	1652.8
15.71	1572	78	NaN	3.3801	18.39	2.877	-181.72	14.79	3.357	4.1849	-853.38	1100.4	36.796	797.01	1179.5	57.772	56.91	0	0	-4.2383	0.81243	-22.705	-11.233	2.2481	-2.8513	21.135	12.046	-1.9902	-2.0388	-1.5704	0.81322	1652.6
15.72	1573	78	NaN	3.3571	18.378	2.9388	-181.66	14.895	3.1376	3.8878	-853.1	1100.3	36.599	796.79	1179.5	57.952	57.174	0	0	-4.3543	0.69381	-22.703	-11.23	2.2213	-2.796	21.125	12.148	-2.133	-2.1022	-1.5784	0.91782	1652.1
15.73	1574	78	NaN	3.3375	18.352	2.9669	-181.6	15.026	2.7608	3.6402	-852.8	1100.3	36.003	796.49	1179.5	57.026	56.755	0	0	-4.4689	0.57668	-22.701	-11.228	2.2134	-2.7216	21.101	12.276	-2.2555	-2.1449	-1.6001	1.0481	1651.5
15.74	1575	78	NaN	3.3443	18.319	2.884	-181.52	15.077	2.6091	3.694	-852.53	1100.3	35.976	796.45	1179.5	57.726	56.71	0	0	-4.576	0.46712	-22.697	-11.224	2.2228	-2.6413	21.07	12.326	-2.3533	-2.1742	-1.6267	1.1015	1651.2
15.75	1576	78	NaN	3.3529	18.286	2.7953	-181.48	15.048	2.4929	3.8185	-852.39	1100.2	35.882	796.6	1179.6	59.103	55.125	0	0	-4.5959	0.4468	-22.693	-11.221	2.239	-2.5915	21.04	12.293	-2.3569	-2.1447	-1.653	1.0727	1651.2
15.76	1577	78	NaN	3.3641	18.281	2.716	-181.45	15.047	2.4115	3.9144	-852.19	1100.2	35.874	796.66	1179.6	56.92	55.244	0	0	-4.5446	0.49927	-22.69	-11.217	2.2537	-2.5575	21.036	12.293	-2.2909	-2.0582	-1.6542	1.0756	1651.1
15.77	1578	78	NaN	3.3699	18.299	2.6646	-181.41	15.058	2.3715	3.9246	-851.96	1100.2	35.973	796.67	1179.6	57.568	54.97	0	0	-4.607	0.43546	-22.689	-11.216	2.2563	-2.5268	21.052	12.305	-2.3508	-2.0914	-1.6365	1.0888	1650.8
15.78	1579	78	NaN	3.3657	18.339	2.6475	-181.37	15.069	2.3566	3.8189	-851.69	1100.3	36.137	796.66	1179.5	56.971	56.39	0	0	-4.6459	0.39568	-22.687	-11.214	2.2424	-2.4962	21.091	12.317	-2.4035	-2.1005	-1.5958	1.1026	1650.6
15.79	1580	78	NaN	3.3541	18.431	2.6417	-181.36	15.092	2.2692	3.6175	-851.28	1100.3	36.114	796.62	1179.6	57.584	55.135	0	0	-4.5684	0.47493	-22.683	-11.21	2.2243	-2.4911	21.182	12.341	-2.3441	-2.0162	-1.5006	1.1307	1650.1
15.8	1581	78	NaN	3.3445	18.493	2.6205	-181.35	15.092	2.2442	3.5396	-851.03	1100.3	36.202	796.63	1179.5	59.763	56.056	0	0	-4.5363	0.50779	-22.68	-11.207	2.2088	-2.4876	21.245	12.341	-2.3274	-1.9798	-1.4355	1.1335	1649.9
15.81	1582	78	NaN	3.3388	18.559	2.5694	-181.33	15.09	2.2271	3.5145	-850.79	1100.3	36.323	796.63	1179.5	59.788	58.385	0	0	-4.5226	0.52181	-22.678	-11.205	2.198	-2.4728	21.311	12.338	-2.3246	-1.951	-1.367	1.1324	1649.7
15.82	1583	78	NaN	3.3379	18.628	2.4913	-181.32	15.086	2.2156	3.5629	-850.57	1100.3	36.442	796.65	1179.5	58.404	54.954	0	0	-4.4805	0.56475	-22.677	-11.205	2.1944	-2.4657	21.382	12.332	-2.2861	-1.9009	-1.2951	1.1276	1649.4
15.83	1584	78	NaN	3.3419	18.692	2.3968	-181.36	15.074	2.2223	3.7306	-850.41	1100.2	36.532	796.67	1179.5	57.119	56.534	0	0	-4.4278	0.61865	-22.677	-11.204	2.201	-2.498	21.447	12.318	-2.2268	-1.8794	-1.2294	1.1145	1649.3
15.84	1585	78	NaN	3.3322	18.812	2.3581	-181.36	15.085	2.2075	3.6989	-850.16	1100.2	36.573	796.62	1179.5	58.784	56.773	0	0	-4.414	0.6328	-22.675	-11.202	2.1885	-2.5018	21.569	12.328	-2.2254	-1.869	-1.1062	1.1257	1649
15.85	1586	78	NaN	3.3196	18.923	2.3317	-181.36	15.088	2.1646	3.685	-849.96	1100.2	36.51	796.61	1179.5	57.916	57.444	0	0	-4.3545	0.69364	-22.674	-11.201	2.1775	-2.5043	21.682	12.329	-2.177	-1.8107	-0.9922	1.1277	1648.8
15.86	1587	78	NaN	3.2942	19.057	2.3212	-181.38	15.083	2.1359	3.6319	-849.78	1100.1	36.477	796.61	1179.5	57.482	56.142	0	0	-4.2402	0.81043	-22.674	-11.201	2.1513	-2.5185	21.816	12.324	-2.0889	-1.7081	-0.8582	1.123	1648.6
15.87	1588	78	NaN	3.2562	19.208	2.3304	-181.4	15.076	2.1418	3.5072	-849.59	1100.1	36.532	796.62	1179.5	58.316	53.682	0	0	-4.2745	0.77546	-22.675	-11.202	2.1069	-2.5488	21.967	12.316	-2.1676	-1.7734	-0.70713	1.1145	1648.5
15.88	1589	78	NaN	3.2294	19.293	2.3694	-181.42	15.073	2.1634	3.311	-849.52	1100.1	36.597	796.63	1179.5	56.183	56.705	0	0	-4.298	0.75135	-22.676	-11.203	2.071	-2.5832	22.053	12.314	-2.227	-1.8318	-0.62304	1.1107	1648.4
15.89	1590	78	NaN	3.1839	19.433	2.3774	-181.47	15.075	2.1955	3.1755	-849.45	1100.1	36.669	796.64	1179.5	58.813	55.941	0	0	-4.187	0.86488	-22.678	-11.206	2.0183	-2.6315	22.193	12.315	-2.1687	-1.7667	-0.48584	1.1091	1648.3
15.9	1591	78	NaN	3.154	19.529	2.3752	-181.49	15.078	2.1951	3.1073	-849.42	1100.1	36.639	796.63	1179.5	57.691	55.449	0	0	-4.07	0.9845	-22.681	-11.208	1.987	-2.6561	22.29	12.318	-2.083	-1.6716	-0.39129	1.1095	1648.3
15.91	1592	78	NaN	3.1337	19.583	2.381	-181.5	15.081	2.1803	3.0416	-849.4	1100.1	36.57	796.64	1179.5	58.152	56.479	0	0	-3.9307	1.1269	-22.685	-11.212	1.9668	-2.6686	22.344	12.32	-1.9639	-1.5417	-0.34064	1.1083	1648.3
15.92	1593	78	NaN	3.1071	19.618	2.4144	-181.52	15.079	2.1855	2.8896	-849.39	1100.1	36.569	796.65	1179.5	59.802	55.466	0	0	-3.8067	1.2537	-22.69	-11.217	1.935	-2.6938	22.379	12.318	-1.8717	-1.4401	-0.31109	1.1013	1648.3
15.93	1594	78	NaN	3.0843	19.642	2.4669	-181.53	15.089	2.1895	2.6875	-849.4	1100.1	36.545	796.63	1179.5	58.331	56.103	0	0	-3.6926	1.3704	-22.696	-11.223	1.9059	-2.7047	22.402	12.329	-1.7866	-1.3344	-0.29389	1.1053	1648.3
15.94	1595	78	NaN	3.0733	19.65	2.474	-181.55	15.075	2.2136	2.6375	-849.45	1100.1	36.587	796.68	1179.5	57.974	55.613	0	0	-3.6611	1.4025	-22.703	-11.23	1.8918	-2.7294	22.41	12.315	-1.7694	-1.3269	-0.29313	1.0846	1648.4
15.95	1596	78	NaN	3.082	19.619	2.4077	-181.57	15.063	2.2408	2.8217	-849.55	1100.1	36.624	796.73	1179.6	56.599	56.283	0	0	-3.5463	1.52	-22.712	-11.239	1.9058	-2.7455	22.38	12.302	-1.6405	-1.2255	-0.33145	1.0628	1648.5
15.96	1597	78	NaN	3.104	19.554	2.3032	-181.58	15.062	2.2567	3.1272	-849.71	1100.1	36.618	796.75	1179.6	56.415	56.221	0	0	-3.2875	1.7845	-22.723	-11.25	1.9387	-2.7473	22.317	12.299	-1.3488	-0.96283	-0.40584	1.0486	1648.7
15.97	1598	78	NaN	3.1011	19.512	2.3393	-181.59	15.058	2.2418	2.9963	-849.81	1100.1	36.564	796.78	1179.6	56.232	58.638	0	0	-3.0288	2.049	-22.735	-11.262	1.9332	-2.7558	22.275	12.295	-1.0956	-0.70676	-0.45928	1.033	1648.8
15.98	1599	78	NaN	3.1302	19.394	2.2884	-181.6	15.064	2.2336	3.2168	-850	1100.1	36.546	796.81	1179.6	57.66	57.252	0	0	-2.77	2.3136	-22.746	-11.273	1.9708	-2.7586	22.158	12.3	-0.79926	-0.44506	-0.58861	1.027	1649.1
15.99	1600	78	NaN	3.1482	19.303	2.289	-181.6	15.074	2.2347	3.2565	-850.12	1100.1	36.567	796.83	1179.6	55.96	55.113	0	0	-2.6779	2.4078	-22.754	-11.281	1.9896	-2.7628	22.066	12.311	-0.68836	-0.35507	-0.68784	1.0293	1649.2
16	1601	78	NaN	3.1605	19.227	2.3109	-181.61	15.088	2.2399	3.2204	-850.2	1100.1	36.608	796.84	1179.6	57.38	55.079	0	0	-2.6935	2.3919	-22.761	-11.288	1.9992	-2.7711	21.99	12.325	-0.69427	-0.37927	-0.77117	1.0373	1649.3
16.01	1602	78	NaN	3.1802	19.135	2.2959	-181.63	15.109	2.2433	3.3187	-850.32	1100.1	36.646	796.86	1179.7	58.808	56.268	0	0	-3.0324	2.0454	-22.769	-11.296	2.0211	-2.7847	21.899	12.345	-1.0113	-0.73936	-0.87031	1.0481	1649.4
16.02	1603	78	NaN	3.1915	19.093	2.3054	-181.63	15.115	2.2622	3.3138	-850.41	1100.1	36.733	796.86	1179.6	58.031	57.935	0	0	-3.1002	1.976	-22.778	-11.305	2.0293	-2.7878	21.856	12.352	-1.071	-0.81186	-0.92138	1.0468	1649.5
16.03	1604	78	NaN	3.2088	19.065	2.3071	-181.63	15.181	2.3382	3.3549	-850.48	1100.1	36.958	796.71	1179.6	57.839	57.361	0	0	-2.9181	2.1622	-22.786	-11.313	2.0401	-2.8026	21.827	12.418	-0.87798	-0.64037	-0.95872	1.105	1649.5
16.04	1605	78	NaN	3.2261	19.074	2.3061	-181.65	15.203	2.3341	3.4123	-850.52	1100.1	36.936	796.69	1179.6	57.421	55.909	0	0	-2.7359	2.3485	-22.794	-11.322	2.0602	-2.8143	21.837	12.44	-0.67568	-0.46589	-0.95791	1.1186	1649.5
16.05	1606	78	NaN	3.2413	19.126	2.307	-181.67	15.165	2.2547	3.4683	-850.53	1100.1	36.689	796.86	1179.7	58.578	56.7	0	0	-2.5538	2.5347	-22.803	-11.33	2.086	-2.8246	21.89	12.401	-0.46774	-0.28989	-0.91299	1.071	1649.6
16.06	1607	78	NaN	3.2559	19.21	2.3163	-181.7	15.16	2.3107	3.5109	-850.55	1100.2	36.841	796.88	1179.7	57.405	54.334	0	0	-2.3716	2.7209	-22.811	-11.338	2.0968	-2.8589	21.972	12.397	-0.27478	-0.13796	-0.83883	1.0588	1649.7
16.07	1608	78	NaN	3.2643	19.286	2.3158	-181.71	15.182	2.3066	3.5383	-850.57	1100.2	36.838	796.84	1179.7	60.619	54.492	0	0	-2.1894	2.9072	-22.82	-11.347	2.1063	-2.8715	22.048	12.421	-0.083108	0.03568	-0.77205	1.0739	1649.7
16.08	1609	78	NaN	3.2763	19.365	2.3101	-181.71	15.199	2.3008	3.5778	-850.59	1100.2	36.833	796.82	1179.7	58.225	58.053	0	0	-2.0073	3.0934	-22.828	-11.355	2.1199	-2.8701	22.126	12.437	0.11258	0.22331	-0.70173	1.0821	1649.7
16.09	1610	78	NaN	3.2897	19.473	2.2887	-181.7	15.232	2.3148	3.6727	-850.63	1100.2	36.894	796.73	1179.7	58.264	57.484	0	0	-1.6211	3.4883	-22.826	-11.353	2.1344	-2.8602	22.234	12.47	0.51329	0.62807	-0.59154	1.1178	1649.6
16.1	1611	78	NaN	3.2994	19.641	2.252	-181.7	15.297	2.3558	3.8249	-850.69	1100.3	37.044	796.54	1179.7	57.857	56.411	0	0	-1.147	3.973	-22.818	-11.345	2.1441	-2.8523	22.402	12.536	0.99713	1.1207	-0.41611	1.1913	1649.5
16.11	1612	78	NaN	3.2867	19.96	2.3703	-181.76	15.213	2.3087	3.4709	-850.66	1100.3	36.934	796.73	1179.8	56.712	55.892	0	0	-1.0504	4.0718	-22.821	-11.348	2.123	-2.9194	22.72	12.452	1.0726	1.1523	-0.10064	1.1046	1649.6
16.12	1613	78	NaN	3.2785	20.095	2.4275	-181.76	15.189	2.2922	3.2965	-850.65	1100.3	36.904	796.77	1179.8	57.235	55.749	0	0	-0.99092	4.1325	-22.823	-11.35	2.1098	-2.9306	22.855	12.429	1.1189	1.202	0.032414	1.0785	1649.7
16.13	1614	78	NaN	3.2675	20.23	2.4635	-181.76	15.179	2.2866	3.1858	-850.64	1100.3	36.918	796.78	1179.8	57.179	58.004	0	0	-0.98053	4.1432	-22.824	-11.351	2.0945	-2.9373	22.989	12.419	1.114	1.2059	0.16478	1.068	1649.7
16.14	1615	78	NaN	3.254	20.432	2.4848	-181.78	15.168	2.2784	3.1123	-850.64	1100.4	36.945	796.78	1179.8	57.143	55.222	0	0	-0.94928	4.1751	-22.822	-11.349	2.0775	-2.9546	23.191	12.409	1.1282	1.2205	0.36967	1.0607	1649.7
16.15	1616	78	NaN	3.2471	20.697	2.4655	-181.79	15.164	2.2526	3.1311	-850.71	1100.4	36.941	796.73	1179.8	56.825	56.588	0	0	-0.91342	4.2118	-22.818	-11.345	2.0714	-2.9677	23.456	12.405	1.158	1.2441	0.63808	1.0602	1649.7
16.16	1617	78	NaN	3.3238	20.946	2.4656	-181.82	15.153	2.278	3.0535	-850.88	1100.5	37.102	796.72	1179.8	58.358	56.125	0	0	-0.90331	4.2221	-22.813	-11.34	2.1399	-2.9996	23.702	12.397	1.2366	1.2225	0.88932	1.0568	1649.9
16.17	1618	78	NaN	3.3594	21.172	2.4281	-181.83	15.15	2.2679	3.1368	-850.96	1100.5	37.141	796.7	1179.8	57.389	55.328	0	0	-0.91351	4.2117	-22.807	-11.334	2.1771	-3.0155	23.928	12.394	1.2636	1.1962	1.1213	1.06	1649.9
16.18	1619	78	NaN	3.3317	21.453	2.3463	-181.86	15.15	2.2565	3.3686	-850.94	1100.5	37.179	796.69	1179.8	56.785	55.597	0	0	-0.98275	4.1409	-22.799	-11.326	2.1561	-3.0337	24.211	12.393	1.1734	1.1072	1.4116	1.0664	1649.9
16.19	1620	78	NaN	3.2431	21.839	2.2422	-181.9	15.151	2.2756	3.6401	-850.84	1100.4	37.322	796.68	1179.8	57.308	55.586	0	0	-0.9072	4.2181	-22.787	-11.314	2.0719	-3.0703	24.599	12.392	1.1647	1.1478	1.812	1.0782	1649.8
16.2	1621	78	NaN	3.2083	22.073	2.3445	-181.9	15.181	2.2267	3.2243	-850.9	1100.4	37.228	796.61	1179.9	57.807	55.539	0	0	-0.72478	4.4046	-22.77	-11.297	2.0259	-3.0788	24.832	12.422	1.3011	1.3258	2.0615	1.1243	1649.8
16.21	1622	78	NaN	3.2034	22.309	2.3562	-181.91	15.191	2.2288	3.1278	-850.96	1100.5	37.264	796.58	1179.9	56.685	55.589	0	0	-1.1216	3.999	-22.762	-11.289	2.0164	-3.0955	25.068	12.432	0.89489	0.90351	2.3058	1.143	1649.8
16.22	1623	78	NaN	3.1767	22.651	2.3488	-181.93	15.198	2.2469	3.0664	-851.08	1100.5	37.368	796.56	1179.9	59.729	55.76	0	0	-1.4123	3.7017	-22.754	-11.281	1.984	-3.1202	25.41	12.44	0.57175	0.58154	2.6565	1.1587	1649.9
16.23	1624	78	NaN	3.1443	23.041	2.3295	-181.95	15.207	2.2567	3.035	-851.26	1100.5	37.466	796.54	1179.9	57.846	55.611	0	0	-1.4399	3.6735	-22.745	-11.272	1.9473	-3.1452	25.801	12.447	0.50734	0.52824	3.0564	1.1752	1650.1
16.24	1625	78	NaN	3.1872	23.256	2.2568	-181.96	15.211	2.2289	3.2532	-851.4	1100.4	37.43	796.54	1179.9	57.67	55.962	0	0	-1.5765	3.5339	-22.732	-11.259	1.9991	-3.152	26.018	12.448	0.42263	0.38192	3.2861	1.189	1650.2
16.25	1626	78	NaN	3.1958	23.61	2.2087	-182	15.227	2.2254	3.4407	-851.51	1100.4	37.485	796.5	1180	57.34	54.705	0	0	-1.945	3.1571	-22.712	-11.239	2.0123	-3.1812	26.372	12.465	0.067359	-0.024109	3.6602	1.2255	1650.3
16.26	1627	78	NaN	3.1973	23.874	2.2013	-182	15.282	2.2749	3.4867	-851.61	1100.4	37.702	796.35	1179.9	58.468	55.074	0	0	-2.3135	2.7803	-22.692	-11.219	2.0079	-3.1869	26.635	12.521	-0.30564	-0.40658	3.9432	1.3015	1650.2
16.27	1628	78	NaN	3.1834	24.107	2.2598	-182.02	15.311	2.2843	3.3114	-851.8	1100.5	37.794	796.29	1180	58.227	57.091	0	0	-2.6305	2.4563	-22.673	-11.2	1.9848	-3.2139	26.868	12.55	-0.64566	-0.75766	4.1946	1.3499	1650.4
16.28	1629	78	NaN	3.1553	24.354	2.3817	-182.08	15.277	2.2023	2.9279	-852.12	1100.5	37.604	796.43	1180	58.088	56.456	0	0	-2.4425	2.6484	-22.665	-11.192	1.9503	-3.2885	27.115	12.517	-0.49226	-0.6401	4.4501	1.3251	1650.8
16.29	1630	78	NaN	3.1864	24.444	2.397	-182.08	15.356	2.2758	2.8903	-852.47	1100.5	37.898	796.22	1180	57.259	58.091	0	0	-2.5111	2.5783	-22.65	-11.177	1.9699	-3.2916	27.204	12.597	-0.5412	-0.71327	4.5544	1.4199	1651
16.3	1631	78	NaN	3.2048	24.515	2.3939	-182.09	15.391	2.2737	2.9083	-852.8	1100.5	37.933	796.15	1180	60.163	56.88	0	0	-2.8482	2.2337	-22.628	-11.155	1.988	-3.304	27.274	12.632	-0.86023	-1.0704	4.6459	1.4768	1651.2
16.31	1632	78	NaN	3.2316	24.552	2.3505	-182.11	15.414	2.2583	3.066	-853.21	1100.6	37.934	796.13	1180	58.358	53.585	0	0	-2.8839	2.1972	-22.61	-11.137	2.0205	-3.3197	27.31	12.656	-0.86342	-1.1226	4.7003	1.5194	1651.6
16.32	1633	78	NaN	3.253	24.529	2.3054	-182.13	15.442	2.2456	3.2315	-853.73	1100.6	37.951	796.12	1180.1	59.251	54.745	0	0	-2.8728	2.2085	-22.592	-11.119	2.0474	-3.3353	27.285	12.686	-0.82537	-1.1268	4.6926	1.567	1652.1
16.33	1634	78	NaN	3.228	24.398	2.3515	-182.14	15.486	2.2303	3.0798	-854.28	1100.7	37.954	796.04	1180.1	58.893	57.354	0	0	-2.9594	2.12	-22.573	-11.1	2.0174	-3.3478	27.15	12.735	-0.94193	-1.2278	4.5763	1.634	1652.6
16.34	1635	78	NaN	3.2106	24.202	2.2837	-182.15	15.485	2.2509	3.3022	-854.74	1100.8	38.051	796.06	1180.1	58.626	56.348	0	0	-3.1105	1.9655	-22.553	-11.081	2.0048	-3.3527	26.951	12.736	-1.1058	-1.3872	4.3978	1.6558	1653.1
16.35	1636	78	NaN	3.0989	23.816	2.3599	-182.15	15.492	2.2388	2.9632	-855.5	1101	38.066	796.06	1180.1	59.178	57.532	0	0	-3.4231	1.6459	-22.53	-11.057	1.8814	-3.3685	26.558	12.749	-1.5417	-1.7226	4.0285	1.6921	1653.8
16.36	1637	78	NaN	3.0308	23.377	2.3558	-182.15	15.499	2.2189	2.8989	-856.26	1101.1	38.054	796.04	1180.1	58.475	55.791	0	0	-3.539	1.5274	-22.511	-11.038	1.8119	-3.3671	26.115	12.761	-1.727	-1.8397	3.6038	1.723	1654.6
16.37	1638	78	NaN	3.0805	22.97	2.1436	-182.14	15.499	2.2091	3.5961	-856.83	1101.1	38.064	796.04	1180.1	58.466	57.453	0	0	-3.5363	1.5302	-22.495	-11.022	1.8859	-3.3343	25.708	12.761	-1.6504	-1.8041	3.2134	1.739	1655.1
16.38	1639	78	NaN	3.016	22.4	2.0701	-182.13	15.486	2.1831	3.8293	-857.39	1101.1	38.08	796.05	1180.1	59.48	57.346	0	0	-3.6264	1.4381	-22.477	-11.004	1.8293	-3.3197	25.134	12.752	-1.797	-1.8816	2.657	1.7482	1655.7
16.39	1640	78	NaN	2.9305	21.754	2.2864	-182.14	15.48	2.1659	3.2332	-858.05	1101.3	38.137	796.08	1180.1	58.703	53.242	0	0	-3.7048	1.3578	-22.464	-10.991	1.7217	-3.345	24.481	12.753	-1.9831	-1.9872	2.017	1.7617	1656.4
16.4	1641	78	NaN	2.8879	21.156	2.3287	-182.15	15.492	2.1247	3.2262	-858.45	1101.3	38.127	796.08	1180.1	57.528	56.065	0	0	-3.7656	1.2957	-22.459	-10.986	1.6795	-3.3562	23.88	12.767	-2.0862	-2.0605	1.4214	1.7811	1656.8
16.41	1642	78	NaN	2.8845	20.657	2.2213	-182.16	15.514	2.0713	3.6944	-858.61	1101.3	38.062	796.06	1180.1	58.02	56.391	0	0	-3.827	1.2329	-22.454	-10.981	1.6947	-3.349	23.383	12.788	-2.1324	-2.1161	0.92866	1.8066	1656.9
16.42	1643	78	NaN	2.8827	20.29	2.2288	-182.16	15.527	2.0426	3.7563	-858.77	1101.3	38.011	796.04	1180.1	59.383	57.757	0	0	-3.8895	1.169	-22.45	-10.977	1.6968	-3.3413	23.017	12.801	-2.1927	-2.1723	0.56631	1.8232	1657
16.43	1644	78	NaN	2.8729	19.986	2.2566	-182.18	15.542	2.024	3.6862	-858.79	1101.3	38.021	796.05	1180.1	58.716	55.196	0	0	-3.8907	1.1678	-22.448	-10.975	1.6843	-3.3649	22.713	12.816	-2.2064	-2.1971	0.26441	1.8404	1657.1
16.44	1645	78	NaN	2.8675	19.776	2.2289	-182.19	15.565	2.0093	3.7773	-858.7	1101.2	38.023	796.03	1180.1	56.194	55.847	0	0	-3.8713	1.1877	-22.447	-10.974	1.6819	-3.3777	22.504	12.838	-2.1894	-2.1901	0.056734	1.8638	1657
16.45	1646	78	NaN	2.8491	19.678	2.1942	-182.21	15.599	1.9921	3.8641	-858.37	1101.2	38.012	796	1180.1	57.855	57.565	0	0	-3.8402	1.2194	-22.448	-10.975	1.6666	-3.3918	22.408	12.869	-2.1736	-2.1724	-0.039543	1.8938	1656.6
16.46	1647	78	NaN	2.8082	19.701	2.1883	-182.23	15.637	1.9706	3.8326	-857.78	1101.1	37.988	795.98	1180.1	58.475	54.728	0	0	-3.7385	1.3234	-22.448	-10.975	1.625	-3.4131	22.435	12.903	-2.1135	-2.0897	-0.012609	1.9275	1656
16.47	1648	78	NaN	2.7562	19.861	2.2137	-182.24	15.647	1.9572	3.7111	-857.33	1101	37.951	795.98	1180.1	59.103	55.655	0	0	-3.5761	1.4894	-22.448	-10.975	1.5698	-3.424	22.597	12.91	-2.0063	-1.9345	0.14914	1.9354	1655.5
16.48	1649	78	NaN	2.7558	20.034	2.3435	-182.25	15.662	1.9397	3.2179	-856.98	1101.1	37.917	795.96	1180.1	57.02	57.478	0	0	-3.4666	1.6014	-22.449	-10.976	1.5532	-3.4554	22.77	12.926	-1.9134	-1.854	0.32059	1.9501	1655.2
16.49	1650	78	NaN	2.6833	20.284	2.3336	-182.27	15.671	1.9397	3.1895	-856.47	1101	37.935	795.96	1180.1	58.313	55.248	0	0	-3.3616	1.7088	-22.451	-10.978	1.4787	-3.4711	23.022	12.933	-1.8829	-1.7623	0.57182	1.9551	1654.7
16.5	1651	78	NaN	2.5669	20.61	2.2404	-182.28	15.675	1.9476	3.4207	-855.86	1100.9	37.974	795.95	1180.1	60.229	59.439	0	0	-3.2484	1.8245	-22.452	-10.98	1.3685	-3.4754	23.353	12.931	-1.8799	-1.651	0.90094	1.9517	1654.1
16.51	1652	78	NaN	2.4966	20.984	2.2416	-182.28	15.679	1.9404	3.2834	-855.3	1100.9	37.972	795.91	1180.1	57.549	59.974	0	0	-3.1502	1.9249	-22.455	-10.982	1.2931	-3.4884	23.732	12.932	-1.8572	-1.5636	1.277	1.9499	1653.5
16.52	1653	78	NaN	2.4525	21.229	2.1893	-182.3	15.692	1.9416	3.3512	-855	1100.9	37.986	795.88	1180.2	55.563	62.052	0	0	-3.0915	1.9849	-22.457	-10.984	1.2506	-3.4972	23.978	12.942	-1.8409	-1.5124	1.5209	1.9579	1653.1
16.53	1654	78	NaN	2.3932	21.576	2.1333	-182.3	15.709	1.938	3.4286	-854.54	1100.9	38.009	795.85	1180.2	58.069	66.575	0	1	-3.0164	2.0617	-22.46	-10.988	1.1929	-3.5027	24.327	12.959	-1.8235	-1.441	1.8663	1.9715	1652.7
16.54	1655	78	NaN	2.3358	21.959	2.0863	-182.31	15.74	1.9386	3.5214	-854.02	1100.9	38.061	795.79	1180.2	58.134	70.197	0	1	-2.9361	2.1438	-22.464	-10.991	1.1365	-3.5063	24.71	12.989	-1.7997	-1.3625	2.2461	1.9978	1652.1
16.55	1656	78	NaN	2.2885	22.316	2.0692	-182.31	15.787	1.9461	3.5685	-853.53	1100.9	38.146	795.71	1180.2	58.584	72.204	0	1	-2.9014	2.1792	-22.468	-10.995	1.0874	-3.5101	25.068	13.035	-1.814	-1.3308	2.6001	2.0397	1651.5
16.56	1657	78	NaN	2.2407	22.571	2.1446	-182.3	15.843	1.949	3.2732	-853.22	1100.8	38.224	795.63	1180.1	58.907	73.655	0	1	-2.8479	2.2339	-22.471	-10.998	1.0264	-3.5181	25.324	13.091	-1.8216	-1.2842	2.8526	2.0926	1651.1
16.57	1658	78	NaN	2.2431	22.729	2.1166	-182.3	15.893	1.9028	3.3253	-852.99	1100.8	38.141	795.53	1180.1	60.443	74.901	0	1	-2.7714	2.3122	-22.473	-11	1.0332	-3.5129	25.483	13.139	-1.7382	-1.2007	3.0099	2.1381	1650.8
16.58	1659	78	NaN	2.2601	22.864	2.0647	-182.31	15.913	1.9125	3.4953	-852.77	1100.8	38.215	795.49	1180.1	60.616	75	0	1	-2.724	2.3607	-22.476	-11.003	1.0534	-3.5185	25.619	13.157	-1.6706	-1.1579	3.1431	2.1542	1650.5
16.59	1660	78	NaN	2.2668	22.983	2.0603	-182.32	15.924	1.9352	3.5221	-852.55	1100.7	38.326	795.48	1180.1	61.026	71.34	0	1	-2.7589	2.325	-22.479	-11.006	1.057	-3.5332	25.739	13.168	-1.7019	-1.2082	3.26	2.1616	1650.3
16.6	1661	78	NaN	2.2396	23.082	2.1764	-182.33	15.96	1.8846	3.1204	-852.37	1100.7	38.23	795.41	1180.1	58.872	67.451	0	1	-2.7623	2.3215	-22.481	-11.009	1.0189	-3.5473	25.838	13.204	-1.7433	-1.2258	3.3566	2.1956	1650.1
16.61	1662	78	NaN	2.2966	23.232	2.1572	-182.34	15.994	1.8709	3.2369	-852.03	1100.7	38.275	795.33	1180	57.354	63.987	0	1	-2.7617	2.3221	-22.484	-11.011	1.0782	-3.5586	25.988	13.238	-1.6835	-1.2365	3.5043	2.2265	1649.6
16.62	1663	78	NaN	2.3449	23.29	2.1688	-182.35	16.017	1.85	3.2549	-851.86	1100.7	38.266	795.27	1180	57.73	59.023	0	1	-2.772	2.3115	-22.487	-11.014	1.1272	-3.5654	26.046	13.26	-1.6449	-1.2539	3.5595	2.246	1649.4
16.63	1664	78	NaN	2.4004	23.299	2.1861	-182.36	16.031	1.8332	3.2677	-851.76	1100.7	38.268	795.22	1180	56.732	58.41	0	1	-2.7865	2.2968	-22.49	-11.017	1.1829	-3.5746	26.056	13.274	-1.6036	-1.2778	3.5657	2.2572	1649.3
16.64	1665	78	NaN	2.4668	23.285	2.1927	-182.37	16.039	1.8234	3.3316	-851.66	1100.6	38.298	795.16	1180	57.468	54.411	0	1	-2.8038	2.279	-22.493	-11.02	1.2504	-3.5854	26.042	13.282	-1.5534	-1.3063	3.5493	2.262	1649.1
16.65	1666	78	NaN	2.5251	23.253	2.1776	-182.37	16.043	1.8091	3.4661	-851.6	1100.6	38.293	795.11	1179.9	57.768	56.609	0	1	-2.815	2.2676	-22.495	-11.023	1.3135	-3.5804	26.011	13.285	-1.5015	-1.3128	3.5156	2.2621	1649
16.66	1667	78	NaN	2.5546	23.224	2.1976	-182.37	16.032	1.8085	3.462	-851.59	1100.6	38.303	795.1	1179.9	57.488	57.503	0	1	-2.8261	2.2563	-22.498	-11.025	1.3425	-3.5822	25.983	13.273	-1.4836	-1.3259	3.4849	2.2475	1649
16.67	1668	78	NaN	2.6197	23.14	2.2668	-182.37	16.029	1.7858	3.3738	-851.58	1100.5	38.272	795.03	1179.9	57.635	57.876	0	1	-2.8398	2.2423	-22.5	-11.028	1.4056	-3.58	25.901	13.268	-1.4342	-1.3378	3.4004	2.2402	1648.9
16.68	1669	78	NaN	2.7248	23.019	2.3507	-182.36	16.031	1.7547	3.3078	-851.57	1100.5	38.232	794.94	1180	56.263	59.003	0	1	-2.8714	2.21	-22.503	-11.031	1.5097	-3.5725	25.782	13.268	-1.3617	-1.3626	3.2789	2.2373	1648.8
16.69	1670	78	NaN	2.8557	22.898	2.402	-182.35	16.031	1.7396	3.3823	-851.62	1100.4	38.232	794.86	1180	56.546	59.193	0	1	-2.937	2.1428	-22.507	-11.035	1.6431	-3.5604	25.664	13.266	-1.2939	-1.4176	3.1566	2.2314	1648.8
16.7	1671	78	NaN	2.8864	22.825	2.4238	-182.33	16.041	1.7418	3.4607	-851.62	1100.4	38.259	794.77	1180	56.462	62.168	0	1	-2.1111	2.9872	-22.497	-11.024	1.6756	-3.5423	25.592	13.273	-0.43557	-0.55504	3.0951	2.2494	1648.7
16.71	1672	78	NaN	2.9152	22.748	2.4716	-182.32	16.047	1.7684	3.4626	-851.62	1100.4	38.391	794.7	1180	57.205	63.248	0	1	-1.0965	4.0246	-22.483	-11.01	1.6998	-3.5391	25.516	13.279	0.60327	0.4855	3.0331	2.2682	1648.6
16.72	1673	78	NaN	2.9486	22.676	2.519	-182.31	16.048	1.7776	3.4831	-851.61	1100.4	38.482	794.65	1180	58.731	64.105	0	1	-1.1485	3.9715	-22.485	-11.012	1.7307	-3.5323	25.445	13.279	0.58226	0.4392	2.96	2.2671	1648.6
16.73	1674	78	NaN	2.9883	22.606	2.5621	-182.3	16.044	1.7648	3.5525	-851.6	1100.4	38.521	794.59	1180	58.34	69.384	0	1	-1.1867	3.9324	-22.486	-11.014	1.7714	-3.5186	25.375	13.275	0.58471	0.41385	2.8889	2.2615	1648.5
16.74	1675	78	NaN	3.0293	22.517	2.6302	-182.3	16.039	1.7799	3.6202	-851.6	1100.3	38.699	794.54	1180	57.821	71.027	0	1	-1.2115	3.907	-22.488	-11.015	1.8085	-3.5163	25.287	13.269	0.59696	0.39076	2.7988	2.2545	1648.4
16.75	1676	78	NaN	3.0487	22.484	2.6714	-182.28	16.048	1.7391	3.6857	-851.55	1100.3	38.679	794.47	1180	59.725	70.935	0	1	-1.2293	3.8888	-22.49	-11.017	1.8308	-3.4995	25.254	13.277	0.60153	0.38929	2.7646	2.2605	1648.3
16.76	1677	78	NaN	3.0619	22.457	2.7086	-182.27	16.072	1.7003	3.7558	-851.51	1100.3	38.68	794.36	1180	59.501	69.461	0	1	-1.2396	3.8783	-22.493	-11.02	1.8464	-3.4841	25.228	13.301	0.60673	0.39412	2.7353	2.2811	1648.2
16.77	1678	78	NaN	3.0637	22.43	2.7492	-182.26	16.103	1.664	3.8295	-851.49	1100.3	38.728	794.24	1180	60.95	66.066	0	1	-1.3312	3.7847	-22.493	-11.02	1.8489	-3.4765	25.201	13.332	0.51769	0.30815	2.7081	2.3121	1648
16.78	1679	78	NaN	3.0483	22.405	2.7969	-182.27	16.134	1.6243	3.908	-851.47	1100.3	38.823	794.11	1179.9	59.277	62.667	0	1	-1.4264	3.6873	-22.494	-11.021	1.8328	-3.4809	25.176	13.363	0.40636	0.20637	2.6818	2.3421	1647.9
16.79	1680	78	NaN	3.0451	22.397	2.8276	-182.27	16.166	1.5984	4.0497	-851.41	1100.2	38.995	793.98	1179.9	55.831	58.074	0	1	-1.4955	3.6167	-22.497	-11.024	1.8284	-3.4897	25.168	13.395	0.33295	0.12702	2.6713	2.3717	1647.7
16.8	1681	78	NaN	3.0455	22.394	2.8582	-182.28	16.181	1.5266	4.1414	-851.38	1100.2	38.973	793.88	1179.9	58.241	55.616	0	1	-1.6311	3.4781	-22.499	-11.026	1.8327	-3.4884	25.165	13.411	0.20166	-0.010327	2.6663	2.3851	1647.6
16.81	1682	78	NaN	3.0412	22.398	2.8785	-182.28	16.187	1.4862	4.2411	-851.35	1100.2	39.032	793.79	1179.8	57.9	57.758	0	1	-1.8017	3.3036	-22.5	-11.027	1.8297	-3.4872	25.168	13.417	0.027999	-0.18353	2.6679	2.3896	1647.4
16.82	1683	78	NaN	3.0341	22.41	2.8912	-182.27	16.185	1.4816	4.3629	-851.31	1100.2	39.194	793.72	1179.8	56.884	55.036	0	1	-1.8961	3.2071	-22.503	-11.031	1.8212	-3.4864	25.179	13.415	-0.074917	-0.27928	2.6754	2.3849	1647.3
16.83	1684	78	NaN	3.0408	22.428	2.9163	-182.27	16.171	1.4341	4.4774	-851.23	1100.2	39.2	793.68	1179.8	58.318	56.876	0	1	-1.9902	3.1109	-22.507	-11.034	1.8316	-3.4752	25.197	13.402	-0.1586	-0.36432	2.6907	2.3682	1647.2
16.84	1685	78	NaN	3.0562	22.449	2.9537	-182.25	16.156	1.4149	4.6471	-851.11	1100.1	39.347	793.59	1179.7	57.733	56.572	0	1	-2.0626	3.0368	-22.509	-11.036	1.8476	-3.4593	25.219	13.386	-0.21507	-0.42245	2.7095	2.3496	1647
16.85	1686	78	NaN	3.0759	22.471	3.0054	-182.23	16.14	1.3645	4.7579	-850.98	1100.1	39.4	793.5	1179.7	55.415	55.657	0	1	-2.2096	2.8866	-22.512	-11.039	1.8691	-3.4414	25.242	13.369	-0.34054	-0.55487	2.7299	2.3305	1646.8
16.86	1687	78	NaN	3.1004	22.488	3.0696	-182.23	16.121	1.318	4.8139	-850.85	1100.1	39.463	793.41	1179.7	56.363	56.279	0	1	-2.4698	2.6206	-22.513	-11.04	1.8932	-3.4323	25.26	13.35	-0.57653	-0.81173	2.7464	2.3091	1646.5
16.87	1688	78	NaN	3.1305	22.493	3.1454	-182.23	16.1	1.3101	4.8211	-850.73	1100	39.641	793.28	1179.6	59.086	54.294	0	1	-2.7096	2.3754	-22.515	-11.042	1.9171	-3.4403	25.265	13.327	-0.79246	-1.065	2.7503	2.2848	1646.3
16.88	1689	78	NaN	3.162	22.46	3.2514	-182.23	16.099	1.2638	4.6411	-850.71	1100	39.647	793.2	1179.6	57.218	56.155	0	1	-2.9407	2.1391	-22.517	-11.044	1.9421	-3.446	25.233	13.326	-0.99861	-1.3069	2.7166	2.2817	1646.2
16.89	1690	78	NaN	3.1598	22.454	3.307	-182.23	16.1	1.2585	4.6151	-850.59	1100	39.767	793.09	1179.6	58.155	61.013	0	1	-3.1556	1.9193	-22.517	-11.044	1.9347	-3.4526	25.227	13.327	-1.221	-1.5333	2.7103	2.2829	1646
16.9	1691	78	NaN	3.176	22.437	3.3554	-182.23	16.092	1.2506	4.6549	-850.42	1100	39.917	792.97	1179.6	55.96	63.923	0	1	-3.331	1.7401	-22.516	-11.044	1.9468	-3.4564	25.21	13.319	-1.3842	-1.7164	2.6939	2.2752	1645.7
16.91	1692	78	NaN	3.2287	22.399	3.4128	-182.22	16.076	1.2255	4.6951	-850.25	1100	40.041	792.85	1179.6	56.579	65.419	0	1	-3.4748	1.593	-22.516	-11.043	1.9963	-3.4557	25.172	13.303	-1.4785	-1.8627	2.656	2.2597	1645.4
16.92	1693	78	NaN	3.3159	22.343	3.4802	-182.21	16.067	1.1867	4.6528	-850.18	1099.9	40.076	792.77	1179.6	59.274	68.094	0	1	-3.6905	1.3725	-22.516	-11.043	2.0807	-3.4491	25.117	13.293	-1.6098	-2.0766	2.6007	2.2499	1645.3
16.93	1694	78	NaN	3.3096	22.264	3.4683	-182.21	16.052	1.1259	4.7965	-850.12	1099.9	40.052	792.7	1179.6	58.076	69.288	0	1	-3.9675	1.0893	-22.516	-11.043	2.0802	-3.4385	25.04	13.276	-1.8873	-2.3492	2.5236	2.2329	1645.1
16.94	1695	78	NaN	3.3585	22.145	3.4854	-182.21	16.046	1.0573	4.8934	-850.07	1099.9	40.045	792.55	1179.6	58.776	67.83	0	1	-4.1289	0.92427	-22.515	-11.042	2.1326	-3.4372	24.921	13.269	-1.9963	-2.5129	2.406	2.2271	1644.9
16.95	1696	78	NaN	3.4195	22.027	3.4993	-182.22	16.034	0.9965	4.9839	-850.01	1099.9	40.049	792.41	1179.6	59.052	65.17	0	1	-4.2779	0.77193	-22.514	-11.041	2.1964	-3.4437	24.805	13.256	-2.0815	-2.6718	2.2911	2.2154	1644.7
16.96	1697	78	NaN	3.4443	21.947	3.4922	-182.24	16.001	0.95676	5.0683	-849.96	1099.9	40.058	792.36	1179.6	59.009	64.573	0	1	-4.4197	0.627	-22.512	-11.039	2.2238	-3.4563	24.724	13.224	-2.1959	-2.8293	2.2126	2.1854	1644.6
16.97	1698	78	NaN	3.4422	21.841	3.6283	-182.25	15.971	0.93934	4.684	-850.07	1100	40.114	792.29	1179.5	56.722	65.969	0	1	-4.7818	0.25674	-22.509	-11.036	2.2064	-3.4822	24.614	13.198	-2.5754	-3.2255	2.1051	2.162	1644.7
16.98	1699	78	NaN	3.4608	21.756	3.6616	-182.27	15.918	0.92105	4.6722	-849.99	1100	40.208	792.2	1179.5	59.921	66.24	0	1	-5.2116	-0.18271	-22.506	-11.033	2.2212	-3.511	24.526	13.148	-2.9904	-3.6937	2.0208	2.115	1644.5
16.99	1700	78	NaN	3.4783	21.688	3.6835	-182.3	15.87	0.93577	4.6902	-849.91	1100	40.379	792.12	1179.5	59.979	68.35	0	1	-5.3556	-0.32988	-22.503	-11.03	2.2331	-3.543	24.457	13.101	-3.1224	-3.8729	1.9538	2.0704	1644.3
17	1701	78	NaN	3.5104	21.623	3.7215	-182.32	15.836	0.94936	4.6424	-849.87	1100	40.529	792.04	1179.4	59.858	70.451	0	1	-5.4998	-0.4773	-22.501	-11.028	2.2583	-3.5744	24.39	13.068	-3.2415	-4.0517	1.8895	2.0399	1644.2
17.01	1702	78	NaN	3.6066	21.529	3.7727	-182.34	15.819	0.86456	4.556	-849.87	1100	40.421	791.87	1179.4	60.913	72.006	0	1	-5.6473	-0.62816	-22.495	-11.023	2.3551	-3.5961	24.296	13.053	-3.2922	-4.2242	1.8002	2.0302	1644
17.02	1703	78	NaN	3.6535	21.358	3.8868	-182.43	15.794	0.83565	4.6661	-849.88	1100	40.743	791.44	1179.2	61.914	72.836	0	1	-5.7987	-0.78297	-22.491	-11.018	2.3943	-3.6848	24.119	13.032	-3.4044	-4.4678	1.6282	2.0146	1643.6
17.03	1704	78	NaN	3.645	21.324	3.8125	-182.47	15.789	0.79706	5.288	-849.72	1099.9	40.88	791.14	1179.1	60.485	73.348	0	1	-5.955	-0.94276	-22.486	-11.014	2.4024	-3.7159	24.086	13.027	-3.5526	-4.6586	1.5997	2.0131	1643.2
17.04	1705	78	NaN	3.6318	21.329	3.7069	-182.51	15.781	0.75867	5.9446	-849.6	1099.8	40.951	790.9	1179	61.795	73.075	0	1	-5.9548	-0.94251	-22.484	-11.011	2.4093	-3.7289	24.092	13.017	-3.5455	-4.6714	1.6089	2.0066	1642.8
17.05	1706	78	NaN	3.6468	21.286	3.7064	-182.54	15.755	0.72241	6.2446	-849.66	1099.8	41.053	790.62	1178.9	62.233	69.55	0	1	-5.9244	-0.91145	-22.481	-11.008	2.4311	-3.7605	24.047	12.994	-3.4933	-4.672	1.5667	1.986	1642.6
17.06	1707	78	NaN	3.6293	21.236	3.7964	-182.59	15.759	0.62666	6.2666	-849.77	1099.8	40.986	790.24	1178.8	61.255	64.614	0	1	-5.8966	-0.88303	-22.478	-11.005	2.4165	-3.8024	23.995	13	-3.4801	-4.6854	1.5174	1.9947	1642.3
17.07	1708	78	NaN	3.6204	21.214	3.856	-182.63	15.757	0.58203	6.3122	-849.83	1099.8	41.007	789.97	1178.7	59.467	65.536	0	1	-5.8219	-0.80663	-22.476	-11.003	2.4083	-3.8419	23.971	13	-3.4136	-4.6486	1.495	1.9971	1642.1
17.08	1709	78	NaN	3.6471	21.163	4.0368	-182.71	15.752	0.42242	6.0128	-849.99	1099.8	40.681	789.62	1178.7	65.739	60.592	1	1	-5.7176	-0.7	-22.474	-11.001	2.4358	-3.9239	23.916	12.999	-3.2818	-4.6239	1.4416	1.9978	1641.9
17.09	1710	78	NaN	3.6727	21.117	4.2158	-182.81	15.742	0.22706	5.7764	-850.16	1099.9	40.256	789.19	1178.7	72.832	55.819	1	1	-5.6153	-0.59544	-22.473	-11	2.4678	-4.0164	23.867	12.992	-3.1475	-4.6118	1.3943	1.9916	1641.6
17.1	1711	78	NaN	3.6138	21.173	4.0817	-182.85	15.72	0.23305	6.5645	-850.01	1099.7	40.43	788.75	1178.6	75.86	58.065	1	1	-5.5145	-0.49236	-22.473	-11	2.43	-4.0351	23.926	12.967	-3.0845	-4.5275	1.4534	1.9671	1641
17.11	1712	78	NaN	3.6168	21.199	4.1087	-182.88	15.659	0.25723	6.7971	-850.03	1099.7	40.626	788.32	1178.4	76.89	65.579	1	1	-5.2664	-0.23872	-22.472	-10.999	2.4339	-4.0634	23.948	12.91	-2.8325	-4.3021	1.4764	1.9112	1640.6
17.12	1713	78	NaN	3.6537	21.207	4.3006	-182.89	15.583	0.27836	6.4654	-850.2	1099.8	40.8	787.86	1178.2	77.237	63.733	1	1	-5.0546	-0.022205	-22.471	-10.998	2.4529	-4.0944	23.948	12.842	-2.6017	-4.1166	1.4765	1.844	1640.3
17.13	1714	78	NaN	3.6638	21.264	4.4028	-182.89	15.516	0.27725	6.4039	-850.23	1099.8	40.899	787.42	1178.1	76.531	62.989	1	1	-4.9155	0.12003	-22.47	-10.997	2.4571	-4.1008	24	12.78	-2.4584	-3.9808	1.5296	1.7821	1639.9
17.14	1715	78	NaN	3.6241	21.397	4.2973	-182.89	15.475	0.23613	6.9993	-849.99	1099.7	40.874	787.01	1178	77.03	68.005	1	1	-4.7639	0.27509	-22.47	-10.997	2.4387	-4.0729	24.136	12.737	-2.3252	-3.7979	1.6663	1.7402	1639.2
17.15	1716	78	NaN	3.6504	21.489	4.3609	-182.89	15.47	0.12461	7.0139	-849.89	1099.7	40.661	786.52	1178	75.588	70.38	1	1	-4.6133	0.42907	-22.469	-10.996	2.4725	-4.0655	24.226	12.733	-2.1408	-3.6364	1.7572	1.7366	1638.6
17.16	1717	78	NaN	3.6683	21.622	4.4755	-182.87	15.401	0.32265	6.9969	-849.81	1099.8	41.369	786.04	1177.9	75.087	71.062	1	1	-4.4947	0.55024	-22.468	-10.996	2.4646	-4.0728	24.356	12.667	-2.0301	-3.5226	1.8878	1.6711	1638.1
17.17	1718	78	NaN	3.718	21.78	4.6187	-182.79	15.365	0.41943	6.9264	-849.71	1099.8	41.749	785.44	1177.8	76.068	73.295	1	1	-4.3763	0.67133	-22.468	-10.995	2.498	-4.0127	24.51	12.636	-1.8783	-3.3413	2.042	1.6406	1637.4
17.18	1719	78	NaN	3.7807	21.919	4.7392	-182.71	15.364	0.40282	6.8632	-849.61	1099.9	41.773	784.88	1177.7	76.003	72.422	1	1	-4.2585	0.79178	-22.467	-10.994	2.5572	-3.9335	24.645	12.638	-1.7013	-3.1417	2.1783	1.6435	1636.7
17.19	1720	78	NaN	3.8095	21.976	4.7613	-182.72	15.357	0.41534	6.917	-849.57	1099.9	41.886	784.68	1177.7	75.328	71.285	1	1	-4.0328	1.0225	-22.466	-10.993	2.5837	-3.9485	24.701	12.632	-1.4492	-2.926	2.2346	1.639	1636.5
17.2	1721	78	NaN	3.9423	22.326	4.9601	-182.77	15.333	-0.064923	6.9523	-849.29	1100.1	40.867	783.4	1177.6	75.429	68.054	1	1	-3.7004	1.3623	-22.464	-10.992	2.7523	-3.9623	25.044	12.614	-0.94813	-2.6	2.58	1.6228	1634.9
17.21	1722	78	NaN	4.0215	22.494	5.0259	-182.89	15.262	-0.23623	7.0961	-849.15	1100.1	40.617	782.91	1177.5	73.98	68.712	1	1	-3.4922	1.5752	-22.463	-10.99	2.8449	-4.0649	25.21	12.546	-0.6473	-2.4896	2.7468	1.5558	1634.2
17.22	1723	78	NaN	4.1228	22.616	5.0208	-183	15.187	-0.26983	7.4546	-849.02	1100.1	40.717	782.49	1177.5	72.976	69.929	1	1	-3.3195	1.7518	-22.462	-10.989	2.9549	-4.1682	25.332	12.471	-0.36467	-2.4164	2.8701	1.4822	1633.7
17.23	1724	78	NaN	4.2744	22.762	5.0043	-183.07	15.126	-0.27549	7.9978	-848.85	1100.1	40.893	781.81	1177.5	72.216	69.691	1	1	-3.2018	1.8722	-22.462	-10.989	3.1188	-4.2253	25.478	12.41	-0.082989	-2.3532	3.0167	1.421	1632.8
17.24	1725	78	NaN	4.374	22.815	5.0518	-183.13	15.03	-0.20156	8.2851	-848.84	1100.1	41.235	781.43	1177.4	70.603	70.794	1	1	-3.0959	1.9804	-22.462	-10.989	3.2162	-4.2894	25.53	12.315	0.12026	-2.309	3.0674	1.3256	1632.4
17.25	1726	78	NaN	4.4858	22.856	5.1689	-183.22	15.032	-0.22796	8.5395	-848.8	1100.1	41.222	780.7	1177.4	65.585	70.954	1	1	-2.9962	2.0823	-22.463	-10.99	3.3368	-4.3669	25.571	12.317	0.34056	-2.2846	3.1079	1.3271	1631.7
17.26	1727	78	NaN	4.5998	22.874	5.266	-183.29	15.108	-0.30655	8.8421	-848.77	1100.1	40.965	779.92	1177.4	60.086	69.251	1	1	-2.8631	2.2184	-22.465	-10.992	3.4699	-4.4164	25.59	12.391	0.60684	-2.1979	3.1253	1.3993	1630.8
17.27	1728	78	NaN	4.7024	22.864	5.3557	-183.34	15.206	-0.36447	9.0804	-848.78	1100.1	40.707	779.23	1177.4	60.14	64.187	1	1	-2.7096	2.3753	-22.467	-10.995	3.5895	-4.4515	25.581	12.489	0.87987	-2.0762	3.1141	1.4942	1630.1
17.28	1729	78	NaN	4.7772	22.826	5.4819	-183.39	15.259	-0.31143	9.0736	-848.83	1100.1	40.769	778.76	1177.3	57.976	60.664	1	1	-2.4877	2.6023	-22.471	-10.998	3.6616	-4.5048	25.542	12.544	1.1739	-1.9025	3.0713	1.5458	1629.7
17.29	1730	78	NaN	4.8607	22.788	5.5688	-183.42	15.295	-0.35458	9.2233	-848.89	1100.1	40.555	778.33	1177.2	58.88	55.747	1	1	-2.2688	2.8261	-22.474	-11.001	3.7577	-4.5254	25.503	12.58	1.4889	-1.6994	3.029	1.5792	1629.3
17.3	1731	78	NaN	4.9798	22.744	5.6801	-183.47	15.309	-0.28954	9.5376	-848.95	1100	40.568	777.66	1177.1	57.713	56.461	1	1	-2.0542	3.0455	-22.476	-11.003	3.887	-4.5592	25.456	12.597	1.8328	-1.5138	2.9799	1.5934	1628.7
17.31	1732	78	NaN	5.0885	22.694	5.8245	-183.47	15.314	-0.035711	9.7217	-849.06	1100	41.11	776.99	1176.9	57.819	56.153	1	1	-1.8572	3.2469	-22.48	-11.007	3.9827	-4.5764	25.402	12.607	2.1255	-1.3295	2.9217	1.5995	1628.2
17.32	1733	78	NaN	5.1692	22.648	5.9816	-183.41	15.331	0.27592	9.7174	-849.2	1100	41.879	776.35	1176.7	57.731	55.972	1	1	-1.6706	3.4377	-22.484	-11.011	4.0357	-4.5429	25.349	12.63	2.3651	-1.1052	2.8651	1.6185	1627.7
17.33	1734	78	NaN	5.2565	22.643	6.0518	-183.29	15.412	-0.066144	9.9694	-849.23	1100	40.96	775.32	1176.5	57.308	57.319	1	1	-1.5119	3.5999	-22.488	-11.015	4.1636	-4.3864	25.338	12.717	2.6517	-0.78652	2.8496	1.7021	1626.6
17.34	1735	78	NaN	5.3208	22.634	6.0743	-183.24	15.371	0.1606	10.203	-849.3	1100	41.585	774.93	1176.4	58.319	61.821	1	1	-1.304	3.8124	-22.494	-11.021	4.2139	-4.3505	25.325	12.679	2.9099	-0.53808	2.8319	1.6579	1626.3
17.35	1736	78	NaN	5.3962	22.579	6.2407	-183.29	15.186	0.27203	9.9112	-849.53	1100.1	41.858	774.93	1176.3	58.145	70.343	1	1	-0.8608	4.2656	-22.508	-11.035	4.2695	-4.4182	25.264	12.501	3.4087	-0.15265	2.7562	1.466	1626.6
17.36	1737	78	NaN	5.4697	22.519	6.4407	-183.36	14.965	0.16168	9.493	-849.79	1100.2	41.526	774.98	1176.2	58.215	74.596	1	1	-0.54978	4.5836	-22.518	-11.045	4.3403	-4.4914	25.197	12.287	3.7905	0.092152	2.6789	1.2421	1626.9
17.37	1738	78	NaN	5.5193	22.515	6.4923	-183.35	14.847	-0.14066	9.5731	-849.86	1100.1	40.731	774.71	1176.1	58.876	73.896	1	1	-0.34241	4.7956	-22.525	-11.052	4.4206	-4.4465	25.192	12.17	4.0782	0.34905	2.6668	1.1178	1626.6
17.38	1739	78	NaN	5.5998	22.54	6.5792	-183.28	14.561	-0.20222	9.6983	-849.95	1100.1	40.755	774.43	1175.9	57.528	74.832	1	1	-0.20719	4.9338	-22.531	-11.058	4.5045	-4.3783	25.213	11.888	4.2973	0.55548	2.6816	0.82959	1626.5
17.39	1740	78	NaN	5.644	22.561	6.6809	-183.25	14.328	-0.23603	9.6606	-850.01	1100.1	40.839	774.28	1175.9	57.889	75.224	1	1	-0.067162	5.077	-22.539	-11.066	4.5443	-4.3496	25.231	11.657	4.4772	0.72742	2.6924	0.59126	1626.4
17.4	1741	78	NaN	5.6769	22.561	6.7555	-183.25	14.157	-0.29302	9.6459	-850.09	1100.1	40.859	774.16	1175.8	58.645	73.607	1	1	0.091431	5.2391	-22.549	-11.077	4.5759	-4.3521	25.231	11.487	4.6674	0.88699	2.6815	0.41086	1626.3
17.41	1742	78	NaN	5.7084	22.54	6.784	-183.28	14.05	-0.37378	9.7331	-850.21	1100.1	40.811	774.04	1175.8	58.246	74.241	1	1	0.25002	5.4013	-22.56	-11.087	4.6122	-4.3751	25.21	11.381	4.8623	1.0261	2.6501	0.29339	1626.3
17.42	1743	78	NaN	5.7285	22.522	6.7722	-183.3	13.998	-0.39142	9.872	-850.28	1100	40.897	773.98	1175.8	57.925	72.732	1	1	0.40862	5.5634	-22.571	-11.098	4.6343	-4.3964	25.191	11.33	5.0429	1.167	2.6199	0.23199	1626.3
17.43	1744	78	NaN	5.7336	22.49	6.699	-183.33	13.946	-0.45941	10.214	-850.41	1100	40.886	773.96	1175.7	59.144	68.483	1	1	0.49474	5.6515	-22.577	-11.104	4.6519	-4.4129	25.159	11.277	5.1466	1.2386	2.5816	0.17316	1626.4
17.44	1745	78	NaN	5.727	22.467	6.6989	-183.36	13.927	-0.49935	10.296	-850.49	1100	40.91	773.95	1175.7	59.336	62.817	1	1	0.54739	5.7053	-22.582	-11.109	4.6474	-4.435	25.135	11.26	5.1947	1.2703	2.5526	0.15049	1626.5
17.45	1746	78	NaN	5.7065	22.457	6.7348	-183.37	13.934	-0.39948	10.246	-850.52	1100	41.289	773.98	1175.6	57.019	61.786	1	1	0.57165	5.7301	-22.59	-11.117	4.6117	-4.4651	25.121	11.269	5.1834	1.265	2.5316	0.15191	1626.6
17.46	1747	78	NaN	5.6691	22.456	6.7436	-183.38	13.957	-0.092203	10.28	-850.51	1100	42.244	774.1	1175.5	57.991	60.767	1	1	0.59591	5.7549	-22.598	-11.125	4.5419	-4.5026	25.117	11.296	5.1378	1.2523	2.5191	0.17068	1626.7
17.47	1748	78	NaN	5.6008	22.412	6.7873	-183.41	14.114	-0.42141	10.169	-850.53	1100	41.518	773.96	1175.4	58.125	58.988	1	1	0.62016	5.7797	-22.606	-11.133	4.4953	-4.5175	25.071	11.454	5.1154	1.2622	2.4657	0.32124	1626.5
17.48	1749	78	NaN	5.5628	22.376	6.7778	-183.44	14.216	-0.48711	10.198	-850.54	1099.9	41.465	773.92	1175.4	57.05	59.033	1	1	0.89684	6.0626	-22.616	-11.143	4.4601	-4.5429	25.034	11.557	5.3569	1.5197	2.4182	0.41435	1626.5
17.49	1750	78	NaN	5.5142	22.377	6.6163	-183.48	14.344	-0.48963	10.695	-850.38	1099.8	41.595	773.83	1175.3	57.304	59.014	1	1	1.215	6.3879	-22.627	-11.154	4.4243	-4.5735	25.038	11.683	5.6394	1.8144	2.4111	0.52964	1626.2
17.5	1751	78	NaN	5.4541	22.4	6.3675	-183.54	14.504	-0.50462	11.458	-850.1	1099.6	41.712	773.66	1175.2	57.971	61.294	1	1	1.5332	6.7132	-22.637	-11.164	4.3866	-4.6119	25.064	11.839	5.9199	2.1013	2.4273	0.67469	1625.8
17.51	1752	78	NaN	5.4327	22.356	6.3558	-183.6	14.606	-0.49258	11.439	-850.08	1099.6	41.873	773.52	1175.1	60.068	64.738	1	1	1.7847	6.9703	-22.648	-11.175	4.3588	-4.673	25.019	11.943	6.1435	2.2974	2.3709	0.76855	1625.6
17.52	1753	78	NaN	5.3992	22.282	6.3832	-183.68	14.689	-0.53062	11.279	-850.07	1099.6	41.965	773.35	1175	58.204	73.555	1	1	1.8089	6.9951	-22.658	-11.185	4.3163	-4.7585	24.941	12.029	6.1252	2.2366	2.2837	0.84443	1625.5
17.53	1754	78	NaN	5.3964	22.126	6.5436	-183.78	14.708	-0.5674	10.643	-850.26	1099.7	42.159	773.16	1174.9	58.781	79.64	1	1	1.7505	6.9354	-22.663	-11.19	4.2843	-4.896	24.778	12.056	6.0348	2.0394	2.115	0.8666	1625.5
17.54	1755	78	NaN	5.3999	22.009	6.6066	-183.89	14.687	-0.59969	10.339	-850.35	1099.8	42.353	772.98	1174.8	59.507	81.609	1	1	1.6398	6.8222	-22.664	-11.191	4.2702	-5.0151	24.657	12.04	5.91	1.8071	1.9926	0.84823	1625.4
17.55	1756	78	NaN	5.3839	22.038	6.3806	-183.94	14.653	-0.63749	11.042	-850.07	1099.6	42.411	772.85	1174.8	60.729	80.489	1	1	2.1392	7.3327	-22.677	-11.204	4.2765	-5.0505	24.692	11.999	6.4157	2.2823	2.0151	0.7951	1625
17.56	1757	78	NaN	5.4161	21.873	6.6188	-184.01	14.55	-0.78161	10.114	-850.36	1099.7	42.241	772.62	1174.8	59.456	79.357	1	1	2.4807	7.682	-22.686	-11.213	4.2821	-5.1467	24.521	11.902	6.7629	2.5353	1.8354	0.68841	1625
17.57	1758	78	NaN	5.4229	21.907	6.4753	-184.06	14.457	-0.53285	10.52	-850.13	1099.6	43.102	772.54	1174.8	61.128	80.573	1	1	2.5638	7.7669	-22.689	-11.216	4.2727	-5.2149	24.56	11.805	6.8365	2.552	1.871	0.58818	1624.7
17.58	1759	78	NaN	5.4315	21.914	6.4623	-184.11	14.382	-0.51061	10.494	-850.1	1099.6	43.285	772.47	1174.9	61.005	82.011	1	1	2.5938	7.7975	-22.693	-11.22	4.2737	-5.2655	24.568	11.728	6.8675	2.532	1.8753	0.50809	1624.6
17.59	1760	78	NaN	5.4431	21.89	6.5776	-184.15	14.322	-0.67024	10.023	-850.27	1099.7	42.933	772.39	1174.9	60.265	82.785	1	1	2.6076	7.8117	-22.697	-11.224	4.2812	-5.3075	24.542	11.67	6.8888	2.5041	1.8452	0.44665	1624.7
17.6	1761	78	NaN	5.4341	22.053	6.3016	-184.18	14.267	-0.27316	10.843	-849.87	1099.6	44.132	772.45	1175	63.437	82.858	1	1	2.6891	7.895	-22.702	-11.229	4.2586	-5.3542	24.713	11.607	6.9477	2.5408	2.0114	0.37756	1624.4
17.61	1762	78	NaN	5.4587	22.048	6.5242	-184.19	14.305	-0.28578	9.9672	-850.14	1099.7	44.163	772.38	1175	64.258	82.933	1	1	2.7958	8.0041	-22.708	-11.235	4.2513	-5.3984	24.704	11.648	7.0472	2.6057	1.9967	0.41354	1624.6
17.62	1763	78	NaN	5.4664	22.172	6.4229	-184.2	14.355	-0.29177	10.18	-850	1099.7	44.249	772.38	1175.1	63.159	83.074	1	1	2.9205	8.1316	-22.709	-11.236	4.2634	-5.4056	24.832	11.695	7.1839	2.726	2.1228	0.4589	1624.5
17.63	1764	78	NaN	5.4698	22.284	6.3342	-184.21	14.401	-0.276	10.359	-849.88	1099.6	44.399	772.43	1175.1	63.216	82.229	1	1	3.0031	8.216	-22.711	-11.238	4.2678	-5.4105	24.946	11.739	7.2709	2.8056	2.2356	0.50117	1624.4
17.64	1765	78	NaN	5.4819	22.257	6.5784	-184.2	14.438	-0.25413	9.4316	-850.21	1099.8	44.542	772.49	1175.1	61.257	78.117	1	1	3.0479	8.2619	-22.713	-11.24	4.2424	-5.4445	24.912	11.784	7.2904	2.8174	2.1989	0.54357	1624.8
17.65	1766	78	NaN	5.4744	22.35	6.5821	-184.21	14.512	-0.21257	9.293	-850.23	1099.8	44.792	772.55	1175	59.072	71.69	1	1	3.5244	8.749	-22.717	-11.244	4.2212	-5.4669	25.003	11.859	7.7456	3.2821	2.2858	0.6141	1624.9
17.66	1767	78	NaN	5.4778	22.419	6.5799	-184.2	14.596	-0.43815	9.224	-850.23	1099.8	44.278	772.47	1175	58.596	65.731	1	1	3.9519	9.1861	-22.722	-11.249	4.2403	-5.4368	25.072	11.943	8.1922	3.7493	2.3504	0.69458	1624.8
17.67	1768	78	NaN	5.4675	22.493	6.5863	-184.17	14.718	-0.57202	9.1246	-850.22	1099.8	44.062	772.32	1174.9	58.089	63.955	1	1	4.161	9.3998	-22.726	-11.253	4.234	-5.4036	25.143	12.068	8.395	3.9962	2.4173	0.81488	1624.7
17.68	1769	78	NaN	5.4419	22.565	6.6068	-184.13	14.865	-0.56708	8.9719	-850.22	1099.8	44.266	772.14	1174.8	56.202	56.62	1	1	4.3701	9.6136	-22.73	-11.258	4.1956	-5.3785	25.213	12.217	8.5657	4.2351	2.4823	0.95979	1624.5
17.69	1770	78	NaN	5.4161	22.607	6.6426	-184.09	14.978	-0.58982	8.7908	-850.22	1099.8	44.356	771.94	1174.8	57.731	56.981	1	1	4.5791	9.8274	-22.735	-11.262	4.1601	-5.349	25.251	12.334	8.7392	4.4784	2.5166	1.0718	1624.3
17.7	1771	78	NaN	5.361	22.725	6.3873	-184.05	15.076	-0.65009	9.5685	-849.93	1099.7	44.414	771.71	1174.7	60.405	56.735	1	1	4.6995	9.9504	-22.736	-11.263	4.13	-5.2842	25.373	12.428	8.8295	4.6662	2.6374	1.1644	1623.7
17.71	1772	78	NaN	5.3307	22.759	6.2525	-184.03	15.142	-0.69743	9.9185	-849.85	1099.6	44.481	771.5	1174.6	56.066	56.448	1	1	4.7725	10.025	-22.736	-11.263	4.1095	-5.2532	25.408	12.493	8.8819	4.7718	2.6723	1.2301	1623.5
17.72	1773	78	NaN	5.3046	22.729	6.2097	-184.02	15.19	-0.75982	9.932	-849.94	1099.6	44.523	771.26	1174.6	57.376	57.332	1	1	4.7898	10.043	-22.736	-11.263	4.0823	-5.2458	25.376	12.543	8.8721	4.7969	2.6401	1.2793	1623.3
17.73	1774	78	NaN	5.2671	22.668	6.2058	-184.02	15.229	-0.85013	9.7908	-850.1	1099.6	44.531	770.98	1174.5	58.254	54.414	1	1	4.8162	10.07	-22.736	-11.263	4.0395	-5.2488	25.313	12.584	8.8556	4.8209	2.5767	1.3207	1623.2
17.74	1775	78	NaN	5.25	22.63	6.1983	-184.03	15.237	-0.87101	9.6937	-850.16	1099.6	44.669	770.78	1174.4	57.751	58.258	1	1	4.8542	10.109	-22.736	-11.263	4.0139	-5.2616	25.272	12.594	8.8681	4.8471	2.5366	1.3315	1623
17.75	1776	78	NaN	5.2347	22.565	6.1758	-184.04	15.228	-0.8803	9.5974	-850.24	1099.6	44.906	770.56	1174.4	58.118	57.635	1	1	4.9134	10.169	-22.736	-11.264	3.9867	-5.2889	25.205	12.588	8.9001	4.8801	2.4682	1.3244	1622.9
17.76	1777	78	NaN	5.2291	22.492	6.1402	-184.06	15.231	-0.88076	9.5394	-850.31	1099.6	45.165	770.3	1174.3	57.993	57.329	1	1	4.977	10.234	-22.738	-11.265	3.9698	-5.3201	25.131	12.592	8.9468	4.9141	2.3932	1.3272	1622.7
17.77	1778	78	NaN	5.2327	22.431	6.0886	-184.08	15.244	-0.88245	9.5587	-850.33	1099.6	45.385	770.02	1174.3	58.592	63.954	1	1	4.9278	10.184	-22.737	-11.265	3.9661	-5.3495	25.07	12.606	8.8939	4.8344	2.3325	1.341	1622.5
17.78	1779	78	NaN	5.2399	22.409	6.0143	-184.11	15.252	-0.90389	9.7087	-850.28	1099.6	45.495	769.8	1174.3	55.99	66.038	1	1	4.8705	10.125	-22.737	-11.264	3.9745	-5.3727	25.049	12.612	8.8451	4.7525	2.3126	1.3488	1622.2
17.79	1780	78	NaN	5.2424	22.321	6.0031	-184.15	15.221	-0.9038	9.6102	-850.36	1099.5	45.724	769.59	1174.3	58.423	65.549	1	1	4.8913	10.146	-22.734	-11.261	3.9653	-5.4256	24.962	12.58	8.8566	4.7209	2.2279	1.3184	1622.1
17.8	1781	78	NaN	5.2402	22.274	5.9956	-184.17	15.18	-0.93213	9.5511	-850.37	1099.6	45.804	769.42	1174.3	57.091	65.521	1	1	4.8539	10.108	-22.732	-11.259	3.9581	-5.4489	24.915	12.539	8.812	4.6595	2.1829	1.2794	1621.9
17.81	1782	78	NaN	5.2332	22.244	5.9827	-184.18	15.121	-0.992	9.5207	-850.36	1099.6	45.777	769.23	1174.3	56.901	65.851	1	1	4.7746	10.027	-22.73	-11.258	3.9508	-5.4583	24.886	12.478	8.7254	4.5689	2.1554	1.2207	1621.7
17.82	1783	78	NaN	5.2234	22.202	5.9919	-184.19	15.032	-1.0683	9.397	-850.39	1099.6	45.724	769	1174.4	57.101	64.363	1	1	4.6716	9.9219	-22.727	-11.254	3.9383	-5.4717	24.845	12.389	8.6099	4.4502	2.1184	1.1354	1621.5
17.83	1784	78	NaN	5.2225	22.098	6.2291	-184.19	14.901	-1.0675	8.5136	-850.67	1099.8	45.868	768.85	1174.3	57.12	62.876	1	0	4.6041	9.8529	-22.723	-11.25	3.9012	-5.5139	24.733	12.266	8.5052	4.339	2.0099	1.0159	1621.7
17.84	1785	78	NaN	5.2037	22.076	6.2714	-184.19	14.808	-1.076	8.3353	-850.71	1099.8	45.936	768.78	1174.3	57.903	61.2	1	0	4.6041	9.8529	-22.72	-11.247	3.8736	-5.524	24.71	12.175	8.4777	4.3289	1.9895	0.92741	1621.6
17.85	1786	78	NaN	5.1721	22.082	6.2627	-184.19	14.762	-0.87432	8.3276	-850.7	1099.8	46.608	768.63	1174.3	57.602	60.4	1	0	4.603	9.8517	-22.717	-11.244	3.8179	-5.5393	24.714	12.13	8.4209	4.3124	1.9969	0.88616	1621.5
17.86	1787	78	NaN	5.1341	22.097	6.2523	-184.16	14.754	-0.70716	8.3223	-850.67	1099.8	47.177	768.4	1174.2	56.59	58.093	1	0	4.5995	9.8482	-22.713	-11.24	3.7594	-5.5378	24.727	12.124	8.3589	4.3104	2.0141	0.8834	1621.3
17.87	1788	78	NaN	5.099	22.113	6.2651	-184.13	14.762	-1.0938	8.2509	-850.66	1099.8	46.128	768.14	1174.2	59.394	57.776	1	0	4.5424	9.7898	-22.707	-11.234	3.7586	-5.4658	24.744	12.131	8.301	4.324	2.0366	0.89673	1621
17.88	1789	78	NaN	5.0211	22.252	6.0289	-184.07	14.731	-1.0418	9.0422	-850.29	1099.6	46.308	767.98	1174.1	58.245	55.621	1	0	4.4637	9.7093	-22.701	-11.228	3.7019	-5.3904	24.887	12.096	8.1656	4.3189	2.1865	0.86853	1620.4
17.89	1790	78	NaN	4.9746	22.307	5.981	-184.02	14.698	-0.98676	9.2111	-850.17	1099.6	46.477	767.86	1174.1	56.471	53.193	1	0	4.3905	9.6345	-22.696	-11.223	3.6552	-5.3384	24.942	12.063	8.0456	4.296	2.2457	0.84006	1620.2
17.9	1791	78	NaN	4.9409	22.337	5.9941	-183.94	14.668	-0.96314	9.1809	-850.15	1099.6	46.539	767.7	1174	58.103	55.75	1	0	4.2674	9.5086	-22.691	-11.218	3.6181	-5.2643	24.97	12.034	7.8855	4.2444	2.2796	0.81662	1620
17.91	1792	78	NaN	4.9088	22.378	5.9787	-183.83	14.644	-0.97842	9.2481	-850.1	1099.6	46.474	767.46	1174	57.482	55.947	1	0	4.0916	9.3289	-22.685	-11.212	3.5905	-5.1506	25.013	12.01	7.6821	4.1784	2.3278	0.79753	1619.7
17.92	1793	78	NaN	4.892	22.404	5.9512	-183.75	14.613	-0.97646	9.3523	-850.07	1099.6	46.444	767.19	1174	58.677	57.345	1	0	4.0032	9.2385	-22.681	-11.208	3.5782	-5.0644	25.039	11.978	7.5814	4.1741	2.3581	0.77009	1619.4
17.93	1794	78	NaN	4.8713	22.423	5.954	-183.68	14.554	-0.96643	9.3673	-850.06	1099.6	46.441	767.03	1174	60.065	56.989	1	0	3.9282	9.1619	-22.677	-11.204	3.558	-4.9979	25.057	11.92	7.4862	4.164	2.3808	0.71582	1619.2
17.94	1795	78	NaN	4.8731	22.382	6.1307	-183.62	14.451	-0.96559	8.8108	-850.27	1099.7	46.387	766.88	1174	58.336	55.089	1	0	3.782	9.0123	-22.67	-11.197	3.542	-4.9508	25.012	11.822	7.324	4.0615	2.3416	0.62489	1619.3
17.95	1796	78	NaN	4.8797	22.354	6.2839	-183.56	14.333	-0.94539	8.3556	-850.44	1099.8	46.357	766.73	1173.9	58.927	56.416	1	0	3.6314	8.8584	-22.663	-11.19	3.5336	-4.9037	24.978	11.708	7.165	3.9547	2.3153	0.51831	1619.3
17.96	1797	78	NaN	4.8563	22.462	6.0706	-183.5	14.249	-0.85785	9.1689	-850.13	1099.6	46.49	766.62	1173.9	57.787	54.214	1	0	3.506	8.7302	-22.656	-11.183	3.5339	-4.8267	25.092	11.62	7.0399	3.9035	2.4357	0.43626	1618.9
17.97	1798	78	NaN	4.9107	22.422	6.3352	-183.45	14.173	-0.73801	8.3981	-850.36	1099.8	46.616	766.32	1173.8	57.242	55.004	1	0	3.3659	8.587	-22.65	-11.177	3.5565	-4.803	25.042	11.553	6.9224	3.784	2.3918	0.37568	1618.8
17.98	1799	78	NaN	4.9383	22.52	6.2224	-183.39	14.12	-0.70408	8.9183	-850.09	1099.7	46.479	765.98	1173.7	58.342	56.519	1	0	3.2176	8.4353	-22.645	-11.172	3.6069	-4.7215	25.142	11.498	6.8245	3.7138	2.4974	0.3261	1618.2
17.99	1800	78	NaN	4.9624	22.616	6.0888	-183.34	14.062	-0.6766	9.5061	-849.82	1099.6	46.303	765.65	1173.6	59.284	57.385	1	0	3.0967	8.3117	-22.64	-11.167	3.6576	-4.6452	25.24	11.438	6.7543	3.6665	2.6006	0.27053	1617.6
18	1801	78	NaN	4.9935	22.641	6.111	-183.31	13.986	-0.61185	9.5489	-849.79	1099.6	46.226	765.37	1173.5	59.681	56.718	1	0	2.9611	8.1731	-22.635	-11.162	3.6927	-4.6062	25.262	11.365	6.6538	3.5669	2.6266	0.20254	1617.3
18.01	1802	78	NaN	5.0142	22.655	6.1174	-183.28	13.907	-0.52904	9.6037	-849.8	1099.6	46.252	765.23	1173.4	57.671	55.156	1	0	2.8035	8.012	-22.63	-11.158	3.7143	-4.5789	25.273	11.289	6.5178	3.4331	2.6423	0.13156	1617.1
18.02	1803	78	NaN	5.031	22.704	6.1092	-183.23	13.811	-0.51362	9.7151	-849.75	1099.5	46.008	764.99	1173.3	58.233	56.031	1	0	2.5745	7.7778	-22.626	-11.153	3.7435	-4.5175	25.32	11.195	6.318	3.2603	2.694	0.04184	1616.8
18.03	1804	78	NaN	5.0344	22.755	6.1064	-183.18	13.731	-0.51864	9.7686	-849.72	1099.5	45.729	764.77	1173.2	59.182	57.584	1	0	2.229	7.4246	-22.621	-11.148	3.7585	-4.4513	25.37	11.116	5.9875	2.9733	2.7495	-0.032322	1616.6
18.04	1805	78	NaN	5.0291	22.816	6.1163	-183.12	13.66	-0.52309	9.7532	-849.69	1099.4	45.481	764.57	1173.2	59.051	56.195	1	0	1.4389	6.6168	-22.62	-11.147	3.7612	-4.3839	25.431	11.045	5.2001	2.2329	2.8103	-0.10191	1616.3
18.05	1806	78	NaN	5.024	22.902	6.143	-183.05	13.58	-0.50728	9.6867	-849.64	1099.4	45.301	764.38	1173.1	57.471	57.464	1	0	0.64163	5.8017	-22.62	-11.147	3.7599	-4.313	25.515	10.966	4.4015	1.4887	2.8948	-0.18126	1616.1
18.06	1807	78	NaN	5.013	23.014	6.1625	-182.96	13.488	-0.39815	9.6321	-849.59	1099.4	45.375	764.18	1173	58.298	56.925	1	0	0.57603	5.7346	-22.617	-11.144	3.7442	-4.2298	25.624	10.877	4.3202	1.5048	3.007	-0.2669	1615.8
18.07	1808	78	NaN	4.9705	23.271	6.2242	-182.78	13.366	-0.28154	9.4409	-849.46	1099.4	45.354	763.75	1172.8	59.818	57.488	1	0	0.47515	5.6315	-22.613	-11.14	3.6952	-4.0586	25.878	10.759	4.1703	1.5728	3.2652	-0.38099	1615.3
18.08	1809	78	NaN	4.9221	23.526	6.2351	-182.62	13.269	-0.21778	9.409	-849.33	1099.3	45.261	763.38	1172.7	57.792	56.498	1	0	0.34342	5.4968	-22.608	-11.135	3.6485	-3.8953	26.132	10.664	3.992	1.6015	3.5238	-0.47132	1614.8
18.09	1810	78	NaN	4.8821	23.739	6.1419	-182.51	13.204	-0.21868	9.7123	-849.23	1099.2	45.117	763.14	1172.6	58.659	55.481	1	0	0.31533	5.4681	-22.605	-11.132	3.6242	-3.766	26.346	10.597	3.9395	1.702	3.7404	-0.53522	1614.4
18.1	1811	78	NaN	4.8524	24.052	5.9234	-182.36	13.089	-0.21377	10.439	-849.09	1099.1	44.933	762.83	1172.5	59.166	55.765	1	0	0.29588	5.4482	-22.603	-11.13	3.6265	-3.5809	26.66	10.481	3.9224	1.8673	4.0572	-0.64953	1614
18.11	1812	78	NaN	4.8105	24.277	5.8091	-182.25	13.014	-0.19511	10.749	-849.09	1099	44.857	762.63	1172.4	57.217	55.51	1	0	0.19015	5.3401	-22.597	-11.124	3.5982	-3.4631	26.886	10.406	3.7883	1.877	4.2882	-0.71875	1613.8
18.12	1813	78	NaN	4.756	24.499	5.7276	-182.16	12.948	-0.18134	10.916	-849.13	1099	44.794	762.46	1172.4	55.238	56.093	1	0	0.074077	5.2214	-22.592	-11.119	3.5518	-3.3631	27.108	10.34	3.6259	1.8583	4.5156	-0.77896	1613.6
18.13	1814	78	NaN	4.6611	24.805	5.6754	-182.06	12.889	-0.16317	10.973	-849.12	1098.9	44.739	762.25	1172.3	58.817	56.724	1	0	-0.047268	5.0973	-22.588	-11.115	3.4606	-3.2628	27.413	10.281	3.4134	1.8345	4.8247	-0.83424	1613.4
18.14	1815	78	NaN	4.4931	25.273	5.661	-181.95	12.838	-0.12743	10.905	-848.96	1098.9	44.706	761.96	1172.3	57.02	57.143	1	0	-0.14946	4.9928	-22.584	-11.111	3.2911	-3.1512	27.881	10.23	3.1416	1.8417	5.2967	-0.8814	1612.9
18.15	1816	78	NaN	4.2373	25.756	5.7467	-181.87	12.803	-0.099366	10.406	-848.76	1099	44.675	761.68	1172.3	57.651	56.313	1	0	-0.23764	4.9027	-22.581	-11.108	3.0183	-3.0852	28.361	10.198	2.7807	1.8175	5.7804	-0.90971	1612.5
18.16	1817	78	NaN	4.0652	26.066	5.764	-181.82	12.798	-0.12354	10.2	-848.72	1099	44.504	761.42	1172.3	57.248	55.691	1	0	-0.2583	4.8816	-22.58	-11.107	2.8447	-3.0391	28.672	10.192	2.5863	1.8425	6.0919	-0.91518	1612.2
18.17	1818	78	NaN	3.9031	26.34	5.7181	-181.79	12.788	-0.095631	10.178	-848.79	1099	44.466	761.09	1172.3	58.165	56.059	1	0	-0.3096	4.8291	-22.579	-11.106	2.683	-3.0065	28.949	10.179	2.3734	1.8227	6.3706	-0.92656	1611.9
18.18	1819	78	NaN	3.7335	26.608	5.6291	-181.76	12.754	0.016935	10.252	-848.93	1098.9	44.648	760.75	1172.4	59.369	54.649	1	0	-0.39816	4.7386	-22.577	-11.104	2.5094	-2.9796	29.22	10.143	2.1112	1.759	6.6434	-0.96149	1611.7
18.19	1820	78	NaN	3.6089	26.754	5.5527	-181.71	12.684	0.16631	10.303	-849.08	1098.9	44.933	760.66	1172.4	58.692	57.13	1	0	-0.45885	4.6765	-22.576	-11.104	2.3765	-2.9438	29.367	10.072	1.9177	1.7327	6.7904	-1.032	1611.8
18.2	1821	78	NaN	3.4441	26.956	5.5474	-181.7	12.664	0.21212	10.093	-849.25	1098.9	44.944	760.25	1172.5	59.644	56.949	1	0	-0.48317	4.6517	-22.578	-11.105	2.2037	-2.9444	29.574	10.046	1.7205	1.7073	6.9969	-1.0584	1611.6
18.21	1822	78	NaN	3.3228	27.122	5.5762	-181.7	12.649	0.20638	9.8225	-849.34	1098.9	44.829	759.89	1172.6	58.472	55.878	1	0	-0.45883	4.6765	-22.579	-11.106	2.0766	-2.9447	29.744	10.026	1.6178	1.7318	7.165	-1.0797	1611.3
18.22	1823	78	NaN	3.2088	27.298	5.5635	-181.7	12.627	0.18261	9.6726	-849.3	1099	44.671	759.56	1172.8	57.491	56.651	1	0	-0.43227	4.7037	-22.581	-11.108	1.9626	-2.9506	29.925	10.001	1.5303	1.7531	7.344	-1.1071	1610.9
18.23	1824	78	NaN	3.0602	27.533	5.4453	-181.73	12.599	0.16192	9.7811	-849.13	1098.9	44.518	759.14	1172.9	59.45	55.74	1	0	-0.43573	4.7002	-22.583	-11.11	1.8228	-2.9718	30.165	9.9667	1.3871	1.7283	7.5822	-1.1436	1610.3
18.24	1825	78	NaN	3.0013	27.578	5.4101	-181.77	12.639	-0.0090303	9.6543	-849.26	1098.9	44.003	758.65	1173.1	61.526	54.841	1	0	-0.4083	4.7282	-22.586	-11.113	1.7775	-2.9987	30.218	9.9996	1.3692	1.7296	7.6318	-1.1133	1610
18.25	1826	78	NaN	2.9383	27.572	5.2881	-181.76	12.578	0.084739	9.6834	-849.44	1098.9	44.13	758.3	1173	65.839	55.887	1	0	-0.36003	4.7776	-22.589	-11.116	1.7109	-2.9859	30.211	9.9393	1.3509	1.7917	7.622	-1.1765	1609.8
18.26	1827	78	NaN	2.903	27.49	5.2477	-181.75	12.517	0.18187	9.4613	-849.76	1098.9	44.271	757.97	1172.9	70.202	55.592	1	0	-0.37798	4.7592	-22.591	-11.118	1.6627	-2.9869	30.126	9.8814	1.2847	1.7723	7.5355	-1.2366	1609.8
18.27	1828	78	NaN	2.8913	27.373	5.2441	-181.75	12.488	0.21769	9.1537	-850.08	1098.9	44.267	757.58	1172.8	74.888	57.748	1	0	-0.39742	4.7393	-22.593	-11.12	1.6401	-3.0041	30.007	9.8546	1.2427	1.7352	7.4136	-1.2655	1609.7
18.28	1829	78	NaN	2.8559	27.356	4.9666	-181.75	12.461	0.30455	9.6686	-850.02	1098.8	44.369	756.97	1172.7	75.864	55.26	1	0	-0.42814	4.7079	-22.595	-11.122	1.6189	-2.9846	29.987	9.8312	1.1907	1.7233	7.3915	-1.2911	1609.1
18.29	1830	78	NaN	2.8498	27.285	4.8521	-181.73	12.473	0.57355	9.7745	-850.12	1098.8	45.078	756.49	1172.6	77.69	56.479	1	0	-0.46645	4.6688	-22.597	-11.124	1.591	-2.99	29.914	9.8448	1.1245	1.6788	7.3162	-1.2797	1608.7
18.3	1831	78	NaN	2.8299	27.208	4.7705	-181.71	12.45	0.67135	9.7715	-850.23	1098.8	45.3	756.09	1172.5	79.251	57.938	1	0	-0.51802	4.616	-22.599	-11.126	1.5628	-2.9788	29.833	9.8253	1.0448	1.6373	7.2335	-1.3012	1608.4
18.31	1832	78	NaN	2.8	27.118	4.6976	-181.7	12.344	0.70003	9.693	-850.36	1098.9	45.318	755.76	1172.4	78.418	57.872	1	0	-0.52696	4.6069	-22.602	-11.129	1.5294	-2.9666	29.736	9.7256	1.0024	1.6403	7.1346	-1.4032	1608.2
18.32	1833	78	NaN	2.7697	27.006	4.62	-181.69	12.133	0.78687	9.5599	-850.51	1099	45.494	755.47	1172.1	78.823	59.18	1	0	-0.5174	4.6167	-22.604	-11.131	1.4879	-2.9676	29.614	9.5251	0.97049	1.649	7.0094	-1.6063	1608.1
18.33	1834	78	NaN	2.7534	26.874	4.5429	-181.64	11.998	0.85881	9.4756	-850.7	1099	45.65	754.92	1172	79.068	58.934	1	0	-0.48979	4.6449	-22.607	-11.135	1.4628	-2.929	29.475	9.3977	0.97297	1.7159	6.8672	-1.7369	1607.7
18.34	1835	78	NaN	2.7321	26.662	4.6529	-181.61	11.881	0.59856	8.7633	-851.14	1099.1	44.9	754.32	1171.9	79.254	59.278	1	0	-0.48325	4.6516	-22.61	-11.137	1.4427	-2.8951	29.256	9.287	0.95943	1.7564	6.6467	-1.8498	1607.5
[truncated: 63,734 more rows]
