# Supplementary material for: Speech, movement, and gaze behaviours during dyadic conversation in noise
Source: Sci Rep. 2019 Jul 18;9:10451. doi: 10.1038/s41598-019-46416-0 (PMC6639257; doi:10.1038/s41598-019-46416-0)
Supplement: Supplementary file 1 — All data [file 41598_2019_46416_MOESM1_ESM.zip › dyad8conv3.txt]

timestamps	sample	levels (dB)	level change	talker 1	talker 1	talker 1	talker 2	talker 2	talker 2	talker 1	talker 1	talker 1	talker 2	talker 2	talker 2	talker 1	talker 2	talker 1	talker 2	talker 1	talker 2	talker 1	talker 2	talker 1	talker 2	talker 1	talker 2	talker 1	talker 2	talker 1	talker 2	talker 1 and 2
timestamps	sample	levels (dB)	(dB)	yaw	pitch	roll	yaw	pitch	roll	x (mm)	y (mm)	z (mm)	x (mm)	y (mm)	z (mm)	rms (volts)	rms (volts)	talking	talking	eye phi (deg)	eye phi (deg)	eye theta (deg)	eye theta (deg)	yaw re t2	yaw re t1	pitch re t2	pitch re t1	gaze yaw re t2	gaze yaw re t1	gaze pitch re t2	gaze pitch re t1	distance
0	1	60	NaN	-0.44015	27.116	2.8244	-181.06	14.605	6.9532	29.27	-842.26	1095.4	48.021	774.16	1180.9	61.333	51.38	0	0	10.075	13.883	-22.903	-9.3381	-1.1048	-1.729	30.145	11.576	8.97	12.154	7.2418	2.2379	1618.8
0.01	2	60	NaN	-0.4604	27.3	2.8658	-181.08	14.442	6.8747	29.492	-842.98	1095.5	47.756	774.2	1180.9	67.105	57.146	1	0	9.9963	13.803	-22.902	-9.3369	-1.1074	-1.7232	30.324	11.418	8.8888	12.08	7.4224	2.081	1619.5
0.02	3	60	NaN	-0.48182	27.419	2.9249	-181.08	14.369	6.8454	29.484	-843.44	1095.5	47.63	774.16	1180.9	65.127	53.719	1	0	9.9514	13.757	-22.901	-9.3362	-1.1245	-1.7228	30.442	11.346	8.8268	12.034	7.5411	2.0103	1620
0.03	4	60	NaN	-0.48708	27.554	3.0148	-181.08	14.327	6.8283	29.355	-843.85	1095.4	47.528	774.09	1180.9	65.038	52.609	1	0	9.965	13.771	-22.901	-9.3363	-1.1306	-1.7223	30.577	11.304	8.8344	12.049	7.6754	1.9681	1620.3
0.04	5	60	NaN	-0.47025	27.721	3.1078	-181.08	14.282	6.8225	29.239	-844.25	1095.4	47.448	774.04	1180.9	64.439	49.859	1	0	9.9587	13.764	-22.901	-9.3356	-1.1149	-1.7226	30.745	11.258	8.8438	12.042	7.844	1.9224	1620.7
0.05	6	60	NaN	-0.44009	27.851	3.1083	-181.09	14.227	6.8844	29.342	-844.51	1095.3	47.569	774.09	1180.9	64.14	47.613	1	0	9.9451	13.75	-22.9	-9.3345	-1.0852	-1.735	30.875	11.203	8.8598	12.015	7.9758	1.8681	1621
0.06	7	60	NaN	-0.41951	27.995	3.1225	-181.09	14.201	6.9221	29.34	-844.76	1095.3	47.616	774.08	1180.8	63.857	45.744	1	0	9.9502	13.756	-22.9	-9.3348	-1.0663	-1.7409	31.019	11.176	8.8838	12.015	8.1195	1.8413	1621.2
0.07	8	60	NaN	-0.3913	28.16	3.1175	-181.1	14.184	6.9398	29.386	-844.94	1095.3	47.602	774.08	1180.9	63.158	46.597	1	0	9.964	13.77	-22.901	-9.3357	-1.0359	-1.7445	31.185	11.159	8.9281	12.025	8.284	1.8234	1621.4
0.08	9	60	NaN	-0.3548	28.385	3.1165	-181.11	14.174	6.9741	29.419	-845.06	1095.3	47.621	774.09	1180.9	62.011	51.592	1	0	9.981	13.787	-22.901	-9.336	-0.99886	-1.7556	31.409	11.149	8.9822	12.032	8.5082	1.8135	1621.5
0.09	10	60	NaN	-0.31802	28.673	3.1463	-181.13	14.178	7.0321	29.35	-845.17	1095.3	47.688	774.09	1180.9	61.427	56.742	1	0	10.007	13.813	-22.901	-9.3362	-0.96689	-1.7784	31.697	11.154	9.0396	12.035	8.7959	1.8178	1621.6
0.1	11	60	NaN	-0.31532	28.922	3.2436	-181.15	14.234	7.0196	29.006	-845.3	1095.4	47.541	774.05	1180.9	59.846	57.859	1	0	10.044	13.852	-22.901	-9.3363	-0.9711	-1.8008	31.947	11.21	9.073	12.051	9.0455	1.8735	1621.7
0.11	12	60	NaN	-0.3	29.076	3.257	-181.15	14.277	7.0225	28.913	-845.35	1095.4	47.462	774.06	1181	50.015	58.988	1	0	10.087	13.896	-22.902	-9.3365	-0.95625	-1.808	32.101	11.252	9.1308	12.088	9.1994	1.9158	1621.8
0.12	13	60	NaN	-0.28627	29.188	3.2506	-181.16	14.328	7.0043	28.884	-845.42	1095.4	47.329	774.08	1181	23.649	60.026	1	0	10.133	13.942	-22.902	-9.3368	-0.93877	-1.8135	32.212	11.304	9.1938	12.129	9.3104	1.9668	1621.9
0.13	14	60	NaN	-0.27295	29.264	3.2275	-181.18	14.385	6.9914	28.917	-845.48	1095.4	47.213	774.12	1181	50.694	59.275	1	0	10.184	13.995	-22.903	-9.3384	-0.92018	-1.8233	32.289	11.36	9.2642	12.172	9.3854	2.0215	1622
0.14	15	60	NaN	-0.25806	29.307	3.184	-181.2	14.443	7.0113	29.021	-845.52	1095.4	47.193	774.19	1181.1	58.882	59.438	1	0	10.234	14.046	-22.905	-9.3399	-0.90084	-1.8404	32.334	11.416	9.333	12.205	9.4289	2.0765	1622.1
0.15	16	60	NaN	-0.25624	29.329	3.144	-181.22	14.534	7.0006	29.079	-845.55	1095.5	47.083	774.28	1181.1	62.029	58.441	1	0	10.261	14.074	-22.905	-9.3403	-0.89303	-1.8596	32.356	11.508	9.3681	12.214	9.4508	2.1672	1622.2
0.16	17	60	NaN	-0.26158	29.315	3.1793	-181.25	14.564	7.0362	28.952	-845.53	1095.5	47.138	774.48	1181.2	61.591	56.926	1	0	10.285	14.098	-22.906	-9.341	-0.90475	-1.8888	32.341	11.537	9.3805	12.21	9.4351	2.1963	1622.4
0.17	18	60	NaN	-0.27747	29.279	3.2225	-181.27	14.595	7.0667	28.809	-845.48	1095.6	47.193	774.67	1181.2	63.233	56.578	1	0	10.306	14.119	-22.907	-9.3419	-0.92757	-1.9194	32.305	11.569	9.3782	12.2	9.3979	2.2274	1622.5
0.18	19	60	NaN	-0.2995	29.221	3.2617	-181.29	14.639	7.0762	28.686	-845.39	1095.6	47.191	774.81	1181.3	62.936	56.27	1	0	10.298	14.111	-22.897	-9.3318	-0.95389	-1.9451	32.246	11.614	9.344	12.166	9.3491	2.2824	1622.6
0.19	20	60	NaN	-0.3183	29.13	3.3053	-181.3	14.689	7.0649	28.57	-845.29	1095.7	47.128	774.92	1181.3	60.824	56.12	1	0	10.282	14.095	-22.886	-9.321	-0.97454	-1.96	32.154	11.665	9.3077	12.135	9.2681	2.3441	1622.6
0.2	21	60	NaN	-0.30552	28.892	3.3003	-181.31	14.845	7.1088	28.649	-845.17	1095.7	47.297	774.88	1181.4	61.929	55.195	1	0	10.258	14.071	-22.882	-9.3166	-0.96501	-1.9705	31.917	11.82	9.2934	12.1	9.0358	2.5031	1622.4
0.21	22	60	NaN	-0.29931	28.68	3.2664	-181.31	14.937	7.0445	28.78	-845.07	1095.7	47.142	774.91	1181.4	60.128	53.418	1	0	10.254	14.066	-22.88	-9.3151	-0.94871	-1.9586	31.707	11.91	9.3052	12.108	8.8268	2.5948	1622.3
0.22	23	60	NaN	-0.30916	28.401	3.2324	-181.31	15.013	6.9633	28.903	-844.97	1095.7	46.966	775	1181.5	52.186	48.011	1	0	10.265	14.077	-22.881	-9.3159	-0.94798	-1.9472	31.431	11.984	9.3169	12.13	8.5497	2.6678	1622.3
0.23	24	60	NaN	-0.33026	28.078	3.2224	-181.31	15.085	6.9233	28.966	-844.85	1095.7	46.933	775.11	1181.5	31.861	38.558	1	0	10.284	14.097	-22.883	-9.3175	-0.96574	-1.9456	31.11	12.053	9.3185	12.152	8.2276	2.7358	1622.3
0.24	25	60	NaN	-0.34296	27.848	3.2623	-181.31	15.132	6.9645	28.91	-844.68	1095.7	47.115	775.19	1181.5	32.953	25.483	1	0	10.312	14.125	-22.885	-9.3199	-0.98687	-1.952	30.881	12.1	9.3247	12.173	7.9961	2.7797	1622.2
0.25	26	60	NaN	-0.35545	27.621	3.3109	-181.31	15.153	6.9245	28.88	-844.46	1095.7	47.06	775.29	1181.5	35.85	24.682	1	0	10.318	14.132	-22.886	-9.3208	-0.9985	-1.9534	30.653	12.122	9.3193	12.178	7.7675	2.8007	1622.1
0.26	27	60	NaN	-0.35703	27.401	3.335	-181.31	15.186	6.8892	28.91	-844.19	1095.7	47.011	775.35	1181.5	41.774	24.005	1	0	10.346	14.16	-22.887	-9.3216	-0.9974	-1.946	30.432	12.155	9.3482	12.214	7.5451	2.8333	1621.9
0.27	28	60	NaN	-0.33921	27.173	3.3276	-181.31	15.214	6.9027	29.03	-843.92	1095.7	47.116	775.43	1181.5	37.06	26.371	1	0	10.452	14.268	-22.888	-9.3227	-0.9791	-1.9495	30.204	12.183	9.4724	12.319	7.3167	2.8601	1621.7
0.28	29	60	NaN	-0.29575	26.919	3.2935	-181.33	15.238	6.9551	29.245	-843.63	1095.6	47.354	775.54	1181.4	41.33	24.005	1	0	10.512	14.33	-22.89	-9.3249	-0.93651	-1.9672	29.952	12.205	9.5756	12.363	7.0622	2.8797	1621.5
0.29	30	60	NaN	-0.2204	26.597	3.2588	-181.34	15.293	6.923	29.51	-843.11	1095.6	47.358	775.61	1181.4	58.522	34.79	1	0	10.543	14.362	-22.893	-9.3276	-0.85212	-1.9671	29.633	12.257	9.6908	12.395	6.74	2.9295	1621.1
0.3	31	60	NaN	-0.17046	26.372	3.255	-181.35	15.334	6.9046	29.626	-842.78	1095.5	47.381	775.63	1181.4	54.102	31.22	1	0	10.528	14.346	-22.894	-9.3289	-0.79899	-1.9739	29.411	12.295	9.7288	12.372	6.5171	2.9662	1620.8
0.31	32	60	NaN	-0.13317	26.181	3.2909	-181.37	15.364	6.9319	29.604	-842.46	1095.5	47.542	775.65	1181.4	65.42	36.229	1	0	10.511	14.329	-22.895	-9.3301	-0.76834	-2.003	29.222	12.324	9.7431	12.326	6.3264	2.9935	1620.5
0.32	33	60	NaN	-0.079918	25.977	3.3523	-181.39	15.384	6.9263	29.519	-842.04	1095.4	47.64	775.69	1181.4	67.5	41.941	1	0	10.494	14.312	-22.896	-9.3313	-0.72166	-2.0327	29.017	12.344	9.7728	12.279	6.1211	3.0129	1620.1
0.33	34	60	NaN	0.005824	25.736	3.4102	-181.4	15.399	6.8402	29.472	-841.51	1095.4	47.538	775.71	1181.3	67.456	41.193	1	0	10.484	14.302	-22.897	-9.3323	-0.6342	-2.0441	28.777	12.358	9.8501	12.258	5.8801	3.0256	1619.6
0.34	35	60	NaN	0.080086	25.543	3.3768	-181.41	15.406	6.8231	29.639	-841.21	1095.4	47.582	775.67	1181.3	67.023	41.76	1	0	10.491	14.309	-22.898	-9.333	-0.5557	-2.0498	28.586	12.363	9.9354	12.259	5.6881	3.0301	1619.3
0.35	36	60	NaN	0.12194	25.349	3.3384	-181.44	15.337	6.7436	29.794	-840.99	1095.3	47.436	775.81	1181.3	66.076	40.743	1	0	10.436	14.252	-22.9	-9.335	-0.50323	-2.0669	28.393	12.293	9.9325	12.185	5.4931	2.9577	1619.2
0.36	37	60	NaN	0.14918	25.112	3.3205	-181.47	15.268	6.6733	29.853	-840.76	1095.3	47.378	775.84	1181.3	66.037	40.59	1	0	10.347	14.161	-22.903	-9.3378	-0.47193	-2.0922	28.157	12.224	9.875	12.069	5.2544	2.8857	1619
0.37	38	60	NaN	0.1835	24.861	3.3679	-181.5	15.21	6.613	29.68	-840.56	1095.3	47.397	775.74	1181.3	66.524	40.373	1	0	10.254	14.067	-22.904	-9.3388	-0.44449	-2.1278	27.904	12.166	9.8097	11.939	5.0004	2.8272	1618.7
0.38	39	60	NaN	0.24045	24.646	3.5062	-181.53	15.153	6.5491	29.206	-840.43	1095.4	47.408	775.58	1181.2	66.506	40.388	1	0	10.172	13.983	-22.905	-9.3403	-0.40486	-2.1731	27.686	12.112	9.7672	11.809	4.7807	2.772	1618.4
0.39	40	60	NaN	0.22721	24.57	3.4573	-181.54	15.087	6.5359	29.316	-840.22	1095.4	47.486	775.51	1181.2	66.305	39.903	1	0	10.106	13.915	-22.908	-9.3425	-0.41708	-2.1841	27.61	12.048	9.6894	11.731	4.702	2.7054	1618.1
0.4	41	60	NaN	0.21454	24.506	3.4487	-181.55	15.044	6.5092	29.296	-840.04	1095.4	47.526	775.34	1181.1	65.674	39.473	1	0	10.075	13.884	-22.909	-9.3444	-0.43203	-2.1966	27.544	12.006	9.6434	11.687	4.6346	2.6616	1617.8
0.41	42	60	NaN	0.18859	24.421	3.4213	-181.58	14.956	6.35	29.301	-839.88	1095.4	47.224	775.18	1181	64.955	38.276	1	0	10.11	13.919	-22.911	-9.3456	-0.44723	-2.216	27.456	11.922	9.6623	11.703	4.5449	2.5759	1617.4
0.42	43	60	NaN	0.15852	24.321	3.3669	-181.62	14.851	6.2281	29.374	-839.77	1095.4	47.046	775	1180.9	63.988	37.835	1	0	9.8159	13.618	-22.902	-9.337	-0.46849	-2.2422	27.352	11.82	9.3474	11.376	4.4505	2.4833	1617.1
0.43	44	60	NaN	0.14865	24.235	3.3078	-181.62	14.821	6.5074	29.489	-839.76	1095.3	47.97	774.74	1180.9	63.47	37.265	1	0	9.4203	13.214	-22.89	-9.3254	-0.50716	-2.2713	27.27	11.786	8.9131	10.943	4.3793	2.4609	1616.9
0.44	45	60	NaN	0.11618	24.153	3.3716	-181.67	14.755	6.5049	29.21	-839.77	1095.3	48.125	774.6	1180.9	62.841	37.018	1	0	9.4033	13.197	-22.893	-9.3278	-0.55508	-2.337	27.185	11.722	8.8482	10.86	4.2926	2.394	1616.7
0.45	46	60	NaN	0.085037	24.044	3.3563	-181.71	14.642	6.4754	29.214	-839.81	1095.3	48.205	774.43	1180.8	62.462	37.142	1	0	9.3757	13.168	-22.895	-9.3297	-0.58898	-2.3857	27.076	11.61	8.7868	10.783	4.181	2.2802	1616.6
0.46	47	60	NaN	0.060373	23.951	3.3482	-181.76	14.532	6.4446	29.239	-839.87	1095.2	48.273	774.26	1180.7	61.954	35.67	1	0	9.3348	13.126	-22.896	-9.331	-0.61525	-2.4397	26.983	11.5	8.7195	10.687	4.0869	2.1689	1616.5
0.47	48	60	NaN	0.043365	23.889	3.3818	-181.82	14.444	6.4174	29.172	-839.91	1095.2	48.333	774.09	1180.7	61.42	35.585	1	0	9.3047	13.096	-22.897	-9.3323	-0.63681	-2.4984	26.92	11.413	8.6679	10.597	4.0231	2.0809	1616.4
0.48	49	60	NaN	0.030282	23.834	3.4294	-181.85	14.368	6.37	29.083	-839.96	1095.2	48.301	773.92	1180.6	61.413	35.25	1	0	9.2774	13.068	-22.899	-9.3335	-0.65194	-2.5295	26.864	11.337	8.6254	10.538	3.9657	2.0039	1616.3
0.49	50	60	NaN	0.03726	23.736	3.4442	-181.92	14.266	6.2811	29.161	-840.1	1095.1	48.234	773.62	1180.6	61.093	37.392	1	0	9.2761	13.066	-22.9	-9.3349	-0.6399	-2.5932	26.767	11.236	8.6362	10.473	3.8671	1.9007	1616.1
0.5	51	60	NaN	0.05573	23.652	3.4588	-181.96	14.174	6.2546	29.23	-840.23	1095.1	48.296	773.36	1180.6	61.313	36.83	1	0	9.2807	13.071	-22.901	-9.3362	-0.62122	-2.6374	26.683	11.142	8.6595	10.434	3.782	1.8062	1616
0.51	52	60	NaN	0.075884	23.577	3.4672	-182	14.083	6.2751	29.307	-840.36	1095.1	48.47	773.1	1180.5	61.535	39.77	1	0	9.2705	13.061	-22.902	-9.3371	-0.60456	-2.6791	26.608	11.052	8.6659	10.382	3.706	1.7145	1615.8
0.52	53	60	NaN	0.093394	23.503	3.4721	-182.04	13.98	6.303	29.389	-840.51	1095	48.666	772.84	1180.5	61.806	40.353	1	0	9.2201	13.009	-22.904	-9.339	-0.59115	-2.7247	26.534	10.949	8.629	10.285	3.63	1.6096	1615.7
0.53	54	60	NaN	0.1202	23.425	3.5105	-182.05	13.828	6.2412	29.38	-840.67	1095	48.594	772.68	1180.4	62.042	39.517	1	0	9.128	12.915	-22.907	-9.3419	-0.56212	-2.7364	26.455	10.798	8.5659	10.179	3.5478	1.4566	1615.7
0.54	55	60	NaN	0.1345	23.366	3.5788	-182.07	13.643	6.2388	29.255	-840.81	1095	48.732	772.39	1180.3	61.976	41.494	1	0	9.1261	12.913	-22.908	-9.3433	-0.5572	-2.7591	26.391	10.618	8.5689	10.154	3.483	1.2743	1615.6
0.55	56	60	NaN	0.16066	23.323	3.6005	-182.08	13.485	6.2391	29.27	-840.91	1095.1	48.86	772.15	1180.2	61.677	40.017	1	0	9.1111	12.898	-22.909	-9.3443	-0.53515	-2.7744	26.344	10.464	8.5759	10.123	3.4344	1.1201	1615.4
0.56	57	60	NaN	0.18758	23.288	3.5949	-182.09	13.347	6.2639	29.35	-841	1095.1	49.054	771.96	1180.1	61.325	39.629	1	0	8.9874	12.771	-22.909	-9.3442	-0.5123	-2.7941	26.306	10.329	8.4751	9.9773	3.3968	0.98495	1615.3
0.57	58	60	NaN	0.20144	23.257	3.5944	-182.12	13.209	6.3269	29.38	-841.1	1095.1	49.367	771.77	1180.1	59.456	39.836	1	0	8.8826	12.664	-22.909	-9.3442	-0.50855	-2.8288	26.272	10.194	8.3741	9.8354	3.3626	0.84968	1615.2
0.58	59	60	NaN	0.21352	23.228	3.5966	-182.14	13.08	6.2926	29.382	-841.2	1095.2	49.374	771.53	1180	59.056	38.842	1	0	8.8656	12.647	-22.91	-9.3447	-0.49672	-2.8459	26.239	10.069	8.3689	9.8009	3.3295	0.72387	1615.1
0.59	60	60	NaN	0.21657	23.199	3.5704	-182.16	12.878	6.2032	29.464	-841.32	1095.2	49.252	771.25	1179.9	58.394	39.394	1	0	8.8005	12.58	-22.911	-9.3455	-0.48648	-2.8605	26.207	9.8711	8.314	9.7197	3.296	0.52567	1614.9
0.6	61	60	NaN	0.21271	23.191	3.5604	-182.15	12.708	6.1447	29.488	-841.43	1095.3	49.172	771.02	1179.9	57.386	36.815	1	0	8.6944	12.472	-22.912	-9.3465	-0.48669	-2.8541	26.194	9.7049	8.2077	9.6177	3.2825	0.35835	1614.8
0.61	62	60	NaN	0.19761	23.204	3.573	-182.15	12.55	6.1258	29.427	-841.5	1095.3	49.172	770.85	1179.8	56.552	39.771	1	0	8.694	12.471	-22.911	-9.3464	-0.50403	-2.8502	26.204	9.5499	8.1899	9.6211	3.2926	0.20352	1614.7
0.62	63	60	NaN	0.1658	23.235	3.5976	-182.18	12.338	6.1234	29.308	-841.55	1095.3	49.243	770.74	1179.8	54.836	38.092	1	0	8.6922	12.47	-22.911	-9.3464	-0.54258	-2.8869	26.232	9.3407	8.1497	9.5827	3.3203	-0.0056411	1614.6
0.63	64	60	NaN	0.14081	23.302	3.5947	-182.17	12.127	6.1079	29.306	-841.59	1095.4	49.313	770.29	1179.7	52.324	40.598	1	0	8.6583	12.435	-22.912	-9.347	-0.57031	-2.8809	26.295	9.1341	8.0879	9.5539	3.3826	-0.21285	1614.2
0.64	65	60	NaN	0.12133	23.357	3.6066	-182.15	11.956	5.996	29.261	-841.64	1095.4	49.092	770.01	1179.6	58.333	39.589	1	0	8.6266	12.402	-22.911	-9.3457	-0.58361	-2.8593	26.346	8.9665	8.043	9.5431	3.4352	-0.37923	1614
0.65	66	60	NaN	0.11021	23.412	3.6099	-182.15	11.802	5.9026	29.268	-841.68	1095.4	48.89	769.81	1179.5	57.515	38.41	1	0	8.5964	12.372	-22.908	-9.3434	-0.58741	-2.8511	26.398	8.8163	8.009	9.5205	3.4895	-0.5271	1613.8
0.66	67	60	NaN	0.1071	23.47	3.6108	-182.17	11.659	5.8893	29.31	-841.71	1095.4	48.883	769.64	1179.4	54.754	40.347	1	0	8.5295	12.303	-22.906	-9.341	-0.58882	-2.8652	26.452	8.6766	7.9406	9.4379	3.5461	-0.66438	1613.7
0.67	68	60	NaN	0.10864	23.523	3.6429	-182.19	11.531	5.9838	29.273	-841.76	1095.4	49.162	769.43	1179.3	53.858	40.045	1	0	8.4374	12.209	-22.904	-9.3386	-0.59859	-2.8954	26.502	8.5518	7.8388	9.3136	3.5983	-0.78686	1613.5
0.68	69	60	NaN	0.12484	23.594	3.6815	-182.2	11.455	5.9664	29.296	-841.84	1095.4	49.058	769.05	1179.2	49.264	40.687	1	0	8.3648	12.135	-22.904	-9.3388	-0.57802	-2.9037	26.57	8.4788	7.7868	9.2311	3.6661	-0.85998	1613.2
0.69	70	60	NaN	0.13517	23.637	3.7446	-182.19	11.4	6.0342	29.216	-841.92	1095.4	49.164	768.88	1179.1	50.606	38.404	1	0	8.3812	12.152	-22.908	-9.3431	-0.57435	-2.901	26.61	8.4275	7.8069	9.2506	3.7018	-0.9156	1613.1
0.7	71	60	NaN	0.15809	23.673	3.8045	-182.19	11.398	6.0865	29.17	-842	1095.4	49.206	768.74	1179	45.526	37.777	1	0	8.5826	12.357	-22.921	-9.3558	-0.55457	-2.9024	26.643	8.4277	8.028	9.455	3.7223	-0.92811	1613
0.71	72	60	NaN	0.19828	23.709	3.8427	-182.21	11.454	6.0765	29.217	-842.07	1095.4	49.069	768.55	1179	47.744	39.023	1	0	8.5778	12.353	-22.924	-9.3591	-0.50789	-2.9167	26.678	8.4847	8.0699	9.4359	3.7542	-0.87432	1612.9
0.72	73	60	NaN	0.23394	23.727	3.8539	-182.24	11.53	6.0619	29.257	-842.13	1095.4	48.948	768.41	1179	44.009	36.321	1	0	8.485	12.258	-22.923	-9.358	-0.46654	-2.9441	26.698	8.5593	8.0184	9.3136	3.7747	-0.79868	1612.8
0.73	74	60	NaN	0.27321	23.751	3.8623	-182.25	11.632	6.0646	29.308	-842.16	1095.4	48.857	768.31	1179	43.757	39.588	1	0	8.5123	12.286	-22.922	-9.3571	-0.42225	-2.9498	26.722	8.6607	8.0901	9.3358	3.8	-0.6964	1612.8
0.74	75	60	NaN	0.31983	23.77	3.9018	-182.28	11.755	6.098	29.256	-842.2	1095.5	48.84	768.3	1179.1	49.288	39.729	1	0	8.5387	12.313	-22.921	-9.3562	-0.37688	-2.972	26.741	8.7835	8.1618	9.3406	3.8202	-0.57265	1612.8
0.75	76	60	NaN	0.36253	23.779	3.9532	-182.29	11.879	6.1374	29.145	-842.22	1095.5	48.839	768.34	1179.1	51.236	39.165	1	0	8.4191	12.19	-22.918	-9.3531	-0.33807	-2.9867	26.75	8.9081	8.081	9.2036	3.8317	-0.44499	1612.8
0.76	77	60	NaN	0.39451	23.775	3.9891	-182.27	11.99	6.1553	29.052	-842.23	1095.6	48.789	768.35	1179.2	55.791	39.781	1	0	8.3441	12.114	-22.916	-9.3506	-0.30761	-2.9764	26.747	9.0187	8.0365	9.1373	3.8309	-0.33189	1612.9
0.77	78	60	NaN	0.43316	23.773	3.9664	-182.28	12.094	6.1228	29.121	-842.21	1095.6	48.615	768.42	1179.3	59.494	39.605	1	0	8.3441	12.114	-22.914	-9.3489	-0.26027	-2.9736	26.746	9.1203	8.0839	9.1401	3.8322	-0.22852	1612.9
0.78	79	60	NaN	0.46261	23.755	3.9557	-182.29	12.183	6.1632	29.123	-842.21	1095.6	48.7	768.54	1179.4	60.121	42.661	1	0	8.3039	12.072	-22.912	-9.3466	-0.23375	-2.9836	26.73	9.2079	8.0701	9.0889	3.8187	-0.13866	1613
0.79	80	60	NaN	0.48034	23.736	3.9404	-182.29	12.267	6.2103	29.123	-842.19	1095.7	48.79	768.63	1179.4	58.204	41.868	1	0	8.25	12.017	-22.909	-9.3443	-0.21918	-2.9901	26.713	9.2893	8.0308	9.0274	3.8038	-0.05502	1613.1
0.8	81	60	NaN	0.48372	23.718	3.9223	-182.3	12.353	6.2427	29.105	-842.13	1095.7	48.842	768.73	1179.5	56.889	39.527	1	0	8.2022	11.969	-22.908	-9.3433	-0.21825	-3.0004	26.697	9.3738	7.9839	8.9681	3.7888	0.030495	1613.2
0.81	82	60	NaN	0.47161	23.7	3.9084	-182.32	12.45	6.2574	29.035	-842.02	1095.7	48.877	768.88	1179.7	56.175	38.406	1	0	8.183	11.949	-22.906	-9.3414	-0.23412	-3.0241	26.681	9.4676	7.9489	8.9248	3.7751	0.12616	1613.2
0.82	83	60	NaN	0.451	23.676	3.9133	-182.31	12.511	6.338	28.928	-841.94	1095.8	49.089	768.93	1179.7	55.567	38.104	1	0	8.1967	11.963	-22.903	-9.3384	-0.26606	-3.0266	26.659	9.528	7.9306	8.9363	3.7555	0.1896	1613.2
0.83	84	60	NaN	0.40964	23.634	3.913	-182.3	12.562	6.3248	28.812	-841.87	1095.8	49.036	769	1179.8	55.261	40.863	1	0	8.2132	11.98	-22.901	-9.3355	-0.30967	-3.0219	26.619	9.5775	7.9036	8.9579	3.7182	0.24198	1613.2
0.84	85	60	NaN	0.35763	23.551	3.8755	-182.29	12.604	6.2963	28.777	-841.82	1095.8	48.941	769.11	1179.8	56.487	39.139	1	0	8.2337	12.001	-22.898	-9.3329	-0.3595	-3.0102	26.539	9.6163	7.8742	8.9905	3.6414	0.28343	1613.2
0.85	86	60	NaN	0.30707	23.451	3.8088	-182.28	12.626	6.3037	28.832	-841.78	1095.7	48.942	769.24	1179.9	57.684	41.315	1	0	8.2085	11.975	-22.895	-9.3302	-0.4081	-2.9926	26.442	9.6356	7.8004	8.9824	3.5468	0.30533	1613.3
0.86	87	60	NaN	0.27243	23.384	3.7462	-182.25	12.614	6.3866	28.932	-841.72	1095.7	49.14	769.4	1179.9	60.19	41.73	1	0	8.169	11.935	-22.893	-9.3277	-0.44617	-2.9709	26.376	9.6224	7.7228	8.9637	3.4827	0.29465	1613.5
0.87	88	60	NaN	0.20933	23.292	3.7216	-182.26	12.66	6.3078	28.902	-841.55	1095.6	48.933	769.47	1179.9	63.213	43.137	1	0	8.1177	11.882	-22.891	-9.3259	-0.50306	-2.9683	26.285	9.6664	7.6147	8.9139	3.3945	0.34046	1613.4
0.88	89	60	NaN	0.15925	23.223	3.7323	-182.26	12.674	6.3009	28.833	-841.4	1095.6	48.926	769.54	1179.9	64.175	44.537	1	0	8.0577	11.821	-22.889	-9.3239	-0.55537	-2.9759	26.218	9.6794	7.5023	8.8449	3.3289	0.3555	1613.3
0.89	90	60	NaN	0.10731	23.16	3.7732	-182.26	12.676	6.3102	28.691	-841.24	1095.6	48.937	769.61	1179.9	63.307	41.711	1	0	7.9895	11.751	-22.887	-9.3219	-0.61279	-2.9793	26.155	9.6816	7.3767	8.7718	3.2682	0.35977	1613.2
0.9	91	60	NaN	0.055837	23.09	3.8097	-182.26	12.677	6.3042	28.565	-841.08	1095.6	48.895	769.68	1179.9	62.373	41.372	1	0	7.9692	11.73	-22.886	-9.3206	-0.66728	-2.9832	26.084	9.682	7.302	8.7471	3.1988	0.36137	1613.1
0.91	92	60	NaN	0.029944	23	3.7605	-182.3	12.674	6.2744	28.723	-840.9	1095.6	48.845	769.74	1179.9	59.628	41.184	1	0	7.9556	11.716	-22.885	-9.3195	-0.68583	-3.018	25.997	9.6775	7.2698	8.6984	3.1122	0.35803	1613
0.92	93	60	NaN	-0.027161	22.84	3.7527	-182.31	12.681	6.2414	28.713	-840.73	1095.5	48.744	769.82	1179.9	60.067	40.034	1	0	7.425	11.174	-22.941	-9.3763	-0.73971	-3.0235	25.838	9.6826	6.6853	8.1505	2.8971	0.30632	1612.9
0.93	94	60	NaN	-0.071269	22.702	3.759	-182.34	12.679	6.2193	28.651	-840.61	1095.5	48.688	769.86	1179.9	61.243	40.488	1	0	6.7928	10.528	-23.01	-9.4445	-0.78411	-3.0492	25.701	9.68	6.0087	7.4784	2.6913	0.23543	1612.8
0.94	95	60	NaN	-0.11482	22.57	3.7821	-182.36	12.67	6.2141	28.53	-840.5	1095.5	48.677	769.88	1179.9	62.241	39.293	1	0	6.1606	9.8812	-23.078	-9.5128	-0.83159	-3.0735	25.57	9.6706	5.329	6.8077	2.4918	0.15782	1612.7
0.95	96	60	NaN	-0.16565	22.417	3.8135	-182.36	12.653	6.2283	28.376	-840.37	1095.5	48.702	769.94	1179.9	61.928	38.602	1	0	5.7887	9.5009	-23.106	-9.5405	-0.88882	-3.083	25.417	9.654	4.8998	6.4179	2.3111	0.11349	1612.6
0.96	97	60	NaN	-0.21227	22.183	3.8083	-182.37	12.619	6.2594	28.322	-840.19	1095.5	48.766	770.09	1179.8	64.933	39.556	1	0	5.6144	9.3228	-23.103	-9.5376	-0.93965	-3.0936	25.181	9.6212	4.6747	6.2291	2.0787	0.083595	1612.6
0.97	98	60	NaN	-0.23945	22.011	3.8443	-182.35	12.636	6.2469	28.122	-840.05	1095.5	48.704	770.12	1179.8	64.667	40.861	1	0	5.8959	9.6106	-23.099	-9.5344	-0.97179	-3.0835	25.007	9.6396	4.9241	6.5271	1.9076	0.10519	1612.5
0.98	99	60	NaN	-0.27032	21.847	3.8681	-182.33	12.661	6.2382	27.952	-839.91	1095.5	48.64	770.12	1179.8	62	41.312	1	0	6.1223	9.842	-23.099	-9.5344	-1.0065	-3.0709	24.842	9.6657	5.1158	6.7712	1.7428	0.13132	1612.4
0.99	100	60	NaN	-0.30429	21.644	3.877	-182.31	12.694	6.2345	27.781	-839.76	1095.6	48.565	770.14	1179.8	56.623	39.294	1	0	6.1414	9.8616	-23.107	-9.5418	-1.044	-3.0462	24.638	9.6996	5.0974	6.8154	1.5316	0.15771	1612.2
1	101	60	NaN	-0.33438	21.39	3.876	-182.26	12.739	6.2294	27.579	-839.63	1095.6	48.461	770.16	1179.8	46.143	37.765	1	0	6.1962	9.9176	-23.111	-9.5461	-1.0776	-3.0026	24.385	9.7438	5.1187	6.915	1.2734	0.19772	1612.1
1.01	102	60	NaN	-0.3361	21.305	3.8669	-182.23	12.774	6.2177	27.544	-839.55	1095.6	48.386	770.12	1179.8	41.895	40.658	1	0	6.3567	10.082	-23.106	-9.5411	-1.0779	-2.9744	24.302	9.7775	5.2788	7.1074	1.1956	0.23641	1612
1.02	103	60	NaN	-0.31375	21.128	3.8185	-182.17	12.817	6.1979	27.512	-839.27	1095.6	48.235	770.15	1179.8	39.56	40.438	1	0	6.4223	10.149	-23.106	-9.5408	-1.0515	-2.9077	24.124	9.8201	5.3708	7.2411	1.0185	0.27926	1611.8
1.03	104	60	NaN	-0.29993	20.978	3.8199	-182.12	12.834	6.2267	27.338	-839.02	1095.6	48.238	770.22	1179.9	42.314	36.295	1	0	6.4291	10.156	-23.109	-9.5437	-1.044	-2.8614	23.975	9.8365	5.3851	7.2944	0.86587	0.29288	1611.6
1.04	105	60	NaN	-0.28713	20.857	3.8445	-182.07	12.838	6.2745	27.132	-838.81	1095.6	48.303	770.3	1179.9	47.137	36.97	1	0	6.7182	10.451	-23.112	-9.5468	-1.0409	-2.8204	23.855	9.8397	5.6773	7.6309	0.74339	0.29293	1611.5
1.05	106	60	NaN	-0.25507	20.73	3.8241	-181.99	12.862	6.2802	27.098	-838.57	1095.5	48.227	770.34	1179.9	59.428	37.854	1	0	7.0153	10.755	-23.115	-9.55	-1.0075	-2.7455	23.732	9.8605	6.0078	8.0095	0.61682	0.31048	1611.3
1.06	107	60	NaN	-0.23284	20.694	3.7795	-181.94	12.902	6.2758	27.165	-838.36	1095.4	48.141	770.3	1179.9	62.17	40.76	1	0	7.3187	11.065	-23.119	-9.5536	-0.97992	-2.6821	23.7	9.8966	6.3388	8.3831	0.58104	0.34304	1611
1.07	108	60	NaN	-0.21177	20.688	3.7857	-181.89	12.912	6.2836	27.086	-838.14	1095.4	48.115	770.34	1179.9	60.105	39.426	1	0	7.6222	11.376	-23.122	-9.5571	-0.96078	-2.6408	23.696	9.9038	6.6614	8.7347	0.574	0.3467	1610.8
1.08	109	60	NaN	-0.16996	20.73	3.8065	-181.84	12.924	6.299	26.972	-837.83	1095.3	48.116	770.38	1179.9	52.584	38.627	1	0	7.9256	11.686	-23.126	-9.5606	-0.9232	-2.591	23.741	9.9128	7.0024	9.0947	0.61562	0.35211	1610.6
1.09	110	60	NaN	-0.12183	20.808	3.8202	-181.77	12.944	6.3106	26.894	-837.48	1095.2	48.109	770.37	1179.9	61.695	37.368	1	0	8.0579	11.821	-23.129	-9.5639	-0.87776	-2.5298	23.822	9.9296	7.1801	9.2912	0.69329	0.36579	1610.2
1.1	111	60	NaN	-0.11409	20.879	3.8117	-181.72	12.959	6.298	26.908	-837.27	1095.2	48.048	770.33	1179.9	60.106	41.345	1	0	8.1035	11.868	-23.132	-9.5668	-0.86749	-2.4758	23.896	9.9424	7.236	9.3918	0.76398	0.37564	1610
1.11	112	60	NaN	-0.038412	21.012	3.656	-181.66	12.973	6.2406	27.417	-836.96	1095	47.905	770.29	1179.9	46.772	39.215	1	0	8.0847	11.848	-23.131	-9.5655	-0.76876	-2.3953	24.035	9.9501	7.3159	9.4531	0.90493	0.38461	1609.6
1.12	113	60	NaN	-0.0096711	21.129	3.6899	-181.62	12.971	6.2211	27.317	-836.75	1094.9	47.868	770.29	1179.9	46.508	38.672	1	0	8.0659	11.829	-23.129	-9.5641	-0.74233	-2.3562	24.155	9.9447	7.3236	9.473	1.0256	0.3806	1609.4
1.13	114	60	NaN	0.022346	21.245	3.7371	-181.59	12.961	6.2259	27.193	-836.58	1094.9	47.91	770.29	1179.9	41.324	39.785	1	0	8.0471	11.81	-23.128	-9.5628	-0.7163	-2.3297	24.273	9.9329	7.3308	9.4803	1.1455	0.37011	1609.2
1.14	115	60	NaN	0.086443	21.384	3.7339	-181.56	12.95	6.2326	27.27	-836.36	1094.8	47.972	770.26	1179.9	42.57	39.765	1	0	8.1987	11.965	-23.13	-9.5645	-0.65178	-2.2949	24.416	9.919	7.547	9.6701	1.286	0.35449	1609
1.15	116	60	NaN	0.17659	21.587	3.8223	-181.5	12.937	6.1996	27.125	-836.05	1094.7	47.926	770.17	1179.8	33.934	37.985	1	0	8.3494	12.119	-23.131	-9.5661	-0.56538	-2.243	24.621	9.9034	7.7841	9.8761	1.4895	0.33728	1608.6
1.16	117	60	NaN	0.21623	21.719	3.9124	-181.49	12.919	6.2112	26.909	-835.85	1094.7	48.003	770.13	1179.8	43.345	37.602	1	0	8.1251	11.89	-23.127	-9.5615	-0.53629	-2.2401	24.753	9.8845	7.5888	9.6496	1.6269	0.32294	1608.4
1.17	118	60	NaN	0.25768	21.832	3.9573	-181.46	12.9	6.1788	26.823	-835.66	1094.6	47.94	770.09	1179.8	23.649	39.562	1	0	7.935	11.695	-23.123	-9.5579	-0.49578	-2.2165	24.868	9.8639	7.4392	9.4788	1.745	0.30602	1608.1
1.18	119	60	NaN	0.31572	21.937	3.9638	-181.43	12.875	6.1749	26.839	-835.44	1094.6	47.956	770.02	1179.8	60.767	39.555	1	0	8.1124	11.877	-23.13	-9.5649	-0.43789	-2.186	24.975	9.8372	7.6745	9.6907	1.8447	0.27226	1607.9
1.19	120	60	NaN	0.39282	22.03	3.9417	-181.41	12.84	6.2453	26.917	-835.21	1094.6	48.191	769.94	1179.8	57.922	37.198	1	0	8.3235	12.093	-23.133	-9.5684	-0.36648	-2.165	25.069	9.8006	7.957	9.9276	1.9355	0.23223	1607.5
1.2	121	60	NaN	0.45997	22.054	3.8852	-181.39	12.794	6.2841	27.081	-835.09	1094.5	48.323	769.95	1179.8	23.649	37.091	1	0	8.5761	12.351	-23.133	-9.5675	-0.29828	-2.1523	25.093	9.7545	8.2779	10.199	1.9608	0.18697	1607.4
1.21	122	60	NaN	0.51542	22.068	3.8673	-181.39	12.754	6.3255	27.128	-834.96	1094.5	48.463	769.95	1179.7	61.674	37.968	1	0	8.8288	12.609	-23.132	-9.5666	-0.2462	-2.1558	25.107	9.7144	8.5826	10.453	1.9758	0.14776	1607.3
1.22	123	60	NaN	0.57252	22.069	3.8239	-181.39	12.735	6.3441	27.268	-834.8	1094.5	48.537	769.89	1179.7	67.397	45.255	1	0	9.0556	12.841	-23.132	-9.5667	-0.18683	-2.1534	25.108	9.6957	8.8688	10.688	1.9762	0.12905	1607.1
1.23	124	60	NaN	0.62813	22.042	3.7951	-181.39	12.726	6.3459	27.375	-834.61	1094.5	48.563	769.81	1179.7	67.055	46.003	1	0	9.1634	12.951	-23.136	-9.571	-0.12848	-2.1502	25.081	9.6871	9.0349	10.801	1.9446	0.11606	1606.8
1.24	125	60	NaN	0.68045	21.973	3.8155	-181.4	12.708	6.3453	27.335	-834.39	1094.6	48.586	769.76	1179.7	67.122	45.435	1	0	9.2712	13.061	-23.14	-9.5754	-0.078522	-2.1553	25.01	9.6706	9.1926	10.906	1.8697	0.095235	1606.5
1.25	126	60	NaN	0.77973	21.843	3.6117	-181.41	12.678	6.3538	28	-834.15	1094.5	48.629	769.75	1179.7	66.85	45.56	1	0	9.3789	13.172	-23.145	-9.5797	0.042875	-2.1518	24.883	9.6383	9.4218	11.02	1.7384	0.058537	1606.3
1.26	127	60	NaN	0.8027	21.774	3.5769	-181.43	12.667	6.3856	28.113	-834.09	1094.5	48.741	769.73	1179.7	66.862	45.068	1	0	9.4712	13.266	-23.151	-9.5861	0.065809	-2.1684	24.814	9.6273	9.537	11.098	1.6625	0.041198	1606.2
1.27	128	60	NaN	0.80142	21.653	3.6049	-181.45	12.657	6.3771	28.033	-834	1094.6	48.75	769.72	1179.7	66.565	45.315	1	0	9.5479	13.344	-23.16	-9.5946	0.061321	-2.1858	24.692	9.6182	9.6093	11.159	1.5327	0.023611	1606.1
1.28	129	60	NaN	0.79162	21.475	3.6602	-181.46	12.654	6.3329	27.89	-833.85	1094.6	48.665	769.69	1179.7	65.976	43.823	1	0	9.6247	13.423	-23.168	-9.603	0.049367	-2.1973	24.513	9.6163	9.6741	11.226	1.345	0.013267	1605.9
1.29	130	60	NaN	0.77372	21.286	3.7346	-181.46	12.676	6.2953	27.725	-833.67	1094.7	48.6	769.58	1179.7	65.452	43.629	1	0	9.7034	13.503	-23.174	-9.6094	0.027743	-2.2021	24.323	9.6387	9.7312	11.301	1.1484	0.029266	1605.6
1.3	131	60	NaN	0.74299	21.044	3.7741	-181.48	12.658	6.3388	27.704	-833.51	1094.7	48.804	769.6	1179.7	65.126	44.305	1	0	9.7889	13.591	-23.174	-9.6091	-0.011091	-2.2303	24.08	9.6214	9.7778	11.36	0.9062	0.012385	1605.5
1.31	132	60	NaN	0.72647	20.872	3.7814	-181.47	12.665	6.3411	27.781	-833.39	1094.7	48.861	769.57	1179.7	64.998	44.025	1	0	9.8215	13.624	-23.18	-9.6149	-0.026981	-2.2204	23.909	9.6289	9.7945	11.404	0.72901	0.013978	1605.4
1.32	133	60	NaN	0.71634	20.76	3.7891	-181.46	12.675	6.326	27.845	-833.31	1094.7	48.855	769.53	1179.7	64.782	43.051	1	0	9.8181	13.621	-23.19	-9.625	-0.034645	-2.2075	23.797	9.6382	9.7835	11.413	0.60661	0.013194	1605.2
1.33	134	60	NaN	0.7081	20.688	3.8107	-181.45	12.676	6.3071	27.859	-833.26	1094.7	48.837	769.53	1179.7	64.97	41.498	1	0	9.6896	13.489	-23.19	-9.6246	-0.041765	-2.2048	23.725	9.6397	9.6478	11.284	0.53494	0.015184	1605.2
1.34	135	60	NaN	0.70011	20.625	3.8405	-181.45	12.674	6.2894	27.863	-833.21	1094.7	48.836	769.53	1179.7	64.622	43.057	1	0	9.5559	13.353	-23.189	-9.6237	-0.049606	-2.2018	23.662	9.6368	9.5063	11.151	0.47356	0.013145	1605.1
1.35	136	60	NaN	0.67915	20.557	3.8744	-181.45	12.662	6.3225	27.906	-833.19	1094.7	49.006	769.51	1179.7	64.228	41.637	1	0	9.3649	13.157	-23.193	-9.6282	-0.075119	-2.2014	23.595	9.6241	9.2898	10.956	0.40179	-0.0040498	1605.1
1.36	137	60	NaN	0.66816	20.512	3.8785	-181.45	12.648	6.3115	28.05	-833.17	1094.6	49.063	769.51	1179.7	63.234	40.686	1	0	9.1686	12.957	-23.198	-9.6332	-0.083	-2.1984	23.551	9.609	9.0856	10.758	0.35272	-0.024123	1605.1
1.37	138	60	NaN	0.66679	20.483	3.8742	-181.46	12.636	6.2965	28.185	-833.18	1094.6	49.09	769.5	1179.7	62.336	41.831	1	0	8.9723	12.756	-23.203	-9.6381	-0.080536	-2.2041	23.522	9.5966	8.8917	10.552	0.31925	-0.041562	1605.1
1.38	139	60	NaN	0.67558	20.462	3.8773	-181.48	12.622	6.3063	28.274	-833.22	1094.6	49.173	769.5	1179.7	62.138	42.022	1	0	8.6483	12.425	-23.207	-9.6419	-0.071486	-2.2251	23.502	9.5816	8.5768	10.2	0.29471	-0.060305	1605.1
1.39	140	60	NaN	0.70206	20.446	3.8859	-181.51	12.568	6.3313	28.501	-833.29	1094.6	49.39	769.49	1179.7	62.028	39.31	1	0	8.2538	12.021	-23.21	-9.6449	-0.044648	-2.2555	23.484	9.5305	8.2091	9.7658	0.27383	-0.11435	1605.2
1.4	141	60	NaN	0.71677	20.446	3.9485	-181.56	12.557	6.2676	28.524	-833.4	1094.7	49.362	769.4	1179.7	62.352	42.805	1	0	7.8593	11.618	-23.213	-9.6479	-0.028091	-2.3035	23.482	9.5197	7.8312	9.3144	0.26948	-0.12825	1605.2
1.41	142	60	NaN	0.71987	20.452	4.0048	-181.58	12.53	6.2226	28.52	-833.48	1094.7	49.326	769.37	1179.7	61.649	41.831	1	0	7.6378	11.392	-23.218	-9.6525	-0.023804	-2.3224	23.487	9.4946	7.614	9.0692	0.26979	-0.15786	1605.2
1.42	143	60	NaN	0.71452	20.46	4.0452	-181.59	12.508	6.1869	28.546	-833.54	1094.7	49.293	769.33	1179.6	60.504	39.018	1	0	7.7046	11.46	-23.225	-9.6595	-0.027044	-2.3286	23.492	9.4752	7.6775	9.1312	0.26783	-0.18428	1605.2
1.43	144	60	NaN	0.70343	20.46	4.068	-181.61	12.505	6.1407	28.641	-833.62	1094.7	49.249	769.24	1179.6	58.064	42.149	1	0	7.7713	11.528	-23.232	-9.6666	-0.033216	-2.345	23.491	9.4739	7.7381	9.183	0.25935	-0.19268	1605.2
1.44	145	60	NaN	0.68063	20.437	4.0695	-181.65	12.425	6.1002	28.848	-833.77	1094.8	49.211	769.3	1179.6	56.481	40.134	1	0	7.838	11.596	-23.239	-9.6737	-0.047143	-2.3734	23.467	9.3955	7.7909	9.2228	0.22813	-0.27819	1605.4
1.45	146	60	NaN	0.63653	20.419	4.0665	-181.66	12.36	6.1082	29.038	-833.9	1094.8	49.34	769.31	1179.6	53.581	38.213	1	0	7.7897	11.547	-23.244	-9.6786	-0.088972	-2.3902	23.445	9.3329	7.7007	9.1566	0.20177	-0.34571	1605.6
1.46	147	60	NaN	0.59971	20.404	4.0516	-181.66	12.319	6.1016	29.239	-834	1094.8	49.388	769.29	1179.5	53.435	38.22	1	0	7.6906	11.446	-23.248	-9.6827	-0.12032	-2.3779	23.428	9.295	7.5703	9.0676	0.18056	-0.38768	1605.7
1.47	148	60	NaN	0.5583	20.398	4.0545	-181.65	12.295	6.0813	29.375	-834.09	1094.8	49.385	769.25	1179.5	46.876	38.911	1	0	7.5916	11.344	-23.252	-9.6867	-0.15674	-2.3659	23.42	9.2724	7.4349	8.9783	0.16873	-0.41433	1605.7
1.48	149	60	NaN	0.49031	20.408	4.1115	-181.68	12.269	6.0666	29.351	-834.18	1094.9	49.44	769.21	1179.5	49.152	40.683	1	0	7.4926	11.243	-23.256	-9.6907	-0.22749	-2.3964	23.427	9.2494	7.2651	8.8466	0.17142	-0.4413	1605.7
1.49	150	60	NaN	0.44471	20.415	4.1274	-181.7	12.258	6.0258	29.39	-834.23	1094.9	49.393	769.17	1179.4	38.974	37.028	1	0	7.3936	11.142	-23.26	-9.6948	-0.27005	-2.4165	23.433	9.2394	7.1235	8.7253	0.17313	-0.4554	1605.8
1.5	151	60	NaN	0.38256	20.427	4.1543	-181.74	12.243	6.004	29.385	-834.32	1094.9	49.413	769.15	1179.4	44.544	36.242	1	0	7.4243	11.173	-23.268	-9.7025	-0.33307	-2.4508	23.443	9.2272	7.0912	8.7224	0.17579	-0.47532	1605.8
1.51	152	60	NaN	0.33946	20.434	4.1693	-181.75	12.24	6.0005	29.381	-834.4	1094.9	49.454	769.13	1179.4	49.471	38.414	1	0	7.4895	11.24	-23.276	-9.7113	-0.37772	-2.4686	23.449	9.2252	7.1118	8.7713	0.17295	-0.48612	1605.9
1.52	153	60	NaN	0.31092	20.446	4.1599	-181.76	12.245	6.0022	29.425	-834.45	1094.9	49.49	769.11	1179.4	41.436	38.961	1	0	7.5548	11.307	-23.285	-9.72	-0.40597	-2.4783	23.462	9.2297	7.1488	8.8283	0.1765	-0.49028	1605.9
1.53	154	60	NaN	0.26174	20.493	4.1196	-181.81	12.24	5.984	29.575	-834.47	1094.9	49.511	769.13	1179.4	50.71	38.508	1	0	7.6004	11.353	-23.293	-9.7277	-0.45052	-2.5185	23.508	9.2251	7.1498	8.8347	0.21509	-0.50259	1605.9
1.54	155	60	NaN	0.2178	20.51	4.1346	-181.82	12.242	5.9833	29.508	-834.53	1094.9	49.524	769.13	1179.4	52.132	39.329	1	0	7.4877	11.238	-23.291	-9.7262	-0.49729	-2.5363	23.524	9.2272	6.9904	8.7018	0.233	-0.49909	1606
1.55	156	60	NaN	0.14398	20.538	4.1692	-181.84	12.253	5.9814	29.384	-834.59	1094.9	49.554	769.12	1179.4	54.752	38.271	1	0	7.4545	11.204	-23.288	-9.7234	-0.5766	-2.556	23.553	9.2387	6.8779	8.648	0.26415	-0.4847	1606.1
1.56	157	60	NaN	0.048425	20.569	4.1847	-181.85	12.273	5.9893	29.327	-834.65	1094.9	49.618	769.1	1179.4	56.938	40.653	1	0	7.5091	11.26	-23.284	-9.719	-0.67646	-2.5739	23.584	9.2581	6.8326	8.686	0.29965	-0.4609	1606.1
1.57	158	60	NaN	-0.053091	20.59	4.1777	-181.86	12.293	6.0043	29.347	-834.72	1094.9	49.698	769.08	1179.4	57.112	41.377	1	0	8.0222	11.785	-23.282	-9.7174	-0.78008	-2.5867	23.606	9.2777	7.2421	9.1978	0.32307	-0.43975	1606.1
1.58	159	60	NaN	-0.12944	20.583	4.2032	-181.86	12.293	6.0006	29.268	-834.81	1094.9	49.71	769.09	1179.4	61.85	41.805	1	0	8.3949	12.166	-23.282	-9.717	-0.85962	-2.5911	23.598	9.2778	7.5352	9.5745	0.31618	-0.43921	1606.3
1.59	160	60	NaN	-0.32148	20.621	4.226	-181.86	12.294	6.0081	29.299	-834.8	1094.9	49.754	769.11	1179.4	64.957	42.119	1	0	7.878	11.637	-23.284	-9.7187	-1.0522	-2.592	23.637	9.2778	6.8258	9.0451	0.35352	-0.44096	1606.3
1.6	161	60	NaN	-0.47984	20.655	4.2878	-181.86	12.304	6.0043	29.199	-834.8	1094.9	49.777	769.1	1179.4	65.818	42.741	1	0	7.3611	11.109	-23.286	-9.7205	-1.2149	-2.5978	23.672	9.2872	6.1462	8.5108	0.38599	-0.43328	1606.3
1.61	162	60	NaN	-0.62736	20.696	4.3514	-181.86	12.312	6.0049	29.111	-834.76	1094.9	49.822	769.09	1179.4	66.665	44.415	1	0	6.8443	10.58	-23.287	-9.7223	-1.3672	-2.6021	23.712	9.2958	5.4771	7.9781	0.4251	-0.42651	1606.2
1.62	163	60	NaN	-0.80873	20.755	4.4196	-181.86	12.313	6.0178	29.048	-834.66	1094.9	49.902	769.07	1179.4	66.959	45.361	1	0	6.3274	10.052	-23.289	-9.724	-1.5537	-2.6002	23.771	9.2971	4.7737	7.4515	0.48207	-0.42699	1606.1
1.63	164	60	NaN	-1.1089	20.829	4.6753	-181.83	12.318	6.013	28.395	-834.58	1095	49.893	769.06	1179.4	64.983	43.227	1	0	5.8106	9.5233	-23.291	-9.7258	-1.8769	-2.5984	23.843	9.304	3.9336	6.9249	0.55233	-0.42178	1606
1.64	165	60	NaN	-1.4162	20.901	4.8044	-181.82	12.323	6.0091	28.169	-834.44	1095	49.927	769.03	1179.4	63.391	40.684	1	0	5.3023	9.0037	-23.296	-9.7309	-2.1937	-2.5935	23.914	9.31	3.1087	6.4102	0.61847	-0.42088	1605.8
1.65	166	60	NaN	-1.6349	20.958	4.8878	-181.8	12.319	6.0029	28.044	-834.28	1095	49.932	769.01	1179.4	65.372	40.37	1	0	4.7951	8.4852	-23.301	-9.7363	-2.4171	-2.5838	23.971	9.3064	2.3781	5.9014	0.66912	-0.42997	1605.7
1.66	167	60	NaN	-1.8286	20.994	4.961	-181.78	12.312	5.9865	27.919	-834.12	1095.1	49.887	768.98	1179.4	63.955	40.784	1	0	4.288	7.9666	-23.307	-9.7418	-2.6138	-2.5689	24.005	9.3014	1.6742	5.3978	0.69832	-0.44038	1605.5
1.67	168	60	NaN	-2.0787	21.007	5.0424	-181.76	12.312	5.9531	27.753	-833.97	1095.1	49.792	768.91	1179.4	64.447	38.634	1	0	3.7808	7.4481	-23.312	-9.7473	-2.8664	-2.5509	24.016	9.3032	0.91433	4.8972	0.7032	-0.44406	1605.2
1.68	169	60	NaN	-2.2823	21.001	5.0608	-181.76	12.286	5.9136	27.699	-833.85	1095.3	49.702	768.89	1179.4	62.822	40.831	1	0	3.2736	6.9295	-23.318	-9.7527	-3.0689	-2.5479	24.006	9.2812	0.20472	4.3816	0.68803	-0.4715	1605.1
1.69	170	60	NaN	-2.4074	20.985	5.0143	-181.76	12.272	5.9031	27.826	-833.77	1095.3	49.675	768.86	1179.4	62.332	41.21	1	0	2.7664	6.411	-23.323	-9.7582	-3.1885	-2.5452	23.987	9.2693	-0.42207	3.8657	0.6641	-0.48888	1605
1.7	171	60	NaN	-2.5676	20.978	4.9463	-181.78	12.247	5.8773	27.975	-833.71	1095.4	49.599	768.84	1179.4	64.496	39.026	1	0	2.2592	5.8924	-23.329	-9.7636	-3.3407	-2.5484	23.976	9.2486	-1.0815	3.3441	0.6476	-0.51503	1604.9
1.71	172	60	NaN	-2.7422	21.013	4.8917	-181.79	12.221	5.8388	28.063	-833.63	1095.6	49.481	768.81	1179.4	64.544	41.378	1	0	1.752	5.3739	-23.334	-9.7691	-3.5079	-2.5555	24.006	9.2282	-1.7559	2.8183	0.67158	-0.54091	1604.8
1.72	173	60	NaN	-2.8451	21.128	4.8849	-181.8	12.217	5.8137	28.038	-833.49	1095.7	49.386	768.76	1179.4	64.929	39.847	1	0	1.3337	4.9462	-23.339	-9.7744	-3.6085	-2.5613	24.115	9.2302	-2.2748	2.3848	0.77559	-0.54416	1604.6
1.73	174	60	NaN	-2.8722	21.19	4.8989	-181.8	12.211	5.835	27.987	-833.42	1095.8	49.443	768.77	1179.4	64.109	38.482	1	0	1.1184	4.7261	-23.344	-9.7792	-3.6394	-2.5713	24.175	9.2258	-2.521	2.1549	0.83038	-0.55342	1604.5
1.74	175	60	NaN	-2.9077	21.402	4.9153	-181.82	12.205	5.814	28.023	-833.25	1095.9	49.347	768.74	1179.3	64.138	41.683	1	0	0.94605	4.5499	-23.346	-9.7808	-3.6703	-2.5784	24.383	9.225	-2.7243	1.9714	1.0369	-0.55579	1604.3
1.75	176	60	NaN	-2.9173	21.597	4.9239	-181.83	12.2	5.8106	28.127	-833.13	1096	49.303	768.71	1179.3	60.843	37.106	1	0	0.79474	4.3952	-23.346	-9.7808	-3.6747	-2.5885	24.574	9.2225	-2.8799	1.8066	1.2284	-0.55829	1604.2
1.76	177	60	NaN	-2.9012	21.722	4.9379	-181.84	12.194	5.832	28.225	-833.11	1096	49.341	768.7	1179.3	66.946	42.304	1	0	0.64343	4.2405	-23.346	-9.7808	-3.6564	-2.5988	24.698	9.2181	-3.013	1.6417	1.3518	-0.56267	1604.1
1.77	178	60	NaN	-2.8969	21.834	5.0005	-181.84	12.193	5.8299	28.169	-833.17	1096	49.313	768.68	1179.3	65.619	43.911	1	0	0.49211	4.0858	-23.346	-9.7808	-3.6532	-2.5967	24.81	9.2173	-3.161	1.489	1.464	-0.56352	1604.2
1.78	179	60	NaN	-2.8627	22.008	5.1097	-181.84	12.181	5.8163	28.162	-833.25	1096	49.215	768.65	1179.3	54.491	39.884	1	0	0.3408	3.9311	-23.346	-9.7808	-3.6157	-2.5897	24.985	9.2041	-3.2749	1.3413	1.6395	-0.57673	1604.2
1.79	180	60	NaN	-2.8371	22.155	5.2436	-181.83	12.162	5.8468	28.038	-833.33	1096	49.277	768.67	1179.3	50.624	41.391	1	0	0.18949	3.7764	-23.346	-9.7808	-3.5966	-2.5897	25.132	9.1849	-3.4072	1.1866	1.7862	-0.59593	1604.3
1.8	181	60	NaN	-2.7772	22.349	5.3717	-181.81	12.157	5.8655	28.094	-833.4	1095.9	49.307	768.67	1179.3	48.318	35.242	1	0	0.038173	3.6217	-23.346	-9.7808	-3.5359	-2.5733	25.327	9.1784	-3.4977	1.0483	1.9813	-0.60241	1604.4
1.81	182	60	NaN	-2.6747	22.593	5.4673	-181.79	12.168	5.8512	28.434	-833.45	1095.8	49.233	768.64	1179.3	48.581	38.125	1	0	-0.11314	3.467	-23.346	-9.7808	-3.4185	-2.5368	25.574	9.1868	-3.5317	0.93018	2.2281	-0.59402	1604.4
1.82	183	60	NaN	-2.6047	22.703	5.5033	-181.79	12.156	5.8687	28.712	-833.51	1095.8	49.279	768.68	1179.3	23.649	37.802	1	0	-0.26445	3.3122	-23.346	-9.7808	-3.3402	-2.5237	25.686	9.1733	-3.6046	0.78857	2.3406	-0.60754	1604.5
1.83	184	60	NaN	-2.5051	22.85	5.5537	-181.76	12.182	5.8668	29.14	-833.52	1095.7	49.246	768.65	1179.3	53.977	37.044	1	0	-0.41577	3.1575	-23.346	-9.7808	-3.224	-2.4794	25.837	9.1954	-3.6398	0.6781	2.4908	-0.58543	1604.5
1.84	185	60	NaN	-2.4282	22.958	5.5849	-181.74	12.206	5.8734	29.543	-833.54	1095.6	49.242	768.64	1179.3	59.166	39.955	1	0	-0.62814	2.9404	-23.341	-9.7763	-3.1327	-2.4436	25.948	9.2158	-3.7608	0.4968	2.6068	-0.56048	1604.5
1.85	186	60	NaN	-2.3487	23.049	5.6673	-181.73	12.223	5.8893	29.823	-833.57	1095.5	49.274	768.66	1179.3	61.065	37.73	1	0	-0.91498	2.6472	-23.331	-9.7662	-3.0442	-2.4217	26.042	9.2299	-3.9592	0.22547	2.7108	-0.53633	1604.5
1.86	187	60	NaN	-2.2499	23.143	5.8337	-181.72	12.235	5.9072	29.94	-833.61	1095.5	49.321	768.7	1179.3	73.232	46.805	1	0	-1.2018	2.3539	-23.321	-9.7562	-2.9429	-2.4106	26.138	9.2393	-4.1447	-0.05668	2.8168	-0.51688	1604.6
1.87	188	60	NaN	-2.2175	23.174	5.8545	-181.7	12.251	5.8987	30.059	-833.59	1095.4	49.284	768.68	1179.3	77.392	50.169	1	0	-1.4887	2.0606	-23.311	-9.7461	-2.905	-2.3886	26.17	9.2552	-4.3936	-0.32798	2.8589	-0.49092	1604.6
1.88	189	60	NaN	-2.0944	23.273	5.9648	-181.69	12.275	5.9047	30.318	-833.55	1095.4	49.293	768.69	1179.3	76.708	48.646	1	0	-1.8394	1.702	-23.29	-9.7247	-2.7729	-2.3709	26.27	9.2782	-4.6123	-0.66893	2.9807	-0.44651	1604.6
1.89	190	60	NaN	-2.0002	23.354	6.0561	-181.69	12.284	5.9312	30.473	-833.5	1095.4	49.363	768.73	1179.3	74.823	47.311	1	0	-2.209	1.3241	-23.265	-9.7	-2.6757	-2.3644	26.351	9.2866	-4.8847	-1.0403	3.0864	-0.41347	1604.5
1.9	191	60	NaN	-1.9356	23.42	6.1148	-181.68	12.284	5.9544	30.574	-833.42	1095.4	49.417	768.75	1179.3	74.99	47.6	1	0	-2.5786	0.94624	-23.24	-9.6753	-2.6094	-2.358	26.418	9.2869	-5.188	-1.4117	3.1776	-0.38842	1604.5
1.91	192	60	NaN	-1.8673	23.5	6.1589	-181.67	12.293	5.9435	30.74	-833.29	1095.4	49.359	768.75	1179.4	76.508	50.567	1	0	-2.9482	0.56834	-23.216	-9.6506	-2.5332	-2.3366	26.499	9.2941	-5.4814	-1.7683	3.2834	-0.35651	1604.3
1.92	193	60	NaN	-1.8262	23.555	6.2322	-181.66	12.295	5.9251	30.65	-833.21	1095.5	49.28	768.73	1179.4	75.937	51.468	1	0	-3.3179	0.19045	-23.191	-9.6259	-2.4925	-2.3233	26.551	9.2982	-5.8103	-2.1329	3.3601	-0.32767	1604.2
1.93	194	60	NaN	-1.7649	23.602	6.2579	-181.65	12.283	5.9597	30.714	-833.14	1095.5	49.364	768.75	1179.4	75.373	49.772	1	0	-3.695	-0.1951	-23.161	-9.5957	-2.4319	-2.3162	26.597	9.2876	-6.1269	-2.5113	3.4367	-0.30815	1604.2
1.94	195	60	NaN	-1.7165	23.632	6.2392	-181.64	12.28	5.9776	30.854	-833.09	1095.5	49.407	768.75	1179.4	75.309	48.504	1	0	-4.0733	-0.58186	-23.13	-9.5647	-2.3801	-2.3033	26.628	9.2838	-6.4533	-2.8851	3.4979	-0.28091	1604.1
1.95	196	60	NaN	-1.6829	23.649	6.1977	-181.63	12.279	5.9611	31.001	-833.04	1095.5	49.357	768.74	1179.3	74.898	48.829	1	0	-4.4515	-0.96863	-23.099	-9.5336	-2.3395	-2.289	26.645	9.2834	-6.791	-3.2576	3.5465	-0.25028	1604.1
1.96	197	60	NaN	-1.645	23.669	6.1727	-181.64	12.261	5.9254	31.073	-832.98	1095.5	49.261	768.77	1179.3	69.083	47.452	1	0	-4.8298	-1.3554	-23.068	-9.5026	-2.2955	-2.2901	26.665	9.2655	-7.1254	-3.6455	3.5971	-0.23715	1604
1.97	198	60	NaN	-1.6306	23.668	6.1516	-181.64	12.26	5.9412	31.098	-832.97	1095.5	49.32	768.77	1179.3	54.504	42.27	1	0	-5.2081	-1.7422	-23.037	-9.4716	-2.2824	-2.2918	26.665	9.2636	-7.4905	-4.034	3.6279	-0.20799	1604
1.98	199	60	NaN	-1.6268	23.658	6.1395	-181.66	12.254	5.9445	31.067	-832.95	1095.5	49.339	768.76	1179.3	57.462	40.123	1	0	-5.4721	-2.012	-23.006	-9.4409	-2.2804	-2.3112	26.655	9.2567	-7.7525	-4.3232	3.6492	-0.18413	1604
1.99	200	60	NaN	-1.6265	23.632	6.1234	-181.68	12.245	5.9278	31.052	-832.94	1095.4	49.303	768.75	1179.3	53.589	40.071	1	0	-5.6426	-2.1863	-22.975	-9.4104	-2.2793	-2.3313	26.63	9.2472	-7.9219	-4.5177	3.6544	-0.1632	1604
2	201	60	NaN	-1.6231	23.589	6.0959	-181.69	12.237	5.8947	31.083	-832.96	1095.4	49.221	768.74	1179.3	54.747	40.319	1	0	-5.5727	-2.1149	-22.974	-9.4091	-2.272	-2.3428	26.588	9.2376	-7.8446	-4.4577	3.6143	-0.17142	1604
2.01	202	60	NaN	-1.6102	23.538	6.0572	-181.7	12.232	5.8669	31.141	-832.98	1095.4	49.147	768.71	1179.3	51.835	40.967	1	0	-5.48	-2.0201	-22.975	-9.4104	-2.2542	-2.3457	26.538	9.2313	-7.7342	-4.3657	3.563	-0.17916	1604
2.02	203	60	NaN	-1.5711	23.475	5.9783	-181.72	12.208	5.864	31.354	-832.99	1095.3	49.166	768.72	1179.3	52.051	37.858	1	0	-5.3873	-1.9253	-22.977	-9.4118	-2.2082	-2.3525	26.477	9.2059	-7.5955	-4.2778	3.5003	-0.20588	1604
2.03	204	60	NaN	-1.5193	23.414	5.8896	-181.73	12.197	5.8466	31.627	-833	1095.2	49.141	768.71	1179.3	49.936	38.607	1	0	-5.2946	-1.8305	-22.978	-9.4131	-2.1457	-2.3517	26.418	9.1929	-7.4403	-4.1822	3.4398	-0.22022	1604
2.04	205	60	NaN	-1.44	23.356	5.8272	-181.73	12.184	5.8312	31.872	-832.98	1095.2	49.131	768.68	1179.3	50.528	37.962	1	0	-5.2019	-1.7357	-22.98	-9.4145	-2.0574	-2.3513	26.361	9.1779	-7.2592	-4.087	3.382	-0.23654	1604
2.05	206	60	NaN	-1.3339	23.292	5.8449	-181.74	12.163	5.8263	31.924	-832.97	1095.2	49.168	768.65	1179.3	57.517	38.867	1	0	-5.1091	-1.641	-22.981	-9.4158	-1.9507	-2.3601	26.297	9.1569	-7.0599	-4.0011	3.3164	-0.25893	1603.9
2.06	207	60	NaN	-1.2566	23.175	6.0813	-181.75	12.175	5.8034	31.296	-833.31	1095.2	49.129	768.59	1179.3	53.725	35.719	1	0	-5.0164	-1.5462	-22.982	-9.4172	-1.8944	-2.3887	26.178	9.1718	-6.9109	-3.9349	3.1962	-0.24542	1604.2
2.07	208	60	NaN	-1.2027	23.153	6.1881	-181.76	12.172	5.8075	31.085	-833.3	1095.2	49.173	768.58	1179.2	60.49	37.838	1	0	-4.9237	-1.4514	-22.984	-9.4186	-1.8496	-2.4039	26.155	9.1706	-6.7733	-3.8553	3.1711	-0.24792	1604.2
2.08	209	60	NaN	-1.1197	23.12	6.2637	-181.76	12.162	5.818	31.02	-833.27	1095.2	49.227	768.59	1179.2	62.02	39.036	1	0	-4.831	-1.3566	-22.985	-9.4199	-1.7709	-2.4128	26.122	9.1604	-6.6019	-3.7694	3.137	-0.25953	1604.2
2.09	210	60	NaN	-1.0058	23.065	6.3041	-181.76	12.156	5.8219	31.074	-833.26	1095.2	49.255	768.59	1179.2	62.278	41.754	1	0	-4.7383	-1.2618	-22.986	-9.4213	-1.6561	-2.4141	26.068	9.1525	-6.3944	-3.676	3.0821	-0.26874	1604.2
2.1	211	60	NaN	-0.87936	22.999	6.2951	-181.76	12.164	5.8092	31.239	-833.27	1095.1	49.23	768.54	1179.2	62.729	39.115	1	0	-4.6456	-1.167	-22.988	-9.4226	-1.5229	-2.4063	26.005	9.1577	-6.1685	-3.5733	3.0176	-0.2649	1604.1
2.11	212	60	NaN	-0.828	22.971	6.2778	-181.76	12.178	5.7814	31.343	-833.29	1095.1	49.165	768.48	1179.2	59.622	41.478	1	0	-4.5529	-1.0723	-22.989	-9.424	-1.4655	-2.3933	25.978	9.1705	-6.0184	-3.4656	2.9893	-0.25347	1604.1
2.12	213	60	NaN	-0.6718	22.909	6.3244	-181.76	12.149	5.7728	31.37	-833.3	1095	49.159	768.5	1179.2	58.293	41.325	1	0	-4.4602	-0.97747	-22.99	-9.4254	-1.3081	-2.393	25.918	9.14	-5.7683	-3.3705	2.9277	-0.28539	1604.1
2.13	214	60	NaN	-0.54248	22.866	6.3874	-181.76	12.116	5.7983	31.325	-833.31	1095	49.24	768.52	1179.2	56.046	38.616	1	0	-4.3677	-0.88289	-22.992	-9.4267	-1.1833	-2.3996	25.876	9.1069	-5.5509	-3.2825	2.8842	-0.31979	1604.1
2.14	215	60	NaN	-0.45565	22.843	6.4547	-181.76	12.094	5.8226	31.232	-833.31	1095	49.313	768.54	1179.2	57.516	37.696	1	0	-4.3469	-0.8616	-22.994	-9.4288	-1.1023	-2.408	25.853	9.0851	-5.4492	-3.2696	2.8589	-0.34373	1604.2
2.15	216	60	NaN	-0.37612	22.817	6.527	-181.77	12.086	5.7889	31.135	-833.31	1095	49.231	768.52	1179.2	56.628	37.312	1	0	-4.326	-0.84031	-22.996	-9.4309	-1.0233	-2.4128	25.826	9.0771	-5.3494	-3.2532	2.8299	-0.35384	1604.1
2.16	217	60	NaN	-0.25578	22.734	6.5894	-181.77	12.075	5.8054	31.132	-833.4	1095	49.291	768.52	1179.2	57.669	37.994	1	0	-4.3052	-0.81902	-22.998	-9.433	-0.90525	-2.4169	25.744	9.0645	-5.2105	-3.2359	2.7464	-0.36848	1604.2
2.17	218	60	NaN	-0.17349	22.666	6.6088	-181.77	12.082	5.7986	31.191	-833.48	1094.9	49.278	768.48	1179.2	55.515	37.786	1	0	-4.2844	-0.79773	-23	-9.4351	-0.82037	-2.413	25.677	9.0704	-5.1048	-3.2107	2.6769	-0.3647	1604.3
2.18	219	60	NaN	-0.089395	22.572	6.6398	-181.77	12.085	5.7873	31.236	-833.59	1094.9	49.261	768.46	1179.2	55.15	38.119	1	0	-4.2636	-0.77644	-23.002	-9.4372	-0.73403	-2.4182	25.584	9.0731	-4.9976	-3.1947	2.5823	-0.36411	1604.4
2.19	220	60	NaN	-0.00067929	22.455	6.6968	-181.79	12.084	5.7807	31.242	-833.72	1094.9	49.266	768.46	1179.2	55.956	38.307	1	0	-4.2427	-0.75515	-23.004	-9.4393	-0.64519	-2.4341	25.468	9.0707	-4.8879	-3.1893	2.4638	-0.3686	1604.5
2.2	221	60	NaN	0.059676	22.356	6.759	-181.8	12.093	5.7811	31.238	-833.8	1094.9	49.283	768.42	1179.2	51.781	37.347	1	0	-4.2219	-0.73386	-23.006	-9.4414	-0.5856	-2.4475	25.369	9.0803	-4.8075	-3.1814	2.363	-0.36109	1604.5
2.21	222	60	NaN	0.082765	22.296	6.8107	-181.8	12.1	5.7938	31.173	-833.85	1094.9	49.333	768.43	1179.2	51.94	38.335	1	0	-4.2011	-0.71257	-23.009	-9.4435	-0.56658	-2.4539	25.309	9.0871	-4.7677	-3.1664	2.3002	-0.35631	1604.6
2.22	223	60	NaN	0.10192	22.249	6.8631	-181.81	12.096	5.7816	31.116	-833.84	1094.9	49.309	768.44	1179.2	50.835	38.13	1	0	-4.1803	-0.69128	-23.011	-9.4455	-0.54861	-2.4625	25.261	9.0838	-4.7289	-3.1538	2.2504	-0.36176	1604.6
2.23	224	60	NaN	0.10253	22.171	6.92	-181.82	12.095	5.7605	31.053	-833.83	1094.9	49.271	768.43	1179.2	61.321	37.748	1	0	-4.1594	-0.66999	-23.013	-9.4476	-0.54888	-2.4725	25.182	9.0842	-4.7083	-3.1425	2.1691	-0.36343	1604.6
2.24	225	60	NaN	0.080732	22.053	6.9755	-181.83	12.103	5.746	30.985	-833.87	1094.9	49.264	768.41	1179.2	64.144	39.75	1	0	-4.1386	-0.6487	-23.015	-9.4497	-0.57288	-2.4829	25.064	9.0922	-4.7115	-3.1316	2.0489	-0.35758	1604.6
2.25	226	60	NaN	0.056278	21.967	7.0014	-181.84	12.098	5.7547	30.956	-833.88	1095	49.314	768.44	1179.2	67.062	39.832	1	0	-4.1178	-0.62741	-23.017	-9.4518	-0.60017	-2.4926	24.977	9.0885	-4.718	-3.1201	1.96	-0.36331	1604.6
2.26	227	60	NaN	0.010841	21.792	7.0446	-181.83	12.117	5.7433	30.829	-833.95	1095	49.292	768.43	1179.2	62.223	39.724	1	0	-4.097	-0.60612	-23.019	-9.4539	-0.6493	-2.4911	24.8	9.1083	-4.7463	-3.0973	1.7813	-0.34561	1604.7
2.27	228	60	NaN	-0.049896	21.576	7.1015	-181.84	12.14	5.7359	30.599	-834.07	1095.1	49.299	768.4	1179.2	66.127	38.224	1	0	-4.0762	-0.58483	-23.021	-9.456	-0.71845	-2.5039	24.582	9.1341	-4.7946	-3.0887	1.5612	-0.32188	1604.8
2.28	229	60	NaN	-0.10104	21.345	7.105	-181.84	12.155	5.7389	30.519	-834.15	1095.1	49.341	768.41	1179.2	73.72	46.476	1	0	-4.0553	-0.56354	-23.023	-9.4581	-0.77394	-2.5155	24.35	9.1498	-4.8293	-3.079	1.3264	-0.30832	1604.9
2.29	230	60	NaN	-0.12707	21.125	7.0148	-181.84	12.155	5.7458	30.75	-834.14	1095.1	49.384	768.45	1179.2	73.706	47.993	1	0	-4.0345	-0.54225	-23.025	-9.4602	-0.79322	-2.5106	24.131	9.1491	-4.8277	-3.0528	1.1057	-0.31106	1604.9
2.3	231	60	NaN	-0.16563	20.973	6.9403	-181.84	12.18	5.6962	30.925	-834.15	1095.1	49.257	768.42	1179.3	73.576	46.445	1	0	-4.0137	-0.52096	-23.027	-9.4623	-0.82102	-2.4942	23.98	9.1723	-4.8347	-3.0152	0.95293	-0.28996	1604.9
2.31	232	60	NaN	-0.19163	20.822	6.9	-181.84	12.183	5.7048	30.963	-834.15	1095	49.302	768.42	1179.3	71.99	48.204	1	0	-4.0624	-0.57075	-23.025	-9.4604	-0.84728	-2.4988	23.83	9.1745	-4.9097	-3.0695	0.80469	-0.2859	1604.9
2.32	233	60	NaN	-0.2069	20.688	6.8604	-181.85	12.175	5.7163	31.013	-834.15	1095	49.362	768.45	1179.3	72.167	46.623	1	0	-4.1239	-0.6336	-23.023	-9.4578	-0.86291	-2.5037	23.697	9.1653	-4.9868	-3.1373	0.67438	-0.29245	1604.9
2.33	234	60	NaN	-0.21349	20.579	6.8026	-181.86	12.165	5.7174	31.113	-834.11	1095	49.394	768.48	1179.3	69.912	45.307	1	0	-4.1853	-0.69645	-23.02	-9.4551	-0.86702	-2.5089	23.589	9.155	-5.0523	-3.2054	0.56931	-0.30011	1604.9
2.34	235	60	NaN	-0.2141	20.503	6.7232	-181.87	12.167	5.7076	31.242	-833.98	1094.9	49.384	768.51	1179.3	60.174	42.695	1	0	-4.2154	-0.72715	-23.02	-9.4546	-0.86274	-2.5201	23.515	9.1546	-5.0781	-3.2473	0.49559	-0.29999	1604.8
2.35	236	60	NaN	-0.20932	20.518	6.7765	-181.88	12.18	5.6986	30.953	-833.79	1095	49.357	768.5	1179.2	60.9	41.344	1	0	-4.2222	-0.73414	-23.021	-9.4556	-0.8674	-2.5426	23.529	9.1694	-5.0896	-3.2768	0.50787	-0.28621	1604.6
2.36	237	60	NaN	-0.19782	20.563	6.8311	-181.9	12.185	5.7077	30.66	-833.61	1095	49.404	768.52	1179.2	60.471	41.527	1	0	-4.161	-0.67156	-23.019	-9.4542	-0.86815	-2.5714	23.573	9.1754	-5.0291	-3.2429	0.55333	-0.27887	1604.4
2.37	238	60	NaN	-0.15089	20.61	6.83	-181.92	12.196	5.7143	30.549	-833.44	1095	49.428	768.52	1179.2	61.316	40.271	1	0	-4.0955	-0.60463	-23.018	-9.4527	-0.82609	-2.5919	23.621	9.185	-4.9216	-3.1965	0.60279	-0.26764	1604.3
2.38	239	60	NaN	-0.083708	20.639	6.7898	-181.93	12.209	5.7299	30.583	-833.32	1094.9	49.464	768.53	1179.2	61.016	42.401	1	0	-4.5099	-1.0283	-23.015	-9.45	-0.75901	-2.6047	23.653	9.1951	-5.2689	-3.633	0.63783	-0.25492	1604.2
2.39	240	60	NaN	-0.041948	20.636	6.777	-181.94	12.208	5.7867	30.571	-833.3	1094.8	49.631	768.56	1179.2	61.795	42.569	1	0	-4.7786	-1.303	-23.01	-9.4449	-0.72363	-2.62	23.652	9.1919	-5.5022	-3.923	0.64238	-0.25304	1604.2
2.4	241	60	NaN	-0.018013	20.651	6.766	-181.94	12.214	5.7735	30.549	-833.29	1094.8	49.584	768.56	1179.3	61.629	41.813	1	0	-4.4678	-0.98522	-22.998	-9.4334	-0.69882	-2.6246	23.67	9.1956	-5.1666	-3.6098	0.67116	-0.23788	1604.2
2.41	242	60	NaN	0.021591	20.696	6.7277	-181.95	12.221	5.7647	30.599	-833.23	1094.7	49.56	768.55	1179.3	63.64	41.027	1	0	-4.1187	-0.62837	-22.992	-9.4266	-0.65661	-2.625	23.716	9.2004	-4.7753	-3.2534	0.72453	-0.22612	1604.1
2.42	243	60	NaN	0.074283	20.791	6.6937	-181.95	12.219	5.7507	30.62	-833.12	1094.7	49.525	768.54	1179.3	70.618	41.116	1	0	-3.7467	-0.24796	-22.988	-9.4225	-0.60197	-2.6256	23.812	9.1979	-4.3486	-2.8736	0.82496	-0.22453	1604
2.43	244	60	NaN	0.12597	20.929	6.692	-181.95	12.205	5.7358	30.53	-832.95	1094.7	49.492	768.55	1179.3	72.13	44.348	1	0	-3.0492	0.46514	-22.981	-9.4164	-0.55238	-2.6313	23.95	9.1835	-3.6016	-2.1661	0.9687	-0.23288	1603.8
2.44	245	60	NaN	0.14247	21.058	6.7538	-181.96	12.177	5.7459	30.248	-832.81	1094.7	49.54	768.59	1179.2	71.639	43.603	1	0	-2.4467	1.0811	-22.973	-9.4081	-0.54775	-2.649	24.079	9.1567	-2.9945	-1.5679	1.1055	-0.25138	1603.7
2.45	246	60	NaN	0.15945	21.147	6.7541	-181.96	12.172	5.7347	30.154	-832.71	1094.8	49.509	768.59	1179.2	71.06	43.907	1	0	-2.0224	1.5149	-22.961	-9.3959	-0.53302	-2.6518	24.167	9.1516	-2.5554	-1.1368	1.2063	-0.24425	1603.6
2.46	247	60	NaN	0.18855	21.207	6.7361	-181.96	12.163	5.735	30.135	-832.66	1094.8	49.524	768.59	1179.2	70.15	43.145	1	0	-1.4863	2.0631	-22.95	-9.3846	-0.50518	-2.6538	24.227	9.144	-1.9914	-0.59069	1.2771	-0.24059	1603.6
2.47	248	60	NaN	0.22453	21.248	6.6891	-181.96	12.157	5.7327	30.197	-832.64	1094.8	49.535	768.59	1179.2	69.047	43.547	1	0	-0.69422	2.8729	-22.94	-9.3752	-0.46738	-2.6532	24.267	9.1379	-1.1616	0.21968	1.3271	-0.2373	1603.6
2.48	249	60	NaN	0.26047	21.277	6.6178	-181.96	12.158	5.7194	30.312	-832.61	1094.7	49.508	768.58	1179.2	66.914	43.756	1	0	0.034936	3.6183	-22.926	-9.3606	-0.42642	-2.6502	24.297	9.1387	-0.39148	0.96819	1.3711	-0.22186	1603.5
2.49	250	60	NaN	0.28644	21.296	6.5836	-181.97	12.17	5.7116	30.317	-832.56	1094.8	49.491	768.56	1179.2	63.252	39.394	1	0	0.71104	4.3096	-22.909	-9.3443	-0.39968	-2.6545	24.314	9.1523	0.31137	1.6551	1.4051	-0.19201	1603.5
2.5	251	60	NaN	0.299	21.292	6.5825	-181.97	12.176	5.7193	30.246	-832.54	1094.8	49.509	768.56	1179.2	52.404	40.46	1	0	0.81691	4.4178	-22.911	-9.3459	-0.39033	-2.6626	24.309	9.1588	0.42658	1.7553	1.398	-0.18703	1603.4
2.51	252	60	NaN	0.3235	21.278	6.5574	-181.98	12.17	5.7423	30.266	-832.49	1094.8	49.579	768.59	1179.2	53.274	38.137	1	0	1.0622	4.6686	-22.913	-9.3482	-0.36761	-2.673	24.294	9.1542	0.69461	1.9957	1.3808	-0.19392	1603.4
2.52	253	60	NaN	0.36219	21.239	6.5022	-181.99	12.167	5.7543	30.375	-832.45	1094.8	49.616	768.61	1179.2	54.087	40.484	1	0	1.5134	5.1299	-22.917	-9.3515	-0.32633	-2.676	24.255	9.151	1.187	2.4539	1.3387	-0.20049	1603.4
2.53	254	60	NaN	0.41122	21.167	6.424	-181.98	12.178	5.7348	30.534	-832.42	1094.8	49.55	768.59	1179.2	50.212	38.505	1	0	2.1572	5.7882	-22.916	-9.3509	-0.26929	-2.6641	24.185	9.1605	1.8879	3.1241	1.2687	-0.19038	1603.3
2.54	255	60	NaN	0.45735	21.13	6.3469	-181.98	12.178	5.7401	30.707	-832.34	1094.8	49.574	768.59	1179.2	48.622	37.998	1	0	2.8586	6.5052	-22.914	-9.349	-0.21789	-2.6559	24.148	9.1609	2.6407	3.8493	1.2337	-0.1881	1603.3
2.55	256	60	NaN	0.50397	21.097	6.2401	-181.99	12.179	5.7187	30.978	-832.25	1094.8	49.52	768.59	1179.2	45.224	38.467	1	0	3.469	7.1293	-22.915	-9.35	-0.15962	-2.6503	24.116	9.1604	3.3094	4.479	1.2006	-0.1896	1603.2
2.56	257	60	NaN	0.56449	21.066	6.192	-181.99	12.188	5.7106	31.064	-832.08	1094.7	49.505	768.58	1179.2	41.891	36.899	1	0	4.0941	7.7684	-22.918	-9.3525	-0.095581	-2.6515	24.088	9.166	3.9985	5.1169	1.1701	-0.18651	1603
2.57	258	60	NaN	0.61864	21.046	6.1971	-181.99	12.199	5.7164	30.998	-831.91	1094.6	49.527	768.57	1179.2	41.447	38.583	1	0	5.2404	8.9404	-22.926	-9.3606	-0.044659	-2.6567	24.07	9.1755	5.1957	6.2836	1.1445	-0.18508	1602.8
2.58	259	60	NaN	0.63507	21.045	6.2104	-182	12.207	5.7214	30.943	-831.85	1094.6	49.533	768.57	1179.2	42.011	34.11	1	0	6.192	9.9133	-22.926	-9.3605	-0.030411	-2.6605	24.07	9.1821	6.1615	7.2528	1.1442	-0.1784	1602.8
2.59	260	60	NaN	0.69843	21.013	6.2282	-182	12.203	5.7442	30.878	-831.6	1094.5	49.598	768.59	1179.2	39.352	38.109	1	0	6.9101	10.648	-22.916	-9.3507	0.028184	-2.6716	24.042	9.1728	6.9383	7.9759	1.1267	-0.17788	1602.5
2.6	261	60	NaN	0.732	20.967	6.2122	-182	12.199	5.7353	30.929	-831.47	1094.4	49.562	768.6	1179.2	41.115	38.727	1	0	7.2677	11.013	-22.919	-9.3543	0.064818	-2.6662	24.001	9.1658	7.3325	8.3469	1.0813	-0.18852	1602.4
2.61	262	60	NaN	0.76114	20.909	6.1775	-182	12.197	5.7262	31.055	-831.39	1094.3	49.526	768.61	1179.2	39.942	38.112	1	0	7.6006	11.354	-22.925	-9.3597	0.099735	-2.6617	23.946	9.1604	7.7004	8.6919	1.0211	-0.1993	1602.4
2.62	263	60	NaN	0.78885	20.841	6.1397	-182	12.198	5.7282	31.201	-831.32	1094.2	49.523	768.62	1179.2	40.303	40.001	1	0	8.168	11.934	-22.925	-9.3595	0.13274	-2.6602	23.881	9.1577	8.3007	9.2734	0.9565	-0.20174	1602.3
2.63	264	60	NaN	0.79879	20.769	6.119	-182	12.204	5.7377	31.291	-831.26	1094.1	49.54	768.59	1179.2	39.941	37.739	1	0	8.6964	12.474	-22.924	-9.359	0.14525	-2.651	23.812	9.1614	8.8417	9.8228	0.8883	-0.19754	1602.2
2.64	265	60	NaN	0.80258	20.672	6.1244	-182	12.205	5.755	31.331	-831.16	1094	49.566	768.59	1179.2	41.055	36.464	1	0	8.9829	12.767	-22.922	-9.3565	0.14952	-2.6558	23.718	9.159	9.1324	10.111	0.79651	-0.19756	1602.1
2.65	266	60	NaN	0.78502	20.613	6.1675	-182.01	12.203	5.7418	31.218	-831.07	1094	49.518	768.6	1179.2	41.879	38.422	1	0	9.1652	12.953	-22.92	-9.3552	0.1296	-2.6626	23.659	9.1561	9.2948	10.29	0.73878	-0.19904	1602
2.66	267	60	NaN	0.75414	20.555	6.2129	-182.01	12.2	5.7371	31.069	-830.98	1094	49.5	768.6	1179.2	40.431	37.636	1	0	9.2439	13.034	-22.92	-9.3549	0.093974	-2.6742	23.602	9.1531	9.3379	10.359	0.6819	-0.20188	1602
2.67	268	60	NaN	0.72397	20.481	6.2093	-182.02	12.2	5.7559	31.029	-830.89	1093.9	49.549	768.6	1179.1	43.685	39.1	1	0	9.0458	12.831	-22.925	-9.3602	0.0606	-2.6843	23.529	9.1512	9.1064	10.147	0.604	-0.20902	1601.9
2.68	269	60	NaN	0.72289	20.403	6.0574	-182.01	12.209	5.7656	31.346	-830.82	1093.8	49.566	768.58	1179.1	43.965	37.115	1	0	8.8633	12.644	-22.93	-9.365	0.070237	-2.667	23.456	9.1557	8.9336	9.9775	0.52563	-0.20934	1601.8
2.69	270	60	NaN	0.68242	20.361	6.0378	-182.02	12.216	5.7558	31.243	-830.77	1093.8	49.537	768.57	1179.1	43.099	39.599	1	0	8.8633	12.644	-22.931	-9.3655	0.027058	-2.6722	23.415	9.1619	8.8904	9.9723	0.48466	-0.20362	1601.7
2.7	271	60	NaN	0.61475	20.328	6.0003	-182.02	12.215	5.7576	31.094	-830.71	1093.7	49.542	768.58	1179.1	44.744	38.311	1	0	8.932	12.715	-22.931	-9.3656	-0.046149	-2.6849	23.383	9.1598	8.8858	10.03	0.45214	-0.20573	1601.7
2.71	272	60	NaN	0.535	20.306	5.9573	-182.03	12.21	5.7741	30.9	-830.64	1093.7	49.592	768.58	1179.1	46.328	38.43	1	0	9.0466	12.832	-22.93	-9.3653	-0.13463	-2.7031	23.363	9.1533	8.9119	10.129	0.43232	-0.21202	1601.6
2.72	273	60	NaN	0.46072	20.304	5.9269	-182.04	12.204	5.7985	30.654	-830.55	1093.7	49.67	768.57	1179.1	45.776	39.415	1	0	9.1902	12.979	-22.93	-9.3652	-0.22059	-2.7242	23.361	9.1468	8.9696	10.254	0.43083	-0.21843	1601.5
2.73	274	60	NaN	0.41961	20.324	5.8754	-182.05	12.2	5.7957	30.465	-830.41	1093.6	49.675	768.56	1179.1	46.648	38.082	1	0	9.3573	13.15	-22.93	-9.3653	-0.2687	-2.7415	23.383	9.1409	9.0886	10.408	0.45249	-0.2244	1601.4
2.74	275	60	NaN	0.37662	20.329	5.8472	-182.05	12.207	5.7337	30.293	-830.36	1093.6	49.507	768.52	1179.1	45.166	38.99	1	0	9.4433	13.237	-22.934	-9.3692	-0.31189	-2.7387	23.39	9.146	9.1314	10.499	0.45537	-0.22319	1601.3
2.75	276	60	NaN	0.32193	20.342	5.8079	-182.06	12.2	5.7227	30.099	-830.31	1093.5	49.506	768.5	1179	45.657	38.429	1	0	9.4259	13.22	-22.939	-9.3743	-0.37351	-2.7525	23.404	9.1367	9.0524	10.467	0.46516	-0.2376	1601.2
2.76	277	60	NaN	0.27007	20.36	5.7654	-182.07	12.184	5.748	29.91	-830.25	1093.4	49.617	768.5	1179	44.201	37.679	1	0	9.1623	12.95	-22.946	-9.3813	-0.43614	-2.7771	23.425	9.1198	8.7261	10.173	0.47861	-0.26144	1601.2
2.77	278	60	NaN	0.2393	20.377	5.7409	-182.08	12.176	5.7608	29.753	-830.2	1093.4	49.684	768.5	1179	45.375	37.592	1	0	8.7816	12.561	-22.951	-9.3863	-0.47496	-2.7957	23.443	9.1104	8.3066	9.7652	0.49171	-0.27594	1601.1
2.78	279	60	NaN	0.20848	20.404	5.7783	-182.08	12.172	5.7327	29.435	-830.14	1093.4	49.643	768.46	1179	44.67	37.457	1	0	8.3474	12.117	-22.956	-9.3905	-0.51575	-2.8019	23.47	9.1065	7.8316	9.3151	0.51439	-0.28397	1601
2.79	280	60	NaN	0.14517	20.428	5.8085	-182.09	12.151	5.7503	29.11	-830.06	1093.3	49.74	768.48	1179	43.634	38.481	1	0	8.5711	12.346	-22.966	-9.4009	-0.59422	-2.8314	23.494	9.0847	7.9769	9.5143	0.52851	-0.31624	1601
2.8	281	60	NaN	0.10591	20.448	5.7873	-182.11	12.145	5.7417	28.907	-829.99	1093.3	49.771	768.46	1179	42.473	37.895	1	0	8.7949	12.574	-22.976	-9.4114	-0.64189	-2.855	23.516	9.0778	8.153	9.7195	0.53926	-0.33363	1600.9
2.81	282	60	NaN	0.088317	20.463	5.7264	-182.12	12.152	5.7202	28.765	-829.91	1093.2	49.776	768.4	1179	43.493	39.153	1	0	8.9341	12.717	-22.986	-9.4214	-0.66484	-2.8729	23.533	9.0815	8.2693	9.844	0.54695	-0.33988	1600.7
2.82	283	60	NaN	0.05608	20.476	5.6725	-182.13	12.142	5.7485	28.509	-829.85	1093.2	49.945	768.38	1178.9	42.222	39.813	1	0	8.9184	12.701	-22.994	-9.4292	-0.71237	-2.9022	23.548	9.0698	8.206	9.7986	0.55366	-0.35939	1600.7
2.83	284	60	NaN	0.060157	20.48	5.6378	-182.15	12.128	5.7741	28.395	-829.81	1093.1	50.062	768.39	1178.9	42.243	36.746	1	0	8.5971	12.372	-22.998	-9.4329	-0.71653	-2.9257	23.553	9.0557	7.8805	9.4466	0.55469	-0.37721	1600.6
2.84	285	60	NaN	0.068247	20.509	5.5715	-182.17	12.117	5.786	28.3	-829.72	1093.1	50.153	768.35	1178.9	42.855	38.081	1	0	8.5243	12.298	-23.007	-9.4422	-0.71522	-2.953	23.582	9.0448	7.8091	9.3449	0.57443	-0.39743	1600.5
2.85	286	60	NaN	0.073797	20.537	5.5244	-182.18	12.12	5.7414	28.228	-829.65	1093.1	50.066	768.29	1178.9	40.343	40.822	1	0	8.5111	12.284	-23.019	-9.4541	-0.7092	-2.9584	23.609	9.0471	7.8019	9.326	0.59026	-0.40698	1600.4
2.86	287	60	NaN	0.077332	20.561	5.5036	-182.17	12.125	5.6766	28.152	-829.6	1093.1	49.896	768.23	1178.9	41.249	38.555	1	0	7.8256	11.584	-23.032	-9.4669	-0.70233	-2.9484	23.634	9.0523	7.1233	8.6352	0.60165	-0.41463	1600.3
2.87	288	60	NaN	0.088843	20.611	5.4616	-182.18	12.094	5.7408	27.996	-829.48	1093.1	50.091	768.21	1178.8	41.289	38.38	1	0	7.4939	11.244	-23.042	-9.4773	-0.7035	-2.9732	23.684	9.0212	6.7904	8.2712	0.6414	-0.45608	1600.1
2.88	289	60	NaN	0.11865	20.667	5.3635	-182.19	12.041	5.7603	28.071	-829.36	1093	50.166	768.22	1178.8	41.766	38.602	1	0	7.6332	11.387	-23.049	-9.4842	-0.67373	-2.9776	23.74	8.9686	6.9594	8.4092	0.69087	-0.51557	1600
2.89	290	60	NaN	0.16527	20.732	5.2632	-182.22	11.993	5.7516	28.161	-829.2	1093	50.188	768.18	1178.8	38.959	37.74	1	0	7.7622	11.519	-23.056	-9.4911	-0.62475	-3.008	23.806	8.9196	7.1375	8.5107	0.7498	-0.57149	1599.8
2.9	291	60	NaN	0.19052	20.783	5.2098	-182.25	11.959	5.7578	28.177	-829.08	1093	50.244	768.12	1178.8	39.756	38.729	1	0	7.8749	11.634	-23.063	-9.498	-0.60103	-3.0366	23.857	8.8851	7.2739	8.5973	0.79406	-0.61287	1599.7
2.91	292	60	NaN	0.18156	20.809	5.2209	-182.25	11.94	5.7914	28.092	-829.03	1093	50.346	768.08	1178.7	40.398	39.346	1	0	8.6933	12.471	-23.082	-9.5169	-0.61674	-3.0443	23.882	8.8669	8.0765	9.4263	0.80021	-0.64997	1599.6
2.92	293	60	NaN	0.19832	20.832	5.2362	-182.24	11.918	5.7767	28.036	-828.96	1093	50.302	768.07	1178.7	38.814	38.557	1	0	9.8684	13.672	-23.11	-9.5446	-0.60045	-3.0435	23.905	8.8449	9.268	10.629	0.7954	-0.69971	1599.5
2.93	294	60	NaN	0.20388	20.867	5.2691	-182.27	11.912	5.7161	27.959	-828.84	1093	50.147	768	1178.8	39.13	38.236	1	0	12.003	15.854	-23.175	-9.6101	-0.59218	-3.0617	23.941	8.8384	11.41	12.792	0.76544	-0.77176	1599.3
2.94	295	60	NaN	0.2079	20.883	5.3068	-182.26	11.913	5.7346	27.874	-828.75	1093	50.203	767.95	1178.7	41.731	41.02	1	0	13.091	16.966	-23.213	-9.648	-0.59329	-3.0656	23.956	8.8404	12.497	13.901	0.74249	-0.80753	1599.2
2.95	296	60	NaN	0.22027	20.883	5.3197	-182.26	11.916	5.7657	27.889	-828.68	1093	50.293	767.91	1178.7	41.677	37.385	1	0	13.046	16.921	-23.221	-9.6558	-0.58367	-3.061	23.955	8.8438	12.463	13.86	0.73452	-0.81206	1599
2.96	297	60	NaN	0.24806	20.877	5.2908	-182.27	11.914	5.7399	28.076	-828.58	1093	50.236	767.88	1178.7	44.479	39.832	1	0	12.582	16.447	-23.232	-9.6671	-0.5472	-3.0608	23.95	8.8416	12.035	13.386	0.71765	-0.82554	1598.9
2.97	298	60	NaN	0.28217	20.853	5.2966	-182.28	11.904	5.7873	28.206	-828.48	1093	50.406	767.84	1178.7	47.037	37.477	1	0	12.037	15.889	-23.244	-9.679	-0.5146	-3.0811	23.925	8.8315	11.522	12.808	0.68101	-0.84755	1598.8
2.98	299	60	NaN	0.28917	20.834	5.3033	-182.29	11.912	5.7748	28.246	-828.46	1093	50.382	767.79	1178.7	50.133	39.488	1	0	11.662	15.506	-23.255	-9.6896	-0.50529	-3.0831	23.906	8.8397	11.157	12.423	0.65173	-0.84988	1598.7
2.99	300	60	NaN	0.31293	20.809	5.3533	-182.27	11.909	5.7855	28.261	-828.35	1093	50.413	767.75	1178.7	47.771	37.508	1	0	11.368	15.205	-23.266	-9.7012	-0.48221	-3.0623	23.881	8.8369	10.886	12.143	0.61512	-0.8643	1598.6
3	301	60	NaN	0.34472	20.778	5.4279	-182.23	11.906	5.794	28.271	-828.18	1093	50.44	767.7	1178.7	51.153	38.756	1	0	11.255	15.09	-23.284	-9.7193	-0.45117	-3.0301	23.85	8.8342	10.804	12.06	0.56578	-0.8851	1598.3
3.01	302	60	NaN	0.35694	20.746	5.4839	-182.22	11.927	5.7419	28.283	-828.04	1093.1	50.31	767.62	1178.7	23.649	39.214	1	0	11.125	14.956	-23.302	-9.7374	-0.43392	-3.0062	23.818	8.855	10.691	11.95	0.51532	-0.88236	1598.1
3.02	303	60	NaN	0.36423	20.714	5.5154	-182.23	11.903	5.7712	28.291	-827.94	1093.1	50.413	767.64	1178.7	62.112	36.727	1	0	10.978	14.806	-23.32	-9.7554	-0.43011	-3.0213	23.784	8.8323	10.548	11.785	0.4636	-0.92311	1598
3.03	304	60	NaN	0.37886	20.666	5.5057	-182.23	11.897	5.7644	28.443	-827.88	1093.1	50.401	767.64	1178.7	69.409	41.576	1	0	10.895	14.722	-23.323	-9.7575	-0.4096	-3.0191	23.737	8.8261	10.486	11.703	0.41451	-0.93134	1598
3.04	305	60	NaN	0.39336	20.59	5.4826	-182.23	11.891	5.7813	28.692	-827.8	1093.1	50.448	767.64	1178.7	68.85	43.027	1	0	11.005	14.834	-23.33	-9.7649	-0.38787	-3.0135	23.661	8.8198	10.617	11.82	0.33135	-0.94514	1597.9
3.05	306	60	NaN	0.40186	20.512	5.4626	-182.23	11.884	5.8156	28.932	-827.7	1093.1	50.536	767.64	1178.7	69.449	45.132	1	0	11.655	15.499	-23.359	-9.7937	-0.37396	-3.0049	23.582	8.8133	11.281	12.494	0.2232	-0.98036	1597.8
3.06	307	60	NaN	0.39859	20.493	5.457	-182.21	11.89	5.8053	28.984	-827.66	1093.1	50.482	767.62	1178.7	68.524	46.83	1	0	11.939	15.789	-23.379	-9.8137	-0.3735	-2.9839	23.563	8.8207	11.565	12.805	0.18409	-0.99306	1597.7
3.07	308	60	NaN	0.4244	20.367	5.5357	-182.21	11.921	5.7483	29.005	-827.52	1093.2	50.245	767.55	1178.7	67.076	44.045	1	0	10.849	14.674	-23.366	-9.8011	-0.33851	-2.9774	23.437	8.8511	10.51	11.697	0.071158	-0.95	1597.5
3.08	309	60	NaN	0.43193	20.286	5.5852	-182.22	11.933	5.711	29.012	-827.47	1093.2	50.11	767.52	1178.8	63.82	44.982	1	0	10.814	14.639	-23.37	-9.8054	-0.32591	-2.9783	23.357	8.8626	10.488	11.66	-0.013659	-0.94279	1597.4
3.09	310	60	NaN	0.43348	20.225	5.6272	-182.24	11.931	5.7218	28.988	-827.45	1093.2	50.139	767.52	1178.8	60.256	40.714	1	0	11.553	15.394	-23.387	-9.8221	-0.32629	-2.9949	23.296	8.8608	11.226	12.399	-0.091237	-0.96129	1597.4
3.1	311	60	NaN	0.436	20.161	5.6705	-182.26	11.925	5.7635	28.954	-827.4	1093.2	50.265	767.53	1178.8	57.964	50.965	1	0	10.518	14.336	-23.367	-9.8015	-0.32953	-3.0247	23.231	8.8543	10.188	11.311	-0.1355	-0.94717	1597.4
3.11	312	60	NaN	0.43592	20.07	5.6977	-182.28	11.929	5.7308	29.007	-827.36	1093.2	50.171	767.5	1178.8	58.436	49.425	1	0	9.7863	13.588	-23.351	-9.7858	-0.32438	-3.0443	23.142	8.8572	9.4619	10.544	-0.20895	-0.92865	1597.3
3.12	313	60	NaN	0.43393	20.017	5.7066	-182.3	11.932	5.727	29.046	-827.31	1093.2	50.171	767.49	1178.8	60.88	49.919	1	0	9.9742	13.78	-23.351	-9.7863	-0.32495	-3.0617	23.089	8.8593	9.6493	10.719	-0.26202	-0.92701	1597.2
3.13	314	60	NaN	0.44433	19.927	5.7725	-182.33	11.907	5.7287	28.966	-827.19	1093.1	50.186	767.47	1178.8	66.452	54.699	1	0	10.084	13.892	-23.347	-9.7818	-0.31809	-3.0932	23.002	8.8331	9.7655	10.799	-0.34518	-0.94869	1597.1
3.14	315	60	NaN	0.4575	19.835	5.838	-182.35	11.876	5.7428	28.877	-827.07	1093.1	50.24	767.46	1178.8	70.39	52.385	1	0	10.155	13.965	-23.34	-9.7748	-0.31008	-3.1201	22.912	8.7993	9.8447	10.845	-0.42806	-0.9755	1597
3.15	316	60	NaN	0.46584	19.767	5.8571	-182.36	11.855	5.7687	28.87	-827.01	1093	50.329	767.47	1178.8	73.271	53.666	1	0	10.358	14.173	-23.347	-9.7821	-0.30523	-3.1278	22.846	8.7757	10.053	11.045	-0.5012	-1.0064	1596.9
3.16	317	60	NaN	0.47903	19.682	5.8736	-182.36	11.833	5.7634	28.857	-826.87	1092.9	50.324	767.47	1178.8	75.178	54.858	1	0	10.637	14.458	-23.363	-9.7976	-0.2924	-3.1292	22.764	8.7497	10.345	11.329	-0.59831	-1.0479	1596.8
3.17	318	60	NaN	0.48739	19.614	5.8684	-182.36	11.817	5.7559	28.884	-826.75	1092.9	50.31	767.48	1178.8	74.912	55.318	1	0	9.714	13.514	-23.324	-9.7592	-0.28259	-3.1302	22.7	8.7307	9.4314	10.384	-0.62384	-1.0285	1596.7
3.18	319	60	NaN	0.49988	19.499	5.9033	-182.36	11.816	5.7446	28.796	-826.56	1092.8	50.299	767.5	1178.9	73.876	55.101	1	0	8.9919	12.776	-23.295	-9.73	-0.27296	-3.1292	22.591	8.7252	8.7189	9.6467	-0.70456	-1.0048	1596.5
3.19	320	60	NaN	0.516	19.366	5.9762	-182.35	11.824	5.7312	28.605	-826.31	1092.7	50.284	767.53	1178.9	73.463	54.397	1	0	8.6457	12.422	-23.283	-9.7182	-0.26328	-3.1312	22.462	8.7278	8.3824	9.2907	-0.82153	-0.99039	1596.3
3.2	321	60	NaN	0.53526	19.26	6.0628	-182.36	11.829	5.7195	28.384	-826.05	1092.6	50.258	767.59	1178.9	72.104	54.23	1	0	8.0365	11.799	-23.28	-9.7148	-0.25112	-3.1415	22.359	8.7309	7.7854	8.6576	-0.92129	-0.98388	1596.1
3.21	322	60	NaN	0.58279	19.156	6.09	-182.36	11.848	5.7228	28.365	-825.7	1092.6	50.272	767.64	1178.9	67.818	53.357	1	0	7.3726	11.12	-23.279	-9.7137	-0.2049	-3.1438	22.258	8.7461	7.1677	7.9766	-1.0204	-0.96756	1595.8
3.22	323	60	NaN	0.6251	19.035	6.1306	-182.35	11.878	5.656	28.256	-825.29	1092.5	50.082	767.7	1178.9	59.163	52.985	1	0	7.1359	10.878	-23.269	-9.704	-0.15988	-3.1392	22.141	8.772	6.976	7.7391	-1.1282	-0.93201	1595.5
3.23	324	60	NaN	0.65774	18.933	6.1315	-182.35	11.899	5.6175	28.253	-824.92	1092.4	49.969	767.75	1179	51.04	53.247	1	0	6.9054	10.643	-23.259	-9.6944	-0.12343	-3.1351	22.043	8.7886	6.782	7.5076	-1.216	-0.90584	1595.2
3.24	325	60	NaN	0.68294	18.851	6.1052	-182.35	11.909	5.6132	28.327	-824.59	1092.4	49.953	767.81	1179	51.593	52.36	1	0	6.8133	10.549	-23.253	-9.6883	-0.0951	-3.1326	21.965	8.7942	6.7182	7.416	-1.2883	-0.89409	1594.9
3.25	326	60	NaN	0.70662	18.764	6.1004	-182.35	11.915	5.6006	28.322	-824.23	1092.3	49.913	767.9	1179	51.58	52.478	1	0	6.6933	10.426	-23.251	-9.6862	-0.070322	-3.1296	21.881	8.7974	6.623	7.2963	-1.3697	-0.88875	1594.6
3.26	327	60	NaN	0.69977	18.543	6.0793	-182.35	11.963	5.5454	28.272	-823.65	1092.2	49.724	767.96	1179.1	51.468	53.057	1	0	6.5325	10.261	-23.255	-9.6897	-0.072405	-3.1203	21.666	8.84	6.4601	7.1411	-1.5889	-0.84971	1594.1
3.27	328	60	NaN	0.69839	18.447	6.0615	-182.34	11.975	5.5262	28.298	-823.39	1092.2	49.658	768.02	1179.1	51.602	52.159	1	0	6.745	10.479	-23.256	-9.6905	-0.070593	-3.1117	21.572	8.8494	6.6744	7.367	-1.6833	-0.84101	1593.9
3.28	329	60	NaN	0.67991	18.337	6.0717	-182.34	11.99	5.5434	28.253	-822.99	1092.1	49.698	768.1	1179.1	70.715	52.054	1	0	6.9587	10.697	-23.256	-9.6911	-0.092262	-3.1135	21.465	8.862	6.8665	7.5837	-1.791	-0.82914	1593.6
3.29	330	60	NaN	0.63532	18.177	6.1168	-182.34	12.02	5.5768	28.092	-822.38	1092	49.779	768.21	1179.1	75.658	51.977	1	0	6.5153	10.244	-23.261	-9.6962	-0.14583	-3.1256	21.31	8.8864	6.3694	7.1183	-1.9508	-0.80975	1593.1
3.3	331	60	NaN	0.56905	18.048	6.1838	-182.35	12.039	5.577	27.874	-821.97	1092	49.767	768.31	1179.2	75.281	51.611	1	0	6.4698	10.197	-23.263	-9.698	-0.21968	-3.1361	21.187	8.9009	6.2501	7.0612	-2.0762	-0.79715	1592.8
3.31	332	60	NaN	0.53955	17.972	6.2187	-182.35	12.048	5.6108	27.808	-821.68	1091.9	49.848	768.38	1179.2	76.607	53.319	1	0	6.816	10.551	-23.262	-9.6967	-0.25459	-3.1451	21.114	8.9059	6.5614	7.4062	-2.1478	-0.79082	1592.6
3.32	333	60	NaN	0.50648	17.9	6.2558	-182.34	12.064	5.5713	27.693	-821.4	1091.9	49.716	768.41	1179.2	76.505	52.649	1	0	7.2146	10.959	-23.262	-9.6972	-0.28719	-3.1385	21.044	8.9196	6.9274	7.8203	-2.2178	-0.77757	1592.4
3.33	334	60	NaN	0.46777	17.786	6.2849	-182.34	12.08	5.5559	27.569	-821.04	1091.8	49.656	768.46	1179.2	75.716	51.771	1	0	7.6756	11.43	-23.265	-9.6998	-0.32837	-3.1363	20.933	8.9329	7.3472	8.2939	-2.3319	-0.76692	1592.1
3.34	335	60	NaN	0.43004	17.628	6.297	-182.35	12.084	5.6276	27.482	-820.63	1091.8	49.855	768.57	1179.2	75.555	50.184	1	0	8.0589	11.822	-23.274	-9.7092	-0.37652	-3.153	20.778	8.9338	7.6824	8.669	-2.4958	-0.77537	1591.8
3.35	336	60	NaN	0.41997	17.542	6.2878	-182.37	12.053	5.7543	27.485	-820.44	1091.7	50.232	768.74	1179.2	75.195	47.703	1	0	8.3448	12.114	-23.284	-9.7188	-0.4001	-3.1911	20.693	8.9021	7.9447	8.9232	-2.5907	-0.81674	1591.7
3.36	337	60	NaN	0.43393	17.428	6.2882	-182.36	12.082	5.7365	27.465	-820.2	1091.7	50.163	768.78	1179.3	74.905	48.933	1	0	8.2902	12.059	-23.289	-9.7237	-0.38445	-3.1794	20.582	8.9276	7.9058	8.8791	-2.7064	-0.79616	1591.6
3.37	338	60	NaN	0.44289	17.361	6.2962	-182.36	12.109	5.7394	27.418	-819.98	1091.7	50.157	768.81	1179.3	74.501	47.73	1	0	8.2944	12.063	-23.295	-9.7304	-0.37706	-3.1758	20.516	8.9532	7.9174	8.887	-2.7792	-0.77722	1591.4
3.38	339	60	NaN	0.44917	17.321	6.3088	-182.36	12.124	5.756	27.366	-819.82	1091.7	50.204	768.84	1179.3	73.878	48.668	1	0	8.3456	12.115	-23.304	-9.7386	-0.37441	-3.1805	20.477	8.9681	7.9712	8.9347	-2.8265	-0.77047	1591.2
3.39	340	60	NaN	0.45947	17.278	6.3213	-182.36	12.131	5.7593	27.327	-819.76	1091.7	50.226	768.86	1179.3	71.734	48.772	1	0	8.3824	12.153	-23.306	-9.7411	-0.36634	-3.1861	20.435	8.9749	8.016	8.9667	-2.8716	-0.7662	1591.2
3.4	341	60	NaN	0.47882	17.211	6.3233	-182.37	12.173	5.7538	27.281	-819.55	1091.7	50.227	768.86	1179.3	69.262	46.651	1	0	8.4179	12.189	-23.308	-9.7431	-0.34879	-3.1953	20.368	9.0163	8.0691	8.9938	-2.9397	-0.72678	1591
3.41	342	60	NaN	0.50397	17.14	6.2916	-182.39	12.197	5.7946	27.296	-819.41	1091.7	50.378	768.89	1179.3	68.081	46.924	1	0	8.2042	11.971	-23.308	-9.7426	-0.32861	-3.2192	20.299	9.0392	7.8756	8.7514	-3.0091	-0.70341	1590.9
3.42	343	60	NaN	0.52366	17.082	6.2272	-182.4	12.199	5.8265	27.37	-819.33	1091.7	50.49	768.94	1179.3	67.259	45.962	1	0	7.9838	11.745	-23.307	-9.7416	-0.31032	-3.2337	20.24	9.0407	7.6735	8.5116	-3.0666	-0.70098	1590.9
3.43	344	60	NaN	0.54388	17.045	6.1622	-182.41	12.195	5.8415	27.456	-819.28	1091.7	50.541	768.98	1179.3	70.335	44.92	1	0	7.854	11.613	-23.305	-9.74	-0.28885	-3.2383	20.202	9.037	7.5651	8.3742	-3.1026	-0.70301	1590.8
3.44	345	60	NaN	0.57526	17.034	6.138	-182.41	12.21	5.8453	27.491	-819.22	1091.7	50.562	768.97	1179.3	71.832	47.806	1	0	8.1231	11.888	-23.299	-9.734	-0.25698	-3.2426	20.192	9.0517	7.8661	8.6451	-3.1073	-0.68222	1590.8
3.45	346	60	NaN	0.59614	17.03	6.1116	-182.45	12.234	5.8077	27.467	-819.22	1091.7	50.491	768.87	1179.3	71.134	46.315	1	0	8.6532	12.43	-23.29	-9.725	-0.23447	-3.276	20.188	9.0761	8.4187	9.1536	-3.1024	-0.64885	1590.7
3.46	347	60	NaN	0.61152	17.047	6.1039	-182.44	12.212	5.8065	27.414	-819.22	1091.7	50.465	768.93	1179.3	70.488	44.614	1	0	8.8437	12.624	-23.294	-9.7286	-0.22003	-3.2693	20.202	9.0568	8.6237	9.3551	-3.0914	-0.6718	1590.7
3.47	348	60	NaN	0.63546	17.062	6.0972	-182.42	12.208	5.7947	27.389	-819.26	1091.7	50.4	768.93	1179.2	68.812	44.189	1	0	8.8436	12.624	-23.297	-9.7319	-0.19464	-3.2498	20.217	9.0529	8.649	9.3746	-3.0799	-0.67894	1590.8
3.48	349	60	NaN	0.66748	17.078	6.0761	-182.41	12.216	5.7951	27.419	-819.33	1091.7	50.382	768.88	1179.2	64.064	40.708	1	0	8.4853	12.258	-23.299	-9.7338	-0.16087	-3.237	20.233	9.0604	8.3245	9.021	-3.0657	-0.67344	1590.8
3.49	350	60	NaN	0.69582	17.113	6.0246	-182.41	12.181	5.8871	27.514	-819.43	1091.7	50.639	768.94	1179.2	57.367	40.906	1	0	8.1716	11.937	-23.297	-9.7317	-0.13829	-3.2487	20.267	9.0261	8.0333	8.6886	-3.0299	-0.70559	1590.9
3.5	351	60	NaN	0.699	17.124	6.0362	-182.41	12.191	5.7974	27.449	-819.48	1091.7	50.386	768.88	1179.2	55.306	38.423	1	0	7.9731	11.734	-23.284	-9.7191	-0.12835	-3.2346	20.278	9.0362	7.8447	8.4997	-3.0059	-0.6829	1590.9
3.51	352	60	NaN	0.72519	17.216	6.0592	-182.4	12.168	5.7867	27.327	-819.65	1091.7	50.375	768.82	1179.2	46.116	36.32	1	0	7.4837	11.234	-23.275	-9.7096	-0.10607	-3.2294	20.368	9.0157	7.3777	8.0046	-2.9065	-0.69394	1591
3.52	353	60	NaN	0.75259	17.323	6.0581	-182.39	12.147	5.7944	27.298	-819.83	1091.8	50.427	768.75	1179.2	42.153	37.531	1	0	6.8574	10.594	-23.267	-9.7016	-0.08153	-3.2261	20.472	8.9979	6.7759	7.3676	-2.7947	-0.70371	1591.2
3.53	354	60	NaN	0.76874	17.402	6.03	-182.39	12.146	5.7797	27.381	-819.98	1091.8	50.418	768.67	1179.1	38.724	38.716	1	0	7.3671	11.115	-23.252	-9.6874	-0.062059	-3.2207	20.549	8.9984	7.305	7.894	-2.7034	-0.68907	1591.2
3.54	355	60	NaN	0.77522	17.447	6.0258	-182.39	12.149	5.7312	27.383	-820.12	1091.8	50.308	768.61	1179.1	41.042	39.143	1	0	7.5806	11.333	-23.243	-9.6776	-0.051491	-3.2138	20.592	9.0033	7.5291	8.1192	-2.6502	-0.67433	1591.3
3.55	356	60	NaN	0.78852	17.515	6.0236	-182.4	12.13	5.7728	27.399	-820.24	1091.9	50.468	768.61	1179.1	33.498	37.298	1	0	7.3237	11.07	-23.24	-9.6747	-0.04334	-3.2331	20.657	8.9875	7.2804	7.8373	-2.5827	-0.68717	1591.4
3.56	357	60	NaN	0.80816	17.588	6.0301	-182.4	12.145	5.7279	27.407	-820.44	1091.9	50.369	768.51	1179.1	48.598	38.183	1	0	7.0695	10.81	-23.234	-9.6688	-0.019749	-3.2265	20.728	9.004	7.0497	7.584	-2.5054	-0.66472	1591.5
3.57	358	60	NaN	0.82362	17.657	6.0607	-182.41	12.148	5.6977	27.348	-820.63	1091.9	50.323	768.43	1179.1	58.402	38.65	1	0	6.8161	10.551	-23.227	-9.6618	-0.0047108	-3.2392	20.796	9.0086	6.8114	7.3122	-2.4306	-0.65322	1591.6
3.58	359	60	NaN	0.8291	17.722	6.1158	-182.45	12.111	5.7498	27.215	-820.76	1092	50.536	768.47	1179.1	56.167	36.782	1	0	6.3942	10.12	-23.211	-9.646	-0.011642	-3.2947	20.858	8.9757	6.3826	6.8254	-2.3532	-0.6703	1591.8
3.59	360	60	NaN	0.83797	17.802	6.1401	-182.47	12.109	5.7514	27.202	-820.99	1092	50.575	768.43	1179.1	67.063	41.578	1	0	5.9267	9.6421	-23.193	-9.6279	-0.0045356	-3.3097	20.935	8.9748	5.9222	6.3324	-2.2575	-0.65311	1592
3.6	361	60	NaN	0.84256	17.865	6.1437	-182.48	12.116	5.7417	27.283	-821.24	1092	50.561	768.35	1179.1	68.78	44.68	1	0	5.77	9.4819	-23.193	-9.6278	0.0035984	-3.3149	20.998	8.983	5.7736	6.167	-2.1947	-0.64476	1592.1
3.61	362	60	NaN	0.8477	17.915	6.1443	-182.45	12.138	5.6886	27.348	-821.42	1092.1	50.391	768.24	1179.1	68.623	42.864	1	0	5.5893	9.2971	-23.192	-9.6267	0.017237	-3.2834	21.047	9.0062	5.6065	6.0137	-2.1446	-0.62048	1592.2
3.62	363	60	NaN	0.85016	17.953	6.1553	-182.43	12.15	5.6485	27.357	-821.55	1092.1	50.256	768.18	1179.1	68.837	42.137	1	0	5.3771	9.0802	-23.189	-9.6243	0.024915	-3.2552	21.083	9.0198	5.4021	5.825	-2.1061	-0.60445	1592.3
3.63	364	60	NaN	0.84677	17.982	6.1866	-182.44	12.129	5.6795	27.297	-821.72	1092.1	50.352	768.2	1179	68.763	45.264	1	0	4.8696	8.5613	-23.187	-9.6215	0.016029	-3.2735	21.111	9.001	4.8856	5.2878	-2.076	-0.62051	1592.5
3.64	365	60	NaN	0.8514	18.025	6.2184	-182.43	12.137	5.6585	27.274	-821.9	1092.1	50.291	768.14	1179	68.732	43.329	1	0	4.3385	8.0183	-23.184	-9.6186	0.022063	-3.2609	21.153	9.009	4.3605	4.7573	-2.031	-0.60958	1592.6
3.65	366	60	NaN	0.85032	18.043	6.2244	-182.45	12.136	5.6946	27.287	-821.97	1092.1	50.423	768.12	1179	68.69	43.32	1	0	4.0726	7.7464	-23.18	-9.615	0.016715	-3.2824	21.171	9.0085	4.0893	4.464	-2.0092	-0.60653	1592.6
3.66	367	60	NaN	0.85347	18.069	6.2298	-182.43	12.149	5.6519	27.331	-822.1	1092.1	50.302	768.05	1179	67.857	44.784	1	0	3.8525	7.5214	-23.177	-9.6115	0.025854	-3.2611	21.198	9.0206	3.8784	4.2603	-1.9787	-0.59088	1592.7
3.67	368	60	NaN	0.8598	18.099	6.2353	-182.41	12.158	5.6008	27.382	-822.26	1092.1	50.156	768	1179	65.452	41.229	1	0	3.9652	7.6366	-23.173	-9.6078	0.039327	-3.2313	21.228	9.0286	4.0045	4.4054	-1.9448	-0.57916	1592.8
3.68	369	60	NaN	0.86286	18.109	6.2301	-182.45	12.127	5.712	27.405	-822.34	1092.1	50.541	768.06	1179	58.899	42.063	1	0	4.1127	7.7875	-23.171	-9.6055	0.029403	-3.2812	21.238	8.998	4.1421	4.5063	-1.9322	-0.60751	1592.9
3.69	370	60	NaN	0.86677	18.124	6.2005	-182.45	12.128	5.7025	27.503	-822.41	1092.1	50.532	768.05	1179	59.606	38.856	1	0	4.2972	7.9761	-23.17	-9.6046	0.037199	-3.2775	21.253	8.9988	4.3344	4.6986	-1.9164	-0.60587	1593
3.7	371	60	NaN	0.8849	18.134	6.1988	-182.44	12.139	5.6899	27.526	-822.5	1092	50.53	768.01	1179	61.87	38.277	1	0	5.036	8.7314	-23.174	-9.6094	0.05627	-3.2728	21.264	9.0091	5.0922	5.4586	-1.9106	-0.60027	1593.1
3.71	372	60	NaN	0.90173	18.148	6.1955	-182.44	12.15	5.6686	27.534	-822.58	1092	50.496	767.98	1179	61.085	39.952	1	0	5.5997	9.3077	-23.184	-9.6185	0.074664	-3.2678	21.278	9.0199	5.6743	6.0399	-1.9058	-0.59866	1593.1
3.72	373	60	NaN	0.91752	18.174	6.1836	-182.44	12.154	5.6444	27.548	-822.63	1092	50.444	767.96	1179	61.419	39.277	1	0	5.1666	8.865	-23.205	-9.6402	0.092818	-3.2652	21.304	9.0236	5.2594	5.5998	-1.9015	-0.61657	1593.1
3.73	374	60	NaN	0.9501	18.225	6.1795	-182.45	12.142	5.6367	27.54	-822.65	1092	50.446	768	1179	58.379	41.776	1	0	4.7336	8.4223	-23.227	-9.6618	0.12505	-3.2707	21.354	9.0129	4.8587	5.1516	-1.8725	-0.64886	1593.2
3.74	375	60	NaN	0.96089	18.274	6.1702	-182.46	12.146	5.6451	27.547	-822.61	1092	50.477	768	1179	59.317	38.735	1	0	4.3006	7.9795	-23.248	-9.6834	0.13496	-3.2849	21.404	9.0168	4.4355	4.6946	-1.8448	-0.66661	1593.1
3.75	376	60	NaN	0.97614	18.336	6.1613	-182.47	12.135	5.6679	27.54	-822.6	1092	50.552	768.04	1179	60.391	39.075	1	0	3.8676	7.5368	-23.27	-9.705	0.14729	-3.2943	21.465	9.0061	4.0148	4.2425	-1.8054	-0.69895	1593.2
3.76	377	60	NaN	0.99107	18.381	6.1529	-182.47	12.124	5.6929	27.543	-822.6	1092	50.625	768.08	1179	59.667	38.826	1	0	3.4345	7.0941	-23.292	-9.7267	0.15973	-3.3024	21.509	8.9957	3.5943	3.7917	-1.7824	-0.73093	1593.2
3.77	378	60	NaN	1.0008	18.396	6.1426	-182.48	12.128	5.7021	27.574	-822.6	1092	50.64	768.08	1179	58.717	38.46	1	0	3.0015	6.6514	-23.313	-9.7483	0.17001	-3.3077	21.524	8.9993	3.1715	3.3437	-1.7889	-0.74903	1593.2
3.78	379	60	NaN	1.0013	18.402	6.1214	-182.47	12.156	5.6593	27.633	-822.63	1092	50.49	768.02	1179	56.956	38.006	1	0	2.5685	6.2086	-23.335	-9.7699	0.17802	-3.2942	21.531	9.0269	2.7465	2.9144	-1.8039	-0.74305	1593.2
3.79	380	60	NaN	1.0046	18.402	6.1012	-182.45	12.171	5.6309	27.683	-822.64	1092	50.37	768.02	1179	55.744	39.465	1	0	2.1354	5.7659	-23.357	-9.7915	0.18747	-3.2629	21.531	9.0417	2.3229	2.503	-1.8258	-0.74987	1593.2
3.8	381	60	NaN	1.0067	18.386	6.1323	-182.46	12.179	5.6724	27.546	-822.69	1092.1	50.476	768.06	1179	55.143	42.668	1	0	1.7024	5.3232	-23.378	-9.8132	0.18082	-3.2821	21.515	9.0507	1.8832	2.0411	-1.8635	-0.76241	1593.3
3.81	382	60	NaN	1.0062	18.367	6.1671	-182.47	12.184	5.7312	27.4	-822.74	1092.1	50.643	768.11	1179	55.855	38.534	1	0	1.2694	4.8805	-23.4	-9.8348	0.16915	-3.312	21.495	9.0564	1.4385	1.5684	-1.905	-0.7784	1593.4
3.82	383	60	NaN	1.0023	18.356	6.1597	-182.47	12.19	5.75	27.408	-822.76	1092.1	50.69	768.15	1179	57.209	38.292	1	0	0.83637	4.4377	-23.421	-9.8564	0.16391	-3.3101	21.483	9.0622	1.0003	1.1276	-1.938	-0.79421	1593.5
3.83	384	60	NaN	0.99301	18.351	6.1454	-182.47	12.209	5.7267	27.402	-822.75	1092.1	50.632	768.15	1179	58.11	37.327	1	0	0.40335	3.995	-23.443	-9.878	0.15645	-3.3024	21.478	9.0823	0.55979	0.69259	-1.9653	-0.79576	1593.4
3.84	385	60	NaN	0.97634	18.339	6.1669	-182.46	12.229	5.7186	27.274	-822.77	1092.1	50.607	768.16	1179	58.61	39.525	1	0	-0.029678	3.5523	-23.465	-9.8997	0.13608	-3.2959	21.466	9.102	0.1064	0.25636	-1.999	-0.79764	1593.5
3.85	386	60	NaN	0.95839	18.321	6.1645	-182.45	12.234	5.7251	27.208	-822.8	1092.1	50.634	768.2	1179.1	59.27	38.469	1	0	-0.4627	3.1096	-23.486	-9.9213	0.11483	-3.2971	21.448	9.1067	-0.34787	-0.18754	-2.0379	-0.81457	1593.6
3.86	387	60	NaN	0.94039	18.306	6.1514	-182.45	12.236	5.7207	27.172	-822.83	1092.1	50.632	768.26	1179.1	59.148	37.638	1	0	-0.89573	2.6668	-23.508	-9.9429	0.095642	-3.2984	21.434	9.1085	-0.80009	-0.63161	-2.0743	-0.8344	1593.6
3.87	388	60	NaN	0.92242	18.303	6.1611	-182.45	12.252	5.6817	27.068	-822.83	1092.1	50.518	768.27	1179.1	59.163	39.76	1	0	-1.3288	2.2241	-23.53	-9.9645	0.078027	-3.2907	21.43	9.1255	-1.2507	-1.0666	-2.0994	-0.83905	1593.6
3.88	389	60	NaN	0.90743	18.3	6.1649	-182.46	12.242	5.7656	26.94	-822.87	1092.1	50.767	768.36	1179.1	57.408	36.123	1	0	-1.7618	1.7814	-23.551	-9.9862	0.049541	-3.3166	21.426	9.1155	-1.7122	-1.5353	-2.1248	-0.87063	1593.8
3.89	390	60	NaN	0.89281	18.301	6.1492	-182.46	12.267	5.7406	26.888	-822.89	1092.1	50.69	768.36	1179.1	57.751	36.693	1	0	-2.1948	1.3387	-23.573	-10.008	0.03584	-3.314	21.428	9.1406	-2.159	-1.9753	-2.1448	-0.86721	1593.8
3.9	391	60	NaN	0.89132	18.302	6.115	-182.45	12.31	5.702	26.881	-822.95	1092.1	50.565	768.32	1179.1	56.352	39.661	1	0	-2.6278	0.89593	-23.594	-10.029	0.038617	-3.3074	21.431	9.1808	-2.5892	-2.4115	-2.1639	-0.84859	1593.8
3.91	392	60	NaN	0.90127	18.311	6.0674	-182.46	12.338	5.7117	26.895	-823.05	1092.1	50.574	768.33	1179.1	54.727	38.245	1	0	-3.0609	0.45321	-23.616	-10.051	0.048808	-3.3135	21.442	9.2075	-3.012	-2.8603	-2.1738	-0.84353	1593.9
3.92	393	60	NaN	0.91022	18.35	6.0155	-182.48	12.312	5.8193	26.9	-823.14	1092	50.857	768.49	1179.1	48.898	39.208	1	0	-3.464	0.041061	-23.604	-10.038	0.047847	-3.3462	21.481	9.1806	-3.4161	-3.3051	-2.1228	-0.85785	1594.2
3.93	394	60	NaN	0.92176	18.399	5.9803	-182.49	12.349	5.7755	26.928	-823.18	1092	50.719	768.45	1179.1	39.608	40.536	1	0	-3.8155	-0.31836	-23.532	-9.9671	0.065399	-3.3433	21.532	9.2164	-3.7501	-3.6617	-1.9998	-0.75069	1594.2
3.94	395	60	NaN	0.92424	18.478	5.9968	-182.47	12.366	5.8311	26.757	-823.25	1092	50.823	768.5	1179.1	43.977	37.152	1	0	-4.1671	-0.67778	-23.461	-9.8956	0.058043	-3.3368	21.611	9.2328	-4.109	-4.0146	-1.8495	-0.66278	1594.3
3.95	396	60	NaN	0.92717	18.538	6.0027	-182.46	12.378	5.8606	26.641	-823.31	1092	50.872	768.54	1179.1	40.624	37.171	1	0	-4.2278	-0.73992	-23.391	-9.8257	0.055096	-3.3279	21.671	9.2448	-4.1727	-4.0678	-1.7197	-0.58086	1594.4
3.96	397	60	NaN	0.93458	18.581	5.9772	-182.45	12.395	5.8235	26.638	-823.39	1091.9	50.764	768.54	1179.1	41.601	38.675	1	0	-1.5405	2.0076	-23.335	-9.7698	0.066317	-3.32	21.715	9.2612	-1.4742	-1.3124	-1.6195	-0.50853	1594.5
3.97	398	60	NaN	0.94269	18.692	5.9617	-182.45	12.419	5.8069	26.508	-823.62	1091.9	50.698	768.54	1179.1	38.97	38.912	1	0	-2.087	1.4489	-23.268	-9.7028	0.072285	-3.3214	21.828	9.2832	-2.0147	-1.8725	-1.4401	-0.41955	1594.7
3.98	399	60	NaN	0.94377	18.768	5.9244	-182.45	12.423	5.8172	26.525	-823.72	1091.9	50.735	768.59	1179.1	40.015	37.06	1	0	-6.4183	-2.9794	-23.188	-9.6229	0.072705	-3.3248	21.903	9.2876	-6.3456	-6.3042	-1.2846	-0.33527	1594.9
3.99	400	60	NaN	0.93711	18.87	5.8904	-182.45	12.433	5.8231	26.521	-823.84	1091.9	50.743	768.61	1179.1	40.487	38.321	1	0	-7.1331	-3.7102	-23.158	-9.5934	0.065701	-3.3247	22.006	9.2965	-7.0674	-7.0349	-1.1526	-0.29691	1595
4	401	60	NaN	0.92952	18.978	5.8621	-182.45	12.446	5.8254	26.514	-823.95	1091.9	50.745	768.63	1179.1	40.228	37.798	1	0	-7.0949	-3.6712	-23.139	-9.5744	0.057838	-3.322	22.114	9.3098	-7.037	-6.9932	-1.0257	-0.26466	1595.2
4.01	402	60	NaN	0.92437	19.071	5.84	-182.45	12.466	5.8121	26.522	-824.02	1091.9	50.724	768.63	1179.2	42.925	38.016	1	0	-0.64685	2.9213	-23.109	-9.5442	0.053776	-3.3214	22.207	9.3301	-0.59308	-0.40012	-0.90264	-0.21412	1595.2
4.02	403	60	NaN	0.91141	19.15	5.8247	-182.48	12.515	5.7086	26.526	-824.14	1091.9	50.465	768.52	1179.2	39.085	40.027	1	0	6.8938	10.631	-23.069	-9.5042	0.050271	-3.3416	22.286	9.3784	6.9441	7.2892	-0.78275	-0.12581	1595.2
4.03	404	60	NaN	0.88688	19.245	5.7832	-182.46	12.525	5.69	26.57	-824.34	1091.9	50.387	768.54	1179.2	40.297	37.825	1	0	10.418	14.234	-22.99	-9.4253	0.030274	-3.3178	22.381	9.3887	10.449	10.917	-0.6095	-0.036642	1595.5
4.04	405	60	NaN	0.87167	19.324	5.7284	-182.45	12.507	5.7346	26.672	-824.5	1091.9	50.487	768.62	1179.2	39.894	36.507	1	0	12.072	15.925	-22.958	-9.3932	0.015246	-3.3103	22.459	9.3717	12.087	12.614	-0.49896	-0.021512	1595.7
4.05	406	60	NaN	0.85892	19.389	5.6771	-182.46	12.498	5.7686	26.781	-824.63	1091.9	50.564	768.66	1179.2	40.775	36.725	1	0	11.949	15.799	-22.971	-9.4055	0.003753	-3.3123	22.524	9.3629	11.953	12.487	-0.44636	-0.042643	1595.9
4.06	407	60	NaN	0.83755	19.452	5.6461	-182.46	12.526	5.7298	26.841	-824.78	1091.9	50.439	768.57	1179.2	40.215	37.424	1	0	11.522	15.363	-22.972	-9.4067	-0.010982	-3.3066	22.587	9.3908	11.511	12.056	-0.38451	-0.015955	1595.9
4.07	408	60	NaN	0.81029	19.545	5.6379	-182.46	12.51	5.7593	26.835	-824.98	1092	50.508	768.59	1179.2	38.419	36.48	1	0	11.052	14.882	-22.972	-9.4071	-0.040789	-3.3093	22.677	9.3777	11.011	11.573	-0.29505	-0.029373	1596.1
4.08	409	60	NaN	0.78625	19.599	5.6571	-182.46	12.502	5.7524	26.766	-825.14	1092	50.478	768.58	1179.2	40.243	39.468	1	0	10.58	14.399	-22.975	-9.4095	-0.066159	-3.315	22.73	9.3708	10.513	11.084	-0.24441	-0.038696	1596.3
4.09	410	60	NaN	0.76114	19.643	5.6713	-182.45	12.478	5.7801	26.747	-825.35	1092.1	50.527	768.6	1179.2	40.089	40.178	1	0	10.141	13.951	-22.978	-9.4132	-0.093594	-3.3068	22.771	9.3498	10.048	10.644	-0.20714	-0.06341	1596.5
4.1	411	60	NaN	0.73674	19.678	5.6715	-182.44	12.447	5.8296	26.791	-825.61	1092.1	50.634	768.63	1179.2	41.101	38.696	1	0	9.8463	13.649	-22.987	-9.4223	-0.12008	-3.2952	22.803	9.3229	9.7262	10.354	-0.18466	-0.099389	1596.8
4.11	412	60	NaN	0.7175	19.698	5.6594	-182.45	12.433	5.8493	26.865	-825.89	1092.2	50.685	768.64	1179.1	40.887	39.133	1	0	9.5926	13.39	-22.997	-9.4321	-0.13834	-3.3032	22.819	9.312	9.4543	10.087	-0.17827	-0.12008	1597.1
4.12	413	60	NaN	0.69962	19.704	5.6679	-182.44	12.446	5.8187	26.889	-826.09	1092.2	50.597	768.58	1179.1	60.991	40.439	1	0	9.3709	13.163	-23.008	-9.4426	-0.15213	-3.2936	22.823	9.3268	9.2187	9.8698	-0.18431	-0.11585	1597.2
4.13	414	60	NaN	0.68177	19.727	5.7087	-182.45	12.434	5.8262	26.882	-826.3	1092.3	50.613	768.58	1179.1	60.438	42.045	1	0	9.3103	13.101	-23.009	-9.4441	-0.1707	-3.302	22.843	9.318	9.1396	9.7995	-0.1664	-0.1261	1597.4
4.14	415	60	NaN	0.66201	19.746	5.7638	-182.45	12.427	5.8329	26.84	-826.48	1092.4	50.622	768.57	1179.1	62.177	40.449	1	0	9.1908	12.979	-23.012	-9.4473	-0.19222	-3.3081	22.858	9.3144	8.9986	9.6712	-0.15417	-0.13288	1597.6
4.15	416	60	NaN	0.64375	19.755	5.8331	-182.45	12.43	5.8321	26.75	-826.64	1092.5	50.61	768.54	1179.1	63.311	40.868	1	0	8.898	12.68	-23.022	-9.4566	-0.21319	-3.3092	22.864	9.3209	8.6848	9.3707	-0.15775	-0.13572	1597.7
4.16	417	60	NaN	0.6366	19.762	5.9348	-182.46	12.423	5.8483	26.591	-826.83	1092.6	50.656	768.54	1179.1	66.313	41.816	1	0	8.5621	12.337	-23.028	-9.4629	-0.22761	-3.3196	22.866	9.3188	8.3345	9.0169	-0.16233	-0.14405	1597.9
4.17	418	60	NaN	0.63058	19.75	5.9524	-182.46	12.431	5.8802	26.673	-827.01	1092.6	50.738	768.52	1179.1	70.202	41.536	1	0	8.2034	11.97	-23.033	-9.4676	-0.23354	-3.3251	22.852	9.3295	7.9699	8.6447	-0.18096	-0.13804	1598.1
4.18	419	60	NaN	0.62065	19.738	5.9596	-182.47	12.425	5.8662	26.793	-827.14	1092.7	50.693	768.53	1179.1	69.688	43.282	1	0	7.3271	11.074	-23.034	-9.4689	-0.23745	-3.3254	22.837	9.3258	7.0896	7.7485	-0.1972	-0.14311	1598.2
4.19	420	60	NaN	0.61	19.703	5.9913	-182.47	12.424	5.8718	26.885	-827.33	1092.8	50.703	768.52	1179.1	64.208	43.642	1	0	6.1256	9.8454	-23.033	-9.468	-0.24508	-3.3222	22.798	9.3287	5.8805	6.5232	-0.23478	-0.13935	1598.4
4.2	421	60	NaN	0.60276	19.639	6.047	-182.46	12.442	5.9065	26.964	-827.58	1092.9	50.799	768.49	1179.1	58.593	41.981	1	0	5.8862	9.6007	-23.034	-9.4691	-0.25281	-3.3136	22.731	9.3503	5.6334	6.2871	-0.30364	-0.11889	1598.6
4.21	422	60	NaN	0.60604	19.575	6.0505	-182.45	12.471	5.8466	27.222	-827.78	1093	50.645	768.41	1179.1	48.866	40.634	1	0	5.6622	9.3717	-23.037	-9.4723	-0.23469	-3.2891	22.664	9.3825	5.4275	6.0826	-0.37353	-0.089823	1598.7
4.22	423	60	NaN	0.59773	19.498	6.0836	-182.44	12.498	5.8171	27.318	-827.97	1093	50.557	768.36	1179.1	48.233	36.926	1	0	5.4271	9.1313	-23.044	-9.4794	-0.2363	-3.274	22.586	9.4101	5.1908	5.8573	-0.45892	-0.069325	1598.8
4.23	424	60	NaN	0.58022	19.412	6.1279	-182.44	12.507	5.8068	27.361	-828.19	1093	50.532	768.36	1179.1	29.056	36.45	1	0	4.6598	8.3468	-23.05	-9.4849	-0.25127	-3.2683	22.499	9.4209	4.4085	5.0785	-0.55118	-0.06394	1599
4.24	425	60	NaN	0.55345	19.312	6.1726	-182.44	12.515	5.8114	27.439	-828.48	1093.1	50.56	768.36	1179.1	53.515	39.632	1	0	3.7166	7.3825	-23.055	-9.4902	-0.27609	-3.2678	22.396	9.4305	3.4405	4.1147	-0.65923	-0.059706	1599.3
4.25	426	60	NaN	0.52091	19.199	6.2101	-182.44	12.53	5.8259	27.595	-828.82	1093.1	50.62	768.36	1179.1	64.208	40.198	1	0	3.4104	7.0694	-23.069	-9.5035	-0.30499	-3.2673	22.28	9.4483	3.1054	3.8021	-0.78828	-0.055154	1599.7
4.26	427	60	NaN	0.50356	19.13	6.2437	-182.43	12.515	5.8419	27.671	-829.04	1093.2	50.661	768.38	1179.1	70.35	43.818	1	0	3.1151	6.7675	-23.082	-9.5165	-0.32098	-3.2587	22.209	9.4351	2.7941	3.5088	-0.87244	-0.081345	1599.9
4.27	428	60	NaN	0.48276	19.083	6.2864	-182.44	12.531	5.8056	27.712	-829.24	1093.2	50.572	768.33	1179.1	73.274	46.84	1	0	3.1834	6.8373	-23.087	-9.5222	-0.33707	-3.2611	22.161	9.4525	2.8463	3.5762	-0.92609	-0.069751	1600
4.28	429	60	NaN	0.4761	19.068	6.2843	-182.45	12.504	5.844	27.998	-829.49	1093.2	50.694	768.39	1179.1	73.64	46.25	1	0	3.1523	6.8055	-23.093	-9.528	-0.33766	-3.2619	22.145	9.4276	2.8146	3.5436	-0.94813	-0.10038	1600.3
4.29	430	60	NaN	0.47739	19.097	6.2728	-182.45	12.478	5.8619	28.345	-829.73	1093.3	50.757	768.42	1179.1	73.986	47.026	1	0	2.9681	6.6172	-23.099	-9.5339	-0.32608	-3.2552	22.173	9.4028	2.642	3.362	-0.92617	-0.13108	1600.6
4.3	431	60	NaN	0.474	19.176	6.3093	-182.45	12.519	5.7293	28.444	-829.89	1093.3	50.4	768.27	1179.2	74.389	47.764	1	0	2.9414	6.5899	-23.102	-9.537	-0.3131	-3.2386	22.253	9.4417	2.6283	3.3513	-0.84914	-0.095304	1600.6
4.31	432	60	NaN	0.47351	19.271	6.3522	-182.45	12.476	5.8113	28.429	-830	1093.3	50.619	768.34	1179.2	73.832	49.633	1	0	2.9694	6.6186	-23.104	-9.5392	-0.32188	-3.2405	22.346	9.4016	2.6476	3.3781	-0.75867	-0.13762	1600.8
4.32	433	60	NaN	0.49064	19.412	6.3397	-182.44	12.448	5.8062	28.563	-830.03	1093.3	50.606	768.37	1179.1	73.795	49.273	1	0	3.0274	6.6778	-23.107	-9.5417	-0.29947	-3.233	22.487	9.3738	2.7279	3.4448	-0.62019	-0.16789	1600.9
4.33	434	60	NaN	0.54586	19.648	6.3106	-182.44	12.427	5.801	28.748	-829.98	1093.3	50.608	768.39	1179.1	74.157	48.265	1	0	3.1935	6.8476	-23.107	-9.5423	-0.23769	-3.2279	22.722	9.3532	2.9558	3.6197	-0.38512	-0.1891	1600.8
4.34	435	60	NaN	0.61121	19.959	6.3115	-182.45	12.406	5.8207	28.824	-829.89	1093.3	50.69	768.41	1179.1	74.518	48.253	1	0	3.4751	7.1355	-23.106	-9.5409	-0.1726	-3.2351	23.032	9.3337	3.3025	3.9004	-0.074264	-0.20716	1600.8
4.35	436	60	NaN	0.62295	20.274	6.4006	-182.47	12.378	5.8547	28.562	-829.83	1093.4	50.81	768.45	1179.1	74.417	48.211	1	0	3.8165	7.4846	-23.103	-9.5375	-0.17454	-3.2653	23.344	9.3077	3.6419	4.2193	0.24139	-0.22979	1600.7
4.36	437	60	NaN	0.6498	20.483	6.4191	-182.47	12.395	5.8219	28.495	-829.86	1093.4	50.75	768.41	1179.1	74.483	48.552	1	0	4.2335	7.911	-23.097	-9.5316	-0.14797	-3.2704	23.553	9.3245	4.0856	4.6405	0.4564	-0.20715	1600.7
4.37	438	60	NaN	0.68386	20.703	6.4495	-182.5	12.4	5.8198	28.397	-829.83	1093.4	50.789	768.4	1179.1	74.823	49.522	1	0	4.349	8.0291	-23.094	-9.5294	-0.11885	-3.3051	23.773	9.3297	4.2302	4.724	0.67876	-0.19974	1600.7
4.38	439	60	NaN	0.71548	20.946	6.5295	-182.51	12.408	5.8279	28.162	-829.84	1093.4	50.821	768.39	1179.1	74.944	50.016	1	0	4.4165	8.0981	-23.092	-9.5268	-0.096771	-3.322	24.015	9.3387	4.3198	4.7761	0.92305	-0.18812	1600.7
4.39	440	60	NaN	0.73854	21.186	6.6396	-182.49	12.422	5.835	27.846	-829.88	1093.4	50.816	768.38	1179.1	74.718	51.013	1	0	4.6057	8.2915	-23.083	-9.5176	-0.084825	-3.314	24.254	9.353	4.5209	4.9775	1.1717	-0.16463	1600.7
4.4	441	60	NaN	0.75035	21.343	6.6726	-182.5	12.421	5.8413	27.758	-829.89	1093.4	50.858	768.39	1179.1	74.634	49.744	1	0	4.7555	8.4446	-23.076	-9.5107	-0.077688	-3.3317	24.411	9.354	4.6778	5.1129	1.3352	-0.15677	1600.7
4.41	442	60	NaN	0.80036	21.52	6.6492	-182.52	12.429	5.803	27.817	-829.9	1093.4	50.756	768.39	1179.1	74.638	49.105	1	0	4.8715	8.5632	-23.071	-9.5058	-0.021909	-3.338	24.587	9.3617	4.8496	5.2252	1.5158	-0.14405	1600.7
4.42	443	60	NaN	0.83937	21.651	6.59	-182.52	12.434	5.7946	27.961	-829.93	1093.4	50.742	768.4	1179.1	74.301	47.363	1	0	5.2638	8.9644	-23.076	-9.5109	0.02278	-3.3361	24.719	9.3661	5.2866	5.6282	1.6426	-0.14481	1600.8
4.43	444	60	NaN	0.86311	21.736	6.5385	-182.52	12.44	5.7869	28.079	-829.93	1093.4	50.73	768.4	1179.1	73.731	45.583	1	0	5.6862	9.3962	-23.082	-9.5171	0.051189	-3.3313	24.805	9.3709	5.7374	6.0649	1.7232	-0.14615	1600.8
4.44	445	60	NaN	0.87262	21.786	6.5238	-182.52	12.447	5.7672	28.085	-829.91	1093.4	50.686	768.4	1179.1	72.124	46.268	1	0	5.272	8.9727	-23.091	-9.5257	0.062482	-3.3314	24.856	9.3767	5.3345	5.6413	1.7651	-0.14897	1600.8
4.45	446	60	NaN	0.87337	21.823	6.5348	-182.53	12.438	5.7962	27.953	-829.91	1093.4	50.807	768.47	1179.1	69.116	46.351	1	0	4.7141	8.4023	-23.1	-9.5347	0.054225	-3.3541	24.892	9.3695	4.7683	5.0482	1.7917	-0.1652	1600.8
4.46	447	60	NaN	0.87359	21.83	6.5212	-182.53	12.446	5.8064	27.925	-829.9	1093.4	50.844	768.48	1179.1	55.62	41.382	1	0	4.1562	7.8319	-23.109	-9.5438	0.052113	-3.3533	24.898	9.3775	4.2083	4.4786	1.7895	-0.16628	1600.8
4.47	448	60	NaN	0.85644	21.792	6.5086	-182.53	12.48	5.7644	27.847	-829.93	1093.4	50.741	768.46	1179.2	54.022	37.566	1	0	3.5982	7.2615	-23.118	-9.5528	0.035824	-3.3482	24.862	9.4103	3.6341	3.9133	1.7445	-0.14256	1600.8
4.48	449	60	NaN	0.83322	21.742	6.4985	-182.53	12.505	5.7457	27.737	-829.97	1093.4	50.707	768.45	1179.2	45.716	38.936	1	0	3.0403	6.691	-23.127	-9.5618	0.0099034	-3.3511	24.812	9.4343	3.0502	3.34	1.6856	-0.12754	1600.9
4.49	450	60	NaN	0.81883	21.71	6.4825	-182.53	12.495	5.8074	27.648	-829.96	1093.4	50.892	768.5	1179.2	43.767	37.961	1	0	2.4824	6.1206	-23.136	-9.5709	-0.014281	-3.3676	24.78	9.4249	2.4681	2.753	1.644	-0.14599	1600.9
4.5	451	60	NaN	0.81178	21.67	6.4069	-182.54	12.561	5.7093	27.645	-829.91	1093.4	50.638	768.42	1179.2	39.649	38.053	1	0	1.9244	5.5502	-23.145	-9.5799	-0.012412	-3.3634	24.742	9.4879	1.912	2.1867	1.5975	-0.091989	1600.8
4.51	452	60	NaN	0.79835	21.675	6.385	-182.54	12.553	5.7279	27.624	-829.87	1093.4	50.69	768.48	1179.2	43.016	37.582	1	0	1.3665	4.9797	-23.154	-9.5889	-0.028411	-3.3703	24.747	9.4805	1.3381	1.6095	1.593	-0.10839	1600.8
4.52	453	60	NaN	0.7812	21.699	6.375	-182.55	12.561	5.6931	27.494	-829.79	1093.4	50.583	768.48	1179.2	40.786	36.981	1	0	0.80858	4.4093	-23.163	-9.598	-0.046475	-3.3811	24.772	9.4885	0.7621	1.0283	1.609	-0.10942	1600.7
4.53	454	60	NaN	0.76854	21.73	6.3565	-182.56	12.59	5.6203	27.352	-829.69	1093.4	50.364	768.42	1179.3	39.664	37.78	1	0	0.25065	3.8389	-23.172	-9.607	-0.056429	-3.3865	24.804	9.516	0.19422	0.45239	1.632	-0.090979	1600.6
4.54	455	60	NaN	0.7707	21.755	6.3165	-182.56	12.608	5.6022	27.378	-829.6	1093.4	50.287	768.38	1179.3	38.826	39.083	1	0	-0.30728	3.2685	-23.181	-9.616	-0.050634	-3.3768	24.83	9.5328	-0.35792	-0.10829	1.6494	-0.083182	1600.5
4.55	456	60	NaN	0.77124	21.751	6.2722	-182.56	12.579	5.6423	27.378	-829.58	1093.4	50.368	768.48	1179.3	40.715	39.23	1	0	-0.86522	2.698	-23.19	-9.6251	-0.05298	-3.3798	24.827	9.5024	-0.9182	-0.68174	1.6373	-0.12266	1600.5
4.56	457	60	NaN	0.7842	21.74	6.2357	-182.55	12.561	5.651	27.408	-829.58	1093.3	50.358	768.52	1179.2	39.38	38.303	1	0	-1.4231	2.1276	-23.199	-9.6341	-0.038542	-3.3683	24.818	9.4837	-1.4617	-1.2407	1.6188	-0.15035	1600.6
4.57	458	60	NaN	0.803	21.723	6.1955	-182.54	12.565	5.6501	27.474	-829.59	1093.3	50.332	768.52	1179.2	42.784	38.967	1	0	-1.9811	1.5572	-23.208	-9.6431	-0.016465	-3.3591	24.802	9.4868	-1.9975	-1.8019	1.5937	-0.15632	1600.6
4.58	459	60	NaN	0.8135	21.696	6.1676	-182.54	12.582	5.6491	27.518	-829.61	1093.3	50.312	768.51	1179.2	35.44	38.921	1	0	-2.539	0.98674	-23.217	-9.6522	-0.0036745	-3.3552	24.776	9.503	-2.5427	-2.3684	1.5585	-0.14914	1600.6
4.59	460	60	NaN	0.79124	21.653	6.1979	-182.53	12.584	5.6483	27.411	-829.65	1093.3	50.273	768.56	1179.3	47.161	38.738	1	0	-3.0969	0.41631	-23.226	-9.6612	-0.028303	-3.3472	24.732	9.5045	-3.1252	-2.9309	1.5061	-0.1567	1600.7
4.6	461	60	NaN	0.78462	21.626	6.2293	-182.53	12.604	5.6458	27.341	-829.64	1093.3	50.261	768.54	1179.3	49.428	36.924	1	0	-3.6549	-0.15412	-23.235	-9.6702	-0.03702	-3.3499	24.706	9.5243	-3.6919	-3.504	1.4704	-0.14596	1600.7
4.61	462	60	NaN	0.76874	21.58	6.2539	-182.51	12.609	5.644	27.27	-829.69	1093.3	50.234	768.55	1179.3	41.074	36.86	1	0	-4.2128	-0.72455	-23.244	-9.6792	-0.054464	-3.336	24.659	9.5302	-4.2673	-4.0605	1.4146	-0.14908	1600.7
4.62	463	60	NaN	0.76138	21.528	6.242	-182.5	12.615	5.6358	27.323	-829.73	1093.3	50.194	768.55	1179.3	56.64	37.46	1	0	-4.7707	-1.295	-23.253	-9.6883	-0.058446	-3.3221	24.607	9.5359	-4.8292	-4.6171	1.3538	-0.15238	1600.8
4.63	464	60	NaN	0.76705	21.476	6.1908	-182.5	12.628	5.6222	27.522	-829.75	1093.2	50.154	768.54	1179.3	58.693	38.594	1	0	-5.3287	-1.8654	-23.262	-9.6973	-0.044208	-3.3162	24.557	9.547	-5.3729	-5.1816	1.2944	-0.15036	1600.8
4.64	465	60	NaN	0.76202	21.412	6.1502	-182.5	12.634	5.6221	27.679	-829.81	1093.2	50.153	768.54	1179.3	59.22	38.842	1	0	-5.8866	-2.4358	-23.271	-9.7063	-0.043525	-3.3072	24.495	9.5506	-5.9301	-5.743	1.2236	-0.15572	1600.8
4.65	466	60	NaN	0.74864	21.364	6.1274	-182.48	12.646	5.5762	27.792	-829.81	1093.2	49.991	768.54	1179.3	61.642	40.875	1	0	-6.4445	-3.0063	-23.28	-9.7154	-0.04706	-3.2724	24.448	9.5621	-6.4916	-6.2786	1.1677	-0.15327	1600.8
4.66	467	60	NaN	0.71775	21.365	6.1886	-182.49	12.646	5.5985	27.696	-829.78	1093.2	50.062	768.55	1179.3	63.892	40.334	1	0	-7.0025	-3.5767	-23.289	-9.7244	-0.083937	-3.2879	24.447	9.5642	-7.0864	-6.8646	1.1575	-0.16023	1600.8
4.67	468	60	NaN	0.69209	21.394	6.2613	-182.51	12.652	5.6029	27.556	-829.75	1093.3	50.098	768.54	1179.3	65.302	42.582	1	0	-7.5604	-4.1471	-23.298	-9.7334	-0.11594	-3.3159	24.474	9.5717	-7.6763	-7.463	1.1755	-0.16168	1600.8
4.68	469	60	NaN	0.69122	21.435	6.2809	-182.52	12.674	5.53	27.529	-829.73	1093.3	49.905	768.51	1179.3	65.818	38.72	1	0	-8.1183	-4.7175	-23.308	-9.7425	-0.11089	-3.3172	24.516	9.5934	-8.2292	-8.0347	1.2084	-0.14904	1600.7
4.69	470	60	NaN	0.7082	21.533	6.285	-182.5	12.672	5.5388	27.579	-829.66	1093.3	49.92	768.53	1179.3	67.58	39.062	1	0	-8.6763	-5.288	-23.317	-9.7515	-0.092673	-3.3027	24.611	9.5942	-8.7689	-8.5906	1.2944	-0.15727	1600.7
4.7	471	60	NaN	0.70751	21.623	6.333	-182.51	12.656	5.5849	27.472	-829.59	1093.4	50.042	768.59	1179.3	74.79	42.964	1	0	-9.2342	-5.8584	-23.326	-9.7605	-0.10158	-3.3165	24.699	9.5794	-9.3358	-9.1749	1.3738	-0.1811	1600.6
4.71	472	60	NaN	0.70036	21.711	6.3888	-182.51	12.655	5.6097	27.344	-829.51	1093.4	50.113	768.6	1179.3	76.163	46.299	1	0	-9.7921	-6.4288	-23.335	-9.7696	-0.11593	-3.3236	24.786	9.5796	-9.9081	-9.7524	1.4517	-0.19	1600.6
4.72	473	60	NaN	0.68438	21.809	6.4254	-182.5	12.662	5.5972	27.279	-829.43	1093.4	50.081	768.57	1179.3	76.39	47.608	1	0	-10.35	-6.9993	-23.344	-9.7786	-0.13314	-3.3195	24.884	9.5877	-10.483	-10.319	1.5399	-0.19092	1600.5
4.73	474	60	NaN	0.65906	21.927	6.4185	-182.5	12.659	5.5558	27.347	-829.34	1093.5	49.96	768.54	1179.3	76.733	47.456	1	0	-10.908	-7.5697	-23.353	-9.7876	-0.15173	-3.3094	25	9.5855	-11.06	-10.879	1.6477	-0.20212	1600.3
4.74	475	60	NaN	0.68498	22.012	6.3585	-182.5	12.622	5.6385	27.542	-829.29	1093.5	50.199	768.62	1179.3	76.573	48.115	1	0	-11.466	-8.1401	-23.362	-9.7966	-0.12734	-3.3126	25.084	9.55	-11.593	-11.453	1.7227	-0.24668	1600.4
4.75	476	60	NaN	0.69847	22.05	6.3248	-182.49	12.63	5.596	27.653	-829.27	1093.5	50.075	768.58	1179.3	76.869	47.774	1	0	-12.024	-8.7106	-23.371	-9.8057	-0.1055	-3.2938	25.123	9.5578	-12.129	-12.004	1.752	-0.24784	1600.3
4.76	477	60	NaN	0.68179	22.06	6.3114	-182.49	12.644	5.5658	27.685	-829.32	1093.5	49.989	768.54	1179.3	72.017	47.485	1	0	-12.582	-9.281	-23.38	-9.8147	-0.11793	-3.287	25.133	9.5711	-12.7	-12.568	1.7531	-0.24363	1600.3
4.77	478	60	NaN	0.64984	22.059	6.3098	-182.49	12.647	5.5784	27.672	-829.4	1093.5	50.028	768.52	1179.3	65.119	41.544	1	0	-13.14	-9.8514	-23.389	-9.8237	-0.15174	-3.2906	25.132	9.5743	-13.291	-13.142	1.7434	-0.24941	1600.4
4.78	479	60	NaN	0.63919	22.07	6.3079	-182.48	12.635	5.6051	27.664	-829.43	1093.5	50.107	768.54	1179.3	67.227	41.887	1	0	-13.698	-10.422	-23.398	-9.8328	-0.16547	-3.2816	25.141	9.5636	-13.863	-13.703	1.7434	-0.26913	1600.4
4.79	480	60	NaN	0.58912	22.088	6.2855	-182.47	12.661	5.5873	27.705	-829.49	1093.6	50.026	768.47	1179.3	66.093	41.61	1	0	-14.256	-10.992	-23.407	-9.8418	-0.21116	-3.2677	25.159	9.5903	-14.467	-14.26	1.7518	-0.25148	1600.4
4.8	481	60	NaN	0.59186	22.092	6.2868	-182.47	12.66	5.6035	27.657	-829.51	1093.6	50.051	768.49	1179.3	66.604	38.957	1	0	-14.814	-11.563	-23.416	-9.8508	-0.21101	-3.2737	25.162	9.5904	-15.025	-14.836	1.7464	-0.26044	1600.5
4.81	482	60	NaN	0.60885	22.096	6.2826	-182.48	12.651	5.6303	27.648	-829.5	1093.6	50.122	768.52	1179.3	66.64	39.749	1	0	-15.371	-12.133	-23.425	-9.8599	-0.19688	-3.2863	25.165	9.5817	-15.568	-15.419	1.7403	-0.27818	1600.5
4.82	483	60	NaN	0.6188	22.102	6.2664	-182.49	12.647	5.6457	27.71	-829.48	1093.6	50.177	768.53	1179.3	66.934	40.52	1	0	-15.929	-12.704	-23.434	-9.8689	-0.18668	-3.2987	25.171	9.5776	-16.116	-16.002	1.737	-0.29128	1600.5
4.83	484	60	NaN	0.6188	22.102	6.2598	-182.51	12.659	5.6239	27.751	-829.47	1093.6	50.129	768.5	1179.3	67.276	40.986	1	0	-16.487	-13.274	-23.443	-9.8779	-0.1835	-3.312	25.172	9.5889	-16.671	-16.586	1.7285	-0.28899	1600.4
4.84	485	60	NaN	0.62756	22.084	6.2686	-182.49	12.655	5.5968	27.753	-829.48	1093.6	50.023	768.51	1179.3	67.001	39.855	1	0	-17.045	-13.844	-23.452	-9.887	-0.17087	-3.2925	25.155	9.5845	-17.216	-17.137	1.7027	-0.3025	1600.4
4.85	486	60	NaN	0.62219	22.035	6.2795	-182.5	12.657	5.6045	27.813	-829.56	1093.5	50.032	768.49	1179.3	67.633	41.904	1	0	-17.603	-14.415	-23.461	-9.896	-0.1744	-3.2968	25.108	9.5848	-17.778	-17.712	1.6467	-0.31114	1600.5
4.86	487	60	NaN	0.62896	22.003	6.2781	-182.5	12.662	5.6104	27.932	-829.61	1093.4	50.039	768.48	1179.3	66.84	43.851	1	0	-18.161	-14.985	-23.47	-9.905	-0.16356	-3.2954	25.078	9.5874	-18.325	-18.281	1.6075	-0.31767	1600.5
4.87	488	60	NaN	0.66688	22.018	6.2525	-182.49	12.669	5.5908	28.116	-829.57	1093.4	49.967	768.48	1179.3	70.289	43.8	1	0	-18.719	-15.556	-23.479	-9.9141	-0.11651	-3.2694	25.094	9.5932	-18.836	-18.825	1.6152	-0.32083	1600.5
4.88	489	60	NaN	0.73293	22.061	6.1912	-182.47	12.7	5.5676	28.406	-829.48	1093.3	49.898	768.44	1179.3	75.61	45.915	1	0	-19.277	-16.126	-23.488	-9.9231	-0.037656	-3.2413	25.141	9.6208	-19.315	-19.367	1.6525	-0.30224	1600.4
4.89	490	60	NaN	0.7261	22.114	6.211	-182.48	12.695	5.6005	28.461	-829.47	1093.3	49.996	768.45	1179.3	77.01	47.859	1	0	-19.835	-16.697	-23.497	-9.9321	-0.046035	-3.2489	25.193	9.615	-19.881	-19.946	1.6962	-0.31713	1600.4
4.9	491	60	NaN	0.76317	22.222	6.2239	-182.47	12.686	5.6329	28.56	-829.36	1093.3	50.075	768.48	1179.3	76.939	47.585	1	0	-20.393	-17.267	-23.506	-9.9411	-0.0082903	-3.2444	25.302	9.6065	-20.401	-20.511	1.7955	-0.33462	1600.3
4.91	492	60	NaN	0.82224	22.35	6.2325	-182.46	12.684	5.6386	28.672	-829.21	1093.3	50.066	768.51	1179.3	76.707	47.174	1	0	-20.951	-17.837	-23.515	-9.9502	0.05505	-3.2247	25.431	9.6031	-20.896	-21.062	1.9155	-0.34703	1600.2
4.92	493	60	NaN	0.86551	22.456	6.25	-182.44	12.688	5.6096	28.732	-829.09	1093.3	49.96	768.52	1179.3	76.38	46.268	1	0	-21.509	-18.408	-23.524	-9.9592	0.10426	-3.198	25.538	9.6063	-21.404	-21.606	2.0135	-0.35293	1600.1
4.93	494	60	NaN	0.91417	22.549	6.2599	-182.44	12.683	5.6254	28.809	-828.99	1093.3	49.993	768.53	1179.3	77.335	47.635	1	0	-22.067	-18.978	-23.533	-9.9682	0.15442	-3.1956	25.631	9.6011	-21.912	-22.174	2.0974	-0.36712	1600
4.94	495	60	NaN	0.9289	22.637	6.2228	-182.43	12.681	5.6165	29.06	-828.88	1093.3	49.949	768.54	1179.3	74.621	48.717	1	0	-22.625	-19.549	-23.542	-9.9773	0.17971	-3.1768	25.72	9.5982	-22.445	-22.726	2.1774	-0.37904	1599.9
4.95	496	60	NaN	0.96638	22.728	6.2047	-182.43	12.688	5.5994	29.255	-828.77	1093.2	49.894	768.53	1179.3	67.749	45.995	1	0	-23.182	-20.119	-23.551	-9.9863	0.22612	-3.1671	25.812	9.6037	-22.956	-23.286	2.2608	-0.38264	1599.8
4.96	497	60	NaN	1.0259	22.811	6.2079	-182.43	12.695	5.6077	29.375	-828.67	1093.2	49.923	768.53	1179.3	70.267	44.699	1	0	-23.74	-20.69	-23.56	-9.9953	0.28884	-3.17	25.896	9.6105	-23.452	-23.86	2.3352	-0.38478	1599.7
4.97	498	60	NaN	1.0853	22.867	6.2163	-182.44	12.692	5.6746	29.469	-828.59	1093.2	50.119	768.58	1179.3	68.698	45.189	1	0	-24.298	-21.26	-23.569	-10.004	0.34451	-3.1812	25.952	9.6078	-23.954	-24.441	2.3821	-0.39657	1599.6
4.98	499	60	NaN	1.1597	22.924	6.3531	-182.46	12.704	5.6183	29.312	-828.48	1093.3	49.989	768.6	1179.3	70.051	45.428	1	0	-24.856	-21.83	-23.578	-10.013	0.41794	-3.2057	26.008	9.6201	-24.438	-25.036	2.4291	-0.39332	1599.5
4.99	500	60	NaN	1.2482	22.95	6.39	-182.48	12.718	5.5818	29.434	-828.39	1093.3	49.877	768.61	1179.3	70.153	45.763	1	0	-25.414	-22.401	-23.587	-10.022	0.51482	-3.2133	26.034	9.6343	-24.899	-25.614	2.4461	-0.38808	1599.5
5	501	60	NaN	1.3035	22.956	6.4173	-182.49	12.734	5.5499	29.488	-828.34	1093.3	49.779	768.61	1179.3	71.13	47.062	1	0	-25.972	-22.971	-23.597	-10.031	0.57551	-3.2189	26.04	9.65	-25.397	-26.19	2.4437	-0.38148	1599.4
5.01	502	60	NaN	1.3361	22.945	6.4398	-182.5	12.742	5.5329	29.5	-828.3	1093.3	49.734	768.6	1179.3	71.242	46.438	1	0	-26.53	-23.542	-23.606	-10.04	0.61012	-3.2237	26.03	9.6571	-25.92	-26.765	2.4249	-0.38338	1599.4
5.02	503	60	NaN	1.4085	22.916	6.3917	-182.5	12.723	5.5645	29.815	-828.24	1093.2	49.819	768.67	1179.3	71.906	46.713	1	0	-26.334	-23.341	-23.546	-9.981	0.69078	-3.2171	26.002	9.636	-25.643	-26.558	2.4562	-0.34507	1599.3
5.03	504	60	NaN	1.4924	22.828	6.4338	-182.51	12.727	5.616	29.977	-828.14	1093.1	49.982	768.68	1179.3	72.138	47.308	1	0	-25.947	-22.945	-23.469	-9.9043	0.77465	-3.2228	25.918	9.6375	-25.172	-26.168	2.4486	-0.26676	1599.3
5.04	505	60	NaN	1.5609	22.652	6.5242	-182.49	12.755	5.5622	29.921	-828.12	1093.1	49.85	768.65	1179.3	72.604	47.376	1	0	-17.658	-14.471	-23.32	-9.7546	0.84586	-3.2093	25.745	9.6619	-16.812	-17.68	2.4254	-0.092669	1599.2
5.05	506	60	NaN	1.6028	22.504	6.5723	-182.49	12.766	5.5261	29.926	-828.1	1093	49.76	768.65	1179.3	71.172	45.536	1	0	-8.4586	-5.0655	-23.173	-9.6081	0.89118	-3.1972	25.6	9.6712	-7.5675	-8.2626	2.4267	0.063073	1599.2
5.06	507	60	NaN	1.6197	22.423	6.5555	-182.49	12.755	5.5511	30.089	-828.02	1092.9	49.839	768.69	1179.3	68.874	45.33	1	0	-9.4836	-6.1134	-23.199	-9.6341	0.91102	-3.1948	25.52	9.6584	-8.5726	-9.3082	2.3206	0.024268	1599.2
5.07	508	60	NaN	1.6346	22.297	6.5756	-182.48	12.775	5.5308	30.176	-827.94	1092.9	49.819	768.69	1179.3	60.924	43.152	1	0	-10.625	-7.2803	-23.221	-9.6558	0.92976	-3.1876	25.396	9.6753	-9.6952	-10.468	2.1755	0.019441	1599.1
5.08	509	60	NaN	1.6361	22.172	6.5966	-182.47	12.809	5.5477	30.251	-827.85	1092.8	49.906	768.59	1179.3	43.552	40.17	1	0	-11.885	-8.5684	-23.238	-9.6732	0.9307	-3.177	25.273	9.7081	-10.954	-11.745	2.0351	0.034892	1598.9
5.09	510	60	NaN	1.6461	22.053	6.5939	-182.47	12.822	5.5648	30.38	-827.77	1092.8	49.98	768.56	1179.3	43.012	38.47	1	0	-13.159	-9.8708	-23.291	-9.7256	0.94264	-3.177	25.156	9.7191	-12.216	-13.048	1.8652	-0.0064798	1598.8
5.1	511	60	NaN	1.6592	21.955	6.585	-182.49	12.81	5.5504	30.502	-827.71	1092.8	49.936	768.6	1179.3	41.224	34.521	1	0	-14.45	-11.191	-23.341	-9.7755	0.96171	-3.1843	25.059	9.7055	-13.488	-14.375	1.7189	-0.07002	1598.8
5.11	512	60	NaN	1.6691	21.886	6.5885	-182.51	12.783	5.5021	30.564	-827.65	1092.7	49.769	768.69	1179.4	37.889	38.439	1	0	-15.794	-12.565	-23.359	-9.7942	0.97985	-3.1961	24.992	9.6767	-14.814	-15.761	1.6332	-0.11751	1598.8
5.12	513	60	NaN	1.6785	21.828	6.6144	-182.53	12.782	5.5344	30.564	-827.58	1092.7	49.887	768.67	1179.4	64.137	37.452	1	0	-17.637	-14.45	-23.381	-9.8158	0.98491	-3.2212	24.934	9.6764	-16.653	-17.671	1.5529	-0.13936	1598.7
5.13	514	60	NaN	1.7033	21.734	6.6274	-182.54	12.771	5.5025	30.623	-827.36	1092.7	49.778	768.64	1179.3	73.614	44.31	1	0	-21.757	-18.661	-23.416	-9.8505	1.0157	-3.2256	24.842	9.6628	-20.741	-21.887	1.426	-0.18768	1598.5
5.14	515	60	NaN	1.7038	21.666	6.6762	-182.55	12.756	5.5165	30.534	-827.24	1092.7	49.792	768.64	1179.3	75.291	48.516	1	0	-24.057	-21.014	-23.447	-9.8818	1.0124	-3.238	24.773	9.6478	-23.045	-24.252	1.3266	-0.23395	1598.4
5.15	516	60	NaN	1.6955	21.621	6.7227	-182.55	12.744	5.5434	30.421	-827.2	1092.7	49.842	768.65	1179.3	75.263	49.158	1	0	-24.836	-21.809	-23.475	-9.9102	0.99827	-3.2466	24.728	9.6366	-23.837	-25.056	1.2526	-0.27359	1598.3
5.16	517	60	NaN	1.7049	21.579	6.7136	-182.54	12.739	5.5262	30.467	-827.11	1092.7	49.763	768.6	1179.3	75.337	49.408	1	0	-25.615	-22.606	-23.493	-9.9281	1.0121	-3.233	24.687	9.6318	-24.603	-25.839	1.1936	-0.29626	1598.2
5.17	518	60	NaN	1.7149	21.513	6.6872	-182.53	12.736	5.5603	30.536	-827.04	1092.6	49.839	768.56	1179.3	74.574	48.629	1	0	-21.289	-18.183	-23.42	-9.855	1.0217	-3.2207	24.622	9.6261	-20.267	-21.404	1.2024	-0.22888	1598.1
5.18	519	60	NaN	1.7148	21.473	6.6532	-182.52	12.716	5.5734	30.603	-826.91	1092.6	49.884	768.55	1179.3	74.878	50.097	1	0	-2.5603	0.96503	-23.093	-9.5281	1.0224	-3.2137	24.584	9.6051	-1.5379	-2.2486	1.4904	0.076979	1597.9
5.19	520	60	NaN	1.7067	21.444	6.6552	-182.52	12.705	5.581	30.551	-826.8	1092.6	49.919	768.53	1179.3	75.238	50.714	1	0	4.3629	8.0432	-22.974	-9.409	1.0111	-3.2136	24.556	9.5934	5.374	4.8296	1.5816	0.18439	1597.8
5.2	521	60	NaN	1.6891	21.411	6.6612	-182.52	12.697	5.592	30.471	-826.7	1092.6	49.966	768.51	1179.3	75.239	48.109	1	0	4.3793	8.0601	-22.976	-9.4113	0.98896	-3.219	24.524	9.5836	5.3683	4.8411	1.5476	0.17237	1597.7
5.21	522	60	NaN	1.6595	21.357	6.5958	-182.53	12.667	5.6126	30.576	-826.56	1092.5	50.05	768.51	1179.3	74.868	48.116	1	0	4.3676	8.0481	-22.979	-9.4141	0.96003	-3.225	24.473	9.5518	5.3277	4.8231	1.4937	0.13767	1597.5
5.22	523	60	NaN	1.6622	21.341	6.5736	-182.5	12.672	5.61	30.611	-826.52	1092.5	50.025	768.48	1179.3	74.381	47.739	1	0	4.3369	8.0167	-22.982	-9.4173	0.96487	-3.1974	24.457	9.5565	5.3018	4.8193	1.4746	0.13922	1597.5
5.23	524	60	NaN	1.6605	21.287	6.5155	-182.5	12.673	5.5863	30.685	-826.48	1092.5	49.976	768.46	1179.3	73.635	47.007	1	0	4.303	7.982	-22.982	-9.4174	0.96752	-3.1978	24.404	9.5557	5.2705	4.7842	1.4215	0.1383	1597.4
5.24	525	60	NaN	1.6607	21.222	6.4693	-182.51	12.664	5.5882	30.734	-826.46	1092.4	50.012	768.46	1179.3	72.424	46.808	1	0	4.2821	7.9607	-22.983	-9.4175	0.96822	-3.2063	24.341	9.546	5.2503	4.7543	1.3582	0.12841	1597.4
5.25	526	60	NaN	1.6616	21.155	6.472	-182.52	12.653	5.6146	30.673	-826.46	1092.4	50.113	768.48	1179.3	71.406	47.076	1	0	4.2889	7.9676	-22.983	-9.4183	0.96326	-3.2173	24.273	9.5348	5.2522	4.7503	1.2901	0.11649	1597.4
5.26	527	60	NaN	1.6519	21.065	6.5581	-182.53	12.662	5.6057	30.36	-826.45	1092.4	50.102	768.46	1179.3	70.712	45.86	1	0	4.9372	8.6304	-22.974	-9.4091	0.94278	-3.2412	24.182	9.5445	5.88	5.3892	1.208	0.13539	1597.4
5.27	528	60	NaN	1.6766	20.964	6.5452	-182.52	12.655	5.6493	30.373	-826.43	1092.4	50.213	768.5	1179.3	70.471	45.591	1	0	5.8349	9.5482	-22.961	-9.396	0.96388	-3.2346	24.082	9.537	6.7988	6.3136	1.1208	0.14094	1597.4
5.28	529	60	NaN	1.6871	20.833	6.5686	-182.51	12.679	5.6243	30.257	-826.49	1092.4	50.136	768.45	1179.3	70.837	45.18	1	0	5.769	9.4808	-22.962	-9.3966	0.97304	-3.2284	23.952	9.5599	6.742	6.2524	0.99071	0.16331	1597.4
5.29	530	60	NaN	1.6929	20.711	6.5993	-182.52	12.692	5.5969	30.135	-826.57	1092.3	50.051	768.43	1179.3	71.492	46.395	1	0	5.703	9.4134	-22.962	-9.3971	0.97749	-3.2384	23.832	9.5718	6.6805	6.175	0.86943	0.17472	1597.5
5.3	531	60	NaN	1.7012	20.626	6.6106	-182.54	12.677	5.6083	30.105	-826.61	1092.3	50.071	768.49	1179.3	69.993	46.516	1	0	5.6311	9.3398	-22.961	-9.3959	0.98401	-3.2616	23.747	9.5558	6.6151	6.0783	0.78586	0.15986	1597.6
5.31	532	60	NaN	1.7078	20.575	6.5982	-182.53	12.691	5.6175	30.135	-826.57	1092.3	50.092	768.47	1179.3	68.202	43.758	1	0	5.5824	9.2901	-22.959	-9.3942	0.99102	-3.2462	23.698	9.5681	6.5734	6.0438	0.73847	0.1739	1597.5
5.32	533	60	NaN	1.7441	20.507	6.5579	-182.5	12.709	5.5914	30.311	-826.47	1092.2	49.966	768.47	1179.3	68.698	44.819	1	0	5.5722	9.2796	-22.957	-9.3915	1.0381	-3.2052	23.633	9.5828	6.6103	6.0744	0.67599	0.19134	1597.4
5.33	534	60	NaN	1.7397	20.443	6.582	-182.5	12.71	5.5621	30.249	-826.43	1092.2	49.875	768.49	1179.3	69.05	44.068	1	0	5.655	9.3643	-22.955	-9.3895	1.0347	-3.2035	23.57	9.5829	6.6898	6.1608	0.61569	0.19346	1597.4
5.34	535	60	NaN	1.7141	20.367	6.6092	-182.5	12.709	5.5546	30.143	-826.43	1092.2	49.857	768.5	1179.3	66.828	45.24	1	0	5.766	9.4777	-22.953	-9.3877	1.0059	-3.2125	23.495	9.5819	6.7719	6.2653	0.54174	0.1942	1597.4
5.35	536	60	NaN	1.6972	20.267	6.5764	-182.49	12.723	5.5788	30.207	-826.45	1092.1	49.903	768.51	1179.3	58.874	43.894	1	0	5.8342	9.5475	-22.952	-9.3868	0.98966	-3.1991	23.396	9.5935	6.8239	6.3485	0.44414	0.20673	1597.5
5.36	537	60	NaN	1.6918	20.209	6.5598	-182.49	12.73	5.5598	30.213	-826.48	1092.1	49.839	768.5	1179.3	52.014	40.587	1	0	5.9064	9.6214	-22.951	-9.3863	0.98685	-3.1957	23.337	9.6019	6.8933	6.4257	0.38564	0.21557	1597.5
5.37	538	60	NaN	1.6823	20.145	6.5329	-182.5	12.74	5.5768	30.207	-826.46	1092.1	49.881	768.54	1179.3	47.762	38.669	1	0	5.9832	9.6999	-22.951	-9.3864	0.9756	-3.2076	23.274	9.6114	6.9588	6.4923	0.32294	0.22505	1597.5
5.38	539	60	NaN	1.6721	20.114	6.5346	-182.5	12.75	5.5641	30.139	-826.44	1092.1	49.838	768.55	1179.3	36.708	37.221	1	0	6.0477	9.7657	-22.951	-9.386	0.9645	-3.2091	23.243	9.6213	7.0122	6.5566	0.29159	0.23532	1597.5
5.39	540	60	NaN	1.6591	20.099	6.5607	-182.5	12.761	5.5362	29.981	-826.39	1092.2	49.748	768.55	1179.3	42.914	36.918	1	0	6.0955	9.8146	-22.95	-9.385	0.94902	-3.2051	23.227	9.6333	7.0445	6.6095	0.27697	0.24824	1597.4
5.4	541	60	NaN	1.6399	20.069	6.5876	-182.49	12.776	5.5352	29.736	-826.28	1092.2	49.732	768.59	1179.3	30.59	38.357	1	0	6.2485	9.9711	-22.949	-9.384	0.92159	-3.2106	23.195	9.6496	7.1701	6.7605	0.24622	0.2656	1597.4
5.41	542	60	NaN	1.6271	20.034	6.5469	-182.5	12.793	5.5585	29.774	-826.26	1092.2	49.8	768.56	1179.3	46.3	40.178	1	0	6.4098	10.136	-22.948	-9.3832	0.90767	-3.2202	23.161	9.6659	7.3175	6.9158	0.21268	0.28274	1597.3
5.42	543	60	NaN	1.6189	19.978	6.4966	-182.51	12.798	5.5623	29.804	-826.29	1092.2	49.806	768.57	1179.3	56.601	41.016	1	0	6.4645	10.192	-22.949	-9.3838	0.90042	-3.226	23.106	9.6698	7.3649	6.9659	0.15688	0.28598	1597.4
5.43	544	60	NaN	1.6107	19.907	6.4336	-182.5	12.809	5.5828	29.842	-826.32	1092.1	49.871	768.54	1179.3	60.318	38.888	1	0	6.535	10.264	-22.948	-9.3831	0.89122	-3.215	23.035	9.6803	7.4262	7.049	0.087109	0.2972	1597.4
5.44	545	60	NaN	1.5973	19.831	6.3781	-182.48	12.814	5.5968	29.85	-826.32	1092.1	49.916	768.51	1179.3	61.601	38.525	1	0	6.62	10.351	-22.946	-9.3812	0.87647	-3.2029	22.96	9.6848	7.4965	7.148	0.013935	0.3036	1597.3
5.45	546	60	NaN	1.5724	19.769	6.3726	-182.51	12.772	5.53	29.743	-826.3	1092.1	49.692	768.63	1179.3	57.651	37.017	1	0	6.6953	10.428	-22.945	-9.3804	0.8558	-3.2308	22.898	9.6434	7.5511	7.197	-0.047789	0.26302	1597.4
5.46	547	60	NaN	1.5381	19.713	6.39	-182.52	12.769	5.5524	29.608	-826.24	1092.1	49.756	768.62	1179.3	55.446	37.621	1	0	6.7692	10.503	-22.945	-9.3796	0.81433	-3.2474	22.843	9.6394	7.5836	7.256	-0.10146	0.25982	1597.4
5.47	548	60	NaN	1.5169	19.659	6.3953	-182.54	12.765	5.5742	29.536	-826.23	1092.1	49.83	768.62	1179.3	52.643	37.979	1	0	6.7407	10.474	-22.942	-9.3768	0.78783	-3.2686	22.79	9.6339	7.5286	7.2057	-0.15184	0.25705	1597.4
5.48	549	60	NaN	1.4965	19.605	6.3884	-182.55	12.769	5.5567	29.51	-826.22	1092	49.792	768.6	1179.3	50.109	38.165	1	0	6.7169	10.45	-22.939	-9.3735	0.76784	-3.2761	22.737	9.6361	7.4848	7.1739	-0.20148	0.26259	1597.3
5.49	550	60	NaN	1.467	19.539	6.3728	-182.54	12.78	5.5144	29.502	-826.2	1092	49.675	768.56	1179.3	48.584	39.283	1	0	6.7851	10.52	-22.935	-9.3698	0.74222	-3.266	22.673	9.6459	7.5273	7.2537	-0.26194	0.2761	1597.3
5.5	551	60	NaN	1.4206	19.426	6.3568	-182.53	12.782	5.5588	29.464	-826.2	1091.9	49.803	768.55	1179.3	47.287	36.014	1	0	6.8222	10.558	-22.931	-9.3657	0.68989	-3.2588	22.563	9.6448	7.5121	7.2989	-0.3676	0.27912	1597.3
5.51	552	60	NaN	1.3859	19.358	6.3557	-182.54	12.765	5.5684	29.415	-826.16	1091.9	49.843	768.56	1179.3	53.417	39.597	1	0	6.8359	10.572	-22.926	-9.3612	0.65201	-3.2754	22.496	9.6275	7.4879	7.2962	-0.43039	0.26632	1597.2
5.52	553	60	NaN	1.3342	19.277	6.3661	-182.52	12.761	5.5498	29.307	-826.09	1091.9	49.798	768.54	1179.3	57.641	38.138	1	0	6.9257	10.663	-22.922	-9.357	0.59799	-3.2566	22.415	9.6219	7.5237	7.4069	-0.50674	0.26486	1597.2
5.53	554	60	NaN	1.2838	19.201	6.3681	-182.49	12.761	5.5428	29.211	-825.98	1091.8	49.785	768.52	1179.3	62.798	40.096	1	0	7.0124	10.752	-22.918	-9.3533	0.54455	-3.234	22.341	9.6213	7.5569	7.518	-0.5772	0.26798	1597
5.54	555	60	NaN	1.2512	19.154	6.347	-182.49	12.759	5.5663	29.186	-825.85	1091.8	49.861	768.52	1179.3	58.237	38.875	1	0	7.0782	10.819	-22.916	-9.3507	0.50823	-3.2326	22.294	9.6182	7.5865	7.5868	-0.622	0.2675	1596.9
5.55	556	60	NaN	1.2332	19.137	6.3099	-182.48	12.753	5.5512	29.212	-825.75	1091.8	49.818	768.52	1179.3	59.871	38.404	1	0	7.1517	10.895	-22.913	-9.3475	0.49271	-3.2221	22.277	9.6126	7.6444	7.6725	-0.63536	0.26509	1596.8
5.56	557	60	NaN	1.2025	19.126	6.2977	-182.51	12.759	5.5462	29.132	-825.57	1091.8	49.818	768.49	1179.3	60.454	39.935	1	0	7.2473	10.992	-22.907	-9.3423	0.45907	-3.256	22.267	9.6186	7.7064	7.7362	-0.64079	0.2763	1596.6
5.57	558	60	NaN	1.1645	19.124	6.304	-182.51	12.764	5.54	29.007	-825.4	1091.8	49.808	768.48	1179.3	63.711	38.686	1	0	7.2919	11.038	-22.898	-9.3334	0.41683	-3.2614	22.265	9.6226	7.7087	7.7765	-0.63301	0.28922	1596.4
5.58	559	60	NaN	1.1209	19.113	6.3306	-182.51	12.764	5.5417	28.808	-825.22	1091.8	49.814	768.5	1179.3	68.301	39.84	1	0	7.3055	11.052	-22.887	-9.3223	0.36573	-3.2641	22.255	9.6226	7.6713	7.7877	-0.6324	0.30035	1596.3
5.59	560	60	NaN	1.075	19.075	6.3749	-182.54	12.762	5.5572	28.52	-825.04	1091.8	49.856	768.53	1179.3	70.777	42.529	1	0	7.3169	11.063	-22.887	-9.3217	0.3079	-3.3032	22.216	9.621	7.6248	7.7602	-0.67048	0.29934	1596.1
5.6	561	60	NaN	1.0518	19.044	6.3868	-182.55	12.778	5.5144	28.408	-825.01	1091.8	49.749	768.49	1179.3	69.699	44.947	1	0	7.3282	11.075	-22.886	-9.3213	0.28455	-3.3163	22.185	9.6368	7.6128	7.7587	-0.70156	0.31551	1596
5.61	562	60	NaN	0.98503	18.884	6.2694	-182.55	12.785	5.5262	28.535	-825.01	1091.8	49.769	768.49	1179.3	69.612	44.82	1	0	7.3396	11.087	-22.886	-9.3208	0.22158	-3.3125	22.027	9.6417	7.5612	7.774	-0.85895	0.3209	1596
5.62	563	60	NaN	0.92808	18.753	6.1429	-182.56	12.783	5.5352	28.75	-825	1091.7	49.78	768.5	1179.3	69.284	44.427	1	0	7.3509	11.098	-22.885	-9.3204	0.17197	-3.3192	21.898	9.6377	7.5229	7.779	-0.98738	0.31734	1596
5.63	564	60	NaN	0.8787	18.667	6.0808	-182.59	12.776	5.5409	28.847	-824.97	1091.7	49.791	768.52	1179.3	68.728	43.115	1	0	7.3622	11.11	-22.885	-9.32	0.12566	-3.3409	21.814	9.6293	7.4879	7.7688	-1.0709	0.30931	1596
5.64	565	60	NaN	0.80722	18.577	6.1387	-182.6	12.77	5.5697	28.575	-824.87	1091.7	49.879	768.53	1179.3	68.529	43.889	1	0	7.3736	11.121	-22.885	-9.3195	0.041229	-3.3704	21.724	9.6231	7.4148	7.7509	-1.1606	0.30355	1596
5.65	566	60	NaN	0.72818	18.513	6.2303	-182.58	12.768	5.59	28.245	-824.74	1091.7	49.915	768.54	1179.3	68.619	44.335	1	0	7.3849	11.133	-22.884	-9.3191	-0.051051	-3.3596	21.658	9.6231	7.3339	7.7734	-1.2264	0.30398	1595.8
5.66	567	60	NaN	0.68821	18.443	6.2564	-182.58	12.774	5.5972	28.146	-824.68	1091.7	49.938	768.53	1179.3	68.524	44.2	1	0	7.3962	11.145	-22.884	-9.3187	-0.095419	-3.3596	21.589	9.6286	7.3008	7.7849	-1.2951	0.30994	1595.8
5.67	568	60	NaN	0.66637	18.357	6.2486	-182.57	12.78	5.5781	28.17	-824.69	1091.7	49.886	768.52	1179.3	68.028	44.08	1	0	7.4076	11.156	-22.883	-9.3182	-0.11455	-3.3518	21.505	9.6326	7.293	7.8044	-1.3788	0.31437	1595.8
5.68	569	60	NaN	0.65242	18.258	6.2299	-182.56	12.784	5.5538	28.25	-824.73	1091.6	49.817	768.52	1179.3	67.025	43.054	1	0	7.4189	11.168	-22.883	-9.3178	-0.12312	-3.335	21.407	9.6347	7.2958	7.8327	-1.4763	0.31694	1595.8
5.69	570	60	NaN	0.64603	18.161	6.2182	-182.55	12.792	5.5891	28.346	-824.75	1091.6	49.928	768.49	1179.3	62.085	42.164	1	0	7.4302	11.179	-22.882	-9.3174	-0.13006	-3.3289	21.311	9.6422	7.3002	7.8504	-1.5714	0.32483	1595.8
5.7	571	60	NaN	0.63612	18.017	6.2923	-182.55	12.804	5.5462	28.253	-824.72	1091.5	49.849	768.45	1179.3	59.555	39.601	1	0	7.4416	11.191	-22.882	-9.3169	-0.14049	-3.3302	21.169	9.6524	7.3011	7.8607	-1.7133	0.33544	1595.7
5.71	572	60	NaN	0.62264	17.934	6.3928	-182.52	12.827	5.566	28.045	-824.69	1091.5	49.919	768.38	1179.2	59.234	42.709	1	0	7.4529	11.202	-22.882	-9.3165	-0.16402	-3.3078	21.087	9.6752	7.2889	7.8947	-1.7949	0.35868	1595.6
5.72	573	60	NaN	0.61998	17.88	6.4932	-182.5	12.842	5.595	27.824	-824.6	1091.5	50.009	768.32	1179.2	54.719	40.795	1	0	7.4642	11.214	-22.881	-9.3161	-0.17794	-3.2938	21.032	9.69	7.2863	7.9202	-1.8492	0.3739	1595.5
5.73	574	60	NaN	0.63556	17.823	6.5619	-182.5	12.833	5.5885	27.693	-824.47	1091.5	50	768.33	1179.2	52.075	37.774	1	0	7.4756	11.226	-22.881	-9.3157	-0.16678	-3.3063	20.976	9.6795	7.3088	7.9193	-1.9043	0.36389	1595.4
5.74	575	60	NaN	0.66155	17.758	6.5389	-182.54	12.789	5.5319	27.792	-824.42	1091.4	49.806	768.46	1179.3	57.888	39.387	1	0	7.4869	11.237	-22.88	-9.3152	-0.13025	-3.3273	20.915	9.6316	7.3566	7.9099	-1.9648	0.31638	1595.5
5.75	576	60	NaN	0.68398	17.699	6.5154	-182.55	12.775	5.5269	27.855	-824.38	1091.3	49.79	768.48	1179.3	62.344	41.109	1	0	7.4982	11.249	-22.88	-9.3148	-0.10495	-3.3369	20.857	9.6166	7.3933	7.9119	-2.0224	0.30177	1595.4
5.76	577	60	NaN	0.7123	17.653	6.4991	-182.56	12.759	5.5519	27.863	-824.27	1091.3	49.866	768.49	1179.2	62.254	41.313	1	0	7.5096	11.26	-22.879	-9.3144	-0.079171	-3.3498	20.812	9.5995	7.4304	7.9106	-2.0671	0.28511	1595.3
5.77	578	60	NaN	0.74508	17.638	6.4921	-182.57	12.742	5.5788	27.828	-824.11	1091.3	49.938	768.49	1179.2	59.187	39.078	1	0	7.5209	11.272	-22.879	-9.3139	-0.050295	-3.3674	20.797	9.5828	7.4706	7.9046	-2.0818	0.26889	1595.2
5.78	579	60	NaN	0.77707	17.662	6.4941	-182.59	12.731	5.5882	27.769	-823.91	1091.3	49.935	768.48	1179.2	57.64	37.397	1	0	7.5322	11.284	-22.879	-9.3135	-0.02043	-3.3849	20.821	9.5728	7.5118	7.8987	-2.058	0.25932	1595
5.79	580	60	NaN	0.79	17.691	6.4961	-182.57	12.726	5.6184	27.675	-823.73	1091.4	49.947	768.49	1179.2	61.06	39.943	1	0	7.5436	11.295	-22.878	-9.3131	-0.011413	-3.3722	20.848	9.5686	7.5321	7.9229	-2.0301	0.25549	1594.8
5.8	581	60	NaN	0.78729	17.697	6.5246	-182.58	12.732	5.6508	27.499	-823.66	1091.4	50.025	768.47	1179.2	61.605	39.864	1	0	7.5549	11.307	-22.878	-9.3126	-0.023283	-3.3936	20.853	9.5763	7.5316	7.9132	-2.0242	0.26368	1594.7
5.81	582	60	NaN	0.79079	17.696	6.5272	-182.59	12.73	5.6582	27.415	-823.62	1091.4	50.04	768.47	1179.2	62.81	38.404	1	0	7.5662	11.318	-22.877	-9.3122	-0.023376	-3.4052	20.85	9.5759	7.5428	7.9131	-2.0268	0.26368	1594.7
5.82	583	60	NaN	0.80298	17.683	6.4785	-182.59	12.727	5.6487	27.485	-823.61	1091.5	49.997	768.48	1179.2	62.577	39.076	1	0	7.5776	11.33	-22.877	-9.3118	-0.0071245	-3.401	20.837	9.5732	7.5704	7.929	-2.0402	0.26139	1594.7
5.83	584	60	NaN	0.81831	17.653	6.3718	-182.59	12.735	5.6426	27.71	-823.62	1091.4	49.95	768.44	1179.2	62.195	38.465	1	0	7.5889	11.341	-22.876	-9.3113	0.018007	-3.3875	20.807	9.5806	7.6069	7.954	-2.069	0.2693	1594.6
5.84	585	60	NaN	0.8063	17.647	6.3576	-182.58	12.723	5.643	27.647	-823.61	1091.5	49.939	768.44	1179.2	60.178	39.694	1	0	7.6002	11.353	-22.876	-9.3109	0.0041075	-3.3853	20.799	9.5701	7.6043	7.9678	-2.0767	0.2592	1594.6
5.85	586	60	NaN	0.79707	17.641	6.3517	-182.58	12.708	5.6799	27.615	-823.61	1091.5	50.044	768.47	1179.2	55.613	39.188	1	0	7.6116	11.365	-22.876	-9.3105	-0.010069	-3.3873	20.793	9.5563	7.6015	7.9774	-2.0823	0.24583	1594.6
5.86	587	60	NaN	0.77625	17.655	6.339	-182.58	12.694	5.6691	27.62	-823.56	1091.5	50.024	768.46	1179.1	47.025	37.127	1	0	7.6229	11.376	-22.875	-9.31	-0.029996	-3.383	20.806	9.5423	7.5929	7.9932	-2.069	0.23227	1594.6
5.87	588	60	NaN	0.74809	17.678	6.3224	-182.57	12.678	5.6375	27.648	-823.49	1091.5	49.944	768.44	1179.1	43.168	37.327	1	0	7.6342	11.388	-22.875	-9.3096	-0.054329	-3.3755	20.828	9.5281	7.5799	8.0123	-2.047	0.21847	1594.5
5.88	589	60	NaN	0.73117	17.677	6.3187	-182.57	12.66	5.6968	27.668	-823.48	1091.5	50.109	768.44	1179.1	41.171	37.938	1	0	7.6455	11.399	-22.874	-9.3092	-0.076458	-3.3782	20.826	9.5113	7.5691	8.0212	-2.0481	0.20215	1594.5
5.89	590	60	NaN	0.71021	17.664	6.2789	-182.57	12.65	5.7207	27.858	-823.46	1091.5	50.191	768.39	1179.1	37.702	37.435	1	0	7.6569	11.411	-22.874	-9.3088	-0.093581	-3.3714	20.813	9.5006	7.5633	8.0396	-2.0605	0.19189	1594.4
5.9	591	60	NaN	0.69363	17.648	6.2899	-182.58	12.64	5.7183	27.898	-823.43	1091.5	50.187	768.36	1179.1	41.043	35.484	1	0	7.6682	11.423	-22.873	-9.3083	-0.10861	-3.3851	20.798	9.4901	7.5596	8.0375	-2.0758	0.18178	1594.4
5.91	592	60	NaN	0.67312	17.621	6.3449	-182.6	12.622	5.7235	27.828	-823.41	1091.5	50.188	768.36	1179.1	43.092	40.343	1	0	7.6795	11.434	-22.873	-9.3079	-0.13169	-3.4019	20.769	9.4737	7.5479	8.0322	-2.1035	0.16583	1594.3
5.92	593	60	NaN	0.65048	17.582	6.4101	-182.6	12.598	5.7556	27.74	-823.4	1091.5	50.248	768.36	1179	36.459	38.737	1	0	7.6909	11.446	-22.873	-9.3075	-0.15962	-3.4091	20.729	9.4508	7.5313	8.0367	-2.1431	0.14334	1594.3
5.93	594	60	NaN	0.64481	17.548	6.4023	-182.59	12.575	5.8163	27.831	-823.37	1091.5	50.371	768.35	1179	49.073	37.201	1	0	7.7022	11.457	-22.872	-9.307	-0.16646	-3.3972	20.694	9.4287	7.5358	8.0601	-2.1781	0.12165	1594.3
5.94	595	60	NaN	0.62641	17.496	6.4077	-182.6	12.551	5.9197	27.88	-823.38	1091.5	50.645	768.39	1179	61.435	38.981	1	0	7.7135	11.469	-22.872	-9.3066	-0.19296	-3.418	20.643	9.4043	7.5206	8.051	-2.2291	0.097734	1594.3
5.95	596	60	NaN	0.61154	17.411	6.4223	-182.6	12.54	5.9215	27.894	-823.42	1091.5	50.609	768.35	1179	68.194	39.706	1	0	7.7249	11.481	-22.871	-9.3062	-0.20603	-3.4173	20.558	9.3932	7.5188	8.0633	-2.3135	0.087063	1594.3
5.96	597	60	NaN	0.6057	17.315	6.4318	-182.6	12.532	5.9086	27.905	-823.45	1091.5	50.543	768.28	1179	64.072	39.43	1	0	7.7362	11.492	-22.871	-9.3057	-0.20914	-3.4138	20.462	9.3846	7.5271	8.0783	-2.409	0.078847	1594.3
5.97	598	60	NaN	0.61173	17.232	6.4252	-182.6	12.517	5.9313	27.946	-823.46	1091.5	50.61	768.23	1179	54.503	39.49	1	0	7.7475	11.504	-22.87	-9.3053	-0.20404	-3.4195	20.379	9.3701	7.5435	8.0842	-2.491	0.064831	1594.3
5.98	599	60	NaN	0.62872	17.187	6.4032	-182.6	12.505	5.8469	28.072	-823.42	1091.4	50.352	768.15	1179	56.033	34.463	1	0	7.7589	11.515	-22.87	-9.3049	-0.17329	-3.4028	20.335	9.3568	7.5856	8.1124	-2.5349	0.051937	1594.1
5.99	600	60	NaN	0.64306	17.104	6.4757	-182.6	12.474	5.8926	27.916	-823.44	1091.4	50.501	768.16	1179	66.338	41.898	1	0	7.7702	11.527	-22.869	-9.3044	-0.1699	-3.4141	20.252	9.326	7.6003	8.1127	-2.6179	0.021552	1594.2
6	601	60	NaN	0.67144	17.034	6.495	-182.6	12.458	5.8894	27.925	-823.45	1091.4	50.507	768.13	1179	71.515	46.064	1	0	7.7815	11.538	-22.869	-9.304	-0.14146	-3.4118	20.183	9.3093	7.6401	8.1267	-2.6861	0.0052612	1594.1
6.01	602	60	NaN	0.72076	16.977	6.4602	-182.59	12.446	5.8563	28.124	-823.45	1091.3	50.43	768.08	1178.9	70.396	46.995	1	0	7.7929	11.55	-22.869	-9.3036	-0.082187	-3.397	20.127	9.2956	7.7107	8.1531	-2.7417	-0.0079798	1594.1
6.02	603	60	NaN	0.78914	16.922	6.41	-182.59	12.421	5.845	28.41	-823.44	1091.3	50.427	768.04	1178.9	68.512	46.952	1	0	7.8042	11.562	-22.868	-9.3032	-0.0034216	-3.3808	20.073	9.2695	7.8008	8.1808	-2.7956	-0.033671	1594
6.03	604	60	NaN	0.82373	16.892	6.4434	-182.59	12.408	5.8178	28.362	-823.46	1091.3	50.377	768.01	1178.9	66.948	46.618	1	0	7.8155	11.573	-22.868	-9.3027	0.03122	-3.3801	20.042	9.2578	7.8468	8.1931	-2.8257	-0.044912	1594
6.04	605	60	NaN	0.87389	16.89	6.4853	-182.58	12.414	5.7665	28.332	-823.45	1091.3	50.259	767.94	1178.9	65.905	45.903	1	0	7.8269	11.585	-22.867	-9.3023	0.084484	-3.3655	20.04	9.2634	7.9114	8.2193	-2.8271	-0.038845	1594
6.05	606	60	NaN	0.92751	16.918	6.5344	-182.59	12.423	5.7491	28.283	-823.43	1091.3	50.264	767.87	1178.9	65.751	42.763	1	0	7.8382	11.596	-22.867	-9.3019	0.13612	-3.3853	20.067	9.273	7.9743	8.2111	-2.7998	-0.028868	1593.8
6.06	607	60	NaN	0.97665	16.959	6.5751	-182.62	12.422	5.7612	28.241	-823.39	1091.3	50.339	767.82	1178.9	65.579	45.027	1	0	7.8495	11.608	-22.866	-9.3014	0.181	-3.4107	20.107	9.2741	8.0305	8.1973	-2.7592	-0.027292	1593.8
6.07	608	60	NaN	1.0153	16.99	6.5833	-182.58	12.402	5.7676	28.262	-823.38	1091.3	50.314	767.85	1178.8	65.538	43.807	1	0	7.8609	11.62	-22.866	-9.301	0.22133	-3.3766	20.137	9.2548	8.0822	8.2429	-2.7293	-0.046227	1593.8
6.08	609	60	NaN	1.0733	17.033	6.5289	-182.59	12.39	5.7466	28.469	-823.39	1091.3	50.252	767.86	1178.8	65.432	44.823	1	0	7.8722	11.631	-22.866	-9.3006	0.28894	-3.3751	20.18	9.2426	8.1611	8.256	-2.6857	-0.058001	1593.8
6.09	610	60	NaN	1.1016	17.042	6.5105	-182.6	12.38	5.7718	28.54	-823.43	1091.3	50.33	767.87	1178.8	65.337	44.799	1	0	7.8835	11.643	-22.865	-9.3001	0.31708	-3.386	20.189	9.2335	8.2006	8.2567	-2.6762	-0.066612	1593.8
6.1	611	60	NaN	1.1347	17.065	6.4951	-182.61	12.381	5.7724	28.617	-823.49	1091.3	50.318	767.83	1178.8	65.146	45.503	1	0	7.8949	11.654	-22.865	-9.2997	0.35345	-3.3883	20.21	9.2346	8.2483	8.266	-2.6543	-0.065147	1593.9
6.11	612	60	NaN	1.1741	17.107	6.482	-182.61	12.387	5.7407	28.7	-823.57	1091.4	50.195	767.77	1178.8	65.134	44.502	1	0	7.9062	11.666	-22.864	-9.2993	0.40019	-3.3817	20.252	9.2416	8.3064	8.2842	-2.6124	-0.057696	1593.9
6.12	613	60	NaN	1.1867	17.138	6.5038	-182.61	12.383	5.7326	28.651	-823.62	1091.4	50.16	767.77	1178.8	65.135	45.306	1	0	7.9175	11.677	-22.864	-9.2988	0.41239	-3.387	20.282	9.238	8.3299	8.2905	-2.5816	-0.060844	1593.9
6.13	614	60	NaN	1.1906	17.197	6.5259	-182.66	12.351	5.8193	28.598	-823.65	1091.4	50.44	767.82	1178.8	64.742	44.368	1	0	7.9289	11.689	-22.863	-9.2984	0.40431	-3.444	20.34	9.2084	8.3332	8.2451	-2.5239	-0.090019	1594
6.14	615	60	NaN	1.1871	17.234	6.5383	-182.65	12.351	5.8094	28.569	-823.7	1091.4	50.4	767.81	1178.8	64.392	42.525	1	0	7.9402	11.701	-22.863	-9.298	0.40119	-3.4372	20.377	9.2088	8.3414	8.2635	-2.4865	-0.089152	1594.1
6.15	616	60	NaN	1.1779	17.267	6.5364	-182.64	12.353	5.7747	28.575	-823.77	1091.5	50.289	767.79	1178.8	64.417	43.786	1	0	7.9515	11.712	-22.863	-9.2976	0.39629	-3.4212	20.408	9.2115	8.3478	8.2911	-2.4545	-0.086021	1594.1
6.16	617	60	NaN	1.1644	17.301	6.523	-182.65	12.343	5.7649	28.608	-823.86	1091.5	50.276	767.8	1178.8	64.985	42.239	1	0	7.9629	11.724	-22.862	-9.2971	0.38452	-3.4308	20.442	9.2026	8.3474	8.293	-2.4206	-0.094516	1594.2
6.17	618	60	NaN	1.146	17.323	6.5163	-182.67	12.344	5.7686	28.622	-823.92	1091.5	50.31	767.76	1178.8	65.219	42.131	1	0	7.9742	11.735	-22.862	-9.2967	0.36536	-3.4512	20.463	9.2038	8.3396	8.2842	-2.3989	-0.092864	1594.2
6.18	619	60	NaN	1.1285	17.341	6.5121	-182.64	12.352	5.754	28.626	-823.98	1091.5	50.243	767.76	1178.8	64.69	42.332	1	0	7.9855	11.747	-22.861	-9.2963	0.3504	-3.4226	20.482	9.2115	8.3359	8.3244	-2.3795	-0.08473	1594.3
6.19	620	60	NaN	1.0996	17.372	6.5114	-182.65	12.354	5.7695	28.609	-824.03	1091.5	50.312	767.74	1178.8	63.919	41.446	1	0	8.0018	11.764	-22.855	-9.29	0.31846	-3.4351	20.512	9.2142	8.3202	8.3286	-2.3428	-0.075757	1594.3
6.2	621	60	NaN	1.0732	17.405	6.5079	-182.66	12.36	5.7776	28.599	-824.07	1091.5	50.362	767.71	1178.8	61.24	42.171	1	0	8.0187	11.781	-22.848	-9.283	0.28989	-3.443	20.544	9.221	8.3085	8.3379	-2.3039	-0.061945	1594.3
6.21	622	60	NaN	1.0607	17.43	6.4996	-182.63	12.378	5.7473	28.609	-824.1	1091.5	50.26	767.68	1178.8	61.395	40.331	1	0	8.0356	11.798	-22.841	-9.276	0.28148	-3.4072	20.569	9.2385	8.317	8.3909	-2.2722	-0.037432	1594.3
6.22	623	60	NaN	1.0469	17.463	6.5094	-182.63	12.387	5.7356	28.548	-824.1	1091.5	50.228	767.64	1178.8	61.893	40.814	1	0	8.0524	11.815	-22.834	-9.269	0.26656	-3.4064	20.601	9.2488	8.319	8.409	-2.2329	-0.0202	1594.3
6.23	624	60	NaN	1.0322	17.491	6.4959	-182.62	12.384	5.7154	28.527	-824.15	1091.5	50.187	767.66	1178.8	61.569	40.976	1	0	8.0693	11.833	-22.827	-9.2619	0.25264	-3.402	20.629	9.2456	8.322	8.4307	-2.1979	-0.016322	1594.3
6.24	625	60	NaN	1.0275	17.527	6.454	-182.63	12.385	5.7194	28.571	-824.19	1091.5	50.215	767.65	1178.8	62.163	44.021	1	0	8.0862	11.85	-22.82	-9.2549	0.24847	-3.4048	20.665	9.2466	8.3347	8.4452	-2.1549	-0.0083044	1594.4
6.25	626	60	NaN	1.0278	17.563	6.4088	-182.63	12.384	5.7479	28.611	-824.22	1091.5	50.313	767.66	1178.8	62.171	41.751	1	0	8.1031	11.867	-22.813	-9.2479	0.24677	-3.4143	20.702	9.2455	8.3499	8.453	-2.1105	-0.0024485	1594.4
6.26	627	60	NaN	1.0248	17.592	6.3917	-182.64	12.371	5.7872	28.558	-824.27	1091.5	50.448	767.72	1178.8	62.805	40.625	1	0	8.0396	11.802	-22.813	-9.2475	0.237	-3.427	20.731	9.2316	8.2766	8.3753	-2.0812	-0.01589	1594.5
6.27	628	60	NaN	1.0302	17.648	6.3623	-182.66	12.379	5.7811	28.571	-824.22	1091.5	50.478	767.67	1178.8	63.269	39.112	1	0	7.9851	11.747	-22.813	-9.2477	0.24171	-3.4514	20.787	9.2406	8.2268	8.2951	-2.0258	-0.007112	1594.4
6.28	629	60	NaN	1.0315	17.668	6.339	-182.64	12.4	5.7403	28.583	-824.22	1091.5	50.343	767.62	1178.8	63.67	39.661	1	0	7.9612	11.722	-22.813	-9.2482	0.24833	-3.4263	20.808	9.2611	8.2096	8.2959	-2.0058	0.01283	1594.4
6.29	630	60	NaN	1.0375	17.695	6.2778	-182.66	12.398	5.7478	28.642	-824.26	1091.5	50.39	767.64	1178.9	64.373	39.892	1	0	7.8258	11.584	-22.815	-9.2498	0.25475	-3.4391	20.835	9.258	8.0805	8.1445	-1.9797	0.0082398	1594.4
6.3	631	60	NaN	1.0499	17.73	6.2057	-182.69	12.383	5.7845	28.711	-824.32	1091.5	50.558	767.68	1178.9	58.82	41.452	1	0	7.6368	11.39	-22.817	-9.2518	0.26364	-3.4804	20.87	9.243	7.9004	7.9101	-1.9472	-0.0088139	1594.5
6.31	632	60	NaN	1.0662	17.743	6.201	-182.69	12.401	5.7611	28.69	-824.34	1091.5	50.505	767.64	1178.9	44.905	39.741	1	0	7.5107	11.262	-22.817	-9.2523	0.28115	-3.4747	20.884	9.2602	7.7919	7.7869	-1.9336	0.0079104	1594.5
6.32	633	2.5	NaN	1.0562	17.765	6.2298	-182.7	12.387	5.8135	28.484	-824.41	1091.6	50.674	767.71	1178.9	40.361	39.253	1	0	7.3846	11.133	-22.818	-9.2528	0.25766	-3.4992	20.904	9.2482	7.6423	7.6335	-1.9138	-0.004577	1594.7
6.33	634	2.5	NaN	1.0571	17.761	6.2025	-182.7	12.39	5.7912	28.491	-824.5	1091.6	50.617	767.72	1178.9	39.546	38.172	1	0	7.2719	11.017	-22.818	-9.2528	0.26097	-3.4954	20.899	9.2521	7.5329	7.522	-1.9184	-0.00072393	1594.8
6.34	635	2.5	NaN	1.0564	17.755	6.1988	-182.7	12.403	5.7929	28.468	-824.56	1091.6	50.621	767.69	1178.9	38.096	37.507	1	0	7.0798	10.821	-22.817	-9.252	0.25934	-3.4924	20.893	9.2648	7.3391	7.3286	-1.9244	0.012803	1594.8
6.35	636	2.5	NaN	1.0584	17.758	6.1816	-182.69	12.432	5.7673	28.497	-824.63	1091.6	50.542	767.63	1178.9	40.052	37.468	1	0	6.745	10.479	-22.815	-9.2499	0.2652	-3.481	20.896	9.2936	7.0102	6.9977	-1.9186	0.043654	1594.8
6.36	637	2.5	NaN	1.0628	17.776	6.1444	-182.68	12.469	5.7116	28.584	-824.73	1091.6	50.377	767.56	1178.9	41.472	38.701	1	0	6.5661	10.296	-22.814	-9.2494	0.27869	-3.464	20.915	9.3297	6.8448	6.8318	-1.8992	0.080348	1594.8
6.37	638	2.5	NaN	1.0578	17.8	6.1589	-182.69	12.457	5.7488	28.535	-824.79	1091.6	50.491	767.61	1178.9	37.904	35.92	1	0	6.4416	10.168	-22.815	-9.2497	0.26786	-3.4771	20.938	9.3192	6.7094	6.6913	-1.8769	0.069564	1594.9
6.38	639	2.5	NaN	1.0677	17.838	6.1807	-182.68	12.458	5.742	28.464	-824.88	1091.6	50.456	767.63	1178.9	37.998	36.571	1	0	6.2642	9.9872	-22.817	-9.2524	0.27646	-3.4741	20.975	9.3206	6.5407	6.5131	-1.8427	0.068175	1595.1
6.39	640	2.5	NaN	1.0835	17.879	6.1943	-182.67	12.456	5.7867	28.405	-825.02	1091.6	50.546	767.67	1178.9	35.282	34.496	1	0	6.0904	9.8095	-22.82	-9.2549	0.28706	-3.4642	21.016	9.3191	6.3775	6.3452	-1.8036	0.064149	1595.2
6.4	641	2.5	NaN	1.1007	17.926	6.1954	-182.66	12.46	5.8219	28.373	-825.15	1091.6	50.62	767.71	1178.9	36.343	32.245	1	0	5.9208	9.6361	-22.822	-9.2572	0.30057	-3.4606	21.064	9.3221	6.2214	6.1755	-1.7583	0.064924	1595.4
6.41	642	2.5	NaN	1.1155	17.983	6.1827	-182.68	12.479	5.7512	28.382	-825.22	1091.6	50.446	767.65	1178.9	32.922	31.846	1	0	5.7551	9.4667	-22.825	-9.2595	0.3219	-3.4772	21.121	9.341	6.077	5.9895	-1.7033	0.081482	1595.4
6.42	643	2.5	NaN	1.143	18.053	6.151	-182.68	12.465	5.773	28.444	-825.26	1091.6	50.487	767.69	1178.9	35.916	29.999	1	0	5.595	9.3029	-22.827	-9.262	0.35023	-3.4747	21.192	9.3263	5.9452	5.8282	-1.6355	0.06426	1595.5
6.43	644	2.5	NaN	1.1707	18.17	6.1285	-182.66	12.455	5.81	28.443	-825.32	1091.5	50.534	767.73	1178.9	42.597	28.751	1	0	5.4633	9.1683	-22.83	-9.265	0.37627	-3.4531	21.309	9.3154	5.8396	5.7153	-1.5212	0.050391	1595.6
6.44	645	2.5	NaN	1.1937	18.304	6.1203	-182.65	12.446	5.8331	28.368	-825.41	1091.5	50.554	767.76	1178.9	37.918	27.088	1	0	5.345	9.0473	-22.833	-9.268	0.39593	-3.4428	21.443	9.307	5.7409	5.6045	-1.39	0.038946	1595.7
6.45	646	2.5	NaN	1.2138	18.437	6.0961	-182.65	12.445	5.828	28.322	-825.53	1091.5	50.52	767.78	1178.9	37.904	26.112	1	0	5.2563	8.9566	-22.835	-9.2702	0.41564	-3.4492	21.578	9.3039	5.6719	5.5075	-1.2577	0.033681	1595.9
6.46	647	2.5	NaN	1.2452	18.562	5.9455	-182.66	12.465	5.7929	28.662	-825.69	1091.3	50.4	767.76	1178.9	39.97	24.765	1	0	5.2139	8.9133	-22.837	-9.2724	0.46357	-3.4391	21.708	9.3187	5.6775	5.4742	-1.1296	0.046255	1596
6.47	648	2.5	NaN	1.2752	18.712	5.8749	-182.69	12.474	5.7828	28.743	-825.82	1091.2	50.38	767.74	1178.9	40.962	24.005	1	0	5.2174	8.9168	-22.84	-9.2746	0.49733	-3.4675	21.861	9.3255	5.7147	5.4493	-0.97871	0.050884	1596.1
6.48	649	2.5	NaN	1.2895	18.844	5.8404	-182.69	12.477	5.7994	28.746	-825.91	1091.2	50.392	767.76	1178.9	41.854	24.005	1	0	5.1609	8.8591	-22.84	-9.2754	0.51136	-3.4657	21.994	9.3271	5.6722	5.3934	-0.84642	0.051658	1596.2
6.49	650	2.5	NaN	1.2896	18.986	5.8174	-182.69	12.478	5.8293	28.713	-825.98	1091.2	50.453	767.81	1178.9	42.914	24.005	1	0	5.0953	8.7921	-22.841	-9.276	0.5081	-3.4683	22.137	9.3263	5.6034	5.3237	-0.70423	0.050337	1596.3
6.5	651	2.5	NaN	1.2804	19.171	5.7834	-182.73	12.48	5.8534	28.673	-826.04	1091.1	50.564	767.86	1178.9	43.51	24.005	1	0	5.0754	8.7717	-22.843	-9.2782	0.49352	-3.5138	22.324	9.3268	5.5689	5.2578	-0.51899	0.048598	1596.5
6.51	652	2.5	NaN	1.2726	19.353	5.7412	-182.69	12.491	5.8258	28.69	-826.08	1091	50.438	767.88	1178.9	45.387	24.005	1	0	5.0851	8.7816	-22.845	-9.2803	0.49094	-3.4711	22.51	9.3344	5.576	5.3105	-0.33569	0.054047	1596.5
6.52	653	2.5	NaN	1.2622	19.485	5.6965	-182.69	12.516	5.8191	28.716	-826.12	1091	50.413	767.87	1178.9	44.333	24.005	1	0	5.1807	8.8793	-22.846	-9.2809	0.48242	-3.4655	22.643	9.3582	5.6631	5.4139	-0.20307	0.077294	1596.6
6.53	654	2.5	NaN	1.2473	19.621	5.6066	-182.69	12.527	5.8256	28.885	-826.2	1090.9	50.446	767.9	1179	43.761	24.005	1	0	5.2801	8.981	-22.847	-9.2822	0.47244	-3.4619	22.781	9.3671	5.7525	5.5191	-0.066724	0.084946	1596.7
6.54	655	2.5	NaN	1.2267	19.764	5.5041	-182.68	12.52	5.8375	29.107	-826.32	1090.9	50.502	767.96	1178.9	45.254	24.005	1	0	5.3826	9.0858	-22.849	-9.284	0.45789	-3.4528	22.926	9.3584	5.8405	5.6329	0.076902	0.074414	1596.9
6.55	656	2.5	NaN	1.1994	19.867	5.519	-182.68	12.519	5.8424	29.006	-826.45	1090.9	50.532	768.02	1179	46.29	24.005	1	0	5.5383	9.245	-22.852	-9.2869	0.42589	-3.4545	23.029	9.3572	5.9642	5.7905	0.17743	0.070381	1597
6.56	657	2.5	NaN	1.1807	19.987	5.4838	-182.67	12.531	5.8347	29.091	-826.53	1090.9	50.512	768.02	1179	47.855	24.005	1	0	5.6638	9.3733	-22.856	-9.2905	0.41105	-3.4414	23.149	9.3686	6.0749	5.9319	0.29358	0.07812	1597.1
6.57	658	2.5	NaN	1.1678	20.197	5.4348	-182.66	12.552	5.8562	29.287	-826.57	1090.9	50.605	768.04	1179	47.767	24.005	1	0	5.701	9.4113	-22.861	-9.2957	0.40183	-3.429	23.359	9.3893	6.1029	5.9824	0.49861	0.093547	1597.2
6.58	659	2.5	NaN	1.1583	20.4	5.4092	-182.66	12.571	5.861	29.442	-826.63	1090.9	50.657	768.06	1179	49.09	24.005	1	0	5.7383	9.4494	-22.866	-9.301	0.39614	-3.4199	23.563	9.4076	6.1344	6.0295	0.6966	0.10665	1597.3
6.59	660	2.5	NaN	1.1521	20.514	5.4276	-182.66	12.578	5.8166	29.465	-826.74	1090.9	50.554	768.09	1179	49.529	24.005	1	0	5.7755	9.4875	-22.871	-9.3062	0.3945	-3.4157	23.677	9.4153	6.17	6.0718	0.80613	0.10911	1597.4
6.6	661	2.5	NaN	1.1657	20.664	5.3997	-182.67	12.595	5.8351	29.694	-826.87	1090.8	50.641	768.12	1179	49.965	24.005	1	0	5.8127	9.5255	-22.877	-9.3115	0.41331	-3.4189	23.828	9.4313	6.226	6.1066	0.95125	0.1198	1597.6
6.61	662	2.5	NaN	1.1823	20.781	5.3814	-182.67	12.628	5.7712	29.879	-826.93	1090.8	50.491	768.09	1179	50.246	24.005	1	0	5.8499	9.5636	-22.882	-9.3167	0.44192	-3.4154	23.946	9.463	6.2918	6.1482	1.0643	0.14627	1597.6
6.62	663	2.5	NaN	1.1878	20.892	5.4644	-182.67	12.649	5.7655	29.73	-826.99	1090.9	50.497	768.07	1179	51.744	24.752	1	0	5.8871	9.6016	-22.887	-9.322	0.44191	-3.4206	24.056	9.4844	6.3291	6.1811	1.1693	0.1624	1597.6
6.63	664	2.5	NaN	1.1873	21.006	5.5981	-182.68	12.658	5.7942	29.418	-827.04	1090.9	50.598	768.07	1179	50.472	25.299	1	0	5.9244	9.6397	-22.892	-9.3272	0.42662	-3.4368	24.167	9.4966	6.351	6.2029	1.2751	0.16941	1597.7
6.64	665	2.5	NaN	1.2006	21.12	5.6158	-182.71	12.681	5.7148	29.493	-827.07	1091	50.414	768.05	1179.1	49.672	24.005	1	0	5.9616	9.6777	-22.897	-9.3324	0.44921	-3.4584	24.282	9.5194	6.4108	6.2193	1.3841	0.18699	1597.7
6.65	666	2.5	NaN	1.2337	21.302	5.625	-182.72	12.689	5.7362	29.726	-827.19	1091	50.493	768.08	1179.1	49.606	24.309	1	0	5.9988	9.7158	-22.903	-9.3377	0.48783	-3.4616	24.463	9.5283	6.4866	6.2542	1.5603	0.19066	1597.8
6.66	667	2.5	NaN	1.2653	21.422	5.6157	-182.74	12.714	5.6855	29.981	-827.32	1091	50.383	768.03	1179.1	47.651	24.005	1	0	6.036	9.7539	-22.908	-9.3429	0.53259	-3.4707	24.584	9.5525	6.5686	6.2831	1.6759	0.20956	1597.9
6.67	668	2.5	NaN	1.2905	21.499	5.6018	-182.76	12.721	5.668	30.198	-827.43	1090.9	50.369	768.01	1179.1	47.545	24.005	1	0	6.0733	9.7919	-22.913	-9.3482	0.56616	-3.4884	24.661	9.5592	6.6394	6.3035	1.7482	0.21105	1598
6.68	669	2.5	NaN	1.3065	21.556	5.594	-182.78	12.698	5.7356	30.345	-827.5	1090.9	50.582	768.07	1179.1	45.814	24.005	1	0	6.1105	9.83	-22.918	-9.3534	0.57985	-3.5094	24.718	9.5358	6.6903	6.3205	1.7992	0.18239	1598.1
6.69	670	2.5	NaN	1.3141	21.607	5.5892	-182.78	12.724	5.6829	30.479	-827.58	1090.9	50.427	768	1179.1	46.499	24.005	1	0	6.1477	9.868	-22.924	-9.3587	0.59789	-3.4948	24.771	9.5604	6.7456	6.3732	1.847	0.20171	1598.1
6.7	671	2.5	NaN	1.3229	21.643	5.6295	-182.79	12.72	5.7221	30.477	-827.66	1090.9	50.535	767.99	1179.1	44.654	24.005	1	0	6.1849	9.9061	-22.929	-9.3639	0.60267	-3.5052	24.807	9.5567	6.7876	6.4008	1.8777	0.19279	1598.2
6.71	672	2.5	NaN	1.3404	21.681	5.65	-182.78	12.7	5.7666	30.597	-827.75	1090.9	50.648	768	1179	44.734	24.005	1	0	6.2221	9.9441	-22.934	-9.3691	0.62052	-3.4982	24.845	9.5368	6.8427	6.446	1.9104	0.16764	1598.3
6.72	673	2.5	NaN	1.3627	21.712	5.6508	-182.76	12.669	5.795	30.792	-827.83	1090.8	50.707	768.05	1179	45.012	24.005	1	0	6.2594	9.9822	-22.939	-9.3744	0.64772	-3.4783	24.876	9.5059	6.9071	6.5039	1.9362	0.13156	1598.4
6.73	674	2.5	NaN	1.3796	21.714	5.6588	-182.76	12.632	5.8068	30.88	-827.86	1090.8	50.728	768.12	1179	42.935	24.005	1	0	6.2966	10.02	-22.945	-9.3796	0.66707	-3.4713	24.878	9.4689	6.9637	6.5489	1.9329	0.089284	1598.5
6.74	675	2.5	NaN	1.3876	21.692	5.6596	-182.76	12.64	5.801	30.971	-827.95	1090.8	50.728	768.07	1179	41.058	24.005	1	0	6.3338	10.058	-22.95	-9.3849	0.67842	-3.4684	24.855	9.4767	7.0122	6.5899	1.9052	0.0918	1598.6
6.75	676	2.5	NaN	1.4181	21.675	5.6613	-182.77	12.652	5.7562	31.114	-827.97	1090.8	50.63	768.02	1179	40.61	24.005	1	0	6.371	10.096	-22.955	-9.3901	0.7175	-3.4694	24.839	9.4892	7.0885	6.627	1.8835	0.099075	1598.5
6.76	677	2.5	NaN	1.4502	21.643	5.6715	-182.77	12.651	5.7474	31.207	-827.99	1090.8	50.619	768.01	1179.1	42.383	24.005	1	0	6.4083	10.134	-22.96	-9.3954	0.7533	-3.4664	24.807	9.4869	7.1616	6.668	1.8464	0.091553	1598.6
6.77	678	2.5	NaN	1.4725	21.588	5.6915	-182.76	12.63	5.7939	31.214	-828.04	1090.8	50.739	768.07	1179	42.161	24.005	1	0	6.401	10.127	-22.956	-9.3912	0.77164	-3.4563	24.753	9.4655	7.1726	6.6706	1.7967	0.074315	1598.7
6.78	679	2.5	NaN	1.4947	21.544	5.7061	-182.75	12.623	5.7694	31.266	-828.06	1090.8	50.661	768.07	1179	40.804	24.005	1	0	6.3362	10.061	-22.94	-9.3748	0.79851	-3.4461	24.708	9.4592	7.1347	6.6146	1.7683	0.084427	1598.7
6.79	680	2.5	NaN	1.5686	21.427	5.7538	-182.76	12.634	5.7915	31.312	-828.13	1090.8	50.75	768.05	1179	38.593	24.005	1	0	6.2714	9.9944	-22.923	-9.3584	0.87093	-3.4611	24.592	9.4699	7.1423	6.5334	1.6684	0.11149	1598.7
6.8	681	2.5	NaN	1.6316	21.333	5.7856	-182.77	12.637	5.8049	31.355	-828.18	1090.8	50.798	768.06	1179	40.495	24.005	1	0	6.0911	9.8102	-22.914	-9.3485	0.93371	-3.4663	24.497	9.4728	7.0248	6.3439	1.584	0.12436	1598.8
6.81	682	2.5	NaN	1.684	21.263	5.8055	-182.77	12.645	5.781	31.394	-828.21	1090.8	50.734	768.05	1179	37.96	24.005	1	0	5.3191	9.0208	-22.937	-9.3715	0.98985	-3.4663	24.428	9.4798	6.3089	5.5545	1.4911	0.1083	1598.8
6.82	683	2.5	NaN	1.7423	21.195	5.8337	-182.79	12.679	5.7	31.418	-828.26	1090.8	50.522	767.98	1179.1	32.374	24.005	1	0	5.1908	8.8897	-22.943	-9.3777	1.0566	-3.4766	24.362	9.5117	6.2474	5.4131	1.4193	0.13406	1598.8
6.83	684	2.5	NaN	1.7983	21.125	5.9366	-182.79	12.683	5.7133	31.163	-828.26	1090.8	50.557	768.01	1179.1	28.363	24.005	1	0	5.6357	9.3446	-22.934	-9.3687	1.1022	-3.4892	24.291	9.517	6.7379	5.8554	1.3574	0.1483	1598.8
6.84	685	2.5	NaN	1.8404	21.089	5.9717	-182.8	12.684	5.7225	31.116	-828.25	1090.8	50.581	768.04	1179.1	23.649	24.005	1	0	6.0807	9.7995	-22.925	-9.3597	1.1418	-3.4937	24.254	9.5179	7.2225	6.3058	1.3297	0.15815	1598.9
6.85	686	2.5	NaN	1.8745	21.067	5.9949	-182.8	12.694	5.7326	31.097	-828.24	1090.8	50.601	768.06	1179.1	23.649	24.005	1	0	6.5256	10.254	-22.916	-9.3507	1.1745	-3.4984	24.233	9.5284	7.7001	6.7561	1.3175	0.17766	1598.9
6.86	687	2.5	NaN	1.9054	21.056	6.0052	-182.8	12.72	5.7339	31.115	-828.21	1090.7	50.589	768.06	1179.1	24.072	24.005	1	0	7.4273	11.176	-22.898	-9.3329	1.2064	-3.4999	24.223	9.553	8.6337	7.6763	1.3251	0.22012	1598.8
6.87	688	2.5	NaN	1.9398	21.07	5.8969	-182.79	12.754	5.6829	31.523	-828.14	1090.7	50.434	768.02	1179.1	23.649	24.005	1	0	8.2055	11.972	-22.882	-9.3174	1.261	-3.4723	24.241	9.5825	9.4665	8.4997	1.3589	0.2651	1598.7
6.88	689	2.5	NaN	1.944	21.089	5.8852	-182.8	12.765	5.6788	31.579	-828.08	1090.6	50.425	768.03	1179.1	23.649	24.005	1	0	8.2363	12.003	-22.881	-9.3162	1.2675	-3.4764	24.261	9.5929	9.5038	8.527	1.3798	0.27666	1598.7
6.89	690	2.5	NaN	1.9511	21.123	5.898	-182.8	12.776	5.6534	31.586	-828.01	1090.6	50.356	768.05	1179.1	23.649	24.005	1	0	8.1997	11.966	-22.879	-9.3139	1.2774	-3.4746	24.295	9.6032	9.4771	8.4914	1.4162	0.28923	1598.6
6.9	691	2.5	NaN	1.9614	21.162	5.9215	-182.8	12.791	5.617	31.583	-827.92	1090.6	50.253	768.06	1179.1	29.115	24.005	1	0	8.1145	11.879	-22.876	-9.3109	1.2912	-3.4707	24.335	9.6182	9.4057	8.4081	1.4592	0.30731	1598.5
6.91	692	2.5	NaN	1.9741	21.196	5.9492	-182.81	12.814	5.5965	31.576	-827.84	1090.6	50.195	768.05	1179.1	29.376	24.005	1	0	8.0916	11.855	-22.874	-9.309	1.3056	-3.4753	24.371	9.6389	9.3972	8.3802	1.4967	0.32992	1598.5
6.92	693	2.5	NaN	2.0511	21.254	5.972	-182.82	12.816	5.6678	31.665	-827.7	1090.6	50.41	768.1	1179.1	41.251	24.005	1	0	8.0725	11.836	-22.872	-9.3071	1.3781	-3.4945	24.43	9.6398	9.4506	8.3414	1.5583	0.33268	1598.4
6.93	694	2.5	NaN	2.0278	21.319	6.0421	-182.82	12.848	5.6631	31.571	-827.53	1090.6	50.419	768.02	1179.1	41.609	24.005	1	0	7.963	11.724	-22.871	-9.3062	1.351	-3.4929	24.494	9.6731	9.314	8.2311	1.6226	0.36689	1598.1
6.94	695	2.5	NaN	2.0069	21.364	6.1134	-182.81	12.868	5.6413	31.472	-827.38	1090.6	50.378	767.95	1179.1	64.923	30.73	1	0	7.8446	11.603	-22.871	-9.3058	1.328	-3.4923	24.538	9.6936	9.1725	8.1106	1.667	0.38777	1597.9
6.95	696	2.5	NaN	2.0191	21.381	6.1673	-182.82	12.857	5.6257	31.425	-827.28	1090.7	50.343	767.97	1179.1	66.743	40.66	1	0	7.7285	11.484	-22.871	-9.3061	1.3397	-3.4996	24.555	9.6831	9.0682	7.9846	1.6835	0.37695	1597.8
6.96	697	2.5	NaN	2.0325	21.375	6.2043	-182.83	12.818	5.6125	31.386	-827.23	1090.6	50.299	768.1	1179.1	66.382	39.929	1	0	7.5887	11.341	-22.871	-9.3055	1.3533	-3.5099	24.55	9.6435	8.942	7.8314	1.6792	0.33799	1597.9
6.97	698	2.5	NaN	2.0611	21.378	6.2435	-182.82	12.835	5.5418	31.358	-827.1	1090.7	50.086	768.05	1179.1	66.762	39.84	1	0	7.4351	11.184	-22.869	-9.3043	1.3884	-3.4877	24.553	9.6606	8.8235	7.6965	1.6835	0.35628	1597.7
6.98	699	2.5	NaN	2.0779	21.373	6.2831	-182.82	12.833	5.5462	31.279	-826.99	1090.7	50.103	768.06	1179.1	66.718	40.191	1	0	7.3628	11.11	-22.869	-9.3035	1.4017	-3.4981	24.547	9.6592	8.7645	7.6122	1.6781	0.35569	1597.6
6.99	700	2.5	NaN	2.0831	21.331	6.3137	-182.83	12.823	5.5745	31.167	-826.91	1090.7	50.193	768.09	1179.1	66.347	40.441	1	0	7.2953	11.041	-22.868	-9.3028	1.3997	-3.5153	24.504	9.6501	8.6949	7.526	1.6358	0.34722	1597.6
7	701	2.5	NaN	2.0804	21.235	6.3235	-182.82	12.827	5.573	31.061	-826.85	1090.7	50.189	768.08	1179.1	65.518	40.457	1	0	7.2351	10.98	-22.867	-9.3023	1.3933	-3.5109	24.409	9.6536	8.6284	7.469	1.5412	0.35126	1597.5
7.01	702	2.5	NaN	2.0751	21.162	6.2768	-182.81	12.882	5.61	31.121	-826.83	1090.7	50.306	767.92	1179.1	64.635	40.867	1	0	7.1746	10.918	-22.867	-9.3019	1.3859	-3.5011	24.336	9.7078	8.5605	7.4169	1.4691	0.40593	1597.3
7.02	703	2.5	NaN	2.1221	21.102	6.2185	-182.83	12.853	5.5764	31.268	-826.85	1090.7	50.203	767.98	1179.1	64.686	41.191	1	0	7.1132	10.855	-22.867	-9.3016	1.4419	-3.5054	24.277	9.6783	8.555	7.3498	1.4105	0.37673	1597.4
7.03	704	2.5	NaN	2.0875	21.056	6.2264	-182.84	12.809	5.5748	31.156	-826.85	1090.7	50.202	768.08	1179.1	63.39	41.479	1	0	7.0052	10.745	-22.865	-9.3002	1.4033	-3.5272	24.23	9.6356	8.4085	7.2175	1.3646	0.33542	1597.5
7.04	705	2.5	NaN	1.9851	21.021	6.2807	-182.86	12.778	5.6026	30.858	-826.8	1090.8	50.3	768.12	1179.1	61.363	39.124	1	0	6.8799	10.617	-22.863	-9.2984	1.2867	-3.5553	24.191	9.6075	8.1666	7.0613	1.3275	0.30909	1597.5
7.05	706	2.5	NaN	1.9406	20.985	6.282	-182.86	12.774	5.5816	30.781	-826.72	1090.8	50.263	768.08	1179.1	61.622	38.907	1	0	6.8458	10.582	-22.863	-9.298	1.2407	-3.563	24.155	9.6044	8.0865	7.0187	1.2916	0.30641	1597.4
7.06	707	2.5	NaN	1.9247	20.956	6.273	-182.86	12.785	5.5817	30.787	-826.71	1090.8	50.27	768.04	1179.1	61.06	39.21	1	0	6.7991	10.534	-22.862	-9.2972	1.2248	-3.5569	24.126	9.6149	8.0238	6.977	1.2639	0.31776	1597.3
7.07	708	2.5	NaN	1.9132	20.934	6.2669	-182.86	12.766	5.6304	30.804	-826.7	1090.8	50.415	768.06	1179.1	61.083	38.636	1	0	6.7343	10.468	-22.861	-9.2956	1.2087	-3.5678	24.103	9.5973	7.943	6.8999	1.2424	0.30175	1597.3
7.08	709	2.5	NaN	1.9035	20.915	6.2802	-182.87	12.751	5.6524	30.784	-826.67	1090.8	50.488	768.08	1179.1	60.967	38.593	1	0	6.6646	10.397	-22.86	-9.2946	1.1956	-3.5739	24.083	9.5823	7.8602	6.8226	1.2231	0.28771	1597.3
7.09	710	2.5	NaN	1.9004	20.896	6.3038	-182.85	12.758	5.6107	30.76	-826.63	1090.8	50.386	768.04	1179.1	61.031	38.617	1	0	6.5935	10.324	-22.859	-9.2937	1.1952	-3.5592	24.064	9.5903	7.7888	6.7647	1.2053	0.29654	1597.2
7.1	711	2.5	NaN	1.9445	20.883	6.1987	-182.84	12.757	5.656	31.165	-826.62	1090.8	50.513	768.03	1179.1	61.047	38.686	1	0	6.5294	10.258	-22.858	-9.2929	1.2494	-3.5379	24.053	9.5873	7.7788	6.7204	1.1947	0.29438	1597.2
7.11	712	2.5	NaN	1.9308	20.879	6.2026	-182.83	12.752	5.6475	31.153	-826.57	1090.8	50.478	768.02	1179.1	60.979	38.665	1	0	6.4646	10.192	-22.857	-9.2921	1.2364	-3.525	24.049	9.5818	7.7011	6.6671	1.1917	0.28965	1597.2
7.12	713	2.5	NaN	1.9223	20.867	6.2025	-182.82	12.752	5.6284	31.142	-826.56	1090.8	50.409	768	1179.1	61.023	38.734	1	0	6.3691	10.094	-22.857	-9.2921	1.23	-3.5163	24.037	9.5822	7.5991	6.5781	1.1798	0.29005	1597.1
7.13	714	2.5	NaN	1.9206	20.845	6.1757	-182.82	12.753	5.6257	31.205	-826.57	1090.8	50.386	767.98	1179.1	61.126	38.601	1	0	6.305	10.029	-22.858	-9.2931	1.2314	-3.5093	24.015	9.5822	7.5365	6.5195	1.1572	0.28916	1597.1
7.14	715	2.5	NaN	1.9007	20.819	6.1329	-182.81	12.737	5.6672	31.284	-826.57	1090.8	50.487	767.99	1179.1	60.954	38.772	1	0	6.2777	10.001	-22.86	-9.2951	1.2108	-3.5016	23.988	9.5675	7.4885	6.4994	1.1283	0.27232	1597.1
7.15	716	2.5	NaN	1.8759	20.805	6.1095	-182.81	12.728	5.6924	31.297	-826.56	1090.8	50.527	768.01	1179.1	60.806	38.501	1	0	6.1575	9.8781	-22.861	-9.2962	1.185	-3.505	23.974	9.5595	7.3425	6.3731	1.1129	0.26326	1597.1
7.16	717	2.5	NaN	1.8535	20.798	6.1286	-182.81	12.751	5.6398	31.205	-826.55	1090.8	50.347	767.94	1179.1	60.305	38.15	1	0	6.0409	9.7589	-22.862	-9.2971	1.1657	-3.4947	23.967	9.5826	7.2066	6.2642	1.1044	0.28556	1597
7.17	718	2.5	NaN	1.8337	20.79	6.1516	-182.81	12.764	5.611	31.108	-826.53	1090.8	50.24	767.91	1179.1	57.814	36.403	1	0	6.0245	9.7421	-22.863	-9.298	1.1463	-3.4965	23.958	9.5962	7.1708	6.2456	1.0951	0.29814	1597
7.18	719	2.5	NaN	1.8164	20.777	6.1561	-182.83	12.75	5.6527	31.065	-826.52	1090.8	50.343	767.95	1179.1	55.359	33.691	1	0	5.9991	9.7161	-22.864	-9.2992	1.1237	-3.5182	23.943	9.5829	7.1228	6.198	1.079	0.28369	1597
7.19	720	2.5	NaN	1.799	20.752	6.1577	-182.82	12.756	5.6693	31.03	-826.53	1090.9	50.375	767.94	1179.1	54.588	30.955	1	0	5.9207	9.636	-22.867	-9.3022	1.1039	-3.5174	23.918	9.5897	7.0246	6.1186	1.0507	0.28745	1597
7.2	721	2.5	NaN	1.7777	20.666	6.1464	-182.82	12.766	5.6516	31.017	-826.6	1090.9	50.298	767.93	1179.1	53.23	30.898	1	0	5.919	9.6342	-22.872	-9.3069	1.0849	-3.5079	23.832	9.6003	7.0039	6.1264	0.95974	0.29338	1597.1
7.21	722	2.5	NaN	1.7687	20.597	6.1365	-182.81	12.76	5.6763	31.015	-826.65	1090.9	50.342	767.95	1179.1	49.666	25.774	1	0	5.9916	9.7084	-22.878	-9.3132	1.0743	-3.5058	23.762	9.5951	7.066	6.2027	0.88397	0.28197	1597.2
7.22	723	2.5	NaN	1.766	20.543	6.1451	-182.81	12.761	5.6954	30.968	-826.68	1090.9	50.377	767.94	1179.1	54.05	26.421	1	0	6.0642	9.7827	-22.884	-9.3194	1.0686	-3.5025	23.708	9.5955	7.1328	6.2801	0.82319	0.2761	1597.2
7.23	724	2.5	NaN	1.7557	20.48	6.1916	-182.79	12.799	5.6248	30.799	-826.72	1090.9	50.164	767.87	1179.1	54.017	29.113	1	0	6.1368	9.8569	-22.891	-9.3257	1.0599	-3.4826	23.644	9.6346	7.1967	6.3743	0.75371	0.3089	1597.1
7.24	725	2.5	NaN	1.7379	20.439	6.2993	-182.78	12.777	5.667	30.45	-826.75	1091	50.277	767.93	1179.1	54.191	25.427	1	0	6.2094	9.9311	-22.897	-9.3319	1.0256	-3.4916	23.6	9.6149	7.2349	6.4395	0.70332	0.28295	1597.2
7.25	726	2.5	NaN	1.7283	20.375	6.3414	-182.77	12.784	5.6722	30.308	-826.8	1091	50.288	767.92	1179.1	56.409	28.66	1	0	6.282	10.005	-22.903	-9.3382	1.0105	-3.4857	23.535	9.6238	7.2924	6.5196	0.63211	0.28556	1597.3
7.26	727	2.5	NaN	1.7188	20.302	6.3552	-182.76	12.798	5.6662	30.253	-826.84	1091	50.276	767.91	1179.1	57.85	32.927	1	0	6.3545	10.079	-22.91	-9.3445	0.99948	-3.4803	23.462	9.6385	7.354	6.5992	0.55216	0.29406	1597.3
7.27	728	2.5	NaN	1.7082	20.234	6.3604	-182.76	12.803	5.6772	30.226	-826.87	1091	50.316	767.94	1179.1	61.498	36.162	1	0	6.4271	10.154	-22.916	-9.3507	0.98642	-3.4856	23.393	9.6437	7.4135	6.6681	0.47707	0.29299	1597.4
7.28	729	2.5	NaN	1.7074	20.197	6.3544	-182.78	12.785	5.7566	30.258	-826.86	1091.1	50.543	768.01	1179.1	66.808	37.81	1	0	6.4997	10.228	-22.922	-9.357	0.97867	-3.5103	23.354	9.6275	7.4784	6.7177	0.43246	0.27056	1597.4
7.29	730	2.5	NaN	1.6828	20.161	6.3983	-182.77	12.852	5.6993	30.109	-826.85	1091.1	50.407	767.84	1179.1	65.239	39.679	1	0	6.5723	10.302	-22.928	-9.3632	0.95351	-3.4966	23.318	9.6951	7.5258	6.8055	0.38947	0.33182	1597.2
7.3	731	2.5	NaN	1.6695	20.157	6.4083	-182.77	12.86	5.6551	30.066	-826.8	1091.1	50.29	767.84	1179.1	66.29	39.269	1	0	6.6449	10.376	-22.935	-9.3695	0.94289	-3.501	23.313	9.7034	7.5878	6.8753	0.37882	0.33385	1597.2
7.31	732	2.5	NaN	1.6642	20.171	6.416	-182.8	12.831	5.6422	30.041	-826.73	1091.1	50.25	767.94	1179.1	63.712	39.743	1	0	6.7175	10.451	-22.941	-9.3758	0.93809	-3.5211	23.328	9.6743	7.6555	6.9294	0.38687	0.29855	1597.2
7.32	733	2.5	NaN	1.657	20.184	6.4666	-182.81	12.815	5.6537	29.893	-826.68	1091.2	50.281	767.98	1179.1	55.213	35.624	1	0	6.79	10.525	-22.947	-9.382	0.92454	-3.543	23.34	9.6587	7.7146	6.9818	0.39245	0.27665	1597.2
7.33	734	2.5	NaN	1.6527	20.209	6.4551	-182.81	12.814	5.637	29.918	-826.58	1091.2	50.245	767.99	1179.1	50.971	30.813	1	0	6.8626	10.599	-22.953	-9.3883	0.92232	-3.5429	23.365	9.6572	7.7849	7.0561	0.41191	0.26889	1597.1
7.34	735	2.5	NaN	1.6578	20.241	6.4528	-182.82	12.803	5.6195	29.907	-826.48	1091.2	50.208	767.98	1179.1	35.5	26.197	1	0	6.9352	10.673	-22.96	-9.3945	0.92834	-3.547	23.397	9.6462	7.8636	7.1262	0.43757	0.25169	1597
7.35	736	2.5	NaN	1.6637	20.26	6.4628	-182.83	12.783	5.632	29.857	-826.41	1091.2	50.258	768.01	1179.1	32.565	24.005	1	0	7.0078	10.747	-22.966	-9.4008	0.9306	-3.5583	23.416	9.6266	7.9384	7.189	0.4505	0.2258	1597
7.36	737	2.5	NaN	1.6694	20.268	6.4799	-182.83	12.761	5.6689	29.787	-826.38	1091.2	50.381	768.06	1179.1	23.649	24.005	1	0	7.0804	10.822	-22.972	-9.4071	0.92942	-3.5721	23.424	9.6056	8.0098	7.2495	0.45171	0.19856	1597
7.37	738	2.5	NaN	1.6838	20.29	6.4862	-182.83	12.758	5.678	29.752	-826.29	1091.2	50.442	768.04	1179.1	26.891	24.005	1	0	7.153	10.896	-22.978	-9.4133	0.94026	-3.5709	23.445	9.6031	8.0932	7.3249	0.46679	0.18974	1596.9
7.38	739	2.5	NaN	1.7068	20.309	6.5292	-182.83	12.762	5.6566	29.601	-826.25	1091.2	50.417	768.04	1179.1	39.597	24.005	1	0	7.2256	10.97	-22.985	-9.4196	0.95878	-3.5743	23.463	9.6072	8.1843	7.3957	0.47838	0.18766	1596.8
7.39	740	2.5	NaN	1.7231	20.322	6.556	-182.82	12.765	5.6348	29.498	-826.21	1091.2	50.371	768.05	1179.1	62.412	27.896	1	0	7.2981	11.044	-22.991	-9.4258	0.97295	-3.5714	23.476	9.6112	8.2711	7.4728	0.48504	0.18539	1596.8
7.4	741	2.5	NaN	1.7339	20.331	6.5562	-182.82	12.774	5.6055	29.477	-826.17	1091.3	50.302	768.03	1179.1	68.545	39.941	1	0	7.3707	11.118	-22.997	-9.4321	0.98545	-3.5638	23.485	9.6205	8.3562	7.5547	0.48768	0.18839	1596.8
7.41	742	2.5	NaN	1.7428	20.337	6.5324	-182.81	12.795	5.5685	29.533	-826.13	1091.3	50.229	767.99	1179.1	70.077	43.5	1	0	7.4433	11.193	-23.003	-9.4384	0.99897	-3.555	23.49	9.6419	8.4423	7.6377	0.48625	0.20351	1596.7
7.42	743	2.5	NaN	1.7556	20.325	6.5557	-182.8	12.839	5.6174	29.431	-826.13	1091.3	50.403	767.89	1179.1	69.576	44.196	1	0	7.4891	11.24	-23.007	-9.4415	1.0018	-3.5529	23.478	9.6873	8.4909	7.6866	0.47109	0.2458	1596.6
7.43	744	2.5	NaN	1.7566	20.247	6.5742	-182.8	12.872	5.5984	29.311	-826.21	1091.3	50.374	767.84	1179.1	69.628	42.693	1	0	7.5001	11.251	-23.005	-9.4404	0.99961	-3.56	23.398	9.7209	8.4997	7.6907	0.3928	0.28051	1596.6
7.44	745	2.5	NaN	1.7549	20.17	6.5691	-182.81	12.889	5.5824	29.277	-826.3	1091.3	50.331	767.84	1179.1	69.583	43.652	1	0	7.6271	11.381	-23.003	-9.4377	0.99822	-3.5699	23.32	9.7392	8.6253	7.8107	0.31728	0.3015	1596.7
7.45	746	2.5	NaN	1.7533	20.109	6.5448	-182.82	12.897	5.5812	29.32	-826.37	1091.3	50.315	767.86	1179.1	69.073	43.431	1	0	7.9341	11.694	-22.997	-9.4324	0.99878	-3.5777	23.258	9.7478	8.9329	8.1168	0.26102	0.31543	1596.8
7.46	747	2.5	NaN	1.7514	20.048	6.5253	-182.83	12.911	5.5673	29.336	-826.46	1091.4	50.264	767.86	1179.1	68.805	42.22	1	0	8.2411	12.008	-22.992	-9.427	0.99935	-3.5771	23.196	9.7627	9.2405	8.4312	0.20435	0.33563	1596.9
7.47	748	2.5	NaN	1.7492	19.996	6.4948	-182.84	12.935	5.5579	29.403	-826.53	1091.4	50.22	767.84	1179.1	68.601	41.606	1	0	8.5481	12.322	-22.987	-9.4217	1.0012	-3.5837	23.144	9.787	9.5493	8.7385	0.15772	0.36533	1596.9
7.48	749	2.5	NaN	1.7148	19.928	6.5454	-182.84	12.944	5.5577	29.183	-826.61	1091.5	50.183	767.86	1179.1	68.495	41.992	1	0	8.8551	12.636	-22.981	-9.4163	0.96023	-3.5993	23.074	9.798	9.8153	9.0368	0.09219	0.38168	1597
7.49	750	2.5	NaN	1.6691	19.85	6.6137	-182.85	12.946	5.5632	28.886	-826.67	1091.6	50.163	767.9	1179.1	68.712	42.5	1	0	9.1621	12.95	-22.976	-9.411	0.90459	-3.6179	22.992	9.8027	10.067	9.332	0.01637	0.39168	1597.1
7.5	751	2.5	NaN	1.632	19.763	6.6375	-182.86	12.949	5.5724	28.723	-826.75	1091.6	50.166	767.91	1179.1	68.495	42.277	1	0	9.4691	13.264	-22.971	-9.4057	0.86162	-3.6327	22.904	9.8086	10.331	9.6312	-0.067182	0.40291	1597.2
7.51	752	2.5	NaN	1.6118	19.623	6.5752	-182.86	12.961	5.5945	28.848	-826.95	1091.6	50.195	767.9	1179.1	68.099	42.214	1	0	9.7761	13.578	-22.965	-9.4003	0.8449	-3.6298	22.764	9.82	10.621	9.9479	-0.20175	0.41968	1597.4
7.52	753	2.5	NaN	1.5808	19.48	6.5268	-182.87	12.936	5.5696	28.891	-827.13	1091.6	50.097	767.99	1179.2	67.845	41.725	1	0	10.083	13.892	-22.96	-9.395	0.81912	-3.6315	22.621	9.7947	10.902	10.26	-0.33883	0.39974	1597.7
7.53	754	2.5	NaN	1.5634	19.394	6.4849	-182.86	12.937	5.5587	28.962	-827.24	1091.6	50.064	768.01	1179.2	67.346	41.02	1	0	10.39	14.205	-22.955	-9.3896	0.80552	-3.6204	22.536	9.7946	11.196	10.585	-0.41855	0.40502	1597.8
7.54	755	2.5	NaN	1.54	19.344	6.4699	-182.84	12.959	5.5648	28.984	-827.3	1091.6	50.093	767.96	1179.2	66.299	39.804	1	0	10.587	14.406	-22.949	-9.384	0.78187	-3.6022	22.487	9.8168	11.368	10.804	-0.46252	0.43276	1597.8
7.55	756	2.5	NaN	1.4642	19.262	6.5214	-182.83	12.967	5.5639	28.764	-827.37	1091.6	50.084	768	1179.2	63.921	39.653	1	0	10.252	14.065	-22.942	-9.3773	0.69854	-3.5952	22.403	9.8256	10.951	10.469	-0.53907	0.44836	1597.9
7.56	757	2.5	NaN	1.4062	19.228	6.5515	-182.86	12.984	5.5015	28.676	-827.39	1091.6	49.96	767.98	1179.2	59.224	36.768	1	0	10.07	13.878	-22.938	-9.3731	0.64186	-3.6217	22.369	9.843	10.712	10.256	-0.56935	0.46993	1597.9
7.57	758	2.5	NaN	1.3632	19.215	6.5243	-182.84	12.971	5.5015	28.765	-827.4	1091.6	49.954	768.08	1179.2	58.447	34.214	1	0	10.018	13.825	-22.936	-9.3712	0.60233	-3.6044	22.356	9.8302	10.621	10.221	-0.58001	0.45897	1598
7.58	759	2.5	NaN	1.3378	19.213	6.4874	-182.84	12.957	5.5193	28.88	-827.41	1091.6	49.992	768.16	1179.2	55.307	34.668	1	0	9.8933	13.698	-22.934	-9.3694	0.57973	-3.5978	22.354	9.8162	10.473	10.1	-0.57999	0.44689	1598.1
7.59	760	2.5	NaN	1.3241	19.216	6.4692	-182.87	12.962	5.5152	28.931	-827.41	1091.6	49.988	768.16	1179.2	49.704	29.591	1	0	9.7811	13.583	-22.933	-9.3679	0.568	-3.6233	22.357	9.8207	10.349	9.9595	-0.57586	0.45278	1598.1
7.6	761	2.5	NaN	1.2865	19.231	6.4459	-182.85	12.98	5.4507	28.994	-827.37	1091.6	49.781	768.12	1179.2	42.883	27.294	1	0	9.7265	13.527	-22.933	-9.3675	0.54008	-3.5974	22.372	9.8391	10.267	9.9296	-0.56044	0.47161	1598
7.61	762	2.5	NaN	1.2604	19.244	6.4509	-182.86	12.966	5.46	28.985	-827.33	1091.7	49.814	768.15	1179.2	32.971	24.005	1	0	9.6431	13.442	-22.932	-9.3668	0.51242	-3.6122	22.384	9.8257	10.155	9.8295	-0.54781	0.45892	1598
7.62	763	2.5	NaN	1.2463	19.243	6.4594	-182.85	12.983	5.4751	28.983	-827.33	1091.7	49.862	768.09	1179.2	23.649	24.005	1	0	9.4588	13.253	-22.93	-9.3652	0.49655	-3.599	22.382	9.8447	9.9553	9.6543	-0.54836	0.47947	1598
7.63	764	2.5	NaN	1.2395	19.217	6.4511	-182.83	13.009	5.5007	29.051	-827.36	1091.7	49.94	768.01	1179.2	23.649	24.005	1	0	9.3525	13.145	-22.93	-9.3653	0.48937	-3.58	22.355	9.872	9.8419	9.5646	-0.57532	0.50674	1597.9
7.64	765	2.5	NaN	1.2322	19.156	6.4048	-182.86	12.991	5.5614	29.25	-827.44	1091.7	50.129	768.05	1179.2	53.432	24.057	1	0	9.3013	13.092	-22.931	-9.3664	0.48247	-3.6072	22.292	9.8539	9.7838	9.4851	-0.63894	0.48752	1598
7.65	766	2.5	NaN	1.2219	19.091	6.366	-182.86	12.984	5.5746	29.454	-827.55	1091.8	50.136	768.08	1179.2	58.244	25.457	1	0	9.1332	12.92	-22.931	-9.3662	0.47929	-3.5987	22.226	9.8477	9.6125	9.3217	-0.70485	0.48154	1598.2
7.66	767	2.5	NaN	1.2132	19.064	6.3488	-182.87	12.981	5.5667	29.581	-827.57	1091.8	50.113	768.08	1179.2	61.257	33.732	1	0	9.0054	12.79	-22.931	-9.3664	0.47601	-3.6053	22.199	9.8472	9.4814	9.1844	-0.73294	0.48076	1598.2
7.67	768	2.5	NaN	1.1954	19.061	6.3599	-182.88	12.969	5.5194	29.613	-827.57	1091.9	49.972	768.12	1179.2	61.403	34.651	1	0	8.9781	12.762	-22.933	-9.3677	0.46439	-3.6098	22.193	9.8364	9.4425	9.152	-0.73984	0.4687	1598.2
7.68	769	2.5	NaN	1.1586	19.062	6.4027	-182.88	12.952	5.4551	29.548	-827.56	1091.9	49.77	768.17	1179.2	59.005	31.496	1	0	8.947	12.73	-22.933	-9.368	0.43256	-3.6048	22.192	9.8222	9.3796	9.1253	-0.7413	0.45419	1598.2
7.69	770	2.5	NaN	1.0884	19.038	6.4785	-182.86	12.988	5.4947	29.39	-827.59	1092.1	49.917	768.08	1179.2	60.311	33.292	1	0	8.9142	12.697	-22.933	-9.3678	0.3514	-3.5987	22.163	9.8633	9.2656	9.0978	-0.76987	0.49553	1598.2
7.7	771	2.5	NaN	1.0583	19.014	6.4731	-182.88	12.98	5.5513	29.417	-827.63	1092.1	50.109	768.1	1179.2	59.468	32.016	1	0	8.8501	12.631	-22.932	-9.3673	0.31539	-3.6262	22.138	9.856	9.1655	9.0048	-0.79463	0.48871	1598.2
7.71	772	2.5	NaN	1.0083	18.951	6.4267	-182.87	12.974	5.5632	29.517	-827.74	1092.1	50.148	768.14	1179.2	57.648	29.16	1	0	8.7684	12.547	-22.932	-9.3667	0.26764	-3.6153	22.073	9.8515	9.036	8.9321	-0.85844	0.48481	1598.4
7.72	773	2.5	NaN	0.94551	18.863	6.3814	-182.86	12.977	5.5509	29.573	-827.88	1092.2	50.123	768.17	1179.2	55.529	27.679	1	0	8.7274	12.505	-22.931	-9.3663	0.20782	-3.602	21.983	9.8565	8.9352	8.9035	-0.94843	0.49019	1598.6
7.73	774	2.5	NaN	0.89055	18.776	6.3794	-182.9	12.988	5.5507	29.472	-828.04	1092.2	50.176	768.17	1179.2	58.577	26.192	1	0	8.4762	12.249	-22.934	-9.3691	0.1474	-3.6383	21.894	9.8701	8.6236	8.6104	-1.0403	0.50096	1598.7
7.74	775	2.5	NaN	0.85821	18.73	6.3691	-182.89	13.013	5.5481	29.415	-828.11	1092.2	50.184	768.12	1179.2	60.87	29.603	1	0	7.8623	11.621	-22.942	-9.3773	0.11277	-3.6378	21.848	9.8955	7.9751	7.9832	-1.0948	0.5182	1598.7
7.75	776	2.5	NaN	0.82126	18.696	6.3702	-182.89	13.031	5.506	29.302	-828.17	1092.2	50.064	768.1	1179.2	56.868	30.827	1	0	7.719	11.475	-22.942	-9.3773	0.076087	-3.6322	21.813	9.9135	7.7951	7.8423	-1.1289	0.53621	1598.8
7.76	777	2.5	NaN	0.78201	18.666	6.3628	-182.89	13.033	5.5068	29.18	-828.24	1092.3	50.068	768.14	1179.2	53.271	26.485	1	0	7.7494	11.506	-22.939	-9.3741	0.032349	-3.6381	21.782	9.9166	7.7818	7.8675	-1.157	0.54248	1598.9
7.77	778	2.5	NaN	0.74178	18.638	6.3378	-182.9	13.024	5.5437	29.072	-828.32	1092.3	50.179	768.23	1179.2	31.175	24.005	1	0	7.7767	11.534	-22.935	-9.3699	-0.015662	-3.6568	21.753	9.9095	7.7611	7.8767	-1.1819	0.53958	1599.1
7.78	779	2.5	NaN	0.70133	18.621	6.2952	-182.92	13.031	5.49	28.985	-828.45	1092.3	50.015	768.27	1179.2	55.972	24.005	1	0	7.7973	11.555	-22.931	-9.3657	-0.053254	-3.6705	21.736	9.9155	7.7441	7.8841	-1.1945	0.54973	1599.2
7.79	780	2.5	NaN	0.68437	18.616	6.2714	-182.91	13.052	5.5072	28.976	-828.51	1092.3	50.095	768.21	1179.2	59.747	34.665	1	0	7.6948	11.45	-22.927	-9.3623	-0.073414	-3.6645	21.731	9.9374	7.6214	7.7853	-1.1968	0.57514	1599.2
7.8	781	2.5	NaN	0.65058	18.645	6.2411	-182.91	13.053	5.4974	28.887	-828.58	1092.3	50.072	768.21	1179.2	56.887	33.728	1	0	7.6465	11.4	-22.924	-9.3588	-0.10951	-3.668	21.759	9.9388	7.537	7.7324	-1.1646	0.58004	1599.3
7.81	782	2.5	NaN	0.61274	18.695	6.2051	-182.91	13.053	5.4717	28.803	-828.63	1092.3	50	768.23	1179.2	58.481	35.289	1	0	7.6738	11.428	-22.92	-9.3551	-0.14778	-3.6728	21.81	9.9385	7.526	7.7555	-1.1105	0.58334	1599.4
7.82	783	2.5	NaN	0.5877	18.748	6.1722	-182.91	13.071	5.4537	28.805	-828.64	1092.3	49.974	768.2	1179.2	57.856	36.056	1	0	7.6851	11.44	-22.917	-9.3518	-0.17181	-3.6687	21.863	9.9561	7.5133	7.7712	-1.0541	0.60435	1599.3
7.83	784	2.5	NaN	0.5728	18.771	6.1961	-182.91	13.071	5.4629	28.685	-828.66	1092.4	49.999	768.18	1179.2	59.136	35.707	1	0	7.6778	11.432	-22.914	-9.3487	-0.19194	-3.6722	21.885	9.9574	7.4859	7.7602	-1.029	0.60871	1599.3
7.84	785	2.5	NaN	0.55692	18.844	6.1273	-182.9	13.064	5.4702	28.805	-828.7	1092.3	50.019	768.18	1179.2	59.385	36.866	1	0	7.5891	11.342	-22.912	-9.3466	-0.2042	-3.6563	21.959	9.9489	7.3849	7.6854	-0.95279	0.60234	1599.4
7.85	786	2.5	NaN	0.54834	18.902	6.08	-182.89	13.067	5.4627	28.874	-828.74	1092.3	49.995	768.16	1179.2	59.903	37.142	1	0	7.5318	11.283	-22.91	-9.3449	-0.20945	-3.6443	22.018	9.9514	7.3224	7.6388	-0.89212	0.60649	1599.4
7.86	787	2.5	NaN	0.5504	18.937	6.0713	-182.89	13.075	5.4535	28.861	-828.76	1092.3	49.973	768.12	1179.2	59.883	37.556	1	0	7.5045	11.255	-22.909	-9.3438	-0.20705	-3.6502	22.053	9.9591	7.2975	7.6051	-0.85614	0.61529	1599.4
7.87	788	2.5	NaN	0.56402	18.98	6.0466	-182.93	13.058	5.4841	28.941	-828.79	1092.3	50.096	768.12	1179.2	59.969	37.54	1	0	7.4596	11.209	-22.907	-9.3424	-0.19497	-3.6874	22.097	9.941	7.2647	7.522	-0.81012	0.59855	1599.4
7.88	789	2.5	NaN	0.57819	19.005	6.0684	-182.91	13.038	5.5211	28.906	-828.81	1092.3	50.181	768.17	1179.2	60.022	37.407	1	0	7.3948	11.143	-22.906	-9.3408	-0.18509	-3.6757	22.12	9.9225	7.2097	7.4674	-0.78541	0.58171	1599.5
7.89	790	2.5	NaN	0.60349	19.03	6.0953	-182.9	13.031	5.5254	28.857	-828.84	1092.3	50.181	768.16	1179.2	59.66	36.845	1	0	7.2332	10.978	-22.903	-9.3384	-0.16152	-3.6699	22.145	9.9156	7.0717	7.308	-0.75793	0.57722	1599.5
7.9	791	2.5	NaN	0.63065	19.047	6.1161	-182.91	13.03	5.5215	28.817	-828.88	1092.2	50.168	768.14	1179.2	59.875	36.724	1	0	7.0658	10.807	-22.901	-9.3361	-0.1353	-3.6734	22.163	9.9133	6.9305	7.1333	-0.73799	0.57714	1599.5
7.91	792	2.5	NaN	0.65465	19.05	6.1265	-182.92	13.025	5.5286	28.801	-828.93	1092.2	50.196	768.12	1179.2	60.136	37.19	1	0	6.9533	10.692	-22.9	-9.3352	-0.11286	-3.6836	22.167	9.9084	6.8404	7.008	-0.73352	0.57319	1599.6
7.92	793	2.5	NaN	0.70075	19.054	6.1471	-182.92	13.014	5.519	28.787	-828.94	1092.2	50.168	768.09	1179.2	60.267	37.359	1	0	6.8194	10.555	-22.898	-9.3334	-0.066273	-3.6843	22.17	9.8977	6.7532	6.8706	-0.72821	0.5643	1599.5
7.93	794	2.5	NaN	0.75253	19.049	6.1778	-182.93	13.008	5.5236	28.74	-828.96	1092.2	50.188	768.06	1179.2	60.131	37.296	1	0	6.669	10.401	-22.896	-9.3308	-0.016871	-3.6951	22.166	9.8914	6.6521	6.7059	-0.73022	0.5606	1599.5
7.94	795	2.5	NaN	0.79684	19.043	6.2073	-182.93	13	5.5373	28.693	-828.97	1092.2	50.236	768.06	1179.2	60.039	37.213	1	0	6.6353	10.367	-22.893	-9.3282	0.024007	-3.7054	22.159	9.8838	6.6593	6.6612	-0.73428	0.55567	1599.5
7.95	796	2.5	NaN	0.83211	19.031	6.2247	-182.94	12.989	5.5571	28.673	-828.98	1092.2	50.302	768.09	1179.1	59.899	36.694	1	0	6.6108	10.341	-22.891	-9.3255	0.056216	-3.7139	22.147	9.8724	6.667	6.6276	-0.74309	0.54686	1599.6
7.96	797	2.5	NaN	0.86254	19.007	6.2162	-182.95	12.972	5.5798	28.72	-829.01	1092.2	50.376	768.12	1179.1	59.367	36.075	1	0	6.5627	10.292	-22.887	-9.3222	0.08566	-3.7236	22.124	9.8553	6.6484	6.5687	-0.76377	0.5331	1599.6
7.97	798	2.5	NaN	0.88906	18.987	6.2491	-182.94	13.001	5.5306	28.627	-829.03	1092.2	50.244	768.06	1179.1	59.86	35.509	1	0	6.5267	10.256	-22.884	-9.3192	0.11361	-3.7196	22.103	9.8844	6.6403	6.5359	-0.78082	0.56521	1599.6
7.98	799	2.5	NaN	0.9164	18.967	6.2585	-182.94	12.999	5.5305	28.594	-829.05	1092.2	50.245	768.07	1179.1	59.015	33.394	1	0	6.5369	10.266	-22.882	-9.317	0.13971	-3.7195	22.083	9.8826	6.6766	6.5465	-0.7988	0.56562	1599.6
7.99	800	2.5	NaN	0.95334	18.955	6.2661	-182.95	12.994	5.5373	28.572	-829.03	1092.1	50.278	768.1	1179.1	57.652	31.582	1	0	6.5137	10.242	-22.88	-9.3146	0.17472	-3.7255	22.072	9.8772	6.6884	6.5167	-0.80815	0.56252	1599.6
8	801	2.5	NaN	0.99805	18.953	6.2922	-182.96	13.003	5.5235	28.508	-828.97	1092.1	50.269	768.11	1179.1	56.95	31.395	1	0	6.4693	10.197	-22.877	-9.3123	0.2174	-3.7366	22.071	9.8853	6.6867	6.4601	-0.80613	0.57307	1599.6
8.01	802	2.5	NaN	1.0101	18.948	6.3566	-182.95	13.009	5.5119	28.298	-828.9	1092.1	50.253	768.1	1179.1	57.078	31.257	1	0	6.4449	10.172	-22.875	-9.3096	0.2225	-3.742	22.066	9.8902	6.6674	6.4299	-0.80821	0.58064	1599.5
8.02	803	2.5	NaN	1.0161	18.944	6.363	-182.97	12.998	5.4629	28.248	-828.85	1092.1	50.093	768.17	1179.2	57.586	31.007	1	0	6.3788	10.104	-22.872	-9.3066	0.2325	-3.7542	22.065	9.8776	6.6113	6.3501	-0.8065	0.57103	1599.5
8.03	804	2.5	NaN	1.0253	18.944	6.3424	-182.97	13.006	5.4698	28.267	-828.79	1092.1	50.122	768.17	1179.2	58.014	31.08	1	0	6.2316	9.9538	-22.868	-9.303	0.24123	-3.7529	22.066	9.8836	6.4728	6.2009	-0.80232	0.58061	1599.5
8.04	805	2.5	NaN	1.0343	18.944	6.3083	-182.96	13.026	5.5061	28.318	-828.73	1092	50.252	768.13	1179.2	57.373	31.459	1	0	5.9595	9.6756	-22.862	-9.2969	0.24739	-3.7437	22.067	9.9028	6.2069	5.9319	-0.79489	0.60587	1599.4
8.05	806	2.5	NaN	1.0356	18.943	6.2723	-182.96	13.039	5.5001	28.372	-828.68	1092	50.236	768.1	1179.2	56.94	30.325	1	0	5.3883	9.0917	-22.85	-9.2847	0.25109	-3.7418	22.068	9.9149	5.6394	5.3499	-0.78184	0.63017	1599.3
8.06	807	2.5	NaN	1.0329	18.961	6.2712	-182.96	13.068	5.4363	28.314	-828.56	1092	50.09	768.09	1179.2	63.294	31.953	1	0	5.2068	8.906	-22.847	-9.2816	0.25154	-3.7441	22.087	9.9416	5.4583	5.1619	-0.75948	0.66002	1599.2
8.07	808	2.5	NaN	1.0292	18.986	6.2719	-182.99	13.058	5.435	28.266	-828.45	1092	50.085	768.17	1179.2	64.048	37.852	1	0	5.2225	8.9221	-22.848	-9.283	0.24625	-3.7694	22.113	9.9315	5.4687	5.1526	-0.73507	0.6485	1599.2
8.08	809	2.5	NaN	1.0268	19.025	6.2653	-183.02	13.04	5.4706	28.228	-828.3	1092	50.189	768.29	1179.2	62.093	37.484	1	0	5.1883	8.8871	-22.848	-9.2833	0.23879	-3.8043	22.152	9.9131	5.4271	5.0829	-0.69606	0.62974	1599.1
8.09	810	2.5	NaN	1.0243	19.07	6.2572	-183.04	13.04	5.5113	28.179	-828.11	1092	50.328	768.36	1179.2	58.516	35.779	1	0	5.1635	8.8618	-22.849	-9.2844	0.22943	-3.8305	22.197	9.9127	5.393	5.0313	-0.65213	0.6283	1599
8.1	811	2.5	NaN	1.0094	19.075	6.2916	-183.01	13.098	5.4939	28.048	-828.1	1092	50.3	768.23	1179.2	55.745	33.802	1	0	5.1533	8.8514	-22.852	-9.2867	0.21079	-3.808	22.203	9.9703	5.3641	5.0434	-0.64913	0.68366	1598.9
8.11	812	2.5	NaN	1.0175	19.096	6.2161	-183	13.099	5.5171	28.233	-827.94	1091.9	50.372	768.23	1179.2	48.267	29.448	1	0	5.1446	8.8425	-22.853	-9.2875	0.22286	-3.7965	22.227	9.9683	5.3675	5.046	-0.62592	0.68075	1598.7
8.12	813	2.5	NaN	1.0179	19.121	6.1482	-183	13.091	5.5231	28.404	-827.78	1091.8	50.389	768.25	1179.2	37.839	24.204	1	0	5.1364	8.8341	-22.853	-9.288	0.22876	-3.7874	22.255	9.957	5.3652	5.0467	-0.59821	0.66905	1598.6
8.13	814	2.5	NaN	1.0128	19.142	6.1064	-183	13.077	5.4996	28.511	-827.64	1091.8	50.318	768.29	1179.2	23.649	24.005	1	0	5.1584	8.8565	-22.855	-9.2898	0.22998	-3.7844	22.279	9.9404	5.3884	5.0722	-0.57619	0.6506	1598.5
8.14	815	2.5	NaN	1.0103	19.154	6.0902	-183.02	13.053	5.4489	28.558	-827.57	1091.7	50.165	768.36	1179.2	40.681	24.005	1	0	5.1904	8.8893	-22.857	-9.2921	0.23469	-3.7916	22.292	9.9158	5.4251	5.0977	-0.56552	0.6237	1598.5
8.15	816	2.5	NaN	0.9997	19.175	6.1007	-182.99	13.061	5.4782	28.555	-827.45	1091.7	50.271	768.29	1179.2	56.679	26.322	1	0	5.1973	8.8963	-22.859	-9.2936	0.22003	-3.7746	22.313	9.9231	5.4173	5.1217	-0.54523	0.62948	1598.3
8.16	817	2.5	NaN	1.0018	19.199	6.075	-182.98	13.065	5.4898	28.697	-827.34	1091.7	50.321	768.26	1179.2	64.965	31.697	1	0	5.2253	8.9249	-22.861	-9.2964	0.22532	-3.7543	22.339	9.9255	5.4506	5.1707	-0.52232	0.6291	1598.1
8.17	818	2.5	NaN	1.0191	19.222	6.0356	-182.99	13.042	5.4884	28.92	-827.23	1091.6	50.32	768.31	1179.2	66.185	39.963	1	0	5.2799	8.9808	-22.866	-9.3009	0.25061	-3.7548	22.364	9.9009	5.5305	5.226	-0.50204	0.60003	1598.1
8.18	819	2.5	NaN	1.0437	19.238	6.0084	-183.01	13.012	5.4762	29.126	-827.14	1091.6	50.28	768.39	1179.2	66.051	38.79	1	0	5.3014	9.0028	-22.869	-9.3044	0.28415	-3.7676	22.381	9.8688	5.5856	5.2352	-0.48819	0.56438	1598.1
8.19	820	2.5	NaN	1.0486	19.234	6.041	-182.97	13.065	5.4528	29.103	-827.11	1091.6	50.225	768.24	1179.2	66.387	38.384	1	0	5.3231	9.0249	-22.873	-9.3075	0.29009	-3.7323	22.378	9.9204	5.6132	5.2926	-0.49424	0.61281	1597.9
8.2	821	2.5	NaN	1.0538	19.234	6.0492	-182.99	13.052	5.4796	29.193	-827.06	1091.5	50.304	768.28	1179.2	65.74	38.87	1	0	5.3831	9.0864	-22.875	-9.3101	0.29562	-3.7517	22.379	9.9069	5.6788	5.3347	-0.49568	0.59683	1597.9
8.21	822	2.5	NaN	1.0548	19.234	6.0626	-183.01	13.048	5.4984	29.264	-827.02	1091.5	50.369	768.3	1179.2	65.399	38.413	1	0	5.45	9.1547	-22.878	-9.3125	0.29686	-3.7653	22.379	9.9029	5.7468	5.3894	-0.49811	0.59036	1597.9
8.22	823	2.5	NaN	1.0618	19.221	6.077	-183.01	13.052	5.4969	29.379	-827	1091.5	50.388	768.27	1179.2	64.967	37.974	1	0	5.5628	9.27	-22.879	-9.3144	0.30732	-3.7678	22.368	9.9063	5.8701	5.5022	-0.51189	0.59195	1597.8
8.23	824	2.5	NaN	1.0825	19.188	6.0862	-183.02	13.054	5.4734	29.589	-826.97	1091.4	50.352	768.22	1179.2	64.709	36.585	1	0	5.6686	9.3782	-22.882	-9.3168	0.33674	-3.7625	22.336	9.9063	6.0053	5.6157	-0.54624	0.5895	1597.7
8.24	825	2.5	NaN	1.0767	19.161	6.1078	-183.03	13.046	5.4683	29.622	-826.99	1091.4	50.34	768.23	1179.2	63.501	36.494	1	0	5.7673	9.4791	-22.885	-9.3197	0.33258	-3.7711	22.31	9.8972	6.0999	5.708	-0.57499	0.57747	1597.8
8.25	826	2.5	NaN	1.0926	19.133	6.1265	-183.01	13.012	5.5564	29.715	-826.99	1091.4	50.558	768.32	1179.1	62.255	35.249	1	0	5.8284	9.5416	-22.886	-9.3213	0.34406	-3.7566	22.282	9.8634	6.1724	5.785	-0.6044	0.54202	1597.9
8.26	827	2.5	NaN	1.1046	19.113	6.1635	-183	12.99	5.6158	29.759	-827	1091.3	50.712	768.37	1179.1	60.597	34.37	1	0	5.883	9.5974	-22.888	-9.3228	0.35213	-3.7495	22.262	9.8413	6.2352	5.848	-0.62583	0.51856	1597.9
8.27	828	2.5	NaN	1.1116	19.103	6.2141	-183	12.987	5.6235	29.745	-827.02	1091.3	50.743	768.36	1179.1	53.698	31.057	1	0	5.9377	9.6533	-22.889	-9.3242	0.3575	-3.753	22.253	9.8374	6.2952	5.9003	-0.63639	0.51323	1597.9
8.28	829	2.5	NaN	1.1335	19.103	6.2481	-182.99	12.985	5.6319	29.756	-827.03	1091.3	50.769	768.37	1179.1	46.092	26.78	1	0	6.0067	9.7238	-22.89	-9.3254	0.37885	-3.7478	22.254	9.8346	6.3855	5.976	-0.63698	0.50915	1597.9
8.29	830	2.5	NaN	1.1486	19.119	6.2625	-182.98	12.996	5.6111	29.794	-827.02	1091.3	50.715	768.33	1179.1	39.367	24.005	1	0	6.0857	9.8047	-22.892	-9.3265	0.39726	-3.7354	22.27	9.8447	6.483	6.0693	-0.62148	0.51818	1597.9
8.3	831	2.5	NaN	1.1833	19.161	6.3267	-183	13.022	5.5341	29.751	-827.02	1091.3	50.533	768.24	1179.2	23.649	24.005	1	0	6.1001	9.8193	-22.892	-9.3266	0.43691	-3.7442	22.314	9.8689	6.537	6.0752	-0.57717	0.54228	1597.8
8.31	832	2.5	NaN	1.219	19.2	6.396	-183	13.032	5.5052	29.664	-827.02	1091.3	50.479	768.2	1179.2	23.649	24.005	1	0	6.059	9.7773	-22.891	-9.3259	0.47146	-3.7493	22.355	9.8777	6.5304	6.028	-0.53612	0.55179	1597.8
8.32	833	2.5	NaN	1.2439	19.219	6.4327	-182.98	13.011	5.5743	29.582	-827.02	1091.3	50.671	768.25	1179.2	23.649	24.005	1	0	6.0707	9.7893	-22.888	-9.3228	0.48649	-3.7332	22.372	9.8576	6.5572	6.0561	-0.51536	0.53484	1597.8
8.33	834	2.5	NaN	1.3044	19.289	6.4741	-182.99	13.057	5.427	29.544	-827.02	1091.3	50.325	768.11	1179.2	23.649	24.005	1	0	6.0691	9.7877	-22.884	-9.3193	0.55795	-3.7392	22.445	9.9015	6.627	6.0484	-0.4396	0.58229	1597.7
8.34	835	2.5	NaN	1.3638	19.38	6.4817	-182.99	13.057	5.4107	29.529	-827.01	1091.3	50.296	768.11	1179.2	25.063	24.005	1	0	6.0181	9.7355	-22.88	-9.315	0.61793	-3.7392	22.536	9.9016	6.636	5.9963	-0.34419	0.58654	1597.7
8.35	836	2.5	NaN	1.4203	19.474	6.4572	-182.98	13.025	5.4715	29.606	-826.97	1091.3	50.462	768.19	1179.2	28.927	24.005	1	0	6.0167	9.7341	-22.875	-9.3098	0.67129	-3.7334	22.63	9.87	6.688	6.0008	-0.24528	0.56016	1597.7
8.36	837	2.5	NaN	1.4708	19.573	6.4218	-182.97	12.985	5.5453	29.717	-826.91	1091.3	50.658	768.29	1179.2	23.649	24.005	1	0	6.0442	9.7622	-22.869	-9.304	0.7187	-3.7259	22.726	9.8313	6.7629	6.0364	-0.14263	0.52734	1597.8
8.37	838	2.5	NaN	1.5105	19.684	6.416	-182.97	12.979	5.536	29.712	-826.87	1091.3	50.635	768.32	1179.2	37.827	24.005	1	0	6.1342	9.8543	-22.864	-9.299	0.75906	-3.7245	22.837	9.8272	6.8933	6.1297	-0.02738	0.52818	1597.7
8.38	839	2.5	NaN	1.5766	19.92	6.416	-182.98	12.981	5.5736	29.669	-826.78	1091.4	50.76	768.32	1179.2	45.137	24.005	1	0	6.2242	9.9463	-22.859	-9.294	0.81901	-3.7416	23.07	9.8307	7.0432	6.2047	0.2113	0.53671	1597.7
8.39	840	2.5	NaN	1.6065	20.033	6.3869	-182.99	12.984	5.573	29.735	-826.75	1091.4	50.77	768.32	1179.2	49.117	24.005	1	0	6.2038	9.9254	-22.852	-9.2869	0.85089	-3.7465	23.183	9.8334	7.0547	6.1789	0.33108	0.54653	1597.6
8.4	841	2.5	NaN	1.6376	20.155	6.3277	-182.99	12.988	5.5657	29.882	-826.75	1091.3	50.739	768.31	1179.2	53.33	24.025	1	0	6.1782	9.8992	-22.845	-9.2796	0.88845	-3.7434	23.306	9.8369	7.0666	6.1558	0.46123	0.55728	1597.6
8.41	842	2.5	NaN	1.6839	20.357	6.2736	-183	12.993	5.5702	29.989	-826.76	1091.4	50.717	768.32	1179.2	52.768	26.639	1	0	6.1525	9.873	-22.837	-9.2724	0.9394	-3.7398	23.507	9.8427	7.0919	6.1332	0.66977	0.57037	1597.6
8.42	843	2.5	NaN	1.665	20.465	6.4154	-183	12.998	5.5515	29.509	-826.78	1091.5	50.656	768.31	1179.2	52.871	28.145	1	0	6.1728	9.8936	-22.832	-9.2669	0.90548	-3.7559	23.611	9.8517	7.0782	6.1377	0.77916	0.58479	1597.6
8.43	844	2.5	NaN	1.6616	20.555	6.4747	-183.01	12.975	5.5471	29.305	-826.81	1091.5	50.615	768.39	1179.2	54.156	25.571	1	0	6.2138	9.9356	-22.828	-9.2625	0.89629	-3.778	23.699	9.8309	7.1101	6.1576	0.87169	0.56835	1597.8
8.44	845	2.5	NaN	1.6605	20.632	6.503	-183.01	12.979	5.5618	29.208	-826.85	1091.6	50.665	768.39	1179.2	56.592	24.005	1	0	6.2547	9.9775	-22.827	-9.2624	0.88988	-3.7804	23.775	9.8365	7.1446	6.197	0.94738	0.5741	1597.8
8.45	846	2.5	NaN	1.6522	20.695	6.5177	-182.99	13.005	5.5769	29.142	-826.94	1091.6	50.738	768.33	1179.1	61.268	28.395	1	0	6.2591	9.9819	-22.829	-9.2635	0.87662	-3.7695	23.835	9.8648	7.1357	6.2125	1.0067	0.60134	1597.8
8.46	847	2.5	NaN	1.627	20.738	6.5292	-182.99	13.027	5.5616	29.043	-827.17	1091.7	50.696	768.3	1179.2	60.207	30.763	1	0	6.2128	9.9346	-22.831	-9.2661	0.84943	-3.7643	23.875	9.8889	7.0622	6.1703	1.0443	0.62279	1598
8.47	848	2.5	NaN	1.619	20.718	6.5063	-182.98	13.006	5.5644	29.074	-827.36	1091.7	50.708	768.35	1179.1	59.054	29.688	1	0	6.1596	9.8802	-22.831	-9.2663	0.84227	-3.7612	23.854	9.87	7.0019	6.119	1.023	0.60366	1598.3
8.48	849	2.5	NaN	1.6267	20.7	6.3705	-182.99	12.997	5.5681	29.478	-827.49	1091.7	50.734	768.4	1179.1	59.63	29.521	1	0	6.0946	9.8138	-22.828	-9.2625	0.86362	-3.7557	23.836	9.8599	6.9583	6.0581	1.0087	0.59744	1598.4
8.49	850	2.5	NaN	1.6024	20.674	6.3453	-183	13.004	5.5576	29.531	-827.66	1091.7	50.733	768.41	1179.1	58.608	27.505	1	0	6.1379	9.858	-22.823	-9.2581	0.84133	-3.7599	23.81	9.8684	6.9793	6.0981	0.98653	0.61029	1598.6
8.5	851	2.5	NaN	1.5348	20.642	6.4978	-183	13.019	5.545	29.012	-827.87	1091.9	50.733	768.39	1179.2	58.187	27.626	1	0	6.1976	9.919	-22.819	-9.2537	0.75522	-3.7806	23.773	9.8889	6.9528	6.1385	0.95385	0.63517	1598.8
8.51	852	2.5	NaN	1.4921	20.617	6.5655	-183.02	12.999	5.6181	28.754	-828.01	1091.9	50.967	768.45	1179.1	56.577	27.141	1	0	6.0608	9.7792	-22.817	-9.2518	0.69496	-3.8162	23.743	9.8733	6.7558	5.963	0.92645	0.6216	1599
8.52	853	2.5	NaN	1.4746	20.59	6.5581	-183.02	13.009	5.5659	28.733	-828.13	1092	50.825	768.45	1179.2	57.272	24.005	1	0	5.9653	9.6816	-22.815	-9.25	0.68182	-3.8099	23.715	9.8838	6.6472	5.8716	0.90021	0.63384	1599.1
8.53	854	2.5	NaN	1.4588	20.564	6.5158	-183.03	13.003	5.5514	28.775	-828.28	1092	50.793	768.49	1179.2	56.151	24.005	1	0	5.9165	9.6317	-22.813	-9.2484	0.66881	-3.821	23.686	9.8814	6.5854	5.8107	0.87271	0.63302	1599.3
8.54	855	2.5	NaN	1.4414	20.539	6.4604	-183.05	12.996	5.5707	28.819	-828.43	1092.1	50.86	768.54	1179.1	52.399	24.005	1	0	5.8739	9.5881	-22.812	-9.2467	0.65069	-3.8419	23.658	9.8777	6.5246	5.7462	0.8462	0.63098	1599.5
8.55	856	2.5	NaN	1.4242	20.518	6.4087	-183.06	13.012	5.5843	28.834	-828.56	1092.2	50.911	768.52	1179.1	53.87	24.005	1	0	5.8348	9.5481	-22.81	-9.245	0.6322	-3.8494	23.635	9.8948	6.467	5.6987	0.82449	0.64979	1599.6
8.56	857	2.5	NaN	1.4382	20.524	6.2473	-183.06	13.017	5.6203	29.131	-828.65	1092.3	50.982	768.53	1179.1	52.396	24.005	1	0	5.7807	9.4928	-22.808	-9.2429	0.65446	-3.8393	23.637	9.9045	6.4352	5.6535	0.82955	0.6616	1599.7
8.57	858	2.5	NaN	1.4322	20.535	6.1613	-183.06	13.019	5.6445	29.146	-828.75	1092.4	51.028	768.55	1179.1	51.229	24.005	1	0	5.7127	9.4232	-22.806	-9.2408	0.64737	-3.8429	23.643	9.9115	6.36	5.5804	0.83751	0.67063	1599.8
8.58	859	2.5	NaN	1.4259	20.539	6.0893	-183.05	13.031	5.6194	29.13	-828.85	1092.5	50.937	768.53	1179.1	54.254	24.005	1	0	5.5896	9.2974	-22.805	-9.2396	0.64372	-3.8305	23.643	9.9271	6.2333	5.4669	0.83825	0.68746	1599.9
8.59	860	2.5	NaN	1.4281	20.533	6.0133	-183.03	13.049	5.571	29.164	-828.94	1092.5	50.786	768.49	1179.1	55.053	24.021	1	0	5.4968	9.2025	-22.804	-9.2394	0.65257	-3.8046	23.635	9.947	6.1493	5.3979	0.83081	0.70762	1599.9
8.6	861	2.5	NaN	1.437	20.534	5.9699	-183.03	13.038	5.6381	29.114	-829.02	1092.6	50.986	768.55	1179.1	51.149	24.005	1	0	5.4319	9.1362	-22.805	-9.24	0.65268	-3.8186	23.632	9.9401	6.0846	5.3177	0.82669	0.70009	1600.1
8.61	862	2.5	NaN	1.4665	20.519	5.8506	-183.02	13.053	5.6295	29.227	-829.17	1092.7	50.951	768.53	1179.1	50.803	24.005	1	0	5.3912	9.0946	-22.805	-9.2402	0.68751	-3.7994	23.615	9.957	6.0787	5.2951	0.80978	0.71688	1600.2
8.62	863	2.5	NaN	1.4842	20.517	5.7876	-183.02	13.056	5.6449	29.22	-829.27	1092.8	50.997	768.55	1179.1	55.884	24.005	1	0	5.3643	9.0671	-22.805	-9.2401	0.70335	-3.7976	23.609	9.963	6.0677	5.2695	0.80414	0.72288	1600.3
8.63	864	2.5	NaN	1.502	20.525	5.7652	-183.03	13.071	5.6246	29.11	-829.34	1092.9	50.964	768.53	1179.1	61.459	26.06	1	0	5.3698	9.0727	-22.805	-9.2398	0.71844	-3.8091	23.615	9.981	6.0882	5.2635	0.81028	0.74126	1600.3
8.64	865	2.5	NaN	1.5339	20.54	5.7466	-183.04	13.119	5.5185	28.958	-829.41	1093	50.708	768.41	1179.2	62.104	31.351	1	0	5.3762	9.0792	-22.804	-9.2394	0.75398	-3.8218	23.628	10.031	6.1301	5.2574	0.82317	0.79205	1600.3
8.65	866	2.5	NaN	1.5405	20.541	5.7081	-183.02	13.09	5.6483	28.866	-829.54	1093	51.062	768.53	1179.1	57.244	28.687	1	0	5.3864	9.0897	-22.804	-9.2388	0.74476	-3.8163	23.624	10.007	6.1312	5.2734	0.82037	0.76792	1600.5
8.66	867	2.5	NaN	1.5513	20.55	5.6755	-183.02	13.086	5.6561	28.839	-829.61	1093.1	51.079	768.56	1179.1	58.575	26.375	1	0	5.4838	9.1893	-22.804	-9.2386	0.75409	-3.8141	23.632	10.005	6.2379	5.3752	0.82821	0.7659	1600.6
8.67	868	2.5	NaN	1.5575	20.56	5.6598	-183.03	13.111	5.5841	28.764	-829.66	1093.1	50.897	768.49	1179.1	56.235	26.641	1	0	5.6473	9.3564	-22.804	-9.2388	0.7641	-3.8243	23.641	10.031	6.4114	5.5321	0.83724	0.79182	1600.6
8.68	869	2.5	NaN	1.5589	20.577	5.6567	-183.05	13.149	5.493	28.626	-829.73	1093.1	50.675	768.39	1179.2	53.121	24.005	1	0	5.6652	9.3747	-22.804	-9.2392	0.76848	-3.8442	23.657	10.069	6.4337	5.5306	0.85283	0.82968	1600.6
8.69	870	2.5	NaN	1.5635	20.624	5.6453	-183.06	13.152	5.495	28.496	-829.78	1093.2	50.674	768.4	1179.2	39.883	24.005	1	0	5.7048	9.4152	-22.805	-9.2396	0.76847	-3.8576	23.702	10.073	6.4733	5.5577	0.89768	0.83357	1600.6
8.7	871	2.5	NaN	1.5289	20.667	5.6863	-183.05	13.122	5.5731	28.252	-829.8	1093.2	50.85	768.47	1179.1	55.927	24.005	1	0	5.8208	9.5338	-22.805	-9.2398	0.71883	-3.8577	23.742	10.046	6.5396	5.6762	0.93732	0.80658	1600.7
8.71	872	2.5	NaN	1.5128	20.714	5.6961	-183.04	13.114	5.6331	28.103	-829.83	1093.3	51.003	768.49	1179.1	61.236	31.188	1	0	5.9142	9.6292	-22.805	-9.2395	0.69195	-3.8629	23.788	10.04	6.6061	5.7663	0.98376	0.80033	1600.8
8.72	873	2.5	NaN	1.5079	20.75	5.6871	-183.04	13.11	5.653	28.003	-829.9	1093.3	51.053	768.48	1179.1	59.004	33.769	1	0	5.996	9.713	-22.804	-9.2389	0.68167	-3.8666	23.824	10.036	6.6777	5.8463	1.0197	0.79742	1600.8
8.73	874	2.5	NaN	1.5035	20.764	5.6742	-183.04	13.094	5.6271	27.912	-830.01	1093.3	50.964	768.48	1179.1	59.2	34.715	1	0	6.0568	9.7751	-22.804	-9.2385	0.67725	-3.8638	23.836	10.021	6.734	5.9112	1.0326	0.78249	1601
8.74	875	2.5	NaN	1.5018	20.784	5.6384	-183.05	13.097	5.6051	27.949	-830.05	1093.3	50.907	768.42	1179.1	61.163	36.656	1	0	6.1045	9.8238	-22.803	-9.2382	0.679	-3.872	23.856	10.026	6.7835	5.9518	1.0525	0.78752	1600.9
8.75	876	2.5	NaN	1.4974	20.809	5.6279	-183.04	13.103	5.5601	27.884	-830.1	1093.3	50.773	768.33	1179.1	61.968	38.695	1	0	6.2692	9.9923	-22.804	-9.239	0.67706	-3.8635	23.881	10.031	6.9463	6.1288	1.0772	0.79183	1600.9
8.76	877	2.5	NaN	1.4899	20.824	5.6348	-183.04	13.098	5.5435	27.793	-830.13	1093.3	50.727	768.29	1179.1	61.473	38.405	1	0	6.3992	10.125	-22.805	-9.2396	0.66791	-3.8582	23.895	10.027	7.0671	6.2669	1.0905	0.78696	1600.9
8.77	878	2.5	NaN	1.4802	20.838	5.6469	-183.04	13.074	5.5514	27.703	-830.15	1093.3	50.763	768.28	1179.1	61.27	37.909	1	0	6.4577	10.185	-22.805	-9.2397	0.65367	-3.8657	23.907	10.005	7.1114	6.3193	1.1027	0.76515	1600.9
8.78	879	2.5	NaN	1.4706	20.882	5.6445	-183.06	13.023	5.5438	27.626	-830.16	1093.4	50.775	768.24	1179	60.645	37.318	1	0	6.4993	10.227	-22.806	-9.2405	0.64089	-3.8932	23.949	9.9561	7.1402	6.3343	1.1435	0.71556	1600.9
8.79	880	2.5	NaN	1.4637	20.893	5.6317	-183.06	13.007	5.5278	27.621	-830.16	1093.4	50.737	768.14	1179	59.685	36.494	1	0	6.5114	10.24	-22.808	-9.2426	0.63508	-3.8914	23.961	9.9403	7.1464	6.3484	1.1529	0.69774	1600.8
8.8	881	2.5	NaN	1.4477	20.896	5.6297	-183.07	12.951	5.5331	27.588	-830.15	1093.4	50.765	768.1	1179	57.298	35.334	1	0	6.5604	10.29	-22.81	-9.2446	0.6169	-3.8987	23.962	9.8846	7.1773	6.3912	1.1525	0.64002	1600.7
8.81	882	2.5	NaN	1.4416	20.892	5.6309	-183.09	12.878	5.5078	27.58	-830.12	1093.4	50.706	768.08	1179	52.467	32.002	1	0	6.6084	10.339	-22.812	-9.2468	0.61253	-3.9157	23.957	9.8125	7.221	6.4234	1.1451	0.56574	1600.7
8.82	883	2.5	NaN	1.4518	20.879	5.6334	-183.12	12.803	5.4461	27.613	-830.08	1093.4	50.538	768.08	1179	39.286	26.288	1	0	6.6255	10.357	-22.816	-9.2513	0.62996	-3.938	23.944	9.7375	7.2554	6.4185	1.1277	0.48617	1600.6
8.83	884	2.5	NaN	1.4343	20.846	5.6646	-183.11	12.685	5.5428	27.559	-830.08	1093.5	50.796	768.09	1179	41.72	24.005	1	0	6.652	10.384	-22.821	-9.2556	0.6013	-3.9473	23.909	9.6222	7.2533	6.4363	1.0879	0.36663	1600.6
8.84	885	2.5	NaN	1.4313	20.829	5.6619	-183.11	12.66	5.5206	27.591	-830.07	1093.5	50.736	768.04	1179	48.544	24.005	1	0	6.693	10.426	-22.824	-9.2593	0.60162	-3.9447	23.891	9.5975	7.2946	6.4808	1.067	0.33823	1600.6
8.85	886	2.5	NaN	1.4366	20.793	5.6813	-183.11	12.604	5.5487	27.599	-830.01	1093.5	50.808	767.97	1178.9	35.143	24.005	1	0	6.6167	10.348	-22.829	-9.2635	0.6045	-3.943	23.854	9.5428	7.2212	6.4045	1.0257	0.27932	1600.4
8.86	887	2.5	NaN	1.4427	20.749	5.7091	-183.11	12.53	5.6001	27.604	-829.93	1093.5	50.941	767.89	1178.9	32.624	24.005	1	0	6.5036	10.232	-22.833	-9.2677	0.6059	-3.9427	23.807	9.4718	7.1095	6.2892	0.97443	0.20404	1600.3
8.87	888	2.5	NaN	1.4398	20.724	5.7021	-183.11	12.51	5.5677	27.679	-829.87	1093.5	50.847	767.8	1178.9	40.727	24.005	1	0	6.3905	10.116	-22.837	-9.272	0.60901	-3.9398	23.782	9.4521	6.9995	6.1765	0.94491	0.18009	1600.1
8.88	889	72	NaN	1.4449	20.673	5.7306	-183.11	12.48	5.5799	27.708	-829.78	1093.5	50.889	767.69	1178.8	41.572	24.005	1	0	6.2774	10.001	-22.841	-9.2763	0.61357	-3.9439	23.73	9.423	6.891	6.0568	0.88817	0.14671	1599.9
8.89	890	72	NaN	1.4552	20.658	5.7409	-183.12	12.465	5.5819	27.705	-829.71	1093.5	50.89	767.65	1178.8	36.907	24.005	1	0	6.1643	9.885	-22.846	-9.2806	0.62363	-3.9477	23.714	9.4096	6.788	5.9374	0.86818	0.12907	1599.8
8.9	891	72	0	1.4659	20.641	5.746	-183.12	12.459	5.5971	27.717	-829.65	1093.5	50.929	767.62	1178.8	33.802	24.005	1	0	6.0513	9.7694	-22.85	-9.2848	0.63337	-3.9476	23.697	9.4037	6.6846	5.8218	0.84715	0.11886	1599.7
8.91	892	72	NaN	1.493	20.624	5.7357	-183.11	12.465	5.6036	27.785	-829.6	1093.5	50.948	767.58	1178.8	31.409	24.005	1	0	5.9382	9.6538	-22.854	-9.2891	0.66209	-3.944	23.68	9.4093	6.6002	5.7098	0.82549	0.12021	1599.6
8.92	893	72	NaN	1.523	20.606	5.7176	-183.11	12.48	5.5996	27.872	-829.55	1093.5	50.941	767.52	1178.8	23.649	24.005	1	0	5.8251	9.5382	-22.858	-9.2934	0.69543	-3.9408	23.663	9.4233	6.5205	5.5973	0.80455	0.12997	1599.5
8.93	894	72	NaN	1.5154	20.592	5.7164	-183.12	12.493	5.6032	27.868	-829.5	1093.5	50.951	767.47	1178.8	32.779	24.005	1	0	5.7302	9.4412	-22.862	-9.2973	0.68734	-3.9457	23.649	9.4362	6.4176	5.4956	0.7867	0.13895	1599.4
8.94	895	72	NaN	1.5258	20.557	5.7231	-183.11	12.583	5.6613	27.81	-829.49	1093.5	51.142	767.3	1178.8	23.649	24.005	1	0	5.7234	9.4342	-22.865	-9.2996	0.68866	-3.9474	23.613	9.5267	6.412	5.4868	0.74839	0.22715	1599.2
8.95	896	72	NaN	1.5305	20.528	5.7252	-183.11	12.646	5.6091	27.761	-829.5	1093.5	50.985	767.2	1178.8	35.16	24.005	1	0	5.7313	9.4423	-22.867	-9.3024	0.69719	-3.9413	23.586	9.5881	6.4285	5.501	0.71833	0.28577	1599.1
8.96	897	72	NaN	1.5348	20.514	5.7308	-183.11	12.672	5.5896	27.721	-829.49	1093.5	50.914	767.19	1178.8	23.649	24.005	1	0	5.7519	9.4633	-22.871	-9.3056	0.70262	-3.9466	23.573	9.6133	6.4545	5.5168	0.70215	0.30766	1599.1
8.97	898	72	NaN	1.5402	20.51	5.74	-183.13	12.665	5.6137	27.681	-829.47	1093.5	50.948	767.27	1178.9	42.443	24.005	1	0	5.8108	9.5236	-22.873	-9.3082	0.70538	-3.9615	23.57	9.6059	6.5162	5.5621	0.69654	0.29777	1599.2
8.98	899	72	NaN	1.5451	20.502	5.7459	-183.14	12.642	5.5779	27.617	-829.46	1093.5	50.749	767.42	1178.9	23.649	24.005	1	0	5.8736	9.5878	-22.876	-9.3107	0.71519	-3.9662	23.563	9.5808	6.5888	5.6216	0.68762	0.27017	1599.3
8.99	900	72	NaN	1.5507	20.492	5.7492	-183.12	12.661	5.5659	27.59	-829.49	1093.5	50.68	767.39	1178.9	65.238	24.005	1	0	5.9676	9.6839	-22.879	-9.314	0.72233	-3.9508	23.554	9.5993	6.6899	5.733	0.67489	0.28531	1599.3
9	901	72	NaN	1.5642	20.484	5.7318	-183.12	12.682	5.5316	27.617	-829.51	1093.5	50.538	767.37	1179	68.943	24.005	1	0	6.0564	9.7747	-22.883	-9.3176	0.74191	-3.9397	23.548	9.6181	6.7984	5.8351	0.66484	0.30043	1599.3
9.01	902	72	NaN	1.5717	20.478	5.7227	-183.11	12.685	5.5496	27.63	-829.54	1093.5	50.535	767.39	1179	38.833	24.005	1	0	6.1111	9.8306	-22.887	-9.3221	0.75	-3.9304	23.542	9.6209	6.8611	5.9002	0.65532	0.29884	1599.4
9.02	903	72	NaN	1.575	20.478	5.7192	-183.1	12.679	5.6098	27.647	-829.55	1093.5	50.665	767.42	1179	58.381	24.005	1	0	6.1253	9.8451	-22.891	-9.3264	0.74925	-3.9271	23.543	9.6142	6.8745	5.918	0.65147	0.28778	1599.4
9.03	904	72	NaN	1.588	20.492	5.6951	-183.11	12.687	5.6335	27.747	-829.52	1093.5	50.74	767.38	1179	62.474	34.081	1	0	6.1116	9.8312	-22.896	-9.3307	0.76304	-3.9378	23.558	9.622	6.8747	5.8933	0.66204	0.29126	1599.3
9.04	905	72	NaN	1.5815	20.518	5.7249	-183.1	12.689	5.5991	27.673	-829.55	1093.5	50.568	767.37	1179	62.208	38.306	1	0	6.1176	9.8372	-22.9	-9.3348	0.7601	-3.9229	23.583	9.6247	6.8777	5.9143	0.68281	0.28985	1599.4
9.05	906	72	NaN	1.5826	20.529	5.7473	-183.09	12.696	5.5627	27.636	-829.58	1093.5	50.418	767.33	1179	62.355	37.787	1	0	6.1054	9.8248	-22.904	-9.3385	0.7652	-3.9054	23.594	9.6318	6.8706	5.9194	0.69006	0.29333	1599.4
9.06	907	72	NaN	1.5861	20.541	5.7511	-183.08	12.677	5.6038	27.665	-829.61	1093.5	50.485	767.36	1179	63.352	37.348	1	0	6.0535	9.7718	-22.906	-9.3412	0.76742	-3.9032	23.605	9.6133	6.821	5.8686	0.69919	0.27204	1599.4
9.07	908	72	NaN	1.5816	20.561	5.7549	-183.09	12.642	5.6775	27.693	-829.63	1093.5	50.634	767.42	1179	62.769	37.287	1	0	5.981	9.6976	-22.91	-9.3445	0.75865	-3.9097	23.625	9.578	6.7397	5.788	0.71513	0.23351	1599.5
9.08	909	72	NaN	1.5563	20.588	5.7975	-183.08	12.627	5.6508	27.586	-829.63	1093.5	50.5	767.42	1179	61.792	33.754	1	0	5.855	9.5687	-22.914	-9.3491	0.73426	-3.9012	23.651	9.5637	6.5892	5.6675	0.73637	0.21461	1599.5
9.09	910	72	NaN	1.5578	20.596	5.8127	-183.08	12.627	5.6663	27.553	-829.66	1093.5	50.525	767.41	1179	62.119	34.934	1	0	5.7899	9.5022	-22.919	-9.3537	0.73371	-3.9071	23.659	9.5638	6.5236	5.5951	0.74016	0.21012	1599.5
9.1	911	72	NaN	1.5661	20.609	5.8155	-183.08	12.626	5.6247	27.562	-829.69	1093.5	50.382	767.42	1179	61.616	35.647	1	0	5.7584	9.47	-22.923	-9.3581	0.74752	-3.8956	23.671	9.5634	6.5059	5.5744	0.74818	0.2053	1599.6
9.11	912	72	NaN	1.5652	20.621	5.8069	-183.08	12.625	5.6094	27.579	-829.72	1093.5	50.333	767.47	1179	60.889	34.799	1	0	5.6424	9.3514	-22.928	-9.3627	0.749	-3.8925	23.684	9.5624	6.3914	5.4589	0.75606	0.19968	1599.6
9.12	913	72	NaN	1.5556	20.633	5.7982	-183.08	12.622	5.6361	27.578	-829.73	1093.5	50.421	767.54	1179	59.637	33.764	1	0	5.5504	9.2574	-22.935	-9.3695	0.7362	-3.9016	23.695	9.5598	6.2866	5.3558	0.76077	0.19036	1599.7
9.13	914	72	NaN	1.5491	20.646	5.807	-183.09	12.617	5.6719	27.533	-829.71	1093.5	50.533	767.59	1179	54.114	31.268	1	0	5.4991	9.2049	-22.945	-9.3801	0.72418	-3.9108	23.707	9.5561	6.2233	5.2941	0.76205	0.17609	1599.7
9.14	915	72	NaN	1.5404	20.653	5.8147	-183.07	12.646	5.6367	27.509	-829.7	1093.6	50.425	767.59	1179	52.827	27.018	1	0	5.4959	9.2016	-22.951	-9.3859	0.71838	-3.8884	23.714	9.5847	6.2142	5.3132	0.76267	0.19881	1599.7
9.15	916	72	NaN	1.5165	20.651	5.8121	-183.08	12.672	5.5924	27.5	-829.69	1093.6	50.335	767.62	1179	54.624	30.756	1	0	5.5095	9.2155	-22.955	-9.3901	0.69747	-3.9008	23.712	9.6099	6.207	5.3147	0.75714	0.21979	1599.8
9.16	917	72	NaN	1.4972	20.642	5.797	-183.1	12.67	5.5881	27.532	-829.7	1093.5	50.36	767.7	1179	53.05	31.545	1	0	5.4734	9.1786	-22.959	-9.3936	0.67848	-3.9142	23.704	9.6076	6.1519	5.2644	0.74506	0.21401	1599.8
9.17	918	72	NaN	1.4829	20.628	5.7753	-183.09	12.657	5.6051	27.59	-829.71	1093.5	50.423	767.8	1179	57.071	30.554	1	0	5.4137	9.1176	-22.962	-9.3967	0.66399	-3.9114	23.69	9.5948	6.0777	5.2063	0.72859	0.19808	1600
9.18	919	72	NaN	1.462	20.614	5.7586	-183.07	12.674	5.5876	27.628	-829.71	1093.5	50.355	767.83	1179	57.49	33.482	1	0	5.3283	9.0303	-22.965	-9.3997	0.64696	-3.8879	23.677	9.6117	5.9753	5.1424	0.71176	0.21192	1600
9.19	920	72	NaN	1.4303	20.607	5.7512	-183.08	12.675	5.632	27.654	-829.68	1093.5	50.504	768.02	1179	54.215	29.654	1	0	5.2386	8.9386	-22.968	-9.4034	0.61093	-3.8982	23.67	9.6118	5.8496	5.0404	0.70138	0.20833	1600.2
9.2	921	72	NaN	1.4434	20.607	5.7294	-183.07	12.7	5.6063	27.747	-829.66	1093.5	50.426	768.05	1179	51.111	29.107	1	0	5.1431	8.8409	-22.973	-9.408	0.63016	-3.8859	23.672	9.636	5.7732	4.955	0.69891	0.22808	1600.2
9.21	922	72	NaN	1.4496	20.618	5.7213	-183.06	12.729	5.5662	27.8	-829.63	1093.5	50.3	768.07	1179	45.704	25.781	1	0	4.9425	8.6358	-22.979	-9.4142	0.64277	-3.8664	23.683	9.6645	5.5852	4.7694	0.70391	0.25032	1600.1
9.22	923	72	NaN	1.4314	20.635	5.7465	-183.05	12.767	5.5328	27.745	-829.59	1093.5	50.198	768.1	1179.1	55.909	29.277	1	0	4.7468	8.4357	-22.985	-9.42	0.62624	-3.8546	23.7	9.702	5.373	4.5811	0.7148	0.28206	1600.1
9.23	924	72	NaN	1.3943	20.65	5.8135	-183.05	12.83	5.5052	27.555	-829.55	1093.5	50.125	768.09	1179.1	48.541	31.991	1	0	4.7331	8.4218	-22.986	-9.4209	0.58493	-3.8642	23.715	9.7641	5.3181	4.5576	0.72927	0.34324	1600.1
9.24	925	72	NaN	1.3994	20.651	5.8286	-183.07	12.867	5.4407	27.536	-829.55	1093.6	49.966	768.09	1179.2	30.032	26.924	1	0	4.7119	8.4001	-22.987	-9.4217	0.59507	-3.8742	23.718	9.8001	5.307	4.5259	0.73133	0.37836	1600.1
9.25	926	72	NaN	1.4072	20.645	5.8366	-183.08	12.892	5.4282	27.536	-829.55	1093.5	49.942	768.12	1179.2	28.265	27.528	1	0	4.6264	8.3127	-22.987	-9.4218	0.60369	-3.8793	23.713	9.8238	5.2301	4.4333	0.72565	0.40199	1600.1
9.26	927	72	NaN	1.423	20.642	5.8374	-183.06	12.931	5.4414	27.567	-829.53	1093.5	49.998	768.13	1179.2	30.286	28.568	1	0	4.5216	8.2055	-22.987	-9.4221	0.61862	-3.8612	23.71	9.8624	5.1403	4.3444	0.72309	0.44031	1600.1
9.27	928	72	NaN	1.4531	20.632	5.8336	-183.03	12.978	5.4594	27.614	-829.5	1093.5	50.074	768.13	1179.2	32.146	29.645	1	0	4.3955	8.0765	-22.987	-9.4224	0.6477	-3.8336	23.701	9.9089	5.0432	4.2429	0.71328	0.48646	1600.1
9.28	929	72	NaN	1.5003	20.594	5.8301	-183.02	13.009	5.4643	27.648	-829.51	1093.5	50.11	768.18	1179.2	32.521	32.389	1	0	4.3035	7.9825	-22.986	-9.421	0.69481	-3.8259	23.664	9.9393	4.9983	4.1567	0.67809	0.51832	1600.1
9.29	930	72	NaN	1.5131	20.545	5.8491	-183.01	13.024	5.4584	27.633	-829.5	1093.5	50.121	768.23	1179.2	33.323	33.122	1	0	4.2373	7.9148	-22.984	-9.419	0.70667	-3.8173	23.614	9.9543	4.9439	4.0975	0.63039	0.5353	1600.2
9.3	931	72	NaN	1.5252	20.491	5.8723	-183	13.029	5.4541	27.594	-829.52	1093.5	50.118	768.27	1179.2	35.807	32.032	1	0	4.2475	7.9253	-22.981	-9.4164	0.71751	-3.8117	23.561	9.9594	4.965	4.1136	0.57957	0.54298	1600.2
9.31	932	72	NaN	1.5313	20.451	5.8851	-183	13.035	5.4634	27.577	-829.54	1093.5	50.149	768.29	1179.2	34.062	35.182	1	0	4.2211	7.8983	-22.979	-9.4138	0.72192	-3.8103	23.521	9.9647	4.943	4.088	0.54235	0.55092	1600.3
9.32	933	72	NaN	1.5308	20.38	5.9266	-183	13.038	5.4657	27.496	-829.58	1093.5	50.153	768.32	1179.2	40.334	36.246	1	0	4.1664	7.8423	-22.976	-9.4111	0.71849	-3.8161	23.45	9.9672	4.8849	4.0262	0.47404	0.5561	1600.4
9.33	934	72	NaN	1.5257	20.221	6.0469	-183.01	13.031	5.4316	27.242	-829.68	1093.5	50.043	768.44	1179.3	35.774	38.534	1	0	4.1832	7.8595	-22.973	-9.4078	0.70823	-3.8306	23.291	9.9612	4.8914	4.0289	0.31806	0.55337	1600.6
9.34	935	72	NaN	1.5142	20.162	6.0804	-183.01	13.061	5.4358	27.179	-829.69	1093.5	50.063	768.38	1179.3	49.583	38.217	1	0	4.265	7.9431	-22.969	-9.4039	0.69377	-3.8279	23.232	9.9907	4.9587	4.1152	0.26313	0.58673	1600.5
9.35	936	72	NaN	1.4907	20.09	6.1513	-183	13.08	5.4808	26.985	-829.69	1093.6	50.215	768.34	1179.3	55.108	42.137	1	0	4.2652	7.9434	-22.964	-9.3991	0.65785	-3.8346	23.158	10.012	4.9231	4.1088	0.19416	0.61249	1600.5
9.36	937	72	NaN	1.4651	20.031	6.1927	-183.01	13.083	5.4749	26.865	-829.7	1093.6	50.192	768.34	1179.3	53.425	43.184	1	0	4.2836	7.9622	-22.959	-9.3941	0.62881	-3.8421	23.098	10.015	4.9125	4.1201	0.13895	0.62128	1600.5
9.37	938	72	NaN	1.4394	19.982	6.2047	-183.02	13.089	5.4457	26.818	-829.69	1093.6	50.095	768.32	1179.3	58.252	46.02	1	0	4.3858	8.0666	-22.954	-9.3894	0.60489	-3.8499	23.049	10.022	4.9907	4.2168	0.094603	0.63275	1600.5
9.38	939	72	NaN	1.4116	19.931	6.2162	-183.02	13.121	5.4645	26.761	-829.64	1093.7	50.175	768.22	1179.3	59.888	46.363	1	0	4.4272	8.1089	-22.949	-9.384	0.57205	-3.8623	22.996	10.056	4.9992	4.2466	0.047416	0.67171	1600.3
9.39	940	72	NaN	1.374	19.892	6.2171	-183.06	13.091	5.4521	26.711	-829.63	1093.7	50.132	768.3	1179.3	59.863	47.567	1	0	4.4306	8.1124	-22.943	-9.378	0.53422	-3.8979	22.957	10.026	4.9648	4.2145	0.014211	0.64821	1600.4
9.4	941	72	NaN	1.3234	19.841	6.2256	-183.09	13.077	5.4372	26.626	-829.6	1093.7	50.103	768.29	1179.2	60.46	46.688	1	0	4.4226	8.1043	-22.935	-9.3695	0.48168	-3.9294	22.906	10.013	4.9043	4.1748	-0.028609	0.6433	1600.4
9.41	942	72	NaN	1.2891	19.802	6.2141	-183.09	13.088	5.4054	26.624	-829.58	1093.7	50.031	768.19	1179.2	61.595	51.815	1	0	4.4144	8.0959	-22.926	-9.3609	0.44981	-3.9259	22.866	10.024	4.8642	4.17	-0.0604	0.66268	1600.2
9.42	943	72	NaN	1.2599	19.763	6.1893	-183.08	13.093	5.3977	26.681	-829.57	1093.7	50.038	768.1	1179.2	62.255	50.07	1	0	4.369	8.0495	-22.924	-9.3587	0.42233	-3.9158	22.827	10.03	4.7914	4.1337	-0.096671	0.671	1600.1
9.43	944	72	NaN	1.2112	19.707	6.1743	-183.1	13.056	5.4668	26.71	-829.57	1093.7	50.287	768.15	1179.2	62.531	49.894	1	0	4.3596	8.0399	-22.922	-9.3568	0.36576	-3.943	22.771	9.9931	4.7254	4.0969	-0.1512	0.63636	1600.2
9.44	945	72	NaN	1.1556	19.649	6.2029	-183.08	13.016	5.5469	26.657	-829.55	1093.7	50.531	768.18	1179.2	62.664	50.699	1	0	4.4382	8.1202	-22.92	-9.3546	0.29957	-3.9348	22.71	9.9549	4.7377	4.1854	-0.20935	0.60029	1600.2
9.45	946	72	NaN	1.1046	19.6	6.2443	-183.09	13.002	5.5335	26.551	-829.56	1093.7	50.544	768.18	1179.1	63.099	50.75	1	0	4.398	8.0792	-22.918	-9.3533	0.2443	-3.9501	22.66	9.9422	4.6423	4.1291	-0.25833	0.58886	1600.2
9.46	947	72	NaN	1.0636	19.546	6.2451	-183.1	12.997	5.5301	26.573	-829.58	1093.7	50.592	768.16	1179.1	63.372	51.918	1	0	4.3021	7.9811	-22.917	-9.3524	0.20232	-3.9594	22.606	9.937	4.5045	4.0217	-0.31133	0.5846	1600.2
9.47	948	72	NaN	1.03	19.482	6.2122	-183.1	12.996	5.5377	26.711	-829.61	1093.6	50.665	768.15	1179.1	61.896	49.112	1	0	4.2987	7.9776	-22.917	-9.352	0.17109	-3.9603	22.544	9.9343	4.4698	4.0174	-0.37341	0.58226	1600.2
9.48	949	72	NaN	0.99651	19.41	6.1795	-183.11	12.998	5.5238	26.865	-829.65	1093.6	50.67	768.12	1179.1	63.87	52.34	1	0	4.2719	7.9503	-22.917	-9.3522	0.14291	-3.9615	22.473	9.9346	4.4149	3.9888	-0.44413	0.58244	1600.2
9.49	950	72	NaN	0.94145	19.348	6.1949	-183.12	13.013	5.5083	26.849	-829.68	1093.6	50.675	768.08	1179.1	63.638	51.444	1	0	4.2089	7.8858	-22.918	-9.353	0.087117	-3.9785	22.411	9.9499	4.296	3.9072	-0.50687	0.59685	1600.2
9.5	951	72	NaN	0.87491	19.221	6.2091	-183.14	13.008	5.5281	26.951	-829.71	1093.6	50.803	768.05	1179.1	64.059	48.975	1	0	4.1489	7.8244	-22.919	-9.3536	0.019628	-3.9909	22.284	9.9453	4.1685	3.8335	-0.63477	0.59174	1600.2
9.51	952	72	NaN	0.83341	19.113	6.2171	-183.14	13.006	5.5319	27.061	-829.76	1093.6	50.853	768.02	1179.1	63.543	49.085	1	0	4.0945	7.7688	-22.919	-9.3535	-0.019697	-3.9911	22.177	9.9422	4.0748	3.7777	-0.74175	0.58866	1600.2
9.52	953	72	NaN	0.80913	19.032	6.2351	-183.14	13.009	5.5121	27.111	-829.8	1093.5	50.811	768	1179.1	63.431	50.353	1	0	4.0374	7.7104	-22.918	-9.3531	-0.040674	-3.9879	22.096	9.9444	3.9967	3.7225	-0.8217	0.59133	1600.3
9.53	954	72	NaN	0.78299	18.958	6.2761	-183.14	13.014	5.4809	27.084	-829.83	1093.6	50.743	767.98	1179.1	62.127	49.019	1	0	3.9843	7.6562	-22.918	-9.3526	-0.065329	-3.9925	22.022	9.95	3.919	3.6636	-0.89604	0.59739	1600.3
9.54	955	72	NaN	0.78117	18.879	6.2673	-183.14	13.022	5.4769	27.228	-829.87	1093.5	50.736	767.93	1179.1	59.696	50.856	1	0	3.9877	7.6597	-22.918	-9.353	-0.061782	-3.9841	21.943	9.9581	3.9259	3.6756	-0.97543	0.60509	1600.3
9.55	956	72	NaN	0.79688	18.786	6.2685	-183.14	13.025	5.4753	27.407	-829.9	1093.5	50.753	767.9	1179.1	54.992	51.106	1	0	3.9743	7.646	-22.919	-9.3537	-0.040246	-3.9799	21.849	9.9614	3.9341	3.6661	-1.0693	0.6077	1600.3
9.56	957	72	NaN	0.81744	18.716	6.2957	-183.15	13.025	5.4854	27.489	-829.91	1093.6	50.792	767.91	1179.1	53.235	49.413	1	0	3.9403	7.6112	-22.92	-9.3547	-0.018147	-3.9885	21.779	9.962	3.9222	3.6227	-1.1409	0.60732	1600.3
9.57	958	72	NaN	0.83837	18.665	6.3423	-183.16	13.029	5.4962	27.525	-829.91	1093.6	50.822	767.9	1179.1	52.159	48.865	1	0	3.8851	7.5547	-22.92	-9.3551	0.0029897	-3.9929	21.727	9.9673	3.8881	3.5618	-1.1936	0.61216	1600.3
9.58	959	72	NaN	0.85934	18.617	6.3948	-183.14	13.041	5.4996	27.606	-829.9	1093.6	50.829	767.85	1179.1	51.287	48.81	1	0	3.8248	7.4931	-22.92	-9.3554	0.0266	-3.9757	21.678	9.9799	3.8514	3.5174	-1.2429	0.62443	1600.2
9.59	960	72	NaN	0.8928	18.587	6.4516	-183.14	13.016	5.5599	27.646	-829.9	1093.6	50.997	767.89	1179	51.458	51.246	1	0	3.8241	7.4924	-22.922	-9.3569	0.055518	-3.9809	21.646	9.9565	3.8796	3.5114	-1.2756	0.59965	1600.2
9.6	961	72	NaN	0.91531	18.572	6.4729	-183.14	13.03	5.5219	27.719	-829.92	1093.6	50.89	767.87	1179	50.519	50.917	1	0	3.8269	7.4952	-22.924	-9.3585	0.084487	-3.9705	21.632	9.9706	3.9114	3.5247	-1.2917	0.61205	1600.2
9.61	962	72	NaN	0.9416	18.597	6.5028	-183.14	13.051	5.4838	27.777	-829.91	1093.6	50.791	767.81	1179	51.94	51.755	1	0	3.7385	7.4048	-22.925	-9.3595	0.11633	-3.9685	21.656	9.991	3.8548	3.4364	-1.2683	0.63151	1600.2
9.62	963	72	NaN	0.96693	18.646	6.5357	-183.15	13.063	5.4679	27.812	-829.87	1093.6	50.76	767.77	1179	51.19	49.244	1	0	3.687	7.3522	-22.925	-9.3596	0.14398	-3.9711	21.705	10.004	3.8309	3.381	-1.2196	0.6445	1600.1
9.63	964	72	NaN	0.98334	18.701	6.5598	-183.15	13.059	5.4763	27.823	-829.85	1093.7	50.797	767.77	1179	49.709	48.761	1	0	3.6733	7.3382	-22.924	-9.3589	0.15945	-3.9719	21.76	10.001	3.8327	3.3662	-1.1643	0.64202	1600.1
9.64	965	72	NaN	1.0001	18.804	6.6184	-183.17	13.025	5.5269	27.744	-829.79	1093.7	50.966	767.8	1179	52.729	51.003	1	0	3.6214	7.2852	-22.925	-9.3597	0.16733	-4.0002	21.86	9.9692	3.7888	3.285	-1.0645	0.60957	1600
9.65	966	72	NaN	1.0297	18.917	6.5849	-183.17	13.034	5.4668	27.916	-829.75	1093.7	50.816	767.76	1179	53.915	52.626	1	0	3.5863	7.2493	-22.926	-9.3608	0.20845	-3.9938	21.973	9.9774	3.7948	3.2555	-0.95245	0.61664	1600
9.66	967	72	NaN	1.0533	18.999	6.568	-183.18	13.033	5.4474	27.992	-829.76	1093.7	50.773	767.76	1179	59.968	51.846	1	0	3.6301	7.294	-22.928	-9.3625	0.23631	-3.9943	22.056	9.9755	3.8664	3.2998	-0.87119	0.61301	1600
9.67	968	72	NaN	1.0705	19.058	6.5701	-183.18	13.019	5.463	27.973	-829.8	1093.7	50.825	767.79	1179	61.833	49.982	1	0	3.6702	7.3351	-22.929	-9.364	0.25103	-4.0037	22.116	9.9618	3.9213	3.3313	-0.81345	0.59782	1600
9.68	969	72	NaN	1.0864	19.111	6.5632	-183.19	13.006	5.4669	27.966	-829.84	1093.6	50.845	767.8	1179	61.882	51.914	1	0	3.6941	7.3595	-22.93	-9.3645	0.266	-4.0123	22.169	9.9486	3.9601	3.3472	-0.76089	0.58407	1600.1
9.69	970	72	NaN	1.1066	19.151	6.5155	-183.19	13.009	5.4335	28.11	-829.82	1093.6	50.75	767.78	1179	60.325	51.714	1	0	3.7349	7.4012	-22.93	-9.3652	0.29474	-4.004	22.21	9.9501	4.0297	3.3972	-0.72052	0.58496	1600
9.7	971	72	NaN	1.1301	19.247	6.497	-183.19	12.993	5.4431	28.117	-829.81	1093.6	50.774	767.8	1179	60.85	50.042	1	0	3.7896	7.4571	-22.931	-9.366	0.31759	-4.0072	22.306	9.9339	4.1072	3.4499	-0.62558	0.56789	1600
9.71	972	72	NaN	1.1325	19.346	6.5144	-183.2	12.967	5.4188	27.971	-829.8	1093.6	50.695	767.85	1179	58.805	49.908	1	0	3.8533	7.5223	-22.933	-9.3684	0.31762	-4.0145	22.404	9.9091	4.1709	3.5078	-0.52936	0.5407	1600.1
9.72	973	72	NaN	1.1226	19.427	6.5121	-183.2	12.957	5.403	27.859	-829.81	1093.6	50.643	767.87	1179	55.168	50.633	1	0	3.8835	7.5531	-22.936	-9.371	0.30557	-4.014	22.485	9.8988	4.189	3.5391	-0.45079	0.52786	1600.1
9.73	974	72	NaN	1.1142	19.483	6.4452	-183.18	12.975	5.447	27.938	-829.84	1093.6	50.775	767.82	1178.9	64.839	50.256	1	0	3.8218	7.49	-22.939	-9.3737	0.29527	-3.9999	22.542	9.9161	4.1171	3.4901	-0.39651	0.54238	1600.1
9.74	975	72	NaN	1.099	19.538	6.4083	-183.18	12.96	5.4886	27.915	-829.87	1093.6	50.894	767.85	1178.9	68.515	50.932	1	0	3.8648	7.534	-22.94	-9.3752	0.27501	-4.0017	22.596	9.9015	4.1398	3.5323	-0.34378	0.52635	1600.2
9.75	976	72	NaN	1.0843	19.572	6.3853	-183.17	12.955	5.47	27.893	-829.88	1093.5	50.84	767.87	1178.9	67.3	51.22	1	0	3.966	7.6374	-22.941	-9.3759	0.26144	-3.9935	22.631	9.8959	4.2274	3.6439	-0.30978	0.52003	1600.2
9.76	977	72	NaN	1.0712	19.612	6.3794	-183.16	12.959	5.4584	27.842	-829.85	1093.5	50.819	767.86	1178.9	65.405	50.847	1	0	4.0656	7.7393	-22.943	-9.3776	0.24733	-3.9877	22.671	9.8995	4.3129	3.7515	-0.27124	0.52188	1600.2
9.77	978	72	NaN	1.057	19.654	6.385	-183.16	12.968	5.4506	27.757	-829.8	1093.5	50.821	767.84	1178.9	62.628	52.84	1	0	4.1641	7.84	-22.945	-9.38	0.22988	-3.9888	22.714	9.9086	4.394	3.8512	-0.23108	0.52863	1600.1
9.78	979	72	NaN	1.0376	19.689	6.3925	-183.17	12.977	5.4378	27.637	-829.75	1093.5	50.822	767.82	1178.9	62.68	50.432	1	0	4.1124	7.7871	-22.949	-9.3838	0.20617	-4.0003	22.749	9.9175	4.3186	3.7868	-0.19966	0.53369	1600
9.79	980	72	NaN	1.0093	19.707	6.3859	-183.19	12.975	5.4643	27.464	-829.71	1093.5	50.963	767.83	1178.9	59.611	50.719	1	0	4.0857	7.7599	-22.952	-9.3867	0.16653	-4.0335	22.767	9.9145	4.2522	3.7264	-0.18434	0.52787	1600
9.8	981	72	NaN	1.0074	19.707	6.3694	-183.19	12.981	5.427	27.401	-829.68	1093.5	50.887	767.81	1179	54.64	51.301	1	0	4.1233	7.7982	-22.953	-9.3877	0.16509	-4.0333	22.768	9.9199	4.2883	3.7649	-0.18452	0.53222	1599.9
9.81	982	72	NaN	1.002	19.693	6.3565	-183.2	12.99	5.4367	27.326	-829.65	1093.5	50.947	767.78	1179	52.74	51.617	1	0	4.1584	7.8342	-22.954	-9.3892	0.15487	-4.0467	22.754	9.9284	4.3133	3.7875	-0.19999	0.53918	1599.9
9.82	983	72	NaN	0.98856	19.672	6.3598	-183.2	13	5.4545	27.199	-829.62	1093.5	51.023	767.76	1179	50.413	50.859	1	0	4.1893	7.8657	-22.956	-9.391	0.13412	-4.0539	22.734	9.9376	4.3234	3.8119	-0.22172	0.54656	1599.8
9.83	984	72	NaN	0.96987	19.651	6.3867	-183.18	13.011	5.4375	27.01	-829.59	1093.5	50.983	767.74	1179	51.678	51.994	1	0	4.1675	7.8434	-22.958	-9.393	0.11	-4.0367	22.712	9.9488	4.2775	3.8067	-0.24568	0.55574	1599.8
9.84	985	72	NaN	0.95801	19.601	6.4287	-183.17	13.04	5.4665	26.772	-829.57	1093.5	51.094	767.69	1179	53.525	51.902	1	0	4.1449	7.8204	-22.96	-9.395	0.0856	-4.0459	22.662	9.9787	4.2305	3.7745	-0.2978	0.58368	1599.7
9.85	986	72	NaN	0.94154	19.556	6.4402	-183.18	13.067	5.4559	26.644	-829.55	1093.5	51.11	767.66	1179	50.314	49.991	1	0	4.0629	7.7365	-22.96	-9.3952	0.063938	-4.0527	22.617	10.006	4.1268	3.6838	-0.34336	0.61125	1599.7
9.86	987	72	NaN	0.91249	19.48	6.4301	-183.17	13.104	5.4303	26.535	-829.57	1093.5	51.104	767.61	1179	51.012	50.215	1	0	4.0456	7.7188	-22.961	-9.396	0.031181	-4.0489	22.541	10.043	4.0768	3.6699	-0.41993	0.64738	1599.7
9.87	988	72	NaN	0.8849	19.407	6.4199	-183.16	13.134	5.416	26.44	-829.6	1093.5	51.134	767.58	1179	53.256	49.563	1	0	4.1343	7.8096	-22.963	-9.3978	-0.00088005	-4.0504	22.468	10.073	4.1335	3.7591	-0.49436	0.67479	1599.7
9.88	989	72	NaN	0.85977	19.362	6.4191	-183.18	13.145	5.4269	26.357	-829.63	1093.5	51.239	767.58	1179	51.301	50.043	1	0	4.1393	7.8147	-22.965	-9.3996	-0.032739	-4.068	22.422	10.085	4.1066	3.7467	-0.54249	0.68496	1599.7
9.89	990	72	NaN	0.76545	19.271	6.3766	-183.17	13.18	5.4266	26.239	-829.63	1093.6	51.416	767.54	1178.9	50.542	50.081	1	0	4.1187	7.7936	-22.966	-9.4014	-0.13764	-4.0752	22.329	10.122	3.9811	3.7184	-0.63713	0.72045	1599.6
9.9	991	72	NaN	0.70859	19.229	6.3097	-183.18	13.189	5.416	26.341	-829.59	1093.6	51.482	767.53	1178.9	51.464	50.145	1	0	4.1256	7.8006	-22.967	-9.4018	-0.19326	-4.0802	22.286	10.132	3.9323	3.7204	-0.68046	0.73056	1599.6
9.91	992	72	NaN	0.6648	19.184	6.2899	-183.19	13.192	5.424	26.343	-829.57	1093.6	51.609	767.52	1178.9	49.6	50.394	1	0	4.1433	7.8187	-22.967	-9.4023	-0.24156	-4.0992	22.24	10.135	3.9017	3.7196	-0.72689	0.73284	1599.6
9.92	993	72	NaN	0.61725	19.127	6.3158	-183.21	13.19	5.4121	26.223	-829.57	1093.6	51.697	767.5	1178.9	56.753	50.868	1	0	4.1734	7.8495	-22.968	-9.4028	-0.29655	-4.1198	22.182	10.135	3.8768	3.7297	-0.78585	0.73213	1599.5
9.93	994	72	NaN	0.56054	19.064	6.3561	-183.21	13.184	5.358	26.068	-829.58	1093.7	51.667	767.46	1178.9	56.656	50.778	1	0	4.1994	7.8761	-22.969	-9.4039	-0.35775	-4.1293	22.117	10.131	3.8416	3.7467	-0.85222	0.72725	1599.5
9.94	995	72	NaN	0.52767	19.025	6.3205	-183.22	13.163	5.3414	26.163	-829.55	1093.7	51.693	767.48	1178.9	55.548	50.844	1	0	4.2199	7.8971	-22.971	-9.4059	-0.3882	-4.1327	22.078	10.11	3.8317	3.7644	-0.89299	0.70447	1599.5
9.95	996	72	NaN	0.49085	18.967	6.3317	-183.23	13.155	5.3434	26.071	-829.59	1093.7	51.768	767.47	1178.9	54.075	47.553	1	0	4.2758	7.9542	-22.973	-9.4078	-0.43098	-4.1492	22.02	10.101	3.8448	3.805	-0.95293	0.69372	1599.5
9.96	997	72	NaN	0.42582	18.927	6.2873	-183.22	13.154	5.2851	26.076	-829.53	1093.7	51.679	767.4	1178.9	53.059	51.114	1	0	4.3301	8.0098	-22.975	-9.4096	-0.49273	-4.1425	21.981	10.1	3.8374	3.8673	-0.99362	0.69051	1599.4
9.97	998	72	NaN	0.35645	18.907	6.233	-183.21	13.154	5.2267	26.094	-829.43	1093.7	51.575	767.34	1178.9	54.639	50.1	1	0	4.3301	8.0098	-22.976	-9.4112	-0.5578	-4.1282	21.962	10.099	3.7723	3.8816	-1.0141	0.68808	1599.2
9.98	999	72	NaN	0.30717	18.903	6.2169	-183.21	13.147	5.228	26.033	-829.36	1093.7	51.608	767.33	1178.9	52.158	49.643	1	0	4.3552	8.0354	-22.978	-9.4134	-0.61049	-4.1266	21.959	10.091	3.7447	3.9087	-1.0196	0.67773	1599.2
9.99	1000	72	NaN	0.2791	18.919	6.2168	-183.22	13.12	5.2772	25.963	-829.27	1093.7	51.761	767.4	1178.9	54.273	50.179	1	0	4.4029	8.0841	-22.981	-9.4163	-0.64659	-4.1457	21.974	10.065	3.7563	3.9384	-1.0075	0.64901	1599.2
10	1001	72	NaN	0.22898	18.931	6.2165	-183.21	13.128	5.233	25.84	-829.16	1093.6	51.649	767.37	1178.9	53.744	49.796	1	0	4.4373	8.1194	-22.982	-9.4172	-0.69713	-4.1328	21.989	10.07	3.7402	3.9866	-0.99358	0.65326	1599
10.01	1002	72	NaN	0.16771	18.979	6.173	-183.19	13.142	5.2394	25.785	-828.98	1093.6	51.676	767.31	1178.9	53.975	48.766	1	0	4.4701	8.1529	-22.983	-9.4178	-0.76152	-4.1233	22.04	10.082	3.7086	4.0295	-0.94297	0.66405	1598.8
10.02	1003	72	NaN	0.11512	19.051	6.0931	-183.18	13.155	5.2557	25.838	-828.76	1093.5	51.724	767.27	1178.9	54.059	50.512	1	0	4.5156	8.1994	-22.984	-9.4194	-0.81408	-4.1126	22.116	10.091	3.7016	4.0868	-0.86871	0.67129	1598.5
10.03	1004	72	NaN	0.079887	19.147	5.9907	-183.17	13.161	5.2432	25.989	-828.54	1093.4	51.687	767.26	1179	52.809	48.554	1	0	4.5635	8.2483	-22.986	-9.4213	-0.8427	-4.097	22.216	10.092	3.7208	4.1513	-0.77028	0.67089	1598.3
10.04	1005	72	NaN	0.03289	19.332	5.8734	-183.17	13.161	5.2521	26.114	-828.18	1093.3	51.74	767.29	1179	50.964	48.841	1	0	4.6109	8.2969	-22.989	-9.4238	-0.88729	-4.094	22.407	10.087	3.7237	4.2028	-0.58228	0.66336	1598
10.05	1006	72	NaN	-0.0016711	19.596	5.7601	-183.19	13.168	5.2313	26.222	-827.74	1093.2	51.767	767.28	1179	52.584	50.402	1	0	4.6895	8.3772	-22.99	-9.4252	-0.91919	-4.11	22.674	10.089	3.7704	4.2672	-0.31579	0.66386	1597.5
10.06	1007	72	NaN	-0.028257	19.826	5.6815	-183.21	13.169	5.2282	26.285	-827.41	1093.1	51.847	767.3	1179	52.218	50.956	1	0	4.7922	8.4821	-22.991	-9.4259	-0.94657	-4.1318	22.908	10.087	3.8456	4.3503	-0.08275	0.66087	1597.2
10.07	1008	72	NaN	-0.052697	20.035	5.6291	-183.24	13.158	5.2573	26.308	-827.14	1093	52.021	767.37	1179	51.741	49.866	1	0	4.8469	8.5381	-22.992	-9.4271	-0.97657	-4.1599	23.12	10.073	3.8704	4.3782	0.12743	0.64583	1597
10.08	1009	72	NaN	-0.088732	20.264	5.5826	-183.26	13.134	5.3083	26.306	-826.87	1093	52.272	767.46	1179	52.793	49.756	1	0	4.8894	8.5816	-22.993	-9.4282	-1.0218	-4.1949	23.351	10.048	3.8676	4.3866	0.35764	0.61984	1596.9
10.09	1010	72	NaN	-0.17442	20.599	5.5058	-183.29	13.121	5.3132	26.303	-826.5	1092.9	52.443	767.57	1179	51.385	51.793	1	0	4.9113	8.604	-22.994	-9.4288	-1.1139	-4.2338	23.689	10.031	3.7975	4.3701	0.69479	0.6025	1596.6
10.1	1011	72	NaN	-0.2408	20.91	5.4807	-183.32	13.147	5.2659	26.14	-826.29	1092.9	52.485	767.59	1179	50.877	50.43	1	0	4.9159	8.6086	-22.994	-9.4292	-1.1878	-4.2661	24.002	10.054	3.7281	4.3425	1.008	0.62485	1596.4
10.11	1012	72	NaN	-0.34997	21.223	5.5126	-183.34	13.185	5.2032	25.862	-826.16	1092.9	52.513	767.6	1179.1	52.055	50.729	1	0	4.8715	8.5633	-22.994	-9.4292	-1.308	-4.298	24.317	10.091	3.5636	4.2653	1.3232	0.66151	1596.3
10.12	1013	72	NaN	-0.44672	21.493	5.537	-183.35	13.227	5.1503	25.659	-826.05	1092.9	52.553	767.62	1179.2	51.035	50.019	1	0	4.9146	8.6073	-22.994	-9.4294	-1.4135	-4.317	24.589	10.131	3.5011	4.2904	1.5946	0.70167	1596.2
10.13	1014	72	NaN	-0.49414	21.7	5.5119	-183.35	13.264	5.1162	25.645	-825.94	1092.9	52.607	767.64	1179.2	53.888	50.383	1	0	5.0101	8.7049	-22.995	-9.4297	-1.4634	-4.3174	24.797	10.166	3.5466	4.3875	1.802	0.73678	1596.1
10.14	1015	72	NaN	-0.53546	21.9	5.4738	-183.35	13.286	5.0706	25.705	-825.83	1093	52.628	767.72	1179.2	49.315	49.2	1	0	5.1124	8.8096	-22.996	-9.4312	-1.5034	-4.3159	24.999	10.187	3.6091	4.4937	2.0027	0.75619	1596.1
10.15	1016	72	NaN	-0.57672	22.078	5.4041	-183.37	13.306	5.0267	25.89	-825.76	1092.9	52.684	767.79	1179.2	51.178	46.645	1	0	5.2017	8.9008	-22.998	-9.433	-1.54	-4.333	25.179	10.206	3.6617	4.5679	2.1808	0.77255	1596.1
10.16	1017	72	NaN	-0.63331	22.285	5.3174	-183.4	13.305	4.9757	26.148	-825.72	1092.9	52.765	767.99	1179.3	51.914	51.163	1	0	5.2668	8.9674	-23	-9.4354	-1.5901	-4.3568	25.389	10.201	3.6767	4.6106	2.3881	0.76556	1596.3
10.17	1018	72	NaN	-0.67441	22.439	5.2453	-183.42	13.319	4.9363	26.387	-825.71	1092.9	52.836	768.11	1179.4	53.254	50.202	1	0	5.2986	8.9999	-23.003	-9.4376	-1.6251	-4.3695	25.546	10.213	3.6734	4.6304	2.5429	0.77544	1596.4
10.18	1019	72	NaN	-0.69752	22.533	5.2073	-183.43	13.367	4.9138	26.559	-825.73	1092.8	52.906	768.12	1179.4	51.04	49.508	1	0	5.3177	9.0194	-23.005	-9.4399	-1.6445	-4.3787	25.641	10.258	3.6731	4.6407	2.6362	0.81859	1596.4
10.19	1020	72	NaN	-0.78043	22.763	5.1933	-183.51	13.399	4.8745	26.736	-825.8	1092.8	53.109	768.41	1179.6	51.28	50.617	1	0	5.4045	9.1082	-23.007	-9.4424	-1.7282	-4.457	25.877	10.284	3.6763	4.6512	2.87	0.84195	1596.8
10.2	1021	72	NaN	-0.84402	22.877	5.3071	-183.5	13.42	4.9096	26.471	-825.88	1092.9	53.395	768.58	1179.7	51.675	50.386	1	0	5.5221	9.2284	-23.01	-9.4451	-1.8114	-4.4635	25.993	10.304	3.7106	4.7649	2.9833	0.85846	1597
10.21	1022	72	NaN	-0.89308	22.966	5.3919	-183.5	13.433	4.9829	26.317	-825.92	1092.9	53.756	768.79	1179.8	51.818	48.38	1	0	5.5903	9.2982	-23.013	-9.4481	-1.8788	-4.4814	26.086	10.313	3.7115	4.8168	3.073	0.86473	1597.3
10.22	1023	72	NaN	-0.9447	23.039	5.4826	-183.5	13.475	4.9978	26.196	-826	1092.9	54.006	769.02	1180	52.062	50.653	1	0	5.6836	9.3935	-23.016	-9.4508	-1.9436	-4.5017	26.165	10.349	3.74	4.8918	3.1489	0.8986	1597.6
10.23	1024	72	NaN	-1.0054	23.085	5.5977	-183.51	13.571	4.9108	26.052	-826.13	1092.9	54.055	769.27	1180.3	52.215	51.11	1	0	5.8134	9.5263	-23.018	-9.4528	-2.011	-4.514	26.221	10.436	3.8025	5.0123	3.2031	0.98292	1598
10.24	1025	72	NaN	-1.0559	23.075	5.6799	-183.52	13.706	4.8	26.01	-826.27	1092.9	54.043	769.52	1180.7	51.182	49.385	1	0	5.893	9.6076	-23.013	-9.4475	-2.0623	-4.5239	26.222	10.559	3.8307	5.0837	3.2094	1.1116	1598.4
10.25	1026	72	NaN	-1.0683	23.056	5.7331	-183.56	13.693	4.7062	25.935	-826.32	1092.9	53.873	769.83	1180.8	52.025	50.521	1	0	5.9448	9.6606	-23.006	-9.441	-2.0711	-4.5646	26.207	10.542	3.8737	5.096	3.2007	1.1008	1598.8
10.26	1027	72	NaN	-1.0798	22.956	5.7977	-183.58	13.8	4.6735	26.011	-826.44	1092.9	54.126	770.36	1181.1	53.066	49.028	1	0	5.9122	9.6273	-23.007	-9.4415	-2.0885	-4.5871	26.119	10.637	3.8238	5.0402	3.1127	1.1956	1599.5
10.27	1028	72	NaN	-1.088	22.837	5.8649	-183.6	13.93	4.6736	26.087	-826.55	1092.9	54.493	770.89	1181.5	51.636	48.843	1	0	5.884	9.5984	-23.007	-9.442	-2.1067	-4.6161	26.012	10.755	3.7773	4.9823	3.0051	1.313	1600.2
10.28	1029	72	NaN	-1.0917	22.725	5.9183	-183.64	14.02	4.5968	26.107	-826.6	1092.9	54.528	771.31	1181.7	52.236	51.397	1	0	5.908	9.623	-23.009	-9.4436	-2.1106	-4.6593	25.907	10.838	3.7974	4.9637	2.8987	1.3945	1600.6
10.29	1030	72	NaN	-1.0973	22.555	5.9318	-183.7	14.14	4.1637	26.277	-826.62	1092.8	53.606	771.85	1181.9	52.618	51.231	1	0	5.9443	9.66	-23.009	-9.4444	-2.0768	-4.6778	25.743	10.952	3.8674	4.9823	2.7332	1.5078	1601.2
10.3	1031	72	NaN	-1.0987	22.481	5.9662	-183.71	14.176	4.178	26.249	-826.64	1092.8	53.747	772.16	1181.9	51.228	49.25	1	0	5.9955	9.7124	-23.009	-9.4442	-2.084	-4.7002	25.67	10.987	3.9114	5.0121	2.6609	1.5426	1601.5
10.31	1032	72	NaN	-1.0869	22.352	5.9628	-183.74	14.257	4.4466	26.384	-826.66	1092.8	54.629	772.65	1182.1	52.729	51.278	1	0	6.0189	9.7364	-23.009	-9.4436	-2.0987	-4.7502	25.547	11.062	3.9202	4.9862	2.5387	1.6185	1602.1
10.32	1033	72	NaN	-1.0697	22.159	5.9306	-183.76	14.4	4.637	26.662	-826.69	1092.8	55.277	773.28	1182.4	52.822	49.796	1	0	6.0429	9.7609	-23.007	-9.4424	-2.0943	-4.787	25.363	11.197	3.9486	4.9739	2.3551	1.7548	1602.7
10.33	1034	72	NaN	-1.0588	21.94	5.8866	-183.78	14.578	4.6015	26.995	-826.72	1092.8	55.244	773.9	1182.5	52.309	49.707	1	0	6.0974	9.8166	-23.005	-9.4397	-2.0699	-4.7901	25.149	11.368	4.0276	5.0265	2.1446	1.9287	1603.4
10.34	1035	72	NaN	-1.0724	21.795	5.8544	-183.78	14.696	4.5465	27.213	-826.74	1092.7	55.129	774.33	1182.6	50.911	49.887	1	0	6.1177	9.8374	-23.002	-9.4371	-2.0713	-4.7828	25.008	11.483	4.0465	5.0545	2.0058	2.0462	1603.8
10.35	1036	72	NaN	-1.1246	21.609	5.9006	-183.74	14.875	4.5006	27.29	-826.75	1092.8	55.054	774.97	1182.8	52.574	52.024	1	0	6.1096	9.829	-23	-9.4346	-2.1176	-4.7366	24.825	11.659	3.9919	5.0924	1.8249	2.2241	1604.5
10.36	1037	72	NaN	-1.1629	21.459	5.9905	-183.71	14.955	4.2513	27.198	-826.8	1092.8	54.412	775.5	1182.8	51.759	50.778	1	0	6.097	9.8162	-22.997	-9.432	-2.1359	-4.683	24.674	11.74	3.9611	5.1332	1.6767	2.3081	1605.1
10.37	1038	72	NaN	-1.1978	21.313	6.0884	-183.69	14.991	4.084	27.101	-826.84	1092.9	54.043	776.11	1182.8	52.663	50.111	1	0	6.0799	9.7987	-22.994	-9.4292	-2.1607	-4.6576	24.526	11.779	3.9192	5.1411	1.5313	2.3496	1605.7
10.38	1039	72	NaN	-1.2314	21.161	6.1582	-183.7	15.027	4.1161	27.125	-826.88	1092.9	54.28	776.79	1182.9	49.735	50.081	1	0	6.0247	9.7423	-22.99	-9.425	-2.2015	-4.6685	24.373	11.815	3.8232	5.0738	1.3834	2.3903	1606.4
10.39	1040	72	NaN	-1.2442	21.05	6.1607	-183.71	15.062	4.1312	27.308	-826.94	1092.9	54.443	777.22	1183	54.273	50.872	1	0	5.9717	9.6881	-22.986	-9.4207	-2.2133	-4.6768	24.264	11.848	3.7584	5.0113	1.278	2.4276	1606.9
10.4	1041	72	NaN	-1.2497	20.943	6.1739	-183.7	15.077	4.1126	27.481	-827.03	1093	54.518	777.67	1183.1	50.477	51.012	1	0	5.9477	9.6635	-22.982	-9.417	-2.2149	-4.6676	24.159	11.862	3.7327	4.9959	1.1766	2.4449	1607.5
10.41	1042	72	NaN	-1.2693	20.805	6.3492	-183.71	15.054	4.0158	27.391	-827.23	1093.1	54.478	778.53	1183.3	58.901	49.87	1	0	5.8889	9.6034	-22.979	-9.4144	-2.2358	-4.6774	24.019	11.84	3.6531	4.926	1.0393	2.4255	1608.5
10.42	1043	72	NaN	-1.2865	20.716	6.5326	-183.72	15.031	3.9459	27.26	-827.42	1093.2	54.485	779.29	1183.4	69.483	51.026	1	0	5.8067	9.5194	-22.978	-9.4127	-2.2572	-4.6878	23.928	11.819	3.5495	4.8316	0.95059	2.4062	1609.5
10.43	1044	72	NaN	-1.3042	20.709	6.6265	-183.71	15.024	3.9469	27.249	-827.53	1093.3	54.593	779.71	1183.5	71.609	52.326	1	0	5.7251	9.436	-22.977	-9.4115	-2.2789	-4.6878	23.92	11.813	3.4462	4.7482	0.94356	2.4013	1610
10.44	1045	72	NaN	-1.3619	20.728	6.6445	-183.71	15.008	3.9548	27.381	-827.57	1093.3	54.667	779.99	1183.6	72.498	50.953	1	0	5.6436	9.3526	-22.975	-9.4104	-2.3343	-4.6821	23.94	11.796	3.3093	4.6705	0.96414	2.3857	1610.3
10.45	1046	72	NaN	-1.2832	20.77	6.7774	-183.72	15.076	3.7816	27.481	-827.8	1093.5	54.371	780.45	1183.8	74.537	51.378	1	0	5.5492	9.2562	-22.975	-9.4096	-2.2411	-4.6753	23.985	11.86	3.3082	4.5808	1.0104	2.4505	1611
10.46	1047	72	NaN	-1.2392	20.852	6.8744	-183.72	15.086	3.6947	27.668	-828.05	1093.5	54.285	781.09	1184.1	74.596	52.644	1	0	5.4526	9.1574	-22.974	-9.4089	-2.1869	-4.663	24.073	11.865	3.2658	4.4944	1.0987	2.4559	1611.9
10.47	1048	72	NaN	-1.2128	20.961	6.9955	-183.69	15.04	3.8103	27.774	-828.34	1093.5	54.707	781.9	1184.3	73.329	50.693	1	0	5.3532	9.0558	-22.974	-9.4087	-2.171	-4.6454	24.187	11.813	3.1822	4.4103	1.2132	2.4048	1613
10.48	1049	72	NaN	-1.1879	21.074	7.1646	-183.64	14.965	4.0863	27.727	-828.66	1093.5	55.525	782.72	1184.5	73.179	52.689	1	0	5.2075	8.9067	-22.973	-9.4078	-2.1762	-4.6243	24.304	11.735	3.0313	4.2824	1.3317	2.327	1614.2
10.49	1050	72	NaN	-1.1615	21.16	7.3408	-183.59	14.918	4.2596	27.6	-828.93	1093.5	56.047	783.21	1184.6	70.211	50.05	1	0	5.0387	8.7342	-22.972	-9.4065	-2.1724	-4.6021	24.392	11.686	2.8663	4.1322	1.4207	2.2793	1615
10.5	1051	72	NaN	-1.1063	21.265	7.5194	-183.52	14.942	4.2007	27.558	-829.13	1093.5	55.835	783.53	1184.7	66.376	50.943	1	0	5.0114	8.7063	-22.972	-9.4071	-2.1108	-4.5268	24.5	11.707	2.9006	4.1795	1.5275	2.2998	1615.5
10.51	1052	72	NaN	-1.0666	21.391	7.6856	-183.44	14.967	4.1565	27.568	-829.29	1093.5	55.665	783.78	1184.7	61.494	49.904	1	0	4.9852	8.6795	-22.972	-9.4072	-2.0646	-4.4362	24.627	11.73	2.9206	4.2433	1.6552	2.3228	1615.9
10.52	1053	72	NaN	-1.0367	21.536	7.9186	-183.32	14.992	4.1276	27.495	-829.51	1093.5	55.526	784.01	1184.8	60.012	51.922	1	0	4.9606	8.6544	-22.972	-9.4066	-2.032	-4.315	24.774	11.754	2.9286	4.3394	1.8023	2.3476	1616.3
10.53	1054	72	NaN	-1.0083	21.678	8.1869	-183.18	15.004	4.1079	27.389	-829.79	1093.5	55.406	784.23	1184.8	59.492	52.37	1	0	4.9454	8.6388	-22.972	-9.4066	-2.0027	-4.1761	24.917	11.765	2.9426	4.4627	1.9457	2.3585	1616.9
10.54	1055	72	NaN	-0.972	21.767	8.3018	-183.09	14.966	4.0924	27.562	-829.92	1093.4	55.331	784.4	1184.8	55.833	48.437	1	0	4.9488	8.6423	-22.973	-9.4078	-1.9575	-4.0725	25.008	11.725	2.9913	4.5698	2.0347	2.3176	1617.1
10.55	1056	72	NaN	-0.92729	21.91	8.4428	-182.92	14.85	3.9734	27.861	-830.11	1093.3	54.981	784.5	1184.8	54.96	50.618	1	0	4.8708	8.5626	-22.973	-9.4079	-1.8896	-3.885	25.15	11.61	2.9813	4.6775	2.1773	2.202	1617.4
10.56	1057	72	NaN	-0.89452	22.019	8.5504	-182.78	14.736	3.8764	28.026	-830.25	1093.3	54.711	784.51	1184.7	58.868	49.262	1	0	4.766	8.4554	-22.973	-9.4076	-1.8413	-3.7282	25.259	11.496	2.9248	4.7272	2.2863	2.0884	1617.6
10.57	1058	72	NaN	-0.83912	22.139	8.6543	-182.62	14.543	3.6876	28.167	-830.33	1093.3	54.206	784.48	1184.6	63.62	49.007	1	0	4.7728	8.4624	-22.973	-9.4075	-1.763	-3.547	25.375	11.307	3.0099	4.9154	2.4025	1.8996	1617.6
10.58	1059	72	NaN	-0.76205	22.28	8.7594	-182.44	14.28	3.4604	28.308	-830.35	1093.3	53.617	784.42	1184.4	58.783	51.281	1	0	4.7724	8.462	-22.972	-9.4069	-1.66	-3.3429	25.51	11.05	3.1124	5.1191	2.5382	1.6435	1617.5
10.59	1060	72	NaN	-0.71056	22.412	8.837	-182.3	14.065	3.4683	28.353	-830.29	1093.3	53.701	784.31	1184.2	62.448	49.954	1	0	4.7622	8.4514	-22.971	-9.4057	-1.61	-3.1945	25.635	10.842	3.1522	5.257	2.664	1.4365	1617.4
10.6	1061	72	NaN	-0.64859	22.552	8.9072	-182.16	13.84	3.4367	28.38	-830.2	1093.4	53.692	784.19	1184.1	70.767	50.734	1	0	4.6387	8.3253	-22.971	-9.4055	-1.5469	-3.0574	25.768	10.624	3.0918	5.2678	2.7972	1.2185	1617.1
10.61	1062	72	NaN	-0.57743	22.688	9.0457	-181.99	13.529	3.3425	28.196	-830.14	1093.5	53.582	783.99	1184	71.734	50.349	1	0	4.4856	8.1687	-22.971	-9.4056	-1.4785	-2.8953	25.896	10.32	3.0071	5.2734	2.9258	0.91461	1616.9
10.62	1063	72	NaN	-0.4773	22.766	9.0963	-181.83	13.104	3.3535	28.282	-830.13	1093.5	53.917	783.7	1183.9	73.527	50.27	1	0	4.4013	8.0826	-22.971	-9.4059	-1.3874	-2.7436	25.972	9.8982	3.014	5.339	3.0005	0.49223	1616.6
10.63	1064	72	NaN	-0.36121	22.778	9.0233	-181.71	12.639	3.4429	28.709	-830.17	1093.4	54.562	783.45	1183.9	74.192	52.571	1	0	4.3327	8.0123	-22.971	-9.4063	-1.2791	-2.6281	25.986	9.4319	3.0536	5.3842	3.0145	0.025601	1616.4
10.64	1065	72	NaN	-0.28052	22.77	8.9342	-181.66	12.329	3.3542	29.068	-830.2	1093.4	54.581	783.48	1183.9	74.54	52.766	1	0	4.2062	7.883	-22.971	-9.4062	-1.1863	-2.5632	25.98	9.1184	3.0199	5.3198	3.0092	-0.28782	1616.4
10.65	1066	72	NaN	-0.22226	22.787	8.9524	-181.58	11.955	3.2842	29.13	-830.18	1093.4	54.776	783.19	1183.9	74.7	52.943	1	0	4.1223	7.7973	-22.971	-9.4063	-1.1329	-2.4904	25.997	8.7453	2.9894	5.3069	3.026	-0.66105	1616.1
10.66	1067	72	NaN	-0.20378	22.805	9.0243	-181.56	11.627	3.052	28.993	-830.15	1093.5	54.412	783.16	1184	72.741	52.818	1	0	4.0848	7.7589	-22.972	-9.4066	-1.1065	-2.4593	26.017	8.4148	2.9783	5.2996	3.0452	-0.99179	1616.1
10.67	1068	72	NaN	-0.19063	22.818	9.0874	-181.56	11.311	2.8706	28.865	-830.13	1093.5	54.167	783.24	1184.1	62.658	51.184	1	0	3.9809	7.6527	-22.972	-9.4066	-1.0891	-2.4603	26.032	8.0977	2.8918	5.1924	3.0603	-1.3089	1616.1
10.68	1069	72	NaN	-0.16218	22.817	9.0968	-181.59	10.959	2.8312	28.892	-830.11	1093.5	54.374	783.31	1184.2	50.089	50.251	1	0	3.8897	7.5594	-22.972	-9.4067	-1.067	-2.4979	26.031	7.7449	2.8227	5.0615	3.0596	-1.6618	1616.2
10.69	1070	72	NaN	-0.11322	22.783	9.027	-181.68	10.503	2.8899	29.145	-830.11	1093.5	54.984	783.37	1184.2	52.998	50.527	1	0	3.8924	7.5622	-22.972	-9.4069	-1.0307	-2.593	25.998	7.2877	2.8617	4.9692	3.0257	-2.1192	1616.2
10.7	1071	72	NaN	-0.069569	22.698	8.9069	-181.75	10.143	2.6629	29.539	-830.18	1093.4	54.746	783.26	1184.3	49.376	50.163	1	0	3.9083	7.5785	-22.972	-9.4069	-0.96462	-2.6473	25.919	6.9217	2.9437	4.9311	2.9475	-2.4853	1616.2
10.71	1072	72	NaN	-0.035612	22.645	8.8519	-181.78	9.8727	2.4769	29.746	-830.21	1093.4	54.467	783.14	1184.4	52.068	49.378	1	0	3.9935	7.6655	-22.971	-9.4058	-0.9135	-2.6619	25.871	6.6468	3.08	5.0037	2.9002	-2.7589	1616.1
10.72	1073	72	NaN	-0.010062	22.623	8.8465	-181.82	9.6147	2.3843	29.805	-830.21	1093.4	54.386	783.08	1184.4	53.75	52.414	1	0	4.0307	7.7036	-22.971	-9.4056	-0.88301	-2.6959	25.851	6.3869	3.1477	5.0077	2.8803	-3.0187	1616
10.73	1074	72	NaN	0.016406	22.632	8.8815	-181.88	9.319	2.3843	29.765	-830.14	1093.5	54.569	783.03	1184.5	52.727	51.239	1	0	4.0238	7.6966	-22.971	-9.4063	-0.8645	-2.7635	25.86	6.0913	3.1593	4.933	2.8882	-3.3151	1615.9
10.74	1075	72	NaN	0.060685	22.674	8.9538	-181.94	8.9623	2.4237	29.682	-829.99	1093.6	54.91	782.87	1184.5	51.237	48.766	1	0	4.0567	7.7302	-22.97	-9.4048	-0.83546	-2.8331	25.899	5.7371	3.2212	4.897	2.9289	-3.6677	1615.6
10.75	1076	72	NaN	0.064987	22.646	8.945	-181.94	8.8638	2.2325	29.716	-830.02	1093.5	54.442	782.81	1184.6	53.062	50.627	1	0	4.1129	7.7877	-22.97	-9.4048	-0.81333	-2.8224	25.876	5.6331	3.2996	4.9653	2.9066	-3.7717	1615.6
10.76	1077	72	NaN	0.10629	22.638	8.9172	-182.01	8.3823	2.2	29.926	-830	1093.5	54.487	782.92	1184.6	50.569	49.445	1	0	4.2222	7.8994	-22.975	-9.4101	-0.76613	-2.8826	25.869	5.151	3.4561	5.0167	2.8937	-4.2591	1615.7
10.77	1078	72	NaN	0.14508	22.642	8.8902	-182.07	7.9531	2.2185	30.132	-829.95	1093.5	54.632	783.01	1184.6	52.455	51.332	1	0	4.3675	8.0479	-22.981	-9.4155	-0.72517	-2.9396	25.873	4.7221	3.6423	5.1083	2.892	-4.6934	1615.7
10.78	1079	72	NaN	0.16612	22.658	8.8917	-182.1	7.703	2.222	30.217	-829.9	1093.6	54.664	783.01	1184.6	50.791	53.23	1	0	4.5344	8.2186	-22.986	-9.421	-0.70224	-2.9677	25.889	4.4724	3.8322	5.251	2.9029	-4.9487	1615.7
10.79	1080	72	NaN	0.17649	22.695	8.955	-182.12	7.4774	2.1839	30.132	-829.85	1093.6	54.556	782.96	1184.6	51.226	50.542	1	0	4.7014	8.3893	-22.992	-9.4265	-0.69112	-2.9857	25.924	4.2482	4.0103	5.4036	2.9323	-5.1783	1615.6
10.8	1081	72	NaN	0.17918	22.749	9.0157	-182.13	7.2625	2.1588	30.05	-829.75	1093.7	54.479	782.91	1184.6	52.941	49.591	1	0	4.8683	8.56	-22.997	-9.432	-0.68865	-3.0012	25.976	4.0355	4.1797	5.5588	2.9787	-5.3965	1615.4
10.81	1082	72	NaN	0.18985	22.804	9.0796	-182.16	7.0059	2.0521	29.989	-829.65	1093.8	54.163	782.8	1184.7	52.125	50.352	1	0	5.0353	8.7307	-23.003	-9.4375	-0.66908	-3.0211	26.03	3.7797	4.3662	5.7096	3.0276	-5.6579	1615.2
10.82	1083	72	NaN	0.2094	22.839	9.0889	-182.19	6.7303	1.9755	30.071	-829.57	1093.8	53.883	782.77	1184.7	49.408	50.892	1	0	5.1476	8.8456	-23.007	-9.4418	-0.6367	-3.0332	26.065	3.5037	4.5109	5.8124	3.0584	-5.9381	1615.1
10.83	1084	72	NaN	0.23539	22.847	9.0451	-182.19	6.4726	1.9676	30.271	-829.54	1093.9	53.743	782.82	1184.8	54.197	52.172	1	0	5.1374	8.8351	-23.009	-9.4435	-0.59861	-3.0288	26.074	3.2456	4.5388	5.8062	3.0653	-6.1979	1615.1
10.84	1085	72	NaN	0.2624	22.834	9.0016	-182.18	6.2818	2.0028	30.436	-829.53	1093.8	53.701	782.89	1184.8	61.658	51.217	1	0	5.1802	8.8789	-23.008	-9.4433	-0.56424	-3.0028	26.061	3.0549	4.616	5.876	3.0529	-6.3884	1615.2
10.85	1086	72	NaN	0.28747	22.799	9.0309	-182.14	6.1452	1.9404	30.389	-829.53	1093.9	53.316	782.75	1184.8	64.795	49.792	1	0	5.2491	8.9493	-23.007	-9.4424	-0.52723	-2.9576	26.025	2.9197	4.7219	5.9917	3.0175	-6.5227	1615
10.86	1087	72	NaN	0.30913	22.767	9.0466	-182.11	6.0654	1.9309	30.37	-829.51	1093.9	53.113	782.65	1184.7	63.123	50.711	1	0	5.331	9.033	-23.006	-9.4411	-0.49907	-2.921	25.991	2.8413	4.8319	6.112	2.9849	-6.5999	1614.9
10.87	1088	72	NaN	0.3241	22.718	9.0607	-182.08	6.0181	1.9523	30.34	-829.52	1093.9	52.994	782.57	1184.7	64.312	49.247	1	0	5.4129	9.1168	-23.005	-9.4399	-0.481	-2.8852	25.941	2.7953	4.9319	6.2315	2.9357	-6.6446	1614.8
10.88	1089	72	NaN	0.33362	22.646	9.0682	-182.04	5.9924	1.9866	30.318	-829.57	1093.9	52.898	782.49	1184.7	67.122	50.068	1	0	5.4336	9.1379	-23.003	-9.4379	-0.46888	-2.8406	25.868	2.7704	4.9647	6.2973	2.865	-6.6675	1614.8
10.89	1090	72	NaN	0.34211	22.554	9.0507	-181.98	5.9868	2.0184	30.373	-829.63	1093.9	52.784	782.39	1184.7	67.414	50.527	1	0	5.459	9.1639	-23.001	-9.436	-0.45438	-2.7752	25.776	2.7646	5.0046	6.3888	2.775	-6.6714	1614.7
10.9	1091	72	NaN	0.33798	22.398	8.9478	-181.87	6.0152	2.0504	30.638	-829.74	1093.9	52.516	782.24	1184.7	67.42	48.056	1	0	5.4932	9.1988	-22.999	-9.4344	-0.43961	-2.6458	25.621	2.7915	5.0536	6.553	2.6218	-6.643	1614.7
10.91	1092	72	NaN	0.33825	22.33	8.8776	-181.82	6.034	2.1087	30.828	-829.77	1093.8	52.513	782.18	1184.7	65.858	50.799	1	0	5.4753	9.1805	-22.997	-9.4324	-0.43248	-2.5867	25.554	2.8099	5.0428	6.5938	2.5563	-6.6225	1614.6
10.92	1093	72	NaN	0.31575	22.244	8.8597	-181.72	6.0778	2.1559	30.816	-829.83	1093.9	52.414	782.1	1184.6	63.27	49.897	1	0	5.447	9.1516	-22.995	-9.4301	-0.4519	-2.4904	25.467	2.8547	4.9951	6.6612	2.4721	-6.5753	1614.6
10.93	1094	72	NaN	0.27546	22.141	8.8681	-181.59	6.1454	2.1927	30.7	-829.91	1093.9	52.217	782.01	1184.6	64.615	48.016	1	0	5.5117	9.2178	-22.993	-9.4276	-0.48931	-2.3592	25.363	2.9235	5.0224	6.8586	2.3701	-6.5041	1614.6
10.94	1095	72	NaN	0.2426	22.09	8.8474	-181.5	6.2152	2.2457	30.721	-829.89	1093.9	52.15	781.97	1184.6	65.438	50.455	1	0	5.5731	9.2806	-22.991	-9.4255	-0.5191	-2.2659	25.313	2.9924	5.054	7.0147	2.3224	-6.4332	1614.6
10.95	1096	72	NaN	0.14522	22.01	8.8776	-181.3	6.4402	2.2888	30.509	-829.9	1093.9	51.838	781.81	1184.6	62.852	52.631	1	0	5.6306	9.3393	-22.989	-9.4237	-0.61299	-2.0533	25.234	3.2162	5.0176	7.2861	2.2448	-6.2076	1614.4
10.96	1097	72	NaN	0.087805	21.94	8.8603	-181.18	6.6375	2.2578	30.482	-829.91	1093.8	51.485	781.67	1184.7	60.535	50.508	1	0	5.6322	9.3409	-22.986	-9.4214	-0.65887	-1.9242	25.167	3.4108	4.9733	7.4167	2.1801	-6.0107	1614.3
10.97	1098	72	NaN	0.047552	21.868	8.8302	-181.09	6.8315	2.2477	30.507	-829.92	1093.8	51.24	781.59	1184.7	58.707	49.751	1	0	5.5537	9.2607	-22.983	-9.4183	-0.68955	-1.8271	25.098	3.6016	4.8641	7.4336	2.1149	-5.8167	1614.2
10.98	1099	72	NaN	0.015391	21.801	8.8133	-181.02	7.0101	2.2756	30.502	-829.94	1093.7	51.134	781.56	1184.7	56.524	51.996	1	0	5.6154	9.3238	-22.981	-9.4156	-0.71814	-1.749	25.034	3.7777	4.8973	7.5748	2.0531	-5.6378	1614.2
10.99	1100	72	NaN	-0.009986	21.749	8.8254	-180.95	7.1658	2.3104	30.425	-829.98	1093.7	51.099	781.49	1184.8	58.953	49.08	1	0	5.6925	9.4026	-22.978	-9.4132	-0.745	-1.6895	24.983	3.9325	4.9475	7.7131	2.0045	-5.4807	1614.2
11	1101	72	NaN	-0.039464	21.538	8.7479	-180.66	7.9452	2.4158	30.506	-830	1093.6	50.635	781.18	1184.9	57.466	49.735	1	0	5.614	9.3224	-22.977	-9.4122	-0.75526	-1.3761	24.78	4.7025	4.8588	7.9463	1.8031	-4.7097	1613.9
11.01	1102	72	NaN	-0.063277	21.424	8.7622	-180.49	8.4636	2.5787	30.378	-829.95	1093.6	50.529	781.14	1185	61.316	49.555	1	0	5.6009	9.309	-22.976	-9.411	-0.77988	-1.2077	24.669	5.2182	4.821	8.1013	1.693	-4.1928	1613.8
11.02	1103	72	NaN	-0.081864	21.345	8.7809	-180.34	8.9454	2.6971	30.259	-829.86	1093.6	50.359	781.1	1185	59.236	50.549	1	0	5.6522	9.3614	-22.975	-9.4095	-0.79671	-1.0523	24.592	5.6977	4.8554	8.3091	1.6178	-3.7118	1613.7
11.03	1104	72	NaN	-0.093796	21.284	8.7874	-180.19	9.4107	2.7692	30.186	-829.78	1093.6	50.124	781.02	1185.1	51.502	51.745	1	0	5.6967	9.4069	-22.974	-9.4088	-0.80297	-0.9019	24.534	6.1605	4.8937	8.505	1.5605	-3.2483	1613.5
11.04	1105	72	NaN	-0.097311	21.251	8.8025	-180.11	9.7695	2.8461	30.098	-829.73	1093.7	50.043	780.94	1185.2	51.57	50.519	1	0	5.7403	9.4515	-22.973	-9.4083	-0.80678	-0.8176	24.502	6.5188	4.9335	8.6339	1.5282	-2.8895	1613.4
11.05	1106	72	NaN	-0.10152	21.238	8.7669	-180.07	10.14	2.81	30.135	-829.64	1093.6	49.628	780.8	1185.2	52.936	50.378	1	0	5.6811	9.391	-22.973	-9.4077	-0.79498	-0.7684	24.492	6.8853	4.8862	8.6226	1.5192	-2.5224	1613.2
11.06	1107	72	NaN	-0.096689	21.251	8.7346	-180.03	10.492	2.7564	30.162	-829.52	1093.6	49.114	780.69	1185.3	48.499	48.911	1	0	5.6173	9.3257	-22.972	-9.4071	-0.77099	-0.70296	24.508	7.2351	4.8463	8.6228	1.5354	-2.1719	1612.9
11.07	1108	72	NaN	-0.11613	21.296	8.7154	-179.99	10.9	2.8395	30.095	-829.36	1093.7	48.929	780.62	1185.3	60.125	48.534	1	0	5.6344	9.3432	-22.971	-9.4063	-0.78636	-0.65816	24.553	7.6429	4.848	8.685	1.5816	-1.7634	1612.7
11.08	1109	72	NaN	-0.14537	21.35	8.7024	-179.96	11.271	2.9837	29.997	-829.21	1093.7	48.963	780.56	1185.3	59.918	50.862	1	0	5.6176	9.3261	-22.97	-9.4049	-0.82041	-0.63333	24.608	8.0137	4.7972	8.6927	1.6382	-1.3912	1612.5
11.09	1110	72	NaN	-0.14549	21.386	8.6784	-179.94	11.451	3.0034	30.003	-829.12	1093.7	48.826	780.47	1185.3	69.052	54.076	1	0	5.573	9.2804	-22.968	-9.4031	-0.81549	-0.60846	24.645	8.1923	4.7575	8.672	1.6769	-1.2107	1612.3
11.1	1111	72	NaN	-0.12808	21.498	8.6157	-179.94	11.877	3.0974	29.995	-828.87	1093.7	48.646	780.25	1185.3	73.109	52.949	1	0	5.5129	9.219	-22.968	-9.4025	-0.79213	-0.60136	24.758	8.617	4.7207	8.6176	1.7902	-0.7855	1611.8
11.11	1112	72	NaN	-0.094131	21.613	8.5227	-179.93	12.249	3.304	30.036	-828.62	1093.6	48.787	780.06	1185.3	73.456	53.249	1	0	5.4643	9.1694	-22.968	-9.4026	-0.76194	-0.60276	24.875	8.986	4.7024	8.5666	1.9075	-0.41663	1611.4
11.12	1113	72	NaN	-0.062687	21.726	8.4122	-179.94	12.591	3.471	30.133	-828.4	1093.5	48.833	779.9	1185.4	74.115	51.386	1	0	5.448	9.1526	-22.969	-9.4039	-0.72884	-0.60182	24.994	9.3229	4.7191	8.5508	2.0255	-0.08096	1611
11.13	1114	72	NaN	-0.033763	21.838	8.3159	-179.93	12.909	3.5948	30.184	-828.2	1093.4	48.784	779.75	1185.4	73.722	52.117	1	0	5.4241	9.1282	-22.97	-9.4049	-0.6965	-0.59737	25.112	9.6349	4.7276	8.5308	2.1424	0.22999	1610.7
11.14	1115	72	NaN	0.00076911	21.947	8.2709	-179.93	13.192	3.7375	30.052	-828.05	1093.4	48.833	779.57	1185.4	74.899	53.111	1	0	5.3764	9.0795	-22.97	-9.405	-0.66854	-0.59558	25.224	9.916	4.7079	8.4839	2.2535	0.51101	1610.4
11.15	1116	72	NaN	0.026643	22.019	8.2435	-179.96	13.354	3.7973	29.96	-827.94	1093.4	48.872	779.44	1185.5	75.555	54.029	1	0	5.3553	9.0579	-22.97	-9.4048	-0.64746	-0.63575	25.297	10.076	4.7078	8.4221	2.327	0.67144	1610.1
11.16	1117	72	NaN	0.061892	22.083	8.2375	-180	13.535	3.7592	29.739	-827.87	1093.4	48.635	779.3	1185.4	75.36	52.785	1	0	5.3519	9.0544	-22.969	-9.4044	-0.61172	-0.67251	25.36	10.258	4.7402	8.3819	2.3908	0.85354	1609.9
11.17	1118	72	NaN	0.097504	22.123	8.2188	-180.03	13.691	3.772	29.598	-827.81	1093.4	48.629	779.15	1185.4	74.976	51.987	1	0	5.3185	9.0203	-22.97	-9.4046	-0.581	-0.70597	25.4	10.415	4.7375	8.3143	2.4299	1.0102	1609.7
11.18	1119	72	NaN	0.14511	22.115	8.197	-180.06	13.863	3.8052	29.487	-827.82	1093.4	48.786	778.91	1185.4	74.802	53.276	1	0	5.2786	8.9794	-22.97	-9.4051	-0.54305	-0.74411	25.392	10.586	4.7355	8.2353	2.422	1.1814	1609.5
11.19	1120	72	NaN	0.21961	22.042	8.1969	-180.1	14.112	3.7584	29.266	-827.98	1093.4	48.8	778.51	1185.4	74.39	55.97	1	0	5.2274	8.9271	-22.971	-9.4058	-0.47706	-0.79749	25.321	10.834	4.7504	8.1297	2.3497	1.428	1609.2
11.2	1121	72	NaN	0.25925	21.987	8.1762	-180.16	14.253	3.7325	29.228	-828.04	1093.3	48.907	778.26	1185.4	73.765	54.82	1	0	5.2065	8.9057	-22.971	-9.4062	-0.44264	-0.86184	25.265	10.975	4.7638	8.0439	2.2934	1.5691	1609.1
11.21	1122	72	NaN	0.33118	21.912	8.115	-180.26	14.462	3.8613	29.33	-828.05	1093.4	49.582	777.88	1185.4	73.132	52.505	1	0	5.1983	8.8974	-22.972	-9.4065	-0.39132	-0.98214	25.192	11.182	4.807	7.9152	2.22	1.7758	1608.7
11.22	1123	72	NaN	0.38289	21.831	8.1332	-180.33	14.675	3.9431	29.204	-828.09	1093.5	50.11	777.4	1185.4	73.079	52.194	1	0	5.1688	8.8672	-22.972	-9.4066	-0.36315	-1.0777	25.109	11.398	4.8056	7.7895	2.1371	1.991	1608.3
11.23	1124	72	NaN	0.41475	21.727	8.1821	-180.38	14.887	3.975	29.002	-828.18	1093.5	50.514	776.85	1185.3	72.947	53.362	1	0	5.1277	8.8252	-22.972	-9.4067	-0.35312	-1.144	25.001	11.612	4.7746	7.6812	2.0294	2.2056	1607.8
11.24	1125	72	NaN	0.44844	21.578	8.1575	-180.42	15.107	4.0126	29.046	-828.33	1093.5	51.035	776.24	1185.3	72.715	52.754	1	0	5.0867	8.7832	-22.972	-9.4073	-0.33668	-1.2046	24.851	11.833	4.75	7.5786	1.8789	2.4261	1607.3
11.25	1126	72	NaN	0.47962	21.453	8.1794	-180.44	15.287	3.8005	29.007	-828.41	1093.6	50.831	775.61	1185.2	72.342	50.101	1	0	5.0404	8.7359	-22.973	-9.4084	-0.29989	-1.218	24.72	12.02	4.7405	7.5179	1.7461	2.6117	1606.8
11.26	1127	72	NaN	0.50133	21.348	8.2043	-180.43	15.388	3.8983	28.967	-828.48	1093.7	51.416	775.18	1185.1	70.727	50.013	1	0	4.9858	8.6801	-22.975	-9.4103	-0.30067	-1.2332	24.609	12.127	4.6852	7.4469	1.6337	2.7169	1606.4
11.27	1128	72	NaN	0.51434	21.244	8.1952	-180.41	15.471	3.9791	29.003	-828.55	1093.8	51.952	774.77	1185	69.695	50.657	1	0	4.9262	8.6191	-22.978	-9.413	-0.30569	-1.2337	24.501	12.215	4.6205	7.3854	1.5224	2.8021	1606.1
11.28	1129	72	NaN	0.52595	21.104	8.1578	-180.39	15.552	3.9876	29.094	-828.67	1093.9	52.441	774.22	1184.9	69.683	50.831	1	0	4.8738	8.5656	-22.981	-9.4161	-0.30853	-1.2234	24.355	12.301	4.5653	7.3423	1.3735	2.8848	1605.6
11.29	1130	72	NaN	0.54368	20.907	8.1158	-180.36	15.623	3.9737	29.177	-828.87	1094	53.117	773.49	1184.8	69.344	50.182	1	0	4.893	8.5852	-22.984	-9.4188	-0.31229	-1.2136	24.149	12.38	4.5807	7.3716	1.1651	2.9617	1605.1
11.3	1131	72	NaN	0.5479	20.856	8.0869	-180.34	15.65	3.9562	29.235	-828.93	1094.1	53.288	773.25	1184.8	68.662	50.569	1	0	4.9181	8.6109	-22.987	-9.4217	-0.31219	-1.2012	24.097	12.408	4.6059	7.4097	1.1101	2.9868	1604.9
11.31	1132	72	NaN	0.54809	20.734	8.0496	-180.34	15.664	3.8951	29.157	-829.09	1094.2	53.886	772.6	1184.7	67.584	53.421	1	0	5.0189	8.714	-22.992	-9.4271	-0.33647	-1.2212	23.968	12.43	4.6825	7.4927	0.97614	3.0025	1604.4
11.32	1133	72	NaN	0.55203	20.654	7.993	-180.39	15.712	3.6016	29.085	-829.2	1094.4	53.885	771.87	1184.8	65.984	50.109	1	0	5.1197	8.817	-22.997	-9.4324	-0.33538	-1.2777	23.885	12.481	4.7843	7.5394	0.8878	3.0485	1603.8
11.33	1134	72	NaN	0.55929	20.622	7.9219	-180.44	15.741	3.329	29.068	-829.26	1094.5	53.769	771.32	1184.8	65.029	51.003	1	0	5.2205	8.9201	-23.003	-9.4378	-0.32484	-1.327	23.852	12.511	4.8957	7.5931	0.84947	3.0727	1603.3
11.34	1135	72	NaN	0.56684	20.607	7.8487	-180.42	15.684	3.4195	29.099	-829.31	1094.5	54.435	771.14	1184.7	62.164	49.827	1	0	5.3213	9.0231	-23.008	-9.4432	-0.34009	-1.3265	23.833	12.458	4.9812	7.6967	0.82517	3.0149	1603.2
11.35	1136	72	NaN	0.57652	20.605	7.7941	-180.45	15.702	3.5338	28.959	-829.41	1094.6	55.381	770.66	1184.8	56.163	50.283	0	0	5.4221	9.1262	-23.014	-9.4486	-0.36949	-1.3989	23.833	12.474	5.0526	7.7273	0.81965	3.0255	1602.8
11.36	1137	72	NaN	0.58108	20.603	7.7619	-180.47	15.715	3.5311	28.925	-829.46	1094.6	55.596	770.45	1184.8	52.578	51.092	0	0	5.5229	9.2293	-23.019	-9.4539	-0.37396	-1.423	23.833	12.486	5.149	7.8062	0.81415	3.0317	1602.7
11.37	1138	72	NaN	0.58848	20.616	7.7262	-180.53	15.75	3.2901	28.823	-829.54	1094.5	55.232	770.11	1184.9	51.619	48.316	0	0	5.6237	9.3323	-23.024	-9.4593	-0.35737	-1.4805	23.849	12.517	5.2664	7.8518	0.82444	3.0578	1602.4
11.38	1139	72	NaN	0.59529	20.655	7.6933	-180.62	15.773	3.0932	28.648	-829.64	1094.5	55.083	769.71	1184.9	52.276	50.548	0	0	5.7245	9.4354	-23.03	-9.4647	-0.35166	-1.567	23.891	12.536	5.3729	7.8684	0.86172	3.0713	1602.1
11.39	1140	72	NaN	0.59386	20.732	7.6722	-180.67	15.738	3.2571	28.462	-829.71	1094.5	55.887	769.47	1184.9	52.822	48.906	0	0	5.7382	9.4494	-23.034	-9.4687	-0.38863	-1.6498	23.969	12.501	5.3496	7.7996	0.93554	3.0322	1602
11.4	1141	72	NaN	0.57319	20.846	7.6169	-180.71	15.691	3.2759	28.374	-829.78	1094.4	56.191	769.34	1185	53.716	50.902	0	0	5.6609	9.3703	-23.036	-9.4714	-0.4234	-1.7108	24.089	12.448	5.2375	7.6595	1.0528	2.9768	1601.9
11.41	1142	72	NaN	0.54909	20.956	7.543	-180.75	15.649	3.2645	28.417	-829.79	1094.4	56.302	769.28	1185.1	52.407	52.886	0	0	5.5835	9.2912	-23.039	-9.4741	-0.44996	-1.7463	24.203	12.403	5.1335	7.5448	1.164	2.9285	1601.9
11.42	1143	72	NaN	0.51174	21.105	7.4779	-180.79	15.609	3.2084	28.4	-829.8	1094.3	56.291	769.25	1185.2	55.421	51.439	0	0	5.5061	9.212	-23.042	-9.4767	-0.48754	-1.7918	24.356	12.358	5.0185	7.4203	1.3146	2.8814	1601.9
11.43	1144	72	NaN	0.46969	21.259	7.4375	-180.84	15.582	3.092	28.299	-829.84	1094.3	56.109	769.24	1185.3	53.862	49.977	0	0	5.4287	9.1329	-23.044	-9.4794	-0.52664	-1.837	24.515	12.326	4.9021	7.2959	1.4707	2.8467	1601.9
11.44	1145	72	NaN	0.43229	21.378	7.4265	-180.88	15.577	2.9297	28.146	-829.91	1094.4	55.772	769.23	1185.5	52.133	48.989	0	0	5.317	9.0187	-23.048	-9.483	-0.55743	-1.8679	24.638	12.317	4.7595	7.1508	1.5898	2.8339	1602
11.45	1146	72	NaN	0.37145	21.548	7.4044	-180.94	15.564	2.9248	27.955	-830	1094.4	55.95	769.32	1185.5	53.444	51.462	0	0	5.1807	8.8794	-23.052	-9.4872	-0.63138	-1.9393	24.807	12.305	4.5493	6.9401	1.7549	2.8176	1602.2
11.46	1147	72	NaN	0.31606	21.667	7.3749	-180.97	15.571	2.8621	27.824	-830.15	1094.4	55.967	769.44	1185.5	53.225	50.657	0	0	5.1551	8.8532	-23.054	-9.4893	-0.6919	-1.9797	24.926	12.312	4.4632	6.8735	1.8719	2.8232	1602.4
11.47	1148	72	NaN	0.27923	21.741	7.3461	-180.99	15.602	2.8003	27.766	-830.26	1094.4	55.981	769.54	1185.5	54.076	53.251	0	0	5.1361	8.8337	-23.056	-9.4912	-0.73118	-2.0029	24.999	12.344	4.4049	6.8308	1.9428	2.8524	1602.6
11.48	1149	72	NaN	0.24041	21.78	7.3576	-181.01	15.641	2.7631	27.622	-830.36	1094.4	56.066	769.63	1185.5	52.768	49.75	0	0	5.0943	8.7911	-23.06	-9.4953	-0.77806	-2.0247	25.037	12.384	4.3163	6.7663	1.9768	2.8885	1602.8
11.49	1150	72	NaN	0.17893	21.802	7.4292	-181.02	15.674	2.7463	27.283	-830.5	1094.5	56.227	769.75	1185.5	53.149	52.054	0	0	5.0374	8.7329	-23.064	-9.4991	-0.85729	-2.0542	25.055	12.421	4.1801	6.6786	1.9905	2.9222	1603.1
11.5	1151	72	NaN	0.13477	21.8	7.4109	-181.01	15.751	2.6379	27.272	-830.63	1094.5	56.236	769.93	1185.5	51.029	49.464	0	0	4.9449	8.6383	-23.066	-9.5014	-0.90195	-2.0503	25.052	12.499	4.0429	6.588	1.9856	2.9973	1603.4
11.51	1152	72	NaN	0.10381	21.769	7.4106	-181	15.793	2.6192	27.242	-830.72	1094.5	56.39	770.03	1185.4	51.767	49.715	0	0	4.8763	8.5682	-23.069	-9.5044	-0.93937	-2.0385	25.018	12.544	3.9369	6.5296	1.9488	3.0394	1603.6
11.52	1153	72	NaN	0.070073	21.7	7.4287	-180.98	15.82	2.6099	27.172	-830.84	1094.5	56.626	770.2	1185.3	51.275	50.32	0	0	4.8217	8.5124	-23.073	-9.5077	-0.98387	-2.0333	24.946	12.574	3.8379	6.479	1.8728	3.0664	1603.9
11.53	1154	72	NaN	0.044954	21.613	7.4408	-180.96	15.841	2.591	27.139	-830.94	1094.5	56.844	770.36	1185.3	52.325	49.827	0	0	4.716	8.4042	-23.077	-9.5119	-1.0178	-2.0251	24.855	12.599	3.6982	6.3791	1.7781	3.0872	1604.1
11.54	1155	72	NaN	0.042026	21.524	7.4288	-180.94	15.864	2.5537	27.208	-831	1094.5	56.968	770.44	1185.2	51.205	49.054	0	0	4.6128	8.2987	-23.08	-9.5145	-1.0226	-2.0021	24.764	12.625	3.5902	6.2966	1.6842	3.1102	1604.3
11.55	1156	72	NaN	0.04991	21.381	7.4468	-180.91	15.883	2.4594	27.238	-831.05	1094.5	57.091	770.52	1185.1	50.87	50.068	0	0	4.5145	8.1982	-23.08	-9.5145	-1.0179	-1.9736	24.616	12.648	3.4965	6.2246	1.5366	3.1333	1604.4
11.56	1157	72	NaN	0.065656	21.23	7.4963	-180.87	15.904	2.3458	27.209	-831.06	1094.6	57.245	770.52	1185	52.232	50.08	0	0	4.4031	8.0844	-23.08	-9.5153	-1.0088	-1.9458	24.462	12.672	3.3944	6.1386	1.3815	3.1569	1604.4
11.57	1158	72	NaN	0.089835	21.111	7.548	-180.84	15.912	2.359	27.146	-831.06	1094.6	57.687	770.48	1184.9	50.655	48.603	0	0	4.2637	7.9418	-23.083	-9.5178	-1.0027	-1.9375	24.337	12.686	3.261	6.0043	1.254	3.168	1604.4
11.58	1159	72	NaN	0.12743	20.994	7.5914	-180.81	15.915	2.3822	27.109	-831.05	1094.7	58.207	770.4	1184.8	51.266	51.143	0	0	4.1793	7.8556	-23.085	-9.5195	-0.98504	-1.9242	24.216	12.693	3.1943	5.9314	1.1313	3.1731	1604.3
11.59	1160	72	NaN	0.17938	20.855	7.6147	-180.76	15.92	2.2816	27.164	-831.01	1094.7	58.535	770.31	1184.8	52.241	50.894	0	0	4.1172	7.792	-23.086	-9.5209	-0.94291	-1.885	24.077	12.699	3.1743	5.907	0.99102	3.1777	1604.2
11.6	1161	72	NaN	0.22434	20.769	7.5737	-180.75	15.919	2.1642	27.389	-830.99	1094.7	58.69	770.27	1184.8	51.445	49.037	0	0	3.9453	7.6163	-23.088	-9.5226	-0.89555	-1.8677	23.992	12.696	3.0498	5.7487	0.90432	3.1735	1604.1
11.61	1162	72	NaN	0.26509	20.727	7.5678	-180.72	15.931	1.9333	27.464	-830.91	1094.7	58.772	770.14	1184.9	51.45	49.916	0	0	3.8219	7.4901	-23.089	-9.5242	-0.85516	-1.8408	23.953	12.705	2.9667	5.6493	0.86353	3.1808	1603.9
11.62	1163	72	NaN	0.30111	20.781	7.5753	-180.68	15.934	1.7662	27.445	-830.78	1094.7	59.07	770.01	1184.9	53.466	52.465	0	0	3.7672	7.4343	-23.091	-9.5257	-0.8307	-1.813	24.007	12.708	2.9365	5.6213	0.91654	3.1826	1603.6
11.63	1164	72	NaN	0.32951	20.902	7.5679	-180.64	15.935	1.7045	27.438	-830.61	1094.7	59.585	769.88	1184.9	53.47	51.727	0	0	3.6558	7.3203	-23.088	-9.5231	-0.82114	-1.7877	24.127	12.71	2.8347	5.5326	1.0388	3.1872	1603.4
11.64	1165	72	NaN	0.34768	21.038	7.5253	-180.6	15.938	1.7382	27.53	-830.45	1094.7	60.202	769.78	1184.8	52.51	49.8	0	0	3.5282	7.1898	-23.084	-9.5194	-0.82197	-1.7704	24.261	12.715	2.7062	5.4194	1.1768	3.1953	1603.1
11.65	1166	72	NaN	0.35396	21.127	7.47	-180.6	15.92	1.7775	27.655	-830.37	1094.6	60.634	769.79	1184.7	53.227	50.456	0	0	3.4005	7.0593	-23.081	-9.5156	-0.82674	-1.7816	24.35	12.697	2.5738	5.2777	1.2692	3.181	1603
11.66	1167	72	NaN	0.40781	21.585	7.3617	-180.5	15.956	1.5191	27.842	-830.1	1094.6	60.91	769.5	1184.8	51.488	50.198	0	0	3.2729	6.9288	-23.077	-9.5119	-0.7765	-1.6861	24.811	12.73	2.4964	5.2427	1.7341	3.2177	1602.5
11.67	1168	72	NaN	0.43092	21.965	7.3015	-180.43	15.974	1.2539	27.896	-829.92	1094.6	60.927	769.29	1184.9	52.489	48.325	0	0	3.1452	6.7983	-23.073	-9.5081	-0.75233	-1.614	25.195	12.744	2.3929	5.1843	2.1221	3.2355	1602.1
11.68	1169	72	NaN	0.41744	22.347	7.3081	-180.36	15.977	1.1143	27.771	-829.73	1094.6	61.203	769.11	1184.9	51.551	49.674	0	0	3.0176	6.6678	-23.069	-9.5044	-0.78043	-1.5597	25.578	12.746	2.2372	5.1081	2.5081	3.2411	1601.7
11.69	1170	72	NaN	0.38654	22.841	7.3793	-180.26	15.982	1.1161	27.463	-829.5	1094.7	62.037	768.86	1184.8	52.164	50.244	0	0	2.89	6.5373	-23.066	-9.5007	-0.85261	-1.4986	26.067	12.755	2.0374	5.0387	3.0017	3.2544	1601.3
11.7	1171	72	NaN	0.39686	23.264	7.508	-180.18	16.005	0.92734	26.995	-829.49	1094.8	62.315	768.51	1184.9	51.332	49.291	0	0	2.8449	6.4913	-23.06	-9.4948	-0.86931	-1.4427	26.487	12.781	1.9756	5.0486	3.4276	3.2867	1600.9
11.71	1172	72	NaN	0.4126	23.419	7.5268	-180.14	16.026	0.83433	26.927	-829.5	1094.9	62.36	768.33	1184.9	51.923	49.996	0	0	2.797	6.4423	-23.055	-9.4895	-0.85777	-1.4094	26.643	12.803	1.9392	5.0329	3.5881	3.313	1600.8
11.72	1173	72	NaN	0.45879	23.636	7.4447	-180.07	16.044	0.67073	27.178	-829.61	1094.9	62.46	767.96	1184.9	50.83	47.732	0	0	2.6634	6.3057	-23.054	-9.4888	-0.80634	-1.3343	26.86	12.82	1.8571	4.9714	3.8057	3.3317	1600.5
11.73	1174	72	NaN	0.52947	23.878	7.341	-179.98	16.077	0.5001	27.486	-829.79	1094.9	62.713	767.4	1184.9	50.324	49.851	0	0	2.5498	6.1895	-23.053	-9.4881	-0.73404	-1.2437	27.1	12.855	1.8157	4.9458	4.0471	3.3665	1600.1
11.74	1175	72	NaN	0.61183	24.058	7.2929	-179.9	16.137	0.38641	27.611	-829.98	1095	63.113	766.7	1184.9	53.011	51.5	0	0	2.5532	6.193	-23.052	-9.4872	-0.66192	-1.1693	27.28	12.915	1.8912	5.0237	4.2276	3.4281	1599.6
11.75	1176	72	NaN	0.69327	24.165	7.3193	-179.81	16.189	0.23419	27.541	-830.21	1095.1	63.379	765.91	1184.9	52.82	49.786	0	0	2.64	6.2817	-23.051	-9.4863	-0.59299	-1.0993	27.385	12.969	2.047	5.1824	4.3334	3.4828	1599.1
11.76	1177	72	NaN	0.73876	24.183	7.3742	-179.77	16.195	0.19584	27.389	-830.43	1095.1	63.732	765.35	1184.9	53.253	50.106	0	0	2.8082	6.4537	-23.051	-9.4856	-0.5659	-1.0757	27.401	12.976	2.2423	5.378	4.3508	3.4908	1598.7
11.77	1178	72	NaN	0.76854	24.177	7.4229	-179.74	16.208	0.15209	27.257	-830.57	1095.2	63.888	764.95	1184.9	51.882	49.727	0	0	2.9093	6.5571	-23.048	-9.4827	-0.54664	-1.0559	27.396	12.989	2.3627	5.5012	4.3481	3.5066	1598.5
11.78	1179	72	NaN	0.81189	24.09	7.5156	-179.69	16.191	0.053067	26.979	-830.83	1095.3	64.016	764.32	1185	52.59	49.546	0	0	2.9874	6.6369	-23.045	-9.48	-0.51821	-1.0238	27.308	12.973	2.4692	5.6131	4.2628	3.4935	1598.1
11.79	1180	72	NaN	0.88497	23.89	7.645	-179.62	16.124	-0.10988	26.574	-831.29	1095.5	64.224	763.32	1185.1	51.273	47.336	0	0	3.0215	6.6718	-23.044	-9.4785	-0.46759	-0.97567	27.105	12.908	2.5539	5.6962	4.0619	3.4298	1597.6
11.8	1181	72	NaN	0.95446	23.696	7.552	-179.6	16.088	-0.24776	26.89	-831.52	1095.5	64.119	762.76	1185.2	52.198	49.411	0	0	2.9603	6.6092	-23.036	-9.471	-0.38324	-0.93501	26.915	12.869	2.577	5.6742	3.879	3.3982	1597.2
11.81	1182	72	NaN	1.0313	23.321	7.4525	-179.58	16.013	-0.33879	27.206	-831.93	1095.5	64.229	761.97	1185.2	52.028	52.322	0	0	2.8372	6.4834	-23.025	-9.4595	-0.29929	-0.90781	26.544	12.79	2.5379	5.5756	3.5191	3.3305	1596.9
11.82	1183	72	NaN	1.0684	22.984	7.4228	-179.58	15.94	-0.38605	27.33	-832.29	1095.5	64.375	761.33	1185.3	51.744	50.771	0	0	2.8783	6.5254	-23.018	-9.4527	-0.26324	-0.91261	26.209	12.715	2.6151	5.6128	3.1916	3.2618	1596.6
11.83	1184	72	NaN	1.0719	22.615	7.4757	-179.61	15.856	-0.44095	27.185	-832.66	1095.5	64.473	760.64	1185.3	52.158	49.998	0	0	3.0455	6.6963	-23.015	-9.4495	-0.26878	-0.9508	25.841	12.63	2.7767	5.7455	2.8262	3.1807	1596.3
11.84	1185	72	NaN	1.0613	22.174	7.5924	-179.65	15.765	-0.53459	26.805	-833.05	1095.6	64.478	759.79	1185.3	50.713	48.676	0	0	3.0161	6.6662	-23.011	-9.4458	-0.29359	-1.008	25.398	12.541	2.7225	5.6583	2.3869	3.0951	1595.8
11.85	1186	72	NaN	1.07	21.853	7.6944	-179.67	15.757	-0.61009	26.5	-833.3	1095.6	64.423	759.05	1185.4	52.951	50.73	0	0	3.0147	6.6648	-23.007	-9.4421	-0.2943	-1.0307	25.078	12.532	2.7204	5.6342	2.0706	3.09	1595.3
11.86	1187	72	NaN	1.0529	21.449	7.5499	-179.7	15.663	-0.59559	26.924	-833.45	1095.5	64.753	758.19	1185.3	52.359	51.431	0	0	3.1169	6.7693	-23.003	-9.4383	-0.3086	-1.0646	24.678	12.433	2.8083	5.7047	1.6748	2.9948	1594.6
11.87	1188	72	NaN	1.0373	21.229	7.452	-179.73	15.609	-0.59842	27.208	-833.53	1095.4	64.905	757.7	1185.3	51.182	49.163	0	0	3.11	6.7623	-23	-9.4351	-0.31981	-1.0874	24.461	12.377	2.7902	5.6749	1.461	2.9417	1594.2
11.88	1189	72	NaN	0.99479	21.038	7.3273	-179.75	15.561	-0.65224	27.526	-833.57	1095.3	64.93	756.97	1185.3	49.999	51.327	0	0	3.0463	6.6972	-22.997	-9.4323	-0.35234	-1.1	24.273	12.325	2.694	5.5971	1.2761	2.8932	1593.5
11.89	1190	72	NaN	0.90888	20.785	7.1467	-179.77	15.496	-0.74635	27.945	-833.6	1095.2	64.943	755.71	1185.2	53.511	51.408	0	0	3.0656	6.7169	-22.994	-9.4291	-0.42468	-1.1044	24.026	12.254	2.6409	5.6124	1.0319	2.8253	1592.3
11.9	1191	72	NaN	0.81518	20.754	7.1597	-179.75	15.493	-0.77137	27.789	-833.51	1095.2	65.001	754.96	1185.2	52.968	49.827	0	0	3.0848	6.7366	-22.991	-9.426	-0.5268	-1.0939	23.997	12.25	2.558	5.6427	1.0062	2.8239	1591.5
11.91	1192	72	NaN	0.70994	20.791	7.199	-179.74	15.454	-0.89779	27.571	-833.36	1095.2	64.8	754.34	1185.3	50.578	48.938	0	0	2.9716	6.6208	-22.975	-9.4104	-0.63329	-1.0873	24.037	12.208	2.3383	5.5335	1.0613	2.7976	1590.7
11.92	1193	72	NaN	0.60553	20.857	7.2384	-179.72	15.409	-0.93286	27.357	-833.21	1095.2	64.815	753.66	1185.2	51.841	53.538	0	0	2.7528	6.3971	-22.958	-9.3934	-0.7467	-1.0734	24.102	12.164	2.0061	5.3237	1.1437	2.7705	1589.9
11.93	1194	72	NaN	0.50558	20.947	7.2622	-179.68	15.38	-0.95051	27.191	-833.07	1095.2	64.863	752.9	1185.1	51.55	48.884	0	0	2.3358	5.9708	-22.939	-9.374	-0.85515	-1.0429	24.192	12.135	1.4807	4.9278	1.253	2.7607	1589
11.94	1195	72	NaN	0.40549	21.059	7.2578	-179.64	15.356	-0.9931	27.104	-832.96	1095.2	64.869	752.02	1185.1	51.13	51.676	0	0	2.2625	5.8958	-22.932	-9.3671	-0.95945	-1.0006	24.307	12.109	1.3031	4.8953	1.3749	2.7414	1588
11.95	1196	72	NaN	0.28039	21.194	7.2132	-179.61	15.245	-0.92527	27.113	-832.92	1095.1	65.29	750.89	1185	51.044	49.24	0	0	2.3243	5.959	-22.93	-9.3654	-1.1004	-0.98682	24.443	11.996	1.2239	4.9722	1.5124	2.6308	1586.8
11.96	1197	72	NaN	0.19669	21.392	7.1716	-179.54	15.116	-1.2342	27.146	-832.8	1095	64.787	749.86	1185.1	52.464	57.828	0	0	2.3004	5.9345	-22.93	-9.3653	-1.1657	-0.90548	24.647	11.861	1.1346	5.0291	1.7167	2.4958	1585.7
11.97	1198	72	NaN	0.13282	21.64	7.1258	-179.55	14.982	-1.3948	27.244	-832.6	1095	64.775	748.73	1185	52.722	61.598	0	0	2.3166	5.9512	-22.929	-9.3644	-1.2267	-0.90987	24.897	11.725	1.0899	5.0413	1.9672	2.3607	1584.3
11.98	1199	72	NaN	0.083421	21.877	7.109	-179.59	14.861	-1.4309	27.304	-832.43	1094.9	65.064	747.72	1184.8	52.785	67.639	0	1	2.385	6.0211	-22.927	-9.3622	-1.2855	-0.95581	25.131	11.607	1.0996	5.0653	2.2034	2.2449	1583.2
11.99	1200	72	NaN	0.044509	22.067	7.1404	-179.61	14.77	-1.467	27.25	-832.32	1094.9	65.263	746.98	1184.6	53.797	70.248	0	1	2.4372	6.0744	-22.924	-9.3593	-1.3343	-0.99357	25.316	11.522	1.1029	5.0809	2.3914	2.1623	1582.3
12	1201	72	NaN	0.012994	22.243	7.1984	-179.64	14.726	-1.7346	27.108	-832.26	1094.9	64.896	746.22	1184.5	55.53	68.344	0	1	2.4645	6.1024	-22.92	-9.3554	-1.3584	-1.0142	25.492	11.477	1.1062	5.0881	2.5719	2.1214	1581.5
12.01	1202	72	NaN	0.010129	22.41	7.2178	-179.68	14.701	-1.6804	27.065	-832.18	1094.9	65.37	745.34	1184.2	53.998	68.511	0	1	2.4943	6.1328	-22.916	-9.3514	-1.3809	-1.0678	25.651	11.46	1.1135	5.065	2.7349	2.1082	1580.5
12.02	1203	72	NaN	0.015558	22.563	7.2085	-179.73	14.693	-1.697	27.12	-832.1	1094.8	65.67	744.35	1184	54.371	68.674	0	1	2.5162	6.1552	-22.912	-9.347	-1.3853	-1.1347	25.8	11.456	1.1309	5.0205	2.8878	2.109	1579.4
12.03	1204	72	NaN	0.038157	22.741	7.1831	-179.81	14.65	-1.8377	27.262	-831.99	1094.8	65.733	743.16	1183.8	53.817	69.079	0	1	2.4718	6.1098	-22.904	-9.3394	-1.3609	-1.2126	25.974	11.418	1.1109	4.8972	3.0697	2.0782	1578.1
12.04	1205	72	NaN	0.071069	22.948	7.1697	-179.92	14.544	-2.0447	27.395	-831.88	1094.8	65.744	741.74	1183.6	54.527	69.022	0	1	2.4059	6.0425	-22.899	-9.3338	-1.3249	-1.3136	26.177	11.315	1.081	4.7289	3.2779	1.9817	1576.6
12.05	1206	72	NaN	0.064822	23.099	7.2338	-180.06	14.393	-2.0826	27.219	-831.88	1094.7	66.251	740.21	1183.3	54.552	68.245	0	1	2.3168	5.9514	-22.895	-9.3303	-1.3574	-1.4832	26.325	11.166	0.95942	4.4682	3.4299	1.8361	1575.1
12.06	1207	72	NaN	0.089233	23.275	7.277	-180.19	14.191	-2.1405	27.126	-831.77	1094.6	66.702	738.72	1183.1	54.157	69.003	0	1	2.2803	5.914	-22.893	-9.3276	-1.3543	-1.6323	26.497	10.969	0.92603	4.2818	3.6045	1.6412	1573.5
12.07	1208	72	NaN	0.10598	23.394	7.2927	-180.28	14.075	-2.2075	27.093	-831.72	1094.6	67.012	737.38	1182.9	55.849	69.877	0	1	2.253	5.8861	-22.89	-9.325	-1.3513	-1.7365	26.616	10.853	0.90167	4.1496	3.7259	1.5279	1572.1
12.08	1209	72	NaN	0.12067	23.481	7.2989	-180.36	13.98	-2.2792	27.085	-831.68	1094.5	67.239	736.13	1182.9	54.565	70.499	0	1	2.2093	5.8414	-22.89	-9.3245	-1.3464	-1.8245	26.704	10.757	0.86282	4.0168	3.8148	1.4326	1570.8
12.09	1210	72	NaN	0.14498	23.559	7.2738	-180.44	13.87	-2.3546	27.192	-831.65	1094.5	67.44	734.91	1182.8	55.32	66.068	0	1	2.1588	5.7897	-22.89	-9.325	-1.3267	-1.9086	26.784	10.644	0.83203	3.8811	3.8941	1.3195	1569.6
12.1	1211	72	NaN	0.19704	23.627	7.1007	-180.5	13.796	-2.4401	27.804	-831.6	1094.3	67.634	733.61	1182.7	52.809	67.184	0	1	2.0939	5.7234	-22.893	-9.3277	-1.2607	-1.9538	26.857	10.566	0.83325	3.7696	3.9645	1.2379	1568.2
12.11	1212	72	NaN	0.27024	23.742	7.2304	-180.57	13.707	-2.5332	27.493	-831.57	1094.3	68.27	730.93	1182.5	53.781	68.015	0	1	2.0818	5.7111	-22.894	-9.3294	-1.2247	-2.0631	26.973	10.475	0.8571	3.6479	4.0789	1.1459	1565.5
12.12	1213	72	NaN	0.33537	23.813	7.203	-180.64	13.667	-2.6242	27.69	-831.52	1094.2	68.631	729.05	1182.5	53.42	66.321	0	1	2.1161	5.7461	-22.895	-9.3302	-1.1674	-2.1385	27.05	10.43	0.94869	3.6077	4.1544	1.0993	1563.6
12.13	1214	72	NaN	0.3834	23.864	7.1882	-180.7	13.633	-2.6991	27.834	-831.48	1094.2	68.867	727.58	1182.5	53.076	66.483	0	1	2.2304	5.863	-22.899	-9.3337	-1.1242	-2.2027	27.106	10.391	1.1062	3.6603	4.2073	1.0569	1562.1
12.14	1215	72	NaN	0.42057	23.921	7.2637	-180.75	13.58	-2.7686	27.684	-831.44	1094.1	69.12	725.94	1182.5	52.794	66.116	0	1	2.3306	5.9654	-22.902	-9.3372	-1.1035	-2.2777	27.166	10.335	1.2271	3.6877	4.2637	0.99803	1560.4
12.15	1216	72	NaN	0.47975	23.994	7.2395	-180.84	13.533	-2.8927	27.914	-831.4	1094.1	69.39	723.59	1182.4	52.867	67.572	0	1	2.3689	6.0045	-22.905	-9.3399	-1.0481	-2.3663	27.245	10.282	1.3207	3.6383	4.3403	0.9418	1558.1
12.16	1217	72	NaN	0.5094	24.049	7.2366	-180.85	13.462	-2.904	28.035	-831.38	1094.1	69.757	722	1182.4	54.894	70.962	0	1	2.4374	6.0747	-22.908	-9.3428	-1.0291	-2.3839	27.303	10.208	1.4083	3.6908	4.395	0.86544	1556.5
12.17	1218	72	NaN	0.53516	24.125	7.228	-180.85	13.364	-2.927	28.207	-831.34	1094	70.159	719.8	1182.3	56.168	73.152	0	1	2.6104	6.2515	-22.911	-9.3457	-1.0141	-2.3998	27.381	10.107	1.5963	3.8517	4.4704	0.76159	1554.2
12.18	1219	72	NaN	0.5517	24.2	7.2391	-180.85	13.247	-2.9805	28.35	-831.31	1094	70.467	717.31	1182.2	54.49	73.765	0	1	2.7387	6.3827	-22.914	-9.3493	-1.0062	-2.405	27.459	9.9879	1.7325	3.9776	4.5443	0.63864	1551.7
12.19	1220	72	NaN	0.55534	24.258	7.2683	-180.83	13.124	-3.0477	28.443	-831.32	1094	70.656	715.03	1182.1	55.836	73.381	0	1	2.8345	6.4806	-22.918	-9.3533	-1.0083	-2.3935	27.518	9.863	1.8262	4.0871	4.6001	0.50973	1549.4
12.2	1221	72	NaN	0.54777	24.296	7.2586	-180.8	13.012	-3.0592	28.604	-831.33	1093.9	70.887	713.54	1182	55.5	74.028	0	1	2.9784	6.6277	-22.923	-9.3577	-1.02	-2.3726	27.557	9.7509	1.9583	4.2551	4.6344	0.39312	1548
12.21	1222	72	NaN	0.55514	24.332	7.2317	-180.83	12.911	-2.6228	28.932	-831.38	1093.9	72.489	711.02	1181.6	57.055	73.296	0	1	3.0807	6.7323	-22.926	-9.3613	-1.0624	-2.4498	27.585	9.6586	2.0182	4.2825	4.6586	0.29725	1545.5
12.22	1223	72	NaN	0.55364	24.345	7.2354	-180.88	12.876	-2.8228	29.103	-831.45	1093.8	72.194	708.97	1181.4	54.446	70.899	0	1	3.0841	6.7358	-22.928	-9.3629	-1.0487	-2.4873	27.598	9.6236	2.0354	4.2485	4.6703	0.26069	1543.5
12.23	1224	72	NaN	0.53735	24.346	7.2742	-180.96	12.827	-3.0876	29.188	-831.56	1093.8	71.728	706.84	1181.3	55.876	70.086	0	1	3.1205	6.773	-22.929	-9.3638	-1.0466	-2.5478	27.599	9.575	2.0739	4.2253	4.6697	0.21125	1541.5
12.24	1225	72	NaN	0.50928	24.343	7.3323	-181.05	12.752	-3.1051	29.233	-831.68	1093.8	71.976	704.68	1181	56.015	71.023	0	1	3.1724	6.8261	-22.929	-9.3643	-1.0843	-2.6416	27.59	9.5044	2.0881	4.1845	4.661	0.14012	1539.4
12.25	1226	72	NaN	0.48507	24.335	7.3655	-181.08	12.764	-3.1311	29.209	-831.75	1093.8	72.006	703.74	1180.9	56.611	76.679	0	1	3.1695	6.8231	-22.931	-9.3656	-1.1115	-2.6741	27.581	9.5176	2.058	4.149	4.6507	0.15202	1538.6
12.26	1227	72	NaN	0.47462	24.301	7.4086	-181.15	12.661	-3.0356	29.34	-831.92	1093.7	72.538	701.28	1180.5	57.916	79.261	0	1	3.1356	6.7884	-22.932	-9.3673	-1.1393	-2.76	27.539	9.4233	1.9963	4.0284	4.6065	0.055988	1536.3
12.27	1228	72	NaN	0.47128	24.246	7.452	-181.18	12.465	-3.0484	29.478	-832.15	1093.7	72.705	698.98	1180.1	58.257	77.198	0	1	3.1834	6.8374	-22.934	-9.3686	-1.1459	-2.7926	27.478	9.2335	2.0376	4.0448	4.5444	-0.13512	1534.2
12.28	1229	72	NaN	0.47384	24.195	7.4792	-181.2	12.286	-3.1426	29.627	-832.36	1093.6	72.609	697.02	1179.9	60.995	76.833	0	1	3.23	6.885	-22.935	-9.3696	-1.136	-2.8062	27.424	9.0573	2.094	4.0788	4.4889	-0.31226	1532.4
12.29	1230	72	NaN	0.47941	24.162	7.5106	-181.22	12.143	-3.2489	29.733	-832.51	1093.5	72.47	695.25	1179.7	59.66	76.098	0	1	3.2744	6.9303	-22.935	-9.37	-1.1229	-2.8193	27.389	8.9166	2.1514	4.1111	4.4536	-0.45344	1530.8
12.3	1231	72	NaN	0.48222	24.152	7.6246	-181.2	11.91	-3.2486	29.653	-832.68	1093.5	72.632	693.02	1179.3	61.576	78.165	0	1	3.2488	6.9042	-22.936	-9.3706	-1.1314	-2.8148	27.37	8.6924	2.1174	4.0894	4.4342	-0.67819	1528.7
12.31	1232	72	NaN	0.4965	24.164	7.6984	-181.12	11.76	-3.37	29.635	-832.76	1093.4	72.418	691.57	1179.1	62.165	76.664	0	1	3.1936	6.8478	-22.936	-9.3713	-1.1112	-2.7246	27.38	8.5445	2.0824	4.1232	4.4433	-0.82682	1527.3
12.32	1233	72	NaN	0.52302	24.187	7.7997	-181.07	11.625	-3.0941	29.558	-832.83	1093.4	73.316	690.1	1178.8	58.741	70.982	0	1	3.0948	6.7467	-22.937	-9.3721	-1.1228	-2.7144	27.395	8.417	1.972	4.0323	4.4582	-0.9551	1525.9
12.33	1234	72	NaN	0.55733	24.217	7.877	-181	11.486	-3.0488	29.554	-832.88	1093.4	73.577	688.66	1178.6	56.474	65.406	0	1	2.9988	6.6486	-22.938	-9.373	-1.1	-2.6618	27.419	8.2842	1.8988	3.9869	4.4813	-1.0888	1524.6
12.34	1235	72	NaN	0.60005	24.26	7.9323	-180.9	11.336	-3.3794	29.626	-832.9	1093.4	72.796	687.18	1178.4	51.282	58.697	0	1	2.951	6.5997	-22.941	-9.3761	-1.0267	-2.5225	27.461	8.1345	1.9243	4.0773	4.5197	-1.2416	1523.1
12.35	1236	72	NaN	0.65978	24.338	8.0497	-180.75	11.174	-3.501	29.58	-832.91	1093.3	72.613	685.31	1178.2	54.434	56.2	0	1	2.8989	6.5465	-22.943	-9.3783	-0.96383	-2.3751	27.538	7.9739	1.9351	4.1714	4.5945	-1.4044	1521.2
12.36	1237	72	NaN	0.72846	24.444	8.163	-180.67	11.138	-3.5998	29.559	-832.84	1093.3	72.494	683.24	1178.2	52.653	56.034	0	1	2.8409	6.4871	-22.944	-9.3794	-0.89373	-2.2929	27.646	7.9363	1.9471	4.1942	4.7016	-1.4431	1519.1
12.37	1238	72	NaN	0.78805	24.534	8.1496	-180.6	11.042	-3.5715	29.863	-832.74	1093.3	72.685	681.92	1178.1	50.534	55.377	0	1	2.7803	6.4252	-22.947	-9.3821	-0.83135	-2.2187	27.737	7.839	1.949	4.2065	4.79	-1.5431	1517.6
12.38	1239	72	NaN	0.86065	24.638	8.1585	-180.53	10.927	-3.3498	30.116	-832.6	1093.2	73.434	680.62	1177.9	52.095	52.685	0	1	2.7101	6.3534	-22.95	-9.385	-0.77906	-2.1685	27.84	7.7249	1.931	4.1849	4.8894	-1.6601	1516.2
12.39	1240	72	NaN	0.94474	24.747	8.2295	-180.48	10.845	-3.1532	30.195	-832.44	1093.3	74.136	679.1	1177.8	51.18	51.497	0	1	2.5873	6.2278	-22.952	-9.3867	-0.72039	-2.1402	27.949	7.6439	1.8669	4.0876	4.997	-1.7428	1514.5
12.4	1241	72	NaN	1.0067	24.803	8.2513	-180.49	10.86	-3.5763	30.326	-832.36	1093.2	73.052	677.85	1178	50.611	51.78	0	1	2.5422	6.1818	-22.954	-9.3889	-0.61383	-2.1064	28.015	7.6483	1.9284	4.0754	5.0609	-1.7406	1513.2
12.41	1242	72	NaN	1.0762	24.845	8.2872	-180.5	10.903	-3.5979	30.435	-832.27	1093.2	73.075	676.6	1178.1	52.038	54.861	0	1	2.5723	6.2126	-22.957	-9.3917	-0.5425	-2.1191	28.061	7.6869	2.0298	4.0935	5.1042	-1.7048	1511.9
12.42	1243	72	NaN	1.1723	24.89	8.3034	-180.5	10.911	-3.2474	30.67	-832.1	1093.2	74.188	675.07	1178.1	52.271	56.389	0	1	2.5691	6.2093	-22.96	-9.3951	-0.48155	-2.1566	28.111	7.6905	2.0876	4.0526	5.1507	-1.7046	1510.2
12.43	1244	72	NaN	1.2591	24.916	8.3338	-180.53	10.924	-3.2417	30.832	-831.95	1093.2	74.327	673.65	1178.2	53.537	62.523	0	1	2.5281	6.1673	-22.964	-9.3991	-0.3956	-2.1883	28.144	7.6961	2.1325	3.979	5.1794	-1.7029	1508.6
12.44	1245	72	NaN	1.332	24.915	8.3818	-180.6	10.947	-3.6429	30.904	-831.82	1093.2	73.311	672.38	1178.4	53.073	66.445	0	1	2.5156	6.1546	-22.968	-9.4032	-0.28285	-2.2192	28.152	7.7097	2.2328	3.9354	5.1837	-1.6935	1507.2
12.45	1246	72	NaN	1.4254	24.899	8.4124	-180.69	10.945	-3.7153	31.098	-831.61	1093.2	73.26	670.8	1178.5	56.461	68.576	0	1	2.5129	6.1518	-22.973	-9.4075	-0.18209	-2.2987	28.146	7.6974	2.3308	3.8532	5.1738	-1.7101	1505.4
12.46	1247	72	NaN	1.4778	24.875	8.4537	-180.71	10.933	-3.8393	31.168	-831.47	1093.3	72.989	669.83	1178.6	56.343	69.103	0	1	2.5266	6.1658	-22.977	-9.412	-0.11785	-2.3051	28.129	7.6792	2.4087	3.8607	5.1519	-1.7327	1504.3
12.47	1248	72	NaN	1.5263	24.828	8.4721	-180.73	10.897	-3.8279	31.302	-831.37	1093.3	73.088	668.88	1178.7	56.857	69.816	0	1	2.5383	6.1778	-22.98	-9.4152	-0.069086	-2.3301	28.087	7.6381	2.4692	3.8477	5.1065	-1.7771	1503.3
12.48	1249	72	NaN	1.5759	24.754	8.4776	-180.78	10.875	-3.8544	31.5	-831.25	1093.2	73.09	667.64	1178.8	56.521	68.906	0	1	2.5485	6.1882	-22.982	-9.4174	-0.013518	-2.3649	28.02	7.6083	2.535	3.8233	5.038	-1.8092	1501.9
12.49	1250	72	NaN	1.6226	24.663	8.4839	-180.83	10.864	-3.9491	31.719	-831.1	1093.1	72.937	666.14	1178.9	55.607	68.043	0	1	2.6609	6.3031	-22.986	-9.4205	0.04572	-2.4053	27.94	7.5869	2.7066	3.8978	4.9547	-1.8336	1500.3
12.5	1251	72	NaN	1.6537	24.584	8.5086	-180.88	10.811	-3.9804	31.878	-830.95	1093.1	73.043	664.8	1178.9	54.679	66.787	0	1	2.7811	6.426	-22.989	-9.4236	0.077209	-2.4539	27.866	7.5291	2.8583	3.9721	4.8774	-1.8945	1498.8
12.51	1252	72	NaN	1.6572	24.559	8.5237	-180.92	10.773	-3.9649	31.983	-830.82	1093.1	73.17	663.92	1178.9	54.452	66.47	0	1	2.8765	6.5236	-22.992	-9.4273	0.078842	-2.5028	27.842	7.4898	2.9554	4.0208	4.8497	-1.9376	1497.8
12.52	1253	72	NaN	1.6608	24.546	8.5657	-180.96	10.724	-3.9729	32.015	-830.67	1093.1	73.248	663.11	1178.8	52.85	65.873	0	1	2.9901	6.6397	-22.996	-9.4314	0.079709	-2.5419	27.829	7.4416	3.0698	4.0978	4.8323	-1.9898	1496.8
12.53	1254	72	NaN	1.663	24.536	8.6318	-181.01	10.657	-4.0043	32.032	-830.51	1093.1	73.282	662.18	1178.7	54.171	66.581	0	1	3.1675	6.8211	-23.001	-9.4363	0.080115	-2.5935	27.817	7.3762	3.2476	4.2276	4.8155	-2.0601	1495.7
12.54	1255	72	NaN	1.6649	24.526	8.7018	-181.07	10.59	-4.0597	32.065	-830.34	1093.1	73.234	661.19	1178.6	54.09	65.945	0	1	3.2359	6.891	-23.004	-9.4392	0.083838	-2.652	27.805	7.3113	3.3198	4.2391	4.801	-2.1279	1494.5
12.55	1256	72	NaN	1.6702	24.524	8.7381	-181.11	10.567	-4.1406	32.121	-830.21	1093.1	73.027	660.42	1178.5	53.55	65.02	0	1	3.2359	6.891	-23.006	-9.4408	0.098305	-2.6832	27.801	7.2906	3.3342	4.2078	4.7951	-2.1502	1493.6
12.56	1257	72	NaN	1.6786	24.516	8.7842	-181.16	10.563	-4.18	32.143	-830.1	1093.1	72.928	659.67	1178.4	54.288	66.914	0	1	3.256	6.9116	-23.006	-9.4411	0.11042	-2.7242	27.79	7.2888	3.3664	4.1874	4.7837	-2.1523	1492.8
12.57	1258	72	NaN	1.6954	24.508	8.8192	-181.26	10.55	-4.2879	32.274	-829.95	1093.1	72.631	658.73	1178.3	53.886	62.917	0	1	3.2996	6.9561	-23.007	-9.4418	0.14255	-2.8087	27.782	7.2756	3.4422	4.1474	4.7755	-2.1662	1491.7
12.58	1259	72	NaN	1.7164	24.512	8.8884	-181.36	10.509	-4.3431	32.324	-829.76	1093.1	72.421	657.82	1178.1	51.565	54.224	0	1	3.387	7.0455	-23.008	-9.4433	0.17237	-2.9026	27.782	7.2389	3.5594	4.143	4.7739	-2.2044	1490.5
12.59	1260	72	NaN	1.7329	24.528	8.9953	-181.45	10.459	-4.365	32.235	-829.57	1093.1	72.256	657.07	1177.9	52.761	50.865	0	1	3.4635	7.1237	-23.01	-9.445	0.19084	-2.9935	27.792	7.1953	3.6544	4.1302	4.7816	-2.2497	1489.6
12.6	1261	72	NaN	1.7328	24.55	9.1033	-181.56	10.451	-4.5029	32.082	-829.44	1093.1	71.795	656.48	1177.8	51.377	57.075	0	1	3.5147	7.176	-23.013	-9.4475	0.20184	-3.0907	27.812	7.1889	3.7165	4.0854	4.799	-2.2586	1488.9
12.61	1262	72	NaN	1.7557	24.585	9.1931	-181.72	10.438	-4.544	32.091	-829.18	1093.2	71.568	655.72	1177.7	54.343	47.703	0	1	3.5136	7.175	-23.013	-9.4475	0.23287	-3.244	27.841	7.1814	3.7465	3.9309	4.8284	-2.266	1487.8
12.62	1263	72	NaN	1.7725	24.596	9.2347	-181.8	10.442	-4.5754	32.121	-829.04	1093.2	71.417	655.33	1177.6	52.733	63.59	0	1	3.4869	7.1477	-23.011	-9.4462	0.25611	-3.3157	27.851	7.1872	3.7431	3.8319	4.8393	-2.259	1487.3
12.63	1264	72	NaN	1.7957	24.591	9.2762	-181.9	10.468	-4.639	32.192	-828.89	1093.1	71.138	654.79	1177.5	55.205	70.893	0	1	3.4801	7.1407	-23.011	-9.4455	0.2921	-3.4048	27.845	7.2141	3.7722	3.7359	4.8348	-2.2314	1486.6
12.64	1265	72	NaN	1.8298	24.568	9.3251	-182.05	10.489	-4.711	32.315	-828.69	1093.1	70.754	654.01	1177.4	56.001	75.31	0	1	3.4827	7.1433	-23.01	-9.4451	0.3447	-3.5349	27.823	7.2348	3.8274	3.6084	4.8125	-2.2102	1485.6
12.65	1266	72	NaN	1.8716	24.518	9.3552	-182.19	10.449	-4.7137	32.488	-828.5	1093	70.488	653.35	1177.4	60.157	80.18	0	1	3.4998	7.1608	-23.01	-9.4452	0.40263	-3.6637	27.774	7.1929	3.9024	3.4971	4.7637	-2.2522	1484.7
12.66	1267	72	NaN	1.8876	24.454	9.4675	-182.27	10.435	-4.8	32.299	-828.44	1093	70.058	652.91	1177.4	60.976	77.604	0	1	3.4914	7.1523	-23.01	-9.4446	0.42745	-3.7334	27.713	7.1763	3.9189	3.4189	4.7031	-2.2683	1484.2
12.67	1268	72	NaN	1.9179	24.369	9.5682	-182.38	10.434	-4.8196	32.206	-828.29	1093	69.72	652.29	1177.4	58.18	76.433	0	1	3.4751	7.1355	-23.009	-9.4438	0.46652	-3.833	27.63	7.1727	3.9416	3.3025	4.6213	-2.2711	1483.5
12.68	1269	72	NaN	1.943	24.281	9.6457	-182.47	10.457	-4.7804	32.151	-828.15	1093	69.52	651.71	1177.4	59.797	75.984	0	1	3.4362	7.0958	-23.008	-9.4425	0.49647	-3.9172	27.544	7.1936	3.9326	3.1785	4.5369	-2.2489	1482.7
12.69	1270	72	NaN	1.9568	24.192	9.6945	-182.53	10.494	-4.7239	32.129	-828.06	1092.9	69.384	651.24	1177.4	59.645	76.067	0	1	3.3883	7.0468	-23.006	-9.4411	0.51421	-3.9756	27.458	7.2279	3.9025	3.0712	4.4522	-2.2131	1482.2
12.7	1271	72	NaN	1.9651	24.092	9.7143	-182.59	10.517	-4.7177	32.175	-827.97	1092.9	69.139	650.79	1177.4	60.595	76.277	0	1	3.3407	6.9981	-23.006	-9.4408	0.53318	-4.0261	27.361	7.2477	3.8739	2.972	4.3553	-2.1931	1481.6
12.71	1272	72	NaN	1.9828	23.923	9.7167	-182.68	10.543	-4.7439	32.296	-827.86	1092.8	68.711	650.24	1177.4	58.785	75.181	0	1	3.302	6.9586	-23.005	-9.4398	0.57155	-4.092	27.199	7.2673	3.8736	2.8666	4.1941	-2.1725	1481
12.72	1273	72	NaN	1.9931	23.797	9.7091	-182.73	10.56	-4.795	32.394	-827.79	1092.8	68.31	649.83	1177.5	58.343	74.415	0	1	3.2746	6.9306	-23.003	-9.438	0.60071	-4.1186	27.079	7.2779	3.8753	2.812	4.0761	-2.1601	1480.5
12.73	1274	72	NaN	1.9999	23.671	9.6858	-182.77	10.542	-4.8271	32.525	-827.69	1092.7	67.953	649.41	1177.6	58.932	75.678	0	1	3.3054	6.9621	-23.002	-9.4371	0.62593	-4.1487	26.96	7.2532	3.9313	2.8134	3.9582	-2.1839	1480
12.74	1275	72	NaN	2.0024	23.555	9.6571	-182.82	10.489	-4.7193	32.654	-827.56	1092.6	67.982	649.04	1177.6	60.643	76.349	0	1	3.3449	7.0024	-23.002	-9.4371	0.63181	-4.1939	26.848	7.1955	3.9767	2.8085	3.8459	-2.2415	1479.5
12.75	1276	72	NaN	1.9958	23.488	9.6449	-182.84	10.417	-4.33	32.684	-827.47	1092.6	68.876	648.87	1177.5	61.738	77.294	0	1	3.3613	7.0192	-23.005	-9.4402	0.59152	-4.2409	26.779	7.1259	3.9528	2.7782	3.7741	-2.3143	1479.2
12.76	1277	72	NaN	1.9616	23.411	9.6561	-182.85	10.269	-4.6701	32.584	-827.35	1092.6	67.694	648.52	1177.7	62.434	77.483	0	1	3.3885	7.047	-23.008	-9.4434	0.5988	-4.214	26.71	6.97	3.9873	2.8329	3.7014	-2.4735	1478.7
12.77	1278	72	NaN	1.9395	23.368	9.6331	-182.88	10.147	-4.7058	32.58	-827.24	1092.5	67.512	648.28	1177.7	59.568	76.243	0	1	3.4875	7.1482	-23.012	-9.4467	0.5833	-4.2381	26.669	6.8465	4.0708	2.9101	3.6572	-2.6002	1478.4
12.78	1279	72	NaN	1.9114	23.34	9.6208	-182.89	10.027	-4.7384	32.525	-827.17	1092.5	67.34	648.14	1177.7	57.858	75.738	0	1	3.5476	7.2096	-23.015	-9.4498	0.5596	-4.2394	26.643	6.7239	4.1072	2.9702	3.6284	-2.7259	1478.2
12.79	1280	72	NaN	1.8746	23.316	9.6048	-182.88	9.8872	-4.8246	32.459	-827.11	1092.5	66.998	648.08	1177.8	58.429	75.13	0	1	3.568	7.2306	-23.018	-9.4526	0.53334	-4.2207	26.625	6.5785	4.1014	3.0098	3.6073	-2.8741	1478.1
12.8	1281	72	NaN	1.8368	23.297	9.5361	-182.9	9.7126	-4.8614	32.536	-827.03	1092.4	66.835	648.07	1177.9	58.292	74.894	0	1	3.6295	7.2935	-23.017	-9.4515	0.50479	-4.2338	26.611	6.3988	4.1343	3.0596	3.5941	-3.0527	1478
12.81	1282	72	NaN	1.814	23.304	9.5263	-182.91	9.6613	-4.8604	32.509	-826.98	1092.4	66.826	648.09	1177.9	56.01	74.787	0	1	3.6848	7.35	-23.015	-9.4497	0.48129	-4.2415	26.619	6.3468	4.1661	3.1085	3.6043	-3.103	1477.9
12.82	1283	72	NaN	1.7515	23.339	9.5405	-182.95	9.4969	-4.7427	32.327	-826.88	1092.4	67.129	648.37	1177.9	59.496	73.842	0	1	3.6951	7.3605	-23.013	-9.4477	0.40011	-4.3054	26.652	6.1839	4.0952	3.055	3.6394	-3.2637	1478.1
12.83	1284	72	NaN	1.6822	23.39	9.5677	-183	9.3957	-4.6622	32.135	-826.76	1092.5	67.36	648.65	1177.9	59.609	73.56	0	1	3.7396	7.406	-23.011	-9.4457	0.31452	-4.3639	26.701	6.0845	4.0541	3.0421	3.6906	-3.3611	1478.3
12.84	1285	72	NaN	1.6295	23.436	9.5934	-183.02	9.3901	-4.6685	32.004	-826.66	1092.5	67.37	648.82	1177.9	58.629	71.989	0	1	3.808	7.4759	-23.009	-9.4438	0.25646	-4.3906	26.747	6.0791	4.0644	3.0853	3.7377	-3.3646	1478.4
12.85	1286	72	NaN	1.6077	23.449	9.6024	-183.02	9.4219	-4.7375	31.95	-826.64	1092.5	67.183	648.88	1178	54.895	67.116	0	1	3.794	7.4616	-23.007	-9.4423	0.23984	-4.3838	26.762	6.1088	4.0339	3.0778	3.7551	-3.3335	1478.4
12.86	1287	72	NaN	1.5496	23.478	9.6209	-183.02	9.4629	-4.6721	31.822	-826.6	1092.6	67.429	649.24	1177.9	52.588	64.883	0	1	3.7122	7.3779	-23.006	-9.4411	0.16745	-4.4021	26.787	6.1538	3.8796	2.9758	3.7811	-3.2873	1478.7
12.87	1288	72	NaN	1.512	23.486	9.6179	-183.01	9.5994	-4.8293	31.777	-826.6	1092.6	67.035	649.29	1178	54.79	63.806	0	1	3.736	7.4023	-23.006	-9.4406	0.14344	-4.3779	26.798	6.2874	3.8794	3.0244	3.7923	-3.1533	1478.8
12.88	1289	72	NaN	1.4735	23.493	9.5992	-182.98	9.7151	-4.9822	31.763	-826.6	1092.6	66.631	649.55	1178.1	52.459	62.69	0	1	3.7239	7.3899	-23.005	-9.4397	0.12034	-4.3366	26.807	6.401	3.8443	3.0534	3.802	-3.0387	1479
12.89	1290	72	NaN	1.434	23.501	9.5753	-182.94	9.783	-5.0299	31.75	-826.58	1092.6	66.511	650.01	1178.1	52.474	59.033	0	0	3.591	7.254	-23.002	-9.4373	0.085387	-4.2908	26.813	6.4709	3.6764	2.9632	3.8111	-2.9664	1479.5
12.9	1291	72	NaN	1.4047	23.505	9.5598	-182.89	9.8269	-4.9552	31.724	-826.58	1092.7	66.74	650.35	1178	53.987	59.733	0	0	3.4818	7.1424	-23.001	-9.4355	0.046549	-4.247	26.812	6.5206	3.5284	2.8954	3.811	-2.915	1479.8
12.91	1292	72	NaN	1.3878	23.502	9.5574	-182.85	9.8531	-4.9686	31.717	-826.61	1092.7	66.682	650.49	1178	51.949	58.162	0	0	3.3863	7.0447	-22.999	-9.4342	0.031733	-4.2057	26.807	6.548	3.418	2.839	3.8078	-2.8862	1480
12.92	1293	72	NaN	1.3081	23.541	9.5236	-182.76	9.8295	-4.5665	31.736	-826.59	1092.7	67.667	651.31	1177.8	50.185	57.127	0	0	3.3234	6.9804	-22.997	-9.4319	-0.084649	-4.1479	26.834	6.5363	3.2387	2.8325	3.8372	-2.8957	1480.8
12.93	1294	72	NaN	1.2297	23.586	9.5172	-182.67	9.8285	-4.3667	31.707	-826.56	1092.8	68.086	651.93	1177.7	52.145	55.327	0	0	3.2605	6.9162	-22.995	-9.4297	-0.17983	-4.0842	26.871	6.544	3.0807	2.832	3.8759	-2.8857	1481.4
12.94	1295	72	NaN	1.1593	23.63	9.5367	-182.62	9.845	-4.3745	31.647	-826.54	1092.9	67.946	652.29	1177.6	52.036	55.324	0	0	3.1235	6.7761	-22.995	-9.4296	-0.24683	-4.0278	26.909	6.566	2.8767	2.7482	3.9142	-2.8635	1481.7
12.95	1296	72	NaN	1.0727	23.682	9.5542	-182.58	9.839	-4.2911	31.616	-826.52	1093	68.056	652.73	1177.5	52.191	52.8	0	0	2.9659	6.6149	-22.994	-9.429	-0.3385	-3.9895	26.952	6.5689	2.6274	2.6255	3.9577	-2.8601	1482.1
12.96	1297	72	NaN	0.93541	23.794	9.6475	-182.5	9.8698	-4.2149	31.429	-826.44	1093.2	68.066	653.31	1177.3	52.842	53.77	0	0	2.7714	6.4161	-22.992	-9.4274	-0.48285	-3.9163	27.047	6.6162	2.2885	2.4998	4.055	-2.8112	1482.6
12.97	1298	72	NaN	0.83637	23.895	9.715	-182.43	9.9404	-4.6216	31.312	-826.35	1093.4	66.767	653.58	1177.4	53.154	50.195	0	0	2.6499	6.2919	-22.992	-9.427	-0.53601	-3.8049	27.143	6.6932	2.1139	2.4871	4.1505	-2.7338	1482.7
12.98	1299	72	NaN	0.75186	23.987	9.7496	-182.36	9.9959	-4.8667	31.293	-826.27	1093.6	65.919	653.88	1177.4	56.41	50.819	0	0	2.5622	6.2022	-22.992	-9.4271	-0.58827	-3.7016	27.227	6.7557	1.9739	2.5006	4.235	-2.6714	1482.9
12.99	1300	72	NaN	0.67958	24.076	9.7655	-182.3	10.009	-4.837	31.338	-826.18	1093.7	65.839	654.29	1177.3	65.01	52.113	1	0	2.4904	6.1288	-22.992	-9.427	-0.65541	-3.6342	27.304	6.7802	1.835	2.4946	4.3121	-2.6468	1483.2
13	1301	72	NaN	0.62103	24.174	9.7876	-182.27	9.974	-4.6642	31.379	-826.06	1093.9	66.165	654.84	1177	66.225	50.9	1	0	2.3786	6.0145	-22.992	-9.4267	-0.72459	-3.6145	27.385	6.7631	1.654	2.4	4.3934	-2.6636	1483.6
13.01	1302	72	NaN	0.50476	24.332	9.8173	-182.19	9.9984	-4.2331	31.419	-825.86	1094.3	67.092	655.79	1176.7	70.078	51.885	1	0	2.2116	5.8438	-22.991	-9.426	-0.87444	-3.5685	27.512	6.8189	1.3372	2.2752	4.5208	-2.607	1484.4
13.02	1303	72	NaN	0.44845	24.447	9.8194	-182.15	10.026	-4.1045	31.527	-825.63	1094.7	67.307	656.52	1176.4	74.642	49.149	1	0	2.0654	5.6943	-22.99	-9.4252	-0.93442	-3.531	27.601	6.8717	1.131	2.1634	4.6113	-2.5534	1484.8
13.03	1304	72	NaN	0.40489	24.497	9.8468	-182.11	10.058	-4.0325	31.522	-825.45	1095	67.4	657.24	1176.1	78.937	52.545	1	0	1.9531	5.5794	-22.989	-9.4243	-0.98127	-3.5011	27.627	6.928	0.9718	2.0784	4.6377	-2.4963	1485.3
13.04	1305	72	NaN	0.35721	24.46	9.8743	-182.08	10.106	-4.0908	31.478	-825.34	1095.3	67.138	657.93	1175.9	80.223	49.539	1	0	1.3317	4.9442	-22.986	-9.4213	-1.02	-3.4551	27.57	6.9959	0.31171	1.489	4.5838	-2.4254	1485.9
13.05	1306	72	NaN	0.30442	24.33	9.8439	-182.03	10.176	-4.4237	31.58	-825.33	1095.5	66.126	658.53	1175.8	81.066	51.271	1	0	0.62381	4.2204	-22.983	-9.4183	-1.0292	-3.368	27.427	7.0792	-0.40543	0.85244	4.4437	-2.3391	1486.4
13.06	1307	72	NaN	0.28084	24.189	9.7328	-182	10.218	-4.4138	31.938	-825.35	1095.6	66.104	659.01	1175.7	82.396	52.992	1	0	0.68185	4.2797	-22.987	-9.4218	-1.0377	-3.3168	27.278	7.1301	-0.35585	0.96295	4.2908	-2.2916	1486.9
13.07	1308	72	NaN	0.22749	23.899	9.5789	-181.94	10.269	-4.3551	32.511	-825.44	1095.6	66.22	659.93	1175.4	83.087	55.416	1	0	0.66748	4.2651	-22.989	-9.4236	-1.0726	-3.2435	26.971	7.197	-0.40507	1.0216	3.9822	-2.2266	1487.9
13.08	1309	72	NaN	0.16046	23.674	9.538	-181.89	10.309	-4.3244	32.704	-825.54	1095.7	66.295	660.64	1175.1	83.686	57.787	1	0	0.57188	4.1673	-22.989	-9.4237	-1.1343	-3.1865	26.732	7.2513	-0.56244	0.98079	3.7428	-2.1724	1488.7
13.09	1310	72	NaN	0.095746	23.53	9.5904	-181.84	10.344	-4.313	32.593	-825.63	1095.9	66.364	661.23	1174.9	83.748	60	1	0	0.54936	4.1443	-22.991	-9.4256	-1.2054	-3.1431	26.574	7.2998	-0.65604	1.0012	3.5833	-2.1257	1489.3
13.1	1311	72	NaN	0.054304	23.407	9.6514	-181.79	10.385	-4.2872	32.491	-825.69	1096	66.517	661.99	1174.7	82.249	59.183	1	0	0.54116	4.1359	-22.993	-9.4278	-1.2559	-3.0972	26.433	7.3588	-0.71476	1.0387	3.4404	-2.069	1490.1
13.11	1312	72	NaN	0.10086	23.333	9.7681	-181.76	10.405	-4.3307	32.181	-825.78	1096.2	66.487	662.53	1174.6	78.99	54.106	1	0	0.50696	4.1009	-22.997	-9.4315	-1.2196	-3.0786	26.347	7.3902	-0.71262	1.0224	3.3508	-2.0413	1490.8
13.12	1313	72	NaN	0.27012	23.262	9.8632	-181.73	10.424	-4.3417	31.936	-825.91	1096.4	66.607	663.26	1174.4	75.586	55.69	1	0	0.47302	4.0662	-23	-9.435	-1.0636	-3.0625	26.261	7.4254	-0.59058	1.0037	3.2605	-2.0096	1491.6
13.13	1314	72	NaN	0.63782	23.194	9.9434	-181.73	10.383	-4.2797	31.714	-826.12	1096.6	67.024	664.27	1174.1	75.507	52.766	1	0	0.47643	4.0697	-23.001	-9.4359	-0.71933	-3.0897	26.168	7.4089	-0.24289	0.98002	3.1668	-2.027	1492.8
13.14	1315	72	NaN	1.0969	23.14	9.9536	-181.75	10.328	-4.2148	31.705	-826.34	1096.9	67.453	665.25	1173.8	76.101	54.229	1	0	0.46558	4.0586	-23.003	-9.438	-0.27602	-3.119	26.091	7.3769	0.18956	0.93959	3.0881	-2.0611	1494
13.15	1316	72	NaN	1.5059	23.116	9.833	-181.73	10.33	-4.2395	32.126	-826.44	1096.9	67.531	665.81	1173.6	75.625	54.313	1	0	0.4417	4.0342	-23.006	-9.4411	0.14673	-3.0893	26.057	7.3886	0.58843	0.94493	3.0506	-2.0526	1494.6
13.16	1317	72	NaN	2.1189	23.111	9.6587	-181.71	10.305	-4.2449	32.693	-826.59	1097.1	67.713	666.69	1173.4	75.818	54.99	1	0	0.38157	3.9727	-23.01	-9.4445	0.77544	-3.0491	26.034	7.3823	1.157	0.92364	3.024	-2.0623	1495.6
13.17	1318	72	NaN	2.618	23.13	9.5753	-181.69	10.299	-4.22	33.014	-826.65	1097.4	67.916	667.29	1173.2	68.287	53.136	1	0	0.33837	3.9286	-23.013	-9.4477	1.2797	-3.0267	26.037	7.3916	1.6181	0.90189	3.0246	-2.0562	1496.3
13.18	1319	72	NaN	3.0715	23.162	9.5213	-181.67	10.318	-4.22	33.263	-826.7	1097.6	68.044	667.8	1173.1	50.323	50.805	1	0	0.36027	3.951	-23.015	-9.4502	1.7383	-3.0045	26.056	7.4239	2.0986	0.94644	3.0409	-2.0263	1496.8
13.19	1320	72	NaN	3.6289	23.213	9.5263	-181.65	10.352	-4.2304	33.311	-826.81	1097.8	68.207	668.5	1173	57.207	49.517	1	0	0.3374	3.9276	-23.017	-9.4521	2.292	-2.985	26.091	7.4746	2.6294	0.94261	3.0734	-1.9775	1497.6
13.2	1321	72	NaN	4.4015	23.285	9.6113	-181.61	10.385	-4.2189	33.049	-827.03	1098.2	68.538	669.56	1172.8	53.121	47.783	1	0	0.14634	3.7322	-23.017	-9.4515	3.0431	-2.973	26.138	7.5326	3.1894	0.7592	3.121	-1.9189	1498.9
13.21	1322	72	NaN	4.975	23.297	9.5015	-181.58	10.424	-4.2127	33.306	-827.32	1098.4	68.812	670.34	1172.7	53.949	50.944	1	0	-0.0054596	3.577	-23.007	-9.4424	3.6169	-2.9419	26.137	7.5851	3.6115	0.6351	3.1291	-1.8573	1499.9
13.22	1323	72	NaN	5.2341	23.321	9.5344	-181.59	10.485	-4.1943	33.131	-827.56	1098.7	69.073	670.85	1172.7	53.987	50.833	1	0	-0.12812	3.4516	-22.992	-9.4268	3.86	-2.9687	26.148	7.6577	3.7319	0.48297	3.1565	-1.7691	1500.7
13.23	1324	72	NaN	5.4679	23.306	9.5668	-181.61	10.531	-4.1851	32.965	-827.85	1098.8	69.312	671.32	1172.6	50.101	47.915	1	0	-0.17121	3.4076	-22.988	-9.4227	4.079	-3.0036	26.123	7.7138	3.9078	0.40396	3.1352	-1.7089	1501.4
13.24	1325	72	NaN	5.6868	23.307	9.5443	-181.63	10.564	-4.1675	32.984	-828.1	1098.9	69.633	671.92	1172.6	62.688	50.244	1	0	-0.18609	3.3924	-22.985	-9.4204	4.2872	-3.0332	26.118	7.7533	4.1011	0.35919	3.1324	-1.6671	1502.3
13.25	1326	72	NaN	5.8119	23.411	9.4508	-181.65	10.6	-4.1328	33.253	-828.16	1099	70.099	672.74	1172.6	69.226	51.726	1	0	-0.14853	3.4308	-22.986	-9.4205	4.4055	-3.0565	26.216	7.7948	4.257	0.37428	3.2301	-1.6257	1503.1
13.26	1327	72	NaN	5.7349	23.63	9.3354	-181.69	10.707	-4.2281	33.657	-827.89	1099.1	70.23	673.34	1172.7	70.345	51.149	1	0	-0.074036	3.5069	-22.987	-9.4215	4.3394	-3.085	26.437	7.9004	4.2654	0.42194	3.4502	-1.5211	1503.5
13.27	1328	72	NaN	5.7153	23.732	9.1452	-181.72	10.744	-4.2066	34.365	-827.65	1099	70.467	673.62	1172.8	67.884	51.984	1	0	0.018849	3.6019	-22.988	-9.423	4.3377	-3.0944	26.546	7.9304	4.3566	0.50747	3.5579	-1.4926	1503.5
13.28	1329	72	NaN	5.4672	23.833	9.1976	-181.74	10.805	-4.2035	34.213	-827.57	1099.1	70.832	674.3	1172.9	67.563	50.902	1	0	0.13687	3.7226	-22.988	-9.4231	4.0704	-3.1354	26.647	7.9914	4.2073	0.58717	3.6587	-1.4317	1504.1
13.29	1330	72	NaN	5.1091	23.916	9.3907	-181.74	10.878	-4.2207	33.522	-827.64	1099.4	71.186	675.09	1173.1	75.299	51.176	1	0	0.27004	3.8587	-22.987	-9.4223	3.6733	-3.1789	26.724	8.0699	3.9434	0.6798	3.737	-1.3524	1505
13.3	1331	72	NaN	4.8442	23.944	9.505	-181.72	10.927	-4.2242	33.048	-827.77	1099.6	71.4	675.55	1173.2	77.227	51.147	1	0	0.32547	3.9154	-22.986	-9.4212	3.3829	-3.1834	26.747	8.1232	3.7083	0.73196	3.7611	-1.298	1505.6
13.31	1332	72	NaN	4.6041	23.988	9.4149	-181.72	10.955	-4.2022	33.356	-827.75	1099.6	71.706	676	1173.3	77.417	55.287	1	0	0.39325	3.9847	-22.985	-9.4196	3.1432	-3.1796	26.794	8.1491	3.5365	0.80511	3.8094	-1.2705	1506
13.32	1333	72	NaN	4.1702	24.034	9.3812	-181.71	11.021	-4.1628	33.4	-827.79	1099.8	72.186	676.84	1173.6	76.095	56.302	1	0	0.48538	4.0789	-22.982	-9.4172	2.6936	-3.1868	26.842	8.214	3.1789	0.89204	3.8596	-1.2031	1506.9
13.33	1334	72	NaN	3.8522	24.073	9.3879	-181.71	11.093	-4.1882	33.314	-827.84	1100	72.385	677.45	1173.9	72.962	54.888	1	0	0.59715	4.1931	-22.979	-9.414	2.3654	-3.1934	26.882	8.2844	2.9625	0.99975	3.9025	-1.1296	1507.6
13.34	1335	72	NaN	3.62	24.107	9.4044	-181.71	11.159	-4.2595	33.189	-827.9	1100.2	72.411	677.96	1174.1	65.015	52.585	1	0	0.7134	4.312	-22.976	-9.4105	2.128	-3.2056	26.918	8.3486	2.8414	1.1064	3.942	-1.0619	1508.2
13.35	1336	72	NaN	3.3769	24.145	9.3972	-181.73	11.215	-4.3094	33.111	-828.01	1100.4	72.546	678.64	1174.4	53.113	50.804	1	0	0.7924	4.3928	-22.972	-9.4071	1.8776	-3.2274	26.956	8.4035	2.67	1.1653	3.9842	-1.0036	1509
13.36	1337	72	NaN	3.1949	24.187	9.3469	-181.7	11.272	-4.1597	33.182	-828.21	1100.5	73.168	679.27	1174.6	53.38	50.433	1	0	0.87017	4.4723	-22.969	-9.4037	1.6755	-3.2215	26.998	8.4611	2.5457	1.2508	4.0292	-0.9426	1509.8
13.37	1338	72	NaN	3.122	24.213	9.3479	-181.7	11.304	-4.1375	33.139	-828.3	1100.6	73.323	679.53	1174.6	53.159	48.736	1	0	0.91102	4.5141	-22.965	-9.4001	1.5954	-3.2261	27.024	8.4935	2.5064	1.288	4.0589	-0.90662	1510.2
13.38	1339	72	NaN	3.0019	24.326	9.318	-181.69	11.385	-4.1424	33.184	-828.47	1100.6	73.559	680.1	1174.8	53.337	49.264	1	0	0.97878	4.5833	-22.961	-9.3958	1.4689	-3.2226	27.139	8.5719	2.4476	1.3608	4.1783	-0.8239	1510.9
13.39	1340	72	NaN	2.8783	24.48	9.3008	-181.68	11.478	-4.1377	33.213	-828.65	1100.7	73.872	680.73	1175	63.903	50.755	1	0	1.0882	4.6952	-22.955	-9.3903	1.3353	-3.2193	27.295	8.6627	2.4235	1.476	4.3401	-0.72762	1511.8
13.4	1341	72	NaN	2.8178	24.609	9.3508	-181.67	11.535	-4.1159	33.09	-828.76	1100.8	74.135	681.06	1175	62.29	49.623	1	0	1.1662	4.775	-22.95	-9.3845	1.2606	-3.2272	27.422	8.722	2.4268	1.5478	4.4722	-0.66244	1512.2
13.41	1342	72	NaN	2.7472	24.724	9.4185	-181.67	11.605	-4.1477	32.91	-828.94	1100.9	74.27	681.36	1175.1	58.932	51.502	1	0	1.2449	4.8555	-22.944	-9.3786	1.1786	-3.2369	27.536	8.7928	2.4235	1.6185	4.5925	-0.58581	1512.7
13.42	1343	72	NaN	2.7036	24.849	9.4533	-181.66	11.638	-4.1676	32.87	-829.09	1100.9	74.433	681.7	1175.1	59.03	52.021	1	0	1.4019	5.0159	-22.938	-9.3734	1.1277	-3.2341	27.66	8.8275	2.5296	1.7818	4.7214	-0.54584	1513.2
13.43	1344	72	NaN	2.6489	25.005	9.4966	-181.63	11.641	-3.8853	32.833	-829.4	1101	75.573	682.37	1175.1	71.146	51.368	1	0	1.5271	5.1439	-22.931	-9.3662	1.0295	-3.2515	27.809	8.8361	2.5566	1.8924	4.8781	-0.53011	1514.2
13.44	1345	72	NaN	2.5993	25.137	9.5229	-181.61	11.627	-3.5883	32.833	-829.75	1101	76.756	683.05	1175	73.505	50.628	1	0	1.6183	5.2372	-22.922	-9.3568	0.93621	-3.2693	27.936	8.8279	2.5545	1.9679	5.0143	-0.5289	1515.2
13.45	1346	72	NaN	2.5755	25.2	9.5048	-181.6	11.615	-3.6312	32.922	-830	1101	76.85	683.4	1175	72.169	50.553	1	0	1.7096	5.3305	-22.912	-9.3474	0.91289	-3.2603	27.998	8.817	2.6225	2.0702	5.0856	-0.53044	1515.8
13.46	1347	72	NaN	2.565	25.245	9.4732	-181.6	11.635	-4.0669	33.061	-830.24	1101	75.822	683.6	1175.1	66.792	51.525	1	0	1.8008	5.4238	-22.903	-9.3381	0.94703	-3.2182	28.047	8.8335	2.7478	2.2056	5.1438	-0.50455	1516.3
13.47	1348	72	NaN	2.5397	25.273	9.4694	-181.59	11.64	-4.1295	33.104	-830.51	1101	75.817	683.85	1175.1	61.787	52.188	1	0	1.8207	5.4441	-22.9	-9.3347	0.92409	-3.209	28.074	8.8398	2.7448	2.2351	5.1739	-0.49491	1516.8
13.48	1349	72	NaN	2.5157	25.282	9.4789	-181.58	11.64	-4.1493	33.136	-830.85	1101	75.952	684.17	1175	61.641	48.937	1	0	1.8508	5.4749	-22.896	-9.331	0.89685	-3.199	28.079	8.8429	2.7476	2.2758	5.1829	-0.48811	1517.4
13.49	1350	72	NaN	2.4966	25.266	9.4949	-181.57	11.637	-4.1656	33.151	-831.2	1101	76.083	684.48	1175	60.69	50.358	1	0	2.0114	5.639	-22.884	-9.3193	0.8741	-3.1889	28.06	8.8428	2.8855	2.4501	5.176	-0.47643	1518.1
13.5	1351	72	NaN	2.4794	25.219	9.5137	-181.55	11.631	-4.168	33.143	-831.51	1101	76.211	684.75	1175	54.845	49.93	1	0	2.0603	5.6891	-22.876	-9.3107	0.85236	-3.1795	28.011	8.8394	2.9127	2.5096	5.1354	-0.47132	1518.7
13.51	1352	72	NaN	2.4428	25.112	9.5383	-181.51	11.626	-4.1816	33.165	-831.95	1101	76.329	685.12	1174.9	55.045	50.818	1	0	2.0126	5.6403	-22.87	-9.3048	0.813	-3.1413	27.901	8.8374	2.8256	2.499	5.0309	-0.46744	1519.5
13.52	1353	72	NaN	2.4019	25.018	9.5175	-181.44	11.607	-3.8594	33.294	-832.31	1101	77.342	685.59	1174.8	52.537	48.541	1	0	1.8099	5.4331	-22.86	-9.2948	0.73975	-3.1006	27.8	8.825	2.5496	2.3325	4.94	-0.4698	1520.3
13.53	1354	72	NaN	2.3765	24.978	9.4923	-181.39	11.602	-3.716	33.436	-832.51	1101	77.837	685.92	1174.7	64.962	50.323	1	0	1.5898	5.208	-22.849	-9.2843	0.7016	-3.0696	27.755	8.825	2.2914	2.1384	4.9057	-0.45924	1520.9
13.54	1355	72	NaN	2.3294	24.99	9.5168	-181.36	11.621	-3.7164	33.438	-832.6	1101.1	77.929	686.2	1174.7	67.967	51.439	1	0	1.5493	5.1666	-22.847	-9.2821	0.65155	-3.0384	27.762	8.8485	2.2008	2.1282	4.915	-0.43356	1521.2
13.55	1356	72	NaN	2.2369	25.037	9.616	-181.32	11.659	-3.7396	33.223	-832.65	1101.2	77.959	686.5	1174.6	66.442	49.493	1	0	1.5093	5.1258	-22.845	-9.2803	0.55017	-3.0037	27.802	8.8944	2.0595	2.1221	4.9563	-0.38593	1521.6
13.56	1357	72	NaN	2.1668	25.084	9.6972	-181.32	11.685	-3.7573	33.036	-832.63	1101.3	77.963	686.72	1174.6	73.949	53.287	1	0	1.3798	4.9934	-22.841	-9.2758	0.47305	-3.0102	27.843	8.9269	1.8529	1.9832	5.0017	-0.34896	1521.8
13.57	1358	72	NaN	2.132	25.107	9.7443	-181.32	11.703	-3.7744	32.92	-832.61	1101.4	77.946	686.84	1174.5	78.67	52.951	1	0	1.3206	4.9328	-22.838	-9.2729	0.43461	-3.0126	27.862	8.948	1.7552	1.9203	5.024	-0.32481	1521.9
13.58	1359	72	NaN	2.0523	25.074	9.7094	-181.31	11.747	-3.8003	33.056	-832.69	1101.4	77.951	687.11	1174.5	79.213	53.886	1	0	1.3104	4.9223	-22.836	-9.2709	0.36031	-2.9998	27.824	8.9965	1.6707	1.9226	4.9879	-0.27439	1522.2
13.59	1360	72	NaN	1.9622	24.997	9.647	-181.3	11.792	-3.8203	33.264	-832.84	1101.4	77.978	687.4	1174.4	79.241	52.543	1	0	1.1693	4.7781	-22.832	-9.2668	0.27749	-2.9857	27.743	9.046	1.4468	1.7924	4.9111	-0.22085	1522.6
13.6	1361	72	NaN	1.8914	24.9	9.6094	-181.3	11.819	-3.8177	33.374	-833	1101.4	78.04	687.59	1174.3	79.92	53.753	1	0	1.0592	4.6656	-22.829	-9.2635	0.20887	-2.9833	27.643	9.0765	1.2681	1.6823	4.814	-0.18701	1523
13.61	1362	72	NaN	1.7785	24.802	9.5717	-181.3	11.867	-3.7823	33.495	-833.13	1101.5	78.224	687.84	1174.2	79.199	55.253	1	0	1.0265	4.6322	-22.827	-9.2619	0.09403	-2.9858	27.537	9.1325	1.1206	1.6464	4.7098	-0.12948	1523.4
13.62	1363	72	NaN	1.6485	24.758	9.5958	-181.3	11.888	-3.798	33.451	-833.18	1101.6	78.252	688.11	1174.1	78.854	55.73	1	0	0.98776	4.5925	-22.825	-9.26	-0.038316	-2.9849	27.482	9.1641	0.94945	1.6076	4.657	-0.095907	1523.7
13.63	1364	72	NaN	1.5016	24.72	9.6085	-181.31	11.894	-3.8134	33.44	-833.23	1101.8	78.263	688.35	1174	79.117	55.985	1	0	0.93279	4.5363	-22.822	-9.2571	-0.18567	-2.9961	27.434	9.1805	0.74711	1.5402	4.6119	-0.076668	1524
13.64	1365	72	NaN	1.3624	24.676	9.576	-181.32	11.902	-3.8204	33.568	-833.3	1101.9	78.285	688.54	1173.9	77.065	53.932	1	0	0.86514	4.4671	-22.821	-9.2563	-0.3207	-3.008	27.381	9.1971	0.54445	1.4592	4.5599	-0.059259	1524.2
13.65	1366	72	NaN	1.2511	24.625	9.5146	-181.34	11.918	-3.821	33.782	-833.38	1102	78.314	688.65	1173.8	68.124	51.718	1	0	0.79068	4.391	-22.822	-9.2567	-0.42475	-3.013	27.322	9.2202	0.36593	1.378	4.5007	-0.036468	1524.4
13.66	1367	72	NaN	1.165	24.585	9.5861	-181.35	11.91	-3.8274	33.562	-833.49	1102.2	78.299	688.75	1173.7	58.58	48.849	1	0	0.74936	4.3488	-22.822	-9.2573	-0.51839	-3.0318	27.274	9.2205	0.23098	1.317	4.4517	-0.03679	1524.6
13.67	1368	72	NaN	1.0394	24.535	9.584	-181.37	11.935	-3.8482	33.639	-833.61	1102.3	78.199	688.73	1173.7	55.57	49.06	1	0	0.7674	4.3672	-22.823	-9.2582	-0.63721	-3.0449	27.216	9.2535	0.13019	1.3223	4.393	-0.0047334	1524.7
13.68	1369	72	NaN	0.93053	24.492	9.6237	-181.38	11.963	-3.8366	33.589	-833.74	1102.5	78.163	688.64	1173.6	52.874	47.795	1	0	0.88271	4.4851	-22.825	-9.2598	-0.74657	-3.0617	27.165	9.2895	0.13614	1.4234	4.3402	0.029735	1524.7
13.69	1370	72	NaN	0.83169	24.454	9.6946	-181.4	11.982	-3.9548	33.45	-833.86	1102.6	77.726	688.54	1173.5	55.149	49.21	1	0	0.97594	4.5804	-22.827	-9.2623	-0.83418	-3.0697	27.12	9.316	0.14176	1.5107	4.2927	0.053677	1524.7
13.7	1371	72	NaN	0.73414	24.418	9.7652	-181.43	11.992	-4.2397	33.327	-833.96	1102.7	76.784	688.44	1173.5	51.819	50.398	1	0	1.0611	4.6675	-22.83	-9.2652	-0.90092	-3.0654	27.079	9.3308	0.16021	1.6021	4.2486	0.065646	1524.7
13.71	1372	72	NaN	0.65112	24.384	9.7948	-181.45	12.012	-4.2657	33.333	-834.05	1102.8	76.568	688.32	1173.5	54.058	49.484	1	0	1.1009	4.7082	-22.834	-9.2691	-0.97565	-3.0806	27.04	9.3563	0.1253	1.6276	4.2054	0.087173	1524.6
13.72	1373	72	NaN	0.5069	24.318	9.789	-181.54	11.997	-4.1744	33.498	-834.23	1102.9	76.473	688.12	1173.3	50.925	50.374	1	0	1.1214	4.7292	-22.839	-9.2736	-1.1101	-3.1551	26.962	9.3532	0.0113	1.5741	4.1231	0.079607	1524.6
13.73	1374	72	NaN	0.40746	24.282	9.8069	-181.58	11.999	-4.1663	33.52	-834.34	1103	76.222	687.93	1173.1	54.692	52.162	1	0	1.1419	4.7501	-22.843	-9.2781	-1.1994	-3.1889	26.919	9.3619	-0.05746	1.5612	4.076	0.083752	1524.5
13.74	1375	72	NaN	0.33261	24.275	9.8472	-181.61	11.996	-4.1835	33.438	-834.4	1103.1	75.892	687.71	1173.1	57.13	50.034	1	0	1.1624	4.7711	-22.848	-9.2826	-1.265	-3.2114	26.906	9.3638	-0.10263	1.5597	4.0588	0.081262	1524.3
13.75	1376	72	NaN	0.25901	24.283	9.899	-181.67	11.961	-4.1517	33.321	-834.42	1103.1	75.613	687.43	1172.9	60.22	48.646	1	0	1.1829	4.792	-22.852	-9.287	-1.3328	-3.2594	26.908	9.3367	-0.14994	1.5326	4.0558	0.049684	1524
13.76	1377	72	NaN	0.20187	24.292	9.9477	-181.75	11.88	-4.0377	33.185	-834.46	1103.1	75.55	687.15	1172.7	64.488	51.037	1	0	1.2034	4.8129	-22.857	-9.2915	-1.393	-3.3471	26.908	9.2635	-0.18962	1.4658	4.0519	-0.028021	1523.8
13.77	1378	72	NaN	0.18641	24.28	9.9578	-181.76	11.876	-4.0617	33.147	-834.5	1103.1	75.316	686.99	1172.7	69.664	49.056	1	0	1.2238	4.8339	-22.861	-9.296	-1.4012	-3.3492	26.896	9.2604	-0.17733	1.4847	4.0345	-0.035597	1523.7
13.78	1379	72	NaN	0.17592	24.251	9.9446	-181.78	11.848	-4.0803	33.164	-834.57	1103.1	75.025	686.8	1172.6	71.93	51.823	1	0	1.2443	4.8548	-22.866	-9.3005	-1.4002	-3.3575	26.866	9.2329	-0.15586	1.4973	4.0009	-0.06761	1523.5
13.79	1380	72	NaN	0.18905	24.194	9.9017	-181.82	11.774	-4.0744	33.237	-834.7	1103	74.621	686.54	1172.5	76.27	53.046	1	0	1.2648	4.8758	-22.87	-9.305	-1.3692	-3.3796	26.809	9.1601	-0.10444	1.4962	3.9386	-0.14485	1523.4
13.8	1381	72	NaN	0.22967	24.117	9.8455	-181.87	11.667	-4.052	33.314	-834.89	1103	74.126	686.24	1172.4	76.956	52.88	1	0	1.2853	4.8967	-22.874	-9.3094	-1.3072	-3.4093	26.729	9.0551	-0.021892	1.4874	3.8545	-0.25437	1523.3
13.81	1382	72	NaN	0.24968	24.076	9.857	-181.9	11.605	-4.054	33.197	-835.03	1102.9	73.81	686.15	1172.3	78.423	54.25	1	0	1.3058	4.9177	-22.879	-9.3139	-1.2797	-3.4311	26.687	8.9937	0.026125	1.4866	3.8077	-0.32022	1523.3
13.82	1383	72	NaN	0.28358	24.074	9.8367	-181.96	11.537	-4.0075	33.178	-835.16	1102.9	73.496	686.01	1172.2	79.422	54.732	1	0	1.3263	4.9386	-22.883	-9.3184	-1.2347	-3.4741	26.684	8.9273	0.091589	1.4645	3.8006	-0.39106	1523.3
13.83	1384	72	NaN	0.31581	24.1	9.8306	-182.01	11.489	-3.9723	33.141	-835.25	1102.8	73.248	685.93	1172.2	78.298	56.2	1	0	1.3467	4.9595	-22.888	-9.3229	-1.1945	-3.5169	26.709	8.8803	0.15228	1.4427	3.8206	-0.44256	1523.3
13.84	1385	72	NaN	0.34185	24.139	9.8366	-182.05	11.455	-3.9445	33.071	-835.34	1102.8	73.026	685.9	1172.2	75.012	53.731	1	0	1.3672	4.9805	-22.892	-9.3273	-1.1626	-3.5549	26.747	8.8472	0.2046	1.4256	3.8542	-0.48014	1523.3
13.85	1386	72	NaN	0.36022	24.191	9.8503	-182.08	11.431	-3.9118	32.956	-835.46	1102.8	72.764	685.9	1172.1	65.036	50.639	1	0	1.3877	5.0014	-22.897	-9.3318	-1.1387	-3.5836	26.798	8.8235	0.24905	1.4179	3.901	-0.5083	1523.5
13.86	1387	72	NaN	0.37319	24.29	9.8743	-182.1	11.423	-3.8569	32.752	-835.66	1102.8	72.353	685.94	1172.1	68.121	52.102	1	0	1.4082	5.0224	-22.901	-9.3363	-1.1177	-3.5918	26.897	8.8159	0.29053	1.4305	3.9959	-0.52036	1523.7
13.87	1388	72	NaN	0.37835	24.375	9.8501	-182.1	11.414	-3.7908	32.756	-835.79	1102.9	72.12	686.09	1172.1	65.655	51.826	1	0	1.4287	5.0433	-22.906	-9.3408	-1.1033	-3.5778	26.979	8.8093	0.32539	1.4655	4.0734	-0.5315	1524
13.88	1389	72	NaN	0.36799	24.428	9.8503	-182.11	11.423	-3.8065	32.671	-835.93	1103	71.78	686.18	1172.2	64.594	50.444	1	0	1.4492	5.0643	-22.91	-9.3452	-1.1038	-3.5797	27.031	8.8199	0.34536	1.4846	4.1207	-0.52538	1524.2
13.89	1390	72	NaN	0.3501	24.457	9.8437	-182.1	11.441	-3.8274	32.59	-836.07	1103	71.45	686.28	1172.3	61.22	51.768	1	0	1.4697	5.0852	-22.915	-9.3497	-1.1121	-3.5662	27.06	8.8385	0.35754	1.519	4.1451	-0.51118	1524.4
13.9	1391	72	NaN	0.33339	24.475	9.8093	-182.08	11.456	-3.8027	32.582	-836.21	1103.1	71.222	686.41	1172.3	60.339	50.272	1	0	1.4901	5.1061	-22.919	-9.3542	-1.1203	-3.5304	27.077	8.8541	0.36981	1.5757	4.1574	-0.50011	1524.7
13.91	1392	72	NaN	0.32501	24.496	9.7672	-182.09	11.455	-3.7684	32.595	-836.32	1103.1	71.063	686.56	1172.3	59.465	49.502	1	0	1.5106	5.1271	-22.924	-9.3587	-1.122	-3.5322	27.095	8.8555	0.38866	1.5949	4.1714	-0.50312	1524.9
13.92	1393	72	NaN	0.29291	24.53	9.7001	-182.1	11.483	-3.7495	32.609	-836.48	1103.2	70.789	686.76	1172.3	59.986	50.259	1	0	1.5311	5.148	-22.928	-9.3631	-1.1429	-3.5367	27.127	8.8861	0.3882	1.6113	4.1987	-0.47704	1525.3
13.93	1394	72	NaN	0.24803	24.566	9.6702	-182.13	11.499	-3.7465	32.501	-836.6	1103.2	70.463	686.98	1172.3	57.996	51.042	1	0	1.5281	5.145	-22.931	-9.3656	-1.1793	-3.5556	27.162	8.9038	0.34887	1.5894	4.2309	-0.46185	1525.6
13.94	1395	72	NaN	0.20185	24.643	9.5828	-182.16	11.507	-3.7303	32.637	-836.5	1103.2	70.214	687.17	1172.3	59.779	50.151	1	0	1.5111	5.1276	-22.932	-9.3669	-1.2109	-3.5698	27.239	8.9116	0.30019	1.5578	4.3071	-0.45532	1525.7
13.95	1396	72	NaN	0.16275	24.746	9.4388	-182.18	11.513	-3.6917	33.028	-836.22	1103.2	70.077	687.34	1172.3	61.013	48.981	1	0	1.4813	5.0971	-22.936	-9.3708	-1.2303	-3.5741	27.344	8.9155	0.25099	1.523	4.4079	-0.45532	1525.6
13.96	1397	72	NaN	0.13322	24.743	9.4576	-182.21	11.517	-3.6656	32.911	-836.26	1103.2	69.901	687.51	1172.3	62.736	49.045	1	0	1.4513	5.0664	-22.94	-9.3748	-1.2574	-3.596	27.34	8.9199	0.19386	1.4704	4.4004	-0.4549	1525.8
13.97	1398	72	NaN	0.08743	24.717	9.4527	-182.24	11.518	-3.6262	32.857	-836.32	1103.2	69.645	687.73	1172.3	66.368	49.358	1	0	1.4044	5.0185	-22.945	-9.3799	-1.2953	-3.6241	27.312	8.9227	0.10908	1.3943	4.3671	-0.4572	1526.1
13.98	1399	72	NaN	0.06475	24.591	9.5344	-182.26	11.508	-3.5759	32.557	-836.67	1103.2	69.412	688.01	1172.3	69.706	50.887	1	0	1.3639	4.9771	-22.95	-9.3846	-1.3199	-3.6464	27.182	8.9172	0.043964	1.3307	4.2322	-0.46744	1526.7
13.99	1400	72	NaN	0.043104	24.49	9.6046	-182.27	11.508	-3.5442	32.301	-836.93	1103.3	69.182	688.24	1172.3	71.401	50.244	1	0	1.34	4.9527	-22.954	-9.3885	-1.3421	-3.6557	27.078	8.9199	-0.0020696	1.297	4.1249	-0.46859	1527.2
14	1401	72	NaN	0.011311	24.476	9.6063	-182.27	11.521	-3.4532	32.254	-836.92	1103.3	69.182	688.42	1172.3	70.728	52.099	1	0	1.2057	4.8153	-22.964	-9.3992	-1.3755	-3.6583	27.062	8.9342	-0.16981	1.157	4.098	-0.46497	1527.3
14.01	1402	72	NaN	-0.014165	24.463	9.5819	-182.26	11.519	-3.0099	32.292	-836.88	1103.3	70.16	688.67	1172.2	69.966	51.564	1	0	1.0235	4.6291	-22.978	-9.4128	-1.4361	-3.6854	27.045	8.9363	-0.4126	0.94368	4.0674	-0.47657	1527.6
14.02	1403	72	NaN	-0.030989	24.468	9.595	-182.25	11.552	-2.7886	32.216	-836.72	1103.3	70.314	689.07	1172.1	69.188	50.493	1	0	0.98258	4.5872	-22.983	-9.4184	-1.4613	-3.6779	27.049	8.9713	-0.47875	0.90932	4.066	-0.44712	1527.8
14.03	1404	72	NaN	-0.036608	24.457	9.5681	-182.25	11.59	-2.7291	32.273	-836.63	1103.3	70.182	689.33	1172.1	68.424	54.509	1	0	0.97253	4.5769	-22.988	-9.4232	-1.4597	-3.6721	27.041	9.007	-0.48719	0.90488	4.0523	-0.41623	1528
14.04	1405	72	NaN	-0.03858	24.436	9.5527	-182.25	11.628	-2.7426	32.289	-836.59	1103.2	69.922	689.53	1172.2	67.617	52.955	1	0	1.008	4.6132	-22.992	-9.427	-1.4511	-3.6604	27.023	9.0411	-0.4431	0.95282	4.0311	-0.38593	1528.1
14.05	1406	72	NaN	-0.038496	24.409	9.5641	-182.24	11.661	-2.7591	32.219	-836.56	1103.1	69.658	689.76	1172.2	65.914	51.483	1	0	1.0455	4.6516	-22.996	-9.431	-1.4436	-3.6408	27.001	9.0701	-0.39812	1.0108	4.0044	-0.36091	1528.3
14.06	1407	72	NaN	-0.026278	24.373	9.5427	-182.23	11.683	-2.744	32.27	-836.52	1102.9	69.502	690.04	1172.2	64.606	53.146	1	0	1.0865	4.6934	-23.001	-9.4355	-1.4234	-3.6239	26.971	9.0856	-0.33697	1.0695	3.97	-0.34987	1528.6
14.07	1408	72	NaN	0.0085275	24.345	9.5063	-182.21	11.745	-3.1532	32.398	-836.41	1102.6	68.082	690.29	1172.3	62.8	48.51	1	0	1.1274	4.7353	-23.004	-9.4393	-1.3304	-3.553	26.958	9.1313	-0.20301	1.1823	3.954	-0.30798	1528.7
14.08	1409	72	NaN	0.027698	24.347	9.4887	-182.22	11.795	-3.274	32.471	-836.28	1102.3	67.558	690.53	1172.3	60.246	49.376	1	0	1.1632	4.7719	-23.008	-9.4434	-1.2888	-3.5386	26.973	9.1684	-0.12559	1.2333	3.9649	-0.27493	1528.8
14.09	1410	72	NaN	0.059585	24.38	9.4994	-182.22	11.84	-3.2851	32.513	-836.07	1102	67.342	690.83	1172.4	59.361	49.198	1	0	1.1461	4.7544	-23.018	-9.4529	-1.2472	-3.5225	27.02	9.2005	-0.10103	1.2319	4.0017	-0.25244	1528.9
14.1	1411	72	NaN	0.11127	24.457	9.5033	-182.19	11.881	-3.2982	32.65	-835.69	1101.7	67.091	691.23	1172.5	60.027	48.558	1	0	1.1726	4.7815	-23.024	-9.4594	-1.1809	-3.4789	27.111	9.2268	-0.0083255	1.3026	4.0862	-0.23264	1528.9
14.11	1412	72	NaN	0.15175	24.611	9.3946	-182.17	11.904	-3.2488	33.168	-835.05	1101.3	67.062	691.67	1172.5	60.188	50.451	1	0	1.2511	4.8617	-23.027	-9.4623	-1.1201	-3.4452	27.278	9.2366	0.13099	1.4165	4.2509	-0.22571	1528.7
14.12	1413	72	NaN	0.21552	24.657	9.3796	-182.17	11.933	-3.2221	33.342	-834.75	1101.2	67.079	691.93	1172.5	61.895	52.86	1	0	1.207	4.8167	-23.031	-9.4657	-1.0504	-3.4372	27.33	9.26	0.15662	1.3795	4.2993	-0.20573	1528.7
14.13	1414	72	NaN	0.29361	24.61	9.5221	-182.15	11.917	-2.8673	33.007	-834.77	1101.1	68.002	692.35	1172.3	64.181	51.441	1	0	1.136	4.7441	-23.034	-9.4693	-1.0191	-3.4635	27.28	9.2481	0.11688	1.2806	4.2453	-0.22125	1529.2
14.14	1415	72	NaN	0.38869	24.576	9.6839	-182.13	11.937	-2.8109	32.652	-834.67	1101.1	68.099	692.71	1172.3	66.01	48.624	1	0	1.1624	4.771	-23.036	-9.471	-0.94075	-3.4637	27.243	9.2697	0.22164	1.3074	4.2072	-0.20129	1529.4
14.15	1416	72	NaN	0.49686	24.589	9.7952	-182.13	12.008	-3.1434	32.511	-834.28	1101.2	67.123	692.98	1172.4	68.389	48.906	1	0	1.1943	4.8036	-23.037	-9.4721	-0.8014	-3.4289	27.258	9.3385	0.39288	1.3747	4.221	-0.13359	1529.3
14.16	1417	72	NaN	0.60447	24.578	9.8965	-182.13	12.047	-3.1268	32.408	-833.89	1101.3	67.121	693.33	1172.4	68.404	49.407	1	0	1.0849	4.6918	-23.039	-9.4737	-0.69762	-3.4288	27.243	9.3822	0.3873	1.263	4.2042	-0.091422	1529.3
14.17	1418	72	NaN	0.72728	24.532	9.9669	-182.13	12.088	-3.0857	32.389	-833.48	1101.4	67.188	693.65	1172.3	69.378	51.707	1	0	1.0325	4.6382	-23.039	-9.4738	-0.57813	-3.4362	27.19	9.4303	0.45435	1.202	4.1509	-0.043483	1529.2
14.18	1419	72	NaN	0.82196	24.469	9.9921	-182.14	12.131	-3.0602	32.438	-833.19	1101.5	67.219	693.85	1172.2	70.417	53.791	1	0	1.0359	4.6417	-23.038	-9.4726	-0.4828	-3.4465	27.123	9.4771	0.55309	1.1952	4.0852	0.0045066	1529.1
14.19	1420	72	NaN	0.89866	24.399	9.9679	-182.15	12.159	-3.0426	32.605	-832.94	1101.5	67.227	694.04	1172.2	70.594	53.272	1	0	1.0571	4.6634	-23.034	-9.4694	-0.40021	-3.4474	27.05	9.5083	0.65692	1.2161	4.0153	0.038914	1529
14.2	1421	72	NaN	0.96718	24.324	9.9207	-182.14	12.168	-2.9276	32.829	-832.69	1101.5	67.494	694.25	1172.1	71.567	52.206	1	0	1.069	4.6756	-23.031	-9.4658	-0.33336	-3.4424	26.972	9.5208	0.73567	1.2332	3.9407	0.055006	1529
14.21	1422	72	NaN	1.0344	24.24	9.9169	-182.12	12.165	-2.474	32.904	-832.46	1101.6	68.681	694.51	1172	72.157	50.842	1	0	1.0418	4.6478	-23.027	-9.4616	-0.3078	-3.4573	26.88	9.5256	0.73405	1.1905	3.8531	0.063997	1529
14.22	1423	72	NaN	1.1009	24.047	9.9628	-182.12	12.214	-2.8362	32.78	-832.11	1101.6	67.533	694.67	1172	72.952	54.611	1	0	1.0134	4.6187	-23.022	-9.4572	-0.20311	-3.4262	26.684	9.5767	0.81027	1.1925	3.6617	0.1195	1528.8
14.23	1424	72	NaN	1.1323	23.879	9.9775	-182.12	12.224	-2.9207	32.677	-831.82	1101.6	67.2	694.86	1171.9	73.254	54.342	1	0	0.97911	4.5837	-23.017	-9.452	-0.16315	-3.4141	26.515	9.5889	0.81596	1.1695	3.4977	0.13688	1528.7
14.24	1425	72	NaN	1.1332	23.744	9.9782	-182.11	12.22	-2.9078	32.578	-831.61	1101.6	67.164	695.01	1171.9	72.243	52.682	1	0	0.97509	4.5796	-23.011	-9.4461	-0.16469	-3.406	26.38	9.5845	0.8104	1.1735	3.3684	0.13842	1528.6
14.25	1426	72	NaN	1.1106	23.64	9.9819	-182.1	12.212	-2.9072	32.451	-831.47	1101.5	67.113	695.12	1171.8	72.548	52.877	1	0	0.99563	4.6006	-23.005	-9.4395	-0.19015	-3.397	26.277	9.5762	0.80548	1.2035	3.2719	0.13664	1528.6
14.26	1427	72	NaN	1.0731	23.561	10.003	-182.09	12.198	-2.9045	32.25	-831.29	1101.5	67.092	695.21	1171.8	72.992	53.291	1	0	0.95642	4.5605	-23	-9.4345	-0.23444	-3.3975	26.198	9.5615	0.72198	1.163	3.1981	0.12695	1528.5
14.27	1428	72	NaN	1.0153	23.425	9.9873	-182.08	12.174	-2.8931	32.076	-831.06	1101.3	67.113	695.33	1171.7	72.989	53.421	1	0	0.8819	4.4843	-22.995	-9.4295	-0.2997	-3.3982	26.064	9.5354	0.5822	1.0861	3.0698	0.10591	1528.4
14.28	1429	72	NaN	0.98188	23.357	9.9726	-182.08	12.165	-2.8984	32.001	-830.94	1101.2	67.113	695.37	1171.6	72.599	53.887	1	0	0.73163	4.3306	-22.989	-9.4241	-0.33596	-3.3997	25.998	9.5247	0.39568	0.93092	3.0085	0.10063	1528.3
14.29	1430	72	NaN	0.92325	23.239	9.9229	-182.08	12.153	-2.928	31.989	-830.77	1101	67.092	695.44	1171.6	74.14	54.173	1	0	0.62948	4.2262	-22.985	-9.4196	-0.39431	-3.3935	25.886	9.5073	0.23517	0.83274	2.9009	0.087769	1528.2
14.3	1431	72	NaN	0.83592	23.056	9.8472	-182.06	12.137	-2.9702	31.995	-830.52	1100.7	67.079	695.54	1171.4	76.226	51.955	1	0	0.55324	4.1483	-22.981	-9.4155	-0.48109	-3.3807	25.712	9.4813	0.072152	0.76759	2.7309	0.065723	1528.1
14.31	1432	72	NaN	0.77086	22.909	9.8071	-182.05	12.131	-2.9913	31.96	-830.37	1100.4	67.14	695.59	1171.4	77.592	54.787	1	0	0.42845	4.0207	-22.975	-9.4095	-0.54981	-3.374	25.572	9.4683	-0.12136	0.64667	2.5972	0.058858	1528
14.32	1433	72	NaN	0.73935	22.821	9.747	-182.05	12.123	-3.0046	32.084	-830.22	1100.2	67.193	695.63	1171.3	79.001	56.461	1	0	0.27125	3.8599	-22.967	-9.4021	-0.57876	-3.3658	25.489	9.4546	-0.30751	0.49415	2.5219	0.052581	1527.9
14.33	1434	72	NaN	0.675	22.713	9.7395	-182.05	12.133	-3.0479	31.977	-830.06	1100	67.212	695.63	1171.2	80.014	54.861	1	0	-0.1278	3.452	-22.956	-9.3909	-0.648	-3.3746	25.385	9.461	-0.7758	0.077403	2.4292	0.070093	1527.8
14.34	1435	72	NaN	0.60738	22.602	9.7384	-182.06	12.137	-3.0875	31.835	-829.91	1099.8	67.252	695.65	1171.2	80.943	56.961	1	0	-0.44266	3.1301	-22.946	-9.381	-0.72256	-3.3886	25.277	9.4616	-1.1652	-0.25857	2.3311	0.080608	1527.6
14.35	1436	72	NaN	0.5605	22.51	9.7234	-182.07	12.128	-3.0972	31.773	-829.81	1099.7	67.344	695.69	1171.1	80.656	56.449	1	0	-0.5626	3.0074	-22.939	-9.3743	-0.77525	-3.4034	25.189	9.4502	-1.3378	-0.39593	2.2494	0.07595	1527.6
14.36	1437	72	NaN	0.55151	22.469	9.7023	-182.08	12.121	-3.0596	31.814	-829.79	1099.6	67.493	695.73	1171.1	80.054	55.813	1	0	-0.70808	2.8587	-22.93	-9.365	-0.7883	-3.4219	25.149	9.441	-1.4964	-0.56321	2.2189	0.076028	1527.6
14.37	1438	72	NaN	0.51738	22.367	9.6554	-182.12	12.099	-3.0811	31.871	-829.7	1099.4	67.591	695.75	1171	79.883	54.329	1	0	-0.87066	2.6925	-22.92	-9.3548	-0.82404	-3.4574	25.052	9.4141	-1.6947	-0.76498	2.1323	0.059256	1527.5
14.38	1439	72	NaN	0.49602	22.339	9.6524	-182.14	12.046	-2.729	31.814	-829.57	1099.3	68.663	695.85	1170.8	79.409	53.418	1	0	-1.1327	2.4246	-22.913	-9.3482	-0.88777	-3.5247	25.022	9.3619	-2.0205	-1.1001	2.1089	0.01375	1527.5
14.39	1440	72	NaN	0.48928	22.365	9.664	-182.18	12.001	-2.541	31.746	-829.41	1099.2	69.252	695.88	1170.7	78.16	52.949	1	0	-1.3942	2.1572	-22.907	-9.3415	-0.91931	-3.5845	25.05	9.3165	-2.3135	-1.4273	2.1431	-0.02499	1527.4
14.4	1441	72	NaN	0.49639	22.421	9.6785	-182.22	11.97	-2.6092	31.698	-829.25	1099	69.106	695.85	1170.7	75.139	52.388	1	0	-1.6024	1.9443	-22.896	-9.3308	-0.90872	-3.6215	25.111	9.2799	-2.5111	-1.6772	2.2148	-0.050908	1527.2
14.41	1442	72	NaN	0.51403	22.475	9.7019	-182.23	11.917	-2.5891	31.634	-829.15	1098.9	69.153	695.88	1170.7	75.006	51.638	1	0	-1.8106	1.7315	-22.885	-9.32	-0.89529	-3.6433	25.167	9.2251	-2.7059	-1.9119	2.2815	-0.094951	1527.2
14.42	1443	72	NaN	0.53492	22.549	9.701	-182.26	11.884	-2.5383	31.622	-829	1098.8	69.345	695.84	1170.6	70.598	53.146	1	0	-2.0188	1.5186	-22.874	-9.3093	-0.88223	-3.6821	25.243	9.189	-2.901	-2.1635	2.3691	-0.12027	1527
14.43	1444	72	NaN	0.56667	22.61	9.7079	-182.29	11.842	-2.5369	31.584	-828.87	1098.7	69.392	695.84	1170.6	63.637	50.093	1	0	-2.0077	1.53	-22.868	-9.3032	-0.85379	-3.7092	25.308	9.1438	-2.8614	-2.1792	2.4398	-0.15939	1526.9
14.44	1445	72	NaN	0.60858	22.677	9.6766	-182.3	11.767	-2.5088	31.642	-828.73	1098.5	69.508	695.89	1170.5	59.765	51.835	1	0	-1.9567	1.5821	-22.862	-9.2974	-0.81414	-3.7232	25.379	9.0649	-2.7708	-2.141	2.517	-0.23244	1526.8
14.45	1446	72	NaN	0.64864	22.747	9.605	-182.31	11.681	-2.4572	31.813	-828.58	1098.3	69.697	695.95	1170.4	55.069	50.372	1	0	-2.231	1.3016	-22.846	-9.2805	-0.77485	-3.7287	25.455	8.9738	-3.0059	-2.4271	2.6092	-0.3067	1526.7
14.46	1447	72	NaN	0.66535	22.799	9.533	-182.32	11.645	-2.4556	32.011	-828.46	1098.1	69.775	695.92	1170.3	55.643	50.178	1	0	-2.4329	1.0952	-22.833	-9.2678	-0.75376	-3.7365	25.513	8.9312	-3.1867	-2.6413	2.6797	-0.33668	1526.6
14.47	1448	72	NaN	0.69863	22.869	9.5886	-182.33	11.549	-2.4542	31.771	-828.29	1097.9	69.921	695.98	1170.3	54.135	49.735	1	0	-2.5238	1.0023	-22.827	-9.2616	-0.73508	-3.7662	25.586	8.8322	-3.2589	-2.7639	2.7591	-0.42935	1526.5
14.48	1449	72	NaN	0.71342	22.914	9.6193	-182.32	11.469	-2.4547	31.635	-828.17	1097.8	70.017	696.02	1170.2	53.877	48.768	1	0	-2.6124	0.91174	-22.821	-9.2556	-0.72908	-3.7625	25.633	8.7502	-3.3415	-2.8507	2.8125	-0.50546	1526.4
14.49	1450	72	NaN	0.72174	22.949	9.6469	-182.3	11.349	-2.5035	31.506	-828.06	1097.7	69.993	696.14	1170.2	51.214	50.607	1	0	-2.6979	0.82426	-22.815	-9.25	-0.72474	-3.7494	25.67	8.6281	-3.4227	-2.9251	2.8551	-0.62196	1526.4
14.5	1451	72	NaN	0.72935	22.973	9.6675	-182.29	11.222	-2.5785	31.395	-827.98	1097.6	69.901	696.28	1170.1	51.838	50.473	1	0	-2.8651	0.6534	-22.809	-9.2444	-0.71777	-3.7375	25.697	8.4977	-3.5828	-3.0841	2.8871	-0.74669	1526.5
14.51	1452	72	NaN	0.73699	22.974	9.657	-182.28	11.186	-2.6124	31.404	-827.95	1097.5	69.865	696.26	1170.1	53.51	51.349	1	0	-3.0268	0.48808	-22.803	-9.2381	-0.70847	-3.7264	25.701	8.459	-3.7352	-3.2383	2.8977	-0.77918	1526.4
14.52	1453	72	NaN	0.74655	23.019	9.635	-182.3	11.058	-3.1436	31.431	-827.78	1097.4	68.61	696.23	1170.2	53.741	48.897	1	0	-3.0541	0.46014	-22.794	-9.229	-0.65096	-3.6935	25.755	8.3215	-3.705	-3.2334	2.9611	-0.90748	1526.2
14.53	1454	72	NaN	0.73916	23.073	9.6779	-182.33	10.855	-3.2863	31.285	-827.61	1097.3	68.46	696.29	1170.2	53.055	49.685	1	0	-3.0832	0.43036	-22.787	-9.2224	-0.65829	-3.7233	25.812	8.1159	-3.7415	-3.293	3.025	-1.1065	1526.1
14.54	1455	72	NaN	0.72695	23.132	9.7356	-182.34	10.549	-3.2121	31.088	-827.43	1097.2	68.94	696.52	1170.1	50.799	50.823	1	0	-3.114	0.39893	-22.783	-9.2181	-0.69587	-3.7675	25.869	7.8119	-3.8098	-3.3686	3.0859	-1.4062	1526.2
14.55	1456	72	NaN	0.71968	23.186	9.7662	-182.35	10.211	-3.1268	30.96	-827.27	1097.2	69.456	696.8	1170	53.159	49.35	1	0	-3.2614	0.24815	-22.777	-9.2117	-0.72722	-3.7997	25.92	7.4771	-3.9886	-3.5516	3.1434	-1.7346	1526.3
14.56	1457	72	NaN	0.72491	23.223	9.736	-182.37	9.9864	-3.2559	31.015	-827.16	1097.1	69.342	696.81	1170	53.738	50.797	1	0	-3.4228	0.083201	-22.77	-9.2052	-0.71574	-3.8104	25.961	7.2488	-4.1385	-3.7272	3.1904	-1.9564	1526.2
14.57	1458	72	NaN	0.73037	23.262	9.7282	-182.37	9.7243	-3.3534	31.009	-827.06	1097.1	69.326	696.83	1170	52.711	52.007	1	0	-3.5307	-0.027116	-22.767	-9.2019	-0.71	-3.8152	26.002	6.9846	-4.2407	-3.8423	3.235	-2.2173	1526.1
14.58	1459	72	NaN	0.74957	23.297	9.6745	-182.39	9.431	-3.226	31.159	-826.96	1097	69.975	696.84	1170	53.42	48.453	1	0	-3.6251	-0.12367	-22.763	-9.1984	-0.70962	-3.8448	26.037	6.6915	-4.3347	-3.9684	3.2733	-2.5069	1526
14.59	1460	72	NaN	0.75843	23.365	9.6684	-182.41	8.9978	-3.1115	31.158	-826.83	1097	70.705	696.91	1169.8	53.464	50.265	1	0	-3.7038	-0.20415	-22.757	-9.1924	-0.7283	-3.8962	26.098	6.2648	-4.4321	-4.1004	3.3403	-2.9276	1526
14.6	1461	72	NaN	0.75847	23.457	9.7132	-182.43	8.5083	-3.0935	31.008	-826.67	1097	71.203	697.03	1169.5	55.092	50.357	1	0	-3.7547	-0.25621	-22.753	-9.1875	-0.75263	-3.9376	26.18	5.786	-4.5074	-4.1938	3.4272	-3.4015	1526
14.61	1462	72	NaN	0.76777	23.537	9.75	-182.4	8.1755	-3.1475	30.923	-826.53	1097.1	71.352	697.14	1169.3	56.153	52.475	1	0	-3.7855	-0.28765	-22.748	-9.1833	-0.75217	-3.9196	26.251	5.4613	-4.5377	-4.2073	3.5031	-3.722	1525.9
14.62	1463	72	NaN	0.75778	23.602	9.7758	-182.38	7.917	-3.2169	30.855	-826.45	1097.1	71.466	697.14	1169.2	54.913	49.109	1	0	-3.7904	-0.29263	-22.746	-9.1813	-0.76909	-3.9106	26.312	5.2074	-4.5595	-4.2032	3.5652	-3.9739	1525.8
14.63	1464	72	NaN	0.76011	23.713	9.676	-182.4	7.5409	-3.3299	31.263	-826.29	1097	71.699	697.21	1169	55.528	49.618	1	0	-3.7794	-0.28147	-22.745	-9.1796	-0.76024	-3.9185	26.416	4.8374	-4.5397	-4.2	3.6715	-4.3422	1525.7
14.64	1465	72	NaN	0.76217	23.802	9.5975	-182.4	7.2508	-3.323	31.612	-826.17	1096.9	72.14	697.36	1168.7	55.958	49.536	1	0	-3.7358	-0.23689	-22.743	-9.1782	-0.76164	-3.9257	26.499	4.5537	-4.4975	-4.1625	3.7556	-4.6244	1525.8
14.65	1466	72	NaN	0.76312	23.863	9.5731	-182.39	7.0767	-3.2446	31.79	-826.11	1096.9	72.618	697.54	1168.6	56.103	49.959	1	0	-3.6876	-0.18754	-22.742	-9.177	-0.77182	-3.9286	26.555	4.385	-4.4594	-4.1162	3.8125	-4.7921	1525.9
14.66	1467	72	NaN	0.76911	23.929	9.5624	-182.4	6.9372	-3.2759	31.958	-826.03	1096.9	72.799	697.66	1168.5	55.429	49.273	1	0	-3.6257	-0.12428	-22.742	-9.1768	-0.7663	-3.9338	26.617	4.2485	-4.392	-4.058	3.8753	-4.9283	1525.9
14.67	1468	72	NaN	0.77247	24.003	9.5506	-182.44	6.834	-3.4086	32.138	-825.93	1096.9	72.694	697.7	1168.5	54.484	50.183	1	0	-3.5965	-0.094387	-22.742	-9.1766	-0.75224	-3.9645	26.693	4.1441	-4.3487	-4.0589	3.9511	-5.0324	1525.9
14.68	1469	72	NaN	0.77652	24.068	9.5596	-182.49	6.6738	-3.3867	32.276	-825.88	1096.9	72.999	697.94	1168.5	55.374	50.366	1	0	-3.5862	-0.083942	-22.741	-9.1763	-0.75432	-4.0211	26.757	3.9854	-4.3406	-4.105	4.0153	-5.1909	1526
14.69	1470	72	NaN	0.80389	24.155	9.5929	-182.56	6.4761	-3.3647	32.485	-825.8	1096.9	73.397	698.42	1168.4	56.267	51.136	1	0	-3.396	0.11058	-22.742	-9.1769	-0.73364	-4.0927	26.842	3.7882	-4.1296	-3.9822	4.1005	-5.3886	1526.4
14.7	1471	72	NaN	0.84426	24.238	9.6323	-182.63	6.3219	-3.3463	32.741	-825.73	1096.8	73.801	698.95	1168.5	54.417	51.207	1	0	-3.1971	0.31392	-22.743	-9.1775	-0.69837	-4.1692	26.927	3.6328	-3.8955	-3.8553	4.1847	-5.5446	1526.9
14.71	1472	72	NaN	0.8699	24.269	9.6497	-182.69	6.3232	-3.2565	32.949	-825.74	1096.8	74.257	699.23	1168.5	54.676	50.947	1	0	-2.9854	0.53039	-22.743	-9.1781	-0.68172	-4.2431	26.96	3.6325	-3.6671	-3.7127	4.217	-5.5457	1527.2
14.72	1473	72	NaN	0.91069	24.302	9.6966	-182.81	6.4564	-3.2088	33.217	-825.79	1096.7	74.663	699.68	1168.7	53.876	50.649	1	0	-2.6995	0.82265	-22.745	-9.18	-0.6456	-4.3679	27.003	3.7558	-3.3451	-3.5452	4.2579	-5.4243	1527.7
14.73	1474	72	NaN	0.93671	24.322	9.8034	-182.9	6.6382	-3.2886	33.228	-825.84	1096.7	74.633	699.97	1168.9	53.845	50.754	1	0	-2.3857	1.1435	-22.747	-9.1824	-0.61769	-4.4553	27.033	3.9273	-3.0034	-3.3118	4.2855	-5.2551	1528.1
14.74	1475	72	NaN	0.96575	24.341	9.8656	-182.95	6.7746	-3.3734	33.29	-825.84	1096.7	74.506	700.18	1169.2	53.235	50.644	1	0	-2.0139	1.5236	-22.759	-9.1936	-0.58137	-4.4972	27.06	4.0555	-2.5952	-2.9736	4.3016	-5.1381	1528.3
14.75	1476	72	NaN	1.0087	24.367	9.9203	-183	6.915	-3.3984	33.428	-825.82	1096.6	74.56	700.51	1169.4	52.681	48.74	1	0	-1.6307	1.9154	-22.773	-9.2083	-0.53496	-4.5398	27.095	4.1871	-2.1656	-2.6244	4.3213	-5.0212	1528.6
14.76	1477	72	NaN	1.0723	24.402	10.068	-183.09	7.1761	-3.3539	33.532	-825.81	1096.6	74.951	701.19	1169.8	52.021	50.524	1	0	-1.5955	1.9514	-22.778	-9.2132	-0.48143	-4.6462	27.145	4.4336	-2.0769	-2.6948	4.3665	-4.7795	1529.3
14.77	1478	72	NaN	1.1594	24.43	10.171	-183.12	7.4696	-3.6344	33.796	-825.77	1096.6	74.398	701.96	1170.3	51.935	49.944	1	0	-1.5604	1.9873	-22.783	-9.218	-0.36299	-4.6438	27.193	4.7067	-1.9233	-2.6565	4.41	-4.5113	1530
14.78	1479	72	NaN	1.2762	24.458	10.273	-183.2	7.9102	-3.4198	34.192	-825.67	1096.5	75.362	702.87	1170.9	52.698	48.907	1	0	-1.5252	2.0233	-22.788	-9.2228	-0.26662	-4.7459	27.245	5.1226	-1.7918	-2.7226	4.4576	-4.1003	1530.9
14.79	1480	72	NaN	1.3615	24.482	10.367	-183.25	8.2206	-3.2244	34.451	-825.58	1096.5	76.206	703.67	1171.4	51.857	49.742	1	0	-1.49	2.0592	-22.793	-9.2277	-0.20251	-4.8184	27.287	5.4159	-1.6926	-2.7592	4.4944	-3.8117	1531.7
14.8	1481	72	NaN	1.4177	24.502	10.459	-183.27	8.4153	-3.1394	34.557	-825.5	1096.5	76.659	704.27	1171.7	52.012	49.56	1	0	-1.4549	2.0952	-22.798	-9.2325	-0.15874	-4.8466	27.317	5.6003	-1.6136	-2.7515	4.5198	-3.6322	1532.2
14.81	1482	72	NaN	1.478	24.518	10.56	-183.28	8.6477	-3.0927	34.623	-825.42	1096.5	76.999	704.67	1172	49.748	50.735	1	0	-1.4197	2.1311	-22.802	-9.2373	-0.10841	-4.8683	27.344	5.8217	-1.5281	-2.7372	4.5418	-3.4156	1532.5
14.82	1483	72	NaN	1.5396	24.547	10.666	-183.28	8.8964	-3.6565	34.671	-825.31	1096.5	75.648	704.99	1172.5	53.064	50.077	1	0	-1.3846	2.167	-22.807	-9.2422	0.005722	-4.81	27.39	6.0536	-1.3788	-2.6429	4.5828	-3.1886	1532.7
14.83	1484	72	NaN	1.6028	24.561	10.673	-183.31	9.0819	-3.6714	34.988	-825.21	1096.4	75.863	705.47	1172.8	53.487	48.647	1	0	-1.3494	2.203	-22.812	-9.247	0.073153	-4.8399	27.416	6.2269	-1.2763	-2.637	4.6042	-3.0201	1533.1
14.84	1485	72	NaN	1.6771	24.58	10.708	-183.35	9.2936	-3.6405	35.267	-825.1	1096.4	76.273	706.07	1173.1	51.519	50.929	1	0	-1.3143	2.2389	-22.817	-9.2518	0.14309	-4.8838	27.447	6.4258	-1.1712	-2.6448	4.6305	-2.826	1533.6
14.85	1486	72	NaN	1.7503	24.602	10.771	-183.39	9.5131	-3.6558	35.448	-824.99	1096.3	76.578	706.61	1173.4	49.821	49.877	1	0	-1.2791	2.2749	-22.822	-9.2567	0.212	-4.9247	27.483	6.6327	-1.0671	-2.6498	4.6611	-2.6239	1534.1
14.86	1487	72	NaN	1.8032	24.622	10.813	-183.42	9.6835	-3.6506	35.578	-824.89	1096.3	76.89	706.91	1173.7	52.696	51.042	1	0	-1.2439	2.3108	-22.827	-9.2615	0.25834	-4.9662	27.512	6.7933	-0.9856	-2.6554	4.6857	-2.4682	1534.3
14.87	1488	72	NaN	1.861	24.647	10.853	-183.42	9.8917	-3.8799	35.701	-824.77	1096.3	76.545	707.11	1174.1	51.831	48.974	1	0	-1.2088	2.3468	-22.831	-9.2663	0.33363	-4.9497	27.553	6.9852	-0.87515	-2.6029	4.7217	-2.2811	1534.4
14.88	1489	72	NaN	1.9339	24.691	10.908	-183.42	10.045	-3.9549	35.815	-824.6	1096.3	76.735	707.6	1174.5	59.854	51.587	1	0	-1.1736	2.3827	-22.836	-9.2712	0.40403	-4.9543	27.612	7.1242	-0.7696	-2.5716	4.7756	-2.1469	1534.7
14.89	1490	72	NaN	1.9808	24.727	10.933	-183.43	10.126	-3.9651	35.907	-824.48	1096.3	76.972	707.93	1174.8	75.228	55.138	1	0	-1.1385	2.4187	-22.841	-9.276	0.44583	-4.9662	27.656	7.197	-0.69264	-2.5475	4.8151	-2.079	1535
14.9	1491	72	NaN	2.0191	24.769	10.95	-183.44	10.191	-3.9626	35.986	-824.35	1096.3	77.279	708.24	1175	77.321	55.698	1	0	-1.1033	2.4546	-22.846	-9.2808	0.47575	-4.982	27.705	7.2539	-0.62756	-2.5274	4.8594	-2.027	1535.2
14.91	1492	72	NaN	2.0822	24.838	10.999	-183.44	10.31	-3.9823	36.069	-824.13	1096.3	77.824	708.84	1175.4	77.717	57.738	1	0	-1.0682	2.4905	-22.851	-9.2857	0.52194	-4.9991	27.79	7.3587	-0.54621	-2.5085	4.9392	-1.9269	1535.6
14.92	1493	72	NaN	2.1026	24.873	10.98	-183.41	10.362	-4.0045	36.195	-824.02	1096.3	78.069	709.19	1175.6	78.425	59.46	1	0	-1.033	2.5265	-22.856	-9.2905	0.53822	-4.9766	27.832	7.4035	-0.49478	-2.4501	4.9767	-1.887	1535.8
14.93	1494	72	NaN	2.1299	24.911	10.983	-183.4	10.452	-3.9639	36.276	-823.89	1096.3	78.635	709.62	1175.7	79.102	59.988	1	0	-0.99784	2.5624	-22.86	-9.2953	0.5476	-4.9804	27.876	7.4872	-0.45024	-2.418	5.0154	-1.8082	1536.1
14.94	1495	72	NaN	2.1335	24.928	11.003	-183.38	10.525	-3.9689	36.274	-823.81	1096.2	78.985	709.99	1175.9	79.004	62.683	1	0	-0.96268	2.5984	-22.865	-9.3002	0.53845	-4.9769	27.899	7.5545	-0.42424	-2.3786	5.0333	-1.7457	1536.5
14.95	1496	72	NaN	2.1203	24.929	11.035	-183.36	10.583	-4.0387	36.245	-823.77	1096.2	79.095	710.38	1176	78.884	66.547	1	1	-0.92753	2.6343	-22.87	-9.305	0.52038	-4.9647	27.905	7.6064	-0.40715	-2.3303	5.035	-1.6986	1536.8
14.96	1497	72	NaN	2.106	24.924	11.079	-183.35	10.65	-4.1503	36.246	-823.74	1096.1	79.153	710.94	1176.2	78.373	66.939	1	1	-0.89237	2.6703	-22.875	-9.3098	0.50448	-4.9516	27.908	7.6662	-0.38789	-2.2814	5.0332	-1.6437	1537.4
14.97	1498	72	NaN	2.0457	24.907	11.21	-183.3	10.738	-4.2339	36.009	-823.74	1096.1	79.333	711.73	1176.2	77.997	67.692	1	1	-0.85721	2.7062	-22.88	-9.3147	0.42954	-4.9166	27.892	7.7534	-0.42767	-2.2104	5.0119	-1.5613	1538.2
14.98	1499	72	NaN	1.9917	24.892	11.301	-183.29	10.78	-4.29	35.856	-823.75	1096.1	79.421	712.39	1176.1	77.633	69.361	1	1	-0.51025	3.061	-22.873	-9.308	0.36725	-4.912	27.873	7.7987	-0.143	-1.8511	5	-1.5092	1538.8
14.99	1500	72	NaN	1.9585	24.882	11.334	-183.3	10.792	-4.3285	35.854	-823.75	1096.1	79.487	712.92	1176.1	77.181	70.901	1	1	-0.15411	3.4251	-22.866	-9.3009	0.33211	-4.9285	27.861	7.8134	0.178	-1.5035	4.9949	-1.4875	1539.4
15	1501	72	NaN	1.936	24.878	11.342	-183.33	10.78	-4.3393	35.92	-823.75	1096.1	79.599	713.38	1176	76.521	71.494	1	1	0.20202	3.7892	-22.859	-9.2938	0.30833	-4.962	27.853	7.8049	0.51035	-1.1728	4.9941	-1.4889	1539.8
15.01	1502	72	NaN	1.9062	24.875	11.37	-183.38	10.748	-4.3113	35.925	-823.78	1096.1	79.818	713.9	1175.9	75.448	70.649	1	1	0.55816	4.1533	-22.852	-9.2868	0.27121	-5.0116	27.845	7.7784	0.82936	-0.85831	4.9931	-1.5084	1540.4
15.02	1503	72	NaN	1.8674	24.887	11.426	-183.46	10.678	-4.2703	35.905	-823.82	1096	80.096	714.73	1175.7	75.195	69.241	1	1	0.91429	4.5174	-22.845	-9.2797	0.22218	-5.1002	27.849	7.7159	1.1365	-0.58284	5.0037	-1.5638	1541.3
15.03	1504	72	NaN	1.8611	24.893	11.435	-183.5	10.636	-4.2508	35.952	-823.83	1096	80.214	715.1	1175.6	75.023	66.852	1	1	1.0924	4.6995	-22.844	-9.2794	0.21358	-5.1477	27.851	7.6771	1.306	-0.44823	5.007	-1.6023	1541.6
15.04	1505	72	NaN	1.8481	24.951	11.516	-183.65	10.568	-4.2503	35.913	-823.84	1096	80.368	715.72	1175.5	71.428	63.806	1	1	1.1765	4.7855	-22.848	-9.2826	0.19415	-5.3034	27.904	7.6144	1.3706	-0.51791	5.0564	-1.6682	1542.3
15.05	1506	72	NaN	1.8241	25.064	11.681	-183.88	10.448	-4.2435	35.76	-823.83	1096	80.603	716.57	1175.2	66.499	58.476	1	1	1.2038	4.8134	-22.852	-9.2866	0.15665	-5.5437	28.008	7.5041	1.3605	-0.73033	5.1563	-1.7825	1543.1
15.06	1507	72	NaN	1.7963	25.206	11.882	-184.09	10.274	-4.2047	35.541	-823.77	1096	80.888	717.36	1174.9	66.023	59.076	1	1	1.2101	4.8198	-22.856	-9.2905	0.11089	-5.7763	28.137	7.3432	1.321	-0.95646	5.2812	-1.9472	1543.8
15.07	1508	72	NaN	1.7706	25.266	11.946	-184.16	10.136	-4.1671	35.538	-823.76	1095.9	80.989	717.9	1174.8	68.139	60.923	1	1	1.183	4.7921	-22.859	-9.294	0.081868	-5.8527	28.194	7.2086	1.2648	-1.0606	5.3345	-2.0854	1544.3
15.08	1509	72	NaN	1.7447	25.311	11.965	-184.29	9.9337	-3.942	35.666	-823.78	1095.9	81.683	718.52	1174.5	67.74	64.532	1	1	1.1704	4.7792	-22.863	-9.2982	0.035655	-6	28.23	7.0152	1.206	-1.2208	5.3666	-2.283	1545
15.09	1510	72	NaN	1.713	25.337	11.953	-184.43	9.776	-3.7774	35.946	-823.84	1095.8	82.236	719.11	1174.3	67.796	64.159	1	1	1.1876	4.7968	-22.869	-9.3037	-0.0054053	-6.1439	28.25	6.8633	1.1822	-1.3471	5.3809	-2.4404	1545.6
15.1	1511	72	NaN	1.6838	25.347	11.939	-184.54	9.6807	-3.6949	36.249	-823.92	1095.6	82.558	719.61	1174.1	67.636	62.127	1	1	1.1639	4.7726	-22.874	-9.3088	-0.034668	-6.2545	28.257	6.771	1.1292	-1.4819	5.3831	-2.5378	1546.2
15.11	1512	72	NaN	1.6655	25.349	11.958	-184.6	9.6396	-3.6455	36.425	-823.96	1095.6	82.77	720.02	1174	67.117	60.358	1	1	1.1192	4.7269	-22.879	-9.3137	-0.053798	-6.3225	28.256	6.7325	1.0654	-1.5956	5.3774	-2.5812	1546.7
15.12	1513	72	NaN	1.6388	25.34	12.028	-184.66	9.6742	-3.5889	36.558	-824.03	1095.5	83.068	720.58	1173.9	67.983	59.35	1	1	1.0162	4.6216	-22.884	-9.319	-0.085996	-6.384	28.245	6.7698	0.93023	-1.7624	5.3608	-2.5493	1547.3
15.13	1514	72	NaN	1.624	25.309	12.116	-184.67	9.844	-3.5489	36.651	-824.1	1095.5	83.426	721.07	1173.9	67.076	59.835	1	1	0.89714	4.4999	-22.889	-9.3241	-0.10995	-6.4077	28.211	6.9428	0.78718	-1.9079	5.3215	-2.3814	1547.9
15.14	1515	72	NaN	1.6213	25.265	12.184	-184.68	10.024	-3.5401	36.736	-824.16	1095.5	83.7	721.47	1173.9	65.895	59.169	1	1	0.75717	4.3568	-22.894	-9.3289	-0.11908	-6.4178	28.165	7.1236	0.63809	-2.061	5.2709	-2.2053	1548.3
15.15	1516	72	NaN	1.6293	25.208	12.244	-184.68	10.219	-3.4661	36.805	-824.22	1095.5	84.143	721.83	1173.9	66.646	59.954	1	1	0.64248	4.2395	-22.897	-9.3319	-0.12445	-6.435	28.109	7.3176	0.51803	-2.1955	5.2116	-2.0143	1548.8
15.16	1517	72	NaN	1.6442	25.133	12.323	-184.69	10.463	-3.3278	36.84	-824.32	1095.5	84.781	722.23	1174	64.761	56.824	1	1	0.53409	4.1287	-22.9	-9.3345	-0.13136	-6.4617	28.036	7.5596	0.40272	-2.333	5.1366	-1.7749	1549.3
15.17	1518	72	NaN	1.6568	25.005	12.461	-184.66	10.76	-3.9106	36.799	-824.49	1095.6	83.613	722.8	1174.3	62.502	59.155	1	1	0.44017	4.0327	-22.902	-9.3368	-0.07616	-6.3917	27.915	7.8505	0.36401	-2.3591	5.013	-1.4863	1550
15.18	1519	72	NaN	1.6872	24.867	12.571	-184.67	11.053	-4.0711	36.815	-824.63	1095.6	83.692	723.5	1174.5	61.016	61.442	1	1	0.31257	3.9022	-22.905	-9.3402	-0.047186	-6.409	27.782	8.1382	0.26539	-2.5068	4.8766	-1.202	1550.9
15.19	1520	72	NaN	1.7115	24.689	12.735	-184.72	11.396	-4.1266	36.659	-824.83	1095.7	84.231	724.31	1174.6	58.355	65.931	1	1	-0.13832	3.4412	-22.917	-9.3524	-0.047393	-6.4755	27.604	8.4811	-0.18571	-3.0343	4.6865	-0.87125	1551.9
15.2	1521	72	NaN	1.7249	24.518	12.882	-184.74	11.71	-4.1895	36.475	-825.02	1095.8	84.663	724.96	1174.7	56.558	68.941	1	1	-0.38095	3.1931	-22.926	-9.3613	-0.055831	-6.5162	27.433	8.7951	-0.43678	-3.3231	4.5066	-0.56626	1552.7
15.21	1522	72	NaN	1.7318	24.396	12.928	-184.7	11.903	-4.3001	36.464	-825.14	1095.8	84.658	725.31	1174.9	57.367	69.851	1	1	-0.39122	3.1826	-22.932	-9.3667	-0.048608	-6.4835	27.315	8.9838	-0.43983	-3.3009	4.383	-0.38289	1553.2
15.22	1523	72	NaN	1.7617	24.215	12.94	-184.75	12.002	-4.3665	36.605	-825.31	1095.8	84.948	725.97	1175.1	56.231	70.768	1	1	-0.48517	3.0866	-22.936	-9.3708	-0.023213	-6.5328	27.137	9.0788	-0.50838	-3.4462	4.2015	-0.29197	1554
15.23	1524	72	NaN	1.7856	24.103	12.957	-184.76	12.048	-4.4339	36.656	-825.39	1095.8	85.069	726.39	1175.2	55.144	71.413	1	1	-0.60736	2.9617	-22.94	-9.3747	-0.0012996	-6.5462	27.029	9.1221	-0.60866	-3.5845	4.0892	-0.25261	1554.6
15.24	1525	72	NaN	1.8022	24.008	12.984	-184.75	12.074	-4.4965	36.651	-825.47	1095.9	85.142	726.76	1175.4	54.311	72.542	1	1	-0.77642	2.7888	-22.943	-9.3784	0.01288	-6.5443	26.937	9.1443	-0.76354	-3.7554	3.9936	-0.2341	1555
15.25	1526	72	NaN	1.8235	23.918	13.021	-184.74	12.079	-4.5555	36.624	-825.55	1095.9	85.209	727.13	1175.5	53.506	73.468	1	1	-0.94188	2.6196	-22.947	-9.3822	0.031225	-6.5361	26.85	9.1466	-0.91065	-3.9165	3.9032	-0.23559	1555.5
15.26	1527	72	NaN	1.8592	23.836	13.071	-184.74	12.056	-4.599	36.585	-825.62	1096	85.328	727.54	1175.6	54.738	73.685	1	1	-1.0891	2.4691	-22.952	-9.3873	0.061634	-6.5388	26.771	9.122	-1.0275	-4.0696	3.8183	-0.26525	1556
15.27	1528	72	NaN	1.8913	23.789	13.154	-184.8	11.975	-4.539	36.399	-825.69	1096.1	85.72	727.99	1175.7	55.377	73.289	1	1	-1.1996	2.3561	-22.959	-9.3941	0.07308	-6.6219	26.718	9.0463	-1.1265	-4.2657	3.7586	-0.34778	1556.5
15.28	1529	72	NaN	1.9518	23.774	13.115	-184.8	12.001	-4.567	36.548	-825.7	1096.1	85.829	728.18	1175.7	54.779	71.059	1	1	-1.2781	2.2759	-22.968	-9.4025	0.13528	-6.6199	26.704	9.0715	-1.1428	-4.344	3.7366	-0.331	1556.7
15.29	1530	72	NaN	2.0028	23.789	13.09	-184.8	12.049	-4.591	36.619	-825.7	1096.2	85.903	728.26	1175.8	55.042	65.257	1	1	-1.4112	2.1399	-22.973	-9.4084	0.18622	-6.6156	26.719	9.1192	-1.2249	-4.4757	3.7451	-0.28915	1556.8
15.3	1531	72	NaN	2.0485	23.834	13.099	-184.8	12.085	-4.5549	36.559	-825.67	1096.3	86.141	728.38	1175.8	54.209	64.955	1	1	-1.5506	1.9973	-22.98	-9.4152	0.22108	-6.6238	26.76	9.1594	-1.3295	-4.6266	3.7801	-0.25584	1556.9
15.31	1532	72	NaN	2.0977	23.908	13.132	-184.79	12.102	-4.455	36.406	-825.63	1096.4	86.585	728.62	1175.7	56.333	64.5	1	1	-1.6908	1.8539	-22.991	-9.4256	0.24854	-6.6411	26.826	9.1842	-1.4423	-4.7872	3.8349	-0.24138	1557.1
15.32	1533	72	NaN	2.1382	23.979	13.177	-184.79	12.158	-4.4845	36.223	-825.55	1096.6	86.628	728.71	1175.7	58.673	66.29	1	1	-1.7916	1.7509	-22.995	-9.4298	0.28077	-6.6439	26.893	9.2444	-1.5109	-4.893	3.8979	-0.18543	1557.1
15.33	1534	72	NaN	2.1884	24.023	13.146	-184.79	12.19	-4.4934	36.253	-825.5	1096.7	86.736	728.87	1175.7	62.387	69.382	1	1	-1.8684	1.6723	-22.995	-9.4303	0.32823	-6.6501	26.934	9.2785	-1.5402	-4.9777	3.9386	-0.15176	1557.2
15.34	1535	72	NaN	2.2534	24.063	13.097	-184.79	12.22	-4.5033	36.272	-825.47	1096.8	86.878	729.13	1175.7	63.316	71.338	1	1	-1.9142	1.6255	-23.004	-9.4388	0.38895	-6.6558	26.97	9.3133	-1.5253	-5.0303	3.9666	-0.12559	1557.4
15.35	1536	72	NaN	2.3281	24.082	13.007	-184.79	12.253	-4.5257	36.367	-825.46	1096.9	87.017	729.42	1175.7	63.469	71.359	1	1	-1.9381	1.6011	-23.018	-9.453	0.46237	-6.6567	26.985	9.3503	-1.4758	-5.0556	3.9671	-0.10274	1557.7
15.36	1537	72	NaN	2.398	24.063	12.874	-184.79	12.284	-4.5603	36.583	-825.5	1096.9	87.125	729.67	1175.7	65.482	70.878	1	1	-1.8813	1.6592	-23.024	-9.4591	0.53657	-6.652	26.963	9.3837	-1.3447	-4.9927	3.9389	-0.075459	1558
15.37	1538	72	NaN	2.4191	24.027	12.843	-184.79	12.29	-4.5682	36.529	-825.57	1097	87.232	729.87	1175.7	67.201	71.943	1	1	-1.8346	1.7069	-23.029	-9.464	0.55213	-6.6564	26.923	9.394	-1.2825	-4.9495	3.8936	-0.070001	1558.3
15.38	1539	72	NaN	2.4459	23.922	12.759	-184.8	12.288	-4.6256	36.6	-825.7	1097	87.258	730.12	1175.7	71.228	73.455	1	1	-1.8208	1.721	-23.032	-9.4671	0.58101	-6.6602	26.815	9.3942	-1.2398	-4.9392	3.783	-0.072884	1558.6
15.39	1540	72	NaN	2.4635	23.835	12.715	-184.81	12.273	-4.6476	36.575	-825.83	1097.1	87.328	730.31	1175.7	75.533	74.847	1	1	-1.7816	1.7611	-23.036	-9.4709	0.5955	-6.6733	26.724	9.3831	-1.1861	-4.9121	3.6884	-0.087775	1559
15.4	1541	72	NaN	2.4721	23.764	12.68	-184.82	12.252	-4.6671	36.541	-825.94	1097.1	87.376	730.43	1175.7	79.814	75.023	1	1	-1.7348	1.8089	-23.04	-9.475	0.60127	-6.6948	26.651	9.3655	-1.1336	-4.8859	3.611	-0.10948	1559.2
15.41	1542	72	NaN	2.4682	23.694	12.622	-184.85	12.224	-4.7131	36.558	-826.06	1097.2	87.356	730.52	1175.6	82.347	74.169	1	1	-1.7812	1.7615	-23.044	-9.4794	0.59901	-6.7221	26.579	9.3386	-1.1822	-4.9606	3.5342	-0.14072	1559.4
15.42	1543	72	NaN	2.4216	23.601	12.601	-184.88	12.145	-4.721	36.387	-826.24	1097.1	87.415	730.68	1175.6	82.272	73.76	1	1	-1.8276	1.7141	-23.049	-9.4837	0.54439	-6.7532	26.483	9.2631	-1.2832	-5.0391	3.4342	-0.22064	1559.7
15.43	1544	72	NaN	2.3661	23.589	12.61	-184.87	12.104	-4.7684	36.152	-826.32	1097.1	87.276	730.67	1175.5	81.584	70.089	1	1	-1.8344	1.7071	-23.053	-9.4882	0.48545	-6.751	26.47	9.2234	-1.349	-5.0439	3.4169	-0.26475	1559.8
15.44	1545	72	NaN	2.3379	23.6	12.609	-184.88	12.041	-4.7117	36.045	-826.34	1097.1	87.415	730.72	1175.5	81.655	64.813	1	1	-1.8226	1.7192	-23.057	-9.4922	0.44835	-6.7695	26.478	9.1636	-1.3742	-5.0503	3.4205	-0.32861	1559.9
15.45	1546	72	NaN	2.3021	23.62	12.595	-184.89	11.98	-4.6771	35.983	-826.35	1097.1	87.456	730.74	1175.4	81.539	63.924	1	1	-1.7782	1.7646	-23.06	-9.4954	0.40873	-6.7855	26.497	9.1028	-1.3695	-5.0209	3.4362	-0.39266	1559.9
15.46	1547	72	NaN	2.2327	23.644	12.571	-184.89	11.935	-4.7361	35.889	-826.41	1097	87.164	730.61	1175.4	81.073	61.715	1	1	-1.7687	1.7743	-23.064	-9.4989	0.34652	-6.7786	26.524	9.0545	-1.4222	-5.0043	3.4597	-0.44446	1559.8
15.47	1548	72	NaN	2.1736	23.671	12.54	-184.89	11.849	-4.6207	35.873	-826.48	1096.9	87.249	730.52	1175.2	79.446	58.911	1	0	-1.78	1.7628	-23.068	-9.5026	0.2837	-6.7795	26.55	8.9694	-1.4963	-5.0167	3.4823	-0.53315	1559.8
15.48	1549	72	NaN	2.1454	23.71	12.515	-184.9	11.793	-4.5734	35.903	-826.49	1096.8	87.223	730.41	1175.1	77.139	55.624	1	0	-1.8655	1.6754	-23.071	-9.5064	0.25749	-6.7882	26.588	8.9152	-1.608	-5.1128	3.5163	-0.59128	1559.7
15.49	1550	72	NaN	2.1153	23.758	12.541	-184.92	11.738	-4.5432	35.845	-826.54	1096.8	87.005	730.1	1175	74.194	52.815	1	0	-1.8722	1.6685	-23.076	-9.5107	0.23295	-6.799	26.632	8.864	-1.6392	-5.1305	3.5567	-0.64671	1559.4
15.5	1551	72	NaN	2.0944	23.795	12.579	-184.93	11.709	-4.5366	35.772	-826.58	1096.7	86.75	729.79	1174.9	69.225	51.833	1	0	-1.7876	1.755	-23.08	-9.5153	0.21836	-6.8014	26.667	8.8373	-1.5693	-5.0465	3.5863	-0.67802	1559.2
15.51	1552	72	NaN	2.091	23.81	12.605	-184.92	11.714	-4.5577	35.731	-826.59	1096.7	86.561	729.62	1174.8	65.108	50.762	1	0	-1.6395	1.9064	-23.09	-9.5247	0.22019	-6.7909	26.681	8.843	-1.4193	-4.8845	3.591	-0.68174	1559
15.52	1553	72	NaN	2.0871	23.826	12.677	-184.92	11.694	-4.5824	35.582	-826.63	1096.8	86.272	729.41	1174.8	65.484	52.722	1	0	-1.4023	2.1489	-23.106	-9.5409	0.22131	-6.7821	26.694	8.8265	-1.181	-4.6332	3.5876	-0.71439	1558.8
15.53	1554	72	NaN	2.1048	23.809	12.706	-184.87	11.662	-4.5907	35.625	-826.78	1096.8	85.838	728.95	1174.6	65.448	51.789	1	0	-1.1651	2.3915	-23.122	-9.5571	0.25613	-6.7183	26.673	8.7988	-0.90894	-4.3268	3.551	-0.75824	1558.5
15.54	1555	72	NaN	2.1201	23.788	12.721	-184.79	11.687	-4.6454	35.663	-826.89	1096.8	85.41	728.48	1174.5	62.29	51.036	1	0	-0.94691	2.6145	-23.136	-9.5709	0.28816	-6.619	26.65	8.8258	-0.65876	-4.0045	3.5139	-0.74511	1558.1
15.55	1556	72	NaN	2.1309	23.757	12.741	-184.72	11.698	-4.6785	35.651	-827.01	1096.8	85.112	728.01	1174.4	60.154	51.369	1	0	-0.84106	2.7227	-23.136	-9.5708	0.30908	-6.5383	26.615	8.8406	-0.53198	-3.8156	3.4787	-0.73013	1557.7
15.56	1557	72	NaN	2.1382	23.719	12.773	-184.7	11.641	-4.6421	35.594	-827.15	1096.8	85.016	727.56	1174.2	60.328	50.862	1	0	-0.80143	2.7632	-23.137	-9.5724	0.31748	-6.5194	26.567	8.7926	-0.48395	-3.7561	3.4292	-0.77977	1557.4
15.57	1558	72	NaN	2.1434	23.706	12.779	-184.74	11.562	-4.5919	35.581	-827.2	1096.8	85.084	727.29	1174	57.672	49.116	1	0	-0.82537	2.7388	-23.141	-9.5756	0.31946	-6.5665	26.545	8.723	-0.50591	-3.8278	3.4042	-0.85262	1557.2
15.58	1559	72	NaN	2.1458	23.673	12.778	-184.64	11.595	-4.79	35.556	-827.33	1096.9	84.243	726.56	1173.9	56.41	50.941	1	0	-0.83068	2.7333	-23.14	-9.5753	0.3512	-6.431	26.51	8.7585	-0.47948	-3.6977	3.3696	-0.81683	1556.6
15.59	1560	72	NaN	2.1328	23.658	12.776	-184.6	11.582	-4.8614	35.512	-827.44	1096.9	83.847	726.06	1173.8	60.742	49.984	1	0	-0.8334	2.7306	-23.14	-9.5745	0.35063	-6.3784	26.49	8.7497	-0.48276	-3.6478	3.3504	-0.82486	1556.2
15.6	1561	72	NaN	2.1124	23.664	12.762	-184.6	11.542	-4.8582	35.471	-827.53	1096.9	83.678	725.55	1173.5	60.557	51.032	1	0	-0.83106	2.7329	-23.139	-9.5735	0.33456	-6.3817	26.488	8.7182	-0.4965	-3.6487	3.3494	-0.85524	1555.7
15.61	1562	72	NaN	2.0931	23.691	12.733	-184.63	11.5	-4.854	35.445	-827.6	1096.9	83.461	724.88	1173.2	63.502	52.356	1	0	-0.82568	2.7384	-23.137	-9.5719	0.32157	-6.4011	26.504	8.6871	-0.50411	-3.6626	3.3669	-0.88477	1555.1
15.62	1563	72	NaN	2.0768	23.737	12.715	-184.69	11.431	-4.841	35.395	-827.59	1097	83.291	724.48	1173	64.053	51.415	1	0	-0.81197	2.7525	-23.134	-9.5685	0.30919	-6.4603	26.541	8.6267	-0.50278	-3.7078	3.4075	-0.94176	1554.7
15.63	1564	72	NaN	2.0431	23.78	12.724	-184.72	11.424	-4.8378	35.257	-827.6	1097	83.097	723.89	1172.8	66.635	51.363	1	0	-0.80213	2.7625	-23.13	-9.5652	0.277	-6.4863	26.576	8.6286	-0.52513	-3.7238	3.4459	-0.93657	1554.1
15.64	1565	72	NaN	1.9905	23.835	12.7	-184.79	11.344	-4.467	35.113	-827.64	1097.1	83.768	723.04	1172.3	69.737	52.98	1	0	-0.79532	2.7695	-23.127	-9.5619	0.19335	-6.5852	26.611	8.5671	-0.60197	-3.8157	3.4845	-0.99476	1553.3
15.65	1566	72	NaN	1.9467	23.874	12.646	-184.85	11.257	-4.2974	35.058	-827.68	1097.1	83.876	722.14	1171.9	63.068	51.251	1	0	-0.90237	2.66	-23.123	-9.5583	0.14254	-6.6572	26.635	8.4964	-0.75984	-3.9971	3.5113	-1.0618	1552.4
15.66	1567	72	NaN	1.9244	23.887	12.578	-184.91	11.205	-4.5659	35.104	-827.72	1097.1	82.863	721.32	1171.6	65.772	52.784	1	0	-0.9886	2.5719	-23.12	-9.5549	0.15847	-6.6712	26.639	8.4526	-0.83013	-4.0993	3.5193	-1.1023	1551.6
15.67	1568	72	NaN	1.8931	23.9	12.524	-185.05	11.116	-4.468	35.058	-827.77	1097.2	82.873	720.29	1171.2	65.96	50.39	1	0	-1.0022	2.558	-23.117	-9.5522	0.1239	-6.8194	26.635	8.3807	-0.87831	-4.2614	3.5181	-1.1716	1550.6
15.68	1569	72	NaN	1.8671	23.906	12.507	-185.09	11.063	-4.6031	35.003	-827.8	1097.2	82.252	719.43	1171	65.549	50.865	1	0	-1.0291	2.5305	-23.114	-9.5492	0.11798	-6.8413	26.635	8.3339	-0.91111	-4.3108	3.5207	-1.2153	1549.7
15.69	1570	72	NaN	1.8471	23.912	12.538	-185.08	10.964	-4.6401	34.824	-827.83	1097.3	81.84	718.71	1170.8	64.653	48.514	1	0	-1.0976	2.4604	-23.11	-9.545	0.10585	-6.8239	26.632	8.2445	-0.99177	-4.3635	3.5222	-1.3006	1549
15.7	1571	72	NaN	1.829	23.91	12.563	-185.07	10.803	-4.624	34.674	-827.86	1097.4	81.557	717.89	1170.6	63.308	49.458	1	0	-1.1784	2.3778	-23.106	-9.5411	0.091748	-6.8055	26.618	8.0947	-1.0867	-4.4277	3.5121	-1.4464	1548.2
15.71	1572	72	NaN	1.8093	23.89	12.553	-185.06	10.587	-4.6153	34.632	-827.9	1097.5	81.274	716.84	1170.2	60.86	52.451	1	0	-1.267	2.2872	-23.102	-9.5373	0.07981	-6.7884	26.585	7.8922	-1.1872	-4.5012	3.4827	-1.6451	1547.2
15.72	1573	72	NaN	1.7869	23.844	12.543	-184.98	10.368	-4.6278	34.561	-828	1097.6	80.953	715.83	1170	60.733	50.498	1	0	-1.4087	2.1423	-23.098	-9.5334	0.065664	-6.7012	26.527	7.686	-1.3431	-4.5589	3.4282	-1.8474	1546.2
15.73	1574	72	NaN	1.7731	23.807	12.53	-184.93	10.257	-4.8155	34.535	-828.06	1097.7	80.389	715.09	1169.9	63.602	51.887	1	0	-1.529	2.0194	-23.095	-9.5298	0.071054	-6.6307	26.485	7.5795	-1.458	-4.6113	3.3897	-1.9503	1545.5
15.74	1575	72	NaN	1.7431	23.769	12.502	-184.88	10.133	-4.8581	34.537	-828.13	1097.7	80.254	714.47	1169.7	68.88	51.19	1	0	-1.6041	1.9426	-23.092	-9.5267	0.045595	-6.5728	26.438	7.4642	-1.5585	-4.6302	3.3466	-2.0625	1545
15.75	1576	72	NaN	1.686	23.725	12.492	-184.83	9.9984	-4.6832	34.446	-828.22	1097.8	80.759	713.78	1169.4	71.917	50.106	1	0	-1.7066	1.8378	-23.088	-9.5228	-0.034358	-6.5553	26.378	7.3446	-1.741	-4.7175	3.2906	-2.1782	1544.3
15.76	1577	72	NaN	1.6072	23.674	12.503	-184.81	9.8824	-4.3845	34.253	-828.31	1098	81.66	712.98	1168.9	72.677	52.494	1	0	-1.821	1.7209	-23.084	-9.5185	-0.15458	-6.5759	26.309	7.2476	-1.9755	-4.855	3.2256	-2.271	1543.6
15.77	1578	72	NaN	1.5432	23.637	12.477	-184.8	9.8565	-4.3565	34.189	-828.4	1098.1	81.853	712.33	1168.7	72.869	51.216	1	0	-1.8589	1.6821	-23.08	-9.5152	-0.22871	-6.5676	26.262	7.231	-2.0876	-4.8855	3.1819	-2.2842	1543.1
15.78	1579	72	NaN	1.4678	23.579	12.386	-184.78	9.8445	-4.4904	34.253	-828.55	1098.1	81.555	711.41	1168.6	73.052	52.534	1	0	-1.857	1.684	-23.078	-9.5125	-0.29152	-6.5437	26.2	7.224	-2.1486	-4.8598	3.1222	-2.2885	1542.3
15.79	1580	72	NaN	1.3985	23.523	12.325	-184.79	9.853	-4.5082	34.257	-828.71	1098.1	81.571	710.66	1168.5	73.969	52.467	1	0	-1.9601	1.5786	-23.076	-9.5107	-0.36199	-6.5458	26.139	7.2373	-2.3221	-4.9672	3.0633	-2.2734	1541.7
15.8	1581	72	NaN	1.3308	23.471	12.271	-184.79	9.8905	-4.781	34.226	-828.87	1098.1	80.878	709.77	1168.4	74.561	54.464	1	0	-2.0509	1.4857	-23.073	-9.508	-0.40588	-6.5237	26.086	7.2759	-2.4568	-5.0379	3.0128	-2.2321	1540.9
15.81	1582	72	NaN	1.2606	23.423	12.206	-184.79	9.9362	-5.3205	34.189	-829.03	1098.1	79.451	708.65	1168.5	74.19	54.921	1	0	-2.1226	1.4124	-23.069	-9.5038	-0.42546	-6.4749	26.04	7.3195	-2.5481	-5.0625	2.9712	-2.1843	1540
15.82	1583	72	NaN	1.186	23.38	12.135	-184.81	9.912	-5.3633	34.155	-829.27	1098.1	79.416	707.83	1168.3	74.382	55.777	1	0	-2.2254	1.3074	-23.066	-9.5005	-0.50062	-6.5015	25.993	7.2989	-2.726	-5.1941	2.9278	-2.2015	1539.4
15.83	1584	72	NaN	1.1277	23.378	12.073	-184.86	9.8566	-5.2792	34.082	-829.39	1098.1	79.672	707.04	1168.1	75.187	56.909	1	0	-2.3347	1.1957	-23.062	-9.4974	-0.57196	-6.5626	25.983	7.2511	-2.9066	-5.367	2.921	-2.2463	1538.7
15.84	1585	72	NaN	1.0821	23.373	12.026	-184.91	9.8338	-5.2645	34.018	-829.5	1098.1	79.733	706.39	1167.9	70.827	54.437	1	0	-2.4187	1.1098	-23.06	-9.4953	-0.62276	-6.6186	25.975	7.2319	-3.0414	-5.5088	2.9146	-2.2634	1538.2
15.85	1586	72	NaN	1.0386	23.365	11.973	-184.97	9.805	-5.2691	33.946	-829.63	1098.1	79.746	705.7	1167.8	64.116	50.385	1	0	-2.5055	1.021	-23.058	-9.493	-0.67007	-6.6832	25.964	7.2056	-3.1755	-5.6622	2.906	-2.2874	1537.6
15.86	1587	72	NaN	0.99746	23.36	11.905	-185.05	9.7343	-5.2355	33.875	-829.76	1098.1	79.872	704.97	1167.6	67.888	48.589	1	0	-2.6355	0.88805	-23.054	-9.4892	-0.71924	-6.7618	25.955	7.1389	-3.3548	-5.8737	2.9008	-2.3503	1537
15.87	1588	72	NaN	0.98018	23.374	11.842	-185.11	9.5973	-5.1153	33.861	-829.81	1098	80.234	704.63	1167.4	67.131	49.995	1	0	-2.7405	0.78069	-23.051	-9.4862	-0.75084	-6.8393	25.963	7.0085	-3.4914	-6.0586	2.9118	-2.4776	1536.7
15.88	1589	72	NaN	0.97931	23.395	11.747	-185.22	9.5324	-4.9445	33.944	-829.83	1098	80.808	704.16	1167.2	65.172	51.063	1	0	-2.8123	0.70731	-23.049	-9.484	-0.77053	-6.9726	25.978	6.9499	-3.5829	-6.2653	2.9289	-2.5341	1536.3
15.89	1590	72	NaN	0.95647	23.437	11.668	-185.3	9.4806	-4.7273	33.841	-829.9	1098	81.388	703.52	1167.1	62.527	47.552	1	0	-2.9143	0.60307	-23.046	-9.4812	-0.81951	-7.0777	26.016	6.9018	-3.7338	-6.4746	2.9696	-2.5793	1535.7
15.9	1591	72	NaN	0.92668	23.513	11.62	-185.35	9.395	-4.5325	33.575	-829.92	1098	81.888	702.89	1166.9	63.101	50.414	1	0	-2.9907	0.52498	-23.043	-9.4782	-0.87864	-7.1543	26.086	6.8221	-3.8693	-6.6293	3.0426	-2.6561	1535.1
15.91	1592	72	NaN	0.90338	23.611	11.593	-185.38	9.2775	-4.4945	33.252	-829.87	1098	82.004	702.35	1166.7	61.485	49.675	1	0	-2.9017	0.61594	-23.041	-9.4758	-0.91902	-7.1987	26.176	6.7123	-3.8207	-6.5828	3.1352	-2.7635	1534.5
15.92	1593	72	NaN	0.89352	23.675	11.547	-185.4	9.2073	-4.8652	33.086	-829.83	1098	81.017	701.84	1166.7	60.545	49.422	1	0	-2.9218	0.59539	-23.039	-9.4736	-0.89888	-7.1908	26.24	6.6424	-3.8207	-6.5954	3.2014	-2.8312	1534
15.93	1594	72	NaN	0.88082	23.713	11.51	-185.44	9.1811	-4.5621	32.878	-829.81	1098	81.865	701.46	1166.5	67.413	50.475	1	0	-3.0363	0.4783	-23.037	-9.4716	-0.95152	-7.2735	26.273	6.6213	-3.9878	-6.7952	3.236	-2.8503	1533.6
15.94	1595	72	NaN	0.87549	23.741	11.404	-185.46	9.1315	-4.4182	32.764	-829.8	1098	82.288	700.93	1166.4	62.18	50.855	1	0	-3.1466	0.36558	-23.034	-9.4687	-0.97758	-7.3152	26.296	6.5762	-4.1241	-6.9496	3.2625	-2.8925	1533.1
15.95	1596	72	NaN	0.88637	23.759	11.269	-185.47	9.0646	-4.5617	32.763	-829.76	1098	81.946	700.43	1166.3	54.197	49.561	1	0	-3.2523	0.25744	-23.03	-9.4649	-0.95457	-7.3109	26.313	6.5104	-4.2069	-7.0534	3.2834	-2.9545	1532.5
15.96	1597	72	NaN	0.90888	23.769	11.134	-185.47	8.9907	-4.8883	32.791	-829.71	1097.9	81.147	700	1166.2	42.43	52.34	1	0	-3.2248	0.28562	-23.027	-9.4615	-0.9017	-7.2833	26.324	6.4353	-4.1265	-6.9977	3.2976	-3.0263	1532
15.97	1598	72	NaN	0.91848	23.774	11.012	-185.47	8.9217	-4.9932	32.622	-829.67	1097.9	81.053	699.48	1166.1	58.851	50.984	1	0	-3.1984	0.31255	-23.024	-9.4587	-0.89558	-7.289	26.327	6.3687	-4.094	-6.9765	3.3035	-3.09	1531.4
15.98	1599	72	NaN	0.91735	23.786	10.954	-185.46	8.8576	-4.9541	32.412	-829.6	1097.9	81.272	699.27	1165.9	71.239	53.351	1	0	-3.2699	0.23943	-23.023	-9.4576	-0.9131	-7.2863	26.335	6.3087	-4.1831	-7.0468	3.3125	-3.1489	1531.2
15.99	1600	72	NaN	0.92915	23.798	10.856	-185.42	8.7747	-4.9371	32.212	-829.46	1097.8	81.478	699.04	1165.8	72.434	51.632	1	0	-3.2702	0.23919	-23.02	-9.4549	-0.91694	-7.2623	26.345	6.2274	-4.1871	-7.0231	3.325	-3.2275	1530.8
16	1601	72	NaN	0.94757	23.8	10.773	-185.38	8.7056	-4.936	32.004	-829.32	1097.7	81.645	698.84	1165.7	75.349	49.707	1	0	-3.1937	0.31741	-23.016	-9.4506	-0.91298	-7.2412	26.346	6.1595	-4.1067	-6.9238	3.3303	-3.2912	1530.5
16.01	1602	72	NaN	0.96488	23.777	10.717	-185.35	8.6584	-4.8808	31.759	-829.19	1097.7	81.957	698.71	1165.6	76.072	51.56	1	0	-3.1769	0.33452	-23.014	-9.4487	-0.91685	-7.2342	26.321	6.1137	-4.0938	-6.8997	3.3075	-3.335	1530.2
16.02	1603	72	NaN	0.97254	23.7	10.627	-185.3	8.6049	-4.6162	31.435	-829.08	1097.6	82.885	698.63	1165.5	75.555	53.145	1	0	-3.1634	0.34836	-23.012	-9.4469	-0.95637	-7.2331	26.244	6.0609	-4.1198	-6.8847	3.2324	-3.386	1530.1
16.03	1604	72	NaN	0.98491	23.659	10.58	-185.28	8.5822	-4.6647	31.228	-828.94	1097.5	82.898	698.53	1165.5	71.074	52.862	1	0	-3.1132	0.39967	-23.011	-9.4462	-0.95251	-7.2216	26.203	6.0376	-4.0657	-6.8219	3.1921	-3.4086	1529.9
16.04	1605	72	NaN	1.0038	23.628	10.518	-185.26	8.5654	-4.7203	31.094	-828.72	1097.5	82.878	698.44	1165.4	64.5	50.849	1	0	-3.069	0.44487	-23.01	-9.4454	-0.93826	-7.1976	26.175	6.0187	-4.0073	-6.7528	3.1642	-3.4267	1529.6
16.05	1606	72	NaN	1.0259	23.59	10.478	-185.23	8.5419	-4.7404	30.848	-828.42	1097.4	82.967	698.41	1165.4	65.382	49.94	1	0	-3.0554	0.45883	-23.009	-9.444	-0.92917	-7.1816	26.139	5.9937	-3.9845	-6.7227	3.1295	-3.4502	1529.2
16.06	1607	72	NaN	1.055	23.538	10.439	-185.2	8.5183	-4.7203	30.561	-828.05	1097.4	83.164	698.42	1165.4	65.29	48.017	1	0	-2.9799	0.53599	-23.008	-9.4432	-0.91867	-7.1761	26.088	5.9684	-3.8986	-6.6402	3.0793	-3.4748	1528.9
16.07	1608	72	NaN	1.1047	23.473	10.298	-185.18	8.5258	-4.6938	30.646	-827.65	1097.2	83.315	698.46	1165.4	65.734	50.694	1	0	-2.8671	0.65126	-23.008	-9.4429	-0.87194	-7.1609	26.029	5.9693	-3.7391	-6.5096	3.0213	-3.4736	1528.5
16.08	1609	72	NaN	1.1493	23.367	10.325	-185.19	8.5775	-4.759	30.195	-827.31	1097.2	83.231	698.49	1165.5	66.293	51.996	1	0	-2.9266	0.59048	-23.009	-9.4437	-0.84146	-7.1856	25.929	6.0162	-3.7681	-6.5952	2.92	-3.4275	1528.2
16.09	1610	72	NaN	1.2056	23.236	10.248	-185.21	8.621	-4.7347	30.123	-826.91	1097.1	83.359	698.59	1165.6	66.693	51.105	1	0	-2.9283	0.58875	-23.01	-9.4451	-0.79305	-7.2046	25.805	6.0522	-3.7213	-6.6159	2.795	-3.3929	1528
16.1	1611	72	NaN	1.2612	23.109	10.169	-185.22	8.67	-4.7231	30.098	-826.46	1097	83.425	698.71	1165.6	66.047	49.204	1	0	-2.8187	0.70081	-23.013	-9.4477	-0.74134	-7.2273	25.685	6.0947	-3.56	-6.5265	2.672	-3.3531	1527.6
16.11	1612	72	NaN	1.3102	22.993	10.147	-185.25	8.7282	-4.8388	29.92	-825.98	1096.9	83.124	698.8	1165.7	68.17	50.158	1	0	-2.7004	0.82173	-23.016	-9.4506	-0.68818	-7.2465	25.574	6.1477	-3.3886	-6.4248	2.5583	-3.3029	1527.3
16.12	1613	72	NaN	1.3554	22.867	10.175	-185.26	8.786	-5.2078	29.565	-825.47	1096.9	82.118	698.87	1165.9	68.863	53.762	1	0	-2.5629	0.96229	-23.019	-9.4539	-0.6191	-7.2339	25.455	6.1986	-3.182	-6.2716	2.4357	-3.2553	1526.8
16.13	1614	72	NaN	1.3863	22.748	10.152	-185.27	8.8309	-5.1863	29.442	-825.18	1096.9	82.185	698.96	1165.9	69.738	51.295	1	0	-2.4425	1.0854	-23.024	-9.4593	-0.59566	-7.2553	25.338	6.2413	-3.0382	-6.1699	2.3134	-3.218	1526.6
16.14	1615	72	NaN	1.4001	22.573	10.059	-185.27	8.878	-5.1914	29.434	-824.88	1096.8	82.153	699.14	1165.9	69.468	49.106	1	0	-2.3341	1.1963	-23.031	-9.4656	-0.58113	-7.2502	25.168	6.2824	-2.9152	-6.0539	2.1379	-3.1831	1526.5
16.15	1616	72	NaN	1.3987	22.418	9.9607	-185.25	8.9069	-5.1636	29.462	-824.62	1096.7	82.204	699.35	1166	70.057	51.109	1	0	-2.3036	1.2275	-23.037	-9.4723	-0.58338	-7.2361	25.018	6.3069	-2.8869	-6.0086	1.9806	-3.1654	1526.5
16.16	1617	72	NaN	1.3859	22.32	9.8993	-185.24	8.9144	-5.108	29.454	-824.44	1096.7	82.333	699.53	1165.9	68.521	50.118	1	0	-2.182	1.3517	-23.046	-9.4809	-0.60142	-7.225	24.921	6.3132	-2.7834	-5.8732	1.8755	-3.1677	1526.5
16.17	1618	72	NaN	1.3667	22.272	9.8936	-185.23	8.9167	-5.1059	29.345	-824.34	1096.7	82.32	699.64	1166	73.303	50.529	1	0	-1.9266	1.6129	-23.057	-9.4923	-0.6242	-7.2225	24.874	6.3149	-2.5508	-5.6096	1.8168	-3.1774	1526.5
16.18	1619	72	NaN	1.2931	22.066	9.7952	-185.21	8.9625	-5.0929	29.218	-824.02	1096.5	82.291	699.98	1166.1	75.907	52.406	1	0	-1.6712	1.874	-23.069	-9.5037	-0.70142	-7.2083	24.679	6.3496	-2.3727	-5.3343	1.6098	-3.1541	1526.5
16.19	1620	72	NaN	1.2129	21.945	9.706	-185.21	9.0004	-5.0508	29.13	-823.68	1096.3	82.356	700.3	1166.1	75.18	54.519	1	0	-1.4159	2.1351	-23.08	-9.5151	-0.78737	-7.2114	24.565	6.3809	-2.2032	-5.0764	1.4846	-3.1342	1526.5
16.2	1621	72	NaN	1.1442	21.865	9.6149	-185.21	9.0262	-5.0053	29.13	-823.42	1096.2	82.433	700.57	1166.1	76.215	55.539	1	0	-1.3224	2.2306	-23.088	-9.5229	-0.85892	-7.2117	24.489	6.4018	-2.1813	-4.9811	1.4014	-3.121	1526.5
16.21	1622	72	NaN	1.0847	21.788	9.5184	-185.2	9.0506	-4.977	29.194	-823.23	1096.1	82.446	700.8	1166.1	76.792	54.172	1	0	-1.3258	2.2272	-23.095	-9.5296	-0.91652	-7.2023	24.417	6.4215	-2.2423	-4.9752	1.3226	-3.1081	1526.6
16.22	1623	72	NaN	1.0116	21.69	9.4217	-185.19	9.0983	-4.9813	29.219	-822.98	1096	82.328	701.07	1166.2	77.988	54.727	1	0	-1.6603	1.8852	-23.103	-9.5379	-0.98415	-7.1907	24.323	6.4648	-2.6444	-5.3055	1.2204	-3.0731	1526.6
16.23	1624	72	NaN	0.95572	21.611	9.395	-185.19	9.13	-5.0011	29.164	-822.84	1096	82.207	701.23	1166.2	78.613	56.744	1	0	-1.7549	1.7884	-23.111	-9.5462	-1.0375	-7.1808	24.246	6.495	-2.7925	-5.3924	1.1352	-3.0512	1526.6
16.24	1625	72	NaN	0.90053	21.529	9.4176	-185.17	9.1698	-4.9822	28.981	-822.73	1096	82.198	701.38	1166.2	79.262	55.461	1	0	-1.5751	1.9722	-23.12	-9.5545	-1.0992	-7.1711	24.164	6.535	-2.6743	-5.1988	1.0442	-3.0195	1526.7
16.25	1626	72	NaN	0.84387	21.432	9.4382	-185.15	9.2218	-4.9768	28.804	-822.56	1096	82.127	701.57	1166.1	79.158	54.668	1	0	-1.3953	2.156	-23.128	-9.5628	-1.1599	-7.1545	24.067	6.5866	-2.5552	-4.9984	0.93892	-2.9761	1526.7
16.26	1627	72	NaN	0.79279	21.332	9.4373	-185.13	9.2771	-4.9853	28.703	-822.36	1095.9	82.002	701.77	1166.1	78.997	55.813	1	0	-1.2155	2.3399	-23.136	-9.5711	-1.21	-7.1335	23.968	6.641	-2.4256	-4.7936	0.83173	-2.9301	1526.7
16.27	1628	72	NaN	0.76249	21.263	9.4249	-185.12	9.3155	-4.9601	28.683	-822.24	1095.9	81.991	701.91	1166.1	79.014	54.624	1	0	-1.0357	2.5237	-23.144	-9.5794	-1.2406	-7.1187	23.898	6.6799	-2.2764	-4.595	0.75393	-2.8995	1526.7
16.28	1629	72	NaN	0.72764	21.174	9.4251	-185.07	9.3652	-4.9162	28.599	-822.03	1096	81.993	702.14	1166.1	78.589	53.712	1	0	-0.85594	2.7075	-23.153	-9.5877	-1.2787	-7.0731	23.806	6.7331	-2.1347	-4.3656	0.65305	-2.8546	1526.7
16.29	1630	72	NaN	0.70488	21.111	9.407	-185.03	9.4218	-4.6171	28.592	-821.86	1096	82.721	702.35	1166	77.862	53.181	1	0	-0.67614	2.8913	-23.161	-9.596	-1.329	-7.0657	23.741	6.7917	-2.0051	-4.1743	0.57969	-2.8042	1526.8
16.3	1631	72	NaN	0.67872	21.049	9.4098	-184.98	9.4663	-4.4473	28.511	-821.64	1096	83.068	702.59	1166	77.174	49.925	1	0	-0.33924	3.2358	-23.161	-9.5958	-1.3712	-7.026	23.679	6.8371	-1.7105	-3.7902	0.51787	-2.7587	1526.8
16.31	1632	72	NaN	0.64662	20.977	9.4369	-184.9	9.5053	-4.4854	28.336	-821.4	1096	82.822	702.83	1166	77.327	48.992	1	0	0.14796	3.7339	-23.153	-9.5875	-1.4006	-6.9507	23.607	6.8752	-1.2527	-3.2168	0.45436	-2.7123	1526.8
16.32	1633	72	NaN	0.61725	20.888	9.4606	-184.85	9.5665	-4.5493	28.169	-821.19	1095.9	82.53	702.98	1166.1	77.462	52.36	1	0	0.28879	3.8779	-23.154	-9.5892	-1.4254	-6.893	23.523	6.932	-1.1366	-3.0152	0.3687	-2.6571	1526.8
16.33	1634	72	NaN	0.60335	20.825	9.4628	-184.79	9.5873	-4.5984	28.092	-821.04	1095.9	82.299	703.13	1166.2	77	50.866	1	0	0.36333	3.9541	-23.157	-9.5917	-1.4335	-6.8309	23.462	6.9503	-1.0702	-2.8768	0.3048	-2.6415	1526.8
16.34	1635	72	NaN	0.58829	20.722	9.4462	-184.72	9.6128	-4.5977	28.052	-820.91	1095.9	82.147	703.34	1166.2	76.33	51.674	1	0	0.37359	3.9646	-23.158	-9.593	-1.4443	-6.7552	23.363	6.9717	-1.0707	-2.7906	0.20467	-2.6213	1526.8
16.35	1636	72	NaN	0.57552	20.634	9.4204	-184.66	9.651	-4.6275	28.046	-820.8	1095.8	81.91	703.49	1166.3	75.948	51.588	1	0	0.39922	3.9908	-23.156	-9.5913	-1.4483	-6.6823	23.28	7.0052	-1.0491	-2.6915	0.12375	-2.5861	1526.9
16.36	1637	72	NaN	0.56873	20.579	9.3957	-184.61	9.69	-4.662	28.057	-820.68	1095.7	81.682	703.59	1166.3	75.803	51.726	1	0	0.43461	4.027	-23.153	-9.5878	-1.4461	-6.6229	23.228	7.0408	-1.0115	-2.5959	0.075005	-2.547	1526.8
16.37	1638	72	NaN	0.57124	20.539	9.3833	-184.57	9.7043	-4.5961	28.059	-820.55	1095.7	81.748	703.74	1166.3	75.967	52.726	1	0	0.45207	4.0448	-23.148	-9.583	-1.446	-6.5829	23.189	7.0543	-0.99395	-2.538	0.040491	-2.5287	1526.9
16.38	1639	72	NaN	0.56524	20.503	9.4161	-184.53	9.7279	-4.5141	27.911	-820.47	1095.7	81.841	703.88	1166.3	75.881	51.248	1	0	0.4555	4.0483	-23.142	-9.5774	-1.461	-6.5574	23.155	7.0764	-1.0055	-2.509	0.012567	-2.501	1526.9
16.39	1640	72	NaN	0.56634	20.495	9.441	-184.46	9.8022	-4.865	27.81	-820.35	1095.6	80.696	703.84	1166.5	75.672	51.406	1	0	0.392	3.9834	-23.135	-9.5702	-1.4209	-6.4464	23.154	7.1427	-1.0289	-2.463	0.019171	-2.4275	1526.8
16.4	1641	72	NaN	0.57981	20.472	9.4456	-184.38	9.8926	-5.1237	27.763	-820.21	1095.6	79.688	703.9	1166.7	75.346	52.307	1	0	0.39788	3.9894	-23.125	-9.5603	-1.3715	-6.3353	23.142	7.2221	-0.97359	-2.3459	0.016839	-2.3381	1526.6
16.41	1642	72	NaN	0.60056	20.435	9.4299	-184.33	9.9762	-5.1605	27.775	-820.1	1095.4	79.255	704.02	1166.8	75.03	52.448	1	0	0.57792	4.1735	-23.109	-9.544	-1.3339	-6.2627	23.115	7.2958	-0.75603	-2.0893	0.0063118	-2.2482	1526.7
16.42	1643	72	NaN	0.61629	20.416	9.4035	-184.3	10.039	-5.1306	27.842	-820.04	1095.4	79.152	704.04	1166.9	73.413	53.241	1	0	0.36492	3.9557	-23.098	-9.5333	-1.3119	-6.2308	23.101	7.3546	-0.94699	-2.2751	0.002231	-2.1788	1526.6
16.43	1644	72	NaN	0.63404	20.392	9.3922	-184.23	10.113	-5.1157	27.865	-819.99	1095.3	78.878	704.12	1167	70.916	50.26	1	0	-0.047233	3.5343	-23.091	-9.5255	-1.283	-6.1493	23.082	7.4236	-1.3302	-2.615	-0.008935	-2.102	1526.6
16.44	1645	72	NaN	0.65225	20.398	9.3878	-184.18	10.145	-5.055	27.878	-819.9	1095.3	78.812	704.23	1167	69.328	51.505	1	0	-0.074528	3.5064	-23.082	-9.5167	-1.2618	-6.0928	23.089	7.4535	-1.3363	-2.5864	0.0077575	-2.0632	1526.7
16.45	1646	72	NaN	0.66654	20.406	9.3953	-184.13	10.167	-4.9785	27.858	-819.83	1095.3	78.815	704.34	1167	68.693	51.654	1	0	-0.10182	3.4785	-23.073	-9.5078	-1.2483	-6.0417	23.098	7.4755	-1.3501	-2.5632	0.025427	-2.0324	1526.7
16.46	1647	72	NaN	0.67992	20.408	9.407	-184.07	10.192	-4.9017	27.835	-819.78	1095.3	78.801	704.44	1167	65.219	49.772	1	0	-0.45672	3.1157	-23.053	-9.4883	-1.2352	-5.9831	23.1	7.4995	-1.6919	-2.8674	0.046861	-1.9889	1526.8
16.47	1648	72	NaN	0.7002	20.405	9.408	-184	10.217	-4.8298	27.872	-819.75	1095.3	78.72	704.57	1167.1	61.869	51.177	1	0	-0.82045	2.7438	-23.034	-9.4685	-1.2104	-5.9096	23.1	7.5224	-2.0308	-3.1658	0.06597	-1.9461	1526.9
16.48	1649	72	NaN	0.72829	20.413	9.4213	-183.93	10.251	-4.7502	27.864	-819.72	1095.3	78.701	704.66	1167.1	63.403	49.989	1	0	-1.1842	2.3719	-23.014	-9.4488	-1.1818	-5.8439	23.109	7.5556	-2.3659	-3.472	0.0955	-1.8931	1526.9
16.49	1650	72	NaN	0.74534	20.423	9.4163	-183.9	10.28	-4.7522	27.901	-819.68	1095.3	78.519	704.7	1167.2	61.718	49.382	1	0	-1.161	2.3957	-23.002	-9.437	-1.1565	-5.799	23.123	7.5801	-2.3175	-3.4033	0.12062	-1.8569	1526.9
16.5	1651	72	NaN	0.76327	20.435	9.3838	-183.86	10.298	-4.7667	28.04	-819.63	1095.3	78.303	704.72	1167.3	62.011	50.798	1	0	-1.0166	2.5432	-22.993	-9.4276	-1.1252	-5.7458	23.138	7.5942	-2.1419	-3.2026	0.14583	-1.8333	1526.9
16.51	1652	72	NaN	0.77716	20.446	9.3821	-183.82	10.315	-4.7549	28.087	-819.58	1095.3	78.186	704.71	1167.3	62.476	49.046	1	0	-1.3493	2.2031	-22.971	-9.4059	-1.1053	-5.7048	23.152	7.6094	-2.4546	-3.5017	0.18125	-1.7965	1526.8
16.52	1653	72	NaN	0.77395	20.455	9.4918	-183.82	10.346	-4.7096	27.754	-819.56	1095.3	78.26	704.62	1167.3	63.53	50.239	1	0	-1.5325	2.0158	-22.951	-9.3862	-1.124	-5.717	23.158	7.6428	-2.6565	-3.7013	0.20688	-1.7434	1526.7
16.53	1654	72	NaN	0.78503	20.448	9.3832	-183.78	10.373	-4.9032	28.121	-819.53	1095.3	77.583	704.58	1167.6	64.276	52.297	1	0	-1.5216	2.027	-22.934	-9.3689	-1.0737	-5.6349	23.163	7.6581	-2.5953	-3.6079	0.22873	-1.7108	1526.6
16.54	1655	72	NaN	0.77637	20.43	9.4327	-183.74	10.368	-4.9616	27.945	-819.54	1095.3	77.307	704.57	1167.7	64.032	51.082	1	0	-1.5556	1.9922	-22.916	-9.351	-1.0787	-5.599	23.146	7.6523	-2.6342	-3.6068	0.23001	-1.6987	1526.6
16.55	1656	72	NaN	0.77323	20.407	9.4596	-183.73	10.346	-4.9656	27.852	-819.54	1095.4	77.219	704.58	1167.7	67.831	50.082	1	0	-1.6572	1.8883	-22.897	-9.3324	-1.0819	-5.5824	23.122	7.6309	-2.7391	-3.6941	0.22495	-1.7014	1526.6
16.56	1657	72	NaN	0.77868	20.385	9.4438	-183.72	10.329	-4.9664	27.93	-819.52	1095.4	77.159	704.56	1167.7	72.419	50.388	1	0	-1.9143	1.6254	-22.875	-9.3104	-1.0714	-5.5651	23.1	7.614	-2.9857	-3.9397	0.22445	-1.6964	1526.6
16.57	1658	72	NaN	0.78388	20.368	9.4506	-183.69	10.342	-4.9944	27.973	-819.48	1095.4	77.012	704.44	1167.7	73.398	52.078	1	0	-2.1845	1.3492	-22.853	-9.2882	-1.0592	-5.5325	23.084	7.6258	-3.2437	-4.1833	0.23058	-1.6625	1526.4
16.58	1659	72	NaN	0.79317	20.352	9.4555	-183.68	10.321	-4.9599	28.045	-819.47	1095.4	77.042	704.41	1167.7	74.354	54.232	1	0	-2.1811	1.3527	-22.837	-9.2722	-1.0484	-5.5174	23.067	7.6061	-3.2295	-4.1647	0.22948	-1.6662	1526.4
16.59	1660	72	NaN	0.79525	20.344	9.4707	-183.67	10.307	-4.9602	28.039	-819.46	1095.4	77.006	704.41	1167.7	74.269	50.717	1	0	-2.2227	1.3102	-22.82	-9.2554	-1.0452	-5.5112	23.059	7.592	-3.2679	-4.201	0.23847	-1.6634	1526.4
16.6	1661	72	NaN	0.79272	20.319	9.4755	-183.67	10.279	-4.9468	28.084	-819.48	1095.4	76.989	704.4	1167.6	74.444	52.368	1	0	-2.3116	1.2193	-22.803	-9.2379	-1.0454	-5.5032	23.032	7.5658	-3.357	-4.284	0.22925	-1.672	1526.4
16.61	1662	72	NaN	0.78517	20.283	9.4786	-183.66	10.245	-4.9256	28.151	-819.52	1095.4	76.98	704.38	1167.6	74.137	53.997	1	0	-2.3758	1.1536	-22.796	-9.2309	-1.0501	-5.4966	22.994	7.5347	-3.4258	-4.343	0.1981	-1.6962	1526.4
16.62	1663	72	NaN	0.77116	20.26	9.5016	-183.67	10.226	-4.9266	28.143	-819.55	1095.4	76.929	704.38	1167.5	74.058	53.854	1	0	-2.4358	1.0923	-22.791	-9.2258	-1.0624	-5.4997	22.968	7.5175	-3.4982	-4.4074	0.17744	-1.7083	1526.4
16.63	1664	72	NaN	0.7523	20.218	9.5317	-183.66	10.216	-4.9149	28.149	-819.61	1095.4	76.873	704.28	1167.5	73.659	51.812	1	0	-2.4971	1.0296	-22.787	-9.2216	-1.079	-5.4937	22.924	7.5103	-3.5761	-4.4642	0.13733	-1.7113	1526.4
16.64	1665	72	NaN	0.74025	20.183	9.5727	-183.66	10.198	-4.929	28.111	-819.65	1095.5	76.765	704.25	1167.5	73.379	51.54	1	0	-2.5447	0.9809	-22.783	-9.218	-1.0884	-5.4867	22.887	7.4933	-3.6332	-4.5058	0.1038	-1.7247	1526.4
16.65	1666	72	NaN	0.72866	20.147	9.6027	-183.67	10.173	-4.9233	28.146	-819.68	1095.5	76.731	704.2	1167.4	73.257	53.867	1	0	-2.5276	0.99836	-22.782	-9.2166	-1.0974	-5.4915	22.849	7.472	-3.6251	-4.4931	0.067	-1.7445	1526.4
16.66	1667	72	NaN	0.71889	20.111	9.6266	-183.68	10.153	-4.9185	28.217	-819.72	1095.5	76.708	704.13	1167.4	73.625	51.607	1	0	-2.5032	1.0234	-22.781	-9.2163	-1.1037	-5.4991	22.81	7.4549	-3.6069	-4.4757	0.028311	-1.7614	1526.3
16.67	1668	72	NaN	0.71526	20.076	9.662	-183.67	10.147	-4.9589	28.223	-819.77	1095.5	76.564	704.07	1167.4	73.716	52.667	1	0	-2.4725	1.0547	-22.782	-9.2169	-1.1018	-5.4918	22.773	7.4495	-3.5743	-4.4371	-0.0085366	-1.7674	1526.3
16.68	1669	72	NaN	0.71421	20.033	9.7165	-183.67	10.128	-4.9776	28.26	-819.81	1095.5	76.499	704.01	1167.3	73.77	54.025	1	0	-2.3244	1.2061	-22.782	-9.2168	-1.099	-5.4836	22.729	7.4324	-3.4234	-4.2775	-0.053352	-1.7844	1526.3
16.69	1670	72	NaN	0.71823	20.011	9.7386	-183.67	10.117	-4.9392	28.287	-819.84	1095.5	76.606	703.98	1167.3	73.736	54.82	1	0	-2.1794	1.3544	-22.782	-9.2171	-1.098	-5.4892	22.706	7.4226	-3.2773	-4.1348	-0.076571	-1.7946	1526.3
16.7	1671	72	NaN	0.72078	19.976	9.7721	-183.68	10.106	-4.9583	28.33	-819.9	1095.5	76.548	703.92	1167.3	73.373	53.551	1	0	-2.0757	1.4604	-22.784	-9.2186	-1.0916	-5.4888	22.669	7.4126	-3.1673	-4.0284	-0.11441	-1.8059	1526.3
16.71	1672	72	NaN	0.7229	19.933	9.8238	-183.68	10.092	-4.9947	28.376	-819.98	1095.5	76.449	703.85	1167.2	73.3	54.674	1	0	-1.9701	1.5684	-22.785	-9.2201	-1.084	-5.4906	22.625	7.3999	-3.0541	-3.9221	-0.16017	-1.8202	1526.3
16.72	1673	72	NaN	0.72836	19.906	9.8809	-183.7	10.074	-4.9575	28.402	-820.04	1095.6	76.582	703.81	1167.2	73.474	53.714	1	0	-1.8575	1.6835	-22.787	-9.222	-1.0826	-5.5103	22.594	7.3849	-2.9401	-3.8268	-0.19259	-1.8371	1526.3
16.73	1674	72	NaN	0.73403	19.883	9.9062	-183.7	10.07	-4.9708	28.459	-820.08	1095.6	76.566	703.76	1167.1	73.803	52.98	1	0	-1.7769	1.7659	-22.789	-9.2243	-1.0742	-5.5128	22.571	7.3818	-2.8511	-3.7469	-0.21878	-1.8425	1526.3
16.74	1675	72	NaN	0.73657	19.832	9.949	-183.72	10.052	-4.9813	28.487	-820.21	1095.6	76.555	703.73	1167.1	73.556	53.037	1	0	-1.719	1.8251	-22.792	-9.2269	-1.07	-5.5246	22.518	7.3658	-2.789	-3.6994	-0.27439	-1.861	1526.4
16.75	1676	72	NaN	0.73902	19.792	9.9826	-183.72	10.054	-5.0072	28.523	-820.33	1095.6	76.493	703.68	1167.1	73.513	52.936	1	0	-1.6381	1.9078	-22.795	-9.2304	-1.0638	-5.5254	22.477	7.3696	-2.702	-3.6176	-0.31869	-1.8608	1526.4
16.76	1677	72	NaN	0.73553	19.753	10.007	-183.73	10.06	-5.0246	28.573	-820.45	1095.7	76.454	703.62	1167.1	73.39	52.523	1	0	-1.5711	1.9763	-22.799	-9.234	-1.0639	-5.5304	22.435	7.377	-2.635	-3.5541	-0.36375	-1.857	1526.5
16.77	1678	72	NaN	0.71871	19.686	10.029	-183.76	10.039	-4.9991	28.634	-820.66	1095.7	76.546	703.62	1167.1	73.101	52.337	1	0	-1.5369	2.0113	-22.803	-9.2377	-1.0817	-5.5633	22.365	7.3595	-2.6186	-3.552	-0.43782	-1.8782	1526.7
16.78	1679	72	NaN	0.70015	19.629	10.039	-183.79	10.042	-4.9592	28.751	-820.84	1095.8	76.697	703.57	1167	73.241	54.912	1	0	-1.4744	2.0752	-22.805	-9.2404	-1.1013	-5.5915	22.304	7.3672	-2.5757	-3.5162	-0.5014	-1.8733	1526.8
16.79	1680	72	NaN	0.67682	19.588	10.047	-183.82	10.008	-4.626	28.822	-821	1095.9	77.653	703.67	1166.9	73.156	54.547	1	0	-1.3989	2.1524	-22.808	-9.2428	-1.1576	-5.6589	22.255	7.3419	-2.5564	-3.5064	-0.55338	-1.901	1527.1
16.8	1681	72	NaN	0.65825	19.546	10.032	-183.85	9.9942	-4.4523	28.954	-821.16	1095.9	78.174	703.69	1166.8	73.069	51.863	1	0	-1.3747	2.1771	-22.811	-9.2455	-1.1905	-5.7017	22.207	7.3333	-2.5653	-3.5246	-0.60381	-1.9122	1527.3
16.81	1682	72	NaN	0.63584	19.496	10.005	-183.87	10.006	-4.5811	29.113	-821.32	1096	77.862	703.6	1166.9	72.905	52.429	1	0	-1.4089	2.1422	-22.813	-9.2484	-1.1952	-5.6983	22.156	7.3459	-2.604	-3.5561	-0.65732	-1.9025	1527.3
16.82	1683	72	NaN	0.59732	19.439	9.9832	-183.87	10.026	-4.9623	29.235	-821.53	1096.1	76.849	703.44	1167	72.63	51.624	1	0	-1.4055	2.1457	-22.816	-9.2509	-1.191	-5.6553	22.1	7.3642	-2.5965	-3.5096	-0.71549	-1.8867	1527.4
16.83	1684	72	NaN	0.55715	19.383	9.9261	-183.89	10.009	-4.9505	29.471	-821.75	1096.1	76.946	703.44	1167	72.691	53.073	1	0	-1.4071	2.144	-22.819	-9.2536	-1.2257	-5.6759	22.042	7.3492	-2.6329	-3.5319	-0.7765	-1.9044	1527.6
16.84	1685	72	NaN	0.51712	19.312	9.8716	-183.92	9.9924	-4.968	29.731	-822.05	1096.2	77.002	703.4	1167	72.303	50.736	1	0	-1.4173	2.1335	-22.821	-9.2564	-1.2578	-5.6984	21.967	7.3373	-2.6751	-3.5648	-0.85476	-1.9191	1527.8
16.85	1686	72	NaN	0.48121	19.267	9.8185	-183.94	9.9806	-4.9879	29.965	-822.26	1096.3	77.036	703.35	1166.9	72.5	51.9	1	0	-1.4326	2.1179	-22.824	-9.2593	-1.2861	-5.7083	21.919	7.3292	-2.7187	-3.5903	-0.90552	-1.9301	1528
16.86	1687	72	NaN	0.44804	19.245	9.7745	-183.96	9.9761	-5.0265	30.156	-822.41	1096.3	77.016	703.28	1167	72.465	52.869	1	0	-1.4491	2.1011	-22.827	-9.2622	-1.3112	-5.7161	21.895	7.3267	-2.7603	-3.615	-0.93244	-1.9355	1528
16.87	1688	72	NaN	0.41236	19.225	9.7485	-183.99	9.9768	-5.0844	30.308	-822.57	1096.4	76.975	703.18	1167	72.523	52.222	1	0	-1.46	2.0899	-22.83	-9.2648	-1.3395	-5.7401	21.873	7.3288	-2.7995	-3.6502	-0.95649	-1.936	1528.1
16.88	1689	72	NaN	0.35421	19.199	9.7422	-184.02	9.9456	-4.9246	30.447	-822.8	1096.5	77.602	703.15	1166.8	71.433	52.326	1	0	-1.471	2.0786	-22.832	-9.2673	-1.4158	-5.79	21.835	7.3097	-2.8868	-3.7114	-0.99701	-1.9576	1528.3
16.89	1690	72	NaN	0.28505	19.17	9.764	-184.07	9.8769	-4.5077	30.53	-823.04	1096.6	78.93	703.26	1166.5	70.629	52.297	1	0	-1.4847	2.0647	-22.835	-9.2697	-1.5312	-5.8866	21.793	7.2546	-3.016	-3.8219	-1.0419	-2.015	1528.7
16.9	1691	72	NaN	0.23633	19.131	9.7639	-184.06	9.8725	-4.6325	30.674	-823.25	1096.7	78.65	703.18	1166.6	68.852	49.973	1	0	-1.5198	2.0288	-22.838	-9.2726	-1.5639	-5.8584	21.752	7.2518	-3.0837	-3.8296	-1.0857	-2.0209	1528.8
16.91	1692	72	NaN	0.20148	19.087	9.7532	-184.02	9.9025	-4.9972	30.854	-823.44	1096.7	77.658	703	1166.7	64.096	50.653	1	0	-1.5846	1.9625	-22.842	-9.2766	-1.5548	-5.7809	21.711	7.278	-3.1394	-3.8184	-1.1305	-1.9985	1528.8
16.92	1693	72	NaN	0.16406	19.04	9.7579	-184.04	9.9052	-5.0516	31.024	-823.62	1096.8	77.581	702.91	1166.7	60.689	49.977	1	0	-0.70292	2.864	-22.83	-9.2652	-1.5829	-5.7856	21.662	7.2827	-2.2858	-2.9216	-1.1679	-1.9825	1528.8
16.93	1694	72	NaN	0.12855	18.956	9.7669	-184.08	9.8998	-5.0556	31.34	-823.82	1096.8	77.694	702.76	1166.7	59.296	48.529	1	0	0.25803	3.8464	-22.817	-9.2523	-1.6107	-5.8223	21.576	7.2802	-1.3526	-1.9759	-1.2418	-1.9721	1528.9
16.94	1695	72	NaN	0.10547	18.907	9.7936	-184.06	9.8796	-5.0232	31.407	-823.93	1096.9	77.797	702.77	1166.7	59.456	51.037	1	0	0.20678	3.794	-22.819	-9.254	-1.6349	-5.8047	21.523	7.2632	-1.4282	-2.0107	-1.2956	-1.9908	1529
16.95	1696	72	NaN	0.05217	18.715	9.8848	-184.09	9.8578	-5.0153	31.623	-824.28	1097	77.891	702.65	1166.6	57.105	50.055	1	0	0.16943	3.7558	-22.821	-9.2555	-1.6834	-5.8219	21.327	7.2459	-1.514	-2.0661	-1.4935	-2.0095	1529.2
16.96	1697	72	NaN	-0.0062352	18.439	9.9987	-184.12	9.8338	-5.0183	31.928	-824.74	1097	77.976	702.48	1166.6	59.614	48.103	1	0	0.1449	3.7308	-22.822	-9.2567	-1.7332	-5.8513	21.046	7.2267	-1.5883	-2.1205	-1.7753	-2.0301	1529.5
16.97	1698	72	NaN	-0.036961	18.195	10.082	-184.13	9.8073	-5.0074	32.135	-825.12	1097.1	78.04	702.42	1166.6	64.189	50.4	1	0	0.12713	3.7126	-22.824	-9.2587	-1.7583	-5.8484	20.798	7.2038	-1.6311	-2.1358	-2.0253	-2.0549	1529.8
16.98	1699	72	NaN	-0.086884	17.984	10.182	-184.12	9.8052	-5.0238	32.119	-825.51	1097.2	78.012	702.35	1166.6	64.891	50.653	1	0	0.11693	3.7022	-22.826	-9.2614	-1.8074	-5.8408	20.583	7.2055	-1.6905	-2.1386	-2.2431	-2.0559	1530.1
16.99	1700	72	NaN	-0.12244	17.77	10.286	-184.11	9.7978	-5.0379	32.11	-825.91	1097.3	77.996	702.3	1166.6	67.528	51.602	1	0	0.029851	3.6131	-22.827	-9.2621	-1.8423	-5.832	20.366	7.202	-1.8124	-2.2189	-2.4612	-2.0601	1530.5
17	1701	72	NaN	-0.16398	17.48	10.418	-184.1	9.7968	-5.0486	32.173	-826.42	1097.4	78.002	702.24	1166.6	70.718	51.51	1	0	-0.06609	3.5151	-22.828	-9.2627	-1.8812	-5.8143	20.069	7.2072	-1.9473	-2.2992	-2.7585	-2.0556	1530.9
17.01	1702	72	NaN	-0.17769	17.201	10.524	-184.08	9.8026	-5.0643	32.318	-826.88	1097.5	77.987	702.19	1166.6	72.7	52.077	1	0	-0.13428	3.4453	-22.83	-9.2654	-1.8884	-5.792	19.786	7.2179	-2.0227	-2.3467	-3.0445	-2.0475	1531.3
17.02	1703	72	NaN	-0.14014	17.034	10.544	-184.07	9.8097	-5.0877	32.545	-827.15	1097.5	77.922	702.17	1166.6	74.993	51.814	1	0	-0.26017	3.3166	-22.832	-9.2674	-1.8397	-5.772	19.618	7.2249	-2.0999	-2.4553	-3.214	-2.0426	1531.5
17.03	1704	72	NaN	-0.16433	16.885	10.496	-184.07	9.7964	-5.0757	32.897	-827.4	1097.5	77.953	702.15	1166.6	76.258	54.387	1	0	-0.43051	3.1425	-22.834	-9.2691	-1.8516	-5.7546	19.469	7.2124	-2.2821	-2.6121	-3.365	-2.0567	1531.8
17.04	1705	72	NaN	-0.18096	16.604	10.475	-184.07	9.7433	-4.6678	33.269	-827.94	1097.6	79.045	702.34	1166.5	77.156	53.983	1	0	-0.52938	3.0414	-22.837	-9.2721	-1.8943	-5.7873	19.179	7.1675	-2.4237	-2.7459	-3.6577	-2.1045	1532.5
17.05	1706	72	NaN	-0.1893	16.403	10.464	-184.06	9.7521	-4.8049	33.515	-828.35	1097.6	78.616	702.31	1166.5	77.747	53.361	1	0	-0.62255	2.9461	-22.84	-9.2752	-1.877	-5.751	18.979	7.1755	-2.4996	-2.8048	-3.861	-2.0997	1532.9
17.06	1707	72	NaN	-0.19836	16.279	10.471	-184.05	9.7848	-5.1162	33.614	-828.62	1097.6	77.695	702.2	1166.7	77.113	53.354	1	0	-0.6965	2.8705	-22.843	-9.2779	-1.8478	-5.6996	18.859	7.2048	-2.5443	-2.829	-3.9835	-2.0731	1533
17.07	1708	72	NaN	-0.21255	16.176	10.506	-184.06	9.7851	-5.0768	33.6	-828.86	1097.7	77.727	702.21	1166.6	74.28	54.145	1	0	-0.81441	2.75	-22.845	-9.2803	-1.8634	-5.7064	18.753	7.2078	-2.6778	-2.9565	-4.0926	-2.0725	1533.3
17.08	1709	72	NaN	-0.19841	16.034	10.568	-184.08	9.7825	-5.0669	33.594	-829.2	1097.7	77.635	702.26	1166.6	68.35	51.458	1	0	-1.0712	2.4875	-22.847	-9.282	-1.8456	-5.7223	18.61	7.2062	-2.9168	-3.2349	-4.2366	-2.0758	1533.6
17.09	1710	72	NaN	-0.19891	15.957	10.58	-184.09	9.8041	-5.0695	33.663	-829.5	1097.6	77.478	702.29	1166.7	65.141	50.507	1	0	-1.3122	2.2411	-22.849	-9.2838	-1.8374	-5.7251	18.538	7.2237	-3.1495	-3.484	-4.3111	-2.0601	1534
17.1	1711	72	NaN	-0.18891	15.962	10.538	-184.1	9.8149	-5.0635	33.837	-829.64	1097.5	77.376	702.32	1166.7	65.119	51.654	1	0	-1.5435	2.0046	-22.851	-9.2857	-1.8168	-5.7277	18.547	7.2294	-3.3603	-3.7232	-4.3035	-2.0563	1534.1
17.11	1712	72	NaN	-0.17409	16.118	10.473	-184.11	9.8112	-5.0199	34.052	-829.6	1097.3	77.346	702.41	1166.7	67.824	50.66	1	0	-1.7561	1.7872	-22.851	-9.2856	-1.7928	-5.7272	18.71	7.2191	-3.5489	-3.94	-4.1411	-2.0665	1534.2
17.12	1713	72	NaN	-0.16513	16.448	10.433	-184.11	9.8004	-4.9376	34.191	-829.41	1097.1	77.351	702.55	1166.7	70.119	49.975	1	0	-1.9439	1.5952	-22.851	-9.2855	-1.7789	-5.7207	19.048	7.2007	-3.7228	-4.1254	-3.8025	-2.0848	1534.1
17.13	1714	72	NaN	-0.1634	16.737	10.501	-184.11	9.8097	-4.951	34.011	-829.22	1097	77.216	702.55	1166.7	71.58	50.326	1	0	-2.0859	1.4501	-22.85	-9.2853	-1.7791	-5.7233	19.34	7.2063	-3.8649	-4.2732	-3.5102	-2.079	1534
17.14	1715	72	NaN	-0.16435	17.248	10.541	-184.15	9.7403	-4.4274	33.898	-828.84	1096.9	78.593	702.78	1166.5	72.344	52.398	1	0	-2.2676	1.2643	-22.85	-9.2852	-1.8359	-5.8189	19.849	7.1398	-4.1034	-4.5546	-3.0013	-2.1454	1533.9
17.15	1716	72	NaN	-0.15254	17.559	10.522	-184.17	9.7126	-4.1911	33.974	-828.6	1096.8	79.195	702.88	1166.4	72.884	50.002	1	0	-2.541	0.98471	-22.85	-9.2852	-1.8439	-5.8568	20.161	7.1107	-4.3849	-4.8721	-2.6897	-2.1746	1533.7
17.16	1717	72	NaN	-0.12553	17.884	10.51	-184.15	9.7056	-4.1943	34.05	-828.35	1096.7	79.096	702.92	1166.5	72.488	52.801	1	0	-2.7321	0.78935	-22.85	-9.2845	-1.8106	-5.8385	20.492	7.0981	-4.5426	-5.0492	-2.358	-2.1864	1533.5
17.17	1718	72	NaN	-0.080075	18.49	10.559	-184.12	9.6861	-4.2285	33.98	-827.87	1096.6	78.847	703.01	1166.5	67.627	50.268	1	0	-2.882	0.63603	-22.848	-9.2834	-1.7588	-5.8016	21.104	7.0721	-4.6409	-5.1655	-1.7449	-2.2113	1533.1
17.18	1719	72	NaN	0.0068835	19.306	10.578	-184.12	9.6947	-4.1942	34.071	-827.23	1096.6	78.883	703.01	1166.5	63.12	49.591	1	0	-3.022	0.49297	-22.846	-9.2812	-1.6705	-5.7958	21.92	7.0807	-4.6925	-5.3029	-0.92626	-2.2005	1532.5
17.19	1720	72	NaN	0.079989	19.748	10.569	-184.11	9.6936	-4.1714	34.219	-826.84	1096.5	78.918	703.03	1166.5	64.264	51.3	1	0	-3.286	0.22302	-22.844	-9.2786	-1.5935	-5.78	22.364	7.0774	-4.8795	-5.557	-0.47921	-2.2013	1532.1
17.2	1721	72	NaN	0.17691	20.238	10.579	-184.09	9.6891	-4.1809	34.348	-826.41	1096.5	78.86	703.07	1166.5	62.507	48.804	1	0	-3.7369	-0.23801	-22.841	-9.2755	-1.4901	-5.7587	22.855	7.0721	-5.227	-5.9967	0.014188	-2.2034	1531.7
17.21	1722	72	NaN	0.25207	20.629	10.652	-184.08	9.683	-4.1852	34.254	-826.1	1096.6	78.822	703.1	1166.4	62.23	49.408	1	0	-3.9516	-0.45752	-22.838	-9.273	-1.4173	-5.7527	23.245	7.0675	-5.369	-6.2103	0.40692	-2.2055	1531.4
17.22	1723	72	NaN	0.27976	20.815	10.799	-184.09	9.6775	-4.1587	33.855	-826	1096.6	78.879	703.12	1166.4	60.538	50.214	1	0	-4.0937	-0.60278	-22.836	-9.2707	-1.4068	-5.7716	23.427	7.0654	-5.5005	-6.3744	0.59126	-2.2054	1531.4
17.23	1724	72	NaN	0.37013	21.217	10.922	-184.08	9.6795	-4.164	33.586	-825.65	1096.7	78.823	703.13	1166.4	60.706	49.394	1	0	-4.2384	-0.75066	-22.831	-9.2663	-1.3248	-5.7707	23.829	7.0683	-5.5631	-6.5214	0.99722	-2.198	1531
17.24	1725	72	NaN	0.44959	21.411	10.92	-184.08	9.668	-4.1617	33.661	-825.49	1096.6	78.812	703.17	1166.4	61.504	50.967	1	0	-4.3846	-0.90021	-22.826	-9.2611	-1.2422	-5.7675	24.023	7.0562	-5.6269	-6.6677	1.197	-2.2049	1530.9
17.25	1726	72	NaN	0.5741	21.595	10.882	-184.08	9.6675	-4.1738	33.827	-825.32	1096.6	78.771	703.2	1166.4	61.398	49.01	1	0	-4.5389	-1.0579	-22.822	-9.2571	-1.1101	-5.7611	24.209	7.0535	-5.649	-6.8191	1.387	-2.2035	1530.8
17.26	1727	72	NaN	0.69609	21.726	10.856	-184.08	9.6802	-4.194	33.915	-825.14	1096.5	78.712	703.21	1166.4	61.302	48.184	1	0	-4.6109	-1.1315	-22.819	-9.2536	-0.98281	-5.7573	24.342	7.064	-5.5937	-6.8888	1.5231	-2.1896	1530.6
17.27	1728	72	NaN	0.76251	21.751	10.875	-184.08	9.6998	-4.2092	33.818	-824.99	1096.5	78.672	703.22	1166.4	62.216	50.446	1	0	-4.5802	-1.1002	-22.816	-9.2509	-0.91866	-5.7622	24.368	7.0828	-5.4989	-6.8623	1.552	-2.1681	1530.5
17.28	1729	72	NaN	0.75839	21.722	10.942	-184.09	9.7036	-4.1985	33.571	-824.96	1096.6	78.718	703.25	1166.4	62.033	50.628	1	0	-4.5521	-1.0715	-22.813	-9.2481	-0.93375	-5.7814	24.336	7.0893	-5.4859	-6.8528	1.5228	-2.1587	1530.5
17.29	1730	72	NaN	0.77593	21.678	10.922	-184.09	9.7343	-4.2348	33.539	-824.89	1096.6	78.625	703.24	1166.5	59.946	49.083	1	0	-4.511	-1.0295	-22.81	-9.2454	-0.91404	-5.7784	24.293	7.1187	-5.4251	-6.8078	1.4829	-2.1267	1530.4
17.3	1731	72	NaN	0.79661	21.599	10.84	-184.07	9.7954	-4.5456	33.625	-824.77	1096.6	77.774	703.14	1166.6	57.147	50.234	1	0	-4.4081	-0.92423	-22.809	-9.2439	-0.85846	-5.7285	24.222	7.1729	-5.2666	-6.6527	1.4126	-2.071	1530.2
17.31	1732	72	NaN	0.7895	21.509	10.74	-184.06	9.8528	-4.8433	33.749	-824.65	1096.5	76.965	703.06	1166.7	53.141	48.757	1	0	-4.3056	-0.81941	-22.807	-9.2424	-0.83086	-5.6782	24.139	7.2229	-5.1364	-6.4976	1.3317	-2.0196	1529.9
17.32	1733	72	NaN	0.74419	21.431	10.669	-184.05	9.883	-4.8902	33.814	-824.55	1096.5	76.858	703.04	1166.8	49.243	49.688	1	0	-4.2061	-0.71767	-22.807	-9.2419	-0.86986	-5.6656	24.064	7.2494	-5.0759	-6.3833	1.2575	-1.9925	1529.8
17.33	1734	72	NaN	0.72007	21.358	10.686	-184.04	9.9139	-4.8585	33.661	-824.43	1096.5	76.966	703.03	1166.8	62.505	50.693	1	0	-4.033	-0.54072	-22.806	-9.2412	-0.90387	-5.6675	23.991	7.2803	-4.9369	-6.2082	1.185	-1.9609	1529.7
17.34	1735	72	NaN	0.60662	21.236	10.604	-184.03	9.9313	-4.9474	33.698	-824.2	1096.5	76.753	703.09	1166.9	79.058	52.273	1	0	-3.7842	-0.28632	-22.805	-9.2404	-1.0081	-5.6449	23.874	7.2938	-4.7923	-5.9312	1.0683	-1.9467	1529.5
17.35	1736	72	NaN	0.48577	21.09	10.48	-184.03	9.9454	-4.9632	33.887	-824.06	1096.5	76.781	703.1	1166.9	80.988	53.072	1	0	-3.6307	-0.12938	-22.805	-9.2396	-1.1231	-5.6392	23.731	7.3046	-4.7538	-5.7686	0.92626	-1.935	1529.4
17.36	1737	72	NaN	0.38047	20.948	10.379	-184.03	9.948	-4.9686	34.061	-824.02	1096.4	76.82	703.1	1166.9	79.928	54.584	1	0	-3.4896	0.01485	-22.804	-9.2389	-1.2234	-5.6339	23.592	7.3042	-4.713	-5.6191	0.78772	-1.9347	1529.3
17.37	1738	72	NaN	0.30415	20.837	10.335	-184.02	9.9391	-5.0064	34.125	-824.04	1096.3	76.725	703.13	1167	79.972	55.152	1	0	-3.3358	0.17208	-22.803	-9.2384	-1.2937	-5.621	23.484	7.2925	-4.6295	-5.4489	0.6801	-1.9459	1529.4
17.38	1739	72	NaN	0.26968	20.784	10.289	-184.04	9.95	-4.9505	34.242	-824.03	1096.3	76.941	703.07	1166.9	78.915	56.821	1	0	-3.2039	0.30692	-22.803	-9.2378	-1.332	-5.643	23.43	7.3037	-4.5359	-5.336	0.62718	-1.9341	1529.3
17.39	1740	72	NaN	0.15802	20.652	10.322	-184.05	9.9346	-4.936	34.149	-824.02	1096.3	77.039	703.06	1166.9	78.372	56.937	1	0	-3.087	0.42652	-22.802	-9.2372	-1.4508	-5.6565	23.297	7.2892	-4.5377	-5.23	0.49472	-1.948	1529.3
17.4	1741	72	NaN	0.05393	20.52	10.398	-184.06	9.9244	-4.9412	33.98	-824.01	1096.3	77.079	703.04	1166.8	78.276	56.581	1	0	-2.9704	0.54573	-22.802	-9.2365	-1.5627	-5.6743	23.164	7.2805	-4.5331	-5.1285	0.36277	-1.956	1529.3
17.41	1742	72	NaN	-0.022824	20.416	10.469	-184.08	9.8957	-4.747	33.845	-823.98	1096.3	77.669	703.09	1166.7	78.561	56.684	1	0	-2.8541	0.66462	-22.801	-9.2357	-1.6667	-5.7262	23.056	7.2563	-4.5207	-5.0616	0.2551	-1.9793	1529.3
17.42	1743	72	NaN	-0.074382	20.334	10.502	-184.12	9.8412	-4.3336	33.812	-823.97	1096.3	78.861	703.22	1166.6	78.919	56.988	1	0	-2.545	0.98066	-22.799	-9.2343	-1.764	-5.8103	22.966	7.2091	-4.3089	-4.8296	0.16687	-2.0252	1529.5
17.43	1744	72	NaN	-0.13884	20.198	10.514	-184.14	9.8167	-4.2888	33.854	-824.01	1096.3	79.016	703.22	1166.5	79.596	56.489	1	0	-2.255	1.2771	-22.798	-9.2328	-1.8327	-5.8315	22.829	7.1856	-4.0877	-4.5544	0.031301	-2.0472	1529.5
17.44	1745	72	NaN	-0.17535	20.111	10.545	-184.15	9.8314	-4.3115	33.841	-824.03	1096.3	78.978	703.11	1166.5	79.792	56.997	1	0	-2.0646	1.4718	-22.796	-9.2313	-1.8683	-5.8388	22.742	7.2002	-3.9329	-4.3669	-0.054424	-2.031	1529.4
17.45	1746	72	NaN	-0.22203	20.003	10.627	-184.16	9.8194	-4.2904	33.686	-824.11	1096.3	79.064	703.06	1166.4	80.065	57.324	1	0	-1.9213	1.6183	-22.796	-9.2307	-1.924	-5.8649	22.633	7.1897	-3.8453	-4.2466	-0.163	-2.041	1529.5
17.46	1747	72	NaN	-0.26586	19.911	10.714	-184.18	9.8026	-4.2644	33.506	-824.18	1096.3	79.164	703.02	1166.4	80.048	57.337	1	0	-1.8051	1.7371	-22.796	-9.2307	-1.9783	-5.8935	22.539	7.1747	-3.7833	-4.1564	-0.25721	-2.056	1529.5
17.47	1748	72	NaN	-0.2981	19.856	10.775	-184.19	9.7986	-4.2734	33.374	-824.2	1096.3	79.151	702.95	1166.4	79.948	57.763	1	0	-1.7067	1.8377	-22.797	-9.2315	-2.0151	-5.9038	22.483	7.1713	-3.7217	-4.066	-0.3136	-2.0602	1529.4
17.48	1749	72	NaN	-0.33465	19.801	10.842	-184.16	9.79	-4.3201	33.202	-824.25	1096.3	78.974	702.92	1166.4	79.777	56.796	1	0	-1.6083	1.9383	-22.797	-9.2324	-2.0514	-5.8752	22.429	7.1614	-3.6597	-3.9369	-0.36837	-2.0709	1529.5
17.49	1750	72	NaN	-0.34098	19.719	10.828	-184.15	9.8352	-4.776	33.287	-824.29	1096.2	77.745	702.64	1166.6	79.461	56.228	1	0	-1.4605	2.0894	-22.8	-9.2347	-2.0087	-5.8136	22.356	7.1987	-3.4693	-3.7242	-0.44399	-2.036	1529.2
17.5	1751	72	NaN	-0.34364	19.673	10.828	-184.15	9.8263	-4.9223	33.29	-824.31	1096.2	77.369	702.56	1166.6	79.015	55.827	1	0	-1.2885	2.2652	-22.802	-9.2374	-1.9972	-5.8052	22.311	7.1879	-3.2858	-3.54	-0.4913	-2.0495	1529.1
17.51	1752	72	NaN	-0.3424	19.646	10.846	-184.16	9.8002	-4.9055	33.212	-824.32	1096.2	77.451	702.55	1166.6	78.638	56.491	1	0	-1.0695	2.4892	-22.806	-9.2407	-2.002	-5.8212	22.283	7.1636	-3.0714	-3.332	-0.52297	-2.0771	1529.1
17.52	1753	72	NaN	-0.33215	19.625	10.861	-184.17	9.7984	-4.9072	33.131	-824.32	1096.2	77.498	702.49	1166.5	78.405	56.547	1	0	-0.8554	2.7081	-22.808	-9.2433	-1.9966	-5.8354	22.261	7.1632	-2.852	-3.1273	-0.54781	-2.0801	1529.1
17.53	1754	72	NaN	-0.30106	19.617	10.819	-184.2	9.8413	-4.9884	33.227	-824.29	1096.2	77.334	702.32	1166.6	78.319	55.39	1	0	-0.6448	2.9234	-22.811	-9.2457	-1.956	-5.8547	22.255	7.2026	-2.6008	-2.9313	-0.5556	-2.0431	1528.9
17.54	1755	72	NaN	-0.24716	19.606	10.798	-184.21	9.8444	-5.0387	33.209	-824.27	1096.2	77.256	702.27	1166.6	78.126	54.94	1	0	-0.45465	3.1178	-22.815	-9.2499	-1.8999	-5.8677	22.245	7.2054	-2.3546	-2.7499	-0.56973	-2.0446	1528.8
17.55	1756	72	NaN	-0.20309	19.609	10.787	-184.23	9.8496	-5.0509	33.213	-824.24	1096.2	77.254	702.22	1166.6	77.997	54.879	1	0	-0.27827	3.2981	-22.819	-9.254	-1.8557	-5.8782	22.247	7.2108	-2.134	-2.5801	-0.57169	-2.0432	1528.7
17.56	1757	72	NaN	-0.15345	19.617	10.782	-184.23	9.8601	-5.0572	33.226	-824.19	1096.2	77.249	702.18	1166.6	78.262	54.016	1	0	-0.12163	3.4583	-22.823	-9.2578	-1.8055	-5.8852	22.256	7.2209	-1.9271	-2.4269	-0.56686	-2.0369	1528.6
17.57	1758	72	NaN	-0.096384	19.627	10.785	-184.24	9.8732	-5.0697	33.216	-824.13	1096.2	77.22	702.16	1166.6	77.504	53.179	1	0	0.14146	3.7273	-22.83	-9.2654	-1.7478	-5.8918	22.268	7.2326	-1.6063	-2.1645	-0.56288	-2.0328	1528.5
17.58	1759	72	NaN	-0.068673	19.648	10.816	-184.25	9.8797	-5.0489	33.135	-824.06	1096.2	77.281	702.14	1166.6	76.333	52.996	1	0	0.57893	4.1745	-22.844	-9.2794	-1.7255	-5.9114	22.288	7.24	-1.1466	-1.7369	-0.55679	-2.0394	1528.5
17.59	1760	72	NaN	-0.034426	19.667	10.842	-184.25	9.8871	-5.0505	33.096	-823.98	1096.2	77.271	702.14	1166.6	74.788	50.882	1	0	0.84283	4.4443	-22.853	-9.2883	-1.6924	-5.9118	22.307	7.2468	-0.8496	-1.4675	-0.54609	-2.0415	1528.4
17.6	1761	72	NaN	0.011992	19.664	10.849	-184.25	9.8876	-5.0584	33.131	-823.94	1096.2	77.239	702.14	1166.6	74.173	51.5	1	0	1.0393	4.6452	-22.86	-9.2952	-1.6436	-5.905	22.306	7.2453	-0.60431	-1.2598	-0.5539	-2.05	1528.3
17.61	1762	72	NaN	0.049466	19.658	10.854	-184.23	9.8832	-5.0347	33.158	-823.91	1096.1	77.283	702.16	1166.6	72.291	53.078	1	0	1.1686	4.7774	-22.866	-9.3011	-1.6067	-5.8897	22.302	7.2397	-0.43812	-1.1123	-0.56438	-2.0614	1528.3
17.62	1763	72	NaN	0.072031	19.661	10.866	-184.21	9.8767	-4.9769	33.147	-823.85	1096.1	77.412	702.2	1166.6	68.94	51.812	1	0	1.3107	4.9227	-22.874	-9.3091	-1.5894	-5.8695	22.304	7.2336	-0.27873	-0.94678	-0.57042	-2.0755	1528.3
17.63	1764	72	NaN	0.10721	19.662	10.867	-184.2	9.8695	-4.9549	33.177	-823.79	1096.1	77.464	702.21	1166.6	65.931	49.941	1	0	1.4673	5.0827	-22.885	-9.3197	-1.5551	-5.8587	22.305	7.2262	-0.087891	-0.77593	-0.57953	-2.0935	1528.3
17.64	1765	72	NaN	0.13191	19.661	10.885	-184.19	9.8732	-4.9785	33.118	-823.7	1096.1	77.391	702.21	1166.6	63.293	51.742	1	0	1.6238	5.2428	-22.895	-9.3302	-1.53	-5.8552	22.307	7.2277	0.093774	-0.61238	-0.5886	-2.1025	1528.2
17.65	1766	72	NaN	0.155	19.662	10.892	-184.18	9.8726	-4.9875	33.106	-823.61	1096.1	77.359	702.2	1166.6	60.343	49.761	1	0	1.7803	5.4028	-22.906	-9.3408	-1.5063	-5.8407	22.309	7.2255	0.27402	-0.43789	-0.59637	-2.1153	1528.1
17.66	1767	72	NaN	0.17465	19.663	10.899	-184.18	9.8762	-5.0129	33.091	-823.52	1096.1	77.292	702.16	1166.7	55.613	49.551	1	0	1.8556	5.4798	-22.912	-9.3465	-1.4848	-5.8354	22.311	7.2282	0.37081	-0.35559	-0.60077	-2.1183	1528
17.67	1768	72	NaN	0.18827	19.657	10.907	-184.18	9.8835	-5.0482	33.053	-823.43	1096.1	77.194	702.12	1166.7	53.476	49.417	1	0	1.9054	5.5307	-22.917	-9.3515	-1.4691	-5.8399	22.305	7.2352	0.43627	-0.30921	-0.61109	-2.1163	1527.8
17.68	1769	72	NaN	0.19255	19.635	10.894	-184.15	9.8741	-5.0063	33.048	-823.4	1096.1	77.253	702.16	1166.7	49.967	47.968	1	0	1.9293	5.5551	-22.924	-9.3593	-1.4672	-5.8144	22.283	7.226	0.46209	-0.25927	-0.64101	-2.1332	1527.8
17.69	1770	72	NaN	0.20086	19.612	10.858	-184.16	9.8587	-4.9907	33.114	-823.37	1096	77.264	702.19	1166.6	54.17	49.365	1	0	1.9532	5.5796	-22.932	-9.3671	-1.4568	-5.813	22.26	7.2106	0.49641	-0.23335	-0.67215	-2.1565	1527.8
17.7	1771	72	NaN	0.20905	19.572	10.822	-184.18	9.8196	-4.6191	33.149	-823.33	1096	78.265	702.31	1166.5	51.972	49.152	1	0	1.9772	5.6041	-22.94	-9.3749	-1.4848	-5.8694	22.215	7.1763	0.49237	-0.2653	-0.72476	-2.1986	1527.9
17.71	1772	72	NaN	0.2089	19.525	10.779	-184.18	9.8135	-4.5663	33.176	-823.3	1096	78.346	702.32	1166.5	50.229	50.107	1	0	2.2594	5.8926	-22.95	-9.3851	-1.487	-5.8733	22.168	7.1706	0.77232	0.019328	-0.78252	-2.2145	1527.9
17.72	1773	72	NaN	0.19988	19.482	10.741	-184.16	9.8495	-4.9676	33.183	-823.29	1096	77.135	702.16	1166.6	52.941	49.557	1	0	2.5734	6.2137	-22.961	-9.3956	-1.4505	-5.8057	22.13	7.2013	1.1229	0.40799	-0.83021	-2.1943	1527.7
17.73	1774	72	NaN	0.19449	19.457	10.747	-184.16	9.8517	-4.9629	33.086	-823.29	1096	77.093	702.16	1166.6	51.22	49.464	1	0	2.8875	6.5348	-22.971	-9.4061	-1.458	-5.814	22.104	7.2045	1.4295	0.72078	-0.86701	-2.2016	1527.7
17.74	1775	72	NaN	0.18989	19.419	10.711	-184.17	9.8496	-4.9488	33.111	-823.32	1096	77.078	702.16	1166.6	52.056	52.348	1	0	3.1405	6.7934	-22.982	-9.4165	-1.461	-5.8166	22.067	7.2015	1.6795	0.97688	-0.91415	-2.215	1527.7
17.75	1776	72	NaN	0.18738	19.387	10.695	-184.17	9.8465	-4.9234	33.068	-823.36	1096	77.111	702.18	1166.6	51.044	48.223	1	0	3.1644	6.8179	-22.992	-9.4265	-1.4663	-5.8232	22.035	7.199	1.698	0.9947	-0.95688	-2.2275	1527.8
17.76	1777	72	NaN	0.18219	19.357	10.689	-184.17	9.8485	-4.9062	32.974	-823.4	1096	77.129	702.18	1166.6	53.678	50.152	1	0	3.1118	6.7641	-22.997	-9.4316	-1.4757	-5.8251	22.003	7.2019	1.6361	0.93898	-0.99341	-2.2297	1527.9
17.77	1778	72	NaN	0.17549	19.329	10.679	-184.16	9.8567	-4.9164	32.87	-823.46	1096.1	77.079	702.18	1166.6	48.569	49.621	1	0	3.0025	6.6523	-22.998	-9.4332	-1.4843	-5.8206	21.975	7.21	1.5181	0.83173	-1.0228	-2.2232	1527.9
17.78	1779	72	NaN	0.17824	19.314	10.654	-184.16	9.8635	-4.9731	32.816	-823.51	1096.1	76.923	702.19	1166.7	57.706	48.051	1	0	3.4598	7.1199	-23.01	-9.4451	-1.4777	-5.8198	21.963	7.2149	1.9821	1.3001	-1.0475	-2.2302	1528
17.79	1780	72	NaN	0.18604	19.316	10.636	-184.17	9.866	-4.9429	32.797	-823.54	1096.1	77.03	702.22	1166.7	59.274	49.482	1	0	3.83	7.4984	-23.02	-9.4548	-1.4745	-5.8267	21.965	7.2174	2.3554	1.6717	-1.0551	-2.2374	1528
17.8	1781	72	NaN	0.19113	19.32	10.622	-184.17	9.8718	-4.9578	32.762	-823.58	1096	77.021	702.23	1166.7	58.469	49.94	1	0	3.912	7.5822	-23.023	-9.4579	-1.4704	-5.8279	21.97	7.2221	2.4416	1.7543	-1.0531	-2.2358	1528.1
17.81	1782	72	NaN	0.20759	19.342	10.592	-184.17	9.8754	-4.9807	32.771	-823.62	1096	77.01	702.25	1166.7	60.852	49.506	1	0	3.9485	7.6195	-23.026	-9.4614	-1.4531	-5.8263	21.994	7.2239	2.4954	1.7933	-1.0328	-2.2375	1528.1
17.82	1783	72	NaN	0.24066	19.39	10.554	-184.16	9.8747	-4.9968	32.82	-823.65	1096	77.035	702.28	1166.7	60.69	48.59	1	0	3.9621	7.6335	-23.03	-9.465	-1.4191	-5.8223	22.044	7.221	2.5431	1.8112	-0.98611	-2.244	1528.2
17.83	1784	72	NaN	0.28246	19.462	10.546	-184.15	9.8723	-5.0336	32.8	-823.67	1095.9	77.008	702.31	1166.7	60.916	48.013	1	0	4.0312	7.7041	-23.035	-9.4702	-1.3769	-5.8129	22.117	7.2173	2.6543	1.8912	-0.91806	-2.2529	1528.3
17.84	1785	72	NaN	0.31212	19.512	10.53	-184.15	9.8762	-5.0325	32.835	-823.72	1095.9	77.061	702.35	1166.7	61.658	51.14	1	0	4.1337	7.8089	-23.041	-9.4763	-1.3479	-5.8101	22.169	7.2193	2.7858	1.9988	-0.8726	-2.257	1528.3
17.85	1786	72	NaN	0.34931	19.575	10.524	-184.15	9.8766	-5.0278	32.842	-823.73	1095.9	77.135	702.4	1166.7	61.481	51.799	1	0	4.2565	7.9345	-23.043	-9.4776	-1.3131	-5.813	22.232	7.2192	2.9434	2.1215	-0.81058	-2.2584	1528.4
17.86	1787	72	NaN	0.39063	19.632	10.518	-184.15	9.8832	-5.0174	32.853	-823.74	1095.8	77.223	702.44	1166.7	61.127	49.929	1	0	4.3515	8.0316	-23.044	-9.4793	-1.2746	-5.8175	22.29	7.225	3.0769	2.2141	-0.75435	-2.2543	1528.5
17.87	1788	72	NaN	0.44261	19.681	10.509	-184.15	9.8974	-5.0107	32.883	-823.78	1095.8	77.295	702.46	1166.7	61.634	51.655	1	0	4.3957	8.0768	-23.047	-9.4816	-1.2242	-5.8181	22.341	7.2376	3.1715	2.2587	-0.70544	-2.2441	1528.5
17.88	1789	72	NaN	0.52652	19.747	10.5	-184.14	9.9097	-5.0351	32.922	-823.83	1095.7	77.293	702.51	1166.7	60.274	48.895	1	0	4.7761	8.4657	-23.05	-9.4854	-1.1386	-5.8071	22.408	7.2482	3.6374	2.6586	-0.64245	-2.2373	1528.6
17.89	1790	72	NaN	0.58327	19.794	10.478	-184.15	9.9209	-5.0558	32.994	-823.84	1095.7	77.252	702.55	1166.7	60.708	49.142	1	0	5.2634	8.964	-23.055	-9.4898	-1.0775	-5.8073	22.457	7.2582	4.1859	3.1566	-0.59778	-2.2316	1528.7
17.9	1791	72	NaN	0.64506	19.829	10.475	-184.18	9.941	-5.0206	32.986	-823.91	1095.7	77.44	702.58	1166.7	60.001	50.353	1	0	5.4698	9.1749	-23.059	-9.494	-1.023	-5.8439	22.491	7.2785	4.4468	3.331	-0.5678	-2.2155	1528.8
17.91	1792	72	NaN	0.69896	19.849	10.491	-184.19	9.9614	-5.0142	32.919	-824	1095.7	77.516	702.61	1166.7	59.786	49.382	1	0	5.6762	9.3859	-23.063	-9.4983	-0.97437	-5.8682	22.511	7.2992	4.7018	3.5177	-0.55187	-2.1991	1528.9
17.92	1793	72	NaN	0.74222	19.856	10.511	-184.2	9.9687	-4.9392	32.831	-824.1	1095.7	77.722	702.68	1166.7	59.046	51.475	1	0	5.8825	9.5969	-23.068	-9.5026	-0.94192	-5.8869	22.517	7.3079	4.9406	3.71	-0.55053	-2.1947	1529.1
17.93	1794	72	NaN	0.78545	19.851	10.506	-184.24	9.9437	-4.4693	32.774	-824.25	1095.7	79.041	702.93	1166.5	58.95	49.465	1	0	6.0355	9.7533	-23.07	-9.5051	-0.94983	-5.9769	22.506	7.2894	5.0856	3.7764	-0.56448	-2.2156	1529.5
17.94	1795	72	NaN	0.83058	19.832	10.517	-184.24	9.9803	-4.4679	32.698	-824.42	1095.7	79.016	702.95	1166.6	58.896	50.813	1	0	6.1105	9.83	-23.07	-9.505	-0.90642	-5.9784	22.486	7.3263	5.2041	3.8516	-0.5845	-2.1787	1529.7
17.95	1796	72	NaN	0.85234	19.824	10.486	-184.22	10.028	-4.8141	32.742	-824.52	1095.8	78.02	702.87	1166.7	57.857	50.06	1	0	6.1409	9.8611	-23.07	-9.5051	-0.84567	-5.9182	22.484	7.369	5.2953	3.9429	-0.58632	-2.1361	1529.7
17.96	1797	72	NaN	0.86723	19.818	10.467	-184.19	10.055	-5.0706	32.766	-824.62	1095.8	77.248	702.87	1166.9	56.81	48.131	1	0	6.1608	9.8814	-23.07	-9.5051	-0.80083	-5.8567	22.482	7.3908	5.36	4.0247	-0.58818	-2.1142	1529.8
17.97	1798	72	NaN	0.87852	19.816	10.469	-184.16	10.061	-5.0985	32.74	-824.73	1095.8	77.099	702.97	1166.9	57.152	50.481	1	0	6.1984	9.9198	-23.07	-9.5048	-0.78466	-5.8257	22.481	7.3952	5.4137	4.0941	-0.58878	-2.1096	1530
17.98	1799	72	NaN	0.87387	19.84	10.448	-184.16	10.083	-5.0978	32.766	-824.84	1095.8	77.072	703	1167	56.373	50.739	1	0	6.2486	9.9711	-23.07	-9.5051	-0.78718	-5.8249	22.505	7.4186	5.4614	4.1462	-0.56547	-2.0865	1530.1
17.99	1800	72	NaN	0.86307	19.861	10.472	-184.16	10.092	-5.0711	32.667	-824.9	1095.9	77.103	703.04	1167	55.589	50.397	1	0	6.3114	10.035	-23.071	-9.5062	-0.80276	-5.8254	22.524	7.4283	5.5086	4.21	-0.54675	-2.0778	1530.2
18	1801	72	NaN	0.8519	19.883	10.465	-184.15	10.114	-5.0881	32.685	-824.95	1095.9	77.026	703.05	1167	54.136	49.171	1	0	6.3112	10.035	-23.072	-9.5065	-0.81029	-5.8113	22.547	7.45	5.5009	4.2239	-0.52482	-2.0566	1530.3
18.01	1802	72	NaN	0.83309	19.914	10.456	-184.14	10.137	-5.077	32.709	-825.01	1095.9	77.018	703.07	1167	52.436	49.184	1	0	6.236	9.9583	-23.071	-9.5061	-0.82784	-5.8052	22.578	7.4733	5.4082	4.1531	-0.49332	-2.0328	1530.4
18.02	1803	72	NaN	0.80726	19.948	10.455	-184.14	10.155	-5.0393	32.71	-825.09	1095.9	77.073	703.09	1167	52.813	50.626	1	0	6.2395	9.9619	-23.069	-9.504	-0.85557	-5.8076	22.611	7.492	5.384	4.1543	-0.45812	-2.0121	1530.5
18.03	1804	72	NaN	0.78338	19.962	10.448	-184.14	10.168	-5.0528	32.747	-825.18	1095.9	76.989	703.1	1167	52.764	49.754	1	0	6.2415	9.964	-23.067	-9.5018	-0.87481	-5.7963	22.626	7.5046	5.3667	4.1677	-0.44067	-1.9972	1530.6
18.04	1805	72	NaN	0.75729	19.984	10.456	-184.14	10.164	-5.0038	32.767	-825.28	1095.9	77.071	703.18	1167	51.259	50.381	1	0	6.1632	9.8839	-23.065	-9.5002	-0.90301	-5.8017	22.646	7.5015	5.2602	4.0823	-0.41925	-1.9987	1530.7
18.05	1806	72	NaN	0.73836	20.003	10.468	-184.15	10.166	-5.0094	32.779	-825.35	1095.9	77.011	703.22	1167	50.216	51.33	1	0	6.0716	9.7903	-23.062	-9.4973	-0.91915	-5.806	22.664	7.5047	5.1525	3.9842	-0.39816	-1.9926	1530.9
18.06	1807	72	NaN	0.72538	20.013	10.483	-184.15	10.17	-5.0145	32.789	-825.43	1095.9	76.964	703.24	1167	53.349	50.878	1	0	5.969	9.6853	-23.058	-9.4934	-0.9299	-5.8091	22.673	7.5098	5.0391	3.8762	-0.38554	-1.9836	1531
18.07	1808	72	NaN	0.7174	20.014	10.504	-184.16	10.172	-5	32.8	-825.52	1096	76.981	703.26	1167	52.054	51.052	1	0	5.9603	9.6764	-23.055	-9.4904	-0.93794	-5.8146	22.672	7.5141	5.0224	3.8618	-0.38359	-1.9763	1531.1
18.08	1809	72	NaN	0.71375	20.014	10.538	-184.17	10.17	-4.9818	32.812	-825.64	1096.1	77.01	703.3	1167	51.612	49.17	1	0	5.9603	9.6764	-23.052	-9.4874	-0.9421	-5.8299	22.668	7.5163	5.0182	3.8465	-0.38473	-1.9711	1531.2
18.09	1810	72	NaN	0.72203	20.008	10.555	-184.18	10.17	-4.9746	32.85	-825.7	1096.2	77.017	703.35	1167	52.404	48.919	1	0	5.9574	9.6734	-23.049	-9.4838	-0.93251	-5.8377	22.659	7.5196	5.0248	3.8357	-0.38994	-1.9643	1531.3
18.1	1811	72	NaN	0.73005	19.962	10.578	-184.19	10.178	-4.9783	32.885	-825.89	1096.2	77.014	703.38	1167	52.449	49.492	1	0	5.9371	9.6527	-23.045	-9.4795	-0.92281	-5.8465	22.61	7.5306	5.0143	3.8062	-0.43499	-1.9489	1531.5
18.11	1812	72	NaN	0.74458	19.92	10.593	-184.2	10.189	-4.9845	32.94	-826.06	1096.3	77.01	703.39	1167	48.567	48.736	1	0	5.8589	9.5728	-23.038	-9.4727	-0.90589	-5.8486	22.564	7.5456	4.9531	3.7242	-0.47382	-1.9271	1531.7
18.12	1813	72	NaN	0.76524	19.885	10.609	-184.2	10.203	-4.9845	32.993	-826.2	1096.4	77.03	703.4	1167	51.476	49.75	1	0	5.7842	9.4964	-23.032	-9.4672	-0.88383	-5.8468	22.524	7.5627	4.9004	3.6495	-0.50784	-1.9045	1531.9
18.13	1814	72	NaN	0.78518	19.823	10.65	-184.2	10.215	-4.9708	32.979	-826.42	1096.6	77.105	703.45	1167	52.983	51.225	1	0	5.7119	9.4225	-23.028	-9.4626	-0.86695	-5.8531	22.457	7.581	4.845	3.5694	-0.57072	-1.8816	1532.1
18.14	1815	72	NaN	0.79102	19.783	10.736	-184.2	10.218	-5.0256	32.75	-826.58	1096.7	76.99	703.48	1167	51.968	51.533	1	0	5.5425	9.2492	-23.022	-9.4571	-0.86516	-5.8569	22.412	7.5886	4.6773	3.3923	-0.61012	-1.8685	1532.3
18.15	1816	72	NaN	0.79529	19.761	10.771	-184.2	10.228	-5.0184	32.665	-826.67	1096.8	77.034	703.47	1167	51.223	49.032	1	0	5.4007	9.1043	-23.017	-9.452	-0.86565	-5.8643	22.387	7.6016	4.5351	3.24	-0.63007	-1.8504	1532.4
18.16	1817	72	NaN	0.8268	19.707	10.758	-184.21	10.234	-5.0053	32.739	-826.84	1096.8	77.099	703.48	1167	51.07	50.189	1	0	5.3267	9.0287	-23.013	-9.448	-0.83356	-5.8677	22.33	7.6111	4.4932	3.161	-0.6828	-1.8369	1532.6
18.17	1818	72	NaN	0.88802	19.612	10.717	-184.21	10.239	-5.0068	32.916	-827.13	1096.9	77.129	703.53	1167	52.947	49.672	1	0	5.2295	8.9293	-23.008	-9.4431	-0.76649	-5.8642	22.232	7.6185	4.463	3.0651	-0.77603	-1.8246	1532.9
18.18	1819	72	NaN	0.96013	19.5	10.687	-184.21	10.251	-5.0144	33.074	-827.49	1097	77.135	703.56	1167	53.232	49.823	1	0	5.0734	8.7696	-23.001	-9.436	-0.68832	-5.8555	22.118	7.6336	4.385	2.9142	-0.88326	-1.8024	1533.3
[truncated: 64,612 more rows]
