# Supplementary material for: Speech, movement, and gaze behaviours during dyadic conversation in noise
Source: Sci Rep. 2019 Jul 18;9:10451. doi: 10.1038/s41598-019-46416-0 (PMC6639257; doi:10.1038/s41598-019-46416-0)
Supplement: Supplementary file 1 — All data [file 41598_2019_46416_MOESM1_ESM.zip › dyad9conv1.txt]

timestamps	sample	levels (dB)	level change	talker 1	talker 1	talker 1	talker 2	talker 2	talker 2	talker 1	talker 1	talker 1	talker 2	talker 2	talker 2	talker 1	talker 2	talker 1	talker 2	talker 1	talker 2	talker 1	talker 2	talker 1	talker 2	talker 1	talker 2	talker 1	talker 2	talker 1	talker 2	talker 1 and 2
timestamps	sample	levels (dB)	(dB)	yaw	pitch	roll	yaw	pitch	roll	x (mm)	y (mm)	z (mm)	x (mm)	y (mm)	z (mm)	rms (volts)	rms (volts)	talking	talking	eye phi (deg)	eye phi (deg)	eye theta (deg)	eye theta (deg)	yaw re t2	yaw re t1	pitch re t2	pitch re t1	gaze yaw re t2	gaze yaw re t1	gaze pitch re t2	gaze pitch re t1	distance
0	1	60	NaN	1.6119	6.4556	-2.0339	-172.49	9.7326	12.034	-29.391	-763.18	1072.3	7.1805	841.58	1071.2	36.535	24.005	0	0	9.0335	2.4586	-7.8023	-9.4162	0.30641	6.2075	6.4161	9.7721	9.3399	8.6661	-1.3862	0.35589	1605.2
0.01	2	60	NaN	1.6135	6.4393	-1.9862	-172.48	9.7469	12.022	-29.349	-762.81	1072.1	7.1152	841.53	1071.2	42.966	24.005	0	0	8.9505	2.374	-7.801	-9.4149	0.31147	6.2181	6.4089	9.7774	9.2619	8.5921	-1.3921	0.36245	1604.7
0.02	3	60	NaN	1.6256	6.3882	-1.93	-172.47	9.7536	12.002	-29.287	-762.35	1071.8	7.0192	841.49	1071.2	41.084	24.005	0	0	8.9111	2.3339	-7.8003	-9.4143	0.32886	6.2373	6.3659	9.7759	9.2399	8.5712	-1.4344	0.36163	1604.2
0.03	4	60	NaN	1.6372	6.3384	-1.8828	-172.46	9.7519	12.001	-29.255	-762	1071.7	6.99	841.47	1071.2	40.109	24.005	0	0	8.9255	2.3486	-7.8005	-9.4144	0.34233	6.2432	6.3213	9.769	9.2679	8.5918	-1.4792	0.35462	1603.9
0.04	5	60	NaN	1.6412	6.3102	-1.8537	-172.48	9.7441	12.032	-29.278	-761.84	1071.6	7.0735	841.47	1071.2	39.963	24.005	0	0	8.9141	2.337	-7.7995	-9.4135	0.34234	6.2248	6.2946	9.7597	9.2564	8.5617	-1.5049	0.34621	1603.7
0.05	6	60	NaN	1.6474	6.2486	-1.8086	-172.48	9.75	12.031	-29.254	-761.44	1071.6	7.0545	841.48	1071.2	40.21	24.005	0	0	8.8996	2.3222	-7.7984	-9.4124	0.34975	6.2231	6.2352	9.7633	9.2494	8.5454	-1.5632	0.35094	1603.3
0.06	7	60	NaN	1.6518	6.1899	-1.7768	-172.48	9.7671	12.036	-29.258	-761.17	1071.5	7.0474	841.44	1071.2	39.488	24.005	0	0	8.9128	2.3357	-7.7993	-9.4133	0.35406	6.2222	6.1778	9.7792	9.2669	8.5579	-1.6215	0.36596	1603
0.07	8	60	NaN	1.6531	6.1341	-1.7585	-172.49	9.7759	12.047	-29.243	-760.94	1071.5	7.069	841.43	1071.2	39.898	24.005	0	0	8.9287	2.3519	-7.8	-9.414	0.35488	6.2135	6.1226	9.7874	9.2836	8.5654	-1.6774	0.37346	1602.8
0.08	9	60	NaN	1.6506	6.0733	-1.7512	-172.5	9.7782	12.058	-29.196	-760.66	1071.5	7.0974	841.47	1071.2	41.373	24.005	0	0	8.9467	2.3702	-7.8003	-9.4143	0.35285	6.1992	6.0619	9.7897	9.2996	8.5694	-1.7384	0.37537	1602.5
0.09	10	60	NaN	1.6441	5.9815	-1.7466	-172.51	9.8038	12.046	-29.127	-760.2	1071.6	7.0379	841.46	1071.2	40.435	24.005	0	0	8.9832	2.4074	-7.8004	-9.4144	0.35065	6.1983	5.9688	9.8165	9.3339	8.6057	-1.8317	0.40211	1602.1
0.1	11	60	NaN	1.6471	5.9573	-1.7515	-172.51	9.8106	12.052	-29.094	-760.03	1071.6	7.0483	841.46	1071.2	37.942	24.005	0	0	9.0251	2.4501	-7.8005	-9.4145	0.35425	6.1945	5.9441	9.8238	9.3794	8.6446	-1.8565	0.4093	1601.9
0.11	12	60	NaN	1.6494	5.9204	-1.727	-172.53	9.821	12.055	-29.146	-759.8	1071.6	7.0742	841.48	1071.2	38.193	24.005	0	0	9.0722	2.498	-7.8007	-9.4147	0.35359	6.1751	5.9071	9.8343	9.4257	8.6731	-1.8936	0.41963	1601.7
0.12	13	60	NaN	1.655	5.8675	-1.683	-172.55	9.8358	12.06	-29.249	-759.5	1071.6	7.1055	841.51	1071.2	38.935	24.005	0	0	9.1251	2.5518	-7.802	-9.416	0.35414	6.152	5.8549	9.8484	9.4792	8.7038	-1.9471	0.43246	1601.4
0.13	14	60	NaN	1.6727	5.8138	-1.6459	-172.55	9.8503	12.079	-29.333	-759.23	1071.5	7.1389	841.51	1071.2	37.828	24.005	0	0	9.1799	2.6077	-7.8037	-9.4176	0.36747	6.148	5.8032	9.8608	9.5474	8.7557	-2.0004	0.4432	1601.2
0.14	15	60	NaN	1.6901	5.7917	-1.6595	-172.57	9.8592	12.089	-29.297	-759.06	1071.4	7.2062	841.53	1071.2	37.593	24.005	0	0	9.2138	2.6422	-7.8044	-9.4183	0.38359	6.1211	5.7837	9.8673	9.5974	8.7633	-2.0207	0.44895	1601
0.15	16	60	NaN	1.7102	5.7746	-1.6712	-172.57	9.8787	12.069	-29.271	-758.88	1071.4	7.1521	841.52	1071.2	36.754	24.005	0	0	9.2408	2.6698	-7.805	-9.419	0.40647	6.1232	5.7696	9.8837	9.6473	8.793	-2.0354	0.46472	1600.8
0.16	17	60	NaN	1.7304	5.7582	-1.6724	-172.56	9.9006	12.037	-29.282	-758.72	1071.3	7.0483	841.53	1071.2	36.069	24.005	0	0	9.2625	2.6918	-7.8059	-9.4199	0.42984	6.1393	5.7568	9.9021	9.6924	8.8312	-2.0492	0.48219	1600.7
0.17	18	60	NaN	1.7501	5.74	-1.6592	-172.55	9.9164	12.013	-29.345	-758.56	1071.2	6.9763	841.55	1071.2	34.53	24.005	0	0	9.2587	2.688	-7.797	-9.411	0.44974	6.1511	5.7422	9.9142	9.7085	8.8391	-2.0548	0.50326	1600.5
0.18	19	60	NaN	1.7937	5.7226	-1.6597	-172.58	9.9169	12.04	-29.375	-758.33	1071	7.1101	841.58	1071.2	33.829	24.005	0	0	9.2426	2.6716	-7.7853	-9.3992	0.48736	6.1149	5.7295	9.91	9.73	8.7864	-2.0558	0.51074	1600.3
0.19	20	60	NaN	1.8389	5.6936	-1.6772	-172.55	9.968	11.984	-29.387	-758.12	1070.9	6.9492	841.54	1071.3	34.238	24.005	0	0	9.2174	2.6458	-7.7807	-9.3947	0.53763	6.1452	5.7071	9.9544	9.755	8.7911	-2.0736	0.55975	1600.1
0.2	21	60	NaN	1.8803	5.6634	-1.6965	-172.55	9.9847	11.968	-29.405	-757.96	1070.8	6.9174	841.55	1071.3	31.027	24.005	0	0	9.2142	2.6426	-7.7793	-9.3933	0.57945	6.1521	5.6813	9.9669	9.7936	8.7947	-2.0981	0.57357	1599.9
0.21	22	60	NaN	1.9185	5.6322	-1.7155	-172.58	9.9542	12.011	-29.437	-757.82	1070.7	7.0974	841.63	1071.2	31.526	24.005	0	0	9.2258	2.6544	-7.7801	-9.3941	0.60994	6.1151	5.6512	9.9352	9.8357	8.7695	-2.1289	0.54115	1599.9
0.22	23	60	NaN	1.9638	5.5802	-1.7544	-172.57	9.983	11.971	-29.449	-757.65	1070.7	7.0342	841.61	1071.3	32.12	24.005	0	0	9.2488	2.6778	-7.7821	-9.396	0.65695	6.1203	5.6015	9.9618	9.9057	8.7982	-2.1806	0.56575	1599.7
0.23	24	60	NaN	1.9969	5.5029	-1.8116	-172.59	9.9933	11.992	-29.457	-757.59	1070.7	7.1387	841.61	1071.3	32.054	24.005	0	0	9.2749	2.7045	-7.7845	-9.3984	0.68603	6.1019	5.5239	9.9723	9.9609	8.8063	-2.2605	0.57386	1599.6
0.24	25	60	NaN	2.017	5.4403	-1.8655	-172.59	9.9968	11.988	-29.431	-757.56	1070.7	7.1586	841.62	1071.3	32.55	24.005	0	0	9.2785	2.7081	-7.7852	-9.3991	0.70633	6.0994	5.4601	9.977	9.9848	8.8075	-2.3251	0.57792	1599.6
0.25	26	60	NaN	2.0274	5.398	-1.9204	-172.58	9.9985	11.971	-29.361	-757.54	1070.8	7.1325	841.62	1071.3	32.031	24.005	0	0	9.3417	2.7725	-7.7862	-9.4001	0.72009	6.1078	5.4159	9.9806	10.062	8.8803	-2.3703	0.58046	1599.6
0.26	27	60	NaN	2.0352	5.3703	-1.994	-172.59	10.004	11.998	-29.243	-757.51	1070.8	7.2414	841.6	1071.3	31.992	24.005	0	0	9.4538	2.8866	-7.7874	-9.4013	0.72821	6.1001	5.3861	9.9877	10.182	8.9868	-2.4012	0.58637	1599.5
0.27	28	60	NaN	2.0347	5.3416	-2.0378	-172.58	10.01	11.964	-29.183	-757.54	1070.9	7.18	841.59	1071.3	32.74	24.005	0	0	9.4865	2.9199	-7.7903	-9.4042	0.73204	6.1182	5.3554	9.9962	10.219	9.0381	-2.4348	0.592	1599.5
0.28	29	60	NaN	2.02	5.3332	-2.0516	-172.58	10.017	11.939	-29.169	-757.57	1070.9	7.1562	841.58	1071.3	31.652	24.005	0	0	9.4964	2.9301	-7.7925	-9.4064	0.71872	6.1199	5.3455	10.004	10.215	9.05	-2.447	0.59775	1599.6
0.29	30	60	NaN	2.0002	5.3407	-2.0479	-172.59	10.014	11.934	-29.177	-757.62	1071	7.1945	841.58	1071.3	31.283	24.005	0	0	9.4791	2.9124	-7.7938	-9.4077	0.69734	6.1094	5.3518	10.003	10.176	9.0219	-2.4419	0.59496	1599.6
0.3	31	60	NaN	1.9847	5.3579	-2.0401	-172.6	9.9946	11.955	-29.178	-757.66	1071	7.298	841.6	1071.2	30.904	24.005	0	0	9.4615	2.8944	-7.795	-9.409	0.67815	6.0946	5.3679	9.9845	10.14	8.989	-2.4271	0.57553	1599.7
0.31	32	60	NaN	1.9615	5.3867	-2.029	-172.6	9.9916	11.942	-29.166	-757.71	1071	7.3076	841.6	1071.2	31.133	24.005	0	0	9.4434	2.8761	-7.7962	-9.4102	0.65509	6.089	5.3964	9.9819	10.099	8.9651	-2.3998	0.57171	1599.7
0.32	33	60	NaN	1.9265	5.4361	-1.9985	-172.61	9.9959	11.925	-29.149	-757.86	1070.9	7.316	841.56	1071.3	30.446	24.005	0	0	9.4495	2.8823	-7.797	-9.4109	0.62048	6.0864	5.4475	9.9845	10.07	8.9687	-2.3495	0.57363	1599.8
0.33	34	60	NaN	1.8997	5.4797	-1.968	-172.61	9.9987	11.899	-29.134	-758.02	1070.9	7.3034	841.53	1071.3	30.443	24.005	0	0	9.4163	2.8484	-7.7986	-9.4125	0.5947	6.0876	5.4928	9.9857	10.011	8.936	-2.3058	0.57316	1600
0.34	35	60	NaN	1.8887	5.5094	-1.9465	-172.6	9.9989	11.863	-29.12	-758.14	1070.9	7.2601	841.52	1071.3	28.548	24.005	0	0	9.3224	2.7528	-7.8015	-9.4155	0.58595	6.094	5.5233	9.9849	9.9083	8.8468	-2.2782	0.56944	1600.1
0.35	36	60	NaN	1.8775	5.5578	-1.9249	-172.59	10.016	11.83	-29.082	-758.33	1070.8	7.1907	841.45	1071.3	28.114	24.005	0	0	9.225	2.6536	-7.8029	-9.4168	0.57868	6.1127	5.5737	10.001	9.8037	8.7663	-2.2292	0.58369	1600.2
0.36	37	60	NaN	1.8759	5.5997	-1.9187	-172.61	10.01	11.826	-29.035	-758.43	1070.8	7.275	841.44	1071.3	27.341	24.005	0	0	9.1356	2.5626	-7.8043	-9.4182	0.57573	6.0865	5.6169	9.9929	9.7114	8.6491	-2.1873	0.57468	1600.3
0.37	38	60	NaN	1.8832	5.6304	-1.9058	-172.63	10.01	11.812	-29.025	-758.53	1070.7	7.3129	841.41	1071.3	28.78	24.005	0	0	9.0662	2.4919	-7.8066	-9.4206	0.58212	6.0665	5.6486	9.9917	9.6484	8.5585	-2.158	0.57117	1600.4
0.38	39	60	NaN	1.8993	5.6531	-1.8877	-172.64	10.015	11.796	-29.041	-758.64	1070.7	7.3171	841.38	1071.2	29.016	24.005	0	0	9.0356	2.4607	-7.8086	-9.4225	0.59756	6.0578	5.6716	9.9965	9.6331	8.5185	-2.1369	0.57395	1600.4
0.39	40	60	NaN	1.9236	5.6785	-1.8819	-172.65	10.005	11.827	-29.019	-758.73	1070.7	7.4462	841.37	1071.2	27.915	24.005	0	0	9.0717	2.4975	-7.8099	-9.4239	0.61808	6.0396	5.6966	9.9872	9.6897	8.5371	-2.1134	0.56329	1600.5
0.4	41	60	NaN	1.9517	5.7031	-1.8802	-172.65	10.007	11.77	-29.006	-758.86	1070.7	7.3606	841.34	1071.2	30.728	24.005	0	0	8.7107	2.1298	-7.7993	-9.4132	0.64985	6.0435	5.7198	9.9902	9.3605	8.1733	-2.0795	0.57696	1600.6
0.41	42	60	NaN	2.0008	5.7217	-1.8929	-172.67	9.9984	11.79	-28.952	-759	1070.8	7.4868	841.31	1071.2	30.478	24.005	0	0	8.3731	1.786	-7.79	-9.404	0.69645	6.0236	5.7362	9.984	9.0695	7.8096	-2.0539	0.57998	1600.7
0.42	43	60	NaN	2.0595	5.7456	-1.9087	-172.68	9.9905	11.819	-28.895	-759.13	1070.9	7.6215	841.28	1071.2	32.392	24.465	0	0	8.3551	1.7676	-7.7925	-9.4065	0.75243	6.0096	5.7572	9.9789	9.1075	7.7772	-2.0354	0.57236	1600.8
0.43	44	60	NaN	2.1112	5.788	-1.9127	-172.66	9.9979	11.757	-28.889	-759.2	1071	7.4708	841.25	1071.2	31.958	27.153	0	0	8.3191	1.731	-7.7943	-9.4082	0.80979	6.0419	5.7964	9.9895	9.1289	7.7729	-1.9979	0.58127	1600.9
0.44	45	60	NaN	2.1364	5.7918	-1.9103	-172.66	9.9897	11.732	-28.899	-759.25	1071	7.4296	841.26	1071.2	30.657	24.869	0	0	8.278	1.6892	-7.7957	-9.4096	0.83613	6.0439	5.7987	9.9827	9.1141	7.733	-1.997	0.57308	1600.9
0.45	46	60	NaN	2.1635	5.8244	-1.8961	-172.67	9.9974	11.739	-28.957	-759.28	1071	7.4817	841.25	1071.2	31.687	29.109	0	0	8.2491	1.6597	-7.797	-9.4109	0.85927	6.0296	5.8308	9.9911	9.1084	7.6893	-1.9662	0.58015	1600.9
0.46	47	60	NaN	2.2005	5.8748	-1.8823	-172.67	10.003	11.732	-29.036	-759.31	1071.1	7.497	841.23	1071.2	32.697	27.95	0	0	8.2281	1.6383	-7.7983	-9.4123	0.89295	6.0207	5.8802	9.998	9.121	7.659	-1.9181	0.58571	1600.9
0.47	48	60	NaN	2.2522	5.9375	-1.88	-172.66	9.9987	11.687	-29.109	-759.35	1071.1	7.4094	841.2	1071.2	34.098	31.069	0	0	8.2353	1.6457	-7.7998	-9.4137	0.9451	6.028	5.941	9.9951	9.1804	7.6737	-1.8588	0.5814	1601
0.48	49	60	NaN	2.3147	6.0289	-1.9133	-172.67	10.007	11.647	-29.127	-759.38	1071	7.3635	841.21	1071.2	33.053	30.855	0	0	8.2305	1.6407	-7.8009	-9.4149	1.0087	6.0237	6.0333	10.003	9.2392	7.6644	-1.7677	0.58824	1601
0.49	50	60	NaN	2.3406	6.0868	-1.9212	-172.69	9.998	11.702	-29.189	-759.36	1071	7.5572	841.2	1071.1	34.566	33.279	0	0	8.2098	1.6197	-7.8021	-9.4161	1.0254	5.9925	6.0917	9.9932	9.2352	7.6122	-1.7104	0.57709	1601
0.5	51	60	NaN	2.3597	6.127	-1.9152	-172.7	10.007	11.716	-29.294	-759.35	1071	7.6128	841.17	1071.1	35.922	33.422	0	0	8.1123	1.5204	-7.8052	-9.4191	1.0387	5.9762	6.1336	10	9.151	7.4966	-1.6715	0.58089	1600.9
0.51	52	60	NaN	2.3804	6.1571	-1.9062	-172.69	10.035	11.67	-29.419	-759.34	1070.9	7.4775	841.13	1071.2	37.793	35.597	0	0	8.0776	1.4851	-7.8072	-9.4211	1.0598	5.9844	6.1667	10.026	9.1374	7.4695	-1.6405	0.60442	1600.9
0.52	53	60	NaN	2.3992	6.1851	-1.9164	-172.68	10.054	11.636	-29.503	-759.32	1070.8	7.363	841.1	1071.2	38.348	35.578	0	0	8.092	1.4997	-7.8085	-9.4224	1.0796	6.0049	6.1973	10.042	9.1716	7.5046	-1.6112	0.61936	1600.8
0.53	54	60	NaN	2.4133	6.2186	-1.9447	-172.67	10.074	11.624	-29.542	-759.26	1070.8	7.3204	841.07	1071.2	37.849	34.987	0	0	7.9612	1.3665	-7.8084	-9.4223	1.0938	6.0074	6.2339	10.059	9.055	7.3739	-1.5745	0.63655	1600.8
0.54	55	60	NaN	2.4303	6.2491	-1.9892	-172.68	10.07	11.659	-29.587	-759.19	1070.7	7.4122	841.09	1071.2	39.374	37.071	0	0	7.8385	1.2415	-7.8083	-9.4223	1.1058	5.9909	6.2673	10.052	8.9443	7.2324	-1.541	0.62974	1600.7
0.55	56	60	NaN	2.4487	6.2771	-2.04	-172.71	10.059	11.696	-29.655	-759.1	1070.6	7.5206	841.11	1071.2	38.541	37.307	0	0	7.8205	1.2232	-7.8088	-9.4228	1.1179	5.9622	6.2987	10.038	8.9383	7.1853	-1.5102	0.61498	1600.7
0.56	57	60	NaN	2.4651	6.3049	-2.0829	-172.74	10.072	11.66	-29.762	-758.97	1070.4	7.4586	841.1	1071.2	39.21	38.308	0	0	7.7537	1.1552	-7.8097	-9.4236	1.1325	5.9323	6.3314	10.046	8.8862	7.0875	-1.4783	0.62225	1600.5
0.57	58	60	NaN	2.4804	6.3158	-2.111	-172.73	10.059	11.67	-29.849	-758.9	1070.3	7.4513	841.16	1071.2	39.642	36.061	0	0	7.6415	1.0409	-7.8107	-9.4247	1.145	5.9344	6.3453	10.029	8.7865	6.9753	-1.4655	0.6046	1600.5
0.58	59	60	NaN	2.5018	6.3333	-2.1618	-172.76	10.056	11.7	-29.944	-758.78	1070.2	7.5596	841.2	1071.1	39.703	36.553	0	0	7.6485	1.0481	-7.8105	-9.4245	1.159	5.8954	6.3674	10.022	8.8076	6.9434	-1.4432	0.5976	1600.4
0.59	60	60	NaN	2.5227	6.3512	-2.2122	-172.8	10.067	11.714	-30.047	-758.65	1070.1	7.644	841.21	1071.1	40.286	38.002	0	0	7.6399	1.0393	-7.8106	-9.4246	1.1731	5.8519	6.3899	10.028	8.813	6.8912	-1.4207	0.60352	1600.3
0.6	61	60	NaN	2.5389	6.365	-2.2483	-172.82	10.089	11.691	-30.145	-758.55	1070	7.6133	841.21	1071.1	38.256	37.603	0	0	7.604	1.0027	-7.8113	-9.4252	1.1868	5.8307	6.4078	10.046	8.7908	6.8335	-1.4035	0.62069	1600.2
0.61	62	60	NaN	2.5616	6.387	-2.3237	-172.85	10.081	11.696	-30.119	-758.43	1069.8	7.6806	841.26	1071.1	38.247	38.113	0	0	7.5715	0.96958	-7.8093	-9.4232	1.208	5.7923	6.4332	10.035	8.7795	6.7619	-1.3761	0.61208	1600.1
0.62	63	60	NaN	2.5755	6.412	-2.3824	-172.88	10.12	11.635	-30.188	-758.27	1069.7	7.5804	841.27	1071.1	38.464	36.746	0	0	7.5395	0.93704	-7.8068	-9.4207	1.2229	5.7634	6.4652	10.067	8.7624	6.7004	-1.3416	0.64604	1600
0.63	64	60	NaN	2.5855	6.4362	-2.4153	-172.91	10.154	11.593	-30.256	-758.12	1069.5	7.5141	841.27	1071.2	39.778	38.174	0	0	7.4469	0.84277	-7.8043	-9.4182	1.2327	5.7417	6.4948	10.095	8.6796	6.5845	-1.3094	0.6769	1599.8
0.64	65	60	NaN	2.5943	6.4654	-2.4268	-172.93	10.172	11.585	-30.302	-757.98	1069.4	7.5434	841.27	1071.2	38.79	39.036	0	0	7.3576	0.75175	-7.8028	-9.4168	1.2387	5.7143	6.5276	10.11	8.5963	6.4661	-1.2752	0.69297	1599.7
0.65	66	60	NaN	2.6059	6.5266	-2.4472	-173	10.21	11.543	-30.388	-757.65	1069.2	7.5976	841.34	1071.2	39.487	34.707	0	0	7.2817	0.67447	-7.8031	-9.4171	1.245	5.6347	6.5973	10.139	8.5267	6.3092	-1.2058	0.72181	1599.4
0.66	67	60	NaN	2.6197	6.5577	-2.4537	-173.04	10.226	11.538	-30.398	-757.47	1069.1	7.6878	841.38	1071.2	39.149	38.06	0	0	7.4431	0.83882	-7.8142	-9.4281	1.2551	5.5905	6.6334	10.15	8.6982	6.4294	-1.1808	0.72235	1599.3
0.67	68	60	NaN	2.6302	6.576	-2.4508	-173.07	10.263	11.49	-30.395	-757.31	1068.9	7.633	841.38	1071.2	40.653	37.527	0	0	7.5707	0.96885	-7.8237	-9.4376	1.2675	5.57	6.6568	10.182	8.8383	6.5389	-1.1669	0.74418	1599.1
0.68	69	60	NaN	2.6438	6.5907	-2.4465	-173.09	10.309	11.427	-30.353	-757.13	1068.8	7.5392	841.37	1071.2	39.403	39.884	0	0	7.4664	0.86254	-7.8225	-9.4365	1.2858	5.5541	6.677	10.222	8.7522	6.4166	-1.1455	0.78591	1599
0.69	70	60	NaN	2.6738	6.6124	-2.4539	-173.13	10.334	11.421	-30.21	-756.88	1068.6	7.6565	841.39	1071.2	38.789	37.624	0	0	7.4569	0.85289	-7.8215	-9.4355	1.3166	5.512	6.7052	10.241	8.7735	6.3649	-1.1163	0.80578	1598.7
0.7	71	60	NaN	2.6822	6.6359	-2.4115	-173.16	10.358	11.416	-30.134	-756.58	1068.4	7.7788	841.44	1071.2	40.887	36.924	0	0	7.4858	0.88237	-7.8206	-9.4345	1.3231	5.4798	6.7362	10.257	8.8089	6.3621	-1.0843	0.82284	1598.5
0.71	72	60	NaN	2.6913	6.656	-2.3804	-173.18	10.38	11.393	-30.029	-756.33	1068.3	7.8282	841.47	1071.2	38.244	38.79	0	0	7.3941	0.78897	-7.8179	-9.4318	1.3341	5.4619	6.7611	10.275	8.7282	6.2508	-1.0567	0.8432	1598.3
0.72	73	60	NaN	2.702	6.6711	-2.3548	-173.19	10.403	11.361	-29.895	-756.12	1068.2	7.8367	841.49	1071.2	37.066	36.664	0	0	7.2962	0.6892	-7.815	-9.4289	1.3491	5.4579	6.7803	10.294	8.6452	6.1471	-1.0346	0.86512	1598.1
0.73	74	60	NaN	2.7144	6.6814	-2.3261	-173.19	10.428	11.337	-29.736	-755.92	1068.1	7.8498	841.49	1071.3	38.334	40.209	0	0	7.2962	0.6892	-7.8132	-9.4271	1.3666	5.4645	6.7959	10.313	8.6627	6.1537	-1.0173	0.88623	1597.9
0.74	75	60	NaN	2.7365	6.7061	-2.2812	-173.21	10.442	11.354	-29.486	-755.57	1067.9	8.0455	841.53	1071.3	39.373	39.317	0	0	7.2573	0.64961	-7.8108	-9.4248	1.3903	5.4423	6.8262	10.322	8.6476	6.0919	-0.9847	0.89709	1597.5
0.75	76	60	NaN	2.7589	6.6982	-2.2283	-173.21	10.459	11.328	-29.242	-755.3	1067.8	8.1014	841.56	1071.3	39.05	38.346	0	0	7.2005	0.59174	-7.8085	-9.4224	1.4193	5.4529	6.8235	10.334	8.6197	6.0447	-0.98492	0.91142	1597.3
0.76	77	60	NaN	2.7762	6.6781	-2.1927	-173.21	10.469	11.318	-28.987	-755.1	1067.6	8.1805	841.58	1071.3	38.287	39.769	0	0	7.1498	0.54019	-7.8074	-9.4214	1.4427	5.4595	6.808	10.339	8.5926	5.9997	-0.9994	0.91748	1597.1
0.77	78	60	NaN	2.7896	6.6544	-2.1671	-173.22	10.47	11.333	-28.732	-754.94	1067.5	8.3229	841.6	1071.3	39.945	37.763	0	0	7.1363	0.52635	-7.8052	-9.4191	1.4601	5.4525	6.7881	10.336	8.5963	5.9789	-1.017	0.91692	1597
0.78	79	60	NaN	2.8179	6.6186	-2.0565	-173.2	10.484	11.299	-28.565	-754.71	1067.4	8.3369	841.6	1071.3	36.269	38.887	0	0	7.1507	0.54107	-7.802	-9.4159	1.4937	5.473	6.7574	10.345	8.6444	6.014	-1.0446	0.929	1596.7
0.79	80	60	NaN	2.8374	6.6028	-1.9765	-173.19	10.488	11.301	-28.424	-754.51	1067.3	8.3933	841.59	1071.3	39.145	38.961	0	0	7.1697	0.56043	-7.799	-9.413	1.5159	5.487	6.7455	10.345	8.6857	6.0474	-1.0535	0.93195	1596.5
0.8	81	60	NaN	2.8575	6.5812	-1.8969	-173.18	10.486	11.285	-28.298	-754.35	1067.2	8.3943	841.6	1071.3	39.654	37.711	0	0	7.1865	0.57756	-7.7963	-9.4102	1.5405	5.5026	6.7272	10.34	8.727	6.0802	-1.0691	0.92941	1596.4
0.81	82	60	NaN	2.8804	6.5519	-1.7961	-173.19	10.498	11.282	-28.195	-754.2	1067.1	8.4444	841.58	1071.3	38.574	36.655	0	0	7.147	0.53724	-7.7935	-9.4075	1.5651	5.4996	6.7009	10.349	8.7121	6.0369	-1.0926	0.94163	1596.2
0.82	83	60	NaN	2.9053	6.5232	-1.6418	-173.24	10.569	11.394	-28.14	-753.96	1067	8.8228	841.35	1071.3	39.438	38.137	0	0	7.0997	0.48912	-7.7912	-9.4051	1.578	5.43	6.6765	10.416	8.6777	5.9191	-1.1147	1.0105	1595.7
0.83	84	60	NaN	2.9439	6.4841	-1.5464	-173.21	10.511	11.325	-27.954	-753.81	1066.9	8.7	841.53	1071.3	37.869	38.841	0	0	7.0454	0.43386	-7.7892	-9.4032	1.6278	5.4734	6.6396	10.356	8.6732	5.9073	-1.1497	0.95236	1595.8
0.84	85	60	NaN	2.9742	6.4533	-1.4894	-173.2	10.568	11.313	-27.78	-753.71	1066.9	8.6771	841.4	1071.3	38.941	38.455	0	0	6.9738	0.36089	-7.7871	-9.401	1.6649	5.4861	6.612	10.409	8.6387	5.847	-1.175	1.0079	1595.5
0.85	86	60	NaN	2.9968	6.4242	-1.4398	-173.2	10.619	11.315	-27.661	-753.67	1066.8	8.6772	841.26	1071.3	39.695	39.802	0	0	6.9258	0.31203	-7.7853	-9.3992	1.6916	5.4913	6.5855	10.458	8.6174	5.8033	-1.1998	1.0588	1595.3
0.86	87	60	NaN	3.0148	6.388	-1.3658	-173.18	10.522	11.268	-27.624	-753.65	1066.8	8.5754	841.52	1071.3	39.722	38.108	0	0	6.9114	0.29732	-7.7841	-9.398	1.7148	5.5244	6.5495	10.36	8.6261	5.8217	-1.2346	0.96228	1595.6
0.87	88	60	NaN	3.0338	6.3638	-1.3149	-173.22	10.592	11.342	-27.431	-753.59	1066.7	8.7677	841.28	1071.3	38.604	39.997	0	0	6.5832	-0.036937	-7.818	-9.4319	1.7336	5.4828	6.5278	10.428	8.3168	5.4458	-1.2901	0.99609	1595.3
0.88	89	60	NaN	3.045	6.3465	-1.2688	-173.22	10.607	11.356	-27.331	-753.56	1066.6	8.793	841.2	1071.2	38.689	39.629	0	0	5.9144	-0.71804	-7.8898	-9.5038	1.7474	5.4779	6.5116	10.442	7.6618	4.7598	-1.3783	0.93805	1595.2
0.89	90	60	NaN	3.0546	6.3333	-1.2345	-173.23	10.608	11.366	-27.246	-753.56	1066.6	8.8139	841.18	1071.2	39.122	35.487	0	0	5.2457	-1.3991	-7.9617	-9.5757	1.7592	5.4783	6.4998	10.441	7.0049	4.0791	-1.4619	0.86557	1595.1
0.9	91	60	NaN	3.0642	6.3229	-1.2121	-173.24	10.614	11.402	-27.142	-753.56	1066.5	8.9113	841.16	1071.3	38.781	37.821	0	0	4.7604	-1.8933	-8.0052	-9.6192	1.7691	5.4658	6.4921	10.445	6.5295	3.5724	-1.5131	0.82571	1595.1
0.91	92	60	NaN	3.0606	6.3186	-1.1779	-173.26	10.59	11.426	-27.097	-753.55	1066.5	8.9807	841.17	1071.2	39.482	39.406	0	0	4.5761	-2.0811	-8.0021	-9.6161	1.7646	5.4451	6.4882	10.42	6.3407	3.364	-1.5139	0.8042	1595.1
0.92	93	60	NaN	3.0643	6.3113	-1.1556	-173.26	10.589	11.416	-26.989	-753.6	1066.4	8.9167	841.13	1071.2	41.487	38.052	0	0	4.819	-1.8337	-7.9988	-9.6128	1.7745	5.4539	6.4834	10.417	6.5935	3.6203	-1.5154	0.80436	1595.1
0.93	94	60	NaN	3.0671	6.3042	-1.1441	-173.27	10.586	11.45	-26.892	-753.67	1066.4	8.9502	841.11	1071.2	38.212	40.251	0	0	5.0655	-1.5826	-7.9985	-9.6125	1.7796	5.4446	6.4785	10.412	6.8452	3.862	-1.52	0.79922	1595.2
0.94	95	60	NaN	3.067	6.2994	-1.1372	-173.28	10.555	11.48	-26.828	-753.74	1066.3	8.9927	841.16	1071.2	38.494	37.641	0	0	5.0858	-1.562	-8.0064	-9.6203	1.7804	5.4374	6.4747	10.38	6.8661	3.8754	-1.5316	0.75979	1595.3
0.95	96	60	NaN	3.0648	6.3005	-1.1195	-173.2	10.45	11.32	-26.801	-753.81	1066.3	8.6242	841.4	1071.2	38.393	36.772	0	0	5.1559	-1.4905	-8.0098	-9.6237	1.7926	5.5248	6.4744	10.276	6.9485	4.0342	-1.5354	0.65252	1595.6
0.96	97	60	NaN	3.0574	6.3078	-1.1206	-173.19	10.448	11.275	-26.704	-753.94	1066.3	8.4655	841.38	1071.2	39.007	38.129	0	0	5.3257	-1.3176	-8.0044	-9.6184	1.7945	5.5519	6.4837	10.272	7.1202	4.2342	-1.5207	0.65336	1595.7
0.97	98	60	NaN	3.0514	6.3252	-1.1115	-173.17	10.448	11.243	-26.65	-754.07	1066.2	8.3436	841.33	1071.2	39.292	39.377	0	0	5.3683	-1.2742	-8.0056	-9.6196	1.7949	5.5731	6.5026	10.271	7.1632	4.2989	-1.503	0.65149	1595.8
0.98	99	60	NaN	3.043	6.3494	-1.0986	-173.16	10.44	11.219	-26.629	-754.22	1066.2	8.2571	841.31	1071.2	38.54	39.57	0	0	5.4458	-1.1953	-8.0086	-9.6226	1.7905	5.5864	6.5279	10.261	7.2363	4.3911	-1.4807	0.63885	1595.9
0.99	100	60	NaN	3.0269	6.3751	-1.0951	-173.17	10.42	11.205	-26.612	-754.38	1066.2	8.228	841.31	1071.2	38.683	38.895	0	0	5.7564	-0.87895	-8.0119	-9.6259	1.7761	5.5813	6.5548	10.24	7.5326	4.7023	-1.4571	0.61453	1596.1
1	101	60	NaN	3.0225	6.4006	-1.0853	-173.19	10.377	11.264	-26.638	-754.49	1066.1	8.4203	841.35	1071.1	40.208	36.431	0	0	6.0741	-0.55544	-8.0155	-9.6295	1.764	5.5493	6.5796	10.198	7.8381	4.9939	-1.4359	0.56854	1596.2
1.01	102	60	NaN	3.0132	6.4283	-1.074	-173.2	10.365	11.288	-26.679	-754.59	1066.1	8.4768	841.33	1071.1	38.272	40.433	0	0	6.395	-0.22854	-8.0192	-9.6332	1.7513	5.5423	6.6077	10.185	8.1463	5.3137	-1.4115	0.55195	1596.3
1.02	103	60	NaN	2.9979	6.4542	-1.0511	-173.19	10.368	11.279	-26.751	-754.71	1066.1	8.429	841.3	1071.1	40.665	39.895	0	0	6.716	0.098352	-8.023	-9.6369	1.7351	5.5494	6.6345	10.188	8.4511	5.6478	-1.3885	0.55077	1596.4
1.03	104	60	NaN	2.9771	6.4793	-1.0156	-173.18	10.373	11.247	-26.856	-754.84	1066.1	8.3222	841.28	1071.1	38.086	34.939	0	0	6.9862	0.37352	-8.0266	-9.6405	1.7146	5.5606	6.6603	10.192	8.7007	5.9342	-1.3663	0.55147	1596.5
1.04	105	60	NaN	2.9609	6.5345	-1.0178	-173.18	10.356	11.246	-26.876	-754.98	1066	8.3198	841.29	1071.1	40.469	37.413	0	0	7.0367	0.42495	-8.0298	-9.6438	1.6978	5.5607	6.7169	10.174	8.7345	5.9857	-1.3129	0.5299	1596.7
1.05	106	60	NaN	2.9461	6.5819	-1.0427	-173.16	10.373	11.218	-26.829	-755.06	1066	8.2252	841.24	1071.1	39.784	36.582	0	0	7.0426	0.43094	-8.0301	-9.6441	1.6881	5.5818	6.7659	10.189	8.7307	6.0127	-1.2642	0.5447	1596.7
1.06	107	60	NaN	2.9273	6.6409	-1.0492	-173.15	10.383	11.211	-26.833	-755.18	1066	8.1845	841.19	1071.2	39.188	39.434	0	0	7.0227	0.4107	-8.0287	-9.6427	1.6707	5.5945	6.8261	10.197	8.6934	6.0052	-1.2026	0.55475	1596.8
1.07	108	60	NaN	2.9057	6.7061	-1.0287	-173.15	10.372	11.229	-26.912	-755.34	1066	8.229	841.19	1071.1	39.832	38.176	0	0	7.0028	0.39047	-8.0273	-9.6413	1.6448	5.5895	6.8918	10.186	8.6476	5.9799	-1.1355	0.54514	1596.9
1.08	109	60	NaN	2.8923	6.7358	-1.0016	-173.16	10.345	11.243	-27.003	-755.4	1065.9	8.2883	841.25	1071.1	38.705	38.506	0	0	7.1085	0.49805	-8.0281	-9.6421	1.6261	5.5706	6.9212	10.159	8.7346	6.0686	-1.1069	0.51706	1597
1.09	110	60	NaN	2.8854	6.7665	-0.98306	-173.16	10.34	11.248	-27.043	-755.45	1065.9	8.31	841.27	1071.1	39.127	37.827	0	0	7.3249	0.71847	-8.0308	-9.6448	1.617	5.5672	6.952	10.155	8.9419	6.2856	-1.0788	0.5098	1597.1
1.1	111	60	NaN	2.8818	6.7962	-0.94088	-173.15	10.349	11.24	-27.159	-755.51	1065.9	8.2711	841.25	1071.1	40.055	36.376	0	0	7.0978	0.48722	-8.0261	-9.6401	1.6107	5.5771	6.9821	10.163	8.7085	6.0644	-1.044	0.52264	1597.2
1.11	112	60	NaN	2.8802	6.8205	-0.89211	-173.14	10.357	11.229	-27.303	-755.56	1065.9	8.2125	841.23	1071.1	38.625	37.675	0	0	6.8779	0.26323	-8.0218	-9.6357	1.606	5.5898	7.007	10.17	8.4839	5.8531	-1.0148	0.53476	1597.2
1.12	113	60	NaN	2.8786	6.8329	-0.87244	-173.14	10.346	11.23	-27.36	-755.58	1065.9	8.2066	841.25	1071.1	40.558	37.982	0	0	7.0655	0.45433	-8.0292	-9.6431	1.6026	5.5882	7.0196	10.159	8.6682	6.0426	-1.0096	0.51596	1597.2
1.13	114	60	NaN	2.8817	6.8278	-0.83901	-173.17	10.34	11.338	-27.474	-755.6	1065.9	8.4515	841.28	1071.2	41.346	39.535	0	0	7.292	0.68497	-8.0325	-9.6465	1.5929	5.5396	7.0165	10.151	8.8849	6.2246	-1.016	0.50497	1597.3
1.14	115	60	NaN	2.8733	6.8283	-0.80732	-173.15	10.327	11.298	-27.626	-755.58	1065.9	8.3597	841.32	1071.2	39.761	39.328	0	0	7.5592	0.95711	-8.0316	-9.6455	1.5823	5.5557	7.0171	10.138	9.1416	6.5129	-1.0145	0.49296	1597.3
1.15	116	60	NaN	2.8624	6.8248	-0.77833	-173.12	10.324	11.223	-27.779	-755.55	1065.9	8.1799	841.34	1071.2	39.439	37.839	0	0	7.8264	1.2293	-8.0307	-9.6446	1.5724	5.5889	7.0138	10.135	9.3988	6.8181	-1.0169	0.48998	1597.3
1.16	117	60	NaN	2.8558	6.8101	-0.75277	-173.11	10.339	11.213	-27.903	-755.52	1065.9	8.1428	841.31	1071.2	37.756	36.858	0	0	8.0349	1.4415	-8.0318	-9.6458	1.5626	5.5944	7.0007	10.148	9.5975	7.0359	-1.0311	0.50248	1597.2
1.17	118	60	NaN	2.8359	6.8024	-0.73494	-173.13	10.324	11.239	-28.07	-755.43	1065.8	8.2358	841.36	1071.2	38.788	40.053	0	0	8.1489	1.5576	-8.0364	-9.6504	1.5334	5.5704	6.9943	10.133	9.6823	7.128	-1.0422	0.48214	1597.2
1.18	119	60	NaN	2.8165	6.8053	-0.74095	-173.11	10.324	11.226	-28.154	-755.36	1065.8	8.1893	841.39	1071.2	37.888	39.305	0	0	8.2629	1.6738	-8.041	-9.655	1.5126	5.5818	6.9989	10.131	9.7755	7.2555	-1.0421	0.47572	1597.2
1.19	120	60	NaN	2.7946	6.8108	-0.74917	-173.11	10.324	11.234	-28.238	-755.27	1065.7	8.2094	841.39	1071.2	38.833	37.308	0	0	8.3769	1.7899	-8.0456	-9.6595	1.4869	5.5816	7.0059	10.129	9.8638	7.3715	-1.0397	0.46909	1597.1
1.2	121	60	NaN	2.7637	6.8198	-0.75687	-173.12	10.321	11.261	-28.35	-755.18	1065.7	8.2967	841.4	1071.2	38.027	37.053	0	0	8.4616	1.8761	-8.054	-9.668	1.4489	5.5651	7.0164	10.125	9.9104	7.4413	-1.0377	0.45667	1597
1.21	122	60	NaN	2.7028	6.851	-0.79282	-173.09	10.337	11.187	-28.466	-755.04	1065.6	8.0725	841.41	1071.2	38.535	38.16	0	0	8.5427	1.9588	-8.0629	-9.6769	1.3917	5.6	7.0505	10.138	9.9344	7.5588	-1.0124	0.46089	1596.9
1.22	123	60	NaN	2.6313	6.9093	-0.79882	-173.08	10.335	11.2	-28.688	-754.85	1065.5	8.1134	841.42	1071.2	39.246	38.023	0	0	8.6239	2.0415	-8.0718	-9.6857	1.3106	5.5965	7.1107	10.134	9.9346	7.638	-0.96113	0.44799	1596.7
1.23	124	60	NaN	2.5615	6.9585	-0.77775	-173.09	10.331	11.227	-28.933	-754.69	1065.5	8.2067	841.43	1071.1	39.333	38.05	0	0	8.7123	2.1315	-8.0734	-9.6873	1.2285	5.5778	7.1612	10.128	9.9409	7.7093	-0.91222	0.44116	1596.6
1.24	125	60	NaN	2.495	6.9966	-0.74387	-173.1	10.333	11.241	-29.174	-754.56	1065.5	8.2656	841.43	1071.1	40.351	37.89	0	0	8.7805	2.2009	-8.0756	-9.6895	1.1512	5.5583	7.2002	10.13	9.9317	7.7591	-0.8754	0.44026	1596.4
1.25	126	60	NaN	2.4303	7.0336	-0.72451	-173.09	10.352	11.213	-29.383	-754.42	1065.4	8.2027	841.42	1071.1	37.52	37.295	0	0	8.7768	2.1972	-8.0862	-9.7002	1.0811	5.5571	7.2386	10.147	9.858	7.7544	-0.84769	0.4465	1596.3
1.26	127	60	NaN	2.3543	7.0678	-0.76689	-173.1	10.342	11.233	-29.5	-754.28	1065.4	8.2745	841.45	1071.1	39.412	37.991	0	0	8.6786	2.0972	-8.0889	-9.7029	0.99822	5.5432	7.2734	10.136	9.6769	7.6404	-0.81555	0.43354	1596.2
1.27	128	60	NaN	2.3106	7.0858	-0.79052	-173.11	10.332	11.26	-29.581	-754.19	1065.4	8.3659	841.47	1071.1	38.726	39.601	0	0	8.5372	1.9532	-8.088	-9.702	0.94832	5.5228	7.2913	10.127	9.4855	7.4759	-0.79668	0.42455	1596.1
1.28	129	60	NaN	2.2572	7.0879	-0.81324	-173.13	10.325	11.278	-29.69	-754.1	1065.4	8.4392	841.49	1071.1	40.69	37.981	0	0	8.3465	1.7589	-8.0917	-9.7056	0.88832	5.5027	7.2932	10.12	9.2348	7.2616	-0.79852	0.41395	1596.1
1.29	130	60	NaN	2.1519	7.076	-0.85495	-173.13	10.322	11.273	-29.887	-753.98	1065.4	8.46	841.5	1071.1	40.171	37.727	0	0	8.1388	1.5474	-8.0969	-9.7109	0.77505	5.4897	7.2812	10.117	8.9139	7.0371	-0.81573	0.40596	1595.9
1.3	131	60	NaN	2.0635	7.0519	-0.85004	-173.13	10.327	11.234	-30.156	-753.85	1065.4	8.3689	841.5	1071.1	38.831	37.418	0	0	7.9311	1.3359	-8.1022	-9.7161	0.68017	5.4887	7.2577	10.122	8.6113	6.8246	-0.84447	0.40543	1595.8
1.31	132	60	NaN	2.0025	7.0259	-0.85594	-173.13	10.323	11.204	-30.321	-753.77	1065.4	8.3071	841.5	1071.1	39.061	40.176	0	0	7.5891	0.98755	-8.1061	-9.7201	0.6154	5.4873	7.2316	10.117	8.2045	6.4749	-0.87455	0.39696	1595.7
1.32	133	60	NaN	1.9501	6.9969	-0.87409	-173.14	10.309	11.209	-30.419	-753.71	1065.3	8.3523	841.51	1071.1	38.824	38.621	0	0	7.1718	0.56255	-8.1093	-9.7233	0.55777	5.4713	7.2022	10.103	7.7296	6.0338	-0.90711	0.38013	1595.7
1.33	134	60	NaN	1.8951	6.9577	-0.90412	-173.16	10.29	11.249	-30.488	-753.65	1065.3	8.5128	841.53	1071	39.848	37.614	0	0	6.7545	0.13755	-8.1125	-9.7265	0.49453	5.4364	7.1632	10.084	7.249	5.5739	-0.94929	0.35793	1595.7
1.34	135	60	NaN	1.8326	6.8745	-0.94081	-173.19	10.286	11.263	-30.613	-753.59	1065.3	8.6125	841.53	1071	39.951	38.133	0	0	6.6	-0.019787	-8.118	-9.7319	0.42394	5.4008	7.0812	10.079	7.024	5.381	-1.0368	0.34722	1595.6
1.35	136	60	NaN	1.8057	6.8385	-0.95433	-173.18	10.287	11.236	-30.674	-753.57	1065.3	8.5429	841.5	1071	40.97	36.745	0	0	6.6706	0.052107	-8.1254	-9.7394	0.39724	5.4069	7.0454	10.08	7.0678	5.4591	-1.08	0.34034	1595.6
1.36	137	60	NaN	1.7662	6.7833	-0.98151	-173.18	10.279	11.193	-30.743	-753.53	1065.3	8.4467	841.51	1071	38.496	36.904	0	0	6.7412	0.124	-8.1329	-9.7468	0.35877	5.4157	6.9909	10.072	7.1	5.5397	-1.1419	0.32493	1595.5
1.37	138	60	NaN	1.7106	6.6961	-1.0299	-173.18	10.266	11.172	-30.82	-753.46	1065.2	8.4402	841.52	1071	38.818	38.492	0	0	6.8038	0.18778	-8.1402	-9.7541	0.30051	5.4069	6.9053	10.056	7.1043	5.5947	-1.2349	0.30222	1595.5
1.38	139	60	NaN	1.659	6.5869	-1.0949	-173.22	10.257	11.246	-30.86	-753.37	1065.1	8.7168	841.46	1071	40.723	38.966	0	0	6.6991	0.081106	-8.1444	-9.7584	0.23748	5.356	6.7987	10.045	6.9366	5.4371	-1.3458	0.28668	1595.3
1.39	140	60	NaN	1.6375	6.5452	-1.119	-173.2	10.261	11.181	-30.912	-753.29	1065.1	8.5491	841.45	1071	39.792	36.262	0	0	6.5943	-0.025567	-8.1487	-9.7626	0.22	5.3801	6.7582	10.048	6.8143	5.3545	-1.3905	0.28519	1595.2
1.4	141	60	NaN	1.6259	6.5171	-1.1357	-173.2	10.255	11.174	-30.936	-753.25	1065.1	8.5577	841.45	1071	40.029	40.275	0	0	6.4896	-0.13224	-8.1529	-9.7669	0.20728	5.3803	6.7304	10.042	6.6969	5.2481	-1.4225	0.27481	1595.2
1.41	142	60	NaN	1.6112	6.4809	-1.1404	-173.21	10.244	11.191	-30.986	-753.23	1065.1	8.6432	841.45	1071	38.457	39.312	0	0	6.3849	-0.23891	-8.1572	-9.7711	0.18764	5.3659	6.6943	10.03	6.5725	5.127	-1.4629	0.25909	1595.2
1.42	143	60	NaN	1.58	6.4171	-1.1248	-173.21	10.235	11.168	-31.128	-753.22	1065	8.6179	841.43	1071	38.795	36.189	0	0	6.3479	-0.27651	-8.1634	-9.7773	0.15219	5.3591	6.6311	10.021	6.5001	5.0826	-1.5323	0.24337	1595.2
1.43	144	60	NaN	1.5667	6.3836	-1.1202	-173.22	10.241	11.193	-31.192	-753.18	1065	8.725	841.4	1071	38.52	40.435	0	0	6.417	-0.20622	-8.1726	-9.7866	0.13276	5.3446	6.5995	10.025	6.5497	5.1384	-1.5731	0.23883	1595.1
1.44	145	60	NaN	1.56	6.3481	-1.1347	-173.23	10.239	11.226	-31.2	-753.13	1065	8.8064	841.41	1071.1	37.86	39.214	0	0	6.486	-0.13593	-8.1818	-9.7958	0.12278	5.3295	6.5668	10.021	6.6088	5.1936	-1.615	0.22493	1595
1.45	146	60	NaN	1.5578	6.318	-1.1611	-173.24	10.223	11.228	-31.162	-753.06	1064.9	8.8445	841.42	1071.1	39.003	36.831	0	0	6.555	-0.065637	-8.191	-9.805	0.12054	5.3246	6.5386	10.002	6.6755	5.259	-1.6525	0.19748	1595
1.46	147	60	NaN	1.5584	6.2975	-1.1905	-173.23	10.194	11.184	-31.092	-752.97	1064.9	8.8423	841.41	1071	39.384	36.521	0	0	6.4549	-0.16754	-8.1907	-9.8046	0.12363	5.3327	6.5182	9.9733	6.5786	5.1652	-1.6725	0.16875	1594.9
1.47	148	60	NaN	1.5598	6.2847	-1.1924	-173.24	10.191	11.185	-31.063	-752.95	1064.9	8.8984	841.41	1071	39.623	37.961	0	0	6.397	-0.22651	-8.1881	-9.802	0.12402	5.3261	6.5059	9.9701	6.5211	5.0996	-1.6821	0.16809	1594.9
1.48	149	60	NaN	1.5596	6.2648	-1.1554	-173.23	10.195	11.152	-31.111	-752.97	1064.9	8.8494	841.41	1071	40.695	40.032	0	0	6.4548	-0.16767	-8.1834	-9.7974	0.12387	5.3375	6.4862	9.9734	6.5787	5.1698	-1.6972	0.17603	1594.9
1.49	150	60	NaN	1.5613	6.2493	-1.1064	-173.22	10.21	11.117	-31.135	-752.98	1064.9	8.8059	841.37	1071	38.089	36.717	0	0	6.9715	0.35851	-8.1816	-9.7956	0.12624	5.342	6.4714	9.9879	7.0977	5.7005	-1.7102	0.19237	1594.9
1.5	151	60	NaN	1.5643	6.2414	-1.0513	-173.23	10.227	11.093	-31.103	-752.95	1064.8	8.805	841.33	1071.1	38.703	39.245	0	0	7.3206	0.71405	-8.1812	-9.7952	0.13037	5.3345	6.4651	10.003	7.4509	6.0486	-1.7162	0.20808	1594.8
1.51	152	60	NaN	1.5635	6.2406	-0.98246	-173.24	10.21	11.088	-31.011	-752.88	1064.8	8.8525	841.36	1071.1	39.122	37.11	0	0	6.7738	0.15725	-8.1831	-9.797	0.13115	5.3247	6.4667	9.984	6.905	5.4819	-1.7164	0.18691	1594.7
1.52	153	60	NaN	1.5541	6.2376	-0.92979	-173.25	10.194	11.103	-31.014	-752.87	1064.8	8.919	841.38	1071	41.313	38.551	0	0	6.2271	-0.39955	-8.185	-9.7989	0.11925	5.3182	6.4635	9.9677	6.3464	4.9186	-1.7214	0.16876	1594.8
1.53	154	60	NaN	1.5289	6.2293	-0.75403	-173.24	10.199	11.09	-31.085	-752.84	1064.7	8.9132	841.37	1071.1	38.891	38.164	0	0	5.6804	-0.95634	-8.1868	-9.8008	0.091684	5.3179	6.4561	9.9725	5.7721	4.3616	-1.7307	0.17173	1594.7
1.54	155	60	NaN	1.505	6.2212	-0.54182	-173.25	10.203	11.078	-31.126	-752.79	1064.7	8.9209	841.36	1071.1	40.088	38.988	0	0	5.1337	-1.5131	-8.1887	-9.8026	0.065998	5.3124	6.449	9.9748	5.1997	3.7993	-1.7397	0.17212	1594.7
1.55	156	60	NaN	1.5086	6.2222	-0.44686	-173.27	10.163	11.119	-31.002	-752.74	1064.7	9.0833	841.42	1071	40.401	37.964	0	0	4.589	-2.0679	-8.1913	-9.8053	0.068235	5.2847	6.4489	9.9366	4.6573	3.2169	-1.7425	0.13136	1594.7
1.56	157	60	NaN	1.5172	6.2406	-0.32271	-173.27	10.186	11.102	-30.899	-752.67	1064.7	9.0444	841.38	1071	39.094	38.971	0	0	4.0526	-2.6142	-8.1971	-9.811	0.081772	5.2933	6.4672	9.9592	4.1343	2.6791	-1.7299	0.14818	1594.6
1.57	158	60	NaN	1.5304	6.2702	-0.17627	-173.28	10.187	11.104	-30.767	-752.57	1064.8	9.0691	841.38	1071.1	41.655	39.616	0	0	3.5161	-3.1606	-8.2028	-9.8168	0.09874	5.2919	6.4952	9.9617	3.6148	2.1313	-1.7077	0.14494	1594.5
1.58	159	60	NaN	1.5408	6.3136	0.097652	-173.28	10.173	11.099	-30.776	-752.44	1064.9	9.0833	841.42	1071.1	38.882	37.35	0	0	2.9796	-3.707	-8.2086	-9.8225	0.10824	5.2868	6.5339	9.9532	3.0878	1.5798	-1.6747	0.13062	1594.4
1.59	160	60	NaN	1.5432	6.3669	0.55898	-173.28	10.156	11.072	-31.014	-752.29	1065.2	9.0403	841.48	1071.1	40.928	38.905	0	0	2.4431	-4.2534	-8.2143	-9.8283	0.10359	5.2839	6.5789	9.9442	2.5467	1.0305	-1.6354	0.11588	1594.3
1.6	161	60	NaN	1.5441	6.3767	1.0153	-173.27	10.163	11.077	-31.063	-752.34	1065.4	9.0787	841.48	1071.1	39.785	38.291	0	0	1.9066	-4.7998	-8.2201	-9.8341	0.10134	5.288	6.5796	9.9605	2.008	0.48825	-1.6405	0.12644	1594.3
1.61	162	60	NaN	1.5678	6.3738	1.3396	-173.29	10.149	11.107	-30.621	-752.27	1065.6	9.2295	841.54	1071.1	41.23	38.393	0	0	1.3702	-5.3461	-8.2259	-9.8398	0.13545	5.2749	6.5693	9.9539	1.5056	-0.071279	-1.6566	0.11408	1594.3
1.62	163	60	NaN	1.5679	6.3252	1.7156	-173.3	10.147	11.096	-30.427	-752.23	1065.8	9.2446	841.58	1071	42.971	38.576	0	0	0.83368	-5.8925	-8.2316	-9.8456	0.14209	5.2751	6.5146	9.9576	0.97577	-0.61738	-1.717	0.11199	1594.3
1.63	164	60	NaN	1.543	6.2377	2.1743	-173.28	10.161	11.047	-30.6	-752.24	1065.9	9.1221	841.61	1071.1	45.492	39.455	0	0	0.31281	-6.423	-8.2373	-9.8513	0.11536	5.2906	6.4224	9.9762	0.42817	-1.1324	-1.8149	0.12494	1594.4
1.64	165	60	NaN	1.5549	6.1848	2.5625	-173.29	10.16	11.066	-30.517	-752.13	1066	9.2182	841.65	1071	42.296	38.573	0	0	0.08512	-6.6549	-8.2424	-9.8564	0.1267	5.2826	6.3657	9.979	0.21182	-1.3722	-1.8767	0.12257	1594.3
1.65	166	60	NaN	1.5284	6.1351	3.0235	-173.29	10.167	11.082	-30.579	-752.03	1066.1	9.2863	841.67	1071.1	48.394	36.813	0	0	-0.10876	-6.8523	-8.245	-9.8589	0.095502	5.2746	6.3134	9.989	-0.013259	-1.5777	-1.9316	0.13006	1594.2
1.66	167	60	NaN	1.4951	6.0292	3.7402	-173.3	10.174	11.093	-30.658	-751.92	1066.2	9.3583	841.72	1071.1	48.229	39.05	0	0	-0.26881	-7.0153	-8.245	-9.8589	0.056645	5.261	6.2044	9.9992	-0.21217	-1.7543	-2.0406	0.14025	1594.1
1.67	168	60	NaN	1.4566	5.8894	4.5487	-173.31	10.186	11.095	-30.72	-751.8	1066.3	9.4123	841.78	1071.1	46.134	38.048	0	0	-0.42887	-7.1784	-8.245	-9.8589	0.013985	5.248	6.0623	10.013	-0.41488	-1.9303	-2.1826	0.15419	1594.1
1.68	169	60	NaN	1.4068	5.7748	5.1001	-173.31	10.213	11.08	-30.74	-751.69	1066.2	9.4002	841.8	1071.1	53.838	39.543	0	0	-0.58892	-7.3414	-8.245	-9.8589	-0.036224	5.2482	5.9488	10.039	-0.62514	-2.0932	-2.2961	0.18037	1594
1.69	170	60	NaN	1.3607	5.7065	5.4133	-173.31	10.201	11.116	-30.781	-751.65	1066.2	9.5173	841.86	1071.1	48.332	40.44	0	0	-0.74897	-7.5044	-8.245	-9.8589	-0.087961	5.2393	5.8821	10.025	-0.83693	-2.2651	-2.3629	0.16612	1594
1.7	171	60	NaN	1.3007	5.6582	5.6833	-173.31	10.212	11.119	-30.875	-751.61	1066.2	9.5299	841.88	1071.1	45.646	36.96	0	0	-0.90903	-7.6674	-8.245	-9.8589	-0.15182	5.239	5.836	10.034	-1.0608	-2.4284	-2.409	0.17491	1594
1.71	172	60	NaN	1.2257	5.626	5.9002	-173.31	10.228	11.143	-30.985	-751.55	1066.1	9.582	841.91	1071.1	51.82	39.932	0	0	-1.0691	-7.8304	-8.245	-9.8589	-0.23266	5.2279	5.8068	10.048	-1.3017	-2.6025	-2.4382	0.18879	1594
1.72	173	60	NaN	1.135	5.605	6.0475	-173.34	10.233	11.229	-31.07	-751.48	1066	9.7806	841.96	1071.2	48.211	39.452	0	0	-1.2291	-7.9934	-8.245	-9.8589	-0.33354	5.1942	5.7895	10.049	-1.5627	-2.7991	-2.4555	0.18968	1594
1.73	174	60	NaN	1.0157	5.5707	6.089	-173.3	10.243	11.131	-31.115	-751.47	1065.9	9.5702	841.99	1071.1	40.801	38.521	0	0	-1.3892	-8.1564	-8.245	-9.8589	-0.44692	5.2387	5.7581	10.056	-1.8361	-2.9176	-2.4869	0.19707	1594
1.74	175	60	NaN	0.91531	5.5314	5.974	-173.31	10.256	11.176	-31.071	-751.53	1065.8	9.6691	842.02	1071.2	40.891	40.614	0	0	-1.5492	-8.3194	-8.245	-9.8589	-0.54916	5.2249	5.7237	10.064	-2.0984	-3.0945	-2.5213	0.20481	1594.1
1.75	176	60	NaN	0.84969	5.4976	5.7931	-173.31	10.265	11.18	-30.982	-751.61	1065.7	9.6686	842.05	1071.2	39.729	37.075	0	0	-1.8241	-8.5993	-8.2365	-9.8504	-0.61147	5.232	5.6937	10.069	-2.4355	-3.3673	-2.5428	0.21864	1594.2
1.76	177	60	NaN	0.816	5.4777	5.5722	-173.27	10.269	11.097	-30.868	-751.69	1065.7	9.4773	842.07	1071.2	40.947	37.691	0	0	-2.1275	-8.9083	-8.2259	-9.8398	-0.6341	5.2767	5.6761	10.071	-2.7616	-3.6316	-2.5498	0.23072	1594.3
1.77	178	60	NaN	0.76596	5.4887	5.2233	-173.29	10.27	11.13	-30.714	-751.76	1065.5	9.5925	842.12	1071.2	41.334	38.369	0	0	-2.4309	-9.2173	-8.2153	-9.8292	-0.68263	5.2585	5.6918	10.067	-3.1135	-3.9588	-2.5235	0.23807	1594.4
1.78	179	60	NaN	0.71258	5.5146	5.0487	-173.29	10.287	11.162	-30.842	-751.82	1065.5	9.6219	842.17	1071.2	42.328	38.096	0	0	-2.7614	-9.5539	-8.1999	-9.8139	-0.74159	5.2518	5.7211	10.081	-3.503	-4.3021	-2.4788	0.26699	1594.5
1.79	180	60	NaN	0.66009	5.5464	4.9338	-173.3	10.3	11.197	-31.092	-751.89	1065.5	9.6959	842.19	1071.3	41.361	39.489	0	0	-3.1523	-9.9521	-8.1739	-9.7878	-0.80561	5.23	5.7551	10.091	-3.9579	-4.7221	-2.4188	0.30338	1594.6
1.8	181	60	NaN	0.61102	5.5762	4.8377	-173.32	10.306	11.215	-31.395	-751.98	1065.4	9.7677	842.21	1071.3	41.219	37.482	0	0	-3.5433	-10.35	-8.1479	-9.7618	-0.86805	5.2025	5.7861	10.096	-4.4113	-5.1477	-2.3618	0.33412	1594.7
1.81	182	60	NaN	0.56868	5.5907	4.727	-173.31	10.311	11.175	-31.682	-752.13	1065.4	9.6727	842.26	1071.3	43.475	39.418	0	0	-3.9343	-10.748	-8.1218	-9.7358	-0.91711	5.2025	5.8024	10.099	-4.8514	-5.546	-2.3194	0.36358	1594.9
1.82	183	60	NaN	0.53392	5.6201	4.4471	-173.33	10.308	11.212	-31.836	-752.34	1065.4	9.7933	842.3	1071.3	43.16	37.969	0	0	-4.3252	-11.147	-8.0958	-9.7097	-0.96147	5.1768	5.8321	10.096	-5.2867	-5.9698	-2.2637	0.38673	1595.2
1.83	184	60	NaN	0.51205	5.6518	4.1113	-173.33	10.318	11.221	-31.897	-752.57	1065.4	9.8158	842.33	1071.3	42.306	37.814	0	0	-4.7222	-11.551	-8.0654	-9.6794	-0.98612	5.1744	5.8643	10.106	-5.7083	-6.3764	-2.2011	0.42667	1595.5
1.84	185	60	NaN	0.49065	5.6927	3.7828	-173.32	10.336	11.218	-31.994	-752.8	1065.4	9.8015	842.36	1071.3	41.161	36.576	0	0	-5.1223	-11.958	-8.0327	-9.6466	-1.0102	5.178	5.9054	10.124	-6.1325	-6.7804	-2.1273	0.47704	1595.7
1.85	186	60	NaN	0.45626	5.7517	3.5218	-173.32	10.354	11.232	-32.25	-752.99	1065.4	9.8379	842.37	1071.3	42.99	37.513	0	0	-5.5224	-12.366	-8	-9.6139	-1.0549	5.1658	5.9634	10.142	-6.5774	-7.2002	-2.0366	0.52854	1595.9
1.86	187	60	NaN	0.43206	5.8443	3.2976	-173.31	10.364	11.191	-32.293	-753	1065.4	9.7206	842.38	1071.3	41.607	38.797	0	0	-5.9226	-12.773	-7.9673	-9.5812	-1.0764	5.1843	6.0561	10.153	-6.999	-7.5892	-1.9111	0.5714	1596
1.87	188	60	NaN	0.41654	5.8946	3.1692	-173.31	10.358	11.203	-32.376	-753.05	1065.4	9.7658	842.41	1071.3	40.528	38.5	0	0	-6.3227	-13.181	-7.9346	-9.5485	-1.0965	5.1764	6.1057	10.147	-7.4192	-8.0046	-1.8289	0.59821	1596
1.88	189	60	NaN	0.40745	5.9542	2.9923	-173.31	10.357	11.214	-32.518	-753.14	1065.5	9.8119	842.45	1071.3	39.507	37.707	0	0	-6.5891	-13.452	-7.9023	-9.5162	-1.1122	5.169	6.1651	10.146	-7.7014	-8.2833	-1.7371	0.62999	1596.2
1.89	190	60	NaN	0.40012	6.0487	2.698	-173.3	10.373	11.199	-32.702	-753.27	1065.5	9.7863	842.46	1071.4	37.574	38.016	0	0	-6.7542	-13.62	-7.8721	-9.486	-1.1251	5.1748	6.2604	10.162	-7.8793	-8.4456	-1.6117	0.67553	1596.3
1.9	191	60	NaN	0.3747	6.1476	2.3794	-173.3	10.392	11.206	-32.756	-753.42	1065.5	9.8269	842.43	1071.4	39.927	39.775	0	0	-6.6562	-13.521	-7.8735	-9.4874	-1.1538	5.1742	6.3597	10.18	-7.81	-8.3464	-1.5138	0.69239	1596.4
1.91	192	60	NaN	0.32387	6.2442	2.1108	-173.3	10.388	11.182	-32.938	-753.55	1065.5	9.7973	842.48	1071.4	39.865	39.006	0	0	-6.5581	-13.421	-7.8749	-9.4889	-1.2099	5.1699	6.4568	10.175	-7.768	-8.2508	-1.4181	0.68652	1596.6
1.92	193	60	NaN	0.27425	6.3428	1.8764	-173.3	10.386	11.17	-33.167	-753.64	1065.4	9.8039	842.52	1071.4	39.256	37.002	0	0	-6.46	-13.321	-7.8764	-9.4903	-1.2679	5.1621	6.5565	10.172	-7.7279	-8.1587	-1.3198	0.68173	1596.7
1.93	194	60	NaN	0.23392	6.4319	1.6836	-173.3	10.392	11.182	-33.402	-753.69	1065.4	9.8784	842.53	1071.4	38.798	39.494	0	0	-6.362	-13.221	-7.8778	-9.4917	-1.3192	5.1465	6.6475	10.176	-7.6812	-8.0744	-1.2303	0.6846	1596.8
1.94	195	60	NaN	0.20439	6.4769	1.5642	-173.32	10.407	11.217	-33.604	-753.76	1065.4	10.025	842.5	1071.4	39.405	39.28	0	0	-6.2639	-13.121	-7.8792	-9.4932	-1.3612	5.112	6.6956	10.188	-7.6251	-8.0091	-1.1836	0.69479	1596.9
1.95	196	60	NaN	0.17351	6.54	1.4033	-173.3	10.422	11.157	-33.727	-753.77	1065.3	9.8554	842.51	1071.5	40.397	39.039	0	0	-6.1659	-13.021	-7.8806	-9.4946	-1.3904	5.1362	6.7613	10.2	-7.5563	-7.885	-1.1193	0.70563	1596.9
1.96	197	60	NaN	0.13005	6.5953	1.2736	-173.31	10.417	11.145	-33.929	-753.81	1065.3	9.8503	842.54	1071.5	38.287	39.354	0	0	-6.0678	-12.921	-7.8821	-9.496	-1.4409	5.1229	6.8174	10.195	-7.5087	-7.7984	-1.0647	0.69888	1597
1.97	198	60	NaN	0.078074	6.6421	1.1493	-173.33	10.408	11.162	-34.126	-753.86	1065.3	9.9333	842.58	1071.5	38.432	37.308	0	0	-5.9697	-12.821	-7.8835	-9.4975	-1.5028	5.0931	6.8649	10.185	-7.4725	-7.7284	-1.0186	0.68736	1597.1
1.98	199	60	NaN	0.024724	6.6837	0.98632	-173.33	10.415	11.16	-34.186	-753.89	1065.2	9.9328	842.57	1071.5	37.774	39.176	0	0	-5.8717	-12.722	-7.8849	-9.4989	-1.5583	5.0886	6.9096	10.189	-7.43	-7.6329	-0.97533	0.69052	1597.1
1.99	200	60	NaN	-0.065984	6.7737	0.67807	-173.33	10.397	11.111	-34.275	-753.78	1065	9.8138	842.63	1071.5	40.4	38.14	0	0	-5.7736	-12.622	-7.8864	-9.5003	-1.648	5.09	7.0045	10.166	-7.4216	-7.5317	-0.88184	0.66534	1597
2	201	60	NaN	-0.13102	6.8171	0.5178	-173.35	10.381	11.116	-34.388	-753.73	1065	9.8385	842.65	1071.5	40.643	38.315	0	0	-5.6755	-12.522	-7.8878	-9.5018	-1.7179	5.0658	7.0511	10.147	-7.3935	-7.456	-0.83672	0.64548	1597
2.01	202	60	NaN	-0.18628	6.8412	0.40807	-173.36	10.369	11.133	-34.527	-753.7	1064.9	9.8646	842.66	1071.5	38.976	40.886	0	0	-5.5775	-12.422	-7.8892	-9.5032	-1.7792	5.0424	7.0778	10.132	-7.3566	-7.3795	-0.81139	0.62876	1597
2.02	203	60	NaN	-0.24017	6.8638	0.27936	-173.37	10.356	11.134	-34.668	-753.64	1064.8	9.8048	842.67	1071.5	41.075	37.878	0	0	-5.4794	-12.322	-7.8907	-9.5046	-1.836	5.0363	7.1034	10.116	-7.3154	-7.2858	-0.78723	0.61161	1596.9
2.03	204	60	NaN	-0.26477	6.8653	0.14896	-173.38	10.326	11.14	-34.588	-753.62	1064.8	9.7845	842.71	1071.5	39.458	38.613	0	0	-5.4462	-12.288	-7.8928	-9.5067	-1.857	5.0272	7.1066	10.084	-7.3032	-7.2611	-0.78621	0.57767	1597
2.04	205	60	NaN	-0.28019	6.8546	0.025455	-173.4	10.299	11.174	-34.488	-753.6	1064.7	9.8236	842.73	1071.5	39.378	37.365	0	0	-5.4242	-12.266	-7.895	-9.5089	-1.8702	5.0094	7.0977	10.056	-7.2944	-7.2564	-0.79729	0.54672	1597
2.05	206	60	NaN	-0.29461	6.8379	-0.071269	-173.42	10.27	11.201	-34.434	-753.58	1064.7	9.8256	842.76	1071.5	38.615	38.78	0	0	-5.4022	-12.243	-7.8972	-9.5111	-1.8828	4.9962	7.0825	10.025	-7.2849	-7.2472	-0.81467	0.51416	1597
2.06	207	60	NaN	-0.30276	6.8152	-0.15192	-173.43	10.232	11.23	-34.394	-753.53	1064.6	9.8064	842.8	1071.5	39.637	36.069	0	0	-5.3801	-12.221	-7.8994	-9.5133	-1.8888	4.9833	7.0612	9.9858	-7.2689	-7.2376	-0.83821	0.47249	1597
2.07	208	60	NaN	-0.27769	6.7796	-0.27498	-173.48	10.166	11.333	-34.192	-753.43	1064.6	9.931	842.84	1071.5	39.672	37.841	0	0	-5.3581	-12.199	-7.9016	-9.5155	-1.861	4.9414	7.0276	9.9179	-7.2191	-7.2571	-0.87403	0.40233	1596.9
2.08	209	60	NaN	-0.25353	6.7686	-0.26192	-173.48	10.15	11.35	-34.218	-753.34	1064.5	9.8612	842.83	1071.5	41.616	37.158	0	0	-5.3361	-12.176	-7.9038	-9.5177	-1.8354	4.9417	7.0188	9.8996	-7.1715	-7.2344	-0.88503	0.38186	1596.8
2.09	210	60	NaN	-0.22578	6.7637	-0.2325	-173.49	10.14	11.37	-34.225	-753.25	1064.4	9.8277	842.83	1071.5	40.524	38.653	0	0	-5.3141	-12.154	-7.906	-9.5199	-1.8068	4.9286	7.0159	9.8877	-7.1208	-7.2251	-0.89008	0.36776	1596.7
2.1	211	60	NaN	-0.18638	6.7661	-0.18724	-173.51	10.136	11.395	-34.197	-753.13	1064.4	9.8108	842.82	1071.5	40.361	36.958	0	0	-5.292	-12.131	-7.9082	-9.5221	-1.7659	4.9113	7.021	9.8807	-7.0579	-7.2199	-0.88721	0.35855	1596.6
2.11	212	60	NaN	-0.12392	6.7822	-0.09917	-173.51	10.145	11.413	-34.169	-752.93	1064.2	9.7245	842.75	1071.5	38.456	38.117	0	0	-5.27	-12.109	-7.9104	-9.5243	-1.6996	4.9179	7.0413	9.8863	-6.9696	-7.1909	-0.86911	0.36199	1596.3
2.12	213	60	NaN	-0.051975	6.8097	-0.031388	-173.51	10.147	11.422	-34.042	-752.73	1064.1	9.6285	842.72	1071.4	39.691	40.895	0	0	-5.248	-12.086	-7.9126	-9.5266	-1.6199	4.9229	7.0724	9.8843	-6.8678	-7.1634	-0.8402	0.35778	1596.1
2.13	214	60	NaN	0.011596	6.8345	0.040487	-173.51	10.15	11.445	-33.976	-752.56	1064	9.5985	842.71	1071.4	39.133	37.55	0	0	-5.2259	-12.064	-7.9148	-9.5288	-1.553	4.923	7.1003	9.8838	-6.779	-7.1409	-0.81454	0.35505	1595.9
2.14	215	60	NaN	0.071159	6.8531	0.12045	-173.52	10.153	11.475	-33.95	-752.42	1064	9.6048	842.69	1071.4	40.084	38.79	0	0	-5.2039	-12.042	-7.917	-9.531	-1.4929	4.9197	7.1215	9.8841	-6.6968	-7.1218	-0.79551	0.35316	1595.7
2.15	216	60	NaN	0.13179	6.8643	0.20651	-173.52	10.156	11.502	-33.926	-752.3	1063.9	9.6101	842.67	1071.4	39.821	36.556	0	0	-5.1819	-12.019	-7.9192	-9.5332	-1.4318	4.917	7.1351	9.8849	-6.6137	-7.1021	-0.78414	0.35176	1595.6
2.16	217	60	NaN	0.20394	6.8838	0.24192	-173.5	10.164	11.501	-33.755	-752.14	1063.8	9.5029	842.62	1071.4	40.214	37.388	0	0	-5.1599	-11.997	-7.9214	-9.5354	-1.3498	4.9451	7.1573	9.891	-6.5097	-7.0516	-0.76413	0.3556	1595.4
2.17	218	60	NaN	0.29689	6.8885	0.30617	-173.48	10.161	11.494	-33.578	-751.99	1063.7	9.3667	842.6	1071.4	37.78	37.847	0	0	-5.1378	-11.974	-7.9236	-9.5376	-1.2458	4.9752	7.1653	9.8842	-6.3836	-6.999	-0.7583	0.34665	1595.2
2.18	219	60	NaN	0.37378	6.8805	0.37435	-173.48	10.158	11.525	-33.453	-751.87	1063.6	9.3534	842.57	1071.4	39.396	38.251	0	0	-5.1158	-11.952	-7.9258	-9.5398	-1.1641	4.9851	7.1605	9.8785	-6.2799	-6.9666	-0.76538	0.33872	1595
2.19	220	60	NaN	0.43087	6.8625	0.43671	-173.48	10.158	11.587	-33.368	-751.78	1063.5	9.4381	842.52	1071.4	41.976	37.118	0	0	-5.1433	-11.98	-7.9252	-9.5392	-1.1071	4.979	7.1449	9.8757	-6.2504	-7.0008	-0.78027	0.33655	1594.9
2.2	221	60	NaN	0.51871	6.8408	0.49761	-173.46	10.144	11.564	-33.169	-751.62	1063.5	9.2463	842.53	1071.4	39.194	37.317	0	0	-5.2083	-12.046	-7.9224	-9.5364	-1.0054	5.0131	7.1256	9.8589	-6.2137	-7.0329	-0.79681	0.32252	1594.7
2.21	222	60	NaN	0.58011	6.8328	0.51811	-173.44	10.161	11.545	-32.977	-751.51	1063.4	9.0694	842.46	1071.4	39.28	38.845	0	0	-5.2734	-12.112	-7.9197	-9.5336	-0.93092	5.0534	7.1194	9.8749	-6.2043	-7.0588	-0.80027	0.3413	1594.5
2.22	223	60	NaN	0.63346	6.8293	0.54188	-173.44	10.165	11.586	-32.811	-751.4	1063.4	9.0986	842.41	1071.4	39.303	37.964	0	0	-5.3114	-12.151	-7.9187	-9.5326	-0.8728	5.0516	7.117	9.8771	-6.1842	-7.0994	-0.80172	0.34445	1594.4
2.23	224	60	NaN	0.69015	6.8312	0.58262	-173.46	10.158	11.636	-32.658	-751.27	1063.4	9.1516	842.39	1071.4	40.728	38.143	0	0	-5.3187	-12.158	-7.9198	-9.5337	-0.81267	5.0398	7.1197	9.8697	-6.1313	-7.1186	-0.8001	0.33596	1594.2
2.24	225	60	NaN	0.76534	6.8443	0.65011	-173.42	10.168	11.576	-32.486	-751.12	1063.3	8.7998	842.31	1071.4	39.921	38.918	0	0	-5.2559	-12.094	-7.9184	-9.5323	-0.71887	5.0996	7.1335	9.8789	-5.9748	-6.9948	-0.78483	0.3466	1594
2.25	226	60	NaN	0.80769	6.8724	0.71423	-173.41	10.154	11.553	-32.44	-751	1063.3	8.7195	842.3	1071.3	40.112	37.971	0	0	-5.1867	-12.024	-7.9167	-9.5307	-0.67211	5.1122	7.1612	9.8653	-5.8588	-6.9117	-0.75555	0.33465	1593.9
2.26	227	60	NaN	0.84377	6.9104	0.7874	-173.41	10.151	11.572	-32.44	-750.88	1063.2	8.689	842.27	1071.3	40.735	38.419	0	0	-5.6694	-12.516	-7.9138	-9.5277	-0.63505	5.1141	7.1997	9.8614	-6.3044	-7.4014	-0.71406	0.33361	1593.7
2.27	228	60	NaN	0.88448	6.9613	0.86252	-173.42	10.159	11.622	-32.425	-750.74	1063.2	8.6888	842.21	1071.3	40.371	37.191	0	0	-5.82	-12.669	-7.907	-9.5209	-0.59398	5.104	7.2523	9.8677	-6.414	-7.5649	-0.65464	0.34672	1593.5
2.28	229	60	NaN	0.93867	7.0279	0.9311	-173.44	10.176	11.685	-32.345	-750.58	1063.1	8.6909	842.13	1071.3	40.402	37.313	0	0	-5.4912	-12.334	-7.8949	-9.5088	-0.53722	5.0821	7.3219	9.8823	-6.0285	-7.252	-0.57298	0.37347	1593.3
2.29	230	60	NaN	0.99404	7.1158	0.98077	-173.43	10.191	11.622	-32.295	-750.39	1063.1	8.2991	842.09	1071.3	41.804	38.839	0	0	-5.1062	-11.942	-7.8895	-9.5035	-0.46619	5.1148	7.4106	9.8961	-5.5724	-6.8272	-0.47893	0.39258	1593
2.3	231	60	NaN	1.0337	7.174	0.99744	-173.44	10.21	11.65	-32.211	-750.27	1063	8.2174	842.03	1071.3	40.608	38.123	0	0	-4.6023	-11.429	-7.8845	-9.4985	-0.42077	5.1025	7.4705	9.9137	-5.0231	-6.3263	-0.41408	0.41518	1592.8
2.31	232	60	NaN	1.0622	7.2207	1.0077	-173.47	10.22	11.693	-32.142	-750.17	1063	8.2021	841.99	1071.3	40.069	35.907	0	0	-3.8606	-10.673	-7.8781	-9.492	-0.38933	5.0752	7.5182	9.9229	-4.25	-5.5982	-0.35987	0.43082	1592.7
2.32	233	60	NaN	1.0845	7.2681	1.023	-173.51	10.217	11.723	-32.098	-750.07	1063	8.1421	841.97	1071.3	41.764	36.942	0	0	-3.3438	-10.147	-7.8667	-9.4807	-0.3634	5.0433	7.5659	9.9195	-3.7072	-5.1038	-0.30087	0.43881	1592.6
2.33	234	60	NaN	1.113	7.33	1.0302	-173.58	10.215	11.798	-32.006	-749.9	1062.9	8.1377	841.97	1071.3	39.086	39.471	0	0	-2.895	-9.69	-7.8539	-9.4678	-0.3316	4.9758	7.6294	9.9157	-3.2266	-4.7142	-0.2245	0.44783	1592.4
2.34	235	60	NaN	1.122	7.3741	1.0122	-173.64	10.219	11.878	-31.891	-749.79	1062.9	8.18	841.94	1071.3	38.468	36.8	0	0	-2.1273	-8.9081	-7.8435	-9.4574	-0.32014	4.9162	7.675	9.9184	-2.4474	-3.9919	-0.16843	0.46097	1592.3
2.35	236	60	NaN	1.1196	7.4162	1.0125	-173.7	10.221	11.932	-31.822	-749.68	1062.9	8.1156	841.92	1071.3	41.12	37.466	0	0	-1.3165	-8.0824	-7.8314	-9.4453	-0.31774	4.8578	7.7179	9.9189	-1.6342	-3.2246	-0.11344	0.47362	1592.1
2.36	237	60	NaN	1.1103	7.4525	1.0318	-173.77	10.213	11.976	-31.797	-749.57	1062.8	8.0139	841.94	1071.2	40.382	38.842	0	0	-0.57712	-7.3293	-7.8134	-9.4273	-0.32267	4.7942	7.7545	9.9106	-0.89979	-2.5351	-0.058924	0.48326	1592
2.37	238	60	NaN	1.0991	7.4652	1.046	-173.85	10.185	12.066	-31.777	-749.51	1062.8	8.1325	842	1071.2	39.753	37.621	0	0	-0.28991	-7.0368	-7.8096	-9.4235	-0.33737	4.7142	7.7672	9.8828	-0.62728	-2.3227	-0.042382	0.45926	1592
2.38	239	60	NaN	1.066	7.4642	1.0439	-173.94	10.193	12.13	-31.681	-749.44	1062.8	8.114	841.96	1071.2	41.884	38.125	0	0	-0.11612	-6.8598	-7.8116	-9.4255	-0.36643	4.6291	7.7664	9.8907	-0.48255	-2.2307	-0.045184	0.46518	1591.9
2.39	240	60	NaN	1.0437	7.4541	1.0432	-174.01	10.195	12.176	-31.6	-749.41	1062.8	8.0871	841.96	1071.2	40.351	39.758	0	0	0.36107	-6.3738	-7.8151	-9.4291	-0.38496	4.5654	7.7567	9.8929	-0.023882	-1.8084	-0.058475	0.46385	1591.9
2.4	241	60	NaN	1.0235	7.435	1.0385	-174.07	10.2	12.209	-31.497	-749.39	1062.8	8.0402	841.96	1071.2	39.191	37.602	0	0	1.0021	-5.721	-7.8153	-9.4292	-0.39976	4.5114	7.7376	9.8979	0.60231	-1.2096	-0.077709	0.46863	1591.9
2.41	242	60	NaN	0.99186	7.407	1.0227	-174.14	10.221	12.237	-31.319	-749.38	1062.8	7.9489	841.92	1071.2	40.08	37.2	0	0	1.7439	-4.9655	-7.8133	-9.4273	-0.42174	4.4508	7.7089	9.9193	1.3222	-0.51468	-0.10446	0.49201	1591.8
2.42	243	60	NaN	0.96274	7.3857	1.0497	-174.17	10.233	12.259	-31.29	-749.39	1062.8	7.9074	841.89	1071.2	39.96	37.367	0	0	2.3959	-4.3015	-7.8141	-9.4281	-0.44831	4.4216	7.6881	9.9306	1.9475	0.12004	-0.12604	0.50253	1591.8
2.43	244	60	NaN	0.93048	7.369	1.0761	-174.19	10.224	12.285	-31.185	-749.41	1062.8	7.8684	841.9	1071.2	40.248	39.242	0	0	3.079	-3.6058	-7.817	-9.431	-0.47538	4.4017	7.671	9.9215	2.6036	0.7959	-0.14601	0.49051	1591.8
2.44	245	60	NaN	0.90397	7.3652	1.1046	-174.22	10.219	12.342	-31.039	-749.42	1062.8	7.91	841.91	1071.2	41.019	37.802	0	0	4.2914	-2.371	-7.8256	-9.4395	-0.49811	4.3774	7.667	9.9171	3.7933	2.0065	-0.15851	0.47758	1591.8
2.45	246	60	NaN	0.88692	7.3776	1.1401	-174.25	10.232	12.424	-30.884	-749.43	1062.8	8.0291	841.89	1071.2	39.522	38.38	0	0	5.2439	-1.4009	-7.8232	-9.4372	-0.51388	4.3504	7.6799	9.9294	4.73	2.9495	-0.14335	0.4922	1591.8
2.46	247	60	NaN	0.86585	7.3935	1.2032	-174.21	10.23	12.363	-30.793	-749.46	1062.9	7.8599	841.85	1071.2	39.546	36.127	0	0	5.9921	-0.63894	-7.8133	-9.4272	-0.52558	4.3948	7.6948	9.9289	5.4665	3.7558	-0.11848	0.50166	1591.8
2.47	248	60	NaN	0.86374	7.4148	1.2428	-174.19	10.248	12.343	-30.686	-749.5	1062.9	7.803	841.79	1071.2	39.723	37.51	0	0	6.2879	-0.33769	-7.8202	-9.4342	-0.52183	4.425	7.7166	9.9467	5.766	4.0873	-0.10361	0.51252	1591.8
2.48	249	60	NaN	0.92961	7.529	1.362	-174.09	10.231	12.319	-30.306	-749.68	1062.9	7.8247	841.74	1071.2	41.864	39.37	0	0	6.727	0.10959	-7.8238	-9.4377	-0.44296	4.5413	7.8305	9.9293	6.2841	4.6509	0.0067098	0.49161	1591.9
2.49	250	60	NaN	1.0393	7.7119	1.5333	-173.93	10.177	12.294	-29.758	-749.98	1062.9	7.9258	841.71	1071.2	38.885	37.367	0	0	7.3272	0.72078	-7.8236	-9.4375	-0.31689	4.7157	8.0121	9.8768	7.0103	5.4365	0.18855	0.43925	1592.2
2.5	251	60	NaN	1.0768	7.8115	1.5821	-173.87	10.138	12.318	-29.586	-750.15	1062.9	8.1397	841.7	1071.2	38.857	37.309	0	0	7.7702	1.172	-7.8221	-9.4361	-0.2808	4.7738	8.1114	9.838	7.4894	5.9458	0.28926	0.40197	1592.3
2.51	252	60	NaN	1.1531	7.9357	1.6384	-173.73	10.134	12.144	-29.347	-750.54	1062.9	7.9399	841.57	1071.2	39.945	37.234	0	0	8.0732	1.4806	-7.8195	-9.4335	-0.1885	4.9307	8.2341	9.8358	7.8847	6.4113	0.41459	0.40228	1592.6
2.52	253	60	NaN	1.1991	8.011	1.694	-173.66	10.105	12.057	-29.254	-750.86	1063	8.0134	841.52	1071.2	40.409	40.382	0	0	8.162	1.571	-7.8192	-9.4332	-0.14156	5.0032	8.3063	9.8099	8.0204	6.5742	0.48704	0.3767	1592.8
2.53	254	60	NaN	1.2221	8.042	1.7274	-173.63	10.064	12.023	-29.222	-751.09	1063.1	8.2191	841.52	1071.2	39.222	38.248	0	0	8.1016	1.5095	-7.8218	-9.4358	-0.12465	5.0267	8.3336	9.7728	7.9769	6.5361	0.51176	0.33699	1593.1
2.54	255	60	NaN	1.2457	8.0503	1.7098	-173.57	10.043	11.939	-29.087	-751.28	1063.1	8.2257	841.5	1071.2	39.196	38.072	0	0	7.8484	1.2516	-7.8283	-9.4422	-0.09628	5.0873	8.3396	9.7536	7.7521	6.3389	0.51131	0.31133	1593.2
2.55	256	60	NaN	1.2757	8.0565	1.6988	-173.53	10.024	11.839	-28.954	-751.53	1063.2	8.4138	841.41	1071.2	41.57	38.064	0	0	7.8174	1.22	-7.8295	-9.4435	-0.068182	5.1312	8.3425	9.7379	7.7492	6.3512	0.513	0.29437	1593.4
2.56	257	60	NaN	1.2974	8.045	1.69	-173.49	9.9937	11.752	-28.866	-751.74	1063.3	8.5964	841.34	1071.1	38.906	36.668	0	0	7.8565	1.2598	-7.8298	-9.4437	-0.04969	5.1591	8.3282	9.7105	7.8068	6.4189	0.49841	0.26671	1593.5
2.57	258	60	NaN	1.309	8.0223	1.6874	-173.47	9.9613	11.705	-28.81	-751.92	1063.3	8.8581	841.27	1071.1	40.197	37.359	0	0	7.9776	1.3833	-7.8295	-9.4435	-0.045398	5.1736	8.3035	9.68	7.9323	6.5568	0.47401	0.23651	1593.7
2.58	259	60	NaN	1.3096	7.9972	1.6933	-173.45	9.9336	11.704	-28.776	-752.09	1063.3	9.2247	841.19	1071.1	40.55	35.264	0	0	8.12	1.5282	-7.8294	-9.4434	-0.05664	5.18	8.2774	9.6535	8.0634	6.7082	0.44797	0.21013	1593.8
2.59	260	60	NaN	1.3019	8.0004	1.6984	-173.42	9.9099	11.611	-28.745	-752.17	1063.4	9.3153	841.1	1071.1	38.113	38.497	0	0	8.2968	1.7083	-7.8295	-9.4434	-0.066568	5.2073	8.2789	9.6314	8.2302	6.9155	0.44947	0.18795	1593.7
2.6	261	60	NaN	1.2926	8.0064	1.7127	-173.37	9.8856	11.478	-28.728	-752.24	1063.4	9.3144	840.98	1071.1	39.848	38.572	0	0	8.396	1.8094	-7.8332	-9.4472	-0.075194	5.265	8.2831	9.6089	8.3208	7.0744	0.44993	0.16173	1593.7
2.61	262	60	NaN	1.2809	8.0389	1.7259	-173.3	9.8338	11.36	-28.685	-752.31	1063.4	9.4296	840.86	1071	39.494	38.333	0	0	8.3797	1.7928	-7.8385	-9.4525	-0.08954	5.3285	8.3137	9.559	8.2902	7.1213	0.47518	0.10657	1593.6
2.62	263	60	NaN	1.2678	8.096	1.7388	-173.23	9.7642	11.272	-28.627	-752.37	1063.4	9.657	840.74	1071	39.071	40.143	0	0	8.1009	1.5088	-7.8459	-9.4598	-0.10884	5.3891	8.3689	9.4913	7.992	6.8978	0.52305	0.031447	1593.6
2.63	264	60	NaN	1.2587	8.1372	1.7696	-173.17	9.7507	11.186	-28.663	-752.39	1063.5	9.6881	840.61	1071	39.212	37.563	0	0	7.6835	1.0837	-7.851	-9.4649	-0.1204	5.4494	8.4094	9.4786	7.5631	6.533	0.5584	0.013639	1593.5
2.64	265	60	NaN	1.27	8.1703	1.7749	-173.14	9.7155	11.185	-28.634	-752.42	1063.5	9.9481	840.54	1071	39.622	36.652	0	0	7.3376	0.73141	-7.8564	-9.4704	-0.11746	5.4676	8.4422	9.4435	7.2201	6.199	0.58583	-0.026831	1593.5
2.65	266	60	NaN	1.29	8.2036	1.7874	-173.08	9.6937	11.087	-28.632	-752.46	1063.5	9.9263	840.46	1071	40.263	37.89	0	0	7.5743	0.97244	-7.8674	-9.4814	-0.096678	5.5306	8.4741	9.4231	7.4776	6.503	0.60671	-0.058291	1593.4
2.66	267	60	NaN	1.3146	8.233	1.7913	-173	9.6888	10.942	-28.615	-752.49	1063.5	9.729	840.36	1071	37.352	38.676	0	0	7.7894	1.1915	-7.8783	-9.4923	-0.064435	5.617	8.5018	9.42	7.725	6.8085	0.62343	-0.072253	1593.3
2.67	268	60	NaN	1.34	8.249	1.7493	-172.96	9.6963	10.895	-28.481	-752.49	1063.5	9.6978	840.27	1071	39.708	38.134	0	0	7.9338	1.3386	-7.8888	-9.5028	-0.033175	5.6628	8.5174	9.4279	7.9006	7.0013	0.62858	-0.074921	1593.2
2.68	269	60	NaN	1.3958	8.2542	1.7372	-172.95	9.6868	10.859	-28.459	-752.49	1063.5	9.8352	840.2	1071	39.576	37.287	0	0	7.7486	1.15	-7.8948	-9.5088	0.018488	5.6731	8.5208	9.4202	7.7671	6.823	0.62596	-0.088534	1593.2
2.69	270	60	NaN	1.4328	8.2479	1.7339	-172.92	9.6779	10.836	-28.457	-752.52	1063.6	9.8982	840.17	1070.9	40.145	39.235	0	0	7.4578	0.85383	-7.8998	-9.5137	0.053283	5.7028	8.513	9.4129	7.5111	6.5566	0.61317	-0.10089	1593.2
2.7	271	60	NaN	1.4671	8.2339	1.7194	-172.87	9.6792	10.824	-28.418	-752.54	1063.6	9.9334	840.14	1070.9	40.357	39.195	0	0	7.494	0.89065	-7.9122	-9.5261	0.087702	5.7464	8.4981	9.415	7.5817	6.6371	0.58588	-0.11113	1593.2
2.71	272	60	NaN	1.5136	8.2155	1.6806	-172.83	9.6972	10.82	-28.309	-752.52	1063.6	9.9849	840.05	1070.9	41.054	37.748	0	0	7.0883	0.47748	-7.9253	-9.5392	0.13614	5.796	8.4796	9.4331	7.2244	6.2735	0.55435	-0.10616	1593
2.72	273	60	NaN	1.5417	8.1871	1.6818	-172.78	9.7106	10.791	-28.316	-752.54	1063.6	9.9258	840	1070.9	39.123	38.615	0	0	6.3866	-0.23714	-7.9387	-9.5526	0.16611	5.8455	8.4507	9.447	6.5527	5.6084	0.512	-0.10561	1593
2.73	274	60	NaN	1.5811	8.1354	1.689	-172.74	9.7087	10.811	-28.344	-752.55	1063.6	10.019	839.97	1070.9	38.754	38.455	0	0	6.5339	-0.087077	-7.9459	-9.5599	0.20111	5.8772	8.3979	9.4461	6.7351	5.7901	0.45198	-0.11376	1593
2.74	275	60	NaN	1.6163	8.0819	1.6855	-172.72	9.6992	10.826	-28.345	-752.54	1063.7	10.093	839.96	1070.9	39.223	38.392	0	0	6.6788	0.060493	-7.9532	-9.5672	0.23357	5.9019	8.3435	9.4376	6.9124	5.9624	0.39024	-0.12956	1593
2.75	276	60	NaN	1.6431	8.0301	1.6711	-172.69	9.6913	10.815	-28.32	-752.53	1063.7	10.076	839.95	1070.9	38.146	37.227	0	0	6.798	0.18189	-7.9605	-9.5744	0.26187	5.9295	8.2911	9.4303	7.0599	6.1114	0.33058	-0.14419	1593
2.76	277	60	NaN	1.6757	7.9485	1.6811	-172.64	9.7102	10.791	-28.376	-752.5	1063.7	10.005	839.9	1070.9	38.885	37.2	0	0	7.4501	0.84594	-7.9768	-9.5907	0.29499	5.9817	8.2097	9.4489	7.745	6.8277	0.2329	-0.14181	1592.9
2.77	278	60	NaN	1.7138	7.8507	1.6938	-172.59	9.7043	10.759	-28.464	-752.49	1063.7	9.9226	839.9	1070.9	39.876	38.066	0	0	8.5644	1.9808	-8.0009	-9.6149	0.33287	6.0242	8.1121	9.4429	8.8973	8.005	0.11114	-0.17196	1592.9
2.78	279	60	NaN	1.7412	7.7745	1.711	-172.57	9.6984	10.753	-28.568	-752.45	1063.6	9.9151	839.92	1070.9	38.154	37.658	0	0	10.8	4.2582	-8.0692	-9.6831	0.35675	6.0411	8.0366	9.4363	11.157	10.299	-0.032568	-0.24679	1592.8
2.79	280	60	NaN	1.7567	7.7097	1.735	-172.57	9.6927	10.757	-28.71	-752.39	1063.6	9.9347	839.93	1070.9	39.595	38.728	0	0	12.062	5.5431	-8.112	-9.7259	0.36649	6.0422	7.9729	9.4294	12.429	11.585	-0.13901	-0.29651	1592.8
2.8	281	60	NaN	1.7661	7.6168	1.7702	-172.55	9.6755	10.722	-28.943	-752.32	1063.6	9.8406	839.97	1070.9	40	37.158	0	0	12.015	5.4955	-8.1202	-9.7342	0.37081	6.056	7.8809	9.4114	12.386	11.551	-0.23932	-0.32274	1592.8
2.81	282	60	NaN	1.7803	7.5568	1.769	-172.53	9.6889	10.713	-29.098	-752.17	1063.5	9.7792	839.94	1070.9	42.449	38.814	0	0	11.506	4.9763	-8.1322	-9.7462	0.38147	6.0722	7.8237	9.422	11.887	11.049	-0.30856	-0.3242	1592.6
2.82	283	60	NaN	1.7825	7.5142	1.7828	-172.55	9.6632	10.744	-29.293	-752.03	1063.5	9.8793	840	1070.9	43	39.575	0	0	10.928	4.3885	-8.1448	-9.7588	0.37298	6.0417	7.782	9.3954	11.301	10.43	-0.36283	-0.36337	1592.5
2.83	284	60	NaN	1.7758	7.4785	1.7839	-172.58	9.6336	10.777	-29.503	-751.86	1063.4	9.9969	840.08	1070.9	45.211	35.763	0	0	10.564	4.0175	-8.1558	-9.7697	0.35447	5.9957	7.7465	9.3657	10.919	10.013	-0.40929	-0.40405	1592.5
2.84	285	60	NaN	1.7655	7.4393	1.7399	-172.6	9.6434	10.766	-29.691	-751.61	1063.4	9.969	840.11	1070.9	46.158	37.994	0	0	10.304	3.7529	-8.1698	-9.7837	0.33816	5.9727	7.7084	9.3742	10.643	9.7257	-0.46132	-0.40948	1592.2
2.85	286	60	NaN	1.7512	7.4058	1.6832	-172.61	9.6666	10.77	-29.769	-751.44	1063.4	9.953	840.1	1070.9	46.021	38.693	0	0	10.185	3.6315	-8.1889	-9.8028	0.32146	5.9637	7.6769	9.3955	10.507	9.5952	-0.51199	-0.40725	1592
2.86	287	60	NaN	1.7131	7.3458	1.6057	-172.63	9.6764	10.741	-29.914	-751.21	1063.4	9.8738	840.13	1070.9	48.079	39.12	0	0	10.036	3.4793	-8.2079	-9.8218	0.28087	5.9383	7.6159	9.4063	10.317	9.4176	-0.59197	-0.41556	1591.9
2.87	288	60	NaN	1.6754	7.2754	1.5193	-172.65	9.6838	10.714	-30.039	-751.01	1063.4	9.8044	840.17	1070.9	46.382	39.413	0	0	9.9021	3.3432	-8.2215	-9.8355	0.24105	5.914	7.5442	9.415	10.143	9.2572	-0.67739	-0.42045	1591.7
2.88	289	60	NaN	1.6459	7.1975	1.4257	-172.67	9.6948	10.706	-30.117	-750.86	1063.4	9.7821	840.2	1070.9	47.681	38.851	0	0	9.8229	3.2626	-8.2217	-9.8357	0.20938	5.8957	7.4657	9.4266	10.032	9.1583	-0.75603	-0.40908	1591.6
2.89	290	60	NaN	1.5864	7.0721	1.2908	-172.71	9.7066	10.706	-30.275	-750.67	1063.5	9.7747	840.22	1070.9	52.861	37.324	0	0	10.301	3.7496	-8.2438	-9.8578	0.14428	5.8525	7.3394	9.4392	10.445	9.6021	-0.90441	-0.41854	1591.4
2.9	291	60	NaN	1.5331	6.9808	1.1887	-172.72	9.7183	10.702	-30.407	-750.53	1063.5	9.758	840.25	1070.9	58.654	40.096	0	0	10.989	4.45	-8.2741	-9.8881	0.086715	5.8289	7.2476	9.4515	11.076	10.279	-1.0265	-0.43659	1591.3
2.91	292	60	NaN	1.466	6.8618	1.0686	-172.76	9.7314	10.699	-30.557	-750.42	1063.5	9.7528	840.27	1070.9	58.705	41.404	0	0	10.227	3.6743	-8.2701	-9.884	0.014412	5.7876	7.1282	9.465	10.242	9.4618	-1.1419	-0.419	1591.2
2.92	293	60	NaN	1.3864	6.7154	0.92667	-172.81	9.7493	10.692	-30.728	-750.35	1063.5	9.745	840.3	1070.9	58.628	40.21	0	0	9.5327	2.967	-8.2641	-9.878	-0.071132	5.7313	6.9815	9.4832	9.4616	8.6983	-1.2825	-0.39479	1591.2
2.93	294	60	NaN	1.3114	6.5877	0.78977	-172.84	9.7803	10.669	-30.889	-750.31	1063.5	9.6825	840.3	1070.9	58.511	39.289	0	0	10.314	3.763	-8.2817	-9.8956	-0.14969	5.6948	6.8541	9.5139	10.165	9.4578	-1.4276	-0.38174	1591.1
2.94	295	60	NaN	1.2481	6.5079	0.74508	-172.88	9.7731	10.673	-31.124	-750.31	1063.5	9.7001	840.35	1070.9	57.836	40.954	0	0	9.7293	3.1673	-8.2707	-9.8846	-0.2221	5.6525	6.7736	9.5073	9.5072	8.8197	-1.497	-0.37734	1591.2
2.95	296	60	NaN	1.1759	6.4323	0.66996	-172.92	9.7688	10.695	-31.289	-750.33	1063.5	9.7591	840.38	1070.9	58.068	38.874	0	0	8.7126	2.1317	-8.2499	-9.8639	-0.30232	5.6054	6.6977	9.5034	8.4102	7.7372	-1.5523	-0.36051	1591.3
2.96	297	60	NaN	1.1013	6.3629	0.57655	-172.95	9.7796	10.693	-31.404	-750.4	1063.5	9.7404	840.39	1070.9	56.905	40.812	0	0	8.9114	2.3342	-8.2504	-9.8643	-0.3803	5.5716	6.6284	9.514	8.5311	7.9058	-1.622	-0.35035	1591.3
2.97	298	60	NaN	1.0357	6.308	0.49803	-172.95	9.814	10.619	-31.514	-750.49	1063.6	9.5013	840.35	1071	57.541	37.774	0	0	9.0382	2.4633	-8.2463	-9.8603	-0.44116	5.5733	6.5741	9.5479	8.597	8.0367	-1.6722	-0.31242	1591.4
2.98	299	60	NaN	0.99799	6.2931	0.43138	-172.98	9.7914	10.645	-31.56	-750.61	1063.6	9.5613	840.39	1071	58.12	40.122	0	0	9.1134	2.54	-8.2391	-9.853	-0.48255	5.5409	6.5583	9.5262	8.6309	8.0809	-1.6808	-0.32676	1591.5
2.99	300	60	NaN	0.97538	6.2909	0.39142	-172.98	9.7758	10.663	-31.597	-750.71	1063.6	9.5644	840.42	1070.9	55.395	37.758	0	0	9.3314	2.762	-8.2471	-9.861	-0.50651	5.5399	6.555	9.5118	8.8249	8.3019	-1.6921	-0.3492	1591.7
3	301	60	NaN	0.96002	6.2987	0.36991	-172.98	9.7733	10.663	-31.632	-750.81	1063.6	9.5387	840.42	1070.9	51.874	38.876	0	0	9.5081	2.942	-8.2581	-9.872	-0.52209	5.5382	6.5622	9.5099	8.986	8.4802	-1.6959	-0.36211	1591.8
3.01	302	60	NaN	0.94715	6.316	0.362	-173	9.7826	10.647	-31.674	-750.92	1063.7	9.5098	840.38	1071	52.885	39.434	0	0	8.526	1.9417	-8.2173	-9.8313	-0.53536	5.5177	6.5794	9.5193	7.9907	7.4594	-1.6379	-0.312	1591.9
3.02	303	60	NaN	0.94513	6.357	0.38004	-173	9.762	10.664	-31.786	-751.09	1063.7	9.5165	840.4	1071	51.115	36.724	0	0	7.8736	1.2773	-8.1917	-9.8056	-0.54149	5.5135	6.6179	9.5011	7.3321	6.7907	-1.5738	-0.30451	1592
3.03	304	60	NaN	0.94595	6.4023	0.38036	-172.99	9.748	10.663	-31.778	-751.29	1063.8	9.4794	840.41	1071	55.242	39.843	0	0	7.5074	0.90432	-8.1792	-9.7932	-0.53886	5.5236	6.6613	9.489	6.9685	6.4279	-1.5179	-0.30418	1592.2
3.04	305	60	NaN	0.95054	6.4663	0.36368	-172.98	9.7319	10.689	-31.684	-751.47	1063.8	9.5057	840.4	1071	59.595	38.573	0	0	6.7619	0.14508	-8.1789	-9.7928	-0.53167	5.537	6.7231	9.4751	6.2302	5.6821	-1.4558	-0.31777	1592.4
3.05	306	60	NaN	0.95989	6.5453	0.33892	-172.97	9.7183	10.731	-31.547	-751.61	1063.9	9.5648	840.37	1071	60.981	40.063	0	0	6.2328	-0.39377	-8.1743	-9.7882	-0.5194	5.5548	6.7997	9.4639	5.7134	5.161	-1.3746	-0.3243	1592.5
3.06	307	60	NaN	0.97628	6.6121	0.33427	-172.94	9.7323	10.708	-31.468	-751.7	1063.9	9.4369	840.31	1071	57.414	39.678	0	0	5.9824	-0.64882	-8.164	-9.778	-0.49553	5.5926	6.8655	9.4788	5.4868	4.9437	-1.2985	-0.29918	1592.6
3.07	308	60	NaN	0.9842	6.6868	0.35731	-172.94	9.702	10.758	-31.444	-751.8	1064	9.5532	840.34	1071	58.691	34.856	0	0	5.8077	-0.82676	-8.1557	-9.7696	-0.49083	5.5888	6.9372	9.4516	5.3168	4.7621	-1.2185	-0.318	1592.7
3.08	309	60	NaN	1.0064	6.7945	0.38031	-172.92	9.6745	10.784	-31.379	-751.91	1064.1	9.5951	840.35	1070.9	58.973	38.632	0	0	5.7103	-0.92594	-8.1493	-9.7632	-0.46772	5.6041	7.0411	9.4279	5.2426	4.6782	-1.1082	-0.33533	1592.8
3.09	310	60	NaN	1.0413	6.9283	0.39006	-172.89	9.6589	10.787	-31.251	-752.01	1064.1	9.5528	840.34	1070.9	59.257	43.209	0	0	5.5444	-1.0948	-8.1524	-9.7664	-0.42659	5.6395	7.1714	9.4158	5.1179	4.5447	-0.981	-0.35056	1592.9
3.1	311	60	NaN	1.081	7.0707	0.37254	-172.86	9.6588	10.785	-31.051	-752.11	1064.2	9.4863	840.29	1070.9	58.302	40.471	0	0	5.5745	-1.0642	-8.1547	-9.7686	-0.37721	5.6821	7.3118	9.4177	5.1973	4.6179	-0.84282	-0.35095	1592.9
3.11	312	60	NaN	1.1242	7.2059	0.36913	-172.85	9.6199	10.813	-30.902	-752.21	1064.2	9.5415	840.32	1070.8	55.768	39.135	0	0	5.9141	-0.71831	-8.1546	-9.7685	-0.33056	5.691	7.4442	9.3817	5.5836	4.9727	-0.71044	-0.38684	1593.1
3.12	313	60	NaN	1.1576	7.3327	0.40588	-172.84	9.6037	10.827	-30.865	-752.29	1064.3	9.5464	840.32	1070.8	54.41	38.846	0	0	5.5731	-1.0656	-8.1591	-9.773	-0.29595	5.7045	7.5685	9.3679	5.2772	4.6388	-0.59057	-0.40513	1593.1
3.13	314	60	NaN	1.1882	7.4412	0.44609	-172.83	9.5952	10.827	-30.851	-752.35	1064.3	9.5129	840.3	1070.8	53.202	40.228	0	0	5.345	-1.2979	-8.1625	-9.7764	-0.26356	5.7199	7.6749	9.3616	5.0815	4.4219	-0.48759	-0.41485	1593.2
3.14	315	60	NaN	1.2237	7.5279	0.46325	-172.82	9.5805	10.82	-30.794	-752.38	1064.3	9.4722	840.3	1070.8	53.11	39.412	0	0	5.7113	-0.92493	-8.1611	-9.775	-0.22457	5.7316	7.7596	9.3489	5.4867	4.8067	-0.40149	-0.42617	1593.2
3.15	316	60	NaN	1.2791	7.6429	0.51723	-172.84	9.5569	10.882	-30.831	-752.39	1064.4	9.6212	840.3	1070.8	53.532	36.872	0	0	6.1194	-0.50926	-8.1611	-9.7751	-0.17582	5.7096	7.8718	9.328	5.9436	5.2004	-0.28932	-0.44707	1593.2
3.16	317	60	NaN	1.328	7.7208	0.53011	-172.83	9.5488	10.858	-30.797	-752.41	1064.4	9.5283	840.31	1070.7	54.904	40.005	0	0	6.607	-0.012681	-8.1639	-9.7779	-0.12237	5.7218	7.9472	9.3224	6.4846	5.7091	-0.21668	-0.45548	1593.2
3.17	318	60	NaN	1.3864	7.7985	0.52224	-172.83	9.5404	10.858	-30.723	-752.42	1064.5	9.5051	840.31	1070.7	58.149	38.848	0	0	7.0153	0.40311	-8.1735	-9.7875	-0.060437	5.7239	8.0226	9.3163	6.9548	6.127	-0.1509	-0.47112	1593.3
3.18	319	60	NaN	1.4519	7.8815	0.507	-172.84	9.5288	10.898	-30.64	-752.45	1064.5	9.5959	840.3	1070.7	60.139	41.002	0	0	7.2931	0.68612	-8.1834	-9.7973	0.0048095	5.71	8.1035	9.3068	7.2979	6.3961	-0.079864	-0.4905	1593.3
3.19	320	60	NaN	1.4865	7.9271	0.50333	-172.83	9.5298	10.853	-30.618	-752.47	1064.5	9.442	840.3	1070.7	61.86	41.215	1	0	7.2353	0.62725	-8.1885	-9.8025	0.045785	5.7323	8.1487	9.3082	7.2811	6.3595	-0.039855	-0.49424	1593.3
3.2	321	60	NaN	1.5336	8.009	0.48283	-172.83	9.5205	10.874	-30.559	-752.51	1064.6	9.4787	840.31	1070.7	63.169	43.276	1	0	7.2553	0.6476	-8.196	-9.81	0.093641	5.7257	8.2293	9.3003	7.349	6.3733	0.033244	-0.5097	1593.3
3.21	322	60	NaN	1.5722	8.0771	0.44351	-172.84	9.5203	10.898	-30.452	-752.52	1064.6	9.5279	840.3	1070.7	64.148	42.033	1	0	7.3071	0.70033	-8.2037	-9.8176	0.13435	5.7194	8.2976	9.2998	7.4414	6.4198	0.093927	-0.51783	1593.3
3.22	323	60	NaN	1.6007	8.1251	0.39936	-172.85	9.5204	10.92	-30.333	-752.53	1064.5	9.577	840.29	1070.7	63.991	43.368	1	0	7.3447	0.7386	-8.2058	-9.8197	0.16538	5.7141	8.3466	9.2989	7.51	6.4527	0.14076	-0.52084	1593.3
3.23	324	60	NaN	1.6237	8.1598	0.3781	-172.86	9.497	10.948	-30.278	-752.56	1064.5	9.6672	840.33	1070.7	64.302	44.329	1	0	7.3213	0.71479	-8.2073	-9.8213	0.18718	5.7001	8.3804	9.2763	7.5085	6.4149	0.1731	-0.54493	1593.4
3.24	325	60	NaN	1.6561	8.217	0.34794	-172.87	9.4835	10.96	-30.164	-752.61	1064.5	9.7063	840.35	1070.6	64.539	43.616	1	0	7.0582	0.44686	-8.2065	-9.8204	0.22234	5.6995	8.4376	9.263	7.2805	6.1463	0.23109	-0.55746	1593.5
3.25	326	60	NaN	1.684	8.2636	0.33336	-172.86	9.4823	10.942	-30.082	-752.65	1064.5	9.6558	840.36	1070.6	64.794	41.362	1	0	6.8766	0.26186	-8.2051	-9.819	0.25505	5.7151	8.4852	9.2607	7.1316	5.977	0.28009	-0.55833	1593.5
3.26	327	60	NaN	1.7104	8.3194	0.34096	-172.84	9.4895	10.918	-30.027	-752.67	1064.5	9.5902	840.35	1070.7	65.664	41.453	1	0	6.8069	0.19097	-8.2027	-9.8166	0.28577	5.7338	8.5429	9.266	7.0927	5.9248	0.34025	-0.55059	1593.5
3.27	328	60	NaN	1.7382	8.4022	0.3724	-172.84	9.4989	10.918	-29.988	-752.7	1064.4	9.5898	840.33	1070.7	65.992	42.873	1	0	7.3677	0.76209	-8.1932	-9.8071	0.31495	5.7412	8.6279	9.2732	7.6827	6.5033	0.43473	-0.53389	1593.5
3.28	329	60	NaN	1.7502	8.441	0.37023	-172.85	9.4743	10.958	-29.9	-752.71	1064.4	9.7262	840.36	1070.7	66.372	42.954	1	0	7.726	1.127	-8.1912	-9.8051	0.32534	5.7239	8.6663	9.2489	8.0513	6.8509	0.47517	-0.55621	1593.6
3.29	330	60	NaN	1.7551	8.4837	0.38578	-172.85	9.4728	10.979	-29.841	-752.76	1064.4	9.7849	840.35	1070.7	63.916	44.153	1	0	7.9172	1.3217	-8.1954	-9.8093	0.33026	5.7266	8.7103	9.2463	8.2475	7.0483	0.5149	-0.56302	1593.6
3.3	331	60	NaN	1.7521	8.5172	0.40445	-172.83	9.4705	10.978	-29.802	-752.81	1064.3	9.7628	840.34	1070.7	59.345	40.742	1	0	7.5413	0.93887	-8.1974	-9.8114	0.32948	5.7444	8.745	9.2428	7.8708	6.6833	0.54757	-0.5686	1593.7
3.31	332	60	NaN	1.74	8.5406	0.42049	-172.81	9.4575	10.962	-29.771	-752.84	1064.3	9.6881	840.36	1070.7	60.156	40.525	0	0	7.1695	0.56024	-8.1988	-9.8128	0.32126	5.7712	8.769	9.2291	7.4908	6.3315	0.57019	-0.58363	1593.7
3.32	333	60	NaN	1.7147	8.5855	0.44378	-172.79	9.4469	10.98	-29.721	-752.83	1064.3	9.7112	840.36	1070.7	54.708	40.341	0	0	6.9596	0.34641	-8.1856	-9.7995	0.29684	5.7874	8.8137	9.2187	7.2564	6.1338	0.62816	-0.58086	1593.7
3.33	334	60	NaN	1.6761	8.6104	0.46602	-172.79	9.4036	11.008	-29.687	-752.84	1064.3	9.7759	840.43	1070.6	50.327	39.729	0	0	6.5147	-0.10668	-8.1748	-9.7887	0.25723	5.795	8.8387	9.1753	6.7719	5.6884	0.6639	-0.61345	1593.8
3.34	335	60	NaN	1.6352	8.6161	0.49099	-172.76	9.382	11.013	-29.662	-752.85	1064.2	9.7589	840.46	1070.6	46.638	40.618	0	0	5.8295	-0.80456	-8.1665	-9.7805	0.21796	5.8199	8.8452	9.1529	6.0474	5.0154	0.67871	-0.62755	1593.8
3.35	336	60	NaN	1.5946	8.6066	0.5082	-172.74	9.3748	11.014	-29.62	-752.85	1064.2	9.7281	840.46	1070.6	40.474	37.975	0	0	6.3055	-0.31973	-8.1519	-9.7658	0.17996	5.8487	8.8365	9.1448	6.4855	5.529	0.68466	-0.62102	1593.8
3.36	337	60	NaN	1.5536	8.59	0.491	-172.75	9.3336	11.074	-29.504	-752.83	1064.2	9.9147	840.54	1070.6	39.102	39.263	0	0	6.5207	-0.10054	-8.1417	-9.7556	0.13642	5.8353	8.8196	9.104	6.6571	5.7347	0.67798	-0.65162	1593.9
3.37	338	60	NaN	1.5362	8.5608	0.46642	-172.72	9.3543	11.045	-29.388	-752.84	1064.2	9.795	840.48	1070.6	39.067	37.061	0	0	6.2491	-0.3772	-8.1386	-9.7526	0.12751	5.8698	8.7923	9.1227	6.3766	5.4927	0.6537	-0.62984	1593.8
3.38	339	60	NaN	1.518	8.5353	0.44793	-172.71	9.3521	11.041	-29.285	-752.83	1064.2	9.7726	840.5	1070.6	40.267	38.664	0	0	5.9805	-0.65075	-8.132	-9.7459	0.11377	5.8885	8.7678	9.1196	6.0943	5.2378	0.63586	-0.62627	1593.8
3.39	340	60	NaN	1.4951	8.5098	0.45414	-172.68	9.3472	11.04	-29.23	-752.81	1064.1	9.7464	840.53	1070.6	40.564	37.643	0	0	5.7124	-0.92376	-8.1247	-9.7386	0.09379	5.9144	8.7431	9.114	5.8062	4.9907	0.61844	-0.62461	1593.8
3.4	341	60	NaN	1.4662	8.4788	0.50365	-172.63	9.371	11.008	-29.255	-752.78	1064.1	9.5658	840.52	1070.7	38.987	37.503	0	0	5.2157	-1.4296	-8.1053	-9.7193	0.07051	5.9784	8.7139	9.1359	5.2862	4.5487	0.60853	-0.58336	1593.8
3.41	342	60	NaN	1.4602	8.4697	0.54559	-172.65	9.3745	11.029	-29.233	-752.68	1064.1	9.6839	840.55	1070.7	39.418	37.203	0	0	4.8217	-1.8309	-8.092	-9.706	0.0609	5.9483	8.7069	9.1373	4.8826	4.1174	0.61483	-0.56866	1593.7
3.42	343	60	NaN	1.4587	8.4575	0.58129	-172.69	9.3578	11.069	-29.23	-752.61	1064.1	9.8499	840.61	1070.7	40.569	39.391	0	0	4.656	-1.9997	-8.0919	-9.7059	0.053551	5.9067	8.6951	9.1202	4.7095	3.9069	0.60316	-0.58562	1593.7
3.43	344	60	NaN	1.454	8.4369	0.62287	-172.69	9.3553	11.081	-29.237	-752.55	1064	9.87	840.65	1070.7	40.854	38.162	0	0	4.4433	-2.2163	-8.0899	-9.7038	0.047844	5.9074	8.675	9.1171	4.4911	3.6911	0.58516	-0.58667	1593.7
3.44	345	60	NaN	1.4429	8.4065	0.67322	-172.63	9.3822	11.049	-29.244	-752.47	1064	9.684	840.65	1070.7	39.518	38.832	0	0	4.1207	-2.5449	-8.0872	-9.7012	0.043198	5.9664	8.6464	9.1423	4.1639	3.4216	0.55919	-0.55885	1593.6
3.45	346	60	NaN	1.4387	8.3793	0.69994	-172.64	9.3953	11.058	-29.229	-752.43	1064	9.7092	840.69	1070.7	38.991	36.851	0	0	3.5064	-3.1705	-8.0842	-9.6982	0.038572	5.963	8.6209	9.1538	3.545	2.7925	0.53667	-0.54439	1593.6
3.46	347	60	NaN	1.4207	8.3368	0.75518	-172.65	9.406	11.054	-29.271	-752.35	1064	9.6807	840.72	1070.7	40.379	38.675	0	0	3.1225	-3.5615	-8.0807	-9.6947	0.020099	5.954	8.579	9.1638	3.1426	2.3925	0.49828	-0.53085	1593.6
3.47	348	60	NaN	1.4075	8.3007	0.79278	-172.66	9.4132	11.088	-29.279	-752.26	1064	9.7568	840.76	1070.7	38.853	38.031	0	0	2.8412	-3.848	-8.077	-9.6909	0.0037331	5.9353	8.5442	9.1697	2.8449	2.0874	0.46723	-0.52127	1593.5
3.48	349	60	NaN	1.398	8.2666	0.80976	-172.68	9.4217	11.143	-29.254	-752.15	1063.9	9.891	840.8	1070.8	39.725	39.101	0	0	2.8639	-3.8248	-8.0731	-9.6871	-0.0097317	5.912	8.5121	9.1762	2.8542	2.0871	0.43893	-0.51086	1593.4
3.49	350	60	NaN	1.3731	8.2022	0.83854	-172.69	9.4468	11.125	-29.27	-752.05	1063.9	9.8076	840.83	1070.8	38.118	38.361	0	0	2.9988	-3.6875	-8.0699	-9.6838	-0.032195	5.9019	8.4488	9.2002	2.9666	2.2144	0.37889	-0.48368	1593.4
3.5	351	60	NaN	1.3424	8.1231	0.86572	-172.7	9.446	11.119	-29.323	-751.99	1063.9	9.7598	840.91	1070.8	40.12	38.752	0	0	3.1939	-3.4887	-8.069	-9.6829	-0.063131	5.8899	8.3707	9.1984	3.1308	2.4012	0.30173	-0.48454	1593.4
3.51	352	60	NaN	1.3223	8.0646	0.86642	-172.71	9.4567	11.117	-29.333	-751.92	1063.9	9.721	840.96	1070.8	38.765	37.957	0	0	3.8408	-2.8299	-8.0727	-9.6866	-0.082189	5.8897	8.3134	9.2079	3.7586	3.0598	0.24074	-0.47867	1593.4
3.52	353	60	NaN	1.3019	8.0132	0.85021	-172.7	9.4801	11.113	-29.33	-751.84	1063.9	9.6646	840.97	1070.8	40.249	37.904	0	0	4.5874	-2.0695	-8.0804	-9.6944	-0.10052	5.8959	8.2637	9.2295	4.4869	3.8264	0.18334	-0.46483	1593.3
3.53	354	60	NaN	1.2626	7.9437	0.8357	-172.7	9.5106	11.102	-29.37	-751.75	1063.8	9.5577	840.98	1070.9	40.083	37.794	0	0	4.1294	-2.536	-8.1032	-9.7171	-0.13742	5.8983	8.1969	9.2574	3.992	3.3623	0.09373	-0.45974	1593.2
3.54	355	60	NaN	1.2347	7.9092	0.8296	-172.7	9.5302	11.106	-29.428	-751.68	1063.8	9.5154	840.99	1070.9	40.171	39.174	0	0	3.6713	-3.0025	-8.126	-9.7399	-0.16601	5.8947	8.1642	9.2752	3.5053	2.8922	0.038227	-0.46472	1593.2
3.55	356	60	NaN	1.1975	7.8798	0.79684	-172.73	9.5246	11.157	-29.446	-751.56	1063.8	9.6163	841.05	1070.9	40.019	36.169	0	0	3.2133	-3.469	-8.1488	-9.7627	-0.20751	5.8691	8.1355	9.2689	3.0058	2.4001	-0.01325	-0.49385	1593.1
3.56	357	60	NaN	1.1617	7.8612	0.7382	-172.74	9.5194	11.192	-29.401	-751.44	1063.8	9.6771	841.11	1070.9	39.436	37.92	0	0	2.7553	-3.9355	-8.1715	-9.7855	-0.24392	5.8544	8.1177	9.2629	2.5113	1.9189	-0.053887	-0.52254	1593
3.57	358	60	NaN	1.1326	7.8539	0.66158	-172.73	9.5305	11.175	-29.304	-751.33	1063.8	9.5914	841.15	1070.9	40.231	38.094	0	0	2.2972	-4.402	-8.1943	-9.8083	-0.26652	5.8691	8.112	9.2725	2.0307	1.4671	-0.082328	-0.53578	1593
3.58	359	60	NaN	1.0818	7.8258	0.62707	-172.74	9.5169	11.233	-29.4	-751.25	1063.7	9.6841	841.22	1070.9	39.685	37.192	0	0	1.8392	-4.8684	-8.2171	-9.8311	-0.32412	5.8511	8.0833	9.2593	1.5151	0.98269	-0.13376	-0.57172	1593
3.59	360	60	NaN	1.0373	7.8053	0.5858	-172.73	9.5637	11.201	-29.467	-751.19	1063.7	9.5164	841.21	1070.9	40.416	37.81	0	0	1.3812	-5.3349	-8.2399	-9.8538	-0.36505	5.8651	8.0648	9.3042	1.0161	0.53017	-0.17514	-0.54964	1592.9
3.6	361	60	NaN	0.99891	7.7929	0.55853	-172.73	9.5916	11.183	-29.542	-751.14	1063.7	9.3997	841.21	1071	39.681	36.978	0	0	0.92312	-5.8014	-8.2627	-9.8766	-0.40201	5.8715	8.0535	9.331	0.52111	0.070073	-0.20921	-0.54566	1592.8
3.61	362	60	NaN	0.96567	7.7869	0.54883	-172.73	9.587	11.199	-29.639	-751.09	1063.7	9.3951	841.26	1071	40.701	37.181	0	0	0.46508	-6.2679	-8.2855	-9.8994	-0.43856	5.8652	8.047	9.3269	0.026518	-0.40272	-0.2385	-0.5725	1592.8
3.62	363	60	NaN	0.93472	7.78	0.54117	-172.71	9.6107	11.189	-29.754	-751.07	1063.7	9.2949	841.26	1071	38.772	39.249	0	0	0.0070461	-6.7344	-8.3083	-9.9222	-0.47008	5.8819	8.0401	9.3506	-0.46303	-0.85246	-0.26817	-0.57159	1592.8
3.63	364	60	NaN	0.89769	7.7612	0.50392	-172.7	9.6206	11.183	-29.851	-751.04	1063.8	9.185	841.28	1071	40.247	40.754	0	0	-0.45099	-7.2009	-8.331	-9.945	-0.50666	5.8987	8.0202	9.3616	-0.95765	-1.3022	-0.31084	-0.58342	1592.8
3.64	365	60	NaN	0.8693	7.7481	0.48283	-172.7	9.631	11.205	-29.954	-751.03	1063.8	9.1715	841.29	1071	40.384	36.579	0	0	-0.90903	-7.6674	-8.3538	-9.9678	-0.53827	5.8944	8.006	9.3731	-1.4473	-1.7729	-0.34787	-0.59467	1592.8
3.65	366	60	NaN	0.84796	7.7381	0.467	-172.71	9.6406	11.24	-30.055	-751.02	1063.8	9.2061	841.29	1071	38.062	37.942	0	0	-1.3671	-8.1339	-8.3766	-9.9906	-0.56447	5.8794	7.9948	9.3839	-1.9315	-2.2545	-0.38178	-0.60668	1592.8
3.66	367	60	NaN	0.82654	7.7215	0.42443	-172.71	9.6433	11.256	-30.132	-751.02	1063.9	9.1739	841.34	1071	38.805	38.842	0	0	-1.8251	-8.6003	-8.3994	-10.013	-0.58748	5.8774	7.9771	9.3878	-2.4126	-2.7229	-0.42228	-0.62557	1592.9
3.67	368	60	NaN	0.80325	7.7096	0.43867	-172.7	9.6572	11.249	-30.353	-751.02	1063.9	9.0837	841.35	1071	39.845	38.721	0	0	-2.2831	-9.0668	-8.4222	-10.036	-0.61544	5.8812	7.9641	9.4026	-2.8986	-3.1856	-0.45809	-0.63348	1592.9
3.68	369	60	NaN	0.78857	7.7048	0.44599	-172.7	9.6573	11.251	-30.514	-750.99	1063.9	9.0405	841.38	1070.9	38.403	40.128	0	0	-2.7412	-9.5333	-8.445	-10.059	-0.63435	5.88	7.9581	9.404	-3.3755	-3.6533	-0.48687	-0.65489	1592.9
3.69	370	60	NaN	0.77694	7.6941	0.43855	-172.7	9.6549	11.262	-30.645	-750.98	1063.9	9.0254	841.41	1070.9	39.863	37.841	0	0	-3.1992	-9.9998	-8.4677	-10.082	-0.65015	5.8759	7.9466	9.4025	-3.8494	-4.1239	-0.52117	-0.67918	1592.9
3.7	371	60	NaN	0.76317	7.6673	0.41252	-172.7	9.6607	11.28	-30.78	-751	1063.9	9.0133	841.43	1070.9	39.596	36.668	0	0	-3.6572	-10.466	-8.4905	-10.104	-0.66829	5.8723	7.9196	9.4083	-4.3255	-4.594	-0.57091	-0.69615	1592.9
3.71	372	60	NaN	0.75165	7.6454	0.37981	-172.69	9.6678	11.276	-30.896	-750.97	1063.9	8.9468	841.45	1070.9	40.897	38.454	0	0	-4.1153	-10.933	-8.5133	-10.127	-0.68161	5.8794	7.8976	9.4156	-4.7969	-5.0534	-0.61569	-0.71169	1592.9
3.72	373	60	NaN	0.73312	7.6262	0.37648	-172.7	9.6639	11.295	-31.07	-750.94	1063.9	8.9794	841.47	1070.9	43.539	38.363	0	0	-4.546	-11.371	-8.505	-10.119	-0.70758	5.8629	7.8777	9.4124	-5.2536	-5.5085	-0.62732	-0.7066	1592.9
3.73	374	60	NaN	0.71516	7.6075	0.37628	-172.7	9.6659	11.308	-31.239	-750.9	1063.9	8.9947	841.49	1070.9	40.273	40.625	0	0	-4.9179	-11.75	-8.4298	-10.044	-0.73218	5.8498	7.8588	9.4146	-5.65	-5.9004	-0.57098	-0.6291	1592.9
3.74	375	60	NaN	0.69787	7.5861	0.36473	-172.7	9.6747	11.313	-31.391	-750.83	1063.9	8.972	841.49	1070.9	41.766	38.101	0	0	-5.2897	-12.129	-8.3545	-9.9684	-0.75416	5.8465	7.8378	9.4231	-6.0439	-6.2823	-0.51672	-0.54535	1592.9
3.75	376	60	NaN	0.66555	7.5514	0.33196	-172.71	9.6597	11.353	-31.61	-750.71	1063.9	9.064	841.56	1070.9	37.862	37.114	0	0	-4.9797	-11.813	-8.2827	-9.8966	-0.79771	5.8261	7.8032	9.4079	-5.7774	-5.987	-0.47951	-0.48874	1592.8
3.76	377	60	NaN	0.63903	7.4796	0.28111	-172.7	9.6766	11.332	-31.799	-750.64	1063.9	8.9639	841.58	1070.9	40.861	38.535	0	0	-2.1371	-8.9181	-8.2238	-9.8377	-0.8275	5.8369	7.733	9.4232	-2.9646	-3.0812	-0.49078	-0.41448	1592.8
3.77	378	60	NaN	0.61572	7.4111	0.21593	-172.68	9.7063	11.292	-31.887	-750.59	1063.9	8.812	841.57	1070.9	40.718	37.96	0	0	-4.198	-11.017	-8.1482	-9.7621	-0.84858	5.8601	7.6661	9.4513	-5.0466	-5.157	-0.48203	-0.31084	1592.7
3.78	379	60	NaN	0.59213	7.3455	0.1382	-172.66	9.7299	11.266	-31.918	-750.55	1063.8	8.7168	841.56	1071	39.003	37.336	0	0	-8.2683	-15.162	-8.0711	-9.685	-0.86988	5.8758	7.602	9.4734	-9.1382	-9.2866	-0.46905	-0.2116	1592.6
3.79	380	60	NaN	0.56216	7.2642	0.050088	-172.68	9.7164	11.307	-32.017	-750.49	1063.8	8.8425	841.64	1071	39.324	38.697	0	0	-8.2279	-15.121	-8.0511	-9.665	-0.90791	5.8508	7.5219	9.4587	-9.1358	-9.2704	-0.52921	-0.20633	1592.7
3.8	381	60	NaN	0.53634	7.2082	0.035158	-172.66	9.7462	11.282	-32.194	-750.45	1063.8	8.7432	841.62	1071	41.279	41.558	0	0	-6.7219	-13.588	-8.0285	-9.6425	-0.93658	5.8638	7.4676	9.4868	-7.6585	-7.7237	-0.56093	-0.15569	1592.6
3.81	382	60	NaN	0.50163	7.1478	0.011298	-172.66	9.7527	11.291	-32.377	-750.41	1063.7	8.7524	841.64	1071	39.395	37.508	0	0	1.9901	-4.7148	-7.9934	-9.6074	-0.97825	5.8587	7.4086	9.4919	1.0118	1.1439	-0.58478	-0.1155	1592.6
3.82	383	60	NaN	0.46737	7.097	-0.020143	-172.66	9.7544	11.302	-32.521	-750.37	1063.7	8.7734	841.67	1071	39.039	38.365	0	0	7.622	1.021	-7.9286	-9.5426	-1.0184	5.8541	7.3588	9.4925	6.6035	6.8752	-0.56983	-0.050041	1592.6
3.83	384	60	NaN	0.44394	7.0716	-0.052012	-172.64	9.7755	11.279	-32.585	-750.32	1063.7	8.6865	841.66	1071	39.676	38.031	0	0	11.093	4.5559	-7.8519	-9.4659	-1.0411	5.8723	7.3342	9.5129	10.052	10.428	-0.51772	0.047024	1592.5
3.84	385	60	NaN	0.41262	7.0507	-0.096352	-172.65	9.7901	11.306	-32.658	-750.28	1063.7	8.7448	841.65	1071	39.322	39.633	0	0	10.963	4.4235	-7.8649	-9.4789	-1.0772	5.8649	7.3146	9.5262	9.8856	10.288	-0.5503	0.047334	1592.5
3.85	386	60	NaN	0.38659	7.0444	-0.12425	-172.64	9.7969	11.307	-32.704	-750.27	1063.7	8.7382	841.68	1071	40.317	38.357	0	0	10.644	4.0989	-7.871	-9.485	-1.1046	5.8679	7.309	9.5323	9.5395	9.9668	-0.56203	0.047335	1592.5
3.86	387	60	NaN	0.35987	7.0517	-0.14015	-172.63	9.8003	11.292	-32.767	-750.26	1063.7	8.6966	841.71	1071	39.58	35.808	0	0	10.148	3.5936	-7.8707	-9.4846	-1.1321	5.8761	7.3165	9.5356	9.0159	9.4697	-0.55423	0.050908	1592.5
3.87	388	60	NaN	0.33119	7.072	-0.14917	-172.62	9.8029	11.278	-32.853	-750.27	1063.7	8.6605	841.74	1071	39.138	38.899	0	0	9.6485	3.0849	-7.8731	-9.4871	-1.1625	5.8828	7.3366	9.5383	8.486	8.9677	-0.53656	0.051243	1592.6
3.88	389	60	NaN	0.3134	7.1063	-0.16558	-172.64	9.8046	11.31	-32.858	-750.3	1063.7	8.764	841.74	1071	38.562	37.295	0	0	9.1518	2.5791	-7.8758	-9.4898	-1.1842	5.8657	7.3708	9.5401	7.9676	8.4448	-0.50502	0.050313	1592.6
3.89	390	60	NaN	0.2981	7.1343	-0.16978	-172.63	9.8307	11.297	-32.868	-750.33	1063.7	8.7314	841.72	1071.1	38.802	35.994	0	0	8.8399	2.2614	-7.8853	-9.4993	-1.1987	5.8771	7.3999	9.5651	7.6412	8.1385	-0.48546	0.065758	1592.6
3.9	391	60	NaN	0.28166	7.1729	-0.15568	-172.64	9.8255	11.324	-32.908	-750.36	1063.7	8.8296	841.75	1071.1	38.587	38.049	0	0	8.5644	1.9808	-7.8956	-9.5095	-1.22	5.8627	7.4381	9.5602	7.3444	7.8436	-0.45749	0.050674	1592.7
3.91	392	60	NaN	0.26931	7.22	-0.14535	-172.65	9.8067	11.366	-32.92	-750.4	1063.7	8.978	841.8	1071	37.458	38.613	0	0	8.3299	1.742	-7.9067	-9.5206	-1.238	5.8378	7.484	9.5426	7.0918	7.5798	-0.42266	0.021992	1592.8
3.92	393	60	NaN	0.27711	7.2579	-0.20005	-172.63	9.8594	11.297	-32.73	-750.42	1063.7	8.7804	841.72	1071.1	41.558	38.789	0	0	8.2641	1.675	-7.9083	-9.5222	-1.2164	5.8804	7.5237	9.5936	7.0478	7.5554	-0.38463	0.071394	1592.7
3.93	394	60	NaN	0.26861	7.3109	-0.16313	-172.62	9.8581	11.295	-32.737	-750.47	1063.7	8.815	841.74	1071.1	41.644	40.002	0	0	8.1185	1.5267	-7.9124	-9.5263	-1.2263	5.8816	7.5756	9.5934	6.8922	7.4083	-0.33675	0.067042	1592.8
3.94	395	60	NaN	0.26295	7.3411	-0.13389	-172.63	9.8593	11.292	-32.751	-750.51	1063.7	8.84	841.75	1071.1	40.574	37.439	0	0	7.8088	1.2113	-7.9221	-9.5361	-1.2333	5.8786	7.6054	9.595	6.5755	7.0899	-0.31675	0.05893	1592.8
3.95	396	60	NaN	0.26335	7.3532	-0.12039	-172.63	9.8645	11.298	-32.74	-750.55	1063.7	8.8756	841.76	1071.1	41.126	37.746	0	0	7.4425	0.83826	-7.928	-9.542	-1.2337	5.8745	7.6177	9.5999	6.2088	6.7127	-0.31026	0.05799	1592.9
3.96	397	60	NaN	0.27114	7.3591	-0.11933	-172.63	9.868	11.328	-32.687	-750.61	1063.7	8.9762	841.75	1071.1	39.069	38.408	0	0	7.0631	0.45181	-7.933	-9.5469	-1.2276	5.8686	7.6242	9.6029	5.8354	6.3204	-0.30881	0.056034	1592.9
3.97	398	60	NaN	0.27741	7.3744	-0.11896	-172.61	9.8851	11.277	-32.596	-750.64	1063.7	8.8621	841.73	1071.1	39.462	38.832	0	0	5.9029	-0.7298	-7.9328	-9.5467	-1.214	5.8938	7.6397	9.6197	4.6889	5.164	-0.29306	0.072977	1592.9
3.98	399	60	NaN	0.27352	7.3786	-0.10724	-172.61	9.8913	11.258	-32.562	-750.66	1063.7	8.8288	841.73	1071.1	39.767	36.916	0	0	4.9685	-1.6814	-7.9326	-9.5465	-1.2154	5.9028	7.6446	9.6253	3.7531	4.2214	-0.28797	0.078812	1592.9
3.99	400	60	NaN	0.26748	7.3819	-0.090742	-172.61	9.8988	11.248	-32.545	-750.66	1063.7	8.8161	841.72	1071.1	39.501	38.717	0	0	4.7376	-1.9166	-7.9338	-9.5477	-1.2204	5.905	7.6484	9.6322	3.5172	3.9884	-0.28536	0.084475	1592.9
4	401	60	NaN	0.26504	7.3883	-0.072877	-172.61	9.9142	11.233	-32.517	-750.64	1063.7	8.7873	841.69	1071.1	39.965	38.817	0	0	4.493	-2.1657	-7.9398	-9.5538	-1.2208	5.9076	7.6554	9.6471	3.2722	3.7419	-0.28448	0.093328	1592.9
4.01	402	60	NaN	0.26721	7.376	-0.043473	-172.6	9.9235	11.231	-32.475	-750.62	1063.7	8.7868	841.67	1071.1	41.932	37.638	0	0	4.0721	-2.5943	-7.9468	-9.5607	-1.2172	5.9145	7.6445	9.6549	2.8549	3.3202	-0.30227	0.094218	1592.8
4.02	403	60	NaN	0.27541	7.3508	-0.011968	-172.61	9.9342	11.236	-32.426	-750.61	1063.6	8.8136	841.63	1071.1	38.321	39.477	0	0	3.023	-3.6628	-7.9518	-9.5657	-1.2082	5.9107	7.6204	9.6646	1.8147	2.2478	-0.33144	0.098888	1592.8
4.03	404	60	NaN	0.28785	7.321	0.013761	-172.6	9.9439	11.219	-32.389	-750.6	1063.6	8.7755	841.61	1071.1	40.753	37.983	0	0	2.4568	-4.2394	-7.9628	-9.5767	-1.1931	5.9172	7.5912	9.6737	1.2637	1.6778	-0.37157	0.097021	1592.8
4.04	405	60	NaN	0.30475	7.2919	0.033101	-172.59	9.9512	11.193	-32.356	-750.6	1063.6	8.7048	841.62	1071.1	40.863	36.873	0	0	2.1329	-4.5693	-7.9767	-9.5906	-1.1725	5.93	7.5624	9.6807	0.96042	1.3607	-0.41432	0.090072	1592.8
4.05	406	60	NaN	0.32886	7.2711	0.052646	-172.61	9.9545	11.226	-32.285	-750.53	1063.6	8.805	841.61	1071.1	40.632	35.584	0	0	2.0974	-4.6054	-7.9849	-9.5988	-1.1495	5.9126	7.5421	9.6835	0.94795	1.3071	-0.44276	0.084652	1592.7
4.06	407	60	NaN	0.3625	7.2461	0.09357	-172.61	9.9561	11.214	-32.262	-750.49	1063.6	8.7718	841.61	1071.1	39.24	37.77	0	0	2.1227	-4.5797	-7.991	-9.6049	-1.1139	5.9089	7.5178	9.6844	1.0088	1.3291	-0.47314	0.079456	1592.6
4.07	408	60	NaN	0.3922	7.2422	0.13005	-172.62	9.9601	11.213	-32.257	-750.43	1063.5	8.758	841.59	1071.1	40.196	36.828	0	0	1.9279	-4.7781	-7.9971	-9.6111	-1.0836	5.9041	7.5144	9.6879	0.8443	1.126	-0.48275	0.076788	1592.6
4.08	409	60	NaN	0.419	7.2534	0.15372	-172.62	9.9698	11.216	-32.243	-750.35	1063.5	8.7341	841.56	1071.1	40.672	38.881	0	0	1.8701	-4.837	-8.0009	-9.6149	-1.0555	5.9089	7.5263	9.697	0.81453	1.0719	-0.47461	0.08208	1592.5
4.09	410	60	NaN	0.44757	7.265	0.15771	-172.59	9.989	11.201	-32.19	-750.29	1063.5	8.6215	841.5	1071.1	39.741	40.114	0	0	1.8979	-4.8087	-8.0033	-9.6172	-1.0211	5.9426	7.539	9.7149	0.8768	1.1339	-0.46428	0.097723	1592.3
4.1	411	60	NaN	0.49024	7.2818	0.15765	-172.6	9.9532	11.213	-32.118	-750.25	1063.5	8.6318	841.57	1071.1	38.304	38.682	0	0	1.9592	-4.7463	-8.0059	-9.6199	-0.97619	5.9349	7.5549	9.6802	0.98297	1.1886	-0.45105	0.060344	1592.4
4.11	412	60	NaN	0.52202	7.3005	0.16521	-172.6	9.9384	11.228	-32.086	-750.22	1063.5	8.6499	841.57	1071.1	40.019	40.109	0	0	2.1425	-4.5595	-8.0064	-9.6204	-0.94391	5.9292	7.5735	9.6654	1.1986	1.3696	-0.43292	0.045011	1592.3
4.12	413	60	NaN	0.54309	7.3176	0.18556	-172.61	9.9383	11.232	-32.1	-750.19	1063.5	8.6338	841.55	1071.1	40.066	37.616	0	0	2.4404	-4.2562	-8.0049	-9.6189	-0.92284	5.9281	7.5911	9.6648	1.5175	1.672	-0.41381	0.045957	1592.3
4.13	414	60	NaN	0.55739	7.3321	0.21781	-172.6	9.9444	11.219	-32.151	-750.18	1063.5	8.5612	841.52	1071.1	37.986	37.915	0	0	2.8211	-3.8684	-8.0007	-9.6146	-0.90779	5.9333	7.606	9.6705	1.9133	2.0649	-0.39474	0.055863	1592.2
4.14	415	60	NaN	0.5998	7.3592	0.20921	-172.59	9.9373	11.238	-32.052	-750.14	1063.5	8.5458	841.5	1071.1	39.428	37.523	0	0	3.2511	-3.4305	-7.9946	-9.6086	-0.86133	5.9449	7.6337	9.6629	2.3898	2.5144	-0.36094	0.054283	1592.2
4.15	416	60	NaN	0.62377	7.3698	0.20319	-172.59	9.9172	11.267	-31.991	-750.13	1063.4	8.5915	841.51	1071.1	40.556	37.263	0	0	3.2977	-3.383	-7.9932	-9.6072	-0.83682	5.9454	7.6442	9.6428	2.4609	2.5624	-0.34908	0.035664	1592.2
4.16	417	60	NaN	0.64267	7.3703	0.21126	-172.58	9.9085	11.275	-31.962	-750.14	1063.4	8.5584	841.5	1071.1	39.705	37.736	0	0	3.4157	-3.2628	-7.988	-9.6019	-0.81568	5.9614	7.6448	9.634	2.6	2.6986	-0.3432	0.032043	1592.2
4.17	418	60	NaN	0.66136	7.3626	0.23069	-172.55	9.9143	11.264	-31.944	-750.15	1063.4	8.4425	841.47	1071.1	38.979	37.313	0	0	3.6158	-3.059	-7.9783	-9.5923	-0.79217	5.994	7.6376	9.6393	2.8237	2.935	-0.3407	0.047047	1592.2
4.18	419	60	NaN	0.6767	7.3429	0.23144	-172.54	9.9068	11.289	-31.863	-750.17	1063.4	8.4615	841.47	1071.1	37.376	37.776	0	0	3.7443	-2.9281	-7.9728	-9.5867	-0.77458	6.004	7.6181	9.6317	2.9698	3.0759	-0.35471	0.045004	1592.2
4.19	420	60	NaN	0.68244	7.315	0.25104	-172.53	9.889	11.297	-31.855	-750.2	1063.4	8.4555	841.48	1071	37.963	39.491	0	0	3.9875	-2.6805	-7.9719	-9.5859	-0.76829	6.0155	7.5893	9.6147	3.2192	3.3349	-0.38263	0.02886	1592.2
4.2	421	60	NaN	0.69172	7.2895	0.26097	-172.52	9.8951	11.292	-31.812	-750.2	1063.4	8.4089	841.46	1071	40.665	37.891	0	0	4.4343	-2.2255	-7.9784	-9.5924	-0.75584	6.0356	7.5637	9.6208	3.6784	3.8101	-0.41474	0.028421	1592.2
4.21	422	60	NaN	0.70643	7.2593	0.26772	-172.5	9.9088	11.292	-31.744	-750.19	1063.4	8.3757	841.43	1071.1	40.298	38.745	0	0	4.438	-2.2217	-7.9862	-9.6002	-0.7375	6.055	7.5339	9.6342	3.7005	3.8333	-0.45233	0.033996	1592.1
4.22	423	60	NaN	0.72533	7.2075	0.29367	-172.5	9.8875	11.33	-31.7	-750.18	1063.4	8.4628	841.47	1071	39.322	37.322	0	0	3.8478	-2.8228	-7.9958	-9.6097	-0.72011	6.0532	7.4816	9.6134	3.1277	3.2304	-0.51413	0.0036508	1592.2
4.23	424	60	NaN	0.73772	7.1733	0.29582	-172.48	9.902	11.299	-31.619	-750.17	1063.4	8.3555	841.45	1071.1	40.959	38.169	0	0	3.2576	-3.4238	-8.0053	-9.6192	-0.70099	6.0773	7.4478	9.6275	2.5567	2.6535	-0.55748	0.008259	1592.1
4.24	425	60	NaN	0.75367	7.1295	0.30605	-172.49	9.8954	11.333	-31.549	-750.15	1063.4	8.4305	841.44	1071	39.055	39.242	0	0	2.6675	-4.0249	-8.0148	-9.6287	-0.68525	6.0761	7.4039	9.621	1.9822	2.0512	-0.61092	-0.0077811	1592.1
4.25	426	60	NaN	0.77019	7.0861	0.31958	-172.48	9.8928	11.354	-31.494	-750.13	1063.4	8.4539	841.43	1071	38.608	39.391	0	0	2.0773	-4.6259	-8.0243	-9.6383	-0.66765	6.0837	7.3607	9.6182	1.4097	1.4578	-0.66357	-0.020048	1592.1
4.26	427	60	NaN	0.7838	7.0547	0.33075	-172.44	9.9176	11.289	-31.458	-750.11	1063.4	8.2145	841.39	1071.1	38.32	40.266	0	0	1.4872	-5.227	-8.0338	-9.6478	-0.64415	6.13	7.3305	9.6418	0.84301	0.90307	-0.70334	-0.0059396	1592
4.27	428	60	NaN	0.79392	7.038	0.35165	-172.46	9.8919	11.348	-31.452	-750.06	1063.4	8.3854	841.42	1071	39.924	39.849	0	0	0.89701	-5.828	-8.0433	-9.6573	-0.63997	6.1011	7.3135	9.6164	0.25704	0.2731	-0.72986	-0.040928	1592
4.28	429	60	NaN	0.8062	7.0196	0.38351	-172.47	9.865	11.369	-31.482	-750.02	1063.4	8.4294	841.46	1071	41.601	38.727	0	0	0.30685	-6.4291	-8.0529	-9.6668	-0.63036	6.0939	7.295	9.5896	-0.32351	-0.33519	-0.75787	-0.077177	1592
4.29	430	60	NaN	0.82388	7.0015	0.41865	-172.46	9.8656	11.351	-31.517	-749.98	1063.3	8.341	841.46	1071	41.049	38.455	0	0	-0.28331	-7.0301	-8.0624	-9.6763	-0.61083	6.1095	7.2783	9.5888	-0.89413	-0.92062	-0.78409	-0.087496	1592
4.3	431	60	NaN	0.84583	6.987	0.44929	-172.43	9.8928	11.319	-31.539	-749.93	1063.3	8.196	841.4	1071	40.628	37.379	0	0	-0.87346	-7.6312	-8.0719	-9.6858	-0.58453	6.1353	7.2666	9.6132	-1.458	-1.4958	-0.80529	-0.072599	1591.8
4.31	432	60	NaN	0.85802	6.9885	0.45588	-172.46	9.8685	11.385	-31.531	-749.88	1063.3	8.391	841.41	1071	36.583	38.563	0	0	-1.4636	-8.2322	-8.0814	-9.6954	-0.57911	6.1048	7.2681	9.589	-2.0427	-2.1274	-0.81331	-0.1064	1591.8
4.32	433	60	NaN	0.88392	6.9933	0.4642	-172.46	9.8565	11.375	-31.526	-749.81	1063.2	8.3673	841.43	1071	37.683	37.517	0	0	-2.0538	-8.8332	-8.0909	-9.7049	-0.55221	6.1084	7.2729	9.577	-2.606	-2.7248	-0.81799	-0.12791	1591.8
4.33	434	60	NaN	0.9066	6.9986	0.45999	-172.45	9.8503	11.363	-31.512	-749.74	1063.2	8.3331	841.44	1071	38.818	37.272	0	0	-2.6439	-9.4343	-8.1004	-9.7144	-0.52786	6.1178	7.2785	9.5703	-3.1718	-3.3165	-0.82191	-0.14404	1591.7
4.34	435	60	NaN	0.92156	7.0032	0.44622	-172.44	9.8545	11.354	-31.495	-749.68	1063.2	8.3069	841.43	1071	40.437	39.067	0	0	-3.2341	-10.035	-8.11	-9.7239	-0.51139	6.1281	7.2839	9.5738	-3.7455	-3.9072	-0.82604	-0.15011	1591.6
4.35	436	60	NaN	0.92792	7.0064	0.43779	-172.43	9.8837	11.322	-31.491	-749.65	1063.2	8.2157	841.38	1071	38.951	37.196	0	0	-3.8243	-10.636	-8.1195	-9.7334	-0.5017	6.1439	7.2883	9.6018	-4.326	-4.4925	-0.83115	-0.13157	1591.5
4.36	437	60	NaN	0.92975	7.0182	0.43972	-172.43	9.8765	11.318	-31.53	-749.58	1063.2	8.2384	841.4	1071	38.593	38.123	0	0	-4.4144	-11.237	-8.129	-9.7429	-0.50213	6.1401	7.2995	9.5952	-4.9165	-5.0973	-0.82947	-0.14775	1591.5
4.37	438	60	NaN	0.92898	7.0256	0.43968	-172.43	9.8769	11.324	-31.561	-749.52	1063.2	8.277	841.41	1071	39.237	37.709	0	0	-5.0046	-11.838	-8.1385	-9.7524	-0.50545	6.1372	7.307	9.5955	-5.51	-5.7012	-0.83148	-0.15693	1591.5
4.38	439	60	NaN	0.92218	7.0326	0.43414	-172.42	9.8867	11.32	-31.587	-749.45	1063.2	8.2872	841.41	1071	40.421	39.668	0	0	-5.5947	-12.44	-8.148	-9.762	-0.5136	6.1412	7.3142	9.6052	-6.1083	-6.2983	-0.83385	-0.1568	1591.4
4.39	440	60	NaN	0.90565	7.0442	0.42112	-172.41	9.9026	11.287	-31.617	-749.34	1063.3	8.2327	841.41	1071	40.675	38.17	0	0	-6.1849	-13.041	-8.1575	-9.7715	-0.52935	6.1561	7.3247	9.622	-6.7142	-6.8845	-0.83278	-0.1495	1591.3
4.4	441	60	NaN	0.88809	7.0091	0.432	-172.4	9.9073	11.304	-31.716	-749.3	1063.2	8.3194	841.41	1071	38.776	37.247	0	0	-6.775	-13.642	-8.167	-9.781	-0.55363	6.1571	7.2906	9.6258	-7.3287	-7.4845	-0.87646	-0.15518	1591.2
4.41	442	60	NaN	0.87189	6.9923	0.4078	-172.4	9.9111	11.311	-31.712	-749.25	1063.2	8.3782	841.42	1071.1	39.37	40.993	0	0	-7.3652	-14.243	-8.1766	-9.7905	-0.57183	6.1561	7.2747	9.6288	-7.937	-8.0866	-0.9019	-0.16175	1591.2
4.42	443	60	NaN	0.85015	6.9745	0.37614	-172.4	9.9256	11.307	-31.7	-749.19	1063.2	8.4058	841.42	1071.1	41.966	39.439	0	0	-7.9554	-14.844	-8.1861	-9.8	-0.5942	6.1597	7.2575	9.6426	-8.5496	-8.684	-0.92859	-0.15744	1591.1
4.43	444	60	NaN	0.81938	6.9455	0.35372	-172.38	9.9541	11.295	-31.737	-749.14	1063.2	8.4151	841.39	1071.1	39.791	39.549	0	0	-8.5455	-15.445	-8.1956	-9.8095	-0.62672	6.1691	7.2291	9.6706	-9.1722	-9.2756	-0.96649	-0.13899	1591
4.44	445	60	NaN	0.78456	6.92	0.33535	-172.39	9.971	11.305	-31.797	-749.09	1063.2	8.5026	841.38	1071.1	39.333	38.175	0	0	-9.1357	-16.046	-8.2051	-9.8191	-0.66688	6.1633	7.2046	9.6864	-9.8026	-9.8825	-1.0005	-0.13268	1591
4.45	446	60	NaN	0.75915	6.9085	0.31326	-172.37	9.989	11.274	-31.813	-749.04	1063.2	8.4482	841.38	1071.1	40.956	37.182	0	0	-9.7258	-16.647	-8.2146	-9.8286	-0.69096	6.1754	7.1942	9.7033	-10.417	-10.471	-1.0204	-0.1253	1591
4.46	447	60	NaN	0.73177	6.9034	0.28355	-172.37	10.002	11.251	-31.817	-748.98	1063.1	8.4163	841.38	1071.1	39.805	36.818	0	0	-10.316	-17.248	-8.2241	-9.8381	-0.71741	6.1857	7.1902	9.7152	-11.033	-11.062	-1.0339	-0.12289	1590.9
4.47	448	60	NaN	0.70177	6.901	0.25056	-172.36	10.012	11.247	-31.828	-748.91	1063.1	8.4388	841.38	1071.1	38.704	36.766	0	0	-10.906	-17.849	-8.2337	-9.8476	-0.74868	6.1902	7.1892	9.7233	-11.655	-11.659	-1.0445	-0.12426	1590.8
4.48	449	60	NaN	0.6771	6.8979	0.23003	-172.35	10.026	11.242	-31.869	-748.89	1063.1	8.4655	841.37	1071.1	38.731	39.428	0	0	-11.496	-18.45	-8.2432	-9.8571	-0.77579	6.1933	7.1874	9.7364	-12.272	-12.257	-1.0558	-0.12074	1590.8
4.49	450	60	NaN	0.66632	6.9004	0.19105	-172.36	10.026	11.244	-31.815	-748.89	1063.1	8.5022	841.4	1071.1	38.095	38.451	0	0	-12.086	-19.051	-8.2527	-9.8666	-0.78595	6.1919	7.1903	9.7359	-12.872	-12.859	-1.0624	-0.13075	1590.8
4.5	451	60	NaN	0.65528	6.9142	0.16789	-172.36	10.027	11.245	-31.814	-748.89	1063	8.5294	841.4	1071.1	38.926	37.815	0	0	-12.677	-19.652	-8.2622	-9.8762	-0.79791	6.1899	7.2044	9.7367	-13.475	-13.462	-1.0578	-0.13947	1590.8
4.51	452	60	NaN	0.6471	6.9361	0.15721	-172.35	10.033	11.241	-31.837	-748.89	1063	8.5364	841.39	1071.1	40.271	37.507	0	0	-13.267	-20.253	-8.2717	-9.8857	-0.80721	6.1925	7.2267	9.7422	-14.074	-14.061	-1.045	-0.14347	1590.8
4.52	453	60	NaN	0.6483	6.9604	0.14814	-172.34	10.046	11.227	-31.823	-748.89	1063	8.512	841.37	1071.1	38.346	37.67	0	0	-13.857	-20.854	-8.2812	-9.8952	-0.80461	6.2067	7.2518	9.7546	-14.662	-14.648	-1.0294	-0.14062	1590.8
4.53	454	60	NaN	0.64864	6.986	0.15446	-172.36	10.025	11.248	-31.863	-748.91	1063	8.6113	841.43	1071.1	36.525	37.73	0	0	-14.447	-21.455	-8.2908	-9.9047	-0.80921	6.1831	7.2761	9.7346	-15.256	-15.272	-1.0147	-0.17011	1590.9
4.54	455	60	NaN	0.65237	7.0158	0.14116	-172.36	10.021	11.261	-31.834	-748.94	1063	8.6679	841.43	1071.1	39.048	38.239	0	0	-15.037	-22.056	-8.3003	-9.9142	-0.80645	6.1771	7.3056	9.7307	-15.844	-15.879	-0.99465	-0.18353	1590.9
4.55	456	60	NaN	0.66254	7.0516	0.13178	-172.36	10.035	11.252	-31.801	-749.01	1063.1	8.6532	841.39	1071.1	40.088	40.297	0	0	-15.627	-22.657	-8.3098	-9.9237	-0.79454	6.1839	7.3414	9.7454	-16.422	-16.473	-0.96843	-0.17838	1590.9
4.56	457	60	NaN	0.68032	7.0934	0.13959	-172.35	10.065	11.214	-31.801	-749.13	1063.1	8.5592	841.33	1071.1	38.558	38.364	0	0	-16.218	-23.258	-8.3193	-9.9332	-0.77333	6.1994	7.3825	9.7756	-16.991	-17.059	-0.9368	-0.15763	1591
4.57	458	60	NaN	0.69694	7.1291	0.12173	-172.33	10.072	11.194	-31.714	-749.16	1063.1	8.4852	841.31	1071.1	39.722	38.41	0	0	-16.808	-23.859	-8.3288	-9.9428	-0.75091	6.2253	7.4178	9.7834	-17.559	-17.634	-0.91106	-0.15939	1591
4.58	459	60	NaN	0.72699	7.1969	0.13473	-172.32	10.061	11.206	-31.654	-749.27	1063.1	8.4983	841.3	1071.1	37.553	38.547	0	0	-17.398	-24.46	-8.3383	-9.9523	-0.71908	6.2339	7.4843	9.7732	-18.117	-18.227	-0.85405	-0.17906	1591.1
4.59	460	60	NaN	0.74702	7.2434	0.14988	-172.32	10.052	11.223	-31.601	-749.38	1063.2	8.5284	841.28	1071.1	38.344	38.553	0	0	-17.988	-25.061	-8.3478	-9.9618	-0.69813	6.2379	7.5298	9.766	-18.686	-18.824	-0.81803	-0.19577	1591.2
4.6	461	60	NaN	0.75414	7.2565	0.1601	-172.32	10.049	11.241	-31.553	-749.48	1063.2	8.5686	841.25	1071.1	39.855	36.989	0	0	-18.578	-25.663	-8.3574	-9.9713	-0.69069	6.2389	7.5422	9.7632	-19.269	-19.424	-0.81512	-0.20814	1591.3
4.61	462	60	NaN	0.76931	7.263	0.17859	-172.33	10.027	11.286	-31.54	-749.56	1063.2	8.688	841.24	1071.1	39.807	37.71	0	0	-19.168	-26.264	-8.3669	-9.9808	-0.67927	6.2257	7.5478	9.7418	-19.848	-20.038	-0.81905	-0.239	1591.3
4.62	463	60	NaN	0.77857	7.2791	0.16556	-172.33	10.009	11.303	-31.429	-749.65	1063.2	8.7228	841.23	1071.1	41.283	36.758	0	0	-19.759	-26.865	-8.3764	-9.9903	-0.6672	6.2257	7.5635	9.7245	-20.426	-20.639	-0.81289	-0.26587	1591.4
4.63	464	60	NaN	0.78154	7.2907	0.15641	-172.32	10.003	11.296	-31.314	-749.74	1063.2	8.6808	841.21	1071.1	40.071	37.536	0	0	-20.349	-27.466	-8.3859	-9.9999	-0.6585	6.2427	7.5752	9.7182	-21.007	-21.223	-0.81072	-0.28167	1591.5
4.64	465	60	NaN	0.77646	7.2977	0.16218	-172.3	9.9999	11.284	-31.242	-749.83	1063.2	8.6243	841.18	1071.1	38.672	38.622	0	0	-20.939	-28.067	-8.3954	-10.009	-0.65889	6.2603	7.5823	9.7153	-21.598	-21.806	-0.81314	-0.29405	1591.5
4.65	466	60	NaN	0.76066	7.3041	0.19147	-172.31	9.9846	11.294	-31.267	-749.89	1063.2	8.6572	841.18	1071.1	40.042	38.323	0	0	-21.529	-28.668	-8.4049	-10.019	-0.67675	6.25	7.5878	9.7008	-22.206	-22.418	-0.81711	-0.31804	1591.6
4.66	467	60	NaN	0.74817	7.33	0.19854	-172.29	9.9608	11.269	-31.177	-749.92	1063.2	8.5643	841.2	1071	37.842	38.118	0	0	-22.119	-29.269	-8.4145	-10.028	-0.68262	6.2742	7.613	9.6778	-22.802	-22.995	-0.80141	-0.35062	1591.6
4.67	468	60	NaN	0.73312	7.3615	0.20589	-172.29	9.9406	11.269	-31.073	-749.95	1063.2	8.5609	841.2	1071	40.085	37.466	0	0	-22.709	-29.87	-8.424	-10.038	-0.69375	6.2819	7.6438	9.6583	-23.403	-23.588	-0.78013	-0.37966	1591.7
4.68	469	60	NaN	0.72112	7.3851	0.21842	-172.29	9.9264	11.269	-30.991	-749.97	1063.2	8.5529	841.18	1071	40.682	36.759	0	0	-23.299	-30.471	-8.4335	-10.047	-0.70251	6.2895	7.667	9.6445	-24.002	-24.181	-0.76646	-0.40295	1591.7
4.69	470	60	NaN	0.71678	7.3919	0.23941	-172.27	9.9194	11.246	-30.956	-750	1063.2	8.4617	841.16	1071	38.872	37.224	0	0	-23.89	-31.072	-8.443	-10.057	-0.70233	6.3113	7.674	9.6373	-24.592	-24.761	-0.76901	-0.41967	1591.7
4.7	471	60	NaN	0.71309	7.4189	0.26441	-172.27	9.9101	11.246	-30.878	-750.02	1063.1	8.4582	841.16	1071	38.511	38.56	0	0	-24.48	-31.673	-8.4525	-10.066	-0.70304	6.3151	7.7014	9.6276	-25.183	-25.358	-0.75112	-0.43891	1591.7
4.71	472	60	NaN	0.7126	7.4352	0.28869	-172.27	9.9029	11.264	-30.844	-750.03	1063.1	8.5008	841.15	1071	40.946	36.314	0	0	-25.07	-32.274	-8.462	-10.076	-0.70386	6.3109	7.7175	9.6206	-25.774	-25.963	-0.74457	-0.45539	1591.7
4.72	473	60	NaN	0.71812	7.4502	0.31321	-172.28	9.8886	11.282	-30.792	-750.06	1063.1	8.5477	841.14	1071	40.209	38.455	0	0	-25.66	-32.875	-8.4716	-10.085	-0.69815	6.3066	7.732	9.6068	-26.358	-26.568	-0.73956	-0.47869	1591.7
4.73	474	60	NaN	0.73048	7.4667	0.34187	-172.28	9.8699	11.292	-30.717	-750.08	1063.1	8.5754	841.14	1071	36.602	36.314	0	0	-26.25	-33.476	-8.4811	-10.095	-0.68405	6.3064	7.7481	9.5885	-26.934	-27.17	-0.73297	-0.50655	1591.7
4.74	475	60	NaN	0.74781	7.4778	0.39019	-172.27	9.8769	11.293	-30.724	-750.1	1063.1	8.5647	841.11	1071	41.03	37.14	0	0	-26.84	-34.077	-8.4906	-10.105	-0.66662	6.3133	7.7594	9.5953	-27.507	-27.764	-0.73114	-0.50924	1591.7
4.75	476	60	NaN	0.76248	7.4805	0.40613	-172.26	9.8861	11.282	-30.672	-750.11	1063.1	8.521	841.1	1071	39.863	38.118	0	0	-27.431	-34.678	-8.5001	-10.114	-0.6485	6.3266	7.7629	9.6037	-28.079	-28.352	-0.73716	-0.51031	1591.7
4.76	477	60	NaN	0.78657	7.4764	0.42683	-172.26	9.8855	11.282	-30.623	-750.13	1063.1	8.5115	841.1	1071	38.324	37.868	0	0	-27.692	-34.944	-8.4799	-10.094	-0.62228	6.3317	7.7589	9.603	-28.314	-28.612	-0.72097	-0.4908	1591.7
4.77	478	60	NaN	0.81798	7.469	0.44288	-172.26	9.8788	11.297	-30.56	-750.14	1063.1	8.5485	841.09	1071	38.564	37.464	0	0	-27.282	-34.527	-8.399	-10.013	-0.58991	6.3297	7.7513	9.5965	-27.872	-28.197	-0.64768	-0.4164	1591.7
4.78	479	60	NaN	0.8469	7.4657	0.41859	-172.26	9.8787	11.322	-30.419	-750.13	1063.1	8.6275	841.07	1071	39.296	37.709	0	0	-22.506	-29.663	-8.2779	-9.8919	-0.55879	6.3293	7.7484	9.5961	-23.065	-23.333	-0.52954	-0.29575	1591.7
4.79	480	60	NaN	0.85866	7.4433	0.43048	-172.27	9.8704	11.324	-30.393	-750.18	1063.1	8.6425	841.1	1071	39.358	40.155	0	0	-11.166	-18.114	-8.0965	-9.7105	-0.54659	6.3252	7.7264	9.5873	-11.713	-11.789	-0.37009	-0.12315	1591.8
4.8	481	60	NaN	0.8799	7.423	0.44345	-172.27	9.8773	11.319	-30.338	-750.24	1063.1	8.6276	841.09	1071	40.585	36.88	0	0	-10.357	-17.29	-8.0921	-9.7061	-0.52277	6.3291	7.7074	9.5929	-10.88	-10.961	-0.38467	-0.11314	1591.8
4.81	482	60	NaN	0.90252	7.4102	0.47067	-172.26	9.8888	11.306	-30.303	-750.29	1063	8.5827	841.07	1071	39.302	37.637	0	0	-11.515	-18.469	-8.1168	-9.7308	-0.49724	6.3389	7.6959	9.603	-12.013	-12.13	-0.42088	-0.12773	1591.9
4.82	483	60	NaN	0.91646	7.409	0.5255	-172.25	9.8926	11.28	-30.344	-750.34	1063	8.5119	841.08	1071	39.382	39.176	0	0	-12.848	-19.827	-8.1352	-9.7491	-0.48218	6.3514	7.6955	9.6061	-13.33	-13.475	-0.43965	-0.143	1591.9
4.83	484	60	NaN	0.93294	7.432	0.54287	-172.24	9.9071	11.295	-30.281	-750.36	1063	8.5473	841.04	1071	39.951	38.304	0	0	-14.194	-21.197	-8.1854	-9.7993	-0.46472	6.359	7.7201	9.619	-14.658	-14.838	-0.46526	-0.18032	1591.9
4.84	485	60	NaN	0.9389	7.4541	0.56749	-172.24	9.9105	11.276	-30.249	-750.38	1063	8.5037	841.06	1071	39.747	37.317	0	0	-15.557	-22.585	-8.2393	-9.8533	-0.456	6.3674	7.7429	9.6217	-16.013	-16.218	-0.49641	-0.23156	1591.9
4.85	486	60	NaN	0.94272	7.4753	0.58286	-172.24	9.9099	11.274	-30.202	-750.42	1062.9	8.51	841.07	1071	39.454	36.72	0	0	-16.978	-24.033	-8.259	-9.8729	-0.45069	6.3674	7.7645	9.6207	-17.429	-17.666	-0.49448	-0.25221	1592
4.86	487	60	NaN	0.9485	7.4977	0.58574	-172.25	9.9092	11.306	-30.13	-750.47	1062.9	8.607	841.06	1071	40.707	38.735	0	0	-19.14	-26.235	-8.2829	-9.8969	-0.44578	6.3574	7.7873	9.6195	-19.586	-19.878	-0.49557	-0.27737	1592
4.87	488	60	NaN	0.95243	7.5332	0.61047	-172.25	9.9057	11.308	-30.12	-750.55	1062.9	8.615	841.06	1071	40.266	38.912	0	0	-23.497	-30.673	-8.3195	-9.9334	-0.44169	6.3589	7.8231	9.6159	-23.939	-24.314	-0.49638	-0.31759	1592.1
4.88	489	60	NaN	0.95682	7.5868	0.5885	-172.26	9.9074	11.309	-29.949	-750.62	1062.9	8.6555	841.09	1071	39.954	36.881	0	0	-25.382	-32.592	-8.3514	-9.9654	-0.43255	6.3511	7.8768	9.6174	-25.814	-26.24	-0.47463	-0.34795	1592.2
4.89	490	60	NaN	0.95645	7.6381	0.58248	-172.26	9.9191	11.283	-29.839	-750.68	1062.9	8.5987	841.1	1071	40.325	38.907	0	0	-26.205	-33.43	-8.3796	-9.9935	-0.42684	6.3589	7.9288	9.6284	-26.632	-27.071	-0.45084	-0.36516	1592.3
4.9	491	60	NaN	0.95087	7.6893	0.60064	-172.25	9.9324	11.249	-29.806	-750.74	1062.9	8.5002	841.1	1071	39.254	38.072	0	0	-27.03	-34.27	-8.3973	-10.011	-0.42763	6.3751	7.9808	9.6409	-27.457	-27.895	-0.41652	-0.37037	1592.3
4.91	492	60	NaN	0.94256	7.7603	0.62109	-172.26	9.9231	11.27	-29.744	-750.84	1062.9	8.5901	841.11	1071	39.474	38.658	0	0	-15.795	-22.828	-8.2034	-9.8174	-0.43686	6.364	8.0511	9.6323	-16.232	-16.464	-0.15237	-0.18507	1592.4
4.92	493	60	NaN	0.94932	7.8358	0.61397	-172.26	9.9201	11.277	-29.584	-750.94	1062.9	8.6054	841.11	1071	40.554	37.619	0	0	3.2897	-3.3912	-7.8718	-9.4857	-0.4248	6.3682	8.1262	9.6297	2.8649	2.977	0.25444	0.14395	1592.5
4.93	494	60	NaN	0.95299	7.8917	0.62419	-172.26	9.9181	11.294	-29.502	-751.01	1062.9	8.6689	841.1	1071	38.974	38.607	0	0	3.3071	-3.3735	-7.8742	-9.4882	-0.42039	6.3673	8.1815	9.6283	2.8867	2.9938	0.30727	0.14014	1592.6
4.94	495	60	NaN	0.95526	7.9351	0.64902	-172.25	9.9265	11.296	-29.466	-751.11	1062.9	8.6866	841.09	1071	40.658	37.746	0	0	3.3192	-3.3611	-7.8767	-9.4907	-0.41743	6.3742	8.2246	9.637	2.9018	3.0131	0.34787	0.14636	1592.7
4.95	496	60	NaN	0.96057	7.9782	0.67853	-172.23	9.9571	11.249	-29.414	-751.26	1062.9	8.5306	841.05	1071	39.196	38.323	0	0	3.2867	-3.3942	-7.8801	-9.494	-0.40454	6.4068	8.2689	9.6665	2.8822	3.0126	0.38877	0.17244	1592.8
4.96	497	60	NaN	0.97007	8.0103	0.68566	-172.25	9.9274	11.279	-29.329	-751.32	1062.9	8.6325	841.1	1071	38.061	36.59	0	0	3.2523	-3.4293	-7.8815	-9.4955	-0.39555	6.3882	8.3001	9.6376	2.8567	2.9589	0.41852	0.14214	1592.9
4.97	498	60	NaN	0.97885	8.032	0.70982	-172.26	9.9133	11.299	-29.296	-751.41	1063	8.7096	841.13	1071	38.479	36.174	0	0	3.2162	-3.466	-7.8815	-9.4954	-0.38824	6.3698	8.3212	9.6241	2.8279	2.9038	0.4397	0.12868	1593
4.98	499	60	NaN	0.99711	8.0519	0.75226	-172.27	9.9176	11.3	-29.238	-751.55	1063	8.7279	841.11	1071	39.974	36.213	0	0	3.2234	-3.4587	-7.8823	-9.4962	-0.36845	6.3694	8.3408	9.6287	2.855	2.9107	0.45852	0.1325	1593.1
4.99	500	60	NaN	1.0271	8.0723	0.80968	-172.25	9.9371	11.278	-29.126	-751.75	1063	8.673	841.06	1071	38.597	37.875	0	0	3.6722	-3.0016	-7.8762	-9.4902	-0.33231	6.3931	8.361	9.6484	3.3399	3.3915	0.4848	0.15823	1593.3
5	501	60	NaN	1.0344	8.0645	0.85368	-172.24	9.9375	11.249	-29.137	-751.84	1063	8.6037	841.09	1071	38.605	40.736	0	0	4.6638	-1.9917	-7.8619	-9.4758	-0.32287	6.3987	8.3529	9.6491	4.3409	4.407	0.49102	0.17326	1593.4
5.01	502	60	NaN	1.0549	8.0561	0.87425	-172.25	9.9362	11.264	-29.073	-751.9	1063	8.6549	841.08	1071	39.181	38.847	0	0	4.7182	-1.9363	-7.8607	-9.4746	-0.30184	6.395	8.3444	9.648	4.4164	4.4587	0.48375	0.17332	1593.5
5.02	503	60	NaN	1.0859	8.0386	0.89704	-172.25	9.9408	11.257	-28.991	-751.97	1063	8.6442	841.06	1071	39.953	38.629	0	0	4.6485	-2.0073	-7.8613	-9.4752	-0.26749	6.4015	8.3269	9.6525	4.381	4.3942	0.46566	0.17731	1593.5
5.03	504	60	NaN	1.1232	8.0095	0.92849	-172.24	9.9455	11.23	-28.914	-752.04	1063	8.586	841.04	1071	38.738	39.37	0	0	4.5727	-2.0845	-7.8601	-9.4741	-0.22528	6.4121	8.2977	9.6573	4.3475	4.3276	0.43759	0.18328	1593.5
5.04	505	60	NaN	1.1567	7.9701	0.96191	-172.26	9.9252	11.26	-28.853	-752.09	1063	8.7174	841.06	1071	38.986	38.946	0	0	4.5232	-2.1349	-7.8582	-9.4722	-0.19426	6.3862	8.2577	9.6376	4.3289	4.2513	0.39944	0.16545	1593.6
5.05	506	60	NaN	1.1766	7.934	0.98752	-172.28	9.8928	11.308	-28.84	-752.14	1063	8.8675	841.09	1071	39.814	38.495	0	0	4.5124	-2.1459	-7.8554	-9.4693	-0.1792	6.364	8.2211	9.6056	4.3332	4.218	0.36575	0.1363	1593.7
5.06	507	60	NaN	1.2076	7.8991	0.99422	-172.27	9.9019	11.281	-28.77	-752.16	1063	8.7793	841.06	1071	38.649	36.332	0	0	4.6151	-2.0413	-7.8533	-9.4673	-0.14256	6.3806	8.1871	9.6139	4.4725	4.3392	0.33378	0.14657	1593.7
5.07	508	60	NaN	1.2428	7.8655	1.0037	-172.25	9.9247	11.233	-28.708	-752.16	1062.9	8.6306	841.01	1071	40.24	38.64	0	0	4.7226	-1.9319	-7.8517	-9.4656	-0.099765	6.4044	8.1549	9.6353	4.6228	4.4725	0.30319	0.16963	1593.6
5.08	509	60	NaN	1.2666	7.8339	1.0512	-172.27	9.9068	11.267	-28.771	-752.17	1062.9	8.7488	841.01	1071	38.562	39.348	0	0	4.7948	-1.8583	-7.8507	-9.4647	-0.082491	6.3798	8.1235	9.6172	4.7123	4.5215	0.27276	0.15252	1593.6
5.09	510	60	NaN	1.293	7.827	1.0572	-172.28	9.888	11.28	-28.742	-752.14	1062.9	8.8049	841.02	1071	39.553	36.597	0	0	4.8737	-1.7779	-7.8505	-9.4645	-0.057085	6.3656	8.1158	9.5992	4.8166	4.5877	0.26531	0.13471	1593.6
5.1	511	60	NaN	1.3127	7.8236	1.0596	-172.28	9.8819	11.28	-28.726	-752.11	1062.9	8.7995	841	1071	40.089	36.713	0	0	4.9549	-1.6952	-7.8506	-9.4645	-0.036637	6.3685	8.1124	9.5932	4.9183	4.6732	0.2618	0.12863	1593.6
5.11	512	60	NaN	1.3282	7.8235	1.0533	-172.28	9.8745	11.28	-28.707	-752.08	1062.9	8.7959	840.98	1071	39.98	38.432	0	0	5.0113	-1.6378	-7.8497	-9.4637	-0.020346	6.3698	8.1121	9.5858	4.991	4.732	0.26239	0.12214	1593.5
5.12	513	60	NaN	1.3407	7.8261	1.0376	-172.3	9.8559	11.289	-28.681	-752.05	1062.9	8.8439	841	1070.9	41.076	38.015	0	0	5.0982	-1.5493	-7.8487	-9.4626	-0.0086624	6.3554	8.1142	9.5678	5.0895	4.806	0.26546	0.10517	1593.5
5.13	514	60	NaN	1.3374	7.8268	1.0566	-172.31	9.8456	11.314	-28.757	-752.03	1062.9	8.9203	841	1071	39.588	38.9	0	0	5.2895	-1.3545	-7.8476	-9.4616	-0.017502	6.336	8.1151	9.5574	5.272	4.9815	0.26749	0.095813	1593.5
5.14	515	60	NaN	1.3393	7.842	1.0506	-172.3	9.8363	11.303	-28.761	-751.98	1062.9	8.8818	840.99	1070.9	38.155	38.739	0	0	5.3867	-1.2555	-7.8477	-9.4617	-0.014377	6.3414	8.13	9.5484	5.3723	5.0859	0.28221	0.086719	1593.4
5.15	516	60	NaN	1.338	7.86	1.0447	-172.3	9.8387	11.285	-28.771	-751.93	1062.9	8.8322	840.98	1070.9	37.73	35.558	0	0	5.4495	-1.1915	-7.848	-9.4619	-0.014276	6.347	8.1477	9.551	5.4352	5.1554	0.29975	0.089069	1593.4
5.16	517	60	NaN	1.3316	7.8744	1.0473	-172.3	9.8518	11.271	-28.817	-751.88	1062.9	8.8035	840.95	1070.9	38.567	36.02	0	0	5.5394	-1.1	-7.846	-9.4599	-0.021389	6.3443	8.1625	9.5638	5.518	5.2443	0.31649	0.10383	1593.3
5.17	518	60	NaN	1.3262	7.8804	1.0507	-172.31	9.8534	11.254	-28.899	-751.86	1062.9	8.7522	840.94	1071	41.095	37.884	0	0	5.6223	-1.0155	-7.8447	-9.4587	-0.027922	6.3406	8.1687	9.5652	5.5944	5.3251	0.32394	0.10654	1593.3
5.18	519	60	NaN	1.3118	7.888	1.0244	-172.31	9.8458	11.251	-28.904	-751.82	1062.9	8.7494	840.94	1070.9	40.803	38.283	0	0	5.7005	-0.93585	-7.8439	-9.4579	-0.042413	6.331	8.1758	9.558	5.6581	5.3951	0.33186	0.10014	1593.2
5.19	520	60	NaN	1.3029	7.8952	1.0005	-172.32	9.8412	11.255	-28.899	-751.77	1062.9	8.7474	840.94	1070.9	37.913	39.089	0	0	5.6934	-0.94311	-7.8415	-9.4554	-0.051174	6.3237	8.1826	9.5537	5.6422	5.3806	0.34114	0.098314	1593.2
5.2	521	60	NaN	1.2961	7.8969	0.98318	-172.33	9.839	11.266	-28.909	-751.73	1063	8.7509	840.94	1070.9	38.909	37.564	0	0	5.6565	-0.98069	-7.838	-9.452	-0.058484	6.3188	8.1841	9.5518	5.598	5.3381	0.34607	0.099795	1593.1
5.21	522	60	NaN	1.2808	7.885	0.96889	-172.33	9.834	11.291	-28.965	-751.71	1063	8.7849	840.93	1070.9	41.719	37.181	0	0	5.7286	-0.90726	-7.8341	-9.4481	-0.077005	6.3136	8.1717	9.5474	5.6516	5.4063	0.33756	0.099289	1593.1
5.22	523	60	NaN	1.2709	7.8788	0.96199	-172.32	9.8482	11.263	-29.01	-751.68	1063	8.6719	840.89	1070.9	39.631	39.438	0	0	5.7686	-0.86653	-7.8298	-9.4437	-0.084481	6.3285	8.166	9.5609	5.6841	5.4619	0.33625	0.11721	1593
5.23	524	60	NaN	1.2574	7.8635	0.96187	-172.31	9.8515	11.257	-29.102	-751.64	1063	8.623	840.89	1071	38.7	38.666	0	0	5.7835	-0.8514	-7.8251	-9.439	-0.099579	6.3297	8.1507	9.5643	5.6839	5.4783	0.32561	0.12532	1593
5.24	525	60	NaN	1.245	7.844	0.95629	-172.31	9.8506	11.265	-29.18	-751.62	1063	8.6161	840.88	1071	38.002	35.213	0	0	5.8842	-0.74876	-7.8207	-9.4346	-0.11458	6.3267	8.1311	9.5635	5.7697	5.5779	0.31044	0.12888	1593
5.25	526	60	NaN	1.2377	7.8252	0.93393	-172.31	9.8517	11.273	-29.184	-751.61	1063	8.6181	840.86	1071	40.119	37.329	0	0	5.9711	-0.66032	-7.8171	-9.431	-0.12212	6.3295	8.1127	9.5642	5.849	5.6691	0.29563	0.13321	1592.9
5.26	527	60	NaN	1.2206	7.7925	0.90107	-172.31	9.8264	11.276	-29.209	-751.58	1063	8.6171	840.91	1070.9	38.738	39.359	0	0	6.0407	-0.58939	-7.8143	-9.4283	-0.14009	6.3304	8.079	9.5398	5.9006	5.741	0.26473	0.11155	1593
5.27	528	60	NaN	1.2046	7.7504	0.88874	-172.31	9.8143	11.289	-29.286	-751.6	1063	8.6366	840.93	1070.9	39.406	40.37	0	0	6.1266	-0.50192	-7.8102	-9.4241	-0.15947	6.3265	8.0369	9.5278	5.9671	5.8245	0.22676	0.10369	1593
5.28	529	60	NaN	1.183	7.7127	0.87937	-172.3	9.8149	11.281	-29.38	-751.6	1063	8.5967	840.93	1070.9	41.295	38.02	0	0	6.2277	-0.39895	-7.8047	-9.4186	-0.18302	6.333	7.9993	9.5283	6.0447	5.9341	0.19458	0.10966	1593
5.29	530	60	NaN	1.1574	7.6859	0.86603	-172.29	9.8238	11.253	-29.47	-751.57	1063	8.5061	840.92	1070.9	38.818	35.292	0	0	6.2452	-0.3811	-7.7932	-9.4071	-0.20871	6.3486	7.9724	9.5373	6.0365	5.9675	0.1792	0.1302	1593
5.3	531	60	NaN	1.1526	7.6691	0.85861	-172.3	9.8216	11.287	-29.53	-751.54	1063	8.609	840.92	1070.9	36.784	37.291	0	0	6.2587	-0.36743	-7.7861	-9.4	-0.2194	6.3274	7.9554	9.5352	6.0393	5.96	0.16929	0.1352	1592.9
5.31	532	60	NaN	1.1364	7.6404	0.82839	-172.31	9.8106	11.325	-29.533	-751.56	1063	8.731	840.94	1070.9	38.786	36.991	0	0	6.2707	-0.35522	-7.7856	-9.3996	-0.23999	6.3098	7.9269	9.5241	6.0307	5.9546	0.14126	0.12451	1593
5.32	533	60	NaN	1.119	7.6076	0.80273	-172.32	9.8035	11.347	-29.579	-751.58	1062.9	8.8021	840.97	1070.9	40.891	38.691	0	0	6.2826	-0.34301	-7.7852	-9.3991	-0.26163	6.3013	7.8942	9.5169	6.021	5.9583	0.10905	0.11777	1593
5.33	534	60	NaN	1.1027	7.576	0.78329	-172.31	9.8054	11.345	-29.66	-751.58	1062.9	8.7986	840.99	1070.9	36.878	38.37	0	0	6.2946	-0.33081	-7.7847	-9.3987	-0.28065	6.305	7.8628	9.5187	6.014	5.9741	0.078073	0.11997	1593
5.34	535	60	NaN	1.0878	7.5539	0.75906	-172.29	9.8208	11.311	-29.699	-751.58	1062.9	8.7042	840.97	1070.9	40.873	38.552	0	0	6.3066	-0.3186	-7.7843	-9.3982	-0.29355	6.3243	7.841	9.5337	6.0131	6.0057	0.056698	0.13544	1593
5.35	536	60	NaN	1.0741	7.5253	0.71986	-172.3	9.8223	11.32	-29.715	-751.6	1062.9	8.7511	840.99	1070.9	39.657	39.004	0	0	6.3186	-0.30639	-7.7838	-9.3978	-0.30954	6.3152	7.8128	9.5349	6.0091	6.0088	0.028965	0.13711	1593.1
5.36	537	60	NaN	1.0572	7.5008	0.68691	-172.29	9.846	11.287	-29.768	-751.6	1062.9	8.6591	840.97	1070.9	39.976	38.513	0	0	6.3306	-0.29418	-7.7834	-9.3973	-0.32506	6.3299	7.789	9.5578	6.0055	6.0358	0.005624	0.16048	1593.1
5.37	538	60	NaN	1.0414	7.4817	0.66719	-172.27	9.8667	11.257	-29.851	-751.61	1062.9	8.5767	840.95	1071	38.299	37.66	0	0	6.3426	-0.28197	-7.7829	-9.3969	-0.34087	6.3431	7.77	9.5784	6.0017	6.0611	-0.012889	0.18155	1593
5.38	539	60	NaN	1.0321	7.4689	0.66526	-172.29	9.8538	11.287	-29.949	-751.64	1063	8.6916	840.97	1070.9	38.761	36.95	0	0	6.3546	-0.26977	-7.7825	-9.3964	-0.35777	6.3221	7.7556	9.5672	5.9968	6.0524	-0.026904	0.17079	1593.1
5.39	540	60	NaN	1.0292	7.4716	0.64175	-172.28	9.8642	11.283	-29.967	-751.65	1063	8.6639	840.96	1071	37.68	36.342	0	0	6.3666	-0.25756	-7.782	-9.396	-0.36035	6.327	7.7593	9.5765	6.0062	6.0694	-0.022731	0.18058	1593.1
5.4	541	60	NaN	1.019	7.4802	0.63425	-172.28	9.887	11.268	-30.044	-751.66	1063	8.6243	840.92	1071	37.794	38.264	0	0	6.3785	-0.24535	-7.7816	-9.3955	-0.3719	6.332	7.7685	9.5987	6.0066	6.0867	-0.013076	0.20325	1593.1
5.41	542	60	NaN	1.0082	7.4962	0.61986	-172.28	9.8882	11.271	-30.118	-751.66	1063	8.6515	840.92	1071	39.224	40.046	0	0	6.3905	-0.23314	-7.7811	-9.395	-0.38632	6.3247	7.7838	9.6006	6.0042	6.0916	0.0027055	0.20555	1593.1
5.42	543	60	NaN	0.99939	7.519	0.5906	-172.3	9.8585	11.304	-30.165	-751.66	1063	8.7664	840.97	1071	37.908	41.782	0	0	6.4025	-0.22093	-7.7806	-9.3946	-0.40089	6.3015	7.8049	9.5726	6.0016	6.0806	0.024254	0.17798	1593.1
5.43	544	60	NaN	0.98253	7.5418	0.58644	-172.31	9.8705	11.316	-30.271	-751.68	1063	8.7953	840.95	1071	39.601	37.801	0	0	6.4145	-0.20872	-7.7802	-9.3941	-0.42262	6.2874	7.8276	9.5848	5.9919	6.0787	0.047362	0.19064	1593.1
5.44	545	60	NaN	0.97686	7.5555	0.55207	-172.3	9.8799	11.279	-30.284	-751.73	1063	8.686	840.94	1071	39.193	38.786	0	0	6.4265	-0.19652	-7.7797	-9.3937	-0.42479	6.3021	7.8412	9.5943	6.0017	6.1056	0.061435	0.20056	1593.2
5.45	546	60	NaN	0.972	7.5729	0.52739	-172.3	9.8779	11.274	-30.303	-751.76	1063	8.6762	840.93	1071	38.698	37.253	0	0	6.4385	-0.18431	-7.7793	-9.3932	-0.42996	6.2984	7.8578	9.593	6.0085	6.1141	0.078504	0.1998	1593.2
5.46	547	60	NaN	0.96601	7.5945	0.51448	-172.32	9.8683	11.302	-30.328	-751.76	1063.1	8.7661	840.93	1070.9	38.696	38.209	0	0	6.4505	-0.1721	-7.7788	-9.3928	-0.44009	6.277	7.8783	9.5845	6.0104	6.1049	0.099474	0.19176	1593.2
5.47	548	60	NaN	0.96214	7.6111	0.48591	-172.32	9.8691	11.298	-30.279	-751.78	1063.1	8.7578	840.93	1071	38.311	37.892	0	0	6.4624	-0.15989	-7.7784	-9.3923	-0.44188	6.2797	7.8952	9.5849	6.0206	6.1198	0.11685	0.19258	1593.2
5.48	549	60	NaN	0.94858	7.6302	0.47494	-172.31	9.8733	11.258	-30.294	-751.8	1063.1	8.6446	840.91	1071	39.642	37.61	0	0	6.4744	-0.14768	-7.7779	-9.3919	-0.45192	6.2859	7.9137	9.5898	6.0225	6.1382	0.13578	0.19793	1593.2
5.49	550	60	NaN	0.94109	7.6414	0.4766	-172.32	9.873	11.258	-30.322	-751.82	1063.1	8.6464	840.89	1071	40.351	38.561	0	0	6.4864	-0.13548	-7.7775	-9.3914	-0.46048	6.2833	7.9243	9.5902	6.0259	6.1479	0.14681	0.19876	1593.2
5.5	551	60	NaN	0.93723	7.6487	0.48622	-172.32	9.866	11.276	-30.356	-751.85	1063.1	8.7023	840.87	1071	37.914	36.836	0	0	6.4984	-0.12327	-7.777	-9.391	-0.46756	6.2743	7.9306	9.5841	6.0309	6.151	0.1536	0.19315	1593.2
5.51	552	60	NaN	0.93099	7.6592	0.49781	-172.33	9.8509	11.269	-30.394	-751.86	1063.1	8.6914	840.87	1070.9	39.766	39.447	0	0	6.5104	-0.11106	-7.7766	-9.3905	-0.47477	6.2637	7.9394	9.5707	6.0356	6.1527	0.16286	0.18017	1593.2
5.52	553	60	NaN	0.93291	7.6581	0.48091	-172.33	9.849	11.276	-30.322	-751.89	1063.2	8.7102	840.83	1070.9	37.509	37.184	0	0	6.5224	-0.098851	-7.7761	-9.3901	-0.47094	6.2702	7.9373	9.5697	6.0514	6.1713	0.16123	0.17969	1593.2
5.53	554	60	NaN	0.93389	7.6509	0.50084	-172.32	9.849	11.28	-30.354	-751.92	1063.2	8.7091	840.79	1070.9	37.887	36.322	0	0	6.5344	-0.086643	-7.7757	-9.3896	-0.47109	6.2734	7.9296	9.5703	6.0633	6.1867	0.15391	0.1807	1593.2
5.54	555	60	NaN	0.94398	7.6388	0.51372	-172.32	9.8312	11.287	-30.337	-751.95	1063.2	8.7176	840.75	1070.9	37.571	37.521	0	0	6.5464	-0.074435	-7.7752	-9.3891	-0.46067	6.2749	7.9167	9.5533	6.0857	6.2004	0.14149	0.16418	1593.2
5.55	556	60	NaN	0.96788	7.624	0.4939	-172.32	9.7862	11.301	-30.182	-751.99	1063.2	8.7517	840.72	1070.9	37.254	37.57	0	0	6.5583	-0.062227	-7.7747	-9.3887	-0.43242	6.2758	7.9007	9.5095	6.1259	6.2136	0.12599	0.12083	1593.2
5.56	557	60	NaN	0.98253	7.6192	0.50625	-172.32	9.754	11.302	-30.143	-752.01	1063.2	8.7595	840.73	1070.9	39.003	38.786	0	0	6.5703	-0.050018	-7.7743	-9.3882	-0.41665	6.2761	7.8948	9.4784	6.1537	6.2261	0.12048	0.090197	1593.2
5.57	558	60	NaN	0.9987	7.6179	0.50599	-172.33	9.7503	11.312	-30.083	-752.02	1063.2	8.7863	840.69	1070.9	36.444	38.091	0	0	6.5823	-0.03781	-7.7738	-9.3878	-0.39931	6.2766	7.8932	9.475	6.183	6.2388	0.11936	0.087259	1593.2
5.58	559	60	NaN	1.0138	7.6157	0.51369	-172.33	9.7404	11.312	-30.034	-752.04	1063.2	8.7969	840.66	1070.9	38.078	37.919	0	0	6.5943	-0.025602	-7.7734	-9.3873	-0.38287	6.2768	7.8905	9.4656	6.2114	6.2512	0.11707	0.078294	1593.2
5.59	560	60	NaN	1.0263	7.6127	0.53119	-172.33	9.7171	11.305	-29.994	-752.07	1063.2	8.7943	840.66	1070.8	40.036	39.482	0	0	6.6063	-0.013394	-7.7729	-9.3869	-0.36884	6.2754	7.8867	9.443	6.2375	6.262	0.11378	0.056136	1593.2
5.6	561	60	NaN	1.0345	7.6157	0.53846	-172.34	9.6995	11.315	-29.921	-752.09	1063.2	8.8338	840.65	1070.8	39.795	37.995	0	0	6.6183	-0.0011857	-7.7725	-9.3864	-0.35937	6.2689	7.8897	9.4255	6.2589	6.2678	0.11725	0.039092	1593.2
5.61	562	60	NaN	1.0364	7.6227	0.55478	-172.33	9.7104	11.292	-29.891	-752.11	1063.2	8.763	840.59	1070.8	40.035	37.947	0	0	6.6303	0.011023	-7.772	-9.386	-0.35383	6.2844	7.897	9.4361	6.2764	6.2954	0.12498	0.050141	1593.2
5.62	563	60	NaN	1.042	7.6355	0.56702	-172.33	9.7071	11.29	-29.835	-752.13	1063.2	8.769	840.56	1070.8	39.564	37.467	0	0	6.6423	0.023231	-7.7716	-9.3855	-0.34651	6.2845	7.9096	9.433	6.2957	6.3077	0.13801	0.047524	1593.2
5.63	564	60	NaN	1.0482	7.651	0.57711	-172.34	9.6924	11.299	-29.772	-752.15	1063.2	8.8166	840.55	1070.8	41.735	35.799	0	0	6.6542	0.035439	-7.7711	-9.3851	-0.33969	6.2739	7.9244	9.419	6.3146	6.3094	0.15331	0.033976	1593.2
5.64	565	60	NaN	1.0477	7.6632	0.59176	-172.34	9.6829	11.288	-29.75	-752.16	1063.2	8.7964	840.56	1070.8	37.812	37.039	0	0	6.6662	0.047647	-7.7707	-9.3846	-0.33868	6.2709	7.9361	9.41	6.3275	6.3186	0.16547	0.025434	1593.2
5.65	566	60	NaN	1.0486	7.69	0.61343	-172.34	9.6892	11.272	-29.712	-752.2	1063.2	8.7583	840.52	1070.8	40.513	37.138	0	0	6.6782	0.059855	-7.7702	-9.3842	-0.33504	6.277	7.9623	9.4168	6.3432	6.3369	0.19212	0.032674	1593.2
5.66	567	60	NaN	1.0365	7.7584	0.65469	-172.35	9.6807	11.278	-29.688	-752.24	1063.2	8.7966	840.5	1070.8	39.024	37.687	0	0	6.6902	0.072063	-7.7697	-9.3837	-0.34766	6.2658	8.0302	9.4089	6.3425	6.3379	0.26043	0.025246	1593.2
5.67	568	60	NaN	1.0195	7.8237	0.69712	-172.35	9.6773	11.273	-29.692	-752.29	1063.2	8.7943	840.48	1070.8	40.971	37.728	0	0	6.7022	0.084272	-7.7693	-9.3832	-0.36472	6.2644	8.0952	9.4057	6.3375	6.3487	0.32595	0.022491	1593.3
5.68	569	60	NaN	1.0059	7.8475	0.72256	-172.33	9.6938	11.234	-29.728	-752.33	1063.2	8.673	840.45	1070.8	40.245	37.254	0	0	6.7142	0.09648	-7.7688	-9.3828	-0.37525	6.2925	8.1195	9.4218	6.3389	6.389	0.35069	0.039038	1593.3
5.69	570	60	NaN	1.0025	7.8603	0.71222	-172.33	9.6859	11.274	-29.699	-752.34	1063.2	8.7971	840.45	1070.8	38.395	38.29	0	0	6.7262	0.10869	-7.7684	-9.3823	-0.38196	6.284	8.1327	9.4135	6.3442	6.3927	0.36428	0.031211	1593.3
5.7	571	60	NaN	0.98908	7.8581	0.69743	-172.33	9.6958	11.279	-29.686	-752.36	1063.2	8.8225	840.43	1070.8	39.285	37.715	0	0	6.7381	0.1209	-7.7679	-9.3819	-0.39586	6.2858	8.1317	9.4222	6.3423	6.4067	0.36377	0.040362	1593.3
5.71	572	60	NaN	0.9735	7.8576	0.68603	-172.32	9.7013	11.266	-29.683	-752.37	1063.2	8.7985	840.44	1070.8	42.782	38.778	0	0	6.7501	0.1331	-7.7675	-9.3814	-0.41049	6.2944	8.1317	9.4272	6.3396	6.4275	0.36426	0.045735	1593.3
5.72	573	60	NaN	0.95897	7.8611	0.67875	-172.31	9.6984	11.245	-29.685	-752.36	1063.2	8.7567	840.46	1070.8	39.761	39.859	0	0	6.7621	0.14531	-7.767	-9.381	-0.42356	6.3051	8.1348	9.4246	6.3386	6.4505	0.36777	0.043637	1593.3
5.73	574	60	NaN	0.94347	7.8448	0.6633	-172.31	9.7145	11.229	-29.67	-752.39	1063.2	8.7359	840.46	1070.8	40.021	37.265	0	0	6.7741	0.15752	-7.7666	-9.3805	-0.43776	6.3052	8.1197	9.4396	6.3364	6.4627	0.35315	0.059093	1593.3
5.74	575	60	NaN	0.9232	7.8329	0.65727	-172.33	9.6917	11.261	-29.695	-752.4	1063.1	8.8444	840.51	1070.8	38.66	36.963	0	0	6.7861	0.16973	-7.7661	-9.3801	-0.46277	6.2885	8.1082	9.4164	6.3233	6.4583	0.34209	0.036361	1593.4
5.75	576	60	NaN	0.9082	7.8286	0.65855	-172.33	9.6852	11.281	-29.729	-752.39	1063.1	8.9174	840.54	1070.8	38.608	37.295	0	0	6.7981	0.18194	-7.7657	-9.3796	-0.48161	6.2756	8.1046	9.4092	6.3165	6.4576	0.33891	0.029631	1593.4
5.76	577	60	NaN	0.89665	7.8295	0.66514	-172.34	9.6956	11.284	-29.769	-752.36	1063.1	8.9424	840.53	1070.8	39.078	37.262	0	0	6.8101	0.19415	-7.7652	-9.3792	-0.49551	6.2699	8.1064	9.4187	6.3146	6.464	0.34114	0.039584	1593.4
5.77	578	60	NaN	0.88063	7.8291	0.6738	-172.34	9.7006	11.287	-29.819	-752.34	1063.1	8.9644	840.52	1070.8	38.551	35.719	0	0	6.8221	0.20635	-7.7648	-9.3787	-0.51415	6.2696	8.1066	9.4231	6.3079	6.476	0.3418	0.044447	1593.3
5.78	579	60	NaN	0.86716	7.8369	0.65992	-172.32	9.7282	11.233	-29.811	-752.3	1063.1	8.8103	840.5	1070.8	39.992	36.25	0	0	6.834	0.21856	-7.7643	-9.3782	-0.52183	6.2925	8.1161	9.449	6.3122	6.511	0.35176	0.070788	1593.3
5.79	580	60	NaN	0.8545	7.8431	0.65087	-172.32	9.7302	11.244	-29.823	-752.27	1063	8.8568	840.52	1070.8	38.204	39.708	0	0	6.846	0.23077	-7.7638	-9.3778	-0.53663	6.2857	8.1237	9.4496	6.3094	6.5165	0.35989	0.071809	1593.3
5.8	581	60	NaN	0.84455	7.8509	0.6512	-172.33	9.7291	11.27	-29.861	-752.24	1063	8.9513	840.53	1070.8	39.576	38.273	0	0	6.858	0.24298	-7.7634	-9.3773	-0.55133	6.2692	8.1328	9.4472	6.3067	6.5121	0.36942	0.069904	1593.3
5.81	582	60	NaN	0.83933	7.8638	0.66258	-172.34	9.7493	11.255	-29.918	-752.2	1063	8.9157	840.5	1070.9	39.463	39.183	0	0	6.87	0.25519	-7.7629	-9.3769	-0.55741	6.2665	8.1467	9.4664	6.3126	6.5217	0.38373	0.089512	1593.2
5.82	583	60	NaN	0.83856	7.8669	0.66003	-172.34	9.7351	11.266	-29.952	-752.18	1063	8.9638	840.54	1070.8	38.784	38.056	0	0	6.882	0.26739	-7.7625	-9.3764	-0.56112	6.2607	8.1497	9.4523	6.3209	6.5281	0.38723	0.075912	1593.2
5.83	584	60	NaN	0.83718	7.8756	0.64772	-172.34	9.7286	11.263	-29.964	-752.16	1062.9	8.9652	840.54	1070.8	40.016	37.914	0	0	6.894	0.2796	-7.762	-9.376	-0.56299	6.2556	8.1587	9.4456	6.331	6.5352	0.39663	0.069582	1593.2
5.84	585	60	NaN	0.83538	7.8867	0.63706	-172.34	9.7349	11.243	-29.976	-752.14	1062.9	8.916	840.52	1070.8	39.414	38.322	0	0	6.906	0.29181	-7.7616	-9.3755	-0.56348	6.2617	8.1706	9.4511	6.3425	6.5535	0.40898	0.07554	1593.2
5.85	586	60	NaN	0.83357	7.8983	0.63303	-172.32	9.7517	11.216	-30.003	-752.11	1062.9	8.8383	840.5	1070.8	39.165	38.033	0	0	6.918	0.30402	-7.7611	-9.3751	-0.56351	6.279	8.1835	9.4665	6.3544	6.583	0.42237	0.091434	1593.1
5.86	587	60	NaN	0.83364	7.9102	0.62799	-172.32	9.7495	11.226	-30.067	-752.07	1062.9	8.8661	840.5	1070.8	39.308	37.165	0	0	6.9299	0.31623	-7.7607	-9.3746	-0.56679	6.2756	8.196	9.4637	6.3632	6.5918	0.43532	0.089068	1593.1
5.87	588	60	NaN	0.83663	7.9074	0.63062	-172.33	9.7383	11.25	-30.108	-752.08	1062.9	8.9406	840.5	1070.8	38.21	38.03	0	0	6.9441	0.33066	-7.7576	-9.3716	-0.56791	6.266	8.1925	9.4531	6.3762	6.5967	0.43487	0.081556	1593.1
5.88	589	60	NaN	0.83909	7.9099	0.62159	-172.34	9.7259	11.27	-30.128	-752.05	1062.9	9.0139	840.52	1070.8	39.641	38.116	0	0	6.962	0.34886	-7.7502	-9.3642	-0.56883	6.254	8.1949	9.4409	6.3931	6.6029	0.44463	0.076698	1593.1
5.89	590	60	NaN	0.83908	7.9136	0.60623	-172.35	9.7201	11.275	-30.152	-752	1062.9	9.0532	840.52	1070.8	39.151	38.228	0	0	6.9798	0.36705	-7.7429	-9.3568	-0.57117	6.2446	8.1992	9.4346	6.4087	6.6117	0.45633	0.077757	1593
5.9	591	60	NaN	0.83414	7.8949	0.61063	-172.34	9.7355	11.253	-30.241	-752	1062.9	9.0086	840.5	1070.8	38.414	36.158	0	0	6.9977	0.38525	-7.7355	-9.3494	-0.5777	6.2481	8.1812	9.4492	6.42	6.6333	0.44578	0.099831	1593
5.91	592	60	NaN	0.82426	7.874	0.60056	-172.34	9.7177	11.254	-30.282	-751.98	1062.8	9.0403	840.53	1070.8	40.157	40.241	0	0	7.0156	0.40345	-7.7281	-9.342	-0.5902	6.2482	8.16	9.4317	6.4254	6.6517	0.43194	0.089669	1593
5.92	593	60	NaN	0.8254	7.8532	0.57716	-172.32	9.715	11.238	-30.272	-751.97	1062.8	9.0005	840.52	1070.8	39.637	39.214	0	0	7.0335	0.42165	-7.7207	-9.3346	-0.58731	6.2633	8.1394	9.4288	6.4461	6.6849	0.41874	0.094152	1593
5.93	594	60	NaN	0.82878	7.8357	0.54725	-172.31	9.7188	11.222	-30.237	-751.94	1062.8	8.9565	840.5	1070.8	39.036	37.725	0	0	7.0513	0.43984	-7.7133	-9.3272	-0.58109	6.2768	8.1222	9.4323	6.4702	6.7166	0.40894	0.1051	1592.9
5.94	595	60	NaN	0.82161	7.8252	0.51973	-172.32	9.7122	11.231	-30.208	-751.9	1062.9	9.008	840.5	1070.8	39.343	39.032	0	0	6.9985	0.3861	-7.7117	-9.3256	-0.58913	6.2667	8.1109	9.4265	6.4094	6.6528	0.39923	0.10083	1592.9
5.95	596	60	NaN	0.81614	7.7912	0.51653	-172.32	9.7124	11.222	-30.25	-751.9	1062.8	8.9866	840.47	1070.8	39.949	37.58	0	0	6.9372	0.32366	-7.7118	-9.3258	-0.59537	6.2724	8.0777	9.4259	6.3419	6.596	0.36586	0.10009	1592.9
5.96	597	60	NaN	0.80924	7.7719	0.50753	-172.32	9.7067	11.222	-30.256	-751.87	1062.8	9.0087	840.47	1070.8	39.097	37.945	0	0	6.912	0.29799	-7.7124	-9.3263	-0.60332	6.2699	8.0587	9.4199	6.3087	6.5679	0.34632	0.093546	1592.8
5.97	598	60	NaN	0.80706	7.7587	0.50435	-172.32	9.6989	11.229	-30.269	-751.84	1062.8	9.0549	840.48	1070.8	39.699	38.545	0	0	6.7674	0.15072	-7.7141	-9.328	-0.60763	6.2611	8.0454	9.4121	6.1598	6.4118	0.33138	0.084097	1592.8
5.98	599	60	NaN	0.81182	7.7447	0.51287	-172.33	9.6906	11.238	-30.31	-751.81	1062.8	9.0987	840.49	1070.8	38.843	36.598	0	0	6.5738	-0.046526	-7.716	-9.33	-0.60594	6.2502	8.0314	9.4038	5.9678	6.2037	0.31534	0.073849	1592.8
5.99	600	60	NaN	0.80999	7.7262	0.51941	-172.32	9.6731	11.214	-30.344	-751.79	1062.8	9.0422	840.5	1070.8	39.738	39.144	0	0	6.4404	-0.18234	-7.7166	-9.3305	-0.60696	6.2616	8.0127	9.3866	5.8334	6.0793	0.29613	0.056136	1592.8
6	601	60	NaN	0.80913	7.7156	0.5157	-172.31	9.685	11.194	-30.327	-751.74	1062.8	9.0009	840.47	1070.8	41.015	38.425	0	0	6.3097	-0.31542	-7.717	-9.3309	-0.60581	6.271	8.0023	9.3983	5.7039	5.9555	0.28528	0.067396	1592.7
6.01	602	60	NaN	0.81259	7.7086	0.51433	-172.31	9.6926	11.187	-30.308	-751.69	1062.8	8.9911	840.45	1070.8	39.74	38.032	0	0	6.1906	-0.43673	-7.717	-9.3309	-0.60137	6.2725	7.996	9.4052	5.5893	5.8357	0.27898	0.07427	1592.6
6.02	603	60	NaN	0.81888	7.7024	0.51668	-172.32	9.687	11.193	-30.293	-751.65	1062.8	9.0148	840.46	1070.8	40.458	40.582	0	0	5.9221	-0.71025	-7.7155	-9.3295	-0.59543	6.2682	7.9906	9.3987	5.3266	5.5579	0.27505	0.069211	1592.6
6.03	604	60	NaN	0.82008	7.6927	0.51424	-172.31	9.6744	11.203	-30.257	-751.64	1062.8	9.0624	840.47	1070.8	38.498	37.718	0	0	5.5873	-1.0512	-7.7135	-9.3274	-0.59462	6.2705	7.9805	9.3866	4.9927	5.2194	0.26698	0.059181	1592.6
6.04	605	60	NaN	0.83538	7.6839	0.5138	-172.31	9.6804	11.208	-30.228	-751.61	1062.8	9.0708	840.44	1070.8	39.702	39.061	0	0	5.461	-1.1798	-7.7136	-9.3275	-0.57863	6.2714	7.9729	9.3914	4.8823	5.0915	0.25935	0.063907	1592.6
6.05	606	60	NaN	0.84618	7.6703	0.52219	-172.3	9.6906	11.191	-30.218	-751.57	1062.7	9.0282	840.43	1070.8	40.124	39.047	0	0	5.302	-1.3417	-7.7151	-9.3291	-0.56601	6.2841	7.9599	9.401	4.736	4.9424	0.2448	0.071947	1592.5
6.06	607	60	NaN	0.85625	7.6505	0.53594	-172.3	9.6908	11.18	-30.212	-751.53	1062.7	9.0248	840.44	1070.8	39.819	37.285	0	0	5.1145	-1.5327	-7.718	-9.332	-0.55563	6.2917	7.9401	9.4012	4.5588	4.759	0.22209	0.069227	1592.5
6.07	608	60	NaN	0.87505	7.6235	0.54827	-172.32	9.663	11.223	-30.181	-751.49	1062.7	9.1972	840.49	1070.8	38.544	36.138	0	0	4.9349	-1.7156	-7.7204	-9.3344	-0.5419	6.2661	7.9132	9.3733	4.393	4.5505	0.1928	0.038959	1592.5
6.08	609	60	NaN	0.88407	7.6029	0.57246	-172.31	9.672	11.221	-30.212	-751.49	1062.7	9.1793	840.46	1070.8	37.956	36.932	0	0	4.756	-1.8978	-7.7228	-9.3367	-0.53337	6.2752	7.893	9.3818	4.2226	4.3774	0.17024	0.045039	1592.5
6.09	610	60	NaN	0.89707	7.5872	0.56831	-172.3	9.6833	11.183	-30.149	-751.45	1062.7	9.0844	840.46	1070.8	39.887	36.682	0	0	4.5866	-2.0704	-7.7254	-9.3394	-0.51473	6.2918	7.8776	9.3928	4.0718	4.2214	0.1522	0.053453	1592.4
6.1	611	60	NaN	0.9112	7.5679	0.56893	-172.29	9.6932	11.159	-30.102	-751.41	1062.7	9.0332	840.46	1070.8	40.45	38.101	0	0	4.4362	-2.2235	-7.7284	-9.3423	-0.4971	6.2981	7.8584	9.4026	3.9391	4.0745	0.13006	0.060252	1592.4
6.11	612	60	NaN	0.92348	7.5397	0.59644	-172.3	9.6983	11.178	-30.146	-751.4	1062.7	9.1021	840.45	1070.8	40.111	40.018	0	0	4.3059	-2.3562	-7.7317	-9.3456	-0.4889	6.2839	7.8304	9.4076	3.817	3.9277	0.098755	0.062006	1592.4
6.12	613	60	NaN	0.92893	7.5226	0.59587	-172.3	9.6905	11.178	-30.105	-751.36	1062.7	9.0878	840.47	1070.8	39.549	40.224	0	0	4.2098	-2.4541	-7.7341	-9.348	-0.48148	6.2894	7.8126	9.4004	3.7283	3.8353	0.078572	0.052421	1592.3
6.13	614	60	NaN	0.93872	7.4848	0.60373	-172.29	9.6986	11.164	-30.069	-751.32	1062.7	9.0173	840.46	1070.8	38.78	37.785	0	0	4.1535	-2.5114	-7.7364	-9.3503	-0.46791	6.3082	7.7752	9.4082	3.6856	3.7968	0.03885	0.057852	1592.3
6.14	615	60	NaN	0.95154	7.4416	0.60927	-172.28	9.7022	11.169	-30.029	-751.3	1062.7	9.0059	840.45	1070.8	40.129	38.554	0	0	4.1571	-2.5078	-7.7387	-9.3526	-0.45326	6.3131	7.7326	9.4113	3.7039	3.8054	-0.0061284	0.05864	1592.3
6.15	616	60	NaN	0.96577	7.3972	0.61355	-172.29	9.6949	11.195	-29.992	-751.29	1062.7	9.0651	840.45	1070.8	39.573	38.276	0	0	4.0999	-2.566	-7.7396	-9.3535	-0.43984	6.3009	7.6885	9.4036	3.6601	3.7348	-0.051135	0.050038	1592.2
6.16	617	60	NaN	0.97717	7.3433	0.63747	-172.29	9.6836	11.201	-30	-751.23	1062.7	9.0601	840.48	1070.8	38.946	38.103	0	0	4.0306	-2.6366	-7.7402	-9.3542	-0.42856	6.3017	7.6351	9.3919	3.602	3.6651	-0.10516	0.037772	1592.2
6.17	618	60	NaN	0.98217	7.3044	0.65738	-172.29	9.6674	11.199	-30.03	-751.19	1062.7	9.0324	840.52	1070.8	37.982	38.797	0	0	4.0135	-2.654	-7.7426	-9.3566	-0.42364	6.3043	7.5957	9.3761	3.5899	3.6503	-0.14691	0.019507	1592.2
6.18	619	60	NaN	0.99171	7.2654	0.65176	-172.29	9.6629	11.19	-29.976	-751.17	1062.7	8.9908	840.52	1070.8	41.712	38.225	0	0	4.0409	-2.6261	-7.7446	-9.3585	-0.41068	6.311	7.5568	9.3714	3.6302	3.6849	-0.18777	0.012889	1592.2
6.19	620	60	NaN	1.0053	7.223	0.63398	-172.28	9.6629	11.18	-29.871	-751.15	1062.7	8.9494	840.52	1070.8	40.341	37.789	0	0	4.142	-2.5232	-7.7452	-9.3592	-0.39185	6.3196	7.5151	9.3708	3.7501	3.7964	-0.23019	0.0116	1592.2
6.2	621	60	NaN	1.0184	7.1762	0.63592	-172.28	9.6486	11.18	-29.812	-751.12	1062.7	8.9313	840.56	1070.8	39.451	40.371	0	0	4.2488	-2.4143	-7.7469	-9.3608	-0.37597	6.3248	7.4689	9.3559	3.8729	3.9105	-0.27798	-0.0049307	1592.2
6.21	622	60	NaN	1.0258	7.1512	0.65877	-172.3	9.6183	11.223	-29.837	-751.09	1062.6	9.0716	840.61	1070.8	39.993	37.333	0	0	4.3718	-2.2891	-7.749	-9.363	-0.3745	6.3044	7.4431	9.3264	3.9973	4.0153	-0.30595	-0.036622	1592.2
6.22	623	60	NaN	1.0318	7.1326	0.67203	-172.29	9.6255	11.22	-29.833	-751.07	1062.6	9.0571	840.61	1070.8	38.783	37.163	0	0	4.5415	-2.1163	-7.7522	-9.3661	-0.36783	6.314	7.4255	9.3326	4.1737	4.1978	-0.3267	-0.033547	1592.2
6.23	624	60	NaN	1.0389	7.1225	0.68441	-172.27	9.6377	11.202	-29.821	-751.04	1062.6	9.0034	840.6	1070.8	39.421	37.972	0	0	4.6219	-2.0344	-7.757	-9.3709	-0.35843	6.33	7.4163	9.3438	4.2634	4.2956	-0.34066	-0.027097	1592.1
6.24	625	60	NaN	1.0492	7.1223	0.7038	-172.27	9.6246	11.202	-29.822	-750.97	1062.6	9.0285	840.64	1070.8	39.232	39.961	0	0	4.6612	-1.9943	-7.7625	-9.3764	-0.34909	6.3289	7.4155	9.3315	4.3121	4.3345	-0.34704	-0.044991	1592.1
6.25	626	60	NaN	1.0642	7.1204	0.69975	-172.26	9.6458	11.189	-29.76	-750.98	1062.6	9.0021	840.63	1070.8	41.879	39.147	0	0	4.7006	-1.9542	-7.768	-9.382	-0.33094	6.3435	7.4146	9.3517	4.3697	4.3892	-0.3534	-0.030314	1592.1
6.26	627	60	NaN	1.0752	7.1308	0.69397	-172.25	9.6486	11.188	-29.713	-750.98	1062.6	8.9981	840.65	1070.8	40.241	37.025	0	0	4.74	-1.9142	-7.7735	-9.3875	-0.31803	6.3556	7.4255	9.3538	4.4219	4.4415	-0.34801	-0.033668	1592.1
6.27	628	60	NaN	1.0824	7.1534	0.69575	-172.25	9.6528	11.192	-29.697	-750.97	1062.6	9.0102	840.67	1070.8	37.255	37.805	0	0	4.7793	-1.8741	-7.7791	-9.393	-0.3107	6.3593	7.4487	9.3576	4.4686	4.4853	-0.3304	-0.035418	1592.1
6.28	629	60	NaN	1.087	7.1862	0.70417	-172.25	9.6666	11.198	-29.704	-750.96	1062.6	9.0346	840.67	1070.8	39.478	38.873	0	0	4.8187	-1.834	-7.7846	-9.3985	-0.30728	6.3556	7.4822	9.3706	4.5114	4.5217	-0.30238	-0.027926	1592.1
6.29	630	60	NaN	1.0947	7.2192	0.69236	-172.24	9.6798	11.209	-29.65	-750.96	1062.6	9.0694	840.66	1070.8	37.045	38.97	0	0	4.8581	-1.7939	-7.7901	-9.4041	-0.2989	6.3643	7.5166	9.3824	4.5592	4.5705	-0.27352	-0.021627	1592.1
6.3	631	60	NaN	1.1021	7.2539	0.70847	-172.23	9.6814	11.198	-29.687	-750.99	1062.6	9.0501	840.65	1070.8	38.761	37.952	0	0	4.8975	-1.7538	-7.7956	-9.4096	-0.29211	6.3726	7.5503	9.3849	4.6054	4.6189	-0.24532	-0.024645	1592.1
6.31	632	60	NaN	1.1044	7.2952	0.71064	-172.23	9.6752	11.19	-29.693	-751.01	1062.6	9.0495	840.68	1070.8	38.852	38.32	0	0	4.9368	-1.7137	-7.8012	-9.4151	-0.28995	6.3738	7.5908	9.3796	4.6469	4.6602	-0.21035	-0.035475	1592.2
6.32	633	60	NaN	1.1037	7.3454	0.69831	-172.24	9.6655	11.202	-29.674	-751.03	1062.6	9.1035	840.72	1070.8	38.503	38.95	0	0	4.9762	-1.6736	-7.8067	-9.4206	-0.29182	6.3651	7.6405	9.3704	4.6844	4.6915	-0.16619	-0.050281	1592.2
6.33	634	60	NaN	1.1072	7.4061	0.6921	-172.25	9.6597	11.252	-29.7	-751.08	1062.6	9.2544	840.74	1070.8	39.897	37.181	0	0	5.0156	-1.6335	-7.8122	-9.4262	-0.29469	6.3433	7.7008	9.365	4.7209	4.7099	-0.11141	-0.061195	1592.3
6.34	635	60	NaN	1.1137	7.4475	0.66212	-172.24	9.6814	11.224	-29.635	-751.12	1062.6	9.161	840.72	1070.8	36.775	36.762	0	0	5.055	-1.5934	-7.8177	-9.4317	-0.28249	6.3653	7.7427	9.3863	4.7725	4.7719	-0.075039	-0.04543	1592.3
6.35	636	60	NaN	1.1163	7.4894	0.64009	-172.23	9.679	11.225	-29.607	-751.17	1062.6	9.1685	840.73	1070.8	39.729	36.886	0	0	5.0943	-1.5533	-7.8233	-9.4372	-0.27909	6.37	7.784	9.3843	4.8152	4.8167	-0.039243	-0.052866	1592.4
6.36	637	60	NaN	1.1161	7.539	0.61359	-172.24	9.676	11.228	-29.577	-751.21	1062.6	9.1776	840.74	1070.8	41.078	38.814	0	0	5.1337	-1.5132	-7.8288	-9.4427	-0.27843	6.3703	7.8328	9.3823	4.8553	4.8571	0.0040229	-0.06047	1592.4
6.37	638	60	NaN	1.115	7.6018	0.56791	-172.23	9.7021	11.196	-29.496	-751.28	1062.7	9.0536	840.72	1070.8	39.965	37.866	0	0	5.1731	-1.4731	-7.8343	-9.4483	-0.27207	6.3852	7.8953	9.4086	4.901	4.9122	0.06097	-0.039698	1592.5
6.38	639	60	NaN	1.1089	7.6398	0.5766	-172.23	9.6809	11.217	-29.599	-751.39	1062.7	9.1124	840.76	1070.8	39.861	39.497	0	0	5.2124	-1.433	-7.8398	-9.4538	-0.28395	6.3775	7.9315	9.3893	4.9285	4.9445	0.091619	-0.064458	1592.6
6.39	640	60	NaN	1.1058	7.67	0.56621	-172.22	9.6777	11.221	-29.64	-751.45	1062.7	9.1088	840.77	1070.8	40.253	39.26	0	0	5.2518	-1.3929	-7.8454	-9.4593	-0.28826	6.3837	7.9607	9.3869	4.9636	4.9909	0.11538	-0.072397	1592.7
6.4	641	60	NaN	1.1038	7.6899	0.54668	-172.22	9.6838	11.223	-29.648	-751.51	1062.7	9.1033	840.75	1070.8	40.302	36.52	0	0	5.2912	-1.3528	-7.8509	-9.4648	-0.29035	6.3886	7.9802	9.3935	5.0008	5.0359	0.12929	-0.071324	1592.8
6.41	642	60	NaN	1.1009	7.7004	0.52571	-172.22	9.6919	11.23	-29.656	-751.59	1062.8	9.1243	840.74	1070.8	38.599	36.844	0	0	5.3306	-1.3127	-7.8564	-9.4704	-0.29423	6.3856	7.9902	9.4022	5.0363	5.073	0.13375	-0.068192	1592.8
6.42	643	60	NaN	1.0929	7.7144	0.51297	-172.21	9.689	11.232	-29.731	-751.67	1062.8	9.1188	840.73	1070.8	40.611	38.552	0	0	5.3699	-1.2726	-7.8619	-9.4759	-0.30467	6.3923	8.0037	9.3997	5.0653	5.1197	0.14176	-0.076189	1592.9
6.43	644	60	NaN	1.0782	7.7195	0.5037	-172.2	9.6883	11.22	-29.816	-751.75	1062.8	9.0772	840.73	1070.8	40.834	37.385	0	0	5.3121	-1.3314	-7.8469	-9.4609	-0.32087	6.3983	8.0078	9.4	4.9913	5.0669	0.16087	-0.060931	1593
6.44	645	60	NaN	1.0628	7.7194	0.48725	-172.2	9.6909	11.213	-29.869	-751.8	1062.8	9.0445	840.72	1070.8	37.006	39.342	0	0	5.2436	-1.4013	-7.8297	-9.4436	-0.33699	6.4041	8.007	9.4032	4.9066	5.0028	0.17731	-0.040401	1593
6.45	646	60	NaN	1.0479	7.7116	0.46689	-172.19	9.6895	11.224	-29.908	-751.83	1062.8	9.0592	840.71	1070.8	40.224	38.05	0	0	5.175	-1.4711	-7.8124	-9.4264	-0.3537	6.4066	7.9988	9.4023	4.8213	4.9355	0.18632	-0.024078	1593
6.46	647	60	NaN	1.0325	7.6865	0.46034	-172.19	9.6632	11.275	-30.013	-751.89	1062.8	9.1918	840.74	1070.8	40.457	37.437	0	0	4.5124	-2.1459	-7.8282	-9.4421	-0.37765	6.3972	7.9726	9.3771	4.1347	4.2513	0.14443	-0.065028	1593.1
6.47	648	60	NaN	1.0184	7.6611	0.44396	-172.17	9.6634	11.238	-30.06	-751.94	1062.8	9.0742	840.74	1070.7	39.012	38.039	0	0	4.0087	-2.6589	-7.8443	-9.4582	-0.38918	6.4226	7.9464	9.3781	3.6196	3.7637	0.10213	-0.08016	1593.2
6.48	649	60	NaN	0.9999	7.6363	0.44689	-172.15	9.6725	11.207	-30.16	-751.97	1062.8	8.9532	840.7	1070.7	40.667	37.373	0	0	4.4794	-2.1795	-7.8348	-9.4488	-0.40692	6.4477	7.9213	9.3875	4.0725	4.2682	0.086461	-0.061317	1593.2
6.49	650	60	NaN	0.97877	7.6109	0.44864	-172.13	9.6717	11.207	-30.269	-751.99	1062.8	8.9163	840.67	1070.8	39.294	36.874	0	0	4.9501	-1.7002	-7.8254	-9.4393	-0.43064	6.459	7.8958	9.3868	4.5194	4.7588	0.07039	-0.052504	1593.2
6.5	651	60	NaN	0.95831	7.5833	0.41714	-172.14	9.6388	11.259	-30.308	-751.99	1062.8	9.0404	840.69	1070.7	38.602	37.742	0	0	5.4207	-1.2208	-7.8159	-9.4299	-0.45695	6.4441	7.8677	9.3544	4.9638	5.2233	0.051794	-0.075469	1593.2
6.51	652	2.5	NaN	0.92132	7.5446	0.36684	-172.11	9.6188	11.255	-30.377	-751.99	1062.8	8.9718	840.69	1070.7	38.307	37.843	0	0	6.3186	-0.3064	-7.7982	-9.4121	-0.49395	6.4699	7.8285	9.3349	5.8246	6.1635	0.030293	-0.077209	1593.2
6.52	653	2.5	NaN	0.89897	7.5409	0.36542	-172.13	9.5826	11.289	-30.455	-751.99	1062.9	9.0587	840.72	1070.7	39.247	38.358	0	0	7.1569	0.54736	-7.7815	-9.3955	-0.5222	6.4528	7.8227	9.3008	6.6347	7.0002	0.041211	-0.094717	1593.2
6.53	654	2.5	NaN	0.88898	7.541	0.34906	-172.11	9.57	11.273	-30.493	-751.98	1062.9	8.9895	840.73	1070.7	37.331	38.064	0	0	7.1894	0.58052	-7.7803	-9.3943	-0.53104	6.4652	7.8218	9.2891	6.6584	7.0457	0.041527	-0.10516	1593.2
6.54	655	2.5	NaN	0.87519	7.5496	0.31786	-172.1	9.567	11.259	-30.537	-751.98	1062.9	8.9088	840.72	1070.7	41.359	36.914	0	0	7.1424	0.5326	-7.7778	-9.3917	-0.54355	6.4839	7.8299	9.2867	6.5988	7.0165	0.0521	-0.10505	1593.2
6.55	656	2.5	NaN	0.85831	7.5636	0.29161	-172.09	9.563	11.269	-30.614	-751.98	1062.9	8.8982	840.7	1070.7	38.834	38.034	0	0	7.0589	0.44752	-7.7747	-9.3886	-0.56283	6.4902	7.8436	9.283	6.496	6.9377	0.068894	-0.1056	1593.2
6.56	657	2.5	NaN	0.85229	7.5747	0.30106	-172.1	9.5515	11.296	-30.723	-751.97	1062.9	8.9727	840.72	1070.7	39.006	37.715	0	0	7.0386	0.4269	-7.7727	-9.3867	-0.57541	6.4721	7.8545	9.2717	6.4632	6.899	0.081815	-0.11501	1593.2
6.57	658	2.5	NaN	0.84788	7.6027	0.25979	-172.1	9.5585	11.276	-30.688	-751.94	1062.9	8.8964	840.73	1070.7	37.624	35.455	0	0	7.0017	0.3893	-7.771	-9.3849	-0.57586	6.4805	7.8832	9.2779	6.4258	6.8698	0.11223	-0.10696	1593.2
6.58	659	2.5	NaN	0.84174	7.6241	0.23329	-172.09	9.5616	11.257	-30.735	-751.96	1062.9	8.8169	840.72	1070.7	36.168	35.389	0	0	6.8755	0.26081	-7.7702	-9.3841	-0.58082	6.49	7.9043	9.2814	6.2947	6.7508	0.13407	-0.1027	1593.2
6.59	660	2.5	NaN	0.83694	7.645	0.21431	-172.09	9.549	11.262	-30.807	-751.99	1062.9	8.8179	840.74	1070.7	34.483	34.655	0	0	6.7514	0.13437	-7.7701	-9.384	-0.5882	6.4872	7.9243	9.2698	6.1632	6.6216	0.15423	-0.11424	1593.2
6.6	661	2.5	NaN	0.83009	7.6651	0.20253	-172.09	9.5373	11.269	-30.877	-752	1062.9	8.8274	840.77	1070.6	35.049	32.121	0	0	6.6265	0.0072111	-7.7703	-9.3843	-0.59789	6.4839	7.9438	9.2586	6.0286	6.4911	0.17348	-0.12568	1593.3
6.61	662	2.5	NaN	0.81627	7.6804	0.19874	-172.07	9.5524	11.243	-30.933	-752	1062.9	8.7196	840.77	1070.7	31.671	29.811	0	0	6.464	-0.15833	-7.7691	-9.383	-0.60986	6.4997	7.96	9.2728	5.8541	6.3413	0.19092	-0.11024	1593.3
6.62	663	2.5	NaN	0.8128	7.6916	0.17771	-172.08	9.5475	11.253	-30.925	-752	1062.9	8.7382	840.8	1070.7	31.941	31.159	0	0	6.3447	-0.27978	-7.7681	-9.382	-0.61368	6.4902	7.9709	9.2683	5.7311	6.2104	0.20279	-0.11376	1593.3
6.63	664	2.5	NaN	0.80157	7.7002	0.17621	-172.09	9.5558	11.265	-30.984	-752	1062.9	8.7672	840.82	1070.7	29.449	28.871	0	0	6.2688	-0.35708	-7.7672	-9.3812	-0.62804	6.4801	7.9789	9.2771	5.6408	6.123	0.21165	-0.10404	1593.3
6.64	665	2.5	NaN	0.79727	7.7001	0.17154	-172.1	9.5672	11.283	-30.995	-751.99	1062.9	8.8189	840.83	1070.7	26.901	28.098	0	0	6.2046	-0.42248	-7.7667	-9.3806	-0.63459	6.4676	7.9793	9.2881	5.57	6.0452	0.21257	-0.092565	1593.3
6.65	666	2.5	NaN	0.79828	7.692	0.165	-172.11	9.5761	11.307	-30.971	-751.97	1062.9	8.8833	840.84	1070.7	26.619	24.896	0	0	6.141	-0.48724	-7.7662	-9.3801	-0.63504	6.4544	7.9719	9.2962	5.506	5.9671	0.2057	-0.083878	1593.3
6.66	667	2.5	NaN	0.79769	7.6768	0.16665	-172.12	9.5823	11.324	-30.963	-751.93	1062.9	8.9259	840.86	1070.7	26.786	27.946	0	0	6.076	-0.55345	-7.7659	-9.3798	-0.63691	6.4454	7.9563	9.3028	5.4391	5.8919	0.19042	-0.077005	1593.3
6.67	668	2.5	NaN	0.79446	7.6363	0.18674	-172.11	9.6119	11.285	-30.977	-751.93	1062.9	8.8095	840.88	1070.7	26.912	26.076	0	0	5.978	-0.65331	-7.7648	-9.3787	-0.63643	6.4587	7.9163	9.3318	5.3415	5.8054	0.15157	-0.0469	1593.3
6.68	669	2.5	NaN	0.79894	7.6053	0.1876	-172.11	9.5951	11.293	-30.945	-751.9	1063	8.8495	840.94	1070.7	24.466	24.005	0	0	5.8408	-0.79302	-7.7628	-9.3767	-0.63221	6.4593	7.8845	9.316	5.2086	5.6663	0.12168	-0.060701	1593.4
6.69	670	2.5	NaN	0.79938	7.5764	0.19183	-172.11	9.5989	11.298	-30.926	-751.88	1063	8.8682	840.97	1070.7	23.649	24.005	0	0	5.7951	-0.83953	-7.7622	-9.3762	-0.63175	6.4581	7.8554	9.3199	5.1634	5.6185	0.093194	-0.056295	1593.4
6.7	671	2.5	NaN	0.80035	7.5455	0.19403	-172.11	9.6122	11.296	-30.897	-751.87	1063	8.8708	840.99	1070.7	23.978	24.005	0	0	5.7476	-0.88794	-7.7614	-9.3753	-0.62983	6.457	7.8249	9.3328	5.1178	5.5691	0.063474	-0.042528	1593.4
6.71	672	2.5	NaN	0.80828	7.5122	0.18709	-172.11	9.6146	11.297	-30.834	-751.87	1063	8.8936	841.03	1070.7	23.649	24.005	0	0	5.6791	-0.9577	-7.7597	-9.3737	-0.62041	6.4567	7.7916	9.3352	5.0587	5.499	0.031902	-0.038471	1593.4
6.72	673	2.5	NaN	0.82194	7.4868	0.18279	-172.11	9.6232	11.305	-30.775	-751.85	1062.9	8.9258	841.05	1070.7	23.649	24.005	0	0	5.6052	-1.0329	-7.7587	-9.3726	-0.6058	6.4591	7.7667	9.3433	4.9994	5.4261	0.0079773	-0.029338	1593.4
6.73	674	2.5	NaN	0.83486	7.451	0.22875	-172.1	9.6565	11.292	-30.798	-751.84	1062.9	8.9047	841.08	1070.8	23.649	24.005	0	0	5.53	-1.1096	-7.7578	-9.3718	-0.59292	6.4711	7.7328	9.3747	4.9371	5.3615	-0.024988	0.0029031	1593.4
6.74	675	2.5	NaN	0.84887	7.431	0.25292	-172.09	9.6835	11.275	-30.778	-751.84	1062.9	8.8691	841.11	1070.8	23.649	24.005	0	0	5.4635	-1.1772	-7.7569	-9.3709	-0.57689	6.483	7.7144	9.4	4.8866	5.3058	-0.042501	0.029156	1593.5
6.75	676	2.5	NaN	0.86361	7.424	0.24974	-172.09	9.6906	11.286	-30.696	-751.84	1062.9	8.9116	841.14	1070.8	23.649	24.005	0	0	5.3873	-1.2549	-7.7563	-9.3702	-0.5607	6.484	7.7081	9.4065	4.8266	5.2291	-0.048141	0.036232	1593.5
6.76	677	2.5	NaN	0.88135	7.4221	0.23839	-172.1	9.6892	11.316	-30.583	-751.84	1062.9	9.0074	841.19	1070.8	23.649	24.005	0	0	5.2863	-1.3577	-7.7563	-9.3702	-0.54229	6.4803	7.7061	9.4052	4.744	5.1226	-0.050155	0.034937	1593.5
6.77	678	2.5	NaN	0.91237	7.4153	0.27453	-172.06	9.747	11.246	-30.554	-751.88	1062.9	8.8121	841.17	1070.9	23.649	24.005	0	0	5.2399	-1.405	-7.7579	-9.3719	-0.50318	6.5223	7.7003	9.4621	4.7367	5.1173	-0.057664	0.090178	1593.6
6.78	679	2.5	NaN	0.94044	7.42	0.28826	-172.06	9.7705	11.251	-30.447	-751.91	1062.9	8.8335	841.19	1070.9	23.649	24.005	0	0	5.1867	-1.4592	-7.7599	-9.3738	-0.47201	6.5312	7.7058	9.4847	4.7147	5.072	-0.054058	0.11086	1593.6
6.79	680	2.5	NaN	0.95951	7.4329	0.30725	-172.06	9.7856	11.264	-30.394	-751.92	1062.9	8.8854	841.22	1070.9	23.649	24.005	0	0	5.0385	-1.6101	-7.7608	-9.3747	-0.45285	6.5291	7.7189	9.4995	4.5857	4.919	-0.04182	0.12482	1593.6
6.8	681	2.5	NaN	0.98355	7.4511	0.32318	-172.06	9.8066	11.269	-30.317	-751.93	1063	8.9008	841.24	1070.9	23.649	24.005	0	0	4.9758	-1.6739	-7.7617	-9.3757	-0.42658	6.5347	7.7377	9.52	4.5493	4.8608	-0.024039	0.14435	1593.7
6.81	682	2.5	NaN	1.0143	7.471	0.33254	-172.04	9.8325	11.266	-30.195	-751.97	1063	8.8833	841.27	1071	23.649	24.005	0	0	4.9585	-1.6916	-7.7627	-9.3766	-0.39076	6.5506	7.7584	9.5452	4.5677	4.859	-0.004349	0.1685	1593.7
6.82	683	2.5	NaN	1.03	7.4876	0.34494	-172.04	9.8385	11.285	-30.123	-752.01	1063	8.938	841.3	1071	23.649	24.005	0	0	4.8944	-1.7569	-7.7652	-9.3792	-0.37438	6.5525	7.7746	9.5515	4.52	4.7957	0.0093458	0.17231	1593.8
6.83	684	2.5	NaN	1.0407	7.4944	0.35699	-172.05	9.8456	11.327	-30.094	-752.03	1063	9.0629	841.28	1071	23.649	24.005	0	0	4.8369	-1.8155	-7.7689	-9.3829	-0.36715	6.5406	7.7816	9.5584	4.4697	4.7251	0.012643	0.17548	1593.8
6.84	685	2.5	NaN	1.0593	7.5197	0.37981	-172.03	9.8659	11.28	-30.035	-752.07	1063	8.9227	841.33	1071	23.649	24.005	0	0	4.9136	-1.7373	-7.7755	-9.3895	-0.34128	6.569	7.8073	9.5784	4.5723	4.8318	0.031724	0.1889	1593.9
6.85	686	2.5	NaN	1.0817	7.5515	0.40664	-172.02	9.8882	11.263	-29.971	-752.11	1063	8.8545	841.37	1071	23.649	24.005	0	0	4.9904	-1.6591	-7.7821	-9.3961	-0.31405	6.587	7.8393	9.6004	4.6764	4.9279	0.057134	0.20436	1594
6.86	687	2.5	NaN	1.1036	7.5834	0.4295	-172.02	9.9111	11.302	-29.898	-752.16	1063	8.9377	841.36	1071	23.649	24.005	0	0	5.0672	-1.5809	-7.7887	-9.4027	-0.2925	6.5855	7.8714	9.6231	4.7747	5.0046	0.082671	0.22041	1594
6.87	688	2.5	NaN	1.1218	7.6173	0.44011	-172	9.9454	11.311	-29.786	-752.2	1063	8.9335	841.36	1071	23.649	24.005	0	0	5.144	-1.5027	-7.7953	-9.4093	-0.27004	6.6074	7.9062	9.6565	4.8739	5.1047	0.11089	0.24721	1594
6.88	689	2.5	NaN	1.1379	7.639	0.44708	-172.01	9.9232	11.334	-29.718	-752.21	1063	8.9891	841.42	1071	23.649	24.005	0	0	5.2207	-1.4245	-7.8019	-9.4159	-0.25343	6.6025	7.9268	9.6355	4.9673	5.178	0.12484	0.21959	1594.1
6.89	690	2.5	NaN	1.1476	7.6483	0.45823	-172	9.9311	11.333	-29.673	-752.27	1063	8.9618	841.43	1071	23.649	24.005	0	0	5.2975	-1.3463	-7.8085	-9.4225	-0.24113	6.6152	7.9358	9.6436	5.0564	5.2689	0.12726	0.2211	1594.2
6.9	691	2.5	NaN	1.1545	7.6574	0.46988	-171.98	9.9489	11.315	-29.634	-752.31	1063	8.8783	841.42	1071	23.649	24.005	0	0	5.3743	-1.2681	-7.8151	-9.4291	-0.22982	6.6399	7.9453	9.661	5.1445	5.3718	0.1302	0.23196	1594.2
6.91	692	2.5	NaN	1.1603	7.6729	0.47734	-171.96	9.9649	11.301	-29.591	-752.33	1063	8.8018	841.42	1071	23.649	24.005	0	0	5.4511	-1.1899	-7.8217	-9.4357	-0.21964	6.664	7.9614	9.6764	5.2314	5.4741	0.13965	0.24073	1594.2
6.92	693	2.5	NaN	1.1653	7.6954	0.47673	-171.95	9.9737	11.313	-29.543	-752.32	1063	8.8134	841.43	1071	23.649	24.005	0	0	5.5278	-1.1117	-7.8283	-9.4423	-0.21331	6.6714	7.9839	9.6853	5.3145	5.5597	0.15555	0.24301	1594.2
6.93	694	2.5	NaN	1.1653	7.7022	0.49474	-171.94	9.9758	11.329	-29.516	-752.38	1063	8.8113	841.46	1071	23.649	24.005	0	0	5.6046	-1.0335	-7.8349	-9.4488	-0.21224	6.6859	7.9906	9.6873	5.3924	5.6523	0.15575	0.23849	1594.3
6.94	695	2.5	NaN	1.1638	7.7055	0.51071	-171.93	9.9788	11.348	-29.51	-752.41	1063	8.8178	841.46	1071.1	23.649	24.005	0	0	5.6814	-0.95535	-7.8415	-9.4554	-0.21374	6.6962	7.9944	9.6899	5.4677	5.7408	0.1529	0.23443	1594.4
6.95	696	2.5	NaN	1.1573	7.707	0.53438	-171.91	9.9791	11.351	-29.54	-752.41	1063	8.7816	841.47	1071.1	23.649	24.005	0	0	5.7582	-0.87716	-7.8481	-9.462	-0.21997	6.711	7.9958	9.6902	5.5382	5.8338	0.14775	0.22818	1594.4
6.96	697	2.5	NaN	1.1534	7.7067	0.54538	-171.9	9.9794	11.342	-29.544	-752.41	1063	8.7163	841.49	1071.1	23.649	24.005	0	0	5.835	-0.79897	-7.8547	-9.4686	-0.22171	6.728	7.9953	9.6908	5.6132	5.929	0.14061	0.22216	1594.4
6.97	698	2.5	NaN	1.1613	7.7031	0.51801	-171.89	9.9851	11.34	-29.448	-752.41	1063	8.6727	841.49	1071	23.649	24.005	0	0	5.9117	-0.72077	-7.8613	-9.4752	-0.2087	6.7398	7.9924	9.6958	5.703	6.0191	0.13107	0.2206	1594.4
6.98	699	2.5	NaN	1.1538	7.6904	0.52841	-171.88	9.991	11.377	-29.478	-752.4	1063	8.7241	841.49	1071.1	23.649	24.005	0	0	5.9885	-0.64258	-7.8679	-9.4818	-0.2192	6.746	7.9801	9.7013	5.7693	6.1034	0.11226	0.21949	1594.4
6.99	700	2.5	NaN	1.1504	7.6761	0.52093	-171.86	10.002	11.382	-29.452	-752.4	1063	8.6848	841.49	1071.1	23.649	24.005	0	0	6.0653	-0.56439	-7.8745	-9.4884	-0.22022	6.7645	7.9661	9.7119	5.8451	6.2001	0.091647	0.22346	1594.4
7	701	2.5	NaN	1.1466	7.6634	0.51767	-171.85	10.004	11.371	-29.451	-752.38	1063	8.6114	841.5	1071.1	23.649	24.005	0	0	6.1421	-0.48619	-7.8811	-9.495	-0.2214	6.7814	7.9536	9.7142	5.9207	6.2952	0.072541	0.2192	1594.4
7.01	702	2.5	NaN	1.1418	7.6529	0.52084	-171.84	10.004	11.364	-29.48	-752.38	1063	8.5537	841.51	1071	23.649	24.005	0	0	6.2188	-0.408	-7.8877	-9.5016	-0.22518	6.7939	7.9433	9.7136	5.9937	6.3859	0.055581	0.21196	1594.4
7.02	703	2.5	NaN	1.1359	7.6443	0.52272	-171.83	10.013	11.372	-29.514	-752.37	1063	8.5344	841.5	1071.1	23.649	24.005	0	0	6.2956	-0.32981	-7.8943	-9.5082	-0.23156	6.805	7.9352	9.7218	6.064	6.4751	0.040979	0.21355	1594.3
7.03	704	2.5	NaN	1.1228	7.6407	0.49811	-171.8	10.044	11.357	-29.519	-752.33	1062.9	8.4288	841.46	1071.1	23.649	24.005	0	0	6.3724	-0.25161	-7.9009	-9.5148	-0.24113	6.8315	7.9334	9.7512	6.1313	6.5799	0.032525	0.2364	1594.3
7.04	705	2.5	NaN	1.1127	7.6497	0.4947	-171.81	10.037	11.371	-29.557	-752.32	1062.9	8.4503	841.48	1071.1	23.649	24.005	0	0	6.4355	-0.18733	-7.9059	-9.5198	-0.2534	6.8275	7.9422	9.7443	6.1821	6.6402	0.036368	0.2245	1594.3
7.05	706	2.5	NaN	1.1064	7.6652	0.4871	-171.81	10.035	11.37	-29.579	-752.31	1062.9	8.4223	841.48	1071.1	23.649	24.005	0	0	6.4471	-0.17554	-7.9048	-9.5187	-0.25949	6.826	7.9581	9.7421	6.1876	6.6504	0.053345	0.22341	1594.3
7.06	707	2.5	NaN	1.0988	7.6948	0.47058	-171.81	10.041	11.36	-29.585	-752.3	1062.9	8.3619	841.47	1071	23.649	24.005	0	0	6.5437	-0.077144	-7.9025	-9.5164	-0.26516	6.8298	7.9883	9.7479	6.2785	6.7527	0.085892	0.23148	1594.2
7.07	708	2.5	NaN	1.0854	7.7439	0.45181	-171.8	10.054	11.358	-29.596	-752.27	1062.9	8.316	841.45	1071.1	23.649	24.005	0	0	6.8684	0.25358	-7.8968	-9.5108	-0.27726	6.8357	8.0381	9.7595	6.5912	7.0893	0.14126	0.24868	1594.2
7.08	709	2.5	NaN	1.0702	7.8028	0.46236	-171.79	10.084	11.365	-29.692	-752.27	1062.8	8.2781	841.38	1071.1	23.649	24.005	0	0	7.1932	0.58431	-7.8912	-9.5051	-0.29461	6.8411	8.099	9.7876	6.8986	7.4254	0.20781	0.28246	1594.1
7.09	710	2.5	NaN	1.0431	7.9574	0.47628	-171.8	10.059	11.376	-29.868	-752.24	1062.8	8.254	841.43	1071.1	23.649	24.005	0	0	7.5179	0.91503	-7.8856	-9.4995	-0.32724	6.8323	8.2528	9.7637	7.1907	7.7473	0.36728	0.26417	1594.1
7.1	711	2.5	NaN	1.022	8.0756	0.46512	-171.79	10.053	11.363	-29.953	-752.22	1062.8	8.1589	841.42	1071	23.649	24.005	0	0	7.8426	1.2458	-7.8799	-9.4939	-0.34794	6.8441	8.3705	9.7584	7.4947	8.0899	0.49057	0.2645	1594.1
7.11	712	2.5	NaN	1.0048	8.1803	0.44032	-171.78	10.047	11.36	-29.999	-752.24	1062.9	8.0967	841.41	1071.1	23.649	24.005	0	0	8.1674	1.5765	-7.8743	-9.4883	-0.36453	6.8529	8.4749	9.7529	7.8028	8.4294	0.60058	0.26462	1594.1
7.12	713	2.5	NaN	0.98783	8.2906	0.41775	-171.78	10.028	11.386	-30.066	-752.29	1062.9	8.1209	841.43	1071.1	23.649	24.005	0	0	8.4921	1.9072	-7.8687	-9.4826	-0.38479	6.8441	8.5847	9.7335	8.1073	8.7513	0.71605	0.25091	1594.2
7.13	714	2.5	NaN	0.97064	8.3625	0.40983	-171.78	10.023	11.393	-30.156	-752.33	1062.9	8.104	841.41	1071.1	23.649	24.005	0	0	8.8168	2.2379	-7.863	-9.477	-0.40457	6.8443	8.6567	9.729	8.4123	9.0822	0.79369	0.25197	1594.2
7.14	715	2.5	NaN	0.95008	8.4339	0.39504	-171.77	9.9925	11.4	-30.233	-752.38	1062.9	8.0933	841.46	1071	23.649	24.005	0	0	9.1416	2.5687	-7.8574	-9.4714	-0.42742	6.853	8.7274	9.6989	8.7141	9.4217	0.87002	0.22757	1594.3
7.15	716	2.5	NaN	0.92729	8.527	0.39091	-171.76	9.986	11.398	-30.357	-752.46	1062.9	8.0465	841.45	1071	23.649	24.005	0	0	9.4663	2.8994	-7.8518	-9.4657	-0.45294	6.8645	8.8201	9.693	9.0134	9.7639	0.96833	0.22722	1594.4
7.16	717	2.5	NaN	0.90516	8.6212	0.3794	-171.74	9.9848	11.388	-30.471	-752.56	1062.9	7.9749	841.42	1071	23.649	24.005	0	0	9.4027	2.8347	-7.8453	-9.4592	-0.47651	6.8789	8.9136	9.6924	8.9262	9.7136	1.0683	0.23313	1594.5
7.17	718	2.5	NaN	0.88764	8.6905	0.35427	-171.73	9.9793	11.382	-30.529	-752.65	1062.9	7.9217	841.42	1071	23.649	24.005	0	0	9.0549	2.4804	-7.8382	-9.4522	-0.49412	6.8921	8.9823	9.6875	8.5608	9.3725	1.144	0.23536	1594.6
7.18	719	2.5	NaN	0.88019	8.7067	0.33212	-171.72	9.9838	11.403	-30.521	-752.71	1062.9	7.9732	841.4	1071	23.649	24.005	0	0	9.0007	2.4252	-7.8362	-9.4502	-0.5031	6.8925	8.9986	9.6919	8.4976	9.3177	1.1624	0.24171	1594.6
7.19	720	2.5	NaN	0.85931	8.7708	0.29395	-171.72	9.9662	11.436	-30.564	-752.8	1062.9	8.0281	841.4	1071	23.649	24.005	0	0	8.906	2.3287	-7.8343	-9.4482	-0.52742	6.8921	9.0614	9.6755	8.3785	9.2208	1.2272	0.22729	1594.7
7.2	721	2.5	NaN	0.84108	8.8012	0.26759	-171.7	9.9668	11.42	-30.624	-752.94	1063	7.9501	841.38	1071	23.649	24.005	0	0	8.7651	2.1852	-7.8323	-9.4463	-0.5449	6.9178	9.0904	9.6776	8.2202	9.103	1.2581	0.23135	1594.8
7.21	722	2.5	NaN	0.82637	8.8156	0.23343	-171.67	9.9694	11.402	-30.648	-753.06	1063	7.8569	841.38	1071	23.649	24.005	0	0	8.7004	2.1193	-7.8318	-9.4457	-0.55703	6.9465	9.1038	9.6812	8.1433	9.0658	1.2721	0.23548	1594.9
7.22	723	2.5	NaN	0.81458	8.8221	0.19762	-171.65	9.971	11.398	-30.65	-753.13	1063	7.7984	841.37	1071	23.649	24.005	0	0	8.6426	2.0605	-7.8313	-9.4452	-0.56673	6.9689	9.1099	9.6832	8.0759	9.0293	1.2786	0.23791	1595
7.23	724	2.5	NaN	0.80414	8.8153	0.19443	-171.63	9.9846	11.395	-30.714	-753.19	1063	7.7432	841.33	1071	23.649	24.005	0	0	8.4509	1.8653	-7.8297	-9.4437	-0.57746	6.9926	9.1029	9.697	7.8735	8.8578	1.2732	0.2533	1595
7.24	725	2.5	NaN	0.79661	8.7888	0.18304	-171.64	9.9685	11.41	-30.738	-753.27	1063	7.7959	841.35	1071	23.649	24.005	0	0	8.3156	1.7275	-7.8293	-9.4432	-0.58768	6.9754	9.0754	9.682	7.728	8.7029	1.2461	0.23875	1595.1
7.25	726	2.5	NaN	0.80218	8.7622	0.16243	-171.64	9.9774	11.43	-30.723	-753.33	1063	7.8362	841.32	1071	23.649	24.005	0	0	8.2615	1.6724	-7.8304	-9.4444	-0.58299	6.974	9.0493	9.6903	7.6785	8.6464	1.2189	0.24591	1595.1
7.26	727	2.5	NaN	0.80977	8.7258	0.13114	-171.63	9.9823	11.438	-30.692	-753.38	1063	7.8362	841.3	1071	23.649	24.005	0	0	8.094	1.5018	-7.8304	-9.4443	-0.57424	6.9837	9.0129	9.6952	7.5198	8.4855	1.1826	0.25089	1595.2
7.27	728	2.5	NaN	0.8161	8.676	0.1052	-171.62	9.9789	11.436	-30.683	-753.44	1063	7.8002	841.3	1071	23.649	24.005	0	0	7.9594	1.3647	-7.8306	-9.4446	-0.56627	6.9981	8.9625	9.6924	7.3932	8.3628	1.1319	0.2478	1595.2
7.28	729	2.5	NaN	0.82347	8.6155	0.11048	-171.61	9.9799	11.439	-30.74	-753.49	1063	7.7612	841.28	1071	23.649	24.005	0	0	7.9305	1.3353	-7.832	-9.4459	-0.55949	7.0089	8.9026	9.6928	7.371	8.3441	1.0706	0.24692	1595.3
7.29	730	2.5	NaN	0.83042	8.5896	0.12152	-171.62	9.9673	11.465	-30.779	-753.5	1063	7.8351	841.29	1071	23.649	24.005	0	0	7.8972	1.3013	-7.8321	-9.4461	-0.55661	6.996	8.8762	9.6806	7.3406	8.2973	1.0441	0.23453	1595.3
7.3	731	2.5	NaN	0.83465	8.5687	0.11851	-171.6	9.9702	11.453	-30.786	-753.49	1063	7.7768	841.28	1071	23.649	24.005	0	0	7.8625	1.266	-7.8319	-9.4459	-0.55054	7.0113	8.8555	9.6834	7.3119	8.2772	1.0236	0.23753	1595.3
7.31	732	2.5	NaN	0.84459	8.5474	0.11726	-171.6	9.968	11.448	-30.793	-753.47	1063	7.7402	841.28	1071	23.649	24.005	0	0	7.7848	1.1868	-7.8313	-9.4453	-0.53956	7.0182	8.8341	9.6813	7.2452	8.205	1.0027	0.23596	1595.2
7.32	733	2.5	NaN	0.86004	8.522	0.10951	-171.6	9.9616	11.459	-30.774	-753.43	1063	7.7573	841.28	1071	23.649	24.005	0	0	7.7101	1.1108	-7.8308	-9.4447	-0.52407	7.0132	8.8086	9.675	7.1861	8.1241	0.97785	0.23029	1595.2
7.33	734	2.5	NaN	0.87562	8.4904	0.081116	-171.61	9.9639	11.472	-30.692	-753.39	1063	7.776	841.25	1071	23.649	24.005	0	0	7.6668	1.0667	-7.8304	-9.4443	-0.50626	7.0124	8.7776	9.6767	7.1605	8.079	0.94719	0.23235	1595.1
7.34	735	2.5	NaN	0.8787	8.4522	0.070966	-171.57	9.9955	11.403	-30.661	-753.33	1063	7.5296	841.19	1071	23.649	24.005	0	0	7.1842	0.57515	-7.8365	-9.4505	-0.49333	7.0564	8.7408	9.7069	6.6908	7.6315	0.90425	0.25644	1595
7.35	736	2.5	NaN	0.88128	8.4303	0.096083	-171.6	9.9647	11.459	-30.73	-753.31	1063	7.7015	841.22	1071	23.649	24.005	0	0	6.6516	0.032782	-7.8431	-9.4571	-0.49941	7.0206	8.7177	9.6772	6.1522	7.0534	0.87456	0.22017	1595
7.36	737	2.5	NaN	0.88234	8.3856	0.10677	-171.6	9.948	11.479	-30.738	-753.24	1063	7.7252	841.22	1071	23.649	24.005	0	0	6.6842	0.065937	-7.8399	-9.4539	-0.49956	7.0174	8.6728	9.6608	6.1846	7.0833	0.83285	0.20699	1594.9
7.37	738	2.5	NaN	0.87947	8.3294	0.10485	-171.59	9.9493	11.471	-30.703	-753.14	1063	7.644	841.19	1071	23.649	24.005	0	0	6.7144	0.096753	-7.8359	-9.4499	-0.49835	7.0354	8.617	9.6617	6.2161	7.1321	0.78107	0.21183	1594.8
7.38	739	2.5	NaN	0.87144	8.285	0.10574	-171.59	9.9494	11.482	-30.687	-753.04	1062.9	7.6389	841.17	1071	23.649	24.005	0	0	6.7433	0.12615	-7.8315	-9.4454	-0.50571	7.0366	8.5725	9.6619	6.2376	7.1627	0.741	0.21645	1594.7
7.39	740	2.5	NaN	0.8646	8.2489	0.10535	-171.57	9.9354	11.461	-30.668	-752.96	1062.9	7.5446	841.17	1070.9	23.649	24.005	0	0	6.6788	0.060431	-7.8276	-9.4416	-0.50854	7.0605	8.5362	9.6481	6.1702	7.1209	0.70859	0.20654	1594.6
7.4	741	2.5	NaN	0.85881	8.2077	0.11208	-171.57	9.925	11.485	-30.647	-752.9	1062.9	7.5792	841.15	1070.9	23.649	24.005	0	0	6.5881	-0.031871	-7.824	-9.4379	-0.51489	7.0566	8.4949	9.6378	6.0733	7.0248	0.67089	0.19989	1594.5
7.41	742	2.5	NaN	0.85033	8.1572	0.13997	-171.56	9.9278	11.49	-30.691	-752.85	1062.9	7.5596	841.12	1070.9	23.649	24.005	0	0	6.617	-0.0024971	-7.8201	-9.4341	-0.52432	7.0658	8.445	9.64	6.0927	7.0633	0.62493	0.20589	1594.5
7.42	743	2.5	NaN	0.84453	8.0924	0.17583	-171.54	9.9301	11.47	-30.753	-752.77	1062.9	7.4651	841.09	1070.9	23.649	24.005	0	0	6.6334	0.014218	-7.8165	-9.4305	-0.52905	7.0848	8.3809	9.6416	6.1044	7.099	0.56442	0.21112	1594.3
7.43	744	2.5	NaN	0.845	8.0107	0.20743	-171.53	9.9138	11.453	-30.786	-752.65	1062.9	7.3833	841.08	1070.9	23.649	24.005	0	0	6.638	0.018867	-7.8131	-9.4271	-0.52693	7.0937	8.299	9.6255	6.111	7.1126	0.48589	0.19841	1594.2
7.44	745	2.5	NaN	0.8432	7.9148	0.24741	-171.57	9.8619	11.543	-30.831	-752.57	1062.9	7.6593	841.12	1070.9	23.649	24.005	0	0	6.5441	-0.076739	-7.8109	-9.4248	-0.54032	7.047	8.2024	9.5744	6.0038	6.9703	0.3915	0.14955	1594.2
7.45	746	2.5	NaN	0.8551	7.8683	0.24205	-171.54	9.8907	11.477	-30.769	-752.46	1062.8	7.4321	841.04	1070.9	23.649	24.005	0	0	6.481	-0.14095	-7.8091	-9.4231	-0.5182	7.0885	8.1575	9.6016	5.9628	6.9476	0.34839	0.17851	1594
7.46	747	2.5	NaN	0.86563	7.8137	0.23955	-171.55	9.8728	11.502	-30.698	-752.34	1062.8	7.4985	841.02	1070.9	23.649	24.005	0	0	6.4522	-0.17036	-7.8079	-9.4219	-0.5076	7.0801	8.1036	9.5829	5.9446	6.9097	0.29571	0.16099	1593.8
7.47	748	2.5	NaN	0.86869	7.7719	0.25252	-171.55	9.8541	11.515	-30.675	-752.24	1062.8	7.5305	841.02	1070.9	23.649	24.005	0	0	6.4021	-0.22137	-7.8065	-9.4204	-0.50497	7.076	8.0622	9.5638	5.8971	6.8546	0.25573	0.14344	1593.7
7.48	749	2.5	NaN	0.86489	7.7577	0.27929	-171.52	9.8666	11.452	-30.708	-752.13	1062.8	7.3163	840.98	1070.9	23.649	24.005	0	0	6.3334	-0.29127	-7.8047	-9.4187	-0.5024	7.1115	8.0485	9.5758	5.831	6.8202	0.24384	0.15709	1593.6
7.49	750	2.5	NaN	0.86692	7.7512	0.29702	-171.51	9.8599	11.423	-30.699	-751.97	1062.8	7.2284	840.95	1070.9	23.649	24.005	0	0	6.1443	-0.48393	-7.802	-9.416	-0.49704	7.124	8.0425	9.5686	5.6472	6.6401	0.24048	0.15263	1593.4
7.5	751	2.5	NaN	0.87171	7.7507	0.30865	-171.54	9.8237	11.468	-30.686	-751.89	1062.8	7.3883	840.98	1070.8	23.649	24.005	0	0	5.984	-0.64718	-7.8001	-9.414	-0.49758	7.0868	8.0411	9.5334	5.4864	6.4396	0.24101	0.11938	1593.3
7.51	752	2.5	NaN	0.88119	7.7473	0.30445	-171.56	9.7958	11.496	-30.639	-751.82	1062.7	7.4713	840.98	1070.8	23.649	24.005	0	0	5.8649	-0.76843	-7.7991	-9.413	-0.48943	7.0703	8.037	9.5061	5.3755	6.3018	0.23785	0.093096	1593.3
7.52	753	2.5	NaN	0.89101	7.7452	0.29867	-171.57	9.7763	11.51	-30.588	-751.78	1062.7	7.5181	840.98	1070.8	23.649	24.005	0	0	5.7107	-0.92548	-7.7966	-9.4106	-0.47952	7.06	8.0346	9.4869	5.2312	6.1346	0.23803	0.076378	1593.2
7.53	754	2.5	NaN	0.89646	7.7467	0.30124	-171.58	9.7703	11.517	-30.564	-751.77	1062.7	7.547	840.99	1070.8	23.649	24.005	0	0	5.5951	-1.0432	-7.7939	-9.4078	-0.47424	7.0522	8.0364	9.4805	5.1209	6.009	0.24253	0.072721	1593.2
7.54	755	2.5	NaN	0.89302	7.749	0.31305	-171.56	9.794	11.518	-30.587	-751.76	1062.7	7.503	840.91	1070.8	23.649	24.005	0	0	5.5691	-1.0697	-7.7911	-9.405	-0.47698	7.0677	8.04	9.503	5.0922	5.998	0.24896	0.097975	1593.1
7.55	756	2.5	NaN	0.908	7.7556	0.33074	-171.57	9.7858	11.501	-30.609	-751.75	1062.7	7.4526	840.91	1070.8	23.649	24.005	0	0	5.5323	-1.1072	-7.788	-9.402	-0.461	7.0611	8.0464	9.4949	5.0713	5.9539	0.25842	0.092987	1593.1
7.56	757	2.5	NaN	0.92211	7.7767	0.31279	-171.58	9.7732	11.512	-30.522	-751.77	1062.7	7.4808	840.9	1070.8	23.649	24.005	0	0	5.4782	-1.1623	-7.7845	-9.3984	-0.44478	7.0516	8.067	9.4829	5.0334	5.8893	0.28254	0.084516	1593.2
7.57	758	2.5	NaN	0.92968	7.7932	0.29828	-171.59	9.7604	11.53	-30.459	-751.83	1062.7	7.5263	840.9	1070.8	23.649	24.005	0	0	5.4782	-1.1623	-7.7819	-9.3959	-0.43652	7.0448	8.083	9.4707	5.0416	5.8825	0.30105	0.074781	1593.2
7.58	759	2.5	NaN	0.92943	7.7994	0.30046	-171.59	9.7565	11.536	-30.46	-751.92	1062.7	7.5407	840.91	1070.8	23.649	24.005	0	0	5.4727	-1.1679	-7.7796	-9.3935	-0.43724	7.0434	8.0888	9.4671	5.0354	5.8755	0.30925	0.073591	1593.3
7.59	760	2.5	NaN	0.92457	7.8042	0.3037	-171.59	9.7749	11.521	-30.463	-752.01	1062.7	7.4966	840.89	1070.8	23.649	24.005	0	0	5.4257	-1.2158	-7.7771	-9.391	-0.44054	7.0471	8.0934	9.4857	4.9851	5.8313	0.31631	0.094742	1593.4
7.6	761	2.5	NaN	0.93665	7.8137	0.29048	-171.59	9.774	11.532	-30.404	-752.01	1062.7	7.5176	840.86	1070.8	23.649	24.005	0	0	5.3946	-1.2474	-7.7743	-9.3883	-0.42714	7.0467	8.1035	9.4842	4.9674	5.7993	0.32916	0.095926	1593.3
7.61	762	2.5	NaN	0.93428	7.8221	0.31401	-171.58	9.7997	11.504	-30.46	-752.1	1062.7	7.4257	840.83	1070.8	23.649	24.005	0	0	5.3459	-1.297	-7.7713	-9.3853	-0.42818	7.0584	8.1125	9.5093	4.9178	5.7614	0.34123	0.12407	1593.4
7.62	763	2.5	NaN	0.93407	7.8327	0.32325	-171.58	9.7947	11.506	-30.475	-752.21	1062.7	7.4228	840.85	1070.8	23.649	24.005	0	0	5.1903	-1.4555	-7.7676	-9.3815	-0.4287	7.0591	8.1231	9.5042	4.7616	5.6036	0.35559	0.12275	1593.5
7.63	764	2.5	NaN	0.93883	7.8493	0.31321	-171.58	9.7772	11.527	-30.433	-752.3	1062.7	7.4754	840.88	1070.8	23.649	24.005	0	0	4.929	-1.7216	-7.7617	-9.3756	-0.42424	7.0546	8.1394	9.4871	4.5048	5.333	0.37779	0.11148	1593.7
7.64	765	2.5	NaN	0.94242	7.8745	0.3097	-171.57	9.8083	11.507	-30.414	-752.36	1062.7	7.4139	840.85	1070.8	23.649	24.005	0	0	4.3248	-2.3369	-7.7488	-9.3628	-0.41772	7.0666	8.1649	9.5178	3.9071	4.7296	0.41609	0.15509	1593.7
7.65	766	2.5	NaN	0.95331	7.8867	0.30505	-171.59	9.7648	11.557	-30.396	-752.45	1062.8	7.5616	840.91	1070.8	23.649	24.005	0	0	4.1477	-2.5174	-7.7458	-9.3598	-0.41136	7.0481	8.1747	9.4768	3.7363	4.5308	0.42885	0.11701	1593.8
7.66	767	2.5	NaN	0.95597	7.8958	0.29971	-171.58	9.7801	11.546	-30.387	-752.5	1062.8	7.5143	840.89	1070.8	23.649	24.005	0	0	4.1585	-2.5064	-7.7472	-9.3612	-0.40665	7.0609	8.1835	9.4924	3.7518	4.5545	0.4363	0.1312	1593.9
7.67	768	2.5	NaN	0.95938	7.8971	0.29887	-171.56	9.7972	11.533	-30.389	-752.53	1062.8	7.4503	840.87	1070.8	23.649	24.005	0	0	4.1223	-2.5432	-7.7475	-9.3615	-0.401	7.0803	8.1853	9.5089	3.7213	4.5372	0.43779	0.14742	1593.9
7.68	769	2.5	NaN	0.96338	7.8951	0.30342	-171.55	9.7998	11.535	-30.408	-752.56	1062.8	7.4455	840.87	1070.8	23.649	24.005	0	0	4.101	-2.5649	-7.7491	-9.363	-0.39746	7.0883	8.1834	9.5115	3.7035	4.5234	0.43429	0.14849	1593.9
7.69	770	2.5	NaN	0.96484	7.8965	0.30877	-171.56	9.7956	11.545	-30.437	-752.57	1062.8	7.4908	840.88	1070.8	23.649	24.005	0	0	4.0902	-2.5759	-7.7514	-9.3653	-0.39869	7.0789	8.1837	9.5084	3.6915	4.503	0.43226	0.1431	1593.9
7.7	771	2.5	NaN	0.97104	7.8909	0.28205	-171.52	9.8321	11.473	-30.396	-752.6	1062.8	7.2597	840.84	1070.8	23.649	24.005	0	0	4.0816	-2.5847	-7.7519	-9.3658	-0.38272	7.125	8.1784	9.5446	3.6988	4.5403	0.42653	0.17884	1593.9
7.71	772	2.5	NaN	0.9771	7.8687	0.27257	-171.53	9.8081	11.53	-30.423	-752.63	1062.8	7.4152	840.89	1070.8	23.649	24.005	0	0	4.0768	-2.5895	-7.7525	-9.3665	-0.38315	7.1068	8.1554	9.5214	3.6937	4.5173	0.40288	0.15497	1594
7.72	773	2.5	NaN	0.97428	7.847	0.26933	-171.53	9.8046	11.552	-30.469	-752.65	1062.8	7.4645	840.91	1070.8	23.649	24.005	0	0	4.1131	-2.5526	-7.755	-9.369	-0.38933	7.1017	8.1331	9.5185	3.7237	4.5491	0.37809	0.14956	1594
7.73	774	2.5	NaN	0.96476	7.8257	0.27322	-171.52	9.8211	11.546	-30.529	-752.66	1062.8	7.4276	840.9	1070.8	23.649	24.005	0	0	4.1336	-2.5317	-7.757	-9.371	-0.39971	7.111	8.1121	9.5347	3.7339	4.5793	0.35509	0.16377	1594
7.74	775	2.5	NaN	0.95201	7.802	0.28279	-171.51	9.8327	11.558	-30.601	-752.68	1062.8	7.4369	840.88	1070.8	23.649	24.005	0	0	4.1408	-2.5244	-7.7586	-9.3725	-0.41537	7.1183	8.0895	9.5452	3.7254	4.5939	0.33093	0.17271	1594
7.75	776	2.5	NaN	0.92701	7.7859	0.26781	-171.5	9.8203	11.551	-30.602	-752.69	1062.8	7.3873	840.92	1070.8	23.649	24.005	0	0	4.198	-2.4661	-7.7632	-9.3772	-0.4386	7.1361	8.0728	9.5334	3.7594	4.6699	0.30956	0.15624	1594.1
7.76	777	2.5	NaN	0.90764	7.7857	0.25544	-171.48	9.838	11.52	-30.601	-752.65	1062.8	7.2895	840.9	1070.8	23.649	24.005	0	0	4.2369	-2.4265	-7.7674	-9.3813	-0.45444	7.1559	8.0725	9.5512	3.7824	4.7294	0.30506	0.16985	1594
7.77	778	2.5	NaN	0.89033	7.7882	0.23595	-171.47	9.8513	11.497	-30.568	-752.62	1062.8	7.1986	840.9	1070.8	23.649	24.005	0	0	4.2513	-2.4118	-7.7709	-9.3848	-0.46732	7.1703	8.0755	9.564	3.784	4.7584	0.30465	0.17919	1594
7.78	779	2.5	NaN	0.8681	7.7902	0.23078	-171.48	9.8508	11.519	-30.574	-752.59	1062.8	7.2437	840.91	1070.8	23.649	24.005	0	0	4.3091	-2.3529	-7.7736	-9.3876	-0.49142	7.1645	8.0779	9.5632	3.8177	4.8116	0.30423	0.17556	1594
7.79	780	2.5	NaN	0.83778	7.791	0.25223	-171.49	9.8421	11.585	-30.662	-752.57	1062.8	7.4277	840.92	1070.8	23.649	24.005	0	0	4.3727	-2.2882	-7.7763	-9.3903	-0.53153	7.1417	8.0786	9.5546	3.8412	4.8535	0.30228	0.16428	1594
7.8	781	2.5	NaN	0.81016	7.7932	0.26504	-171.47	9.8632	11.55	-30.718	-752.55	1062.8	7.3067	840.9	1070.8	23.649	24.005	0	0	4.4888	-2.1699	-7.7783	-9.3923	-0.55685	7.1648	8.0818	9.5745	3.932	4.9948	0.30351	0.18228	1593.9
7.81	782	2.5	NaN	0.80602	7.8081	0.25781	-171.46	9.877	11.563	-30.702	-752.51	1062.8	7.3231	840.88	1070.8	23.649	24.005	0	0	4.6023	-2.0544	-7.7807	-9.3946	-0.56104	7.173	8.0974	9.5878	4.0412	5.1186	0.31671	0.19312	1593.9
7.82	783	2.5	NaN	0.79667	7.813	0.26204	-171.44	9.8936	11.521	-30.73	-752.5	1062.8	7.1783	840.88	1070.8	23.649	24.005	0	0	4.7067	-1.948	-7.7838	-9.3977	-0.5662	7.1987	8.1029	9.6037	4.1405	5.2507	0.31912	0.20599	1593.9
7.83	784	2.5	NaN	0.78616	7.8139	0.26672	-171.43	9.8954	11.504	-30.763	-752.5	1062.8	7.1252	840.89	1070.8	23.649	24.005	0	0	4.7721	-1.8814	-7.7855	-9.3995	-0.57597	7.2037	8.1038	9.6055	4.1962	5.3224	0.31824	0.20602	1593.9
7.84	785	2.5	NaN	0.77953	7.8167	0.26752	-171.46	9.8784	11.55	-30.781	-752.5	1062.8	7.2691	840.91	1070.8	23.649	24.005	0	0	4.83	-1.8225	-7.7871	-9.401	-0.58841	7.1755	8.1059	9.5892	4.2415	5.353	0.31885	0.18817	1593.9
7.85	786	2.5	NaN	0.77574	7.8192	0.28534	-171.46	9.8731	11.551	-30.844	-752.51	1062.8	7.2666	840.92	1070.8	23.649	24.005	0	0	4.8878	-1.7636	-7.7886	-9.4025	-0.59436	7.1717	8.1085	9.5838	4.2934	5.4081	0.3199	0.18127	1593.9
7.86	787	2.5	NaN	0.77722	7.8292	0.26118	-171.45	9.8843	11.555	-30.791	-752.51	1062.8	7.2643	840.89	1070.8	23.649	24.005	0	0	4.9646	-1.6854	-7.7898	-9.4038	-0.59092	7.1814	8.1182	9.5954	4.3736	5.496	0.32835	0.19163	1593.9
7.87	788	2.5	NaN	0.78289	7.8344	0.25392	-171.45	9.875	11.555	-30.776	-752.52	1062.8	7.2456	840.9	1070.8	23.649	24.005	0	0	5.0482	-1.6003	-7.7909	-9.4049	-0.58404	7.1857	8.1227	9.5867	4.4641	5.5854	0.3318	0.18179	1593.9
7.88	789	2.5	NaN	0.78821	7.8374	0.25715	-171.45	9.8583	11.575	-30.789	-752.54	1062.8	7.2801	840.91	1070.8	23.649	24.005	0	0	5.0312	-1.6175	-7.7906	-9.4045	-0.58037	7.1811	8.1254	9.5703	4.4509	5.5636	0.33485	0.16574	1593.9
7.89	790	2.5	NaN	0.79226	7.8386	0.26165	-171.45	9.8502	11.592	-30.804	-752.54	1062.8	7.3053	840.9	1070.8	23.649	24.005	0	0	5.0028	-1.6465	-7.7891	-9.4031	-0.57778	7.1801	8.1265	9.5623	4.425	5.5336	0.33735	0.15922	1593.9
7.9	791	2.5	NaN	0.79957	7.8329	0.26021	-171.42	9.8671	11.518	-30.799	-752.55	1062.8	7.0653	840.87	1070.8	23.649	24.005	0	0	5.0209	-1.6281	-7.7856	-9.3996	-0.56168	7.2155	8.1207	9.5794	4.4592	5.5875	0.33504	0.17978	1593.9
7.91	792	2.5	NaN	0.80391	7.8129	0.25597	-171.44	9.8413	11.582	-30.801	-752.58	1062.8	7.2398	840.89	1070.8	23.649	24.005	0	0	4.9889	-1.6606	-7.7815	-9.3955	-0.56366	7.1958	8.1002	9.554	4.4253	5.5352	0.3187	0.1586	1593.9
7.92	793	2.5	NaN	0.80924	7.8062	0.24194	-171.44	9.8294	11.602	-30.765	-752.58	1062.8	7.2762	840.9	1070.8	23.649	24.005	0	0	4.9463	-1.704	-7.7768	-9.3908	-0.55833	7.1974	8.0929	9.5428	4.388	5.4934	0.31605	0.15201	1594
7.93	794	2.5	NaN	0.81377	7.7914	0.23662	-171.44	9.8212	11.613	-30.748	-752.59	1062.8	7.294	840.9	1070.8	23.649	24.005	0	0	4.9752	-1.6745	-7.7707	-9.3847	-0.55381	7.1947	8.0775	9.5351	4.4214	5.5201	0.30683	0.15048	1594
7.94	795	2.5	NaN	0.816	7.7632	0.2429	-171.45	9.8089	11.628	-30.764	-752.61	1062.8	7.326	840.9	1070.8	23.649	24.005	0	0	5.0431	-1.6054	-7.7651	-9.379	-0.55328	7.1849	8.0485	9.5236	4.4898	5.5795	0.28336	0.14455	1594
7.95	796	2.5	NaN	0.81523	7.7328	0.24832	-171.44	9.7894	11.632	-30.783	-752.64	1062.8	7.3101	840.89	1070.7	23.649	24.005	0	0	5.1383	-1.5085	-7.7598	-9.3738	-0.55414	7.1888	8.0162	9.506	4.5842	5.6803	0.25631	0.13225	1594
7.96	797	2.5	NaN	0.82462	7.7087	0.25608	-171.44	9.8112	11.63	-30.792	-752.65	1062.8	7.2728	840.86	1070.8	23.649	24.005	0	0	5.1546	-1.4919	-7.7531	-9.367	-0.54378	7.1949	7.9935	9.5263	4.6108	5.7031	0.24049	0.15935	1594
7.97	798	2.5	NaN	0.82819	7.6871	0.24563	-171.42	9.8242	11.577	-30.748	-752.64	1062.9	7.0864	840.84	1070.8	23.649	24.005	0	0	5.1275	-1.5195	-7.7454	-9.3594	-0.53194	7.2233	7.9719	9.5394	4.5956	5.7038	0.22649	0.18003	1593.9
7.98	799	2.5	NaN	0.83108	7.6714	0.22857	-171.41	9.8223	11.56	-30.686	-752.63	1062.9	7.0188	840.83	1070.8	23.649	24.005	0	0	5.1004	-1.5471	-7.7378	-9.3517	-0.5244	7.2295	7.9556	9.5381	4.576	5.6825	0.21788	0.18637	1593.9
7.99	800	2.5	NaN	0.83525	7.662	0.21706	-171.44	9.8066	11.594	-30.641	-752.64	1062.9	7.1134	840.85	1070.8	23.649	24.005	0	0	5.1117	-1.5356	-7.7316	-9.3456	-0.52202	7.2073	7.9456	9.523	4.5896	5.6717	0.21403	0.17748	1594
8	801	2.5	NaN	0.84002	7.6576	0.22268	-171.46	9.7846	11.64	-30.645	-752.65	1062.9	7.2517	840.89	1070.7	23.649	24.005	0	0	5.155	-1.4914	-7.7267	-9.3407	-0.52229	7.1773	7.9406	9.5016	4.6327	5.6859	0.21387	0.16098	1594
8.01	802	2.5	NaN	0.83692	7.6609	0.24521	-171.46	9.784	11.63	-30.687	-752.68	1062.9	7.1671	840.88	1070.8	23.649	24.005	0	0	5.1984	-1.4473	-7.7266	-9.3406	-0.52385	7.183	7.9449	9.5	4.6745	5.7357	0.21828	0.15946	1594
8.02	803	2.5	NaN	0.84056	7.6771	0.23889	-171.44	9.7973	11.587	-30.649	-752.7	1062.9	7.0063	840.86	1070.8	23.649	24.005	0	0	5.2009	-1.4447	-7.7278	-9.3417	-0.51306	7.2064	7.9609	9.5135	4.6878	5.7617	0.23307	0.17181	1594
8.03	804	2.5	NaN	0.84243	7.7073	0.23827	-171.43	9.8017	11.585	-30.639	-752.72	1062.9	6.9375	840.85	1070.8	23.649	24.005	0	0	5.1519	-1.4946	-7.7305	-9.3445	-0.50836	7.2156	7.9912	9.5178	4.6436	5.721	0.26064	0.17339	1594
8.04	805	2.5	NaN	0.84213	7.7424	0.24303	-171.44	9.7943	11.618	-30.653	-752.75	1062.9	6.97	840.85	1070.8	23.649	24.005	0	0	5.0931	-1.5545	-7.7299	-9.3438	-0.5103	7.2078	8.0264	9.5103	4.5828	5.6533	0.29652	0.16642	1594.1
8.05	806	2.5	NaN	0.84198	7.773	0.23705	-171.45	9.779	11.647	-30.635	-752.78	1062.9	7.0323	840.86	1070.8	23.649	24.005	0	0	5.0244	-1.6245	-7.7259	-9.3398	-0.51201	7.1959	8.0562	9.4958	4.5124	5.5714	0.33032	0.15601	1594.1
8.06	807	2.5	NaN	0.83732	7.8247	0.19978	-171.44	9.7444	11.649	-30.529	-752.83	1062.9	7.0002	840.91	1070.7	23.649	24.005	0	0	5.1029	-1.5445	-7.721	-9.335	-0.51164	7.2086	8.1068	9.4623	4.5913	5.664	0.38577	0.12736	1594.2
8.07	808	2.5	NaN	0.83178	7.864	0.18267	-171.45	9.7332	11.678	-30.483	-752.87	1062.9	7.0449	840.94	1070.8	23.649	24.005	0	0	5.098	-1.5495	-7.7173	-9.3312	-0.51708	7.2056	8.1462	9.451	4.581	5.6561	0.42895	0.11976	1594.3
8.08	809	2.5	NaN	0.82773	7.9035	0.17218	-171.44	9.7372	11.684	-30.455	-752.89	1062.9	7.0295	840.93	1070.8	23.649	24.005	0	0	4.9534	-1.6968	-7.7152	-9.3291	-0.51955	7.2125	8.1858	9.4548	4.4338	5.5157	0.47064	0.12569	1594.3
8.09	810	2.5	NaN	0.82424	7.9455	0.17259	-171.44	9.74	11.69	-30.448	-752.92	1062.9	7.0203	840.93	1070.8	23.649	24.005	0	0	4.8874	-1.7639	-7.7135	-9.3274	-0.52243	7.2183	8.2275	9.458	4.365	5.4543	0.51404	0.13062	1594.3
8.1	811	2.5	NaN	0.81988	7.9857	0.18308	-171.44	9.7312	11.716	-30.457	-752.98	1062.9	7.0781	840.97	1070.8	23.649	24.005	0	0	4.837	-1.8154	-7.7118	-9.3257	-0.52911	7.2116	8.267	9.4499	4.3078	5.3963	0.55518	0.12418	1594.4
8.11	812	2.5	NaN	0.81557	8.0027	0.15596	-171.43	9.7394	11.674	-30.38	-752.98	1062.9	6.959	840.99	1070.8	23.649	24.005	0	0	4.7955	-1.8575	-7.71	-9.3239	-0.52636	7.2295	8.2834	9.4588	4.2692	5.372	0.57339	0.13486	1594.4
8.12	813	2.5	NaN	0.80893	8.0337	0.17394	-171.41	9.7495	11.663	-30.413	-753.02	1063	6.9194	841	1070.7	23.649	24.005	0	0	4.7471	-1.9069	-7.708	-9.3219	-0.5327	7.2519	8.3134	9.4697	4.2144	5.345	0.60546	0.14781	1594.5
8.13	814	2.5	NaN	0.80774	8.0458	0.179	-171.4	9.765	11.689	-30.409	-753.06	1063	6.985	841.01	1070.8	23.649	24.005	0	0	4.6856	-1.9695	-7.7056	-9.3196	-0.53608	7.254	8.3256	9.4852	4.1495	5.2845	0.61994	0.16559	1594.5
8.14	815	2.5	NaN	0.80735	8.0438	0.17158	-171.39	9.7978	11.68	-30.367	-753.12	1063	6.9518	840.99	1070.8	23.649	24.005	0	0	4.5691	-2.0882	-7.7041	-9.3181	-0.53373	7.2678	8.3241	9.5175	4.0354	5.1796	0.61995	0.1994	1594.6
8.15	816	2.5	NaN	0.80305	8.0383	0.16503	-171.36	9.8413	11.609	-30.32	-753.18	1063	6.7403	840.98	1070.8	23.649	24.005	0	0	4.4544	-2.205	-7.7034	-9.3173	-0.5287	7.3091	8.3186	9.5609	3.9257	5.1041	0.61528	0.24359	1594.6
8.16	817	2.5	NaN	0.79694	8.0348	0.17899	-171.35	9.8283	11.618	-30.328	-753.19	1063	6.7725	841.03	1070.8	23.649	24.005	0	0	4.3858	-2.2748	-7.7041	-9.318	-0.5362	7.3137	8.3134	9.5497	3.8496	5.0388	0.60935	0.23165	1594.7
8.17	818	2.5	NaN	0.80111	8.0213	0.18054	-171.35	9.8472	11.601	-30.296	-753.2	1063	6.7484	841.04	1070.8	23.649	24.005	0	0	4.3374	-2.3242	-7.7043	-9.3183	-0.53002	7.3206	8.3001	9.5684	3.8073	4.9964	0.59577	0.2501	1594.7
8.18	819	2.5	NaN	0.80254	8.0037	0.19522	-171.36	9.8435	11.606	-30.311	-753.2	1063	6.7866	841.08	1070.8	23.649	24.005	0	0	4.3043	-2.3579	-7.7043	-9.3183	-0.53045	7.3118	8.2817	9.5655	3.7738	4.9539	0.57739	0.24719	1594.7
8.19	820	2.5	NaN	0.80382	7.9839	0.19777	-171.37	9.8399	11.628	-30.296	-753.21	1063	6.8707	841.1	1070.8	23.649	24.005	0	0	4.31	-2.352	-7.704	-9.3179	-0.53163	7.2976	8.2615	9.5623	3.7784	4.9456	0.55758	0.24437	1594.8
8.2	821	2.5	NaN	0.80971	7.9591	0.17886	-171.37	9.8591	11.64	-30.214	-753.22	1063	6.915	841.09	1070.8	23.649	24.005	0	0	4.3168	-2.3451	-7.7036	-9.3175	-0.52439	7.2944	8.238	9.5802	3.7924	4.9493	0.53449	0.26271	1594.8
8.21	822	2.5	NaN	0.82638	7.9178	0.17153	-171.35	9.907	11.577	-30.143	-753.26	1063	6.7204	841.07	1070.9	23.649	24.005	0	0	4.3277	-2.334	-7.7029	-9.3169	-0.49816	7.3252	8.1994	9.6254	3.8295	4.9912	0.49653	0.30852	1594.8
8.22	823	2.5	NaN	0.83156	7.9019	0.19466	-171.37	9.8772	11.606	-30.184	-753.25	1063	6.8375	841.15	1070.8	23.649	24.005	0	0	4.4445	-2.2151	-7.7028	-9.3168	-0.49859	7.3031	8.1837	9.5954	3.9459	5.088	0.48088	0.2786	1594.9
8.23	824	2.5	NaN	0.84088	7.8927	0.22249	-171.38	9.869	11.626	-30.227	-753.22	1063	6.9172	841.17	1070.8	23.649	24.005	0	0	4.6012	-2.0555	-7.703	-9.317	-0.49369	7.2885	8.1743	9.5874	4.1075	5.233	0.47126	0.27044	1594.8
8.24	825	2.5	NaN	0.85078	7.8893	0.24246	-171.38	9.8692	11.628	-30.248	-753.19	1063	6.9396	841.17	1070.8	23.649	24.005	0	0	4.6084	-2.0481	-7.7035	-9.3174	-0.48538	7.2823	8.1708	9.5877	4.123	5.2342	0.46731	0.27023	1594.8
8.25	826	2.5	NaN	0.86023	7.8884	0.24486	-171.38	9.8659	11.627	-30.223	-753.18	1063	6.9502	841.19	1070.8	23.649	24.005	0	0	4.6794	-1.9759	-7.7038	-9.3178	-0.47541	7.2795	8.1701	9.5842	4.2039	5.3036	0.46625	0.26643	1594.8
8.26	827	2.5	NaN	0.87296	7.883	0.22281	-171.39	9.8577	11.662	-30.121	-753.18	1063	7.0572	841.19	1070.8	23.649	24.005	0	0	4.8021	-1.8509	-7.7041	-9.318	-0.46285	7.2717	8.1645	9.5762	4.3392	5.4208	0.46045	0.25818	1594.8
8.27	828	2.5	NaN	0.88591	7.8797	0.21875	-171.39	9.8598	11.638	-30.074	-753.18	1063	7.0099	841.22	1070.8	23.649	24.005	0	0	4.8887	-1.7627	-7.7035	-9.3174	-0.44648	7.2791	8.1619	9.5776	4.4422	5.5164	0.45844	0.26019	1594.8
8.28	829	2.5	NaN	0.89163	7.882	0.22246	-171.38	9.8647	11.61	-30.055	-753.17	1063	6.9482	841.23	1070.8	23.649	24.005	0	0	4.9732	-1.6766	-7.7029	-9.3168	-0.43788	7.2869	8.1641	9.5825	4.5354	5.6103	0.46127	0.26569	1594.8
8.29	830	2.5	NaN	0.89553	7.8863	0.23677	-171.4	9.8453	11.632	-30.067	-753.16	1063	7.0383	841.25	1070.8	23.649	24.005	0	0	5.0237	-1.6252	-7.7025	-9.3165	-0.43763	7.2669	8.1678	9.5638	4.586	5.6416	0.46528	0.24729	1594.9
8.3	831	2.5	NaN	0.90189	7.8932	0.25407	-171.42	9.8217	11.662	-30.081	-753.15	1063	7.1585	841.29	1070.8	23.649	24.005	0	0	5.1376	-1.5092	-7.7028	-9.3168	-0.43605	7.2417	8.1741	9.5408	4.7015	5.7326	0.47125	0.22402	1594.9
8.31	832	2.5	NaN	0.91325	7.9069	0.25832	-171.4	9.8524	11.583	-30.044	-753.11	1063	6.953	841.26	1070.8	23.649	24.005	0	0	5.3146	-1.329	-7.7037	-9.3177	-0.41603	7.2756	8.1877	9.5715	4.8985	5.9466	0.484	0.25383	1594.8
8.32	833	2.5	NaN	0.91924	7.915	0.27199	-171.42	9.8513	11.634	-30.047	-753.1	1063	7.1181	841.25	1070.8	23.649	24.005	0	0	5.3823	-1.26	-7.7039	-9.3178	-0.41612	7.2439	8.1967	9.5696	4.9662	5.9839	0.4928	0.25176	1594.8
8.33	834	2.5	NaN	0.92823	7.9202	0.2816	-171.41	9.8731	11.582	-30.014	-753.08	1062.9	7.0034	841.22	1070.8	23.649	24.005	0	0	5.4416	-1.1996	-7.7041	-9.318	-0.40187	7.255	8.2023	9.5909	5.0397	6.0555	0.49822	0.2729	1594.8
8.34	835	2.5	NaN	0.9426	7.9255	0.27598	-171.42	9.8774	11.572	-29.946	-753.06	1063	7.0168	841.22	1070.8	23.649	24.005	0	0	5.4509	-1.1901	-7.7063	-9.3202	-0.38556	7.252	8.2077	9.5952	5.0654	6.062	0.50139	0.27503	1594.7
8.35	836	2.5	NaN	0.95766	7.9303	0.27358	-171.43	9.8706	11.6	-29.903	-753.03	1063	7.1319	841.23	1070.8	23.649	24.005	0	0	5.4966	-1.1436	-7.7084	-9.3224	-0.37309	7.2364	8.2123	9.5886	5.1235	6.0928	0.50391	0.26619	1594.7
8.36	837	2.5	NaN	0.96523	7.9324	0.3049	-171.43	9.8835	11.574	-29.96	-752.98	1062.9	7.0832	841.2	1070.8	23.649	24.005	0	0	5.5484	-1.0908	-7.7106	-9.3245	-0.36589	7.242	8.2145	9.6013	5.1825	6.1512	0.50393	0.2768	1594.6
8.37	838	2.5	NaN	0.97005	7.9372	0.31683	-171.43	9.8831	11.563	-29.974	-752.95	1062.9	7.0486	841.18	1070.8	23.649	40.551	0	0	5.5696	-1.0692	-7.7152	-9.3291	-0.36035	7.2442	8.2201	9.6001	5.2092	6.175	0.50498	0.27101	1594.6
8.38	839	2.5	NaN	0.9769	7.9332	0.32688	-171.44	9.8637	11.578	-29.976	-752.93	1062.9	7.1255	841.2	1070.8	23.649	33.278	0	0	5.5966	-1.0417	-7.7197	-9.3336	-0.35636	7.2279	8.2164	9.5805	5.2402	6.1862	0.49668	0.24689	1594.6
8.39	840	2.5	NaN	0.98253	7.9253	0.33966	-171.44	9.8557	11.556	-30.001	-752.9	1062.9	7.0994	841.2	1070.8	23.649	24.005	0	0	5.64	-0.99753	-7.7236	-9.3376	-0.3507	7.2287	8.2085	9.5724	5.2893	6.2312	0.48494	0.23485	1594.5
8.4	841	2.5	NaN	0.98672	7.9183	0.34558	-171.44	9.8429	11.533	-30.022	-752.87	1062.9	7.0786	841.2	1070.8	23.649	27.372	0	0	5.5523	-1.0869	-7.728	-9.342	-0.34655	7.2263	8.2012	9.5601	5.2057	6.1394	0.47317	0.21813	1594.5
8.41	842	2.5	NaN	0.99135	7.9145	0.33235	-171.47	9.8041	11.563	-29.998	-752.82	1062.9	7.2287	841.25	1070.7	23.649	24.631	0	0	5.4326	-1.2087	-7.7325	-9.3465	-0.34644	7.1911	8.1964	9.5223	5.0862	5.9824	0.46387	0.17583	1594.5
8.42	843	2.5	NaN	1.0043	7.8977	0.30851	-171.47	9.8184	11.538	-29.934	-752.8	1062.9	7.1636	841.22	1070.8	23.649	24.005	0	0	5.313	-1.3305	-7.737	-9.351	-0.32889	7.1976	8.1815	9.5345	4.9841	5.867	0.4445	0.18359	1594.5
8.43	844	2.5	NaN	0.99848	7.8733	0.3075	-171.48	9.8057	11.53	-29.963	-752.76	1062.8	7.1924	841.22	1070.8	23.649	24.005	0	0	5.1934	-1.4524	-7.7415	-9.3555	-0.33681	7.181	8.1585	9.5205	4.8566	5.7286	0.41699	0.16505	1594.4
8.44	845	2.5	NaN	0.99414	7.8574	0.3045	-171.49	9.8063	11.512	-29.987	-752.72	1062.8	7.1819	841.21	1070.8	23.649	24.005	0	0	5.0737	-1.5742	-7.746	-9.36	-0.3417	7.1757	8.1436	9.5202	4.732	5.6015	0.39756	0.16024	1594.4
8.45	846	2.5	NaN	0.9891	7.8451	0.30411	-171.5	9.7972	11.509	-30.022	-752.69	1062.8	7.2095	841.23	1070.8	23.649	24.005	0	0	4.9541	-1.696	-7.7505	-9.3645	-0.349	7.1661	8.1314	9.5109	4.6051	5.47	0.38092	0.14641	1594.4
8.46	847	2.5	NaN	0.97828	7.8287	0.30989	-171.52	9.7626	11.54	-30.082	-752.67	1062.8	7.3339	841.28	1070.8	23.649	24.005	0	0	4.8345	-1.8179	-7.755	-9.369	-0.36643	7.1377	8.1145	9.4767	4.4681	5.3198	0.35947	0.10778	1594.4
8.47	848	2.5	NaN	0.97001	7.8137	0.28561	-171.52	9.7952	11.517	-30.056	-752.63	1062.8	7.2823	841.23	1070.8	23.649	24.005	0	0	4.7149	-1.9397	-7.7595	-9.3735	-0.37196	7.1422	8.101	9.5079	4.3429	5.2024	0.34152	0.13443	1594.3
8.48	849	2.5	NaN	0.95449	7.7919	0.28045	-171.55	9.7766	11.568	-30.09	-752.6	1062.8	7.4564	841.26	1070.8	23.649	24.005	0	0	4.6686	-1.9868	-7.7626	-9.3766	-0.39496	7.1052	8.0806	9.4878	4.2736	5.1184	0.318	0.11122	1594.3
8.49	850	2.5	NaN	0.94236	7.7793	0.27783	-171.54	9.777	11.529	-30.133	-752.55	1062.7	7.3623	841.29	1070.8	23.649	24.005	0	0	4.6644	-1.9911	-7.7651	-9.3791	-0.4053	7.1142	8.0689	9.4874	4.2591	5.123	0.30372	0.10832	1594.3
8.5	851	2.5	NaN	0.93193	7.7697	0.26955	-171.52	9.7905	11.458	-30.158	-752.51	1062.7	7.1721	841.3	1070.8	23.649	24.005	0	0	4.6861	-1.969	-7.7686	-9.3825	-0.40981	7.1426	8.06	9.5002	4.2763	5.1735	0.29145	0.11768	1594.3
8.51	852	2.5	NaN	0.9194	7.7573	0.2552	-171.51	9.7982	11.44	-30.167	-752.47	1062.7	7.1371	841.31	1070.8	23.649	24.005	0	0	4.7327	-1.9216	-7.7715	-9.3855	-0.42144	7.1471	8.0485	9.507	4.3112	5.2255	0.27691	0.12155	1594.2
8.52	853	2.5	NaN	0.90073	7.7485	0.2526	-171.55	9.7819	11.519	-30.242	-752.4	1062.7	7.4099	841.36	1070.8	23.649	24.005	0	0	4.7991	-1.854	-7.7742	-9.3881	-0.45263	7.093	8.0394	9.491	4.3464	5.239	0.2652	0.1029	1594.2
8.53	854	2.5	NaN	0.89414	7.735	0.23155	-171.54	9.7962	11.505	-30.231	-752.37	1062.7	7.3783	841.37	1070.8	23.649	24.005	0	0	4.889	-1.7624	-7.7774	-9.3913	-0.45768	7.1037	8.0271	9.5042	4.4313	5.3413	0.24966	0.11282	1594.2
8.54	855	2.5	NaN	0.88881	7.7257	0.22265	-171.52	9.8232	11.47	-30.248	-752.34	1062.7	7.2685	841.36	1070.9	23.649	24.005	0	0	4.9907	-1.6588	-7.7811	-9.395	-0.4597	7.1289	8.0191	9.5297	4.531	5.4701	0.23807	0.13471	1594.2
8.55	856	2.5	NaN	0.88394	7.722	0.2132	-171.51	9.8396	11.453	-30.266	-752.3	1062.7	7.2268	841.38	1070.9	23.649	24.005	0	0	5.0486	-1.5999	-7.7858	-9.3997	-0.46375	7.1391	8.0163	9.5454	4.5848	5.5393	0.2305	0.14564	1594.1
8.56	857	2.5	NaN	0.87837	7.7213	0.19907	-171.52	9.84	11.473	-30.286	-752.25	1062.7	7.3221	841.44	1070.9	23.649	24.005	0	0	5.0695	-1.5786	-7.7904	-9.4043	-0.47346	7.1251	8.0159	9.5454	4.596	5.5465	0.22555	0.1411	1594.1
8.57	858	2.5	NaN	0.86831	7.7149	0.20094	-171.53	9.8529	11.524	-30.39	-752.17	1062.6	7.4951	841.48	1070.9	23.649	24.005	0	0	5.055	-1.5933	-7.7949	-9.4088	-0.49349	7.1104	8.0111	9.5567	4.5615	5.5172	0.21619	0.14785	1594.1
8.58	859	2.5	NaN	0.85917	7.724	0.17852	-171.52	9.8675	11.523	-30.386	-752.11	1062.6	7.503	841.53	1070.9	23.649	24.005	0	0	5.0613	-1.5869	-7.7992	-9.4132	-0.50277	7.1163	8.0213	9.5702	4.5586	5.5295	0.2221	0.15706	1594.1
8.59	860	2.5	NaN	0.85841	7.7296	0.15765	-171.52	9.8782	11.514	-30.375	-752.07	1062.6	7.4986	841.57	1070.9	23.649	24.005	0	0	5.0432	-1.6053	-7.803	-9.4169	-0.50297	7.1167	8.0273	9.5805	4.5403	5.5114	0.22433	0.16358	1594.1
8.6	861	2.5	NaN	0.85882	7.7324	0.13506	-171.51	9.8952	11.494	-30.356	-752.05	1062.6	7.4514	841.6	1070.9	23.649	24.005	0	0	4.9884	-1.6612	-7.8058	-9.4198	-0.5002	7.1283	8.0309	9.5967	4.4882	5.4671	0.22505	0.17688	1594.1
8.61	862	2.5	NaN	0.85468	7.7346	0.11886	-171.5	9.918	11.48	-30.356	-752.03	1062.6	7.4086	841.61	1070.9	23.649	24.005	0	0	4.8969	-1.7543	-7.8097	-9.4236	-0.5028	7.1434	8.0343	9.6183	4.3941	5.3891	0.2246	0.19468	1594.1
8.62	863	2.5	NaN	0.84338	7.7381	0.13297	-171.51	9.9321	11.514	-30.439	-752	1062.6	7.5243	841.63	1070.9	23.649	24.005	0	0	4.7635	-1.8902	-7.8146	-9.4285	-0.52125	7.1216	8.0384	9.6318	4.2423	5.2314	0.22381	0.20329	1594.1
8.63	864	2.5	NaN	0.83815	7.7353	0.14271	-171.5	9.9537	11.496	-30.508	-752.02	1062.6	7.4751	841.64	1071	23.649	24.005	0	0	4.7221	-1.9324	-7.8193	-9.4332	-0.52718	7.1298	8.0365	9.6525	4.1949	5.1974	0.21725	0.21929	1594.1
8.64	865	2.5	NaN	0.82965	7.7376	0.13118	-171.51	9.9795	11.509	-30.521	-752.01	1062.6	7.532	841.68	1071	23.649	24.005	0	0	4.6568	-1.9989	-7.824	-9.438	-0.53816	7.1212	8.0402	9.6769	4.1186	5.1224	0.2162	0.2389	1594.2
8.65	866	2.5	NaN	0.82533	7.7437	0.1147	-171.51	9.9951	11.508	-30.51	-751.99	1062.6	7.5471	841.73	1071	23.649	24.005	0	0	4.534	-2.1239	-7.8288	-9.4427	-0.54259	7.1178	8.0472	9.6915	3.9914	4.9939	0.21847	0.24881	1594.2
8.66	867	2.5	NaN	0.82339	7.7498	0.10181	-171.51	10.01	11.484	-30.504	-751.97	1062.6	7.4917	841.78	1071	23.649	24.005	0	0	4.4668	-2.1924	-7.8387	-9.4527	-0.54231	7.1269	8.0538	9.706	3.9245	4.9345	0.21506	0.25332	1594.2
8.67	868	2.5	NaN	0.81418	7.75	0.094494	-171.49	10.052	11.46	-30.53	-751.97	1062.6	7.444	841.8	1071.1	23.649	24.005	0	0	4.4305	-2.2293	-7.8481	-9.4621	-0.55073	7.1416	8.0551	9.7468	3.8798	4.9123	0.20694	0.28472	1594.2
8.68	869	2.5	NaN	0.79843	7.7493	0.12054	-171.49	10.066	11.455	-30.633	-751.96	1062.6	7.4296	841.85	1071.1	23.649	24.005	0	0	4.4449	-2.2146	-7.8526	-9.4665	-0.56963	7.1426	8.0551	9.7598	3.8753	4.928	0.20248	0.29332	1594.3
8.69	870	2.5	NaN	0.79514	7.75	0.0994	-171.49	10.077	11.457	-30.588	-751.95	1062.6	7.4556	841.93	1071.1	23.649	24.005	0	0	4.4351	-2.2246	-7.8566	-9.4706	-0.57219	7.1377	8.056	9.7709	3.8629	4.9131	0.19932	0.30031	1594.4
8.7	871	2.5	NaN	0.79396	7.7494	0.089127	-171.5	10.085	11.454	-30.569	-751.95	1062.6	7.4602	841.98	1071.1	23.649	24.005	0	0	4.3737	-2.2872	-7.8599	-9.4739	-0.57277	7.1374	8.0553	9.7793	3.8009	4.8502	0.19535	0.3054	1594.4
8.71	872	2.5	NaN	0.79093	7.7467	0.090273	-171.49	10.106	11.449	-30.586	-751.96	1062.6	7.4533	842.01	1071.1	23.649	24.005	0	0	4.2901	-2.3723	-7.8632	-9.4771	-0.57616	7.1453	8.0531	9.7997	3.7139	4.773	0.18996	0.32256	1594.4
8.72	873	2.5	NaN	0.78619	7.7423	0.075593	-171.47	10.156	11.453	-30.574	-751.96	1062.5	7.4761	842.09	1071.1	23.649	24.005	0	0	4.1974	-2.4667	-7.8667	-9.4807	-0.58122	7.1592	8.0509	9.8471	3.6162	4.6925	0.18418	0.36644	1594.5
8.73	874	2.5	NaN	0.78459	7.7391	0.092441	-171.48	10.143	11.433	-30.627	-751.97	1062.5	7.4371	842.15	1071.1	23.649	24.005	0	0	4.0963	-2.5697	-7.8715	-9.4854	-0.58326	7.1534	8.0467	9.8352	3.5131	4.5838	0.17517	0.34976	1594.6
8.74	875	2.5	NaN	0.78882	7.7398	0.09024	-171.46	10.174	11.414	-30.629	-751.96	1062.5	7.3743	842.19	1071.1	23.649	24.005	0	0	3.9017	-2.7679	-7.8777	-9.4917	-0.5768	7.1744	8.0485	9.8651	3.3249	4.4065	0.17077	0.37344	1594.6
8.75	876	2.5	NaN	0.79245	7.7476	0.084824	-171.46	10.186	11.442	-30.618	-751.95	1062.5	7.4744	842.26	1071.1	23.649	24.005	0	0	3.6853	-2.9883	-7.8841	-9.498	-0.57631	7.1664	8.0569	9.877	3.109	4.1781	0.17279	0.379	1594.7
8.76	877	2.5	NaN	0.79487	7.7572	0.079793	-171.48	10.188	11.475	-30.604	-751.95	1062.5	7.5958	842.33	1071.1	23.649	24.005	0	0	3.6709	-3.0029	-7.8851	-9.499	-0.57771	7.1508	8.0667	9.879	3.0932	4.1479	0.18161	0.37996	1594.8
8.77	878	2.5	NaN	0.79746	7.7603	0.07517	-171.46	10.208	11.454	-30.592	-751.95	1062.5	7.5348	842.36	1071.2	23.649	24.005	0	0	3.6437	-3.0307	-7.8859	-9.4999	-0.57247	7.1666	8.0708	9.8978	3.0712	4.136	0.18492	0.39794	1594.8
8.78	879	2.5	NaN	0.79958	7.7527	0.078088	-171.46	10.218	11.454	-30.617	-751.97	1062.5	7.5481	842.4	1071.2	23.649	24.005	0	0	3.5532	-3.1228	-7.886	-9.5	-0.57167	7.165	8.0641	9.9067	2.9815	4.0422	0.17807	0.4067	1594.9
8.79	880	2.5	NaN	0.80086	7.7514	0.080363	-171.48	10.215	11.487	-30.624	-751.98	1062.5	7.6842	842.46	1071.2	23.649	24.005	0	0	3.4361	-3.2421	-7.8863	-9.5003	-0.57545	7.1415	8.0625	9.9036	2.8606	3.8994	0.17621	0.4033	1594.9
8.8	881	2.5	NaN	0.80356	7.7482	0.081191	-171.48	10.223	11.492	-30.616	-752.01	1062.5	7.7141	842.48	1071.2	23.649	24.005	0	0	3.3055	-3.3751	-7.8866	-9.5005	-0.5735	7.1395	8.0592	9.9117	2.732	3.7644	0.17267	0.41115	1595
8.81	882	2.5	NaN	0.80969	7.7454	0.080234	-171.47	10.236	11.472	-30.598	-752.03	1062.5	7.6646	842.51	1071.2	23.649	24.005	0	0	3.2153	-3.4669	-7.8846	-9.4986	-0.5649	7.1537	8.0565	9.9244	2.6504	3.6867	0.17192	0.4258	1595
8.82	883	2.5	NaN	0.81811	7.7456	0.078831	-171.47	10.24	11.45	-30.579	-752.03	1062.5	7.6406	842.57	1071.2	23.649	24.005	0	0	3.1769	-3.5061	-7.8823	-9.4962	-0.5549	7.1603	8.057	9.9289	2.622	3.6542	0.17475	0.43269	1595.1
8.83	884	2.5	NaN	0.81537	7.7437	0.08466	-171.51	10.229	11.48	-30.59	-752.05	1062.5	7.7956	842.59	1071.2	23.649	24.005	0	0	3.1877	-3.495	-7.8796	-9.4935	-0.56357	7.1118	8.0545	9.9185	2.6242	3.6168	0.17487	0.42493	1595.1
8.84	885	2.5	NaN	0.81337	7.748	0.07627	-171.52	10.253	11.464	-30.558	-752.05	1062.5	7.8121	842.58	1071.2	23.649	24.005	0	0	3.1325	-3.5512	-7.8768	-9.4907	-0.56502	7.1016	8.0591	9.9418	2.5675	3.5504	0.18232	0.45112	1595.1
8.85	886	2.5	NaN	0.81149	7.7521	0.067555	-171.53	10.256	11.448	-30.522	-752.05	1062.5	7.8329	842.61	1071.2	23.649	24.005	0	0	3.0782	-3.6066	-7.8739	-9.4878	-0.56633	7.0932	8.0637	9.9448	2.5119	3.4867	0.1898	0.45701	1595.1
8.86	887	2.5	NaN	0.80764	7.7557	0.063559	-171.54	10.261	11.427	-30.496	-752.07	1062.5	7.8375	842.62	1071.2	23.649	24.005	0	0	3.1647	-3.5185	-7.8698	-9.4838	-0.5694	7.0864	8.068	9.9488	2.5953	3.568	0.1982	0.46502	1595.2
8.87	888	2.5	NaN	0.80221	7.7595	0.062389	-171.54	10.286	11.396	-30.477	-752.09	1062.5	7.8047	842.57	1071.2	23.649	24.005	0	0	3.2055	-3.477	-7.8652	-9.4791	-0.57299	7.0839	8.073	9.9729	2.6325	3.6069	0.20779	0.49375	1595.1
8.88	889	2.5	NaN	0.80295	7.7646	0.047228	-171.55	10.313	11.381	-30.429	-752.09	1062.5	7.7787	842.55	1071.3	23.649	24.005	0	0	3.1946	-3.488	-7.8599	-9.4738	-0.56961	7.0802	8.0794	9.9987	2.625	3.5922	0.21948	0.52481	1595.1
8.89	890	2.5	NaN	0.79501	7.7715	0.054982	-171.57	10.284	11.424	-30.468	-752.08	1062.5	7.9742	842.6	1071.3	23.649	24.005	0	0	3.2934	-3.3874	-7.8549	-9.4689	-0.58593	7.0449	8.0865	9.969	2.7075	3.6575	0.23156	0.50009	1595.2
8.9	891	2.5	NaN	0.78862	7.7776	0.039036	-171.61	10.283	11.402	-30.426	-752.08	1062.5	8.0511	842.61	1071.3	23.649	24.005	0	0	3.3632	-3.3163	-7.8495	-9.4634	-0.59357	7.0098	8.0926	9.9683	2.7696	3.6935	0.24308	0.50491	1595.2
8.91	892	2.5	NaN	0.78543	7.781	0.026643	-171.65	10.29	11.379	-30.391	-752.09	1062.5	8.1289	842.61	1071.3	23.649	24.005	0	0	3.3668	-3.3126	-7.8432	-9.4572	-0.59829	6.9685	8.0958	9.9747	2.7685	3.6559	0.25261	0.51748	1595.2
8.92	893	2.5	NaN	0.78278	7.7826	0.030394	-171.69	10.284	11.387	-30.406	-752.09	1062.5	8.2666	842.62	1071.3	23.649	24.005	0	0	3.3604	-3.3191	-7.8347	-9.4487	-0.60639	6.9216	8.0973	9.9695	2.754	3.6024	0.26262	0.52084	1595.2
8.93	894	2.5	NaN	0.77179	7.7887	0.024608	-171.72	10.273	11.373	-30.389	-752.08	1062.5	8.3399	842.65	1071.3	23.649	24.005	0	0	3.3518	-3.328	-7.8257	-9.4397	-0.61942	6.8873	8.103	9.959	2.7323	3.5593	0.27733	0.51931	1595.2
8.94	895	2.5	NaN	0.77596	7.7921	0.007174	-171.77	10.281	11.348	-30.303	-752.07	1062.5	8.4406	842.66	1071.3	23.649	24.005	0	0	3.3064	-3.3742	-7.8229	-9.4368	-0.61574	6.8363	8.107	9.9664	2.6906	3.4621	0.28409	0.52958	1595.2
8.95	896	2.5	NaN	0.77745	7.7975	0.015596	-171.83	10.281	11.34	-30.294	-752.04	1062.5	8.5678	842.67	1071.3	23.649	24.005	0	0	3.2993	-3.3814	-7.8208	-9.4348	-0.61853	6.7783	8.1126	9.9658	2.6807	3.3969	0.2918	0.53096	1595.2
8.96	897	2.5	NaN	0.77604	7.7988	0.041098	-171.87	10.303	11.313	-30.338	-752.01	1062.5	8.6176	842.63	1071.3	23.649	24.005	0	0	3.3823	-3.2969	-7.8186	-9.4325	-0.62338	6.7324	8.1148	9.9874	2.7589	3.4356	0.29622	0.55489	1595.1
8.97	898	2.5	NaN	0.77837	7.7938	0.066883	-171.91	10.347	11.256	-30.373	-751.99	1062.5	8.6139	842.56	1071.4	23.649	24.005	0	0	3.3203	-3.36	-7.8173	-9.4313	-0.62224	6.6861	8.1117	10.029	2.6981	3.3261	0.29438	0.59777	1595.1
8.98	899	2.5	NaN	0.79812	7.7858	0.06979	-172.01	10.367	11.193	-30.302	-751.94	1062.5	8.736	842.57	1071.4	23.649	24.005	0	0	3.2378	-3.444	-7.8165	-9.4304	-0.60437	6.5892	8.1062	10.047	2.6334	3.1452	0.2897	0.61632	1595
8.99	900	60	NaN	0.80494	7.755	0.094639	-172.12	10.4	11.116	-30.319	-751.96	1062.5	8.8753	842.54	1071.5	23.649	24.005	0	0	3.2342	-3.4477	-7.8161	-9.4301	-0.60315	6.467	8.076	10.079	2.6311	3.0193	0.2599	0.64862	1595
9	901	60	NaN	0.81416	7.7512	0.078721	-172.18	10.379	11.138	-30.256	-751.95	1062.5	9.0587	842.59	1071.5	23.649	24.005	0	0	3.1888	-3.494	-7.8166	-9.4305	-0.59824	6.4125	8.0727	10.057	2.5905	2.9185	0.25611	0.62682	1595
9.01	902	60	NaN	0.82729	7.7315	0.071599	-172.3	10.4	11.086	-30.201	-751.95	1062.5	9.2905	842.58	1071.5	23.649	24.005	0	0	3.122	-3.5619	-7.8175	-9.4315	-0.59147	6.2819	8.0549	10.077	2.5306	2.72	0.23736	0.64546	1595
9.02	903	60	0	0.83826	7.7146	0.075604	-172.41	10.428	11.021	-30.187	-751.95	1062.5	9.4711	842.57	1071.6	23.649	24.005	0	0	3.062	-3.6231	-7.8177	-9.4317	-0.58647	6.1654	8.0398	10.103	2.4755	2.5423	0.22208	0.67105	1595
9.03	904	60	NaN	0.84785	7.7056	0.084479	-172.49	10.445	10.953	-30.201	-751.94	1062.5	9.576	842.58	1071.6	23.649	24.005	0	0	3.0038	-3.6824	-7.8176	-9.4315	-0.58117	6.0824	8.0317	10.119	2.4226	2.4	0.21414	0.68776	1595
9.04	905	60	NaN	0.86473	7.694	0.081893	-172.59	10.458	10.831	-30.188	-751.92	1062.5	9.6629	842.63	1071.6	23.649	24.005	0	0	2.9423	-3.745	-7.817	-9.4309	-0.5669	5.9736	8.0205	10.132	2.3754	2.2286	0.20347	0.70094	1595.1
9.05	906	60	NaN	0.87377	7.6883	0.073119	-172.67	10.483	10.765	-30.164	-751.91	1062.5	9.7871	842.65	1071.7	23.649	24.005	0	0	2.9214	-3.7663	-7.817	-9.431	-0.56144	5.8994	8.016	10.155	2.36	2.1332	0.19897	0.7245	1595.1
9.06	907	60	NaN	0.88441	7.6799	0.081336	-172.76	10.513	10.641	-30.182	-751.94	1062.5	9.8877	842.67	1071.7	23.649	24.005	0	0	2.9221	-3.7655	-7.8175	-9.4314	-0.55503	5.8023	8.0076	10.185	2.3671	2.0367	0.19015	0.75385	1595.1
9.07	908	60	NaN	0.8924	7.6805	0.079715	-172.84	10.527	10.579	-30.174	-751.94	1062.5	10.083	842.7	1071.7	23.649	24.005	0	0	2.8861	-3.8022	-7.8186	-9.4325	-0.55376	5.71	8.0081	10.199	2.3323	1.9078	0.18956	0.76651	1595.2
9.08	909	60	NaN	0.89783	7.6902	0.065697	-172.92	10.537	10.56	-30.136	-751.92	1062.5	10.343	842.72	1071.7	23.649	24.005	0	0	2.8358	-3.8535	-7.8192	-9.4332	-0.55628	5.6227	8.0184	10.208	2.2795	1.7692	0.1992	0.77511	1595.2
9.09	910	60	NaN	0.9072	7.6929	0.071955	-173.04	10.604	10.35	-30.154	-751.94	1062.6	10.416	842.69	1071.7	23.649	24.005	0	0	2.772	-3.9184	-7.8196	-9.4335	-0.55017	5.4981	8.0226	10.274	2.2219	1.5797	0.20308	0.84073	1595.2
9.1	911	60	NaN	0.91807	7.7004	0.060109	-173.15	10.6	10.294	-30.124	-751.96	1062.6	10.678	842.75	1071.7	23.649	24.005	0	0	2.7559	-3.9348	-7.8208	-9.4347	-0.54758	5.3847	8.0294	10.271	2.2083	1.4499	0.20867	0.83609	1595.3
9.11	912	60	NaN	0.91807	7.7097	0.075783	-173.26	10.618	10.227	-30.18	-751.98	1062.6	11.007	842.8	1071.7	23.649	24.005	0	0	2.7705	-3.9199	-7.8226	-9.4366	-0.56135	5.259	8.0392	10.289	2.2092	1.3391	0.21656	0.8521	1595.3
9.12	913	60	NaN	0.92107	7.7192	0.074247	-173.37	10.646	10.166	-30.182	-752	1062.6	11.334	842.83	1071.8	23.649	24.005	0	0	2.677	-4.0152	-7.8236	-9.4376	-0.5701	5.1386	8.0498	10.316	2.1069	1.1235	0.22613	0.87804	1595.4
9.13	914	60	NaN	0.92905	7.728	0.047714	-173.49	10.679	10.147	-30.108	-752.02	1062.6	11.742	842.84	1071.8	23.649	24.005	0	0	2.6209	-4.0723	-7.8238	-9.4378	-0.5741	5.003	8.0604	10.346	2.0468	0.93069	0.23662	0.90851	1595.4
9.14	915	60	NaN	0.92133	7.7362	0.058397	-173.71	10.731	10.246	-30.153	-752.03	1062.6	12.609	842.84	1071.9	23.649	24.005	0	0	2.6064	-4.0871	-7.823	-9.437	-0.61452	4.757	8.0728	10.395	1.9919	0.6699	0.24976	0.95755	1595.5
9.15	916	60	NaN	0.92965	7.7464	0.051269	-173.74	10.76	10.147	-30.132	-752.03	1062.6	12.56	842.85	1072	23.649	24.005	0	0	2.5486	-4.1459	-7.8239	-9.4379	-0.6037	4.727	8.0836	10.423	1.945	0.58105	0.25968	0.9853	1595.5
9.16	917	60	NaN	0.92729	7.7437	0.063046	-173.82	10.778	10.082	-30.175	-752.05	1062.6	12.764	842.86	1072	23.649	24.005	0	0	2.5272	-4.1678	-7.8253	-9.4392	-0.61488	4.6328	8.0817	10.44	1.9123	0.46506	0.25644	1.0011	1595.5
9.17	918	60	NaN	0.92624	7.7428	0.075454	-173.92	10.814	9.9042	-30.219	-752.07	1062.6	12.832	842.85	1072	23.649	24.005	0	0	2.5735	-4.1206	-7.8271	-9.441	-0.61995	4.5327	8.0813	10.476	1.9536	0.41209	0.25427	1.0346	1595.5
9.18	919	60	NaN	0.93125	7.7497	0.078172	-174.02	10.87	9.5922	-30.225	-752.07	1062.6	12.673	842.83	1072	23.649	24.005	0	0	2.6107	-4.0827	-7.8283	-9.4423	-0.60943	4.4407	8.0884	10.532	2.0012	0.35796	0.26005	1.0895	1595.5
9.19	920	60	NaN	0.92631	7.7483	0.08484	-174.22	10.89	9.4499	-30.232	-752.11	1062.6	13.047	842.88	1072	23.649	24.005	0	0	2.636	-4.057	-7.8288	-9.4428	-0.62799	4.2249	8.0872	10.551	2.008	0.16788	0.2584	1.108	1595.6
9.2	921	60	NaN	0.93136	7.7509	0.062334	-174.38	10.923	9.266	-30.178	-752.12	1062.6	13.258	842.89	1072	23.649	24.005	0	0	2.69	-4.002	-7.8297	-9.4436	-0.62854	4.0633	8.0904	10.584	2.0614	0.061309	0.26077	1.1401	1595.6
9.21	922	60	NaN	0.92849	7.7518	0.057449	-174.5	10.936	9.152	-30.168	-752.13	1062.6	13.506	842.94	1072	23.649	24.005	0	0	2.7513	-3.9395	-7.8312	-9.4451	-0.63992	3.9273	8.0917	10.596	2.1114	-0.012245	0.26055	1.151	1595.7
9.22	923	60	NaN	0.92096	7.7526	0.056256	-174.61	10.952	9.0472	-30.171	-752.14	1062.6	13.71	842.97	1072.1	23.649	24.005	0	0	2.8195	-3.87	-7.8338	-9.4477	-0.65486	3.8113	8.093	10.611	2.1647	-0.058671	0.25923	1.1635	1595.7
9.23	924	60	NaN	0.91436	7.7539	0.049124	-174.75	10.976	8.964	-30.165	-752.14	1062.6	14.012	842.97	1072.1	23.649	24.005	0	0	2.7847	-3.9055	-7.8366	-9.4506	-0.67206	3.6635	8.0955	10.635	2.1126	-0.24196	0.25882	1.1839	1595.7
9.24	925	60	NaN	0.91584	7.7513	0.053218	-175.08	10.952	9.1716	-30.179	-752.15	1062.6	15.295	843.04	1072.2	23.649	24.005	0	0	2.7584	-3.9323	-7.8391	-9.453	-0.71705	3.2871	8.0955	10.608	2.0413	-0.6452	0.25645	1.1546	1595.9
9.25	926	60	NaN	0.90872	7.7552	0.061557	-175.3	10.978	9.0551	-30.208	-752.15	1062.6	15.823	843.1	1072.2	23.649	24.005	0	0	2.8654	-3.8233	-7.8398	-9.4538	-0.7441	3.0475	8.0998	10.633	2.1213	-0.77582	0.26	1.1791	1595.9
9.26	927	60	NaN	0.90954	7.7588	0.052285	-175.41	11.031	8.7371	-30.178	-752.14	1062.6	15.767	843.06	1072.1	23.649	24.005	0	0	2.9716	-3.7152	-7.8411	-9.4551	-0.74025	2.94	8.1024	10.687	2.2313	-0.77512	0.26131	1.2321	1595.9
9.27	928	60	NaN	0.91071	7.7606	0.048083	-175.55	11.072	8.5669	-30.162	-752.13	1062.6	16.04	843.02	1072.1	23.649	24.005	0	0	3.0758	-3.609	-7.8436	-9.4576	-0.74834	2.7884	8.1043	10.728	2.3275	-0.82059	0.26067	1.2705	1595.8
9.28	929	60	NaN	0.90576	7.7594	0.065198	-175.81	11.086	8.6974	-30.215	-752.13	1062.6	17.105	843.04	1072.2	23.649	24.005	0	0	3.0592	-3.626	-7.8472	-9.4612	-0.7934	2.4875	8.106	10.739	2.2658	-1.1385	0.25884	1.2779	1595.9
9.29	930	60	NaN	0.90191	7.7548	0.080762	-176.04	11.147	8.5318	-30.27	-752.12	1062.6	17.633	843.02	1072.3	23.649	24.005	0	0	3.0161	-3.6698	-7.8507	-9.4646	-0.81819	2.2382	8.1036	10.799	2.1979	-1.4317	0.25296	1.334	1595.9
9.3	931	60	NaN	0.9092	7.7553	0.055828	-176.18	11.19	8.38	-30.195	-752.12	1062.6	17.89	843.02	1072.3	23.649	24.005	0	0	3.0558	-3.6294	-7.8518	-9.4657	-0.81746	2.0937	8.1051	10.84	2.2383	-1.5357	0.25334	1.3744	1595.9
9.31	932	60	NaN	0.91019	7.7488	0.066849	-176.33	11.213	8.2534	-30.232	-752.12	1062.6	18.207	843.03	1072.3	23.649	24.005	0	0	3.0932	-3.5913	-7.8534	-9.4673	-0.82913	1.9301	8.0986	10.864	2.2641	-1.6611	0.24522	1.3963	1595.9
9.32	933	60	NaN	0.91088	7.7443	0.07673	-176.48	11.242	8.1279	-30.27	-752.12	1062.6	18.541	843.01	1072.3	23.649	24.005	0	0	3.1247	-3.5592	-7.8552	-9.4692	-0.84181	1.764	8.0944	10.892	2.2829	-1.7953	0.23912	1.4232	1595.9
9.33	934	60	NaN	0.91711	7.7484	0.053231	-176.64	11.293	7.9775	-30.21	-752.09	1062.6	18.87	842.96	1072.4	23.649	24.005	0	0	3.1016	-3.5828	-7.8574	-9.4713	-0.84532	1.6021	8.1001	10.942	2.2563	-1.9807	0.24273	1.4704	1595.8
9.34	935	60	NaN	0.91731	7.7433	0.066637	-176.91	11.328	7.7901	-30.26	-752.08	1062.6	19.533	843.01	1072.4	23.649	24.005	0	0	3.0698	-3.6151	-7.8592	-9.4732	-0.87067	1.3037	8.0956	10.976	2.1991	-2.3114	0.23643	1.5026	1595.9
9.35	936	60	NaN	0.92145	7.7411	0.055081	-177.18	11.391	7.5422	-30.222	-752.07	1062.6	20.094	842.99	1072.4	23.649	24.005	0	0	2.983	-3.7035	-7.8594	-9.4734	-0.88535	1.0082	8.0951	11.037	2.0977	-2.6953	0.23574	1.5637	1595.9
9.36	937	60	NaN	0.92545	7.7379	0.045397	-177.43	11.431	7.394	-30.201	-752.05	1062.6	20.73	843	1072.5	23.649	24.005	0	0	3.0022	-3.6839	-7.8606	-9.4745	-0.90342	0.74235	8.0932	11.076	2.0988	-2.9416	0.23258	1.6016	1595.9
9.37	938	60	NaN	0.92883	7.7323	0.041508	-177.65	11.46	7.3045	-30.201	-752.05	1062.6	21.398	843.01	1072.5	23.649	24.005	0	0	3.092	-3.5925	-7.8625	-9.4764	-0.92396	0.4969	8.0886	11.104	2.168	-3.0956	0.22616	1.6276	1595.9
9.38	939	60	NaN	0.93167	7.7248	0.04179	-177.88	11.495	7.186	-30.206	-752.06	1062.6	22.047	843.03	1072.5	23.649	24.005	0	0	3.0668	-3.6182	-7.8644	-9.4784	-0.94458	0.24034	8.082	11.138	2.1222	-3.3779	0.21753	1.6591	1596
9.39	940	60	NaN	0.93262	7.7211	0.041158	-178.23	11.506	6.9363	-30.222	-752.06	1062.6	22.855	843.15	1072.5	23.649	24.005	0	0	3.0571	-3.6281	-7.8657	-9.4796	-0.97307	-0.14062	8.0767	11.151	2.084	-3.7687	0.21099	1.671	1596.1
9.4	941	60	NaN	0.92896	7.7195	0.048941	-178.45	11.553	6.6419	-30.244	-752.07	1062.6	23.138	843.16	1072.5	23.649	24.005	0	0	3.0643	-3.6207	-7.8661	-9.4801	-0.98766	-0.36918	8.0758	11.196	2.0767	-3.9899	0.20964	1.7162	1596.2
9.41	942	60	NaN	0.92491	7.7178	0.050219	-178.68	11.59	6.4356	-30.25	-752.08	1062.6	23.604	843.2	1072.5	24.405	27.234	0	0	3.0944	-3.5901	-7.8667	-9.4807	-1.0086	-0.61119	8.0755	11.232	2.0858	-4.2013	0.2088	1.7516	1596.2
9.42	943	60	NaN	0.9213	7.7192	0.048689	-179.01	11.639	6.2359	-30.255	-752.08	1062.6	24.515	843.27	1072.6	25.281	24.096	0	0	3.1262	-3.5577	-7.8673	-9.4812	-1.045	-0.97427	8.079	11.279	2.0812	-4.532	0.21172	1.7975	1596.3
9.43	944	60	NaN	0.91851	7.7262	0.05103	-179.46	11.723	5.8927	-30.274	-752.08	1062.6	25.714	843.35	1072.7	27.871	24.776	0	0	3.148	-3.5355	-7.8693	-9.4833	-1.0914	-1.4711	8.0882	11.361	2.0566	-5.0066	0.21891	1.8781	1596.4
9.44	945	60	NaN	0.9198	7.7265	0.047456	-179.56	11.78	5.1813	-30.258	-752.1	1062.6	24.857	843.32	1072.6	29.502	26.51	0	0	3.1904	-3.4923	-7.8713	-9.4853	-1.0587	-1.5356	8.0837	11.423	2.1317	-5.0279	0.21236	1.9374	1596.4
9.45	946	60	NaN	0.91421	7.729	0.051305	-179.74	11.833	4.8493	-30.266	-752.12	1062.6	25.059	843.3	1072.6	28.976	27.742	0	0	3.259	-3.4224	-7.8733	-9.4872	-1.0719	-1.7308	8.0861	11.476	2.1871	-5.1532	0.21288	1.9888	1596.4
9.46	947	60	NaN	0.91163	7.7332	0.057217	-180	11.895	4.6868	-30.278	-752.14	1062.6	25.826	843.3	1072.6	30.604	29.215	0	0	3.2666	-3.4147	-7.875	-9.4889	-1.1024	-2.0186	8.0917	11.537	2.1643	-5.4332	0.21676	2.0476	1596.5
9.47	948	60	NaN	0.91279	7.7384	0.063446	-180.34	11.947	4.5082	-30.287	-752.16	1062.6	26.815	843.39	1072.6	32.262	30.419	0	0	3.2836	-3.3974	-7.8771	-9.491	-1.1368	-2.393	8.0978	11.587	2.1467	-5.7904	0.22068	2.0962	1596.6
9.48	949	60	NaN	0.91491	7.7436	0.067164	-180.75	11.969	4.1547	-30.284	-752.17	1062.6	27.726	843.6	1072.6	32.608	32.114	0	0	3.334	-3.346	-7.8801	-9.4941	-1.167	-2.8348	8.102	11.611	2.167	-6.1808	0.2219	2.1165	1596.9
9.49	950	60	NaN	0.9124	7.7439	0.043774	-181.03	12.06	3.7662	-30.203	-752.23	1062.6	28.535	843.6	1072.7	33.689	33.627	0	0	3.3721	-3.3072	-7.8813	-9.4953	-1.1955	-3.1414	8.1049	11.699	2.1766	-6.4486	0.22362	2.2033	1596.9
9.5	951	60	NaN	0.90978	7.7476	0.050422	-181.3	12.091	3.5621	-30.216	-752.25	1062.6	29.462	843.73	1072.7	36.764	32.919	0	0	3.4068	-3.2719	-7.882	-9.4959	-1.2316	-3.4377	8.1072	11.731	2.1752	-6.7096	0.22525	2.2353	1597.1
9.51	952	60	NaN	0.90883	7.7522	0.053124	-181.53	12.118	3.3688	-30.217	-752.27	1062.6	30.276	843.85	1072.6	36.161	31.88	0	0	3.455	-3.2229	-7.8837	-9.4976	-1.2616	-3.7051	8.1105	11.76	2.1933	-6.928	0.22689	2.2623	1597.3
9.52	953	60	NaN	0.91052	7.7542	0.052042	-181.82	12.186	3.1487	-30.199	-752.3	1062.6	31.215	843.88	1072.6	38.556	35.979	0	0	3.5055	-3.1714	-7.8857	-9.4997	-1.2929	-4.0254	8.1132	11.827	2.2126	-7.1967	0.22752	2.3275	1597.4
9.53	954	60	NaN	0.91486	7.7506	0.059935	-182.23	12.322	2.923	-30.193	-752.35	1062.6	32.597	843.78	1072.7	39.411	36.793	0	0	3.5557	-3.1202	-7.8883	-9.5022	-1.3379	-4.4851	8.1131	11.96	2.2178	-7.6053	0.22476	2.4573	1597.4
9.54	955	60	NaN	0.91394	7.7573	0.06368	-182.34	12.345	2.7599	-30.185	-752.36	1062.6	32.856	843.85	1072.7	38.367	39.218	0	0	3.6485	-3.0257	-7.8895	-9.5034	-1.3478	-4.6019	8.1196	11.983	2.3008	-7.6276	0.23014	2.4796	1597.5
9.55	956	60	NaN	0.91361	7.7623	0.08202	-182.55	12.335	2.3914	-30.219	-752.39	1062.6	33.586	844.14	1072.7	38.182	38.982	0	0	3.7472	-2.9252	-7.8903	-9.5043	-1.375	-4.8408	8.1219	11.976	2.3722	-7.766	0.23159	2.4712	1597.8
9.56	957	60	NaN	0.91425	7.7698	0.093919	-182.9	12.362	2.0976	-30.222	-752.42	1062.7	34.965	844.39	1072.6	40.236	37.925	0	0	3.8015	-2.8699	-7.8917	-9.5056	-1.4235	-5.2378	8.1276	12.004	2.378	-8.1077	0.23593	2.4986	1598.2
9.57	958	60	NaN	0.91682	7.7771	0.097442	-183.29	12.433	1.7959	-30.195	-752.45	1062.7	36.415	844.53	1072.6	38.558	37.249	0	0	3.8361	-2.8347	-7.8926	-9.5065	-1.4716	-5.6748	8.1349	12.075	2.3645	-8.5095	0.24233	2.5684	1598.4
9.58	959	60	NaN	0.92241	7.7785	0.10012	-183.55	12.516	1.2459	-30.176	-752.5	1062.7	37.006	844.6	1072.7	39.328	35.316	0	0	3.8593	-2.8111	-7.8932	-9.5071	-1.4863	-5.9557	8.137	12.157	2.373	-8.7668	0.24382	2.6498	1598.5
9.59	960	60	NaN	0.92807	7.7766	0.092367	-183.78	12.518	1.0609	-30.132	-752.54	1062.7	38.024	844.85	1072.6	40.826	39.169	0	0	3.8335	-2.8373	-7.8934	-9.5073	-1.5151	-6.2251	8.1333	12.162	2.3184	-9.0624	0.23992	2.6542	1598.9
9.6	961	60	NaN	0.92965	7.7779	0.10852	-184.06	12.624	0.90574	-30.154	-752.57	1062.7	39.114	844.81	1072.6	39.571	38.838	0	0	3.8081	-2.8633	-7.8934	-9.5074	-1.5533	-6.5479	8.1336	12.268	2.2547	-9.4112	0.24014	2.7609	1598.9
9.61	962	60	NaN	0.93072	7.7848	0.12286	-184.35	12.729	0.64777	-30.171	-752.59	1062.7	40.229	844.84	1072.6	39.537	38.578	0	0	3.909	-2.7604	-7.8938	-9.5077	-1.5927	-6.8717	8.1394	12.374	2.3163	-9.6321	0.24562	2.8665	1599
9.62	963	60	NaN	0.93358	7.7945	0.12634	-184.61	12.787	0.33326	-30.163	-752.62	1062.7	41.289	845.01	1072.5	39.691	37.162	0	0	4.0144	-2.6531	-7.8948	-9.5088	-1.6272	-7.1715	8.1471	12.434	2.3872	-9.8246	0.25231	2.9257	1599.3
9.63	964	60	NaN	0.93962	7.8007	0.12025	-184.85	12.792	0.12269	-30.139	-752.64	1062.7	42.19	845.23	1072.4	37.424	36.415	0	0	4.1212	-2.5444	-7.8965	-9.5104	-1.6522	-7.4411	8.15	12.443	2.469	-9.9854	0.25351	2.9328	1599.5
9.64	965	60	NaN	0.94497	7.8084	0.098479	-185.13	12.87	-0.2467	-30.05	-752.68	1062.7	43.177	845.45	1072.5	40.792	38.223	0	0	4.19	-2.4742	-7.8989	-9.5129	-1.6785	-7.7582	8.1578	12.521	2.5115	-10.232	0.25888	3.008	1599.8
9.65	966	60	NaN	0.94693	7.8112	0.1036	-185.39	12.943	-0.63034	-30.048	-752.75	1062.7	44.037	845.58	1072.4	39.409	39.759	0	0	4.2349	-2.4285	-7.9013	-9.5153	-1.7069	-8.0479	8.1581	12.596	2.528	-10.476	0.25673	3.0808	1600.1
9.66	967	60	NaN	0.94905	7.8159	0.11214	-185.63	12.986	-0.87939	-30.06	-752.79	1062.8	44.907	845.74	1072.4	39.076	39.877	0	0	4.2551	-2.408	-7.9037	-9.5177	-1.736	-8.3138	8.1597	12.642	2.519	-10.722	0.25601	3.1244	1600.3
9.67	968	60	NaN	0.95061	7.8235	0.11149	-185.85	13.01	-0.99214	-30.048	-752.81	1062.8	45.837	845.94	1072.3	41.366	37.43	0	0	4.3335	-2.3281	-7.9063	-9.5203	-1.7669	-8.5638	8.1653	12.668	2.5666	-10.892	0.25898	3.1481	1600.6
9.68	969	60	NaN	0.94743	7.8305	0.097408	-186.06	13.057	-1.0916	-29.995	-752.84	1062.8	46.796	846.1	1072.3	37.193	39.325	0	0	4.4601	-2.1992	-7.9092	-9.5231	-1.8022	-8.8099	8.1722	12.715	2.6579	-11.009	0.26301	3.192	1600.8
9.69	970	60	NaN	0.94697	7.8393	0.09983	-186.21	13.077	-1.3074	-29.996	-752.86	1062.8	47.325	846.22	1072.3	38.553	38.79	0	0	4.5324	-2.1256	-7.9123	-9.5263	-1.8213	-8.977	8.1794	12.737	2.7111	-11.103	0.26708	3.2106	1601
9.7	971	60	NaN	0.94891	7.8411	0.11584	-186.37	13.105	-1.5618	-30.031	-752.89	1062.8	47.73	846.33	1072.3	39.632	36.676	0	0	4.6336	-2.0224	-7.9151	-9.529	-1.8349	-9.1497	8.1797	12.766	2.7988	-11.172	0.26468	3.2373	1601.1
9.71	972	60	NaN	0.94708	7.8482	0.11361	-186.61	13.146	-1.8429	-30.014	-752.93	1062.8	48.531	846.54	1072.3	40.598	38.082	0	0	4.771	-1.8825	-7.9173	-9.5312	-1.8643	-9.4177	8.1861	12.808	2.9067	-11.3	0.26886	3.277	1601.4
9.72	973	60	NaN	0.94119	7.861	0.095327	-186.9	13.19	-2.1228	-29.952	-752.98	1062.8	49.641	846.82	1072.3	39.154	37.263	0	0	4.8466	-1.8055	-7.9104	-9.5243	-1.907	-9.7447	8.1986	12.853	2.9396	-11.55	0.28828	3.3284	1601.8
9.73	974	60	NaN	0.93711	7.8674	0.09934	-187.09	13.21	-2.3552	-29.949	-753.02	1062.8	50.321	847.02	1072.2	37.771	37.936	0	0	4.8802	-1.7713	-7.9053	-9.5192	-1.9349	-9.9589	8.2039	12.873	2.9453	-11.73	0.29862	3.3542	1602.1
9.74	975	60	NaN	0.94474	7.8747	0.093829	-187.16	13.184	-2.379	-29.927	-753.02	1062.8	50.699	847.16	1072.2	39.621	38.307	0	0	4.8457	-1.8064	-7.9058	-9.5197	-1.9397	-10.039	8.2084	12.85	2.9061	-11.846	0.30268	3.3306	1602.2
9.75	976	60	NaN	0.9449	7.8827	0.089482	-187.26	13.169	-2.3996	-29.91	-753.04	1062.8	51.352	847.3	1072.1	39.59	38.64	0	0	4.8345	-1.8179	-7.9067	-9.5207	-1.962	-10.17	8.2138	12.838	2.8725	-11.988	0.30704	3.3171	1602.4
9.76	977	60	NaN	0.94139	7.8957	0.097777	-187.38	13.182	-2.5269	-29.929	-753.06	1062.8	51.941	847.4	1072.1	39.803	36.09	0	0	4.8599	-1.792	-7.9084	-9.5224	-1.987	-10.307	8.2263	12.852	2.8729	-12.099	0.31787	3.3295	1602.6
9.77	978	60	NaN	0.93828	7.9121	0.11129	-187.48	13.213	-2.7453	-29.962	-753.07	1062.8	52.316	847.46	1072.1	39.834	39.42	0	0	4.9096	-1.7414	-7.9085	-9.5225	-2.0045	-10.42	8.2436	12.881	2.9051	-12.162	0.33505	3.3588	1602.7
9.78	979	60	NaN	0.93985	7.921	0.096784	-187.55	13.208	-2.8748	-29.917	-753.1	1062.8	52.576	847.54	1072.1	39.741	39.897	0	0	4.9532	-1.697	-7.9081	-9.5221	-2.0104	-10.499	8.2512	12.877	2.9428	-12.196	0.34311	3.3554	1602.8
9.79	980	60	NaN	0.94829	7.9408	0.091207	-187.67	13.191	-3.0316	-29.888	-753.13	1062.8	53.208	847.64	1072	39.547	38.077	0	0	4.9713	-1.6785	-7.9073	-9.5212	-2.0233	-10.638	8.2674	12.864	2.9481	-12.316	0.36011	3.3427	1603
9.8	981	60	NaN	0.95096	7.9559	0.08833	-187.74	13.201	-3.1674	-29.872	-753.14	1062.8	53.507	847.67	1072	38.621	39.333	0	0	5.0189	-1.6301	-7.9049	-9.5189	-2.0306	-10.722	8.2824	12.874	2.9883	-12.352	0.37746	3.3556	1603
9.81	982	60	NaN	0.95081	7.9668	0.088095	-187.8	13.197	-3.2429	-29.873	-753.16	1062.8	53.774	847.73	1072	37.582	39.136	0	0	5.064	-1.5842	-7.9021	-9.516	-2.0402	-10.789	8.2929	12.871	3.0238	-12.373	0.39079	3.3549	1603.1
9.82	983	60	NaN	0.94971	7.9748	0.089989	-187.85	13.169	-3.2817	-29.886	-753.17	1062.9	54.123	847.82	1071.9	38.973	37.179	0	0	5.0553	-1.593	-7.8995	-9.5135	-2.054	-10.858	8.2992	12.844	3.0013	-12.451	0.39964	3.3307	1603.2
9.83	984	60	NaN	0.94689	7.9813	0.092511	-187.9	13.16	-3.413	-29.89	-753.21	1062.8	54.308	847.84	1072	39.297	40.202	0	0	5.0444	-1.6041	-7.8969	-9.5108	-2.0635	-10.908	8.3069	12.834	2.9809	-12.512	0.41006	3.3237	1603.3
9.84	985	60	NaN	0.94936	7.9908	0.085202	-187.92	13.139	-3.4189	-29.868	-753.22	1062.8	54.578	847.89	1071.9	40.022	38.522	0	0	5.0263	-1.6225	-7.8939	-9.5078	-2.0697	-10.94	8.3145	12.815	2.9566	-12.563	0.42059	3.3071	1603.4
9.85	986	60	NaN	0.94976	8.0052	0.09098	-187.92	13.111	-3.498	-29.882	-753.22	1062.9	54.657	847.96	1071.9	38.69	37.348	0	0	4.9758	-1.674	-7.8897	-9.5037	-2.0725	-10.946	8.3286	12.787	2.9033	-12.62	0.43884	3.2837	1603.4
9.86	987	60	NaN	0.94999	8.0173	0.098713	-187.93	13.067	-3.5725	-29.897	-753.23	1062.9	54.746	848.07	1071.9	38.487	37.773	0	0	4.9164	-1.7345	-7.8851	-9.4991	-2.0758	-10.955	8.3395	12.745	2.8406	-12.689	0.45437	3.2456	1603.6
9.87	988	60	NaN	0.95201	8.0245	0.1008	-187.94	13.02	-3.6012	-29.892	-753.25	1062.9	54.917	848.16	1071.8	41.39	37.845	0	0	4.891	-1.7604	-7.8813	-9.4952	-2.0795	-10.975	8.344	12.7	2.8115	-12.735	0.46278	3.2048	1603.7
9.88	989	60	NaN	0.95713	8.034	0.10009	-187.93	13.03	-3.6454	-29.883	-753.25	1062.9	54.921	848.1	1071.8	38.028	38.364	0	0	4.8289	-1.8236	-7.8786	-9.4925	-2.0743	-10.964	8.3533	12.711	2.7546	-12.788	0.47478	3.2181	1603.6
9.89	990	60	NaN	0.94833	8.0445	0.095162	-187.94	13.017	-3.6387	-29.872	-753.25	1062.9	55.073	848.13	1071.8	39.007	37.632	0	0	4.742	-1.9121	-7.8767	-9.4907	-2.088	-10.975	8.3624	12.699	2.654	-12.887	0.48564	3.2086	1603.7
9.9	991	60	NaN	0.94409	8.047	0.098548	-187.91	13.013	-3.7066	-29.879	-753.27	1062.9	55.015	848.1	1071.8	38.774	38.575	0	0	4.6558	-1.9999	-7.8755	-9.4895	-2.0905	-10.946	8.3648	12.695	2.5653	-12.946	0.48928	3.2054	1603.6
9.91	992	60	NaN	0.94464	8.0489	0.097098	-187.88	13.019	-3.7918	-29.87	-753.29	1062.9	54.866	848.05	1071.8	39.218	38.369	0	0	4.568	-2.0893	-7.8744	-9.4883	-2.0844	-10.909	8.3678	12.7	2.4837	-12.999	0.4934	3.2113	1603.6
9.92	993	60	NaN	0.94614	8.0556	0.086732	-187.87	13.024	-3.8379	-29.842	-753.29	1062.9	54.771	848.03	1071.8	37.441	37.884	0	0	4.467	-2.1922	-7.8736	-9.4875	-2.0785	-10.891	8.3756	12.704	2.3884	-13.083	0.50202	3.216	1603.6
9.93	994	60	NaN	0.93791	8.0648	0.091793	-187.85	12.988	-3.8238	-29.877	-753.29	1062.9	54.858	848.05	1071.8	38.694	38.92	0	0	4.3637	-2.2974	-7.873	-9.487	-2.0911	-10.874	8.3832	12.669	2.2726	-13.172	0.51014	3.1822	1603.6
9.94	995	60	NaN	0.94131	8.0745	0.081216	-187.83	12.98	-3.8083	-29.854	-753.29	1062.9	54.94	848.01	1071.8	40.175	38.958	0	0	4.2585	-2.4045	-7.8728	-9.4867	-2.0898	-10.865	8.3931	12.661	2.1686	-13.269	0.52034	3.1743	1603.6
9.95	996	60	NaN	0.93821	8.0814	0.088703	-187.83	12.954	-3.7799	-29.882	-753.29	1062.9	55.042	848.03	1071.7	38.66	35.107	0	0	4.0777	-2.5886	-7.8714	-9.4854	-2.0975	-10.862	8.3992	12.637	1.9802	-13.451	0.52773	3.1513	1603.6
9.96	997	60	NaN	0.93538	8.088	0.089772	-187.82	12.939	-3.7823	-29.893	-753.29	1062.8	55.061	848.03	1071.7	37.122	37.532	0	0	3.9654	-2.703	-7.8709	-9.4849	-2.1014	-10.853	8.4057	12.621	1.8639	-13.557	0.53478	3.1365	1603.6
9.97	998	60	NaN	0.93712	8.0958	0.073247	-187.8	12.945	-3.8363	-29.86	-753.29	1062.8	54.948	847.97	1071.8	37.382	38.172	0	0	3.9365	-2.7325	-7.8715	-9.4855	-2.0946	-10.829	8.4152	12.626	1.8419	-13.562	0.54365	3.1404	1603.5
9.98	999	60	NaN	0.93056	8.1003	0.092088	-187.77	12.906	-3.8731	-29.952	-753.3	1062.8	54.851	847.99	1071.7	39.208	37.029	0	0	3.9102	-2.7592	-7.871	-9.485	-2.1009	-10.801	8.4191	12.587	1.8093	-13.561	0.54812	3.1018	1603.6
9.99	1000	60	NaN	0.93081	8.1001	0.08956	-187.72	12.92	-3.8654	-29.966	-753.31	1062.8	54.889	847.91	1071.7	39.222	37.956	0	0	3.8842	-2.7857	-7.8704	-9.4844	-2.1027	-10.757	8.4182	12.601	1.7815	-13.543	0.54781	3.1171	1603.5
10	1001	60	NaN	0.92747	8.1024	0.082259	-187.69	12.901	-3.9201	-29.977	-753.32	1062.8	54.746	847.92	1071.7	40.441	38.442	0	0	3.8866	-2.7833	-7.8716	-9.4855	-2.1012	-10.723	8.4215	12.582	1.7853	-13.506	0.54999	3.0964	1603.5
10.01	1002	60	NaN	0.92286	8.1052	0.072211	-187.7	12.865	-3.9169	-29.984	-753.32	1062.8	54.774	848	1071.7	40.082	36.248	0	0	3.8401	-2.8306	-7.8722	-9.4861	-2.107	-10.729	8.4243	12.546	1.7331	-13.559	0.55214	3.0596	1603.6
10.02	1003	60	NaN	0.92037	8.1056	0.060949	-187.72	12.842	-3.817	-29.984	-753.33	1062.8	55.092	848.06	1071.7	39.73	37.615	0	0	3.7212	-2.9517	-7.8718	-9.4858	-2.1207	-10.764	8.4224	12.526	1.6005	-13.716	0.55058	3.0398	1603.7
10.03	1004	60	NaN	0.91978	8.1029	0.056547	-187.64	12.871	-4.0563	-29.999	-753.34	1062.8	54.427	847.95	1071.8	39.3	36.381	0	0	3.7099	-2.9632	-7.8717	-9.4856	-2.0983	-10.655	8.4233	12.55	1.6116	-13.618	0.55165	3.0648	1603.5
10.04	1005	60	NaN	0.91254	8.105	0.041253	-187.69	12.829	-3.9063	-30.007	-753.34	1062.8	54.945	848.07	1071.7	38.367	38.609	0	0	3.7118	-2.9613	-7.8712	-9.4851	-2.124	-10.729	8.4213	12.512	1.5877	-13.691	0.5501	3.0273	1603.7
10.05	1006	60	NaN	0.89977	8.1067	0.037436	-187.69	12.817	-3.9695	-30.041	-753.35	1062.8	54.851	848.09	1071.6	39.932	38.237	0	0	3.7009	-2.9724	-7.8699	-9.4839	-2.1346	-10.721	8.4226	12.502	1.5662	-13.694	0.55274	3.0177	1603.7
10.06	1007	60	NaN	0.88773	8.1061	0.034958	-187.66	12.818	-4.1336	-30.077	-753.36	1062.8	54.509	848.08	1071.7	39.558	37.978	0	0	3.577	-3.0986	-7.8697	-9.4836	-2.1357	-10.686	8.4232	12.501	1.4412	-13.785	0.55349	3.0176	1603.7
10.07	1008	60	NaN	0.88185	8.1034	0.022104	-187.69	12.803	-4.1954	-30.086	-753.37	1062.8	54.537	848.15	1071.6	39.005	37.198	0	0	3.415	-3.2636	-7.8698	-9.4837	-2.1428	-10.715	8.4194	12.487	1.2722	-13.978	0.54961	3.0035	1603.8
10.08	1009	60	NaN	0.87776	8.107	0.013143	-187.72	12.825	-4.2355	-30.094	-753.36	1062.8	54.638	848.13	1071.6	39.859	36.361	0	0	3.3317	-3.3484	-7.8701	-9.4841	-2.1508	-10.75	8.4228	12.509	1.1809	-14.098	0.55269	3.0251	1603.8
10.09	1010	60	NaN	0.86037	8.1083	0.010973	-187.75	12.828	-4.3879	-30.152	-753.35	1062.8	54.559	848.16	1071.6	39.172	38.4	0	0	3.2492	-3.4325	-7.8705	-9.4844	-2.1674	-10.78	8.4246	12.512	1.0817	-14.213	0.55414	3.0272	1603.8
10.1	1011	60	NaN	0.84535	8.1096	0.0031422	-187.79	12.827	-4.4874	-30.178	-753.34	1062.8	54.622	848.2	1071.6	38.654	36.753	0	0	3.1154	-3.5687	-7.8704	-9.4843	-2.1856	-10.82	8.4253	12.512	0.92979	-14.388	0.55487	3.0274	1603.8
10.11	1012	60	NaN	0.8283	8.1113	-0.0091738	-187.87	12.826	-4.5448	-30.185	-753.32	1062.7	54.972	848.29	1071.5	39.284	38.24	0	0	3.048	-3.6373	-7.8706	-9.4845	-2.2153	-10.911	8.425	12.512	0.83277	-14.548	0.55442	3.0274	1603.9
10.12	1013	60	NaN	0.80472	8.1134	-0.020558	-188.01	12.824	-4.6057	-30.204	-753.29	1062.7	55.596	848.43	1071.4	38.104	38.34	0	0	2.9955	-3.6908	-7.8708	-9.4847	-2.2615	-11.072	8.4245	12.513	0.734	-14.763	0.5537	3.0282	1604
10.13	1014	60	NaN	0.80392	8.1177	-0.021277	-188.04	12.846	-4.6366	-30.205	-753.27	1062.7	55.761	848.44	1071.4	41.854	38.503	0	0	2.8726	-3.816	-7.8708	-9.4847	-2.2683	-11.108	8.4287	12.534	0.60436	-14.923	0.55796	3.0498	1604
10.14	1015	60	NaN	0.78509	8.1108	-0.024494	-188.12	12.847	-4.7272	-30.232	-753.24	1062.7	56.172	848.54	1071.4	37.432	36.692	0	0	2.8256	-3.8638	-7.8709	-9.4849	-2.3026	-11.207	8.4203	12.537	0.52304	-15.071	0.54935	3.0525	1604.1
10.15	1016	60	NaN	0.76895	8.0945	-0.023442	-188.24	12.863	-4.8486	-30.268	-753.22	1062.7	56.645	848.61	1071.3	38.088	36.237	0	0	2.8285	-3.8609	-7.8712	-9.4851	-2.3368	-11.351	8.402	12.556	0.4917	-15.212	0.53083	3.0708	1604.2
10.16	1017	60	NaN	0.75769	8.0761	-0.011228	-188.37	12.885	-4.9921	-30.329	-753.2	1062.7	57.005	848.66	1071.3	36.038	37.845	0	0	2.8887	-3.7996	-7.8705	-9.4844	-2.363	-11.494	8.3821	12.579	0.52569	-15.294	0.51162	3.0945	1604.3
10.17	1018	60	NaN	0.74851	8.0635	0.012884	-188.47	12.89	-5.1227	-30.422	-753.18	1062.7	57.181	848.72	1071.2	39.295	36.579	0	0	2.9688	-3.718	-7.8695	-9.4834	-2.3817	-11.598	8.369	12.584	0.58716	-15.316	0.4995	3.101	1604.3
10.18	1019	60	NaN	0.74707	8.0491	-0.0050805	-188.58	12.896	-4.916	-30.383	-753.19	1062.7	58.069	848.83	1071.2	38.089	37.558	0	0	2.9616	-3.7253	-7.8702	-9.4842	-2.4132	-11.743	8.3536	12.592	0.54841	-15.468	0.48338	3.1076	1604.5
10.19	1020	60	NaN	0.7402	8.0333	-0.015351	-188.68	12.92	-5.1225	-30.408	-753.14	1062.7	58.222	848.81	1071.1	38.236	37.119	0	0	2.9805	-3.7061	-7.8695	-9.4835	-2.4265	-11.851	8.3358	12.617	0.55397	-15.557	0.46634	3.1338	1604.4
10.2	1021	60	NaN	0.73544	8.0097	-0.030212	-188.81	12.963	-5.3325	-30.424	-753.1	1062.7	58.498	848.75	1071.1	38.691	38.098	0	0	3.0209	-3.6649	-7.8676	-9.4816	-2.4419	-11.991	8.311	12.662	0.57899	-15.656	0.44341	3.1802	1604.3
10.21	1022	60	NaN	0.73431	7.9845	-0.045702	-188.94	12.998	-5.4569	-30.431	-753.09	1062.7	58.944	848.71	1071.1	37.478	36.086	0	0	3.1364	-3.5473	-7.8732	-9.4872	-2.4593	-12.138	8.2846	12.698	0.67716	-15.685	0.41135	3.2108	1604.3
10.22	1023	60	NaN	0.73549	7.9683	-0.05195	-189.03	12.99	-5.535	-30.456	-753.07	1062.6	59.319	848.74	1071	38.786	37.387	0	0	3.2798	-3.4012	-7.8789	-9.4929	-2.4724	-12.235	8.2656	12.692	0.80745	-15.636	0.38664	3.1994	1604.3
10.23	1024	60	NaN	0.7324	7.9564	-0.049162	-189.15	12.998	-5.6677	-30.509	-753.04	1062.6	59.799	848.77	1070.9	38.839	38.288	0	0	3.4564	-3.2214	-7.8847	-9.4987	-2.4945	-12.376	8.2527	12.702	0.96195	-15.597	0.36802	3.2031	1604.4
10.24	1025	60	NaN	0.73006	7.9522	-0.056412	-189.23	13.015	-5.7392	-30.532	-753.03	1062.6	60.189	848.77	1070.9	37.658	37.451	0	0	3.633	-3.0415	-7.8905	-9.5044	-2.5115	-12.474	8.2475	12.72	1.1215	-15.515	0.35705	3.2151	1604.4
10.25	1026	60	NaN	0.73056	7.9489	-0.055316	-189.31	13.004	-5.7814	-30.569	-753.01	1062.6	60.569	848.81	1070.8	38.416	37.755	0	0	3.8096	-2.8617	-7.8963	-9.5102	-2.5259	-12.563	8.2419	12.711	1.2837	-15.425	0.34564	3.2011	1604.4
10.26	1027	60	NaN	0.73084	7.9455	-0.051539	-189.38	12.979	-5.8042	-30.608	-753.01	1062.6	60.975	848.86	1070.7	40.422	37.198	0	0	3.9862	-2.6818	-7.9021	-9.516	-2.5413	-12.651	8.2354	12.689	1.4449	-15.333	0.33336	3.173	1604.5
10.27	1028	60	NaN	0.72626	7.9435	-0.062764	-189.44	12.977	-5.8217	-30.603	-753.01	1062.6	61.384	848.86	1070.7	38.184	37.112	0	0	4.086	-2.5802	-7.9062	-9.5201	-2.5603	-12.728	8.232	12.688	1.5257	-15.309	0.32583	3.168	1604.5
10.28	1029	60	NaN	0.73581	7.9485	-0.097392	-189.45	13.028	-6.0919	-30.523	-753.01	1062.6	61.13	848.73	1071	38.28	39.407	0	0	4.0752	-2.5912	-7.9079	-9.5219	-2.5391	-12.724	8.2471	12.729	1.536	-15.315	0.33912	3.2072	1604.4
10.29	1030	60	NaN	0.72883	7.9643	-0.086369	-189.54	12.98	-6.0804	-30.596	-753	1062.6	61.781	848.78	1070.8	39.938	38.629	0	0	4.1358	-2.5294	-7.9073	-9.5212	-2.5719	-12.84	8.2549	12.689	1.5639	-15.37	0.34764	3.1677	1604.5
10.3	1031	60	NaN	0.72935	7.9776	-0.1023	-189.61	12.942	-6.0645	-30.577	-753	1062.6	62.303	848.81	1070.6	39.582	38.226	0	0	4.2126	-2.4513	-7.9062	-9.5201	-2.5892	-12.924	8.2623	12.658	1.6233	-15.376	0.35609	3.1374	1604.5
10.31	1032	60	NaN	0.73401	7.9864	-0.13488	-189.62	12.937	-6.169	-30.497	-753.02	1062.6	62.384	848.75	1070.7	40.101	37.786	0	0	4.2992	-2.3631	-7.9049	-9.5188	-2.5846	-12.94	8.273	12.651	1.7145	-15.303	0.36807	3.1317	1604.5
10.32	1033	60	NaN	0.72344	7.9953	-0.12423	-189.61	12.932	-6.4196	-30.555	-753.06	1062.6	62.163	848.64	1070.9	40.177	38.085	0	0	4.3618	-2.2992	-7.9033	-9.5172	-2.5895	-12.923	8.2889	12.639	1.7723	-15.222	0.38559	3.1214	1604.4
10.33	1034	60	NaN	0.7258	8.0012	-0.12436	-189.6	12.918	-6.4567	-30.566	-753.09	1062.7	62.251	848.57	1070.9	39.609	37.658	0	0	4.3835	-2.2772	-7.9012	-9.5151	-2.5908	-12.912	8.2941	12.626	1.7927	-15.189	0.39289	3.1104	1604.4
10.34	1035	60	NaN	0.72791	8.0124	-0.13743	-189.59	12.882	-6.4642	-30.539	-753.11	1062.7	62.389	848.55	1070.8	38.359	36.232	0	0	4.417	-2.2431	-7.8994	-9.5134	-2.5926	-12.912	8.3039	12.591	1.8243	-15.155	0.40449	3.0775	1604.4
10.35	1036	60	NaN	0.72981	8.02	-0.14223	-189.59	12.831	-6.482	-30.533	-753.13	1062.7	62.468	848.54	1070.8	39.513	39.817	0	0	4.433	-2.2268	-7.8976	-9.5115	-2.5933	-12.913	8.3098	12.541	1.8397	-15.14	0.41228	3.0295	1604.4
10.36	1037	60	NaN	0.73003	8.0235	-0.13875	-189.6	12.768	-6.4163	-30.548	-753.16	1062.7	62.751	848.55	1070.7	38.718	38.768	0	0	4.3933	-2.2672	-7.8952	-9.5091	-2.6037	-12.931	8.3096	12.482	1.7896	-15.198	0.4144	2.9729	1604.4
10.37	1038	60	NaN	0.72588	8.0288	-0.1433	-189.63	12.698	-6.0736	-30.535	-753.19	1062.7	63.776	848.62	1070.5	38.532	37.487	0	0	4.4307	-2.2291	-7.8926	-9.5066	-2.6437	-12.997	8.3058	12.421	1.787	-15.226	0.41313	2.9141	1604.6
10.38	1039	60	NaN	0.72259	8.0322	-0.12956	-189.56	12.646	-6.2181	-30.559	-753.22	1062.7	63.377	848.52	1070.4	36.841	37.833	0	0	4.4979	-2.1607	-7.8902	-9.5041	-2.6337	-12.913	8.3071	12.372	1.8642	-15.074	0.41692	2.8674	1604.5
10.39	1040	60	NaN	0.72719	8.0352	-0.13836	-189.48	12.662	-6.4201	-30.522	-753.25	1062.7	62.869	848.31	1070.6	41.439	39.365	0	0	4.5587	-2.0988	-7.8883	-9.5023	-2.6101	-12.813	8.3174	12.38	1.9486	-14.912	0.42908	2.8773	1604.3
10.4	1041	60	NaN	0.73153	8.0371	-0.15158	-189.41	12.647	-6.4947	-30.468	-753.29	1062.7	62.677	848.17	1070.8	40.27	39.638	0	0	4.5878	-2.0691	-7.8862	-9.5001	-2.5972	-12.74	8.3236	12.361	1.9906	-14.809	0.4374	2.8608	1604.2
10.41	1042	60	NaN	0.73043	8.0377	-0.15056	-189.36	12.584	-6.4284	-30.449	-753.35	1062.7	62.794	848.11	1070.7	39.557	38.277	0	0	4.5047	-2.1537	-7.8829	-9.4968	-2.6018	-12.689	8.3226	12.299	1.9029	-14.843	0.43974	2.8024	1604.2
10.42	1043	60	NaN	0.72132	8.0377	-0.11472	-189.27	12.528	-6.3764	-30.533	-753.43	1062.8	62.787	848.02	1070.7	41.894	38.347	0	0	4.5495	-2.1081	-7.8799	-9.4939	-2.6137	-12.608	8.3215	12.244	1.9359	-14.716	0.44162	2.7505	1604.2
10.43	1044	60	NaN	0.72017	8.053	-0.12784	-189.22	12.512	-6.3771	-30.476	-753.44	1062.8	62.679	847.91	1070.7	39.305	38.04	0	0	4.6357	-2.0204	-7.8774	-9.4913	-2.6091	-12.546	8.3376	12.228	2.0265	-14.566	0.46026	2.7364	1604.1
10.44	1045	60	NaN	0.72324	8.0586	-0.13717	-189.16	12.498	-6.3675	-30.417	-753.48	1062.8	62.597	847.81	1070.8	38.519	37.265	0	0	4.5526	-2.1049	-7.8763	-9.4903	-2.6012	-12.487	8.3438	12.213	1.9515	-14.591	0.4675	2.7227	1604
10.45	1046	60	NaN	0.72562	8.0686	-0.13656	-189.15	12.436	-6.0776	-30.384	-753.51	1062.8	63.218	847.85	1070.6	39.969	37.298	0	0	4.5469	-2.1108	-7.875	-9.489	-2.6196	-12.499	8.3473	12.157	1.9273	-14.609	0.47232	2.6682	1604.1
10.46	1047	60	NaN	0.72628	8.0835	-0.12465	-189.17	12.345	-5.6172	-30.388	-753.54	1062.8	64.257	848	1070.3	38.49	39.854	0	0	4.601	-2.0557	-7.8735	-9.4874	-2.6558	-12.55	8.3516	12.076	1.9453	-14.606	0.47809	2.589	1604.4
10.47	1048	60	NaN	0.72889	8.0862	-0.10507	-189.1	12.331	-5.5812	-30.423	-753.57	1062.8	64.192	847.94	1070.3	39.948	36.946	0	0	4.6471	-2.0087	-7.8729	-9.4869	-2.6521	-12.479	8.3552	12.062	1.995	-14.487	0.48225	2.5754	1604.3
10.48	1049	60	NaN	0.72619	8.0951	-0.096287	-189.02	12.319	-5.5603	-30.419	-753.59	1062.8	64.086	847.85	1070.3	39.427	38.255	0	0	4.6844	-1.9707	-7.8723	-9.4863	-2.6511	-12.401	8.3638	12.051	2.0334	-14.371	0.49145	2.5645	1604.2
10.49	1050	60	NaN	0.73766	8.1016	-0.092965	-188.88	12.311	-5.6871	-30.38	-753.61	1062.8	63.481	847.7	1070.4	38.258	37.727	0	0	4.5978	-2.0589	-7.8717	-9.4856	-2.6169	-12.239	8.3713	12.041	1.9809	-14.298	0.49959	2.5557	1604.1
10.5	1051	60	NaN	0.75487	8.1074	-0.1088	-188.74	12.318	-5.767	-30.285	-753.63	1062.8	62.98	847.55	1070.4	40.33	37.354	0	0	4.5649	-2.0925	-7.871	-9.4849	-2.5787	-12.071	8.3789	12.046	1.9862	-14.163	0.50794	2.5615	1603.9
10.51	1052	60	NaN	0.76819	8.1094	-0.13083	-188.64	12.322	-5.6765	-30.185	-753.65	1062.8	62.995	847.47	1070.5	40.533	36.605	0	0	4.583	-2.0741	-7.8701	-9.4841	-2.5625	-11.969	8.3814	12.05	2.0205	-14.043	0.51129	2.5655	1603.8
10.52	1053	60	NaN	0.76625	8.0959	-0.10213	-188.65	12.251	-5.3977	-30.244	-753.69	1062.9	63.655	847.59	1070.3	39.87	39.255	0	0	4.5382	-2.1196	-7.8682	-9.4822	-2.5897	-12.003	8.3621	11.985	1.9485	-14.123	0.4939	2.503	1604.1
10.53	1054	60	NaN	0.7689	8.0918	-0.090416	-188.48	12.26	-5.5342	-30.23	-753.71	1062.9	62.956	847.42	1070.4	38.574	39.33	0	0	4.4836	-2.1753	-7.8669	-9.4808	-2.562	-11.813	8.36	11.992	1.9216	-13.988	0.49311	2.5111	1603.9
10.54	1055	60	NaN	0.77183	8.0963	-0.074814	-188.41	12.231	-5.4205	-30.241	-753.69	1062.9	63.069	847.44	1070.3	38.639	37.393	0	0	4.4186	-2.2414	-7.8664	-9.4804	-2.5634	-11.748	8.3625	11.965	1.8552	-13.99	0.49606	2.4842	1603.9
10.55	1056	60	NaN	0.77538	8.0949	-0.065183	-188.36	12.224	-5.4064	-30.248	-753.69	1062.9	62.98	847.41	1070.3	41.205	39.263	0	0	4.3949	-2.2656	-7.8676	-9.4815	-2.557	-11.688	8.361	11.958	1.8379	-13.954	0.49342	2.4764	1603.8
10.56	1057	60	NaN	0.77905	8.0835	-0.063491	-188.26	12.255	-5.5966	-30.238	-753.72	1062.9	62.317	847.25	1070.4	37.948	36.48	0	0	4.3776	-2.2832	-7.869	-9.4829	-2.5296	-11.571	8.353	11.986	1.8479	-13.854	0.48407	2.5026	1603.7
10.57	1058	60	NaN	0.78018	8.0789	-0.053855	-188.18	12.236	-5.5339	-30.227	-753.72	1062.9	62.234	847.22	1070.4	40.075	35.98	0	0	4.3297	-2.332	-7.8691	-9.4831	-2.5252	-11.486	8.3472	11.968	1.8044	-13.818	0.4781	2.485	1603.6
10.58	1059	60	NaN	0.78926	8.0663	-0.046697	-188.08	12.237	-5.5499	-30.228	-753.73	1062.9	61.922	847.12	1070.4	41.001	39.417	0	0	4.2965	-2.3658	-7.869	-9.483	-2.5052	-11.373	8.3352	11.968	1.7913	-13.739	0.46616	2.485	1603.5
10.59	1060	60	NaN	0.79633	8.0577	-0.036841	-188	12.226	-5.5377	-30.232	-753.74	1062.9	61.727	847.08	1070.4	37.72	38.917	0	0	4.2929	-2.3695	-7.8687	-9.4826	-2.4914	-11.284	8.3263	11.957	1.8014	-13.653	0.45769	2.4743	1603.5
10.6	1061	60	NaN	0.79769	8.0518	-0.025682	-187.93	12.218	-5.5148	-30.243	-753.74	1062.9	61.596	847.04	1070.4	40.634	37.332	0	0	4.2625	-2.4005	-7.8688	-9.4827	-2.4858	-11.214	8.3198	11.95	1.7766	-13.615	0.45105	2.467	1603.4
10.61	1062	60	NaN	0.79402	8.0453	-0.0147	-187.87	12.219	-5.4987	-30.26	-753.72	1062.9	61.449	846.99	1070.4	39.045	38.053	0	0	4.2214	-2.4423	-7.8692	-9.4831	-2.485	-11.15	8.3133	11.951	1.7364	-13.592	0.4441	2.4678	1603.4
10.62	1063	60	NaN	0.79519	8.0339	-0.0044291	-187.79	12.2	-5.4855	-30.276	-753.7	1062.9	61.21	846.99	1070.4	39.157	37.542	0	0	4.1673	-2.4974	-7.87	-9.4839	-2.4759	-11.061	8.3021	11.931	1.6914	-13.558	0.43214	2.4475	1603.3
10.63	1064	60	NaN	0.80529	8.0102	-0.018867	-187.7	12.19	-5.4112	-30.216	-753.71	1062.9	61.075	846.97	1070.4	41.613	38.829	0	0	4.1459	-2.5192	-7.8704	-9.4844	-2.4589	-10.966	8.2775	11.923	1.687	-13.485	0.40713	2.4387	1603.3
10.64	1065	60	NaN	0.81366	8.0017	-0.02503	-187.7	12.193	-5.2336	-30.191	-753.71	1062.9	61.438	846.98	1070.4	39.933	38.491	0	0	4.1373	-2.528	-7.8707	-9.4847	-2.4626	-10.978	8.2678	11.927	1.6747	-13.506	0.39712	2.4422	1603.3
10.65	1066	60	NaN	0.81704	7.9963	-0.026506	-187.67	12.208	-5.18	-30.185	-753.7	1062.9	61.452	846.96	1070.4	41.242	39.541	0	0	4.1018	-2.5641	-7.8708	-9.4848	-2.4595	-10.949	8.2626	11.942	1.6423	-13.513	0.39172	2.457	1603.3
10.66	1067	60	NaN	0.81593	7.9855	-0.026833	-187.55	12.228	-5.3402	-30.184	-753.71	1062.9	60.727	846.86	1070.4	38.262	40.314	0	0	4.0584	-2.6083	-7.871	-9.485	-2.435	-10.8	8.2536	11.96	1.6234	-13.408	0.38262	2.4753	1603.2
10.67	1068	60	NaN	0.81955	7.9847	-0.016879	-187.49	12.224	-5.3174	-30.21	-753.7	1062.9	60.604	846.88	1070.5	40.509	37.275	0	0	4.0149	-2.6526	-7.8717	-9.4856	-2.4278	-10.734	8.253	11.956	1.5871	-13.387	0.38134	2.47	1603.2
10.68	1069	60	NaN	0.81452	7.9917	-0.0054173	-187.4	12.261	-5.2985	-30.247	-753.68	1063	60.388	846.82	1070.5	38.433	37.265	0	0	3.9619	-2.7066	-7.8732	-9.4871	-2.4266	-10.64	8.262	11.991	1.5353	-13.347	0.38881	2.5039	1603.1
10.69	1070	60	NaN	0.81372	7.9965	0.0038261	-187.36	12.26	-5.2436	-30.282	-753.67	1063	60.374	846.84	1070.5	40.682	38.466	0	0	3.9033	-2.7663	-7.8753	-9.4892	-2.4282	-10.601	8.2659	11.991	1.4751	-13.368	0.39058	2.5014	1603.1
10.7	1071	60	NaN	0.81578	7.9978	0.00027567	-187.31	12.242	-5.1546	-30.284	-753.67	1063	60.382	846.9	1070.5	38.787	37.501	0	0	3.8383	-2.8324	-7.8786	-9.4925	-2.4263	-10.551	8.2656	11.974	1.412	-13.383	0.38709	2.4813	1603.1
10.71	1072	60	NaN	0.8179	7.9972	-0.017482	-187.2	12.24	-5.0564	-30.247	-753.69	1063	60.239	846.94	1070.5	40.406	35.58	0	0	3.8217	-2.8493	-7.8816	-9.4955	-2.4177	-10.438	8.2655	11.972	1.4041	-13.288	0.38391	2.4763	1603.2
10.72	1073	60	NaN	0.81972	8.0021	-0.013541	-187.12	12.282	-5.0377	-30.268	-753.69	1063	60.055	846.86	1070.5	40.085	39.701	0	0	3.842	-2.8287	-7.8844	-9.4984	-2.4102	-10.353	8.2728	12.012	1.4318	-13.182	0.38833	2.5132	1603.1
10.73	1074	60	NaN	0.81366	8.007	-0.013545	-187.04	12.303	-5.014	-30.287	-753.69	1063	59.837	846.84	1070.6	39.022	38.958	0	0	3.9168	-2.7525	-7.8891	-9.503	-2.4092	-10.26	8.28	12.03	1.5076	-13.013	0.39095	2.5274	1603.1
10.74	1075	60	NaN	0.80436	8.0173	-0.0050697	-186.98	12.295	-4.8086	-30.332	-753.69	1063	60.057	846.93	1070.6	38.929	36.653	0	0	4.0234	-2.6439	-7.8947	-9.5087	-2.4278	-10.212	8.2902	12.022	1.5957	-12.856	0.39546	2.5137	1603.2
10.75	1076	60	NaN	0.79584	8.031	-0.0065646	-186.92	12.28	-4.5931	-30.361	-753.7	1063	60.263	847.04	1070.6	40.583	39.015	0	0	4.1301	-2.5353	-7.9004	-9.5143	-2.4445	-10.164	8.3031	12.007	1.6856	-12.699	0.40273	2.4931	1603.3
10.76	1077	60	NaN	0.7902	8.0444	-0.031762	-186.84	12.282	-4.5474	-30.338	-753.71	1063	60	847.07	1070.6	38.316	37.008	0	0	4.2367	-2.4267	-7.906	-9.52	-2.4398	-10.068	8.3172	12.01	1.7969	-12.495	0.4112	2.4896	1603.3
10.77	1078	60	NaN	0.78048	8.0506	-0.045244	-186.76	12.327	-4.5735	-30.333	-753.72	1063	59.638	847.02	1070.7	39.424	38.844	0	0	4.3433	-2.3181	-7.9117	-9.5256	-2.4365	-9.9759	8.3275	12.05	1.9068	-12.294	0.41583	2.5242	1603.3
10.78	1079	60	NaN	0.77032	8.0563	-0.051155	-186.62	12.316	-4.69	-30.372	-753.76	1063	58.861	847.08	1070.8	38.468	41.815	0	0	4.4499	-2.2095	-7.9173	-9.5313	-2.4201	-9.8124	8.3349	12.038	2.0298	-12.022	0.41757	2.5064	1603.3
10.79	1080	60	NaN	0.75961	8.0618	-0.06133	-186.55	12.3	-4.623	-30.399	-753.78	1063	58.666	847.17	1070.8	39.369	38.72	0	0	4.5566	-2.1009	-7.923	-9.537	-2.4246	-9.7382	8.3409	12.021	2.132	-11.839	0.41786	2.4843	1603.4
10.8	1081	60	NaN	0.74756	8.0701	-0.068778	-186.52	12.299	-4.4861	-30.429	-753.79	1063	58.733	847.26	1070.8	40.717	37.48	0	0	4.6632	-1.9923	-7.9287	-9.5426	-2.44	-9.7105	8.3497	12.019	2.2232	-11.703	0.42103	2.4764	1603.5
10.81	1082	60	NaN	0.73417	8.0842	-0.067442	-186.47	12.318	-4.4391	-30.482	-753.79	1063	58.541	847.29	1070.8	39.088	37.241	0	0	4.6785	-1.9768	-7.9329	-9.5469	-2.4483	-9.6482	8.3655	12.037	2.2302	-11.625	0.43259	2.4902	1603.6
10.82	1083	60	NaN	0.72501	8.1045	-0.08572	-186.37	12.328	-4.3189	-30.493	-753.79	1063	58.372	847.36	1070.9	38.689	38.264	0	0	4.5966	-2.0601	-7.9358	-9.5497	-2.4517	-9.5511	8.3874	12.046	2.1449	-11.611	0.45168	2.4958	1603.6
10.83	1084	60	NaN	0.71652	8.1032	-0.086785	-186.3	12.361	-4.2923	-30.548	-753.83	1063	58.105	847.36	1071	37.962	39.281	0	0	4.5148	-2.1435	-7.9386	-9.5525	-2.4525	-9.4713	8.3887	12.075	2.0622	-11.615	0.45014	2.5225	1603.7
10.84	1085	60	NaN	0.70846	8.1027	-0.10293	-186.25	12.389	-4.1881	-30.575	-753.86	1063	58.007	847.41	1071	39.242	39.422	0	0	4.4329	-2.2269	-7.9414	-9.5553	-2.4579	-9.415	8.3902	12.101	1.975	-11.642	0.44881	2.546	1603.7
10.85	1086	60	NaN	0.70182	8.1072	-0.12459	-186.2	12.401	-4.0486	-30.579	-753.88	1063	57.996	847.51	1071	39.713	38.848	0	0	4.351	-2.3103	-7.9442	-9.5581	-2.4641	-9.367	8.3955	12.113	1.887	-11.677	0.45131	2.5548	1603.9
10.86	1087	60	NaN	0.69743	8.1152	-0.13285	-186.14	12.396	-3.9681	-30.591	-753.88	1063	57.886	847.6	1071	40.561	38.657	0	0	4.2176	-2.4462	-7.9484	-9.5623	-2.4648	-9.3037	8.4036	12.108	1.7528	-11.75	0.45528	2.5453	1603.9
10.87	1088	60	NaN	0.69195	8.1254	-0.14019	-186.05	12.417	-3.9174	-30.637	-753.89	1063	57.564	847.65	1071.2	39.147	37.625	0	0	4.1074	-2.5584	-7.9521	-9.5661	-2.4603	-9.1975	8.4177	12.125	1.6471	-11.756	0.46552	2.5591	1604
10.88	1089	60	NaN	0.69304	8.1267	-0.15265	-185.94	12.396	-3.9077	-30.66	-753.9	1063	57.136	847.79	1071.3	39.229	36.909	0	0	4.0872	-2.579	-7.9542	-9.5681	-2.4444	-9.0799	8.4236	12.099	1.6428	-11.659	0.46944	2.5307	1604.1
10.89	1090	60	NaN	0.69113	8.1296	-0.15219	-185.84	12.369	-3.9901	-30.706	-753.9	1062.9	56.526	847.91	1071.4	39.769	37.728	0	0	4.0582	-2.6085	-7.9571	-9.571	-2.426	-8.9561	8.4313	12.068	1.6322	-11.565	0.47427	2.4965	1604.2
10.9	1091	60	NaN	0.68848	8.134	-0.151	-185.75	12.332	-4.0621	-30.744	-753.9	1062.9	55.996	848.02	1071.5	39.115	36.132	0	0	4.0113	-2.6563	-7.9617	-9.5756	-2.4109	-8.8498	8.44	12.026	1.6003	-11.506	0.47835	2.4508	1604.3
10.91	1092	60	NaN	0.69091	8.1366	-0.16993	-185.69	12.269	-3.9845	-30.717	-753.89	1062.9	55.876	848.22	1071.6	40.307	38.755	0	0	3.9247	-2.7444	-7.9646	-9.5785	-2.4029	-8.7868	8.4457	11.96	1.5219	-11.531	0.48114	2.3816	1604.5
10.92	1093	60	NaN	0.69279	8.1415	-0.19047	-185.64	12.23	-3.9307	-30.675	-753.88	1062.9	55.684	848.37	1071.7	39.882	38.107	0	0	3.8361	-2.8346	-7.9673	-9.5812	-2.3924	-8.7202	8.4547	11.917	1.4438	-11.555	0.48739	2.3358	1604.6
10.93	1094	60	NaN	0.69023	8.1457	-0.1877	-185.55	12.194	-3.8553	-30.72	-753.85	1062.9	55.339	848.59	1071.9	40.542	37.575	0	0	3.7784	-2.8934	-7.9708	-9.5847	-2.3839	-8.6208	8.466	11.873	1.3945	-11.514	0.49526	2.2887	1604.8
10.94	1095	60	NaN	0.68659	8.1432	-0.18182	-185.45	12.158	-3.8344	-30.765	-753.84	1062.9	54.872	848.8	1072	41.302	37.966	0	0	3.6838	-2.9898	-7.9749	-9.5888	-2.3721	-8.5119	8.4691	11.832	1.3117	-11.502	0.49428	2.2427	1604.9
10.95	1096	60	NaN	0.68294	8.1336	-0.17954	-185.35	12.127	-3.8017	-30.79	-753.82	1062.9	54.405	849	1072.1	39.266	40.976	0	0	3.5727	-3.103	-7.9787	-9.5926	-2.3596	-8.3927	8.4637	11.797	1.2131	-11.496	0.485	2.2046	1605.1
10.96	1097	60	NaN	0.67979	8.1203	-0.18214	-185.23	12.111	-3.6348	-30.799	-753.8	1062.9	54.106	849.26	1072.2	40.887	37.576	0	0	3.4687	-3.2088	-7.9787	-9.5926	-2.352	-8.2575	8.4551	11.776	1.1167	-11.466	0.47643	2.1834	1605.3
10.97	1098	60	NaN	0.68398	8.1225	-0.1982	-185.16	12.078	-3.4564	-30.764	-753.74	1062.8	54.104	849.54	1072.3	40.62	36.802	0	0	3.3566	-3.3231	-7.9792	-9.5931	-2.3461	-8.1936	8.4586	11.741	1.0105	-11.517	0.47944	2.1483	1605.6
10.98	1099	60	NaN	0.67717	8.107	-0.19491	-185.03	12.074	-3.3453	-30.77	-753.71	1062.8	53.693	849.83	1072.4	39.485	37.949	0	0	3.2091	-3.4733	-7.9818	-9.5958	-2.338	-8.0433	8.4475	11.733	0.87109	-11.517	0.46564	2.1377	1605.8
10.99	1100	60	NaN	0.67257	8.0941	-0.18759	-184.9	12.065	-3.2709	-30.782	-753.67	1062.8	53.273	850.06	1072.5	39.071	37.523	0	0	3.1159	-3.5682	-7.9837	-9.5976	-2.3277	-7.8994	8.4385	11.721	0.78826	-11.468	0.45483	2.1235	1606
11	1101	60	NaN	0.67108	8.0861	-0.17461	-184.8	12.044	-3.2078	-30.806	-753.63	1062.8	52.961	850.25	1072.5	40.628	38.429	0	0	3.0456	-3.6397	-7.9851	-9.5991	-2.3186	-7.7892	8.4334	11.697	0.72701	-11.429	0.44828	2.098	1606.1
11.01	1102	60	NaN	0.66693	8.0748	-0.14653	-184.72	12.017	-3.1302	-30.873	-753.58	1062.8	52.711	850.47	1072.6	40.846	38.011	0	0	2.8639	-3.8249	-7.9869	-9.6009	-2.316	-7.7006	8.4249	11.667	0.5479	-11.525	0.43795	2.0661	1606.3
11.02	1103	60	NaN	0.66813	8.053	-0.14949	-184.58	11.982	-3.0128	-30.841	-753.49	1062.8	52.352	850.77	1072.7	38.832	38.065	0	0	2.7482	-3.9427	-7.9886	-9.6026	-2.3004	-7.5532	8.4055	11.63	0.44779	-11.496	0.41686	2.0275	1606.4
11.03	1104	60	NaN	0.67482	8.0315	-0.15966	-184.45	12.005	-3.0246	-30.798	-753.45	1062.8	51.818	850.9	1072.8	39.773	39.237	0	0	2.6904	-4.0015	-7.9902	-9.6041	-2.273	-7.3972	8.389	11.648	0.41738	-11.399	0.39884	2.0439	1606.5
11.04	1105	60	NaN	0.6784	8.0009	-0.15629	-184.26	12.007	-2.9698	-30.781	-753.38	1062.8	51.25	851.13	1072.9	40.6	38.145	0	0	2.5568	-4.1376	-7.9863	-9.6003	-2.2483	-7.1843	8.3622	11.646	0.30849	-11.322	0.37584	2.046	1606.6
11.05	1106	60	NaN	0.67811	7.9677	-0.13634	-184.05	11.968	-2.8153	-30.801	-753.3	1062.8	50.842	851.45	1072.9	39.375	36.651	0	0	2.4218	-4.2751	-7.9824	-9.5963	-2.2344	-6.9576	8.33	11.606	0.18744	-11.233	0.34764	2.0095	1606.9
11.06	1107	60	NaN	0.6789	7.9497	-0.10989	-183.91	11.909	-2.6472	-30.85	-753.24	1062.7	50.829	851.67	1072.9	39.637	37.708	0	0	2.2868	-4.4126	-7.9784	-9.5924	-2.2346	-6.8274	8.3111	11.548	0.052206	-11.24	0.33266	1.9554	1607
11.07	1108	60	NaN	0.67908	7.9193	-0.074646	-183.78	11.878	-2.6024	-30.914	-753.21	1062.7	50.554	851.81	1072.9	39.552	36.867	0	0	2.1518	-4.5501	-7.9745	-9.5884	-2.2266	-6.6836	8.2833	11.514	-0.074873	-11.234	0.30881	1.9253	1607.1
11.08	1109	60	NaN	0.67962	7.883	-0.066235	-183.58	11.836	-2.534	-30.893	-753.14	1062.7	50.215	851.96	1073.1	40.077	39.322	0	0	2.0168	-4.6876	-7.9706	-9.5845	-2.2132	-6.475	8.2523	11.466	-0.1964	-11.163	0.28173	1.8819	1607.2
11.09	1110	60	NaN	0.68159	7.8542	-0.069787	-183.42	11.786	-2.4514	-30.846	-753.06	1062.7	50.011	852.11	1073.2	40.835	40.371	0	0	1.8817	-4.8251	-7.9666	-9.5806	-2.2021	-6.3028	8.2285	11.412	-0.32036	-11.128	0.26187	1.8317	1607.2
11.1	1111	60	NaN	0.68397	7.8331	-0.073047	-183.3	11.736	-2.3749	-30.813	-752.99	1062.7	49.935	852.24	1073.3	38.845	36.836	0	0	1.7872	-4.9214	-7.9616	-9.5756	-2.1958	-6.1843	8.2112	11.358	-0.40855	-11.106	0.24958	1.7824	1607.3
11.11	1112	60	NaN	0.68372	7.807	-0.065263	-183.19	11.693	-2.3369	-30.824	-752.94	1062.7	49.793	852.3	1073.4	40.304	38.9	0	0	1.7582	-4.9509	-7.9549	-9.5688	-2.1913	-6.0605	8.1892	11.311	-0.43306	-11.011	0.23434	1.7419	1607.3
11.12	1113	60	NaN	0.68128	7.7661	-0.073067	-182.93	11.582	-2.2472	-30.76	-752.82	1062.6	49.499	852.39	1073.6	38.566	37.663	0	0	1.6355	-5.0759	-7.9532	-9.5671	-2.1811	-5.7969	8.1568	11.192	-0.54553	-10.873	0.20359	1.6247	1607.3
11.13	1114	60	NaN	0.67297	7.7427	-0.0445	-182.79	11.513	-2.2034	-30.814	-752.75	1062.6	49.321	852.41	1073.7	38.547	37.501	0	0	1.4942	-5.2198	-7.9525	-9.5664	-2.185	-5.6477	8.1375	11.118	-0.69081	-10.867	0.18503	1.5513	1607.2
11.14	1115	60	NaN	0.65969	7.7321	-0.030188	-182.69	11.434	-2.1523	-30.838	-752.69	1062.6	49.249	852.45	1073.8	38.683	39.028	0	0	1.482	-5.2322	-7.9515	-9.5655	-2.1967	-5.545	8.1289	11.037	-0.71465	-10.777	0.17739	1.4713	1607.2
11.15	1116	60	NaN	0.64574	7.7253	-0.044028	-182.58	11.321	-2.0824	-30.787	-752.61	1062.6	49.207	852.51	1073.8	39.789	37.948	0	0	1.544	-5.1691	-7.9506	-9.5646	-2.2073	-5.4301	8.1235	10.923	-0.6633	-10.599	0.17284	1.3579	1607.1
11.16	1117	60	NaN	0.63969	7.7074	-0.057425	-182.41	11.176	-2.0314	-30.735	-752.53	1062.6	49.029	852.51	1073.8	40.556	36.808	0	0	1.722	-4.9878	-7.9498	-9.5638	-2.2054	-5.2528	8.1072	10.776	-0.4834	-10.241	0.15736	1.2124	1607.1
11.17	1118	60	NaN	0.62777	7.6832	-0.064324	-182.17	10.97	-2.0693	-30.698	-752.51	1062.6	48.584	852.69	1074	39.647	35.216	0	0	1.8361	-4.8716	-7.947	-9.561	-2.1998	-4.9963	8.0894	10.563	-0.36372	-9.8679	0.14238	1.0025	1607.2
11.18	1119	60	NaN	0.61825	7.6756	-0.067037	-182.02	10.859	-2.0894	-30.675	-752.47	1062.6	48.297	852.69	1074.1	40.769	38.724	0	0	1.9189	-4.7873	-7.9441	-9.5581	-2.1984	-4.8399	8.0866	10.448	-0.27948	-9.6272	0.14251	0.89021	1607.1
11.19	1120	60	NaN	0.60881	7.6715	-0.059616	-181.91	10.78	-2.0814	-30.682	-752.44	1062.6	48.118	852.64	1074.2	38.096	40.646	0	0	1.955	-4.7505	-7.9426	-9.5565	-2.2018	-4.7177	8.0866	10.365	-0.24678	-9.4682	0.14402	0.80855	1607.1
11.2	1121	60	NaN	0.6	7.6678	-0.048265	-181.79	10.68	-2.0299	-30.695	-752.42	1062.6	48.046	852.61	1074.3	38.19	40.448	0	0	1.8772	-4.8297	-7.9338	-9.5478	-2.2086	-4.602	8.0855	10.262	-0.3314	-9.4317	0.15172	0.71458	1607
11.21	1122	60	NaN	0.59714	7.676	-0.057947	-181.72	10.529	-1.9049	-30.642	-752.39	1062.6	48.185	852.71	1074.3	39.332	37.366	0	0	1.747	-4.9623	-7.9217	-9.5357	-2.2144	-4.5287	8.0929	10.112	-0.46742	-9.4911	0.17114	0.57631	1607.1
11.22	1123	60	NaN	0.59571	7.6855	-0.047371	-181.53	10.325	-1.7443	-30.635	-752.39	1062.6	48.147	852.75	1074.3	40.328	38.46	0	0	1.8465	-4.861	-7.9162	-9.5301	-2.2142	-4.3355	8.1042	9.906	-0.36769	-9.1965	0.18798	0.3759	1607.1
11.23	1124	60	NaN	0.60133	7.6945	-0.056821	-181.41	10.2	-1.6444	-30.575	-752.41	1062.6	48.099	852.78	1074.3	39.056	41.345	0	0	1.9797	-4.7254	-7.9127	-9.5267	-2.2046	-4.213	8.114	9.7801	-0.22495	-8.9383	0.20128	0.25346	1607.2
11.24	1125	60	NaN	0.60594	7.7045	-0.055221	-181.32	10.122	-1.5806	-30.555	-752.43	1062.6	48.008	852.79	1074.3	40.92	37.771	0	0	1.9327	-4.7732	-7.9088	-9.5227	-2.196	-4.1212	8.1244	9.7021	-0.26329	-8.8944	0.21561	0.17935	1607.2
11.25	1126	60	NaN	0.60755	7.7201	-0.035486	-181.22	10.056	-1.5375	-30.591	-752.45	1062.6	47.813	852.77	1074.4	40.512	37.671	0	0	1.9854	-4.7196	-7.9048	-9.5188	-2.1887	-4.0159	8.1406	9.6357	-0.20333	-8.7354	0.23575	0.11694	1607.2
11.26	1127	60	NaN	0.61629	7.7523	-0.039218	-181.08	9.9711	-1.527	-30.543	-752.47	1062.6	47.39	852.77	1074.4	38.742	36.457	0	0	2.0782	-4.625	-7.9009	-9.5149	-2.1632	-3.8582	8.174	9.5494	-0.084987	-8.4832	0.27312	0.034496	1607.2
11.27	1128	60	NaN	0.62148	7.7609	-0.025562	-181.01	9.9883	-1.5879	-30.578	-752.49	1062.6	47.037	852.7	1074.5	39.94	37.853	0	0	2.01	-4.6945	-7.8979	-9.5119	-2.1468	-3.777	8.1852	9.564	-0.1368	-8.4715	0.28728	0.052158	1607.1
11.28	1129	60	NaN	0.62657	7.7772	-0.0085558	-180.93	9.9598	-1.5546	-30.611	-752.55	1062.6	46.757	852.68	1074.5	39.636	37.635	0	0	1.9883	-4.7166	-7.8947	-9.5087	-2.1328	-3.6882	8.2025	9.5345	-0.14447	-8.4048	0.30774	0.025853	1607.1
11.29	1130	60	NaN	0.63607	7.7972	-0.010996	-180.85	9.9374	-1.511	-30.589	-752.6	1062.6	46.465	852.66	1074.5	40.196	38.546	0	0	2.0087	-4.6958	-7.8914	-9.5054	-2.1121	-3.5993	8.2236	9.511	-0.10335	-8.2951	0.33222	0.0056529	1607.2
11.3	1131	60	NaN	0.64836	7.82	-0.037328	-180.77	9.9582	-1.5009	-30.508	-752.64	1062.6	46.064	852.63	1074.6	40.315	37.641	0	0	1.9433	-4.7624	-7.8801	-9.494	-2.0826	-3.5034	8.2489	9.5293	-0.13931	-8.2658	0.36879	0.035254	1607.1
11.31	1132	60	NaN	0.6474	7.8571	-0.050816	-180.64	10	-1.4408	-30.453	-752.74	1062.6	45.414	852.6	1074.7	39.023	37.722	0	0	1.8064	-4.9018	-7.8633	-9.4772	-2.0584	-3.3429	8.2899	9.5677	-0.25193	-8.2447	0.42659	0.09051	1607.2
11.32	1133	60	NaN	0.64906	7.8821	-0.030126	-180.58	10.006	-1.338	-30.497	-752.76	1062.6	45.229	852.63	1074.7	40.326	37.547	0	0	1.3653	-5.351	-7.8429	-9.4568	-2.0516	-3.2846	8.314	9.5736	-0.68627	-8.6356	0.47117	0.11679	1607.2
11.33	1134	60	NaN	0.65139	7.9003	-0.018184	-180.55	10.024	-1.2097	-30.514	-752.79	1062.6	45.108	852.64	1074.7	40.56	37.256	0	0	1.1782	-5.5417	-7.8316	-9.4456	-2.0455	-3.242	8.3316	9.5922	-0.86728	-8.7837	0.50001	0.14662	1607.3
11.34	1135	60	NaN	0.65614	7.9205	-0.028275	-180.48	10.068	-1.1187	-30.456	-752.84	1062.6	44.74	852.64	1074.8	38.574	37.825	0	0	1.2502	-5.4683	-7.8297	-9.4437	-2.0255	-3.16	8.3526	9.6354	-0.7753	-8.6283	0.52293	0.19176	1607.3
11.35	1136	60	NaN	0.66172	7.9425	-0.052305	-180.39	10.124	-1.0798	-30.349	-752.88	1062.6	44.141	852.64	1074.8	38.453	41.364	0	0	1.2309	-5.488	-7.8295	-9.4435	-1.9947	-3.0428	8.3764	9.6905	-0.76379	-8.5308	0.54689	0.24707	1607.3
11.36	1137	60	NaN	0.65561	7.9402	-0.029542	-180.4	10.114	-0.95987	-30.404	-752.93	1062.6	44.234	852.68	1074.7	38.298	44.5	0	0	1.2435	-5.4751	-7.8286	-9.4425	-2.0059	-3.0575	8.3713	9.6831	-0.7624	-8.5326	0.54275	0.24051	1607.4
11.37	1138	60	NaN	0.65831	7.9445	-0.032574	-180.33	10.169	-0.90562	-30.367	-752.98	1062.7	43.664	852.71	1074.8	38.426	45.285	0	0	1.3159	-5.4014	-7.8263	-9.4403	-1.9814	-2.9732	8.3756	9.7381	-0.66557	-8.3746	0.54931	0.29783	1607.4
11.38	1139	60	NaN	0.66029	7.9457	-0.029337	-180.24	10.223	-0.89259	-30.358	-753.03	1062.7	43.018	852.7	1074.8	39.628	45.224	0	0	1.3686	-5.3477	-7.8232	-9.4371	-1.9561	-2.8613	8.3787	9.7898	-0.58753	-8.2091	0.55549	0.35267	1607.4
11.39	1140	60	NaN	0.65865	7.9479	-0.022734	-180.16	10.267	-0.80507	-30.372	-753.08	1062.7	42.376	852.68	1074.9	39.34	45.865	0	0	1.3975	-5.3183	-7.819	-9.4329	-1.9353	-2.7522	8.3812	9.8341	-0.53782	-8.0705	0.56215	0.40117	1607.5
11.4	1141	60	NaN	0.65391	7.9536	-0.01974	-180.1	10.3	-0.59276	-30.382	-753.14	1062.7	41.792	852.7	1074.8	40.927	47.534	0	0	1.4295	-5.2857	-7.8148	-9.4288	-1.9195	-2.6688	8.384	9.87	-0.49003	-7.9545	0.56914	0.44118	1607.5
11.41	1142	60	NaN	0.65551	7.9534	-0.025943	-180.07	10.306	-0.47196	-30.367	-753.18	1062.7	41.487	852.76	1074.8	39.871	47.98	0	0	1.4348	-5.2803	-7.8093	-9.4233	-1.9063	-2.6313	8.3835	9.8755	-0.47148	-7.9116	0.57418	0.45216	1607.6
11.42	1143	60	NaN	0.65388	7.9575	-0.020777	-180.01	10.323	-0.39866	-30.406	-753.21	1062.7	41.047	852.77	1074.8	38.356	45.918	0	0	1.3879	-5.3281	-7.8013	-9.4152	-1.8936	-2.5607	8.3861	9.894	-0.50573	-7.8888	0.5848	0.47873	1607.6
11.43	1144	60	NaN	0.65333	7.9631	-0.019666	-179.95	10.341	-0.34759	-30.435	-753.22	1062.8	40.541	852.76	1074.8	39.912	44.887	0	0	1.3037	-5.4138	-7.7967	-9.4107	-1.8772	-2.4814	8.3904	9.9138	-0.57352	-7.8953	0.59367	0.50312	1607.6
11.44	1145	60	NaN	0.65295	7.9694	-0.023909	-179.86	10.403	-0.36365	-30.449	-753.24	1062.8	39.889	852.65	1074.8	38.735	43.321	0	0	1.2252	-5.4937	-7.7933	-9.4073	-1.855	-2.3647	8.3985	9.9739	-0.62975	-7.8584	0.60516	0.56659	1607.5
11.45	1146	60	NaN	0.65275	7.9759	-0.035583	-179.73	10.52	-0.46162	-30.447	-753.27	1062.8	39.033	852.45	1074.9	38.575	48.415	0	0	1.1963	-5.5232	-7.7906	-9.4045	-1.8249	-2.2029	8.4103	10.085	-0.62861	-7.7261	0.61976	0.68055	1607.3
11.46	1147	60	NaN	0.66135	7.981	-0.073787	-179.68	10.529	-0.47599	-30.384	-753.3	1062.8	38.111	852.47	1074.9	39.69	54.988	0	0	1.1609	-5.5592	-7.7887	-9.4026	-1.7811	-2.1205	8.4147	10.095	-0.62024	-7.6798	0.62598	0.69258	1607.3
11.47	1148	60	NaN	0.65883	7.9884	-0.1069	-179.61	10.557	-0.27546	-30.372	-753.33	1062.7	37.744	852.39	1074.8	40.39	53.271	0	0	1.1105	-5.6106	-7.7887	-9.4026	-1.7702	-2.0398	8.4182	10.127	-0.65971	-7.6504	0.62948	0.72436	1607.2
11.48	1149	60	NaN	0.65563	7.9963	-0.11407	-179.54	10.578	-0.076695	-30.432	-753.37	1062.8	37.453	852.33	1074.7	40.467	49.966	0	0	1.0466	-5.6757	-7.7908	-9.4047	-1.7652	-1.959	8.4237	10.151	-0.71866	-7.6347	0.6329	0.74616	1607.2
11.49	1150	60	NaN	0.65156	8.009	-0.11304	-179.47	10.613	0.053495	-30.497	-753.39	1062.8	37.11	852.25	1074.8	40.653	47.97	0	0	0.99826	-5.7249	-7.7933	-9.4072	-1.7595	-1.8794	8.4364	10.186	-0.76122	-7.6043	0.64318	0.77843	1607.1
11.5	1151	60	NaN	0.64444	8.0278	-0.12301	-179.41	10.675	0.10182	-30.509	-753.4	1062.8	36.72	852.13	1074.8	39.771	46.338	0	0	1.0345	-5.688	-7.7942	-9.4081	-1.7533	-1.8092	8.4573	10.245	-0.7188	-7.4972	0.66317	0.83729	1607
11.51	1152	60	NaN	0.63334	8.0313	-0.11627	-179.4	10.685	0.16833	-30.566	-753.39	1062.8	36.648	852.1	1074.8	39.097	45.62	0	0	1.1315	-5.5892	-7.797	-9.411	-1.7639	-1.7938	8.4604	10.256	-0.63244	-7.3831	0.6634	0.84497	1606.9
11.52	1153	60	NaN	0.61996	8.054	-0.14278	-179.26	10.735	0.32881	-30.554	-753.41	1062.8	36.188	851.99	1074.8	39.382	47.851	0	0	1.2529	-5.4656	-7.8009	-9.4148	-1.7606	-1.6394	8.4813	10.308	-0.50777	-7.105	0.68041	0.8927	1606.8
11.53	1154	60	NaN	0.61307	8.0708	-0.16305	-179.21	10.76	0.39579	-30.538	-753.42	1062.8	35.78	851.94	1074.8	39.911	48.079	0	0	1.2934	-5.4243	-7.8038	-9.4177	-1.7525	-1.5728	8.4978	10.333	-0.45916	-6.9972	0.69404	0.91504	1606.8
11.54	1155	60	NaN	0.60672	8.0825	-0.17742	-179.16	10.8	0.41615	-30.536	-753.42	1062.8	35.256	851.86	1074.8	38.975	45.001	0	0	1.3562	-5.3604	-7.8068	-9.4207	-1.7402	-1.5023	8.5108	10.372	-0.38406	-6.8627	0.704	0.95093	1606.7
11.55	1156	60	NaN	0.59268	8.0959	-0.1948	-178.97	10.902	0.492	-30.546	-753.44	1062.8	34.405	851.64	1074.8	37.502	40.195	0	0	1.5391	-5.174	-7.8098	-9.4238	-1.7246	-1.2918	8.5256	10.472	-0.18544	-6.4659	0.71578	1.0483	1606.4
11.56	1157	60	NaN	0.57936	8.1077	-0.20283	-178.87	10.937	0.61778	-30.537	-753.44	1062.8	33.998	851.57	1074.8	39.648	38.36	0	0	1.6736	-5.0371	-7.8136	-9.4276	-1.7232	-1.1718	8.5364	10.508	-0.049609	-6.209	0.72281	1.0802	1606.4
11.57	1158	60	NaN	0.57025	8.1169	-0.19223	-178.84	10.964	0.68455	-30.575	-753.42	1062.8	33.866	851.5	1074.8	37.941	38.25	0	0	1.7774	-4.9314	-7.8179	-9.4318	-1.7291	-1.1345	8.5456	10.535	0.048286	-6.0659	0.72766	1.103	1606.3
11.58	1159	60	NaN	0.55824	8.1202	-0.18274	-178.74	11.018	0.77331	-30.608	-753.42	1062.8	33.634	851.36	1074.8	38.966	38.494	0	0	1.9323	-4.7736	-7.8226	-9.4365	-1.7342	-1.0354	8.5499	10.588	0.19818	-5.809	0.72732	1.1513	1606.1
11.59	1160	60	NaN	0.54838	8.1189	-0.17984	-178.64	11.064	0.87793	-30.621	-753.43	1062.8	33.352	851.21	1074.9	40.639	38.764	0	0	2.013	-4.6914	-7.8258	-9.4398	-1.7346	-0.91838	8.5496	10.634	0.27838	-5.6098	0.7238	1.1938	1606
11.6	1161	60	NaN	0.54839	8.1165	-0.18341	-178.6	11.053	0.96413	-30.615	-753.44	1062.8	33.186	851.16	1074.8	39.686	39.136	0	0	2.0166	-4.6877	-7.8275	-9.4414	-1.7286	-0.87784	8.5466	10.623	0.28805	-5.5656	0.71915	1.1816	1605.9
11.61	1162	60	NaN	0.54736	8.1201	-0.18643	-178.55	11.038	1.0331	-30.608	-753.43	1062.8	32.893	851.06	1074.8	38.546	39.165	0	0	2.0687	-4.6347	-7.8281	-9.4421	-1.719	-0.81629	8.5484	10.61	0.34971	-5.451	0.72026	1.1675	1605.8
11.62	1163	60	NaN	0.55057	8.1187	-0.19495	-178.5	11.043	1.031	-30.585	-753.41	1062.8	32.441	850.95	1074.8	39.596	42.64	0	0	2.1231	-4.5793	-7.8287	-9.4426	-1.6991	-0.74792	8.5469	10.615	0.42406	-5.3272	0.71822	1.1724	1605.6
11.63	1164	60	NaN	0.55453	8.1191	-0.20308	-178.5	11.049	1.0013	-30.552	-753.4	1062.8	32.016	850.86	1074.8	41.895	41.727	0	0	2.087	-4.6161	-7.8305	-9.4444	-1.6789	-0.73442	8.5482	10.62	0.40803	-5.3505	0.71769	1.1755	1605.5
11.64	1165	60	NaN	0.55823	8.1212	-0.20364	-178.52	11.04	1.0495	-30.532	-753.39	1062.8	31.875	850.76	1074.8	39.621	48.049	0	0	2.0903	-4.6127	-7.8321	-9.446	-1.6696	-0.74695	8.5495	10.612	0.42069	-5.3596	0.71743	1.1657	1605.4
11.65	1166	60	NaN	0.56186	8.1215	-0.18988	-178.48	11.008	1.2801	-30.55	-753.37	1062.8	32.233	850.61	1074.6	41.441	58.66	0	0	2.141	-4.5611	-7.8335	-9.4474	-1.6797	-0.72034	8.545	10.585	0.46129	-5.2815	0.71156	1.1371	1605.2
11.66	1167	60	NaN	0.56793	8.1168	-0.17197	-178.46	11.011	1.3108	-30.58	-753.37	1062.8	32.138	850.48	1074.6	43.54	60.155	0	0	2.1882	-4.513	-7.834	-9.4479	-1.6715	-0.69765	8.5398	10.588	0.51676	-5.2106	0.70576	1.1402	1605.1
11.67	1168	60	NaN	0.57513	8.1174	-0.16263	-178.44	11.032	1.3625	-30.584	-753.34	1062.8	32.097	850.3	1074.6	43.1	60.745	0	0	2.1996	-4.5014	-7.8345	-9.4485	-1.6632	-0.6808	8.54	10.609	0.53637	-5.1822	0.70552	1.1609	1604.9
11.68	1169	60	NaN	0.58468	8.1095	-0.15382	-178.42	11.047	1.3982	-30.574	-753.34	1062.8	32.025	850.14	1074.6	42.274	60.935	0	0	2.1457	-4.5563	-7.8352	-9.4492	-1.651	-0.65951	8.5323	10.624	0.49473	-5.2158	0.6971	1.1747	1604.7
11.69	1170	60	NaN	0.59837	8.0948	-0.14219	-178.4	11.05	1.4279	-30.561	-753.34	1062.7	31.942	849.98	1074.6	43.893	60.373	0	0	2.0518	-4.652	-7.836	-9.45	-1.6341	-0.63353	8.5173	10.627	0.41767	-5.2855	0.68131	1.1771	1604.6
11.7	1171	60	NaN	0.61783	8.0829	-0.12767	-178.38	11.046	1.4853	-30.552	-753.31	1062.8	31.92	849.76	1074.5	41.406	59.294	0	0	1.9472	-4.7584	-7.8369	-9.4508	-1.6139	-0.60823	8.5038	10.626	0.33338	-5.3666	0.66689	1.1748	1604.3
11.71	1172	60	NaN	0.63425	8.0713	-0.13215	-178.36	11.047	1.5222	-30.515	-753.29	1062.7	31.92	849.61	1074.5	41.361	58.084	0	0	1.8892	-4.8175	-7.8398	-9.4538	-1.5964	-0.58587	8.4917	10.627	0.29284	-5.4034	0.65187	1.1729	1604.2
11.72	1173	60	NaN	0.64142	8.0606	-0.1253	-178.34	11.033	1.5513	-30.502	-753.26	1062.7	31.931	849.47	1074.5	42.222	58.83	0	0	1.8353	-4.8724	-7.8424	-9.4564	-1.5894	-0.5689	8.4792	10.614	0.24593	-5.4413	0.6368	1.1577	1604
11.73	1174	60	NaN	0.65118	8.043	-0.11172	-178.3	11.035	1.5511	-30.497	-753.23	1062.7	31.833	849.26	1074.5	40.837	58.075	0	0	1.7739	-4.9349	-7.8435	-9.4575	-1.5763	-0.5282	8.4619	10.616	0.19763	-5.4631	0.61834	1.1585	1603.7
11.74	1175	60	NaN	0.66343	8.0211	-0.094322	-178.25	11.044	1.5357	-30.5	-753.21	1062.7	31.686	848.99	1074.5	42.474	58.299	0	0	1.7099	-5.0001	-7.8463	-9.4603	-1.5593	-0.47268	8.4414	10.624	0.15067	-5.4728	0.59505	1.1638	1603.4
11.75	1176	60	NaN	0.67014	8.0041	-0.075337	-178.21	11.025	1.545	-30.518	-753.18	1062.7	31.673	848.77	1074.5	41.191	57.881	0	0	1.632	-5.0795	-7.8493	-9.4633	-1.5531	-0.43765	8.4238	10.605	0.078919	-5.5171	0.57448	1.1417	1603.2
11.76	1177	60	NaN	0.6806	7.9809	-0.060241	-178.18	10.998	1.5384	-30.517	-753.17	1062.7	31.644	848.56	1074.4	40.775	58.13	0	0	1.5021	-5.2118	-7.8511	-9.465	-1.5418	-0.40043	8.3993	10.58	-0.039789	-5.6122	0.54827	1.1147	1603
11.77	1178	60	NaN	0.68325	7.9729	-0.052001	-178.15	10.988	1.5426	-30.521	-753.13	1062.7	31.638	848.39	1074.4	40.609	58.271	0	0	1.4771	-5.2373	-7.8536	-9.4675	-1.5394	-0.37482	8.3913	10.57	-0.062382	-5.6121	0.53773	1.1025	1602.8
11.78	1179	60	NaN	0.68561	7.9697	-0.057768	-178.15	10.974	1.5788	-30.49	-753.11	1062.7	31.74	848.3	1074.4	41.391	58.752	0	0	1.5089	-5.2048	-7.8565	-9.4705	-1.5398	-0.37133	8.3878	10.556	-0.030902	-5.5762	0.5313	1.0855	1602.7
11.79	1180	60	NaN	0.68762	7.9645	-0.065926	-178.14	10.955	1.6088	-30.452	-753.08	1062.7	31.85	848.22	1074.4	40.316	58.878	0	0	1.4871	-5.227	-7.8604	-9.4743	-1.5405	-0.37213	8.3821	10.538	-0.053334	-5.5991	0.52173	1.0633	1602.6
11.8	1181	60	NaN	0.68279	7.9531	-0.047838	-178.11	10.95	1.5409	-30.495	-753.06	1062.7	31.702	848.01	1074.4	40.236	58.446	0	0	1.4496	-5.2652	-7.8646	-9.4786	-1.5419	-0.33369	8.3713	10.532	-0.092247	-5.5989	0.50671	1.0535	1602.3
11.81	1182	60	NaN	0.68134	7.9312	-0.051452	-178.11	10.902	1.6292	-30.463	-753.07	1062.7	32.014	847.86	1074.3	42.6	58.748	0	0	1.4424	-5.2726	-7.8691	-9.483	-1.5535	-0.34747	8.3479	10.485	-0.11111	-5.62	0.47887	1.0024	1602.2
11.82	1183	60	NaN	0.67295	7.9221	-0.025937	-178.08	10.871	1.6034	-30.526	-753.06	1062.7	31.99	847.69	1074.3	41.224	58.527	0	0	1.4484	-5.2664	-7.8737	-9.4876	-1.5635	-0.31584	8.338	10.456	-0.11512	-5.5823	0.46432	0.96798	1602
11.83	1184	60	NaN	0.66535	7.9189	-0.016323	-178.05	10.853	1.5893	-30.557	-753.04	1062.7	31.984	847.55	1074.3	42.813	58.671	0	0	1.4626	-5.2519	-7.8782	-9.4922	-1.5723	-0.28673	8.3341	10.438	-0.10964	-5.5387	0.45592	0.94579	1601.8
11.84	1185	60	NaN	0.66205	7.9174	-0.030409	-178.04	10.845	1.6279	-30.528	-753.02	1062.7	32.117	847.43	1074.3	40.955	59.158	0	0	1.4735	-5.2409	-7.8806	-9.4946	-1.5794	-0.27782	8.3323	10.43	-0.10598	-5.5187	0.45165	0.93548	1601.7
11.85	1186	60	NaN	0.66222	7.917	-0.035303	-178.03	10.846	1.6687	-30.512	-753.02	1062.7	32.257	847.31	1074.3	42.323	58.788	0	0	1.5431	-5.17	-7.8834	-9.4974	-1.5839	-0.27449	8.3315	10.432	-0.040834	-5.4445	0.44809	0.93444	1601.6
11.86	1187	60	NaN	0.64493	7.9105	-0.0094335	-178.02	10.821	1.7081	-30.604	-753.04	1062.7	32.395	847.23	1074.2	40.973	59.04	0	0	1.6702	-5.0405	-7.8867	-9.5006	-1.6095	-0.2704	8.3233	10.408	0.060727	-5.3109	0.43658	0.90717	1601.6
11.87	1188	60	NaN	0.63493	7.9157	-0.021677	-177.97	10.831	1.6796	-30.605	-753.03	1062.7	32.34	847.08	1074.2	41.81	57.813	0	0	1.7806	-4.9281	-7.8904	-9.5043	-1.6178	-0.21796	8.3282	10.419	0.16287	-5.146	0.43778	0.91424	1601.4
11.88	1189	60	NaN	0.62507	7.9175	-0.036288	-177.92	10.843	1.673	-30.611	-753.04	1062.7	32.355	846.9	1074.2	39.047	56.733	0	0	1.8795	-4.8274	-7.8945	-9.5084	-1.6287	-0.17562	8.3294	10.431	0.25086	-5.003	0.43495	0.92302	1601.2
11.89	1190	60	NaN	0.61381	7.9136	-0.039071	-177.9	10.842	1.6967	-30.652	-753.07	1062.7	32.466	846.76	1074.2	41.522	55.027	0	0	2.0672	-4.6362	-7.8996	-9.5136	-1.6455	-0.15917	8.3242	10.431	0.42168	-4.7954	0.42459	0.91748	1601.1
11.9	1191	60	NaN	0.60802	7.9204	-0.046993	-177.87	10.836	1.6429	-30.65	-753.08	1062.7	32.351	846.69	1074.2	42.482	51.552	0	0	2.1682	-4.5334	-7.9032	-9.5171	-1.6472	-0.12434	8.3299	10.427	0.52098	-4.6577	0.42679	0.90975	1601.1
11.91	1192	60	NaN	0.60156	7.9321	-0.063506	-177.86	10.809	1.6477	-30.645	-753.1	1062.7	32.45	846.64	1074.1	38.189	50.2	0	0	2.1682	-4.5334	-7.9048	-9.5188	-1.657	-0.11683	8.3393	10.402	0.51112	-4.6502	0.43443	0.88288	1601
11.92	1193	60	NaN	0.59672	7.9395	-0.083217	-177.84	10.806	1.6187	-30.624	-753.11	1062.7	32.418	846.54	1074.1	39.619	48.625	0	0	2.1879	-4.5133	-7.9053	-9.5192	-1.6601	-0.096762	8.3455	10.4	0.52779	-4.6101	0.44026	0.88092	1600.9
11.93	1194	60	NaN	0.59284	7.9437	-0.097638	-177.83	10.796	1.6087	-30.616	-753.14	1062.7	32.433	846.46	1074	38.806	48.283	0	0	2.235	-4.4653	-7.906	-9.52	-1.6644	-0.087675	8.3485	10.391	0.57065	-4.553	0.44243	0.87139	1600.9
11.94	1195	60	NaN	0.58853	7.948	-0.1046	-177.83	10.772	1.6244	-30.633	-753.17	1062.7	32.527	846.42	1074	39.882	39.013	0	0	2.3275	-4.3711	-7.9076	-9.5215	-1.6726	-0.091764	8.3507	10.369	0.65488	-4.4629	0.44311	0.84727	1600.9
11.95	1196	60	NaN	0.5811	7.9581	-0.11251	-177.81	10.774	1.5834	-30.647	-753.19	1062.7	32.441	846.31	1073.9	38.065	45.388	0	0	2.4039	-4.2934	-7.9096	-9.5235	-1.6776	-0.070499	8.3599	10.372	0.72626	-4.3639	0.45032	0.84882	1600.8
11.96	1197	60	NaN	0.57478	7.9636	-0.1222	-177.79	10.769	1.4933	-30.656	-753.23	1062.7	32.225	846.2	1074	40.642	41.446	0	0	2.458	-4.2382	-7.9121	-9.5261	-1.6766	-0.045292	8.3652	10.368	0.78137	-4.2835	0.45306	0.8415	1600.7
11.97	1198	60	NaN	0.56971	7.9695	-0.12266	-177.81	10.746	1.4834	-30.68	-753.26	1062.7	32.239	846.14	1073.9	40.403	39.747	0	0	2.4401	-4.2564	-7.9113	-9.5253	-1.6831	-0.05852	8.37	10.346	0.75705	-4.3149	0.45867	0.8205	1600.7
11.98	1199	60	NaN	0.56515	7.9774	-0.12391	-177.82	10.71	1.4837	-30.699	-753.29	1062.8	32.266	846.09	1073.9	39.698	36.568	0	0	2.4181	-4.2789	-7.9101	-9.5241	-1.6893	-0.069466	8.3762	10.311	0.72877	-4.3483	0.4661	0.78677	1600.7
11.99	1200	60	NaN	0.55884	7.9873	-0.13126	-177.81	10.67	1.4504	-30.703	-753.33	1062.8	32.171	846.03	1073.9	38.338	38.011	0	0	2.4109	-4.2862	-7.9094	-9.5233	-1.6924	-0.057403	8.385	10.272	0.71845	-4.3436	0.47566	0.74901	1600.6
12	1201	60	NaN	0.54492	7.9977	-0.13773	-177.81	10.648	1.4183	-30.717	-753.35	1062.8	32.052	845.93	1073.9	39.818	37.943	0	0	2.4229	-4.274	-7.9093	-9.5232	-1.7027	-0.053148	8.3957	10.25	0.7202	-4.3271	0.48646	0.72683	1600.6
12.01	1202	60	NaN	0.54714	8.0028	-0.14773	-177.8	10.611	1.3964	-30.708	-753.37	1062.8	31.941	845.92	1073.9	39.125	38.165	0	0	2.4335	-4.2632	-7.9092	-9.5232	-1.6962	-0.046215	8.4	10.214	0.73732	-4.3094	0.49079	0.69099	1600.6
12.02	1203	60	NaN	0.54881	8.0079	-0.14794	-177.81	10.58	1.4225	-30.719	-753.4	1062.8	31.949	845.89	1073.8	38.62	38.535	0	0	2.4162	-4.2808	-7.9084	-9.5223	-1.6952	-0.050236	8.4042	10.184	0.72098	-4.3311	0.49581	0.66173	1600.6
12.03	1204	60	NaN	0.5443	8.0108	-0.1468	-177.8	10.558	1.4422	-30.734	-753.43	1062.8	31.926	845.85	1073.8	39.002	37.283	0	0	2.3898	-4.3076	-7.9073	-9.5213	-1.6994	-0.046086	8.4065	10.162	0.69042	-4.3537	0.49916	0.64116	1600.5
12.04	1205	60	NaN	0.53331	8.0115	-0.14927	-177.78	10.542	1.4277	-30.747	-753.47	1062.8	31.783	845.81	1073.8	39.096	38.506	0	0	2.3392	-4.3592	-7.9057	-9.5197	-1.7058	-0.023632	8.4071	10.147	0.63343	-4.3829	0.50137	0.62692	1600.5
12.05	1206	60	NaN	0.52643	8.0185	-0.1459	-177.77	10.519	1.4398	-30.795	-753.5	1062.8	31.646	845.78	1073.8	39.822	38.952	0	0	2.2887	-4.4106	-7.9051	-9.519	-1.7094	-0.002671	8.4136	10.124	0.57931	-4.4133	0.50859	0.60499	1600.5
12.06	1207	60	NaN	0.52332	8.0217	-0.15109	-177.72	10.529	1.4559	-30.823	-753.53	1062.8	31.446	845.69	1073.8	39.589	38.207	0	0	2.2419	-4.4583	-7.9045	-9.5184	-1.7065	0.046641	8.4175	10.134	0.5354	-4.4117	0.51301	0.61515	1600.5
12.07	1208	60	NaN	0.52027	8.0227	-0.15879	-177.7	10.519	1.5012	-30.824	-753.56	1062.8	31.37	845.66	1073.8	41.803	37.995	0	0	2.2129	-4.4878	-7.9025	-9.5165	-1.7068	0.0768	8.4181	10.123	0.50609	-4.411	0.51555	0.60699	1600.5
12.08	1209	60	NaN	0.51673	8.0244	-0.16273	-177.67	10.508	1.5352	-30.831	-753.58	1062.8	31.278	845.65	1073.8	40.674	38.357	0	0	2.2307	-4.4697	-7.9013	-9.5153	-1.7073	0.11031	8.4191	10.113	0.52337	-4.3594	0.51775	0.59777	1600.5
12.09	1210	60	NaN	0.51247	8.0288	-0.16472	-177.62	10.517	1.5445	-30.857	-753.59	1062.8	31.084	845.61	1073.8	38.024	37.147	0	0	2.2758	-4.4238	-7.9009	-9.5148	-1.7056	0.16502	8.4235	10.122	0.57011	-4.2588	0.52264	0.60732	1600.4
12.1	1211	60	NaN	0.5068	8.0355	-0.1948	-177.57	10.54	1.6338	-30.814	-753.62	1062.8	31.026	845.57	1073.8	39.15	36.981	0	0	2.2931	-4.4062	-7.9042	-9.5182	-1.7077	0.21612	8.4307	10.145	0.5854	-4.1901	0.52648	0.62687	1600.4
12.11	1212	60	NaN	0.50756	8.0382	-0.18153	-177.57	10.52	1.7578	-30.878	-753.63	1062.8	31.177	845.61	1073.8	38.08	37.423	0	0	2.3212	-4.3775	-7.9076	-9.5216	-1.7146	0.21194	8.4306	10.127	0.60666	-4.1656	0.52297	0.60562	1600.5
12.12	1213	60	NaN	0.50415	8.0419	-0.17969	-177.53	10.535	1.807	-30.914	-753.63	1062.8	31.091	845.6	1073.8	39.651	37.724	0	0	2.426	-4.2708	-7.9111	-9.525	-1.7162	0.24907	8.4335	10.144	0.70981	-4.0218	0.52238	0.61852	1600.5
12.13	1214	60	NaN	0.49946	8.0418	-0.20208	-177.48	10.574	1.8364	-30.89	-753.65	1062.8	30.862	845.58	1073.8	40.076	36.425	0	0	2.4832	-4.2126	-7.9143	-9.5282	-1.7118	0.31212	8.4331	10.183	0.77137	-3.9005	0.51886	0.65442	1600.5
12.14	1215	60	NaN	0.49639	8.0347	-0.23725	-177.43	10.611	1.8967	-30.834	-753.68	1062.8	30.657	845.59	1073.7	38.471	37.461	0	0	2.5058	-4.1895	-7.9171	-9.5311	-1.7055	0.36852	8.4246	10.221	0.80032	-3.821	0.50746	0.69026	1600.5
12.15	1216	60	NaN	0.48833	8.0294	-0.19933	-177.41	10.64	1.9028	-30.96	-753.7	1062.8	30.567	845.55	1073.7	39.635	39.913	0	0	2.578	-4.1161	-7.9153	-9.5293	-1.7149	0.39157	8.4191	10.25	0.86307	-3.7245	0.50379	0.72048	1600.5
12.16	1217	60	NaN	0.48527	8.0282	-0.2085	-177.39	10.668	1.9585	-30.962	-753.69	1062.8	30.456	845.53	1073.7	38.515	37.006	0	0	2.6216	-4.0716	-7.9134	-9.5273	-1.7141	0.41234	8.4172	10.279	0.90749	-3.6593	0.50382	0.75202	1600.4
12.17	1218	60	NaN	0.48093	8.0266	-0.20279	-177.37	10.677	1.9849	-31.005	-753.69	1062.8	30.304	845.55	1073.7	40.707	36.911	0	0	2.6324	-4.0606	-7.9112	-9.5251	-1.7145	0.4324	8.4144	10.289	0.91794	-3.6282	0.50324	0.76372	1600.5
12.18	1219	60	NaN	0.47664	8.0251	-0.19858	-177.37	10.667	2.0149	-31.044	-753.69	1062.8	30.18	845.59	1073.6	40.312	37.158	0	0	2.6995	-3.9922	-7.9091	-9.5231	-1.7157	0.44043	8.4116	10.281	0.98384	-3.5518	0.5025	0.75759	1600.5
12.19	1220	60	NaN	0.47478	8.0247	-0.21876	-177.38	10.647	2.0834	-31.019	-753.69	1062.8	30.13	845.65	1073.6	41.6	38.132	0	0	2.7718	-3.9186	-7.9071	-9.5211	-1.7148	0.42837	8.4103	10.261	1.057	-3.4902	0.50315	0.74027	1600.5
12.2	1221	60	NaN	0.47526	8.0248	-0.23367	-177.4	10.611	2.1069	-31.014	-753.68	1062.9	29.962	845.71	1073.6	40.059	38.393	0	0	2.6888	-4.0032	-7.9059	-9.5198	-1.7081	0.41824	8.4091	10.227	0.98069	-3.585	0.50324	0.70716	1600.6
12.21	1222	60	NaN	0.47038	8.0213	-0.23464	-177.42	10.57	2.1542	-31.032	-753.69	1062.9	29.939	845.79	1073.6	40.495	38.765	0	0	2.6543	-4.0383	-7.905	-9.5189	-1.7127	0.3992	8.4046	10.187	0.94161	-3.6391	0.49956	0.66761	1600.7
12.22	1223	60	NaN	0.46997	8.0125	-0.23302	-177.4	10.562	2.0689	-31.063	-753.71	1062.9	29.525	845.85	1073.7	40.212	39.087	0	0	2.6904	-4.0015	-7.9045	-9.5185	-1.6992	0.42622	8.3988	10.175	0.99116	-3.5753	0.49422	0.65686	1600.7
12.23	1224	60	NaN	0.46838	8.0079	-0.22939	-177.39	10.548	2.0327	-31.099	-753.71	1062.9	29.222	845.89	1073.7	38.149	37.938	0	0	2.5722	-4.122	-7.9023	-9.5162	-1.6912	0.44782	8.396	10.16	0.88094	-3.6742	0.49373	0.64332	1600.8
12.24	1225	60	NaN	0.45951	8.0154	-0.22422	-177.42	10.489	2.2219	-31.128	-753.7	1062.9	29.554	845.94	1073.6	38.463	38.194	0	0	2.4441	-4.2524	-7.9001	-9.5141	-1.7129	0.41054	8.3995	10.105	0.73116	-3.8418	0.49935	0.5911	1600.8
12.25	1226	60	NaN	0.46419	8.0119	-0.23633	-177.38	10.504	2.1054	-31.105	-753.73	1062.9	29.13	845.95	1073.7	39.909	38.485	0	0	2.3428	-4.3556	-7.8987	-9.5127	-1.6923	0.45965	8.4005	10.115	0.65055	-3.8959	0.50183	0.60284	1600.8
12.26	1227	60	NaN	0.46103	8.0129	-0.24488	-177.38	10.481	2.2004	-31.102	-753.73	1062.9	29.24	845.98	1073.6	39.559	38.933	0	0	2.2683	-4.4314	-7.8966	-9.5105	-1.6992	0.45484	8.3978	10.096	0.56911	-3.9766	0.50129	0.58504	1600.9
12.27	1228	60	NaN	0.45349	8.0093	-0.25054	-177.37	10.463	2.3052	-31.104	-753.76	1062.9	29.335	846.02	1073.6	39.414	38.633	0	0	2.2018	-4.4992	-7.8942	-9.5081	-1.7101	0.46444	8.3917	10.081	0.49169	-4.0347	0.49747	0.57269	1601
12.28	1229	60	NaN	0.44774	8.0041	-0.2527	-177.34	10.462	2.3607	-31.11	-753.79	1062.9	29.309	846.06	1073.5	38.508	38.377	0	0	2.0676	-4.6358	-7.8937	-9.5077	-1.715	0.496	8.3856	10.08	0.3526	-4.1398	0.4919	0.57267	1601
12.29	1230	60	NaN	0.44877	8.0021	-0.25019	-177.3	10.477	2.3505	-31.123	-753.8	1062.9	29.178	846.07	1073.6	39.052	39.064	0	0	1.9038	-4.8027	-7.8932	-9.5072	-1.7098	0.54133	8.3831	10.096	0.19398	-4.2613	0.48993	0.58856	1601
12.3	1231	60	NaN	0.43885	7.9853	-0.23832	-177.22	10.53	2.2305	-31.162	-753.86	1062.9	28.736	846.03	1073.7	39.327	37.363	0	0	1.698	-5.0122	-7.8915	-9.5055	-1.7052	0.64062	8.3715	10.143	-0.0072331	-4.3716	0.47992	0.63801	1601
12.31	1232	60	NaN	0.43781	7.9895	-0.25129	-177.18	10.536	2.1978	-31.135	-753.85	1062.9	28.599	846.07	1073.7	37.918	39.355	0	0	1.5734	-5.1392	-7.8912	-9.5051	-1.7004	0.68204	8.3764	10.149	-0.12699	-4.4571	0.48524	0.64422	1601.1
12.32	1233	60	NaN	0.43854	7.9947	-0.26474	-177.13	10.548	2.2314	-31.103	-753.85	1062.9	28.604	846.07	1073.7	38.448	38.623	0	0	1.4827	-5.2316	-7.8913	-9.5052	-1.6987	0.72883	8.381	10.161	-0.21604	-4.5027	0.48977	0.65595	1601.1
12.33	1234	60	NaN	0.43907	7.9976	-0.27048	-177.06	10.574	2.2767	-31.092	-753.87	1062.9	28.598	846.04	1073.7	40.738	37.951	0	0	1.4067	-5.3089	-7.8912	-9.5052	-1.6976	0.80094	8.3838	10.187	-0.29083	-4.508	0.49257	0.68231	1601.1
12.34	1235	60	NaN	0.43944	8.0021	-0.26783	-176.97	10.606	2.2739	-31.106	-753.88	1062.9	28.458	846.04	1073.8	37.51	39.799	0	0	1.2683	-5.4499	-7.8907	-9.5046	-1.6927	0.89685	8.389	10.219	-0.42439	-4.5531	0.49831	0.71429	1601.1
12.35	1236	60	NaN	0.44091	8.0116	-0.27176	-176.9	10.611	2.35	-31.105	-753.92	1063	28.573	846.06	1073.7	41.389	38.32	0	0	1.0917	-5.6298	-7.8899	-9.5039	-1.6952	0.96165	8.3971	10.226	-0.60351	-4.6681	0.50719	0.72203	1601.1
12.36	1237	60	NaN	0.44376	8.0126	-0.26194	-176.84	10.653	2.3475	-31.135	-753.94	1063	28.477	846	1073.8	41.386	39.329	0	0	0.95462	-5.7693	-7.8891	-9.503	-1.69	1.0302	8.3989	10.266	-0.73538	-4.7391	0.50988	0.76325	1601.1
12.37	1238	60	NaN	0.44381	8.0176	-0.26345	-176.77	10.685	2.3298	-31.119	-753.95	1063	28.35	845.97	1073.8	37.786	38.515	0	0	0.74186	-5.986	-7.8878	-9.5017	-1.6849	1.1	8.4047	10.298	-0.94304	-4.886	0.51694	0.79614	1601.1
12.38	1239	60	NaN	0.44002	8.0247	-0.26395	-176.72	10.697	2.3322	-31.105	-753.97	1063	28.299	845.96	1073.8	39.715	38.713	0	0	-0.10339	-6.8469	-7.8838	-9.4977	-1.6863	1.1582	8.4116	10.31	-1.7897	-5.6886	0.5278	0.81203	1601.1
12.39	1240	60	NaN	0.4337	8.0255	-0.23607	-176.68	10.694	2.3738	-31.189	-754.02	1063	28.386	845.98	1073.8	37.052	38.535	0	0	-0.42482	-7.1742	-7.8842	-9.4982	-1.6987	1.1892	8.4111	10.309	-2.1235	-5.985	0.5269	0.81061	1601.1
12.4	1241	60	NaN	0.4395	8.0394	-0.26406	-176.63	10.721	2.3846	-31.116	-754.06	1063	28.397	845.93	1073.8	38.921	36.537	0	0	-0.36764	-7.116	-7.8878	-9.5017	-1.6907	1.235	8.4249	10.336	-2.0583	-5.881	0.53709	0.83408	1601.1
12.41	1242	60	NaN	0.4411	8.0414	-0.25743	-176.63	10.704	2.4276	-31.124	-754.11	1063	28.532	845.93	1073.7	39.394	39.018	0	0	-0.46877	-7.219	-7.8878	-9.5018	-1.6941	1.2362	8.4246	10.321	-2.1629	-5.9828	0.53678	0.81891	1601.2
12.42	1243	60	NaN	0.44201	8.0566	-0.25221	-176.64	10.692	2.4406	-31.129	-754.14	1063.1	28.634	845.9	1073.7	39.196	39.117	0	0	-0.52605	-7.2773	-7.889	-9.503	-1.697	1.2233	8.4375	10.312	-2.2231	-6.054	0.54845	0.80857	1601.2
12.43	1244	60	NaN	0.44406	8.0783	-0.25657	-176.66	10.69	2.4201	-31.108	-754.18	1063.1	28.677	845.85	1073.7	41.01	39.165	0	0	-0.53473	-7.2862	-7.8914	-9.5053	-1.6958	1.2041	8.4575	10.311	-2.2305	-6.082	0.56614	0.80554	1601.2
12.44	1245	60	NaN	0.44774	8.08	-0.26064	-176.69	10.671	2.4008	-31.081	-754.24	1063.1	28.713	845.84	1073.6	39.037	38.476	0	0	-0.56197	-7.3139	-7.8948	-9.5087	-1.6924	1.1731	8.4583	10.293	-2.2543	-6.1408	0.56353	0.78407	1601.2
12.45	1246	60	NaN	0.44062	8.091	-0.23592	-176.73	10.643	2.3771	-31.144	-754.28	1063.1	28.765	845.75	1073.6	39.614	39.194	0	0	-0.60528	-7.358	-7.899	-9.513	-1.7036	1.1244	8.4672	10.267	-2.3089	-6.2336	0.56819	0.75412	1601.2
12.46	1247	60	NaN	0.44874	8.102	-0.24091	-176.77	10.615	2.368	-31.122	-754.31	1063.1	28.841	845.71	1073.6	39.255	36.239	0	0	-0.60245	-7.3551	-7.9	-9.5139	-1.6975	1.081	8.4768	10.24	-2.2999	-6.2741	0.57684	0.7261	1601.2
12.47	1248	60	NaN	0.45481	8.1076	-0.25174	-176.79	10.596	2.3582	-31.097	-754.33	1063.1	28.871	845.69	1073.5	40.829	38.797	0	0	-0.6113	-7.3642	-7.9019	-9.5159	-1.6916	1.0615	8.4815	10.222	-2.3029	-6.3027	0.57958	0.70628	1601.2
12.48	1249	60	NaN	0.45448	8.1097	-0.25563	-176.8	10.583	2.3295	-31.102	-754.36	1063.1	28.832	845.63	1073.5	40.973	38.646	0	0	-0.63655	-7.3899	-7.9053	-9.5192	-1.6908	1.0552	8.4831	10.21	-2.3273	-6.3347	0.57779	0.69074	1601.2
12.49	1250	60	NaN	0.45361	8.1167	-0.24809	-176.83	10.561	2.2607	-31.138	-754.4	1063.1	28.742	845.51	1073.5	40.676	38.207	0	0	-0.69981	-7.4543	-7.9088	-9.5228	-1.6898	1.0272	8.4894	10.188	-2.3896	-6.4271	0.58052	0.66532	1601.1
12.5	1251	60	NaN	0.44909	8.1216	-0.25869	-176.86	10.516	2.2472	-31.117	-754.45	1063.1	28.808	845.44	1073.5	38.467	39.159	0	0	-0.7386	-7.4938	-7.9121	-9.5261	-1.696	0.99785	8.4926	10.145	-2.4346	-6.4959	0.58049	0.61854	1601
12.51	1252	60	NaN	0.43973	8.1393	-0.2642	-176.87	10.474	2.259	-31.118	-754.46	1063.2	28.916	845.35	1073.5	38.277	38.863	0	0	-0.71543	-7.4702	-7.9148	-9.5287	-1.7093	0.98099	8.5083	10.105	-2.4248	-6.4892	0.59354	0.57644	1601
12.52	1253	60	NaN	0.43363	8.151	-0.26431	-176.87	10.452	2.2529	-31.141	-754.46	1063.2	28.939	845.28	1073.4	37.807	39.49	0	0	-0.78	-7.536	-7.9162	-9.5301	-1.7172	0.98232	8.5185	10.085	-2.4972	-6.5536	0.60233	0.55466	1600.9
12.53	1254	60	NaN	0.43162	8.1525	-0.26468	-176.85	10.451	2.2365	-31.162	-754.48	1063.2	28.914	845.2	1073.4	40.205	38.227	0	0	-0.9821	-7.7418	-7.9156	-9.5295	-1.7191	0.99984	8.5191	10.084	-2.7012	-6.7419	0.60351	0.5548	1600.8
12.54	1255	60	NaN	0.42705	8.1544	-0.27759	-176.82	10.456	2.2707	-31.133	-754.51	1063.2	29.039	845.04	1073.4	39.305	39.154	0	0	-1.1237	-7.886	-7.9018	-9.5157	-1.7273	1.0235	8.5203	10.09	-2.851	-6.8625	0.61849	0.57444	1600.7
12.55	1256	60	NaN	0.42222	8.1606	-0.28195	-176.75	10.461	2.233	-31.144	-754.53	1063.2	28.96	844.92	1073.4	39.609	39.633	0	0	-1.2281	-7.9923	-7.889	-9.5029	-1.7298	1.1026	8.5253	10.096	-2.9579	-6.8897	0.63635	0.59299	1600.6
12.56	1257	60	NaN	0.41752	8.1634	-0.27036	-176.72	10.458	2.2466	-31.195	-754.53	1063.2	29.026	844.85	1073.3	39.357	36.428	0	0	-1.2679	-8.0328	-7.8855	-9.4995	-1.7388	1.1228	8.5271	10.094	-3.0067	-6.91	0.64156	0.59444	1600.5
12.57	1258	60	NaN	0.40886	8.1545	-0.25905	-176.68	10.445	2.2783	-31.255	-754.53	1063.2	29.167	844.76	1073.3	38.85	37.028	0	0	-1.2495	-8.0141	-7.8846	-9.4986	-1.7548	1.1613	8.5158	10.083	-3.0043	-6.8528	0.63116	0.58481	1600.5
12.58	1259	60	NaN	0.39913	8.1368	-0.25849	-176.59	10.436	2.2858	-31.293	-754.55	1063.2	29.257	844.62	1073.2	38.832	39.419	0	0	-1.1992	-7.9629	-7.885	-9.4989	-1.7693	1.243	8.4955	10.077	-2.9684	-6.7199	0.6105	0.57805	1600.3
12.59	1260	60	NaN	0.40067	8.1285	-0.27247	-176.51	10.465	2.2137	-31.273	-754.53	1063.2	29.082	844.49	1073.3	40.222	38.445	0	0	-1.1009	-7.8628	-7.8865	-9.5005	-1.7609	1.325	8.4881	10.106	-2.8619	-6.5378	0.60158	0.60525	1600.2
12.6	1261	60	NaN	0.40641	8.1021	-0.27663	-176.48	10.468	2.2076	-31.278	-754.56	1063.2	29.134	844.36	1073.2	40.253	37.986	0	0	-0.99244	-7.7523	-7.8875	-9.5014	-1.7574	1.356	8.4611	10.109	-2.7498	-6.3963	0.57356	0.60733	1600.1
12.61	1262	60	NaN	0.40229	8.065	-0.29605	-176.46	10.443	2.2189	-31.25	-754.56	1063.2	29.278	844.24	1073.2	40.485	35.897	0	0	-0.85158	-7.6089	-7.8867	-9.5007	-1.7658	1.3748	8.4225	10.085	-2.6174	-6.2341	0.53576	0.58435	1600
12.62	1263	60	NaN	0.39675	8.0193	-0.3053	-176.44	10.403	2.1984	-31.255	-754.57	1063.2	29.343	844.14	1073.2	40.297	37.759	0	0	-0.768	-7.5237	-7.8856	-9.4996	-1.774	1.3942	8.3752	10.047	-2.542	-6.1295	0.48952	0.54724	1599.9
12.63	1264	60	NaN	0.39293	7.9738	-0.29418	-176.42	10.363	2.1468	-31.317	-754.58	1063.2	29.299	844.04	1073.1	40.028	39.902	0	0	-0.70491	-7.4595	-7.8842	-9.4982	-1.7786	1.4105	8.3283	10.008	-2.4835	-6.049	0.4441	0.50985	1599.8
12.64	1265	60	NaN	0.38439	7.95	-0.27795	-176.43	10.339	2.1455	-31.391	-754.54	1063.3	29.349	843.94	1073.1	37.869	37.711	0	0	-0.60746	-7.3602	-7.8817	-9.4957	-1.7917	1.3931	8.3032	9.9854	-2.3992	-5.9671	0.42142	0.48973	1599.7
12.65	1266	60	NaN	0.38541	7.9045	-0.27494	-176.45	10.292	2.1417	-31.416	-754.56	1063.3	29.402	843.89	1073.1	39.851	36.559	0	0	-0.49311	-7.2438	-7.8785	-9.4925	-1.7935	1.3707	8.2562	9.94	-2.2866	-5.8731	0.37765	0.44755	1599.6
12.66	1267	60	NaN	0.38374	7.8476	-0.27424	-176.5	10.239	2.1597	-31.436	-754.59	1063.2	29.51	843.81	1073	40.608	38.301	0	0	-0.36799	-7.1164	-7.8749	-9.4888	-1.7999	1.3159	8.1978	9.8892	-2.1678	-5.8005	0.32289	0.40039	1599.6
12.67	1268	60	NaN	0.38455	7.8034	-0.28726	-176.56	10.19	2.1831	-31.422	-754.59	1063.2	29.624	843.73	1073	40.513	38.649	0	0	-0.28443	-7.0312	-7.8713	-9.4852	-1.8027	1.2539	8.1519	9.8419	-2.0871	-5.7773	0.28062	0.35663	1599.5
12.68	1269	60	NaN	0.38811	7.7814	-0.30991	-176.61	10.15	2.1964	-31.381	-754.57	1063.2	29.692	843.66	1072.9	39.24	35.957	0	0	-0.20436	-6.9497	-7.8677	-9.4816	-1.8003	1.2032	8.1283	9.8032	-2.0046	-5.7465	0.26064	0.32157	1599.4
12.69	1270	60	NaN	0.38269	7.7631	-0.30397	-176.65	10.118	2.1892	-31.405	-754.56	1063.3	29.665	843.57	1072.9	39.425	39.74	0	0	-0.16115	-6.9057	-7.8639	-9.4778	-1.8057	1.1646	8.1085	9.773	-1.9669	-5.7411	0.24466	0.29519	1599.3
12.7	1271	60	NaN	0.38717	7.754	-0.31662	-176.72	10.101	2.1823	-31.397	-754.48	1063.3	29.645	843.36	1072.9	39.424	37.691	0	0	-0.079467	-6.8225	-7.859	-9.473	-1.8006	1.0919	8.0989	9.7557	-1.8801	-5.7306	0.2399	0.28268	1599
12.71	1272	60	NaN	0.37942	7.7458	-0.29262	-176.77	10.068	2.1844	-31.49	-754.45	1063.2	29.664	843.28	1072.8	39.49	36.426	0	0	0.03631	-6.7046	-7.8533	-9.4672	-1.8125	1.0343	8.0894	9.7244	-1.7762	-5.6703	0.23616	0.25717	1598.9
12.72	1273	60	NaN	0.37183	7.7432	-0.28272	-176.81	10.04	2.1855	-31.542	-754.43	1063.2	29.691	843.21	1072.8	39.864	39.813	0	0	0.10913	-6.6304	-7.847	-9.461	-1.8231	0.99218	8.0852	9.6983	-1.7139	-5.6383	0.2382	0.23739	1598.8
12.73	1274	60	NaN	0.37336	7.7467	-0.31369	-176.85	10.03	2.18	-31.484	-754.39	1063.2	29.7	843.1	1072.8	39.624	37.519	0	0	0.22103	-6.5165	-7.8411	-9.455	-1.82	0.95848	8.0875	9.6893	-1.599	-5.558	0.24646	0.23425	1598.7
12.74	1275	60	NaN	0.37834	7.745	-0.33426	-176.89	10.024	2.1758	-31.476	-754.37	1063.2	29.7	842.96	1072.7	40.708	38.02	0	0	0.38708	-6.3474	-7.8356	-9.4495	-1.815	0.91914	8.0854	9.6831	-1.4279	-5.4282	0.24983	0.23357	1598.5
12.75	1276	60	NaN	0.37717	7.7399	-0.32492	-176.9	10.012	2.203	-31.522	-754.38	1063.3	29.774	842.89	1072.7	39.932	37.177	0	0	0.49251	-6.24	-7.8263	-9.4402	-1.8205	0.89954	8.0792	9.6729	-1.328	-5.3404	0.25289	0.23268	1598.5
12.76	1277	60	NaN	0.38062	7.7457	-0.33384	-176.91	10.006	2.1698	-31.524	-754.36	1063.3	29.695	842.77	1072.7	37.835	37.257	0	0	0.58901	-6.1417	-7.8164	-9.4304	-1.8145	0.89471	8.0847	9.6668	-1.2255	-5.247	0.26825	0.23646	1598.3
12.77	1278	60	NaN	0.38258	7.7579	-0.33629	-176.91	9.9954	2.1281	-31.544	-754.32	1063.3	29.59	842.65	1072.7	38.704	38.709	0	0	0.68551	-6.0434	-7.8065	-9.4205	-1.8097	0.90008	8.0969	9.6564	-1.1242	-5.1433	0.29036	0.23595	1598.2
12.78	1279	60	NaN	0.3806	7.7706	-0.31879	-176.89	9.9677	2.1246	-31.613	-754.3	1063.2	29.575	842.58	1072.7	40.757	37.497	0	0	0.74604	-5.9818	-7.7997	-9.4136	-1.8137	0.91266	8.109	9.6292	-1.0677	-5.0691	0.30937	0.21561	1598.1
12.79	1280	60	NaN	0.39012	7.7796	-0.32847	-176.87	9.8982	2.1416	-31.613	-754.28	1063.2	29.628	842.55	1072.6	39.274	38.796	0	0	0.74964	-5.9781	-7.7975	-9.4115	-1.8062	0.93626	8.1159	9.5619	-1.0566	-5.0418	0.31839	0.15039	1598
12.8	1281	60	NaN	0.39968	7.7825	-0.35872	-176.85	9.8506	2.1889	-31.554	-754.27	1063.2	29.759	842.44	1072.5	38.294	39.982	0	0	0.89096	-5.8342	-7.7869	-9.4009	-1.7994	0.94931	8.1171	9.5159	-0.90844	-4.8849	0.33021	0.11507	1597.9
12.81	1282	60	NaN	0.40566	7.7863	-0.36978	-176.81	9.8227	2.1616	-31.546	-754.27	1063.2	29.683	842.37	1072.5	40.051	38.888	0	0	0.99964	-5.7235	-7.7763	-9.3902	-1.7905	0.99272	8.1205	9.4884	-0.79086	-4.7308	0.34427	0.098197	1597.8
12.82	1283	60	NaN	0.40721	7.792	-0.36654	-176.77	9.8081	2.1199	-31.573	-754.26	1063.2	29.568	842.31	1072.5	39.513	38.52	0	0	0.94913	-5.7749	-7.7701	-9.384	-1.7859	1.0399	8.1263	9.4739	-0.83677	-4.735	0.35619	0.089867	1597.8
12.83	1284	60	NaN	0.40509	7.8005	-0.36047	-176.73	9.7966	2.1136	-31.604	-754.26	1063.2	29.556	842.22	1072.5	37.982	37.989	0	0	0.76663	-5.9608	-7.7604	-9.3743	-1.7888	1.0742	8.1343	9.4627	-1.0222	-4.8866	0.37391	0.088425	1597.7
12.84	1285	60	NaN	0.40392	7.8149	-0.36063	-176.65	9.7651	2.0492	-31.621	-754.23	1063.2	29.386	842.11	1072.5	38.112	35.561	0	0	0.53381	-6.1979	-7.7493	-9.3633	-1.7847	1.1617	8.1489	9.4311	-1.2509	-5.0362	0.3996	0.067873	1597.5
12.85	1286	60	NaN	0.4087	7.8234	-0.36388	-176.63	9.7524	2.0364	-31.601	-754.22	1063.2	29.363	842.07	1072.5	40.234	37.147	0	0	0.47537	-6.2574	-7.7463	-9.3602	-1.7784	1.1861	8.1567	9.4192	-1.3031	-5.0713	0.41044	0.058948	1597.5
12.86	1287	60	NaN	0.40782	7.8291	-0.37045	-176.61	9.7298	2.0456	-31.573	-754.21	1063.2	29.382	842.04	1072.5	38.584	39.686	0	0	0.43162	-6.302	-7.7444	-9.3583	-1.7791	1.2031	8.162	9.3969	-1.3474	-5.0989	0.41766	0.038567	1597.4
12.87	1288	60	NaN	0.40351	7.8327	-0.37788	-176.59	9.7072	2.0433	-31.543	-754.21	1063.2	29.367	841.99	1072.4	40.32	39.844	0	0	0.29464	-6.4415	-7.7397	-9.3536	-1.7818	1.2273	8.1654	9.3745	-1.4872	-5.2142	0.42569	0.020899	1597.4
12.88	1289	60	NaN	0.39946	7.8332	-0.38162	-176.56	9.6953	2.0113	-31.52	-754.2	1063.2	29.282	841.88	1072.4	39.497	40.07	0	0	0.24404	-6.493	-7.7368	-9.3507	-1.7821	1.2592	8.1655	9.363	-1.5381	-5.2338	0.42873	0.012248	1597.3
12.89	1290	60	NaN	0.39214	7.8228	-0.36847	-176.55	9.6679	2.0136	-31.554	-754.22	1063.2	29.281	841.86	1072.4	38.035	35.541	0	0	0.21387	-6.5238	-7.7344	-9.3483	-1.7907	1.2681	8.1547	9.336	-1.5768	-5.2556	0.4203	-0.012312	1597.3
12.9	1291	60	NaN	0.391	7.8219	-0.3707	-176.55	9.6284	2.0311	-31.536	-754.2	1063.2	29.309	841.88	1072.4	40.464	37.631	0	0	0.058045	-6.6825	-7.73	-9.3439	-1.7922	1.2675	8.1527	9.2976	-1.7341	-5.4149	0.42272	-0.046365	1597.3
12.91	1292	60	NaN	0.3863	7.8194	-0.36302	-176.55	9.6124	2.012	-31.552	-754.2	1063.2	29.243	841.86	1072.4	39.185	39.112	0	0	-0.026617	-6.7687	-7.7272	-9.3412	-1.7951	1.266	8.15	9.2817	-1.8217	-5.5027	0.42281	-0.059424	1597.2
12.92	1293	60	NaN	0.38057	7.8175	-0.35409	-176.56	9.6029	1.9884	-31.567	-754.2	1063.2	29.153	841.82	1072.4	37.276	38.956	0	0	-0.061174	-6.8039	-7.7256	-9.3395	-1.7982	1.2633	8.1486	9.2719	-1.8594	-5.5406	0.42301	-0.067642	1597.2
12.93	1294	60	NaN	0.37746	7.821	-0.35548	-176.57	9.5706	2.0094	-31.535	-754.18	1063.2	29.161	841.8	1072.4	39.756	35.893	0	0	-0.11085	-6.8545	-7.723	-9.337	-1.8005	1.2536	8.1523	9.2393	-1.9113	-5.6008	0.42924	-0.097668	1597.2
12.94	1295	60	NaN	0.36709	7.8299	-0.34047	-176.61	9.4909	2.0976	-31.568	-754.16	1063.2	29.358	841.86	1072.4	39.898	38.017	0	0	-0.17103	-6.9158	-7.7203	-9.3343	-1.8191	1.2078	8.1592	9.1615	-1.9901	-5.708	0.43891	-0.17274	1597.2
12.95	1296	60	NaN	0.36981	7.829	-0.36163	-176.61	9.4765	2.0691	-31.511	-754.15	1063.2	29.237	841.87	1072.4	38.027	37.959	0	0	-0.24981	-6.996	-7.7207	-9.3347	-1.81	1.2122	8.1595	9.1459	-2.0598	-5.7838	0.43881	-0.18873	1597.2
12.96	1297	60	NaN	0.37605	7.8196	-0.36714	-176.61	9.4401	2.0786	-31.499	-754.16	1063.2	29.179	841.9	1072.4	40.914	44.203	0	0	-0.30988	-7.0572	-7.7212	-9.3351	-1.8012	1.2087	8.1506	9.1091	-2.111	-5.8485	0.42942	-0.22603	1597.2
12.97	1298	60	NaN	0.38127	7.8091	-0.35586	-176.62	9.4009	2.1126	-31.531	-754.17	1063.1	29.175	841.93	1072.4	38.042	53.954	0	0	-0.35358	-7.1017	-7.7218	-9.3357	-1.7969	1.2	8.1402	9.0698	-2.1505	-5.9017	0.41841	-0.26589	1597.3
12.98	1299	60	NaN	0.38308	7.8056	-0.34389	-176.62	9.4031	2.111	-31.559	-754.18	1063.1	29.105	841.91	1072.4	40.384	56.2	0	0	-0.23248	-6.9783	-7.7234	-9.3374	-1.7936	1.2054	8.1379	9.0708	-2.0261	-5.773	0.41448	-0.26655	1597.3
12.99	1300	60	NaN	0.38632	7.8057	-0.35459	-176.61	9.4129	2.0709	-31.534	-754.17	1063.1	28.962	841.9	1072.4	41.718	58.294	0	0	-0.12429	-6.8682	-7.7257	-9.3396	-1.7843	1.2219	8.1389	9.0798	-1.9086	-5.6462	0.41321	-0.25986	1597.2
13	1301	60	NaN	0.39171	7.8009	-0.36571	-176.6	9.386	2.107	-31.509	-754.17	1063.1	28.973	841.96	1072.4	38.514	60.186	0	0	-0.034187	-6.7764	-7.7287	-9.3426	-1.7784	1.2343	8.1346	9.0523	-1.8126	-5.5421	0.40588	-0.29031	1597.3
13.01	1302	60	NaN	0.39123	7.8011	-0.36689	-176.58	9.3661	2.1446	-31.526	-754.16	1063.1	28.978	841.99	1072.4	41.732	61.914	0	1	0.021403	-6.7198	-7.7326	-9.3465	-1.7796	1.249	8.1348	9.0323	-1.7582	-5.4708	0.40228	-0.31421	1597.3
13.02	1303	60	NaN	0.38785	7.8035	-0.36203	-176.56	9.3607	2.1585	-31.558	-754.15	1063.1	28.941	842	1072.4	42.541	63.308	0	1	0.04307	-6.6977	-7.7373	-9.3512	-1.7828	1.2667	8.1373	9.0268	-1.7397	-5.431	0.40005	-0.3244	1597.3
13.03	1304	60	NaN	0.38832	7.8015	-0.36076	-176.55	9.3621	2.1486	-31.559	-754.15	1063.1	28.883	842	1072.5	43.278	63.976	0	1	0.064737	-6.6756	-7.742	-9.3559	-1.7803	1.2857	8.1359	9.0277	-1.7155	-5.3899	0.39389	-0.32827	1597.3
13.04	1305	60	NaN	0.38809	7.8056	-0.36789	-176.53	9.3497	2.2022	-31.55	-754.15	1063.1	28.953	842.04	1072.5	43.02	63.961	0	1	0.086404	-6.6536	-7.7467	-9.3607	-1.7827	1.3023	8.1404	9.0149	-1.6963	-5.3513	0.39369	-0.34575	1597.4
13.05	1306	60	NaN	0.39201	7.8212	-0.38404	-176.48	9.3404	2.2126	-31.504	-754.13	1063.1	28.881	842.09	1072.5	42.201	63.08	0	1	0.10807	-6.6315	-7.7514	-9.3654	-1.7744	1.3496	8.1568	9.0048	-1.6664	-5.2819	0.40533	-0.36054	1597.4
13.06	1307	60	NaN	0.38928	7.8331	-0.39118	-176.44	9.3418	2.2128	-31.491	-754.11	1063.1	28.797	842.14	1072.5	45.947	62.546	0	1	0.12974	-6.6094	-7.7561	-9.3701	-1.7737	1.3984	8.1698	9.0051	-1.6439	-5.211	0.41369	-0.36497	1597.4
13.07	1308	60	NaN	0.37975	7.8428	-0.38604	-176.4	9.3525	2.23	-31.523	-754.09	1063.1	28.768	842.16	1072.5	44.548	62.013	0	1	0.1514	-6.5874	-7.7609	-9.3748	-1.7833	1.4403	8.1803	9.015	-1.6319	-5.1471	0.41943	-0.35981	1597.4
13.08	1309	60	NaN	0.36911	7.858	-0.37389	-176.35	9.3667	2.2858	-31.575	-754.07	1063.1	28.825	842.17	1072.5	44.845	61.684	0	1	0.17307	-6.5653	-7.7656	-9.3795	-1.7978	1.4784	8.1952	9.0294	-1.6248	-5.0869	0.42968	-0.35012	1597.4
13.09	1310	60	NaN	0.36974	7.8566	-0.37868	-176.28	9.3892	2.3266	-31.56	-754.08	1063.1	28.779	842.18	1072.6	45.65	61.086	0	0	0.19474	-6.5432	-7.7703	-9.3842	-1.795	1.555	8.1952	9.0507	-1.6003	-4.9883	0.42487	-0.33356	1597.4
13.1	1311	60	NaN	0.36278	7.8591	-0.36277	-176.26	9.4002	2.3673	-31.604	-754.08	1063.1	28.82	842.17	1072.6	42.907	60.641	0	0	0.2164	-6.5212	-7.775	-9.3889	-1.8051	1.5743	8.198	9.0613	-1.5886	-4.9469	0.423	-0.32766	1597.4
13.11	1312	60	NaN	0.36049	7.8615	-0.37254	-176.2	9.4008	2.4379	-31.585	-754.07	1063.1	28.86	842.22	1072.6	44.231	59.705	0	0	0.23807	-6.4991	-7.7797	-9.3937	-1.808	1.6338	8.2017	9.0606	-1.5699	-4.8653	0.42194	-0.33303	1597.5
13.12	1313	60	NaN	0.36115	7.8643	-0.3996	-176.12	9.397	2.5216	-31.524	-754.05	1063.1	28.896	842.28	1072.6	44.744	58.312	0	0	0.25974	-6.477	-7.7844	-9.3984	-1.8064	1.7141	8.206	9.0553	-1.5467	-4.7629	0.42154	-0.34309	1597.5
13.13	1314	60	NaN	0.35478	7.8694	-0.40212	-176.1	9.3972	2.5737	-31.532	-754.03	1063.1	28.976	842.28	1072.6	43.128	57.239	0	0	0.28141	-6.455	-7.7891	-9.4031	-1.816	1.7296	8.2112	9.0554	-1.5346	-4.7254	0.42209	-0.34768	1597.5
13.14	1315	60	NaN	0.34893	7.8505	-0.38625	-176	9.3634	2.6561	-31.586	-754.02	1063.1	28.966	842.4	1072.7	41.493	56.076	0	0	0.30307	-6.4329	-7.7939	-9.4078	-1.8232	1.8309	8.1953	9.0187	-1.5202	-4.602	0.40143	-0.38912	1597.6
13.15	1316	60	NaN	0.34143	7.8429	-0.37773	-175.94	9.3454	2.6931	-31.632	-754	1063.1	28.922	842.46	1072.7	40.113	55.17	0	0	0.32474	-6.4108	-7.7986	-9.4125	-1.8308	1.8891	8.1889	8.9993	-1.506	-4.5218	0.39031	-0.4132	1597.6
13.16	1317	60	NaN	0.33768	7.8335	-0.38307	-175.89	9.3267	2.7236	-31.64	-753.99	1063.1	28.896	842.51	1072.8	40.149	53.257	0	0	0.34641	-6.3888	-7.8033	-9.4172	-1.8338	1.9374	8.1811	8.979	-1.4874	-4.4514	0.37781	-0.4382	1597.7
13.17	1318	60	NaN	0.33667	7.8234	-0.39444	-175.84	9.3057	2.7398	-31.628	-753.98	1063.1	28.84	842.58	1072.8	39.507	48.277	0	0	0.36807	-6.3667	-7.808	-9.422	-1.8323	1.9906	8.1732	8.9559	-1.4642	-4.3762	0.36515	-0.46602	1597.7
13.18	1319	60	NaN	0.33232	7.8237	-0.39267	-175.79	9.2917	2.7004	-31.646	-753.94	1063.1	28.632	842.63	1072.9	38.913	47.856	0	0	0.38974	-6.3446	-7.8127	-9.4267	-1.8298	2.0501	8.1752	8.9403	-1.4401	-4.2945	0.36246	-0.48642	1597.7
13.19	1320	60	NaN	0.32115	7.8105	-0.40375	-175.76	9.2712	2.7483	-31.637	-753.93	1063	28.695	842.67	1072.9	39.483	45.668	0	0	0.41141	-6.3226	-7.8174	-9.4314	-1.8429	2.0764	8.1633	8.9184	-1.4315	-4.2461	0.34589	-0.51301	1597.8
13.2	1321	60	NaN	0.32227	7.8003	-0.41607	-175.69	9.2283	2.778	-31.64	-753.9	1063	28.633	842.78	1073	39.547	42.384	0	0	0.43307	-6.3005	-7.8222	-9.4361	-1.8396	2.1511	8.1558	8.8727	-1.4065	-4.1494	0.33363	-0.56337	1597.8
13.21	1322	60	NaN	0.31867	7.79	-0.41963	-175.61	9.1872	2.7849	-31.663	-753.87	1063	28.51	842.87	1073	39.564	44.648	0	0	0.45474	-6.2784	-7.8269	-9.4408	-1.8395	2.2295	8.1482	8.829	-1.3848	-4.0489	0.32133	-0.61178	1597.9
13.22	1323	60	NaN	0.3071	7.7804	-0.42222	-175.58	9.1601	2.8613	-31.687	-753.85	1063	28.602	842.9	1073.1	39.594	43.588	0	0	0.45447	-6.2787	-7.8297	-9.4437	-1.8552	2.2577	8.1412	8.7993	-1.4007	-4.021	0.31144	-0.64433	1597.9
13.23	1324	60	NaN	0.29745	7.7753	-0.44952	-175.64	9.1481	3.1995	-31.664	-753.83	1063	29.412	842.87	1073.2	39.622	42.037	0	0	0.43644	-6.2971	-7.8311	-9.445	-1.8931	2.1694	8.1401	8.7833	-1.4567	-4.1277	0.30906	-0.66176	1597.9
13.24	1325	60	NaN	0.29188	7.7747	-0.43859	-175.59	9.1004	3.2416	-31.725	-753.81	1063	29.372	842.83	1073.2	39.638	41.944	0	0	0.40473	-6.3294	-7.8352	-9.4492	-1.8995	2.2209	8.1394	8.7357	-1.4948	-4.1085	0.30415	-0.71348	1597.8
13.25	1326	60	NaN	0.28329	7.7693	-0.4264	-175.56	9.0722	3.2558	-31.774	-753.81	1063	29.325	842.82	1073.2	41.281	39.305	0	0	0.37195	-6.3628	-7.8395	-9.4534	-1.9082	2.2512	8.1349	8.7066	-1.5363	-4.1116	0.29538	-0.7468	1597.8
13.26	1327	60	NaN	0.27585	7.7658	-0.4253	-175.51	8.9695	3.31	-31.808	-753.79	1063	29.329	842.85	1073.2	42.342	41.809	0	0	0.32125	-6.4144	-7.8449	-9.4589	-1.917	2.2937	8.1307	8.6046	-1.5957	-4.1207	0.28583	-0.85429	1597.8
13.27	1328	60	NaN	0.27019	7.7676	-0.43438	-175.45	8.7888	3.4121	-31.83	-753.75	1063	29.382	842.9	1073.1	38.748	39.542	0	0	0.28347	-6.4529	-7.8497	-9.4636	-1.9253	2.3496	8.1306	8.4259	-1.6418	-4.1033	0.2809	-1.0378	1597.8
13.28	1329	60	NaN	0.26244	7.775	-0.43677	-175.42	8.6369	3.4995	-31.852	-753.7	1062.9	29.417	842.88	1073	38.254	40.68	0	0	0.25822	-6.4786	-7.8538	-9.4677	-1.9352	2.3793	8.1374	8.2745	-1.677	-4.0993	0.28361	-1.1932	1597.8
13.29	1330	60	NaN	0.25605	7.781	-0.42412	-175.38	8.5518	3.4778	-31.915	-753.69	1062.9	29.21	842.84	1073	39.916	44.282	0	0	0.067157	-6.6732	-7.868	-9.482	-1.9365	2.4233	8.1432	8.1897	-1.8693	-4.2499	0.27514	-1.2923	1597.7
13.3	1331	60	NaN	0.25341	7.7861	-0.42911	-175.37	8.3967	3.5246	-31.923	-753.67	1062.9	29.155	842.82	1073	40.158	45.983	0	0	-0.068726	-6.8116	-7.8792	-9.4931	-1.9375	2.4378	8.1476	8.0352	-2.0062	-4.3737	0.26841	-1.4579	1597.7
13.31	1332	60	NaN	0.25476	7.7872	-0.44401	-175.36	8.2575	3.5699	-31.9	-753.64	1062.9	29.097	842.8	1073	39.3	43.326	0	0	-0.11204	-6.8557	-7.885	-9.499	-1.9333	2.4492	8.1485	7.8963	-2.0454	-4.4064	0.26344	-1.6027	1597.6
13.32	1333	60	NaN	0.25757	7.7848	-0.45593	-175.35	8.1579	3.594	-31.885	-753.63	1062.9	29.007	842.78	1073	41.401	42.461	0	0	-0.086402	-6.8296	-7.8893	-9.5032	-1.9268	2.4612	8.1461	7.7966	-2.0132	-4.3684	0.25681	-1.7066	1597.6
13.33	1334	60	NaN	0.25505	7.7854	-0.44441	-175.37	8.0186	3.6623	-31.939	-753.61	1062.9	29.07	842.86	1072.9	40.568	43.48	0	0	-0.048837	-6.7913	-7.8932	-9.5072	-1.9335	2.4392	8.1443	7.6596	-1.9823	-4.3521	0.25108	-1.8475	1597.7
13.34	1335	60	NaN	0.25356	7.7879	-0.45901	-175.38	7.9315	3.7207	-31.916	-753.59	1062.9	29.084	842.84	1072.9	37.368	44.283	0	0	-0.0060265	-6.7477	-7.8979	-9.5118	-1.9347	2.4355	8.1459	7.5734	-1.9407	-4.3122	0.24802	-1.9384	1597.6
13.35	1336	60	NaN	0.24814	7.7874	-0.45271	-175.38	7.8532	3.813	-31.957	-753.56	1062.9	29.124	842.76	1072.8	39.853	45.133	0	0	0.0373	-6.7036	-7.9022	-9.5162	-1.9431	2.4294	8.1432	7.4974	-1.9058	-4.2742	0.24094	-2.0188	1597.5
13.36	1337	60	NaN	0.24656	7.7853	-0.44721	-175.37	7.8047	3.9228	-31.992	-753.54	1062.9	29.176	842.68	1072.7	40.074	47.027	0	0	0.080653	-6.6594	-7.906	-9.5199	-1.948	2.4345	8.1381	7.4519	-1.8673	-4.225	0.23216	-2.068	1597.4
13.37	1338	60	NaN	0.25019	7.7836	-0.45785	-175.35	7.803	4.0238	-31.978	-753.51	1062.9	29.215	842.6	1072.6	40.014	45.738	0	0	0.074324	-6.6659	-7.9148	-9.5288	-1.9454	2.4559	8.1337	7.4529	-1.871	-4.2099	0.21886	-2.0759	1597.3
13.38	1339	60	NaN	0.24733	7.7844	-0.48395	-175.32	7.8575	4.0735	-31.932	-753.47	1062.9	29.194	842.51	1072.6	37.869	48.796	0	0	0.082321	-6.6577	-7.9231	-9.537	-1.946	2.4823	8.1339	7.508	-1.8637	-4.1754	0.21088	-2.029	1597.2
13.39	1340	60	NaN	0.23987	7.772	-0.46169	-175.26	7.9533	4.0997	-32.014	-753.47	1062.8	29.061	842.4	1072.6	40.974	52.139	0	0	0.16534	-6.5732	-7.9261	-9.54	-1.9518	2.5445	8.1205	7.6047	-1.7865	-4.0287	0.1944	-1.9353	1597.1
13.4	1341	60	NaN	0.2294	7.7631	-0.45044	-175.21	8.0412	4.1185	-32.064	-753.46	1062.8	28.955	842.31	1072.5	43.342	55.197	0	0	0.13685	-6.6022	-7.9296	-9.5436	-1.9604	2.6031	8.1109	7.6934	-1.8235	-3.9991	0.18125	-1.8502	1597
13.41	1342	60	NaN	0.22338	7.7591	-0.45523	-175.14	8.1599	4.1272	-32.065	-753.43	1062.8	28.814	842.21	1072.5	40.985	56.356	0	0	0.061736	-6.6787	-7.9334	-9.5473	-1.9616	2.6755	8.1071	7.8118	-1.8999	-4.0032	0.17369	-1.7355	1596.8
13.42	1343	60	NaN	0.22266	7.758	-0.46689	-175.06	8.3124	4.1315	-32.045	-753.38	1062.8	28.637	842.05	1072.6	41.285	55.24	0	0	0.088266	-6.6517	-7.9352	-9.5491	-1.9555	2.7597	8.1069	7.9635	-1.8673	-3.8919	0.17171	-1.5856	1596.6
13.43	1344	60	NaN	0.21148	7.7525	-0.45154	-175.02	8.4039	4.1627	-32.107	-753.37	1062.8	28.598	841.97	1072.5	39.646	54.454	0	0	0.10931	-6.6302	-7.9364	-9.5504	-1.9676	2.7976	8.1008	8.0556	-1.8583	-3.8327	0.16438	-1.4948	1596.5
13.44	1345	60	NaN	0.21302	7.737	-0.47251	-174.97	8.5153	4.1897	-32.05	-753.36	1062.8	28.512	841.93	1072.5	40.458	51.184	0	0	-0.0063574	-6.748	-7.938	-9.552	-1.9611	2.8512	8.0856	8.1667	-1.9674	-3.8968	0.14755	-1.3852	1596.5
13.45	1346	60	NaN	0.20956	7.7235	-0.48015	-174.93	8.6025	4.1769	-32.041	-753.34	1062.8	28.343	841.88	1072.5	43.336	51.083	0	0	-0.04318	-6.7856	-7.9377	-9.5517	-1.9582	2.9041	8.0723	8.2538	-2.0014	-3.8814	0.13453	-1.2979	1596.4
13.46	1347	60	NaN	0.20409	7.7074	-0.48113	-174.9	8.6603	4.1679	-32.051	-753.33	1062.8	28.2	841.85	1072.5	39.168	50.37	0	0	-0.037198	-6.7795	-7.9362	-9.5501	-1.959	2.9418	8.0559	8.3118	-1.9962	-3.8376	0.11973	-1.2384	1596.3
13.47	1348	60	NaN	0.20144	7.6871	-0.4816	-174.88	8.6957	4.1904	-32.056	-753.32	1062.8	28.148	841.83	1072.5	38.58	52.162	0	0	-0.01191	-6.7537	-7.9326	-9.5465	-1.96	2.9565	8.0348	8.3479	-1.9719	-3.7972	0.10227	-1.1987	1596.3
13.48	1349	60	NaN	0.206	7.6743	-0.46783	-174.88	8.7375	4.201	-32.102	-753.26	1062.8	28.078	841.77	1072.5	40.544	53.715	0	0	-0.016777	-6.7587	-7.9285	-9.5424	-1.9548	2.9553	8.0215	8.3903	-1.9715	-3.8034	0.09299	-1.1521	1596.2
13.49	1350	60	NaN	0.19728	7.6201	-0.44058	-174.9	8.7283	4.2049	-32.197	-753.26	1062.8	27.956	841.76	1072.5	38.983	51.516	0	0	-0.045529	-6.7879	-7.924	-9.538	-1.9625	2.9394	7.9649	8.3835	-2.008	-3.8485	0.040891	-1.1545	1596.2
13.5	1351	60	NaN	0.1976	7.5754	-0.44408	-174.92	8.7159	4.1845	-32.191	-753.24	1062.9	27.793	841.74	1072.4	38.926	49.301	0	0	-0.078842	-6.8219	-7.919	-9.5329	-1.9562	2.9273	7.9184	8.3729	-2.035	-3.8946	-0.00054814	-1.16	1596.1
13.51	1352	60	NaN	0.20485	7.5259	-0.46244	-174.95	8.6829	4.184	-32.134	-753.2	1062.9	27.681	841.67	1072.4	38.331	46.884	0	0	-0.11146	-6.8551	-7.9134	-9.5274	-1.943	2.8999	7.8667	8.3421	-2.0545	-3.9552	-0.04674	-1.1853	1596
13.52	1353	60	NaN	0.21088	7.4545	-0.468	-175.01	8.6131	4.2261	-32.113	-753.15	1062.9	27.658	841.58	1072.3	39.437	43.11	0	0	-0.089743	-6.833	-7.9065	-9.5205	-1.9356	2.8441	7.7916	8.276	-2.0253	-3.9889	-0.1149	-1.2445	1595.9
13.53	1354	60	NaN	0.19732	7.3641	-0.41885	-175.07	8.5235	4.2241	-32.242	-753.1	1062.9	27.521	841.48	1072.2	38.278	41.246	0	0	-0.10333	-6.8468	-7.9005	-9.5145	-1.9491	2.7842	7.6969	8.1907	-2.0524	-4.0626	-0.20365	-1.3237	1595.7
13.54	1355	60	NaN	0.20067	7.3015	-0.39633	-175.12	8.4313	4.2452	-32.291	-753.03	1062.9	27.523	841.45	1072.1	38.907	40.152	0	0	-0.15025	-6.8946	-7.8954	-9.5093	-1.9477	2.7293	7.6305	8.1023	-2.0979	-4.1653	-0.26486	-1.407	1595.6
13.55	1356	60	NaN	0.19907	7.2369	-0.37273	-175.16	8.3538	4.2255	-32.336	-752.95	1063	27.388	841.37	1072	40.894	40.778	0	0	-0.30491	-7.0521	-7.8897	-9.5037	-1.9462	2.6992	7.5628	8.0279	-2.2511	-4.3529	-0.32697	-1.4758	1595.5
13.56	1357	60	NaN	0.20033	7.14	-0.34844	-175.19	8.2948	4.1612	-32.375	-752.87	1063	27.119	841.23	1072	39.347	41.492	0	0	-0.43173	-7.1813	-7.8846	-9.4986	-1.937	2.6762	7.463	7.9718	-2.3688	-4.505	-0.42165	-1.5268	1595.2
13.57	1358	60	NaN	0.21491	6.9885	-0.32447	-175.24	8.2528	4.0837	-32.404	-752.78	1063	26.833	841.03	1071.9	39.505	44.208	0	0	-0.51238	-7.2634	-7.8804	-9.4943	-1.9136	2.6361	7.3082	7.933	-2.426	-4.6273	-0.57216	-1.5613	1594.9
13.58	1359	60	NaN	0.24189	6.7888	-0.27978	-175.31	8.2159	4.1373	-32.483	-752.68	1063.1	26.938	840.8	1071.8	37.736	44.546	0	0	-0.63279	-7.386	-7.8745	-9.4884	-1.8937	2.5546	7.1032	7.9015	-2.5265	-4.8314	-0.77123	-1.5869	1594.6
13.59	1360	60	NaN	0.27525	6.6214	-0.25506	-175.31	8.2542	4.0899	-32.501	-752.6	1063.1	26.734	840.6	1071.8	41.1	41.748	0	0	-0.79907	-7.5554	-7.8667	-9.4806	-1.854	2.5628	6.9347	7.9408	-2.6531	-4.9926	-0.9319	-1.5398	1594.3
13.6	1361	60	NaN	0.31127	6.4443	-0.23566	-175.32	8.2933	4.1172	-32.495	-752.52	1063.1	26.761	840.41	1071.7	42.252	43.56	0	0	-1.2074	-7.9712	-7.8551	-9.469	-1.8191	2.5491	6.7561	7.9814	-3.0265	-5.4221	-1.0989	-1.4876	1594.1
13.61	1362	60	NaN	0.35191	6.2668	-0.23261	-175.34	8.3368	4.1787	-32.436	-752.41	1063.1	26.902	840.23	1071.7	45.202	44.596	0	0	-1.5308	-8.3006	-7.8449	-9.4588	-1.7818	2.5274	6.5765	8.0271	-3.3126	-5.7732	-1.2683	-1.4318	1593.8
13.62	1363	60	NaN	0.39823	6.0969	-0.24632	-175.34	8.4031	4.2035	-32.326	-752.22	1063.1	26.942	840.03	1071.7	40.025	45.154	0	0	-1.6577	-8.4298	-7.8377	-9.4517	-1.7335	2.5315	6.4046	8.0953	-3.3912	-5.8984	-1.4331	-1.3564	1593.4
13.63	1364	60	NaN	0.43898	5.8577	-0.1762	-175.32	8.496	4.2611	-32.445	-751.97	1063.1	27.081	839.8	1071.6	39.82	39.057	0	0	-1.816	-8.5911	-7.8275	-9.4415	-1.7027	2.5376	6.1633	8.1904	-3.5187	-6.0535	-1.6642	-1.2511	1592.9
13.64	1365	60	NaN	0.4789	5.6968	-0.15463	-175.3	8.5699	4.254	-32.423	-751.72	1063.1	27.068	839.68	1071.6	39.47	37.583	0	0	-2.01	-8.7887	-7.8176	-9.4316	-1.662	2.5565	6.0033	8.2634	-3.672	-6.2322	-1.8143	-1.1682	1592.5
13.65	1366	60	NaN	0.52627	5.4533	-0.10066	-175.26	8.6727	4.2329	-32.451	-751.35	1063.1	27.049	839.48	1071.6	42.485	37.101	0	0	-2.2872	-9.071	-7.8106	-9.4246	-1.6157	2.5938	5.7617	8.3643	-3.9029	-6.4772	-2.0489	-1.0603	1592
13.66	1367	60	NaN	0.57376	5.186	-0.028223	-175.23	8.7546	4.2308	-32.526	-750.98	1063.1	27.108	839.31	1071.7	44.901	36.145	0	0	-2.5466	-9.3351	-7.8023	-9.4162	-1.5738	2.6179	5.4958	8.4448	-4.1203	-6.7172	-2.3064	-0.97137	1591.4
13.67	1368	60	NaN	0.61069	5.0002	0.020174	-175.25	8.7541	4.2639	-32.576	-750.81	1063.1	27.278	839.29	1071.6	48.449	37.768	0	0	-2.7668	-9.5594	-7.7909	-9.4049	-1.545	2.5979	5.3095	8.4448	-4.3118	-6.9616	-2.4815	-0.96011	1591.3
13.68	1369	60	NaN	0.63876	4.8221	0.0043033	-175.24	8.7571	4.2476	-32.453	-750.57	1063	27.312	839.25	1071.6	41.952	36.977	0	0	-2.9871	-9.7837	-7.7796	-9.3936	-1.5141	2.603	5.1318	8.4474	-4.5012	-7.1808	-2.6478	-0.94618	1591
13.69	1370	60	NaN	0.6637	4.6233	0.01444	-175.24	8.7495	4.2333	-32.4	-750.41	1063.1	27.353	839.24	1071.6	50.521	35.863	0	0	-3.1421	-9.9417	-7.7697	-9.3836	-1.4889	2.6079	4.9325	8.4402	-4.631	-7.3338	-2.8372	-0.94339	1590.8
13.7	1371	60	NaN	0.68834	4.3999	0.0030637	-175.24	8.7368	4.2111	-32.273	-750.25	1063.1	27.385	839.22	1071.7	62.202	39.923	1	0	-3.0482	-9.846	-7.7649	-9.3789	-1.4612	2.6146	4.7099	8.4268	-4.5093	-7.2314	-3.055	-0.95212	1590.6
13.71	1372	60	NaN	0.7023	4.2202	-0.029697	-175.24	8.7046	4.1836	-32.056	-750.03	1063	27.449	839.21	1071.7	67.535	39.721	1	0	-3.2064	-10.007	-7.7516	-9.3656	-1.442	2.612	4.5315	8.3933	-4.6483	-7.3951	-3.2201	-0.97223	1590.4
13.72	1373	60	NaN	0.69154	4.1777	-0.061925	-175.27	8.6369	4.161	-31.801	-749.71	1063	27.591	839.24	1071.7	66.396	42.895	1	0	-3.4899	-10.296	-7.7343	-9.3482	-1.4491	2.5856	4.4887	8.3259	-4.939	-7.7104	-3.2455	-1.0223	1590.1
13.73	1374	60	NaN	0.65524	4.3298	-0.034524	-175.32	8.5802	4.1728	-31.79	-749.5	1063.1	27.739	839.3	1071.6	65.995	42.334	1	0	-3.586	-10.394	-7.7277	-9.3416	-1.4905	2.5364	4.6389	8.271	-5.0766	-7.8574	-3.0887	-1.0706	1589.9
13.74	1375	60	NaN	0.61165	4.5875	-0.010091	-175.33	8.5525	4.1491	-31.776	-749.26	1063.1	27.78	839.29	1071.6	65.398	43.528	1	0	-3.6812	-10.491	-7.7212	-9.3351	-1.5354	2.518	4.8938	8.2462	-5.2166	-7.9727	-2.8274	-1.089	1589.7
13.75	1376	60	NaN	0.53941	5.0358	0.014564	-175.36	8.5249	4.1184	-31.758	-748.98	1063.2	27.836	839.27	1071.6	64.84	43.171	1	0	-3.7717	-10.583	-7.7153	-9.3293	-1.6094	2.4931	5.3377	8.223	-5.3811	-8.0897	-2.3776	-1.1062	1589.4
13.76	1377	60	NaN	0.4502	5.5676	0.044189	-175.39	8.4907	4.0935	-31.756	-748.76	1063.4	27.933	839.26	1071.6	64.654	41.129	1	0	-3.9293	-10.743	-7.7094	-9.3233	-1.7024	2.4555	5.8637	8.1946	-5.6317	-8.2879	-1.8457	-1.1287	1589.2
13.77	1378	60	NaN	0.36976	6.0029	0.081127	-175.43	8.453	4.081	-31.791	-748.75	1063.5	28.06	839.29	1071.6	64.589	42.467	1	0	-4.1163	-10.934	-7.7031	-9.3171	-1.7886	2.4122	6.2924	8.1635	-5.9049	-8.5216	-1.4108	-1.1535	1589.2
13.78	1379	60	NaN	0.27433	6.6345	0.07423	-175.48	8.4122	4.0863	-31.778	-748.94	1063.8	28.309	839.28	1071.5	64.703	41.069	1	0	-4.1452	-10.963	-7.6935	-9.3075	-1.8923	2.3545	6.913	8.1337	-6.0375	-8.6087	-0.78051	-1.1738	1589.4
13.79	1380	60	NaN	0.22545	7.0898	-0.012049	-175.52	8.4058	4.0933	-31.594	-749.17	1064	28.516	839.24	1071.5	64.762	42.638	1	0	-4.176	-10.995	-7.6865	-9.3005	-1.9417	2.3164	7.3606	8.1349	-6.1177	-8.6782	-0.32589	-1.1655	1589.6
13.8	1381	60	NaN	0.18138	7.4647	-0.095384	-175.54	8.4091	4.0923	-31.453	-749.52	1064.1	28.692	839.2	1071.5	63.58	42.741	1	0	-4.2085	-11.028	-7.6819	-9.2959	-1.9867	2.2889	7.7288	8.145	-6.1952	-8.7388	0.046865	-1.1509	1589.9
13.81	1382	60	NaN	0.1335	7.8403	-0.15398	-175.56	8.432	4.0759	-31.378	-750.09	1064.3	28.861	839.14	1071.4	61.379	42.023	1	0	-4.3745	-11.197	-7.6751	-9.289	-2.0373	2.268	8.0975	8.1748	-6.4117	-8.9288	0.42243	-1.1142	1590.4
13.82	1383	60	NaN	0.090944	8.2904	-0.20086	-175.58	8.5015	4.0382	-31.275	-750.94	1064.5	29.052	839.02	1071.4	62.479	40.446	1	0	-4.5433	-11.369	-7.6683	-9.2822	-2.0819	2.2521	8.5403	8.2516	-6.6252	-9.1165	0.87199	-1.0306	1591.1
13.83	1384	60	NaN	0.048163	8.7086	-0.27974	-175.59	8.5794	3.9775	-31.057	-751.8	1064.7	29.212	838.91	1071.5	65.285	42.63	1	0	-4.6476	-11.475	-7.6654	-9.2794	-2.1216	2.2441	8.9534	8.3346	-6.7692	-9.2308	1.2879	-0.94474	1591.9
13.84	1385	60	NaN	0.025427	8.9525	-0.28658	-175.59	8.6342	3.9386	-31.057	-752.55	1064.8	29.35	838.83	1071.5	67.013	43.428	1	0	-4.742	-11.571	-7.6609	-9.2748	-2.1484	2.2339	9.1936	8.3932	-6.8904	-9.3372	1.5327	-0.88168	1592.5
13.85	1386	60	NaN	0.028814	9.1516	-0.24264	-175.6	8.6994	3.8761	-31.164	-753.42	1064.9	29.443	838.74	1071.5	67.557	43.895	1	0	-4.8253	-11.656	-7.6546	-9.2685	-2.1512	2.2181	9.3893	8.4617	-6.9764	-9.4378	1.7348	-0.80683	1593.3
13.86	1387	60	NaN	0.052169	9.3105	-0.19916	-175.58	8.7773	3.7252	-31.224	-754.36	1065	29.285	838.64	1071.6	68.292	42.72	1	0	-4.8617	-11.693	-7.65	-9.264	-2.1231	2.2398	9.5451	8.5427	-6.9849	-9.4532	1.8951	-0.72131	1594.2
13.87	1388	60	NaN	0.079543	9.3487	-0.23084	-175.49	8.8472	3.4173	-31.046	-755.16	1065.1	28.573	838.51	1071.6	70.149	40.294	1	0	-4.8835	-11.715	-7.6465	-9.2605	-2.0629	2.3694	9.5813	8.6146	-6.9464	-9.3458	1.9348	-0.64593	1594.8
13.88	1389	60	NaN	0.11388	9.3484	-0.23446	-175.65	8.832	3.6673	-30.933	-755.87	1065.2	29.487	838.52	1071.6	68.138	42.092	1	0	-4.8871	-11.719	-7.6446	-9.2585	-2.0563	2.1847	9.5785	8.6019	-6.9434	-9.5341	1.934	-0.65657	1595.5
13.89	1390	60	NaN	0.15101	9.3206	-0.23174	-175.69	8.8409	3.6735	-30.829	-756.56	1065.3	29.635	838.48	1071.6	65.338	41.322	1	0	-4.8502	-11.681	-7.643	-9.2569	-2.0199	2.1416	9.5478	8.6136	-6.8701	-9.5396	1.9049	-0.64333	1596.2
13.9	1391	60	NaN	0.19092	9.2577	-0.1953	-175.71	8.8415	3.646	-30.798	-757.35	1065.5	29.663	838.43	1071.7	61.782	41.444	1	0	-4.8041	-11.634	-7.6415	-9.2554	-1.9789	2.1159	9.4804	8.6188	-6.783	-9.5184	1.8389	-0.63664	1596.9
13.91	1392	60	NaN	0.2353	9.1558	-0.12414	-175.75	8.8359	3.6399	-30.852	-758.22	1065.6	29.722	838.39	1071.7	58.241	38.419	1	0	-4.7411	-11.57	-7.6411	-9.255	-1.9374	2.0781	9.3728	8.6189	-6.6785	-9.4921	1.7318	-0.63615	1597.8
13.92	1393	60	NaN	0.28747	9.0146	-0.041642	-175.75	8.8571	3.5737	-30.951	-759.01	1065.8	29.523	838.29	1071.7	52.402	38.538	0	0	-4.6936	-11.522	-7.6408	-9.2547	-1.8807	2.0819	9.2272	8.6444	-6.5744	-9.44	1.5864	-0.61038	1598.5
13.93	1394	60	NaN	0.33911	8.9288	-0.064583	-175.77	8.827	3.6273	-30.824	-759.47	1065.9	29.632	838.28	1071.7	48.186	39.052	0	0	-4.6828	-11.511	-7.6405	-9.2545	-1.8278	2.0658	9.1363	8.6195	-6.5107	-9.445	1.4957	-0.63503	1598.9
13.94	1395	60	NaN	0.42015	8.8634	-0.15065	-175.76	8.8025	3.6579	-30.55	-760.01	1066	29.616	838.25	1071.6	47.599	39.074	0	0	-4.5237	-11.349	-7.6409	-9.2549	-1.7357	2.0862	9.0651	8.6008	-6.2594	-9.2626	1.4242	-0.65408	1599.4
13.95	1396	60	NaN	0.48272	8.836	-0.22769	-175.75	8.7821	3.689	-30.312	-760.38	1066.1	29.628	838.24	1071.6	40.002	37.673	0	0	-4.3163	-11.137	-7.6415	-9.2555	-1.6646	2.1025	9.0335	8.5846	-5.9808	-9.035	1.392	-0.67092	1599.7
13.96	1397	60	NaN	0.51769	8.8452	-0.2606	-175.71	8.7794	3.6448	-30.2	-760.56	1066.1	29.448	838.21	1071.5	45.676	36.623	0	0	-4.0923	-10.909	-7.6422	-9.2562	-1.6189	2.1487	9.0405	8.5841	-5.7112	-8.7607	1.3982	-0.67215	1599.9
13.97	1398	60	NaN	0.56022	8.8685	-0.2543	-175.55	8.8273	3.3249	-30.193	-760.86	1066.1	28.398	838.1	1071.5	43.237	37.255	0	0	-3.7957	-10.607	-7.6442	-9.2581	-1.5384	2.3497	9.0617	8.6341	-5.334	-8.2576	1.4175	-0.62406	1600
13.98	1399	60	NaN	0.60783	9.0895	-0.16364	-175.49	8.8215	3.3416	-30.434	-761.19	1066.3	28.242	837.97	1071.5	40.384	38.674	0	0	-3.4637	-10.269	-7.6467	-9.2607	-1.4935	2.4038	9.2761	8.6348	-4.9573	-7.8654	1.6294	-0.62581	1600.2
13.99	1400	60	NaN	0.63178	9.2442	-0.14559	-175.47	8.8187	3.3629	-30.504	-761.38	1066.3	28.191	837.89	1071.5	42.321	36.789	0	0	-3.0658	-9.864	-7.6591	-9.2731	-1.4701	2.4312	9.4273	8.6356	-4.5359	-7.4327	1.7682	-0.63744	1600.4
14	1401	60	NaN	0.64716	9.378	-0.17536	-175.5	8.7972	3.4902	-30.452	-761.58	1066.4	28.482	837.83	1071.4	40.234	37.999	0	0	-2.7122	-9.5038	-7.6732	-9.2871	-1.4631	2.3887	9.5588	8.6165	-4.1753	-7.1152	1.8856	-0.67065	1600.5
14.01	1402	60	NaN	0.6634	9.5021	-0.22114	-175.57	8.7525	3.6938	-30.351	-761.83	1066.4	29.004	837.78	1071.4	41.291	38.089	0	0	-2.675	-9.466	-7.6783	-9.2922	-1.4616	2.3004	9.6806	8.5739	-4.1367	-7.1656	2.0023	-0.71829	1600.7
14.02	1403	60	NaN	0.68109	9.5682	-0.24472	-175.58	8.7054	3.7396	-30.292	-762.02	1066.4	29.1	837.75	1071.4	40.706	38.429	0	0	-2.6379	-9.4281	-7.6834	-9.2973	-1.4451	2.2946	9.7446	8.529	-4.0829	-7.1335	2.0612	-0.7683	1600.9
14.03	1404	60	NaN	0.6809	9.6184	-0.21624	-175.57	8.6716	3.731	-30.396	-762.19	1066.4	29.044	837.72	1071.4	41.75	42.151	0	0	-2.6007	-9.3902	-7.6885	-9.3024	-1.4468	2.3006	9.7942	8.4958	-4.0474	-7.0897	2.1058	-0.80661	1601
14.04	1405	60	NaN	0.67817	9.675	-0.1935	-175.55	8.6708	3.6832	-30.458	-762.29	1066.4	28.881	837.62	1071.4	40.658	39.978	0	0	-2.5635	-9.3523	-7.6936	-9.3075	-1.4459	2.3215	9.8524	8.4934	-4.0094	-7.0309	2.1589	-0.81413	1601
14.05	1406	60	NaN	0.66205	9.7415	-0.14413	-175.56	8.641	3.6582	-30.578	-762.32	1066.4	28.789	837.51	1071.4	43.001	38.216	0	0	-2.5263	-9.3145	-7.6987	-9.3126	-1.4631	2.3152	9.9199	8.4625	-3.9894	-6.9993	2.2213	-0.85013	1600.9
14.06	1407	60	NaN	0.63528	9.802	-0.076162	-175.59	8.5719	3.6716	-30.752	-762.29	1066.4	28.813	837.42	1071.4	41.199	40.858	0	0	-2.4891	-9.2766	-7.7038	-9.3177	-1.4971	2.2753	9.98	8.3939	-3.9862	-7.0013	2.2763	-0.92384	1600.8
14.07	1408	60	NaN	0.62698	9.8044	-0.078286	-175.61	8.5515	3.6549	-30.759	-762.21	1066.3	28.761	837.35	1071.3	41.258	38.115	0	0	-2.4519	-9.2387	-7.7088	-9.3228	-1.504	2.2615	9.9832	8.3727	-3.9559	-6.9773	2.2743	-0.95013	1600.7
14.08	1409	60	NaN	0.62344	9.7726	-0.086838	-175.64	8.526	3.656	-30.758	-762.12	1066.3	28.747	837.27	1071.3	43.843	37.275	0	0	-2.4147	-9.2009	-7.7139	-9.3279	-1.5073	2.2336	9.9517	8.3469	-3.922	-6.9672	2.2378	-0.98101	1600.5
14.09	1410	60	NaN	0.62037	9.7118	-0.097839	-175.68	8.4615	3.6871	-30.745	-761.9	1066.3	28.811	837.22	1071.3	41.564	36.994	0	0	-2.3775	-9.163	-7.719	-9.333	-1.5125	2.1864	9.8905	8.2827	-3.8901	-6.9766	2.1715	-1.0503	1600.2
14.1	1411	60	NaN	0.62209	9.6245	-0.096375	-175.73	8.3976	3.6994	-30.777	-761.6	1066.2	28.807	837.18	1071.2	41.433	36.709	0	0	-2.3404	-9.1251	-7.7241	-9.3381	-1.5123	2.1382	9.8031	8.219	-3.8526	-6.9869	2.079	-1.1191	1599.9
14.11	1412	60	NaN	0.62989	9.5229	-0.077996	-175.77	8.3557	3.6842	-30.867	-761.28	1066.2	28.712	837.11	1071.2	41.965	38.551	0	0	-2.3032	-9.0872	-7.7292	-9.3432	-1.5048	2.0974	9.7019	8.1768	-3.8079	-6.9898	1.9727	-1.1664	1599.5
14.12	1413	60	NaN	0.63751	9.4406	-0.061679	-175.81	8.3074	3.7326	-30.926	-761.02	1066.1	28.806	837.07	1071.1	42.506	39.554	0	0	-2.266	-9.0494	-7.7343	-9.3483	-1.5031	2.0477	9.6198	8.1283	-3.769	-7.0016	1.8854	-1.22	1599.2
14.13	1414	60	NaN	0.65538	9.3419	-0.065852	-175.85	8.2761	3.7508	-30.937	-760.74	1066	28.802	837.04	1071.1	40.175	39.14	0	0	-2.2288	-9.0115	-7.7394	-9.3534	-1.4858	2.0045	9.5235	8.0946	-3.7146	-7.0069	1.7841	-1.2588	1598.9
14.14	1415	60	NaN	0.66305	9.2361	-0.050128	-175.88	8.2633	3.7134	-31.048	-760.28	1065.9	28.59	836.95	1071.1	40.187	36.135	0	0	-2.1916	-8.9736	-7.7445	-9.3584	-1.4753	1.9807	9.4214	8.078	-3.6669	-6.9929	1.6769	-1.2805	1598.3
14.15	1416	60	NaN	0.66112	9.1143	-0.031317	-175.92	8.2386	3.7007	-31.205	-759.74	1065.8	28.437	836.89	1071.1	39.589	37.567	0	0	-2.1544	-8.9357	-7.7496	-9.3635	-1.4782	1.9442	9.3035	8.0494	-3.6326	-6.9916	1.5539	-1.3141	1597.7
14.16	1417	60	NaN	0.65408	8.985	-0.024148	-175.97	8.193	3.745	-31.343	-759.26	1065.6	28.466	836.89	1071	39.855	38.398	0	0	-2.1172	-8.8979	-7.7547	-9.3686	-1.4918	1.8852	9.1776	8.0004	-3.609	-7.0127	1.4229	-1.3683	1597.3
14.17	1418	60	NaN	0.65112	8.9097	-0.023644	-175.99	8.1829	3.7187	-31.419	-758.88	1065.5	28.305	836.87	1071	40.632	37.149	0	0	-2.08	-8.86	-7.7598	-9.3737	-1.4923	1.8675	9.1058	7.9868	-3.5723	-6.9925	1.346	-1.3869	1596.9
14.18	1419	60	NaN	0.63937	8.8347	-0.032853	-176.01	8.165	3.7065	-31.476	-758.51	1065.5	28.183	836.86	1071	40.203	38.427	0	0	-2.0428	-8.8221	-7.7649	-9.3788	-1.5022	1.8496	9.0338	7.9658	-3.5451	-6.9725	1.269	-1.413	1596.5
14.19	1420	60	NaN	0.63034	8.7487	-0.076473	-176.08	8.1236	3.7546	-31.479	-758.02	1065.3	28.238	836.89	1071	39.803	40.324	0	0	-2.0057	-8.7842	-7.77	-9.3839	-1.5139	1.7772	8.9504	7.922	-3.5196	-7.007	1.1804	-1.4619	1596
14.2	1421	60	NaN	0.61885	8.6628	-0.11547	-176.15	8.0898	3.7932	-31.494	-757.57	1065.2	28.266	836.93	1070.9	39.081	37.526	0	0	-1.9685	-8.7464	-7.7751	-9.389	-1.5275	1.7065	8.8671	7.8855	-3.496	-7.0399	1.092	-1.5035	1595.6
14.21	1422	60	NaN	0.60042	8.5787	-0.12323	-176.18	8.0835	3.7739	-31.565	-757.24	1065.2	28.127	836.95	1071	39.564	36.063	0	0	-1.8531	-8.6289	-7.7773	-9.3912	-1.544	1.6761	8.7863	7.876	-3.3971	-6.9528	1.009	-1.5153	1595.3
14.22	1423	60	NaN	0.57948	8.4545	-0.14422	-176.24	8.0688	3.7732	-31.622	-756.83	1065.1	28.047	836.96	1070.9	42.593	38.57	0	0	-1.4764	-8.2452	-7.7698	-9.3838	-1.5646	1.6139	8.6651	7.8581	-3.041	-6.6313	0.89531	-1.5256	1594.9
14.23	1424	60	NaN	0.5609	8.3663	-0.15202	-176.28	8.0781	3.7786	-31.664	-756.57	1065	27.994	836.95	1070.9	40.226	38.819	0	0	-1.0997	-7.8616	-7.7624	-9.3763	-1.5832	1.5713	8.5805	7.8639	-2.6829	-6.2903	0.81807	-1.5125	1594.7
14.24	1425	60	NaN	0.54416	8.2827	-0.15129	-176.34	8.08	3.7772	-31.722	-756.38	1064.9	27.938	836.96	1071	40.82	39.258	0	0	-0.72302	-7.4779	-7.755	-9.3689	-1.6002	1.5149	8.4994	7.8634	-2.3232	-5.963	0.74441	-1.5055	1594.5
14.25	1426	60	NaN	0.53008	8.2092	-0.15213	-176.42	8.0841	3.7879	-31.768	-756.21	1064.9	27.944	836.98	1071	39.897	39.383	0	0	-0.34632	-7.0943	-7.7475	-9.3615	-1.6163	1.4313	8.4274	7.8659	-1.9627	-5.6629	0.67989	-1.4956	1594.3
14.26	1427	60	NaN	0.51986	8.1487	-0.16052	-176.55	8.1034	3.8195	-31.787	-756.02	1064.9	28.042	836.97	1071	38.193	37.322	0	0	-0.023109	-6.7651	-7.7421	-9.3561	-1.631	1.3039	8.3682	7.8839	-1.6541	-5.4612	0.62613	-1.4722	1594.1
14.27	1428	60	NaN	0.51644	8.0677	-0.15925	-176.77	8.1391	3.812	-31.866	-755.79	1064.8	28.051	837	1071	40.628	37.584	0	0	0.067139	-6.6732	-7.7455	-9.3594	-1.6379	1.0742	8.2895	7.9174	-1.5707	-5.599	0.54403	-1.442	1593.9
14.28	1429	60	NaN	0.52523	8.0169	-0.16238	-177.21	8.2478	3.7414	-31.901	-755.51	1064.7	28.001	836.99	1071	41.399	39.192	0	0	0.11848	-6.6209	-7.7494	-9.3633	-1.6289	0.63803	8.2427	8.022	-1.5104	-5.9829	0.49332	-1.3413	1593.6
14.29	1430	60	NaN	0.53628	7.9961	-0.16243	-177.63	8.2911	3.6323	-31.931	-755.33	1064.7	27.811	837.12	1071.1	39.523	40.459	0	0	0.14259	-6.5964	-7.7536	-9.3675	-1.6122	0.22583	8.2244	8.0628	-1.4696	-6.3705	0.47081	-1.3048	1593.6
14.3	1431	60	NaN	0.54762	7.9907	-0.16283	-177.99	8.3043	3.5438	-31.962	-755.25	1064.7	27.644	837.27	1071.1	40.855	36.999	0	0	0.11392	-6.6255	-7.7573	-9.3713	-1.5959	-0.13263	8.2199	8.075	-1.4819	-6.7582	0.46257	-1.2962	1593.6
14.31	1432	60	NaN	0.5593	7.9849	-0.16771	-178.32	8.3479	3.5218	-31.99	-755.21	1064.7	27.656	837.33	1071.1	39.337	39.789	0	0	0.091272	-6.6486	-7.7613	-9.3753	-1.5856	-0.46025	8.2145	8.1182	-1.4943	-7.1089	0.45321	-1.2571	1593.7
14.32	1433	60	NaN	0.57346	7.9851	-0.17182	-178.68	8.3978	3.4885	-32.017	-755.18	1064.7	27.646	837.39	1071.1	39.878	38.779	0	0	0.10946	-6.6301	-7.7671	-9.381	-1.572	-0.82731	8.2152	8.1678	-1.4626	-7.4574	0.44805	-1.2133	1593.7
14.33	1434	60	NaN	0.59367	7.9968	-0.18777	-179.22	8.5169	3.4266	-32.047	-755.17	1064.7	27.555	837.39	1071.1	40.411	41.835	0	0	0.091576	-6.6483	-7.7725	-9.3865	-1.5497	-1.3623	8.2276	8.2861	-1.4581	-8.0106	0.45502	-1.1004	1593.7
14.34	1435	60	NaN	0.61986	8.0121	-0.21763	-179.79	8.6285	3.4771	-32.047	-755.21	1064.7	27.764	837.41	1071.1	40.98	40.706	0	0	0.046417	-6.6943	-7.7777	-9.3917	-1.5309	-1.9361	8.2428	8.3978	-1.4845	-8.6304	0.46502	-0.99391	1593.8
14.35	1436	60	NaN	0.64575	8.0323	-0.24365	-180.34	8.7193	3.5846	-32.058	-755.29	1064.7	28.108	837.49	1071.1	39.933	37.131	0	0	-0.062478	-6.8052	-7.7833	-9.3973	-1.5175	-2.5013	8.2622	8.4893	-1.58	-9.3065	0.47891	-0.90793	1593.9
14.36	1437	60	NaN	0.66461	8.0583	-0.2479	-180.85	8.791	3.6535	-32.126	-755.38	1064.8	28.311	837.63	1071.1	40.49	38.316	0	0	-0.19041	-6.9355	-7.7887	-9.4026	-1.5081	-3.0207	8.2871	8.5622	-1.6985	-9.9562	0.49841	-0.8404	1594.2
14.37	1438	60	NaN	0.68125	8.068	-0.25665	-181.19	8.826	3.7285	-32.147	-755.48	1064.8	28.516	837.75	1071.1	42.082	37.296	0	0	-0.33846	-7.0863	-7.7937	-9.4077	-1.4993	-3.3732	8.2957	8.5983	-1.8377	-10.459	0.50196	-0.80944	1594.4
14.38	1439	60	NaN	0.70076	8.091	-0.26099	-181.65	8.9089	3.7412	-32.203	-755.61	1064.8	28.54	837.84	1071.1	38.28	36.22	0	0	-0.45532	-7.2053	-7.7966	-9.4105	-1.4823	-3.8326	8.3182	8.6817	-1.9377	-11.038	0.52167	-0.72881	1594.6
14.39	1440	60	NaN	0.72135	8.113	-0.28665	-182.06	8.9669	3.7672	-32.184	-755.71	1064.8	28.617	837.95	1071.1	40.158	35.616	0	0	-0.56998	-7.3221	-7.7992	-9.4132	-1.4635	-4.248	8.3393	8.7406	-2.0335	-11.57	0.54007	-0.6726	1594.8
14.4	1441	60	NaN	0.74244	8.1298	-0.32321	-182.41	9.0161	3.7906	-32.115	-755.8	1064.8	28.686	838.03	1071.1	39.152	37.743	0	0	-0.66439	-7.4182	-7.8017	-9.4156	-1.4422	-4.5945	8.3553	8.7905	-2.1066	-12.013	0.55362	-0.62509	1595
14.41	1442	60	NaN	0.76347	8.1415	-0.34885	-182.71	9.0938	3.7737	-32.066	-755.92	1064.8	28.616	838.03	1071.1	37.452	37.759	0	0	-0.92251	-7.6811	-7.8086	-9.4225	-1.4167	-4.8932	8.367	8.8683	-2.3392	-12.574	0.55838	-0.55428	1595.1
14.42	1443	60	NaN	0.78002	8.1538	-0.36464	-182.99	9.1253	3.7837	-32.043	-756.01	1064.8	28.6	838.14	1071	39.373	38.573	0	0	-1.3994	-8.1668	-7.8214	-9.4354	-1.3985	-5.1693	8.3772	8.9019	-2.798	-13.336	0.55576	-0.53349	1595.3
14.43	1444	60	NaN	0.79357	8.165	-0.36306	-183.33	9.2424	3.795	-32.07	-756.12	1064.8	28.581	837.99	1071.1	39.182	38.656	0	0	-1.4674	-8.2361	-7.8279	-9.4419	-1.3853	-5.5067	8.3889	9.0185	-2.8527	-13.743	0.56102	-0.42336	1595.3
14.44	1445	60	NaN	0.8094	8.1724	-0.3655	-183.61	9.3178	3.8139	-32.067	-756.24	1064.8	28.566	837.96	1071.1	39.083	39.917	0	0	-1.513	-8.2825	-7.833	-9.447	-1.3687	-5.7913	8.3966	9.0936	-2.8817	-14.074	0.56356	-0.35343	1595.4
14.45	1446	60	NaN	0.82949	8.1797	-0.37936	-183.86	9.3519	3.8283	-32.022	-756.36	1064.8	28.542	838.03	1071.1	39.786	40.32	0	0	-1.6289	-8.4005	-7.8372	-9.4511	-1.3459	-6.0336	8.4038	9.1278	-2.9748	-14.434	0.56662	-0.32337	1595.5
14.46	1447	60	NaN	0.85382	8.1927	-0.40452	-184.12	9.3948	3.8229	-31.951	-756.46	1064.9	28.493	838.07	1071.1	40.563	37.558	0	0	-1.7941	-8.5687	-7.8411	-9.4551	-1.317	-6.2938	8.4166	9.1709	-3.1111	-14.863	0.57552	-0.28412	1595.7
14.47	1448	60	NaN	0.8744	8.1926	-0.41817	-184.35	9.3921	3.8625	-31.92	-756.59	1064.9	28.538	838.19	1071.1	42.547	36.517	0	0	-1.9729	-8.7509	-7.845	-9.4589	-1.2966	-6.5201	8.4146	9.1702	-3.2695	-15.271	0.56961	-0.28874	1595.9
14.48	1449	60	NaN	0.92098	8.2083	-0.44381	-184.71	9.4353	3.8632	-31.818	-756.78	1064.9	28.413	838.27	1071.1	40.668	36.286	0	0	-2.1323	-8.9132	-7.85	-9.464	-1.2416	-6.8772	8.4299	9.2137	-3.3739	-15.79	0.57984	-0.25024	1596.2
14.49	1450	60	NaN	0.95417	8.2233	-0.45094	-184.99	9.4652	3.8785	-31.768	-756.93	1064.9	28.357	838.34	1071.1	50.493	39.032	0	0	-2.2668	-9.0502	-7.8564	-9.4703	-1.2043	-7.1488	8.4443	9.2441	-3.471	-16.199	0.58797	-0.22618	1596.4
14.5	1451	60	NaN	0.97759	8.2418	-0.44154	-185.16	9.476	3.9004	-31.763	-757.04	1065	28.325	838.39	1071.1	49.581	38.69	0	0	-2.3498	-9.1347	-7.8652	-9.4791	-1.1793	-7.3217	8.4621	9.2558	-3.5291	-16.456	0.59689	-0.22334	1596.6
14.51	1452	60	NaN	1.0162	8.2778	-0.4342	-185.34	9.4891	3.8906	-31.73	-757.16	1065	28.137	838.42	1071.1	45.123	36.741	0	0	-2.4804	-9.2677	-7.8719	-9.4858	-1.1326	-7.4899	8.4977	9.2691	-3.613	-16.758	0.62582	-0.2167	1596.7
14.52	1453	60	NaN	1.0339	8.3063	-0.40362	-185.45	9.468	3.9045	-31.789	-757.22	1065	28.073	838.49	1071.1	44.163	36.447	0	0	-2.6278	-9.4179	-7.8787	-9.4927	-1.1145	-7.5997	8.5244	9.2499	-3.7423	-17.018	0.64562	-0.24284	1596.8
14.53	1454	60	NaN	1.0572	8.3366	-0.39302	-185.54	9.4513	3.9416	-31.78	-757.28	1065.1	28.05	838.53	1071.1	37.749	38.164	0	0	-2.7761	-9.5689	-7.8896	-9.5036	-1.0899	-7.6879	8.5533	9.2345	-3.866	-17.257	0.66368	-0.26907	1596.9
14.54	1455	60	NaN	1.0818	8.3786	-0.38418	-185.63	9.436	3.9823	-31.748	-757.35	1065.1	27.99	838.54	1071.1	38.46	39.955	0	0	-2.8822	-9.6769	-7.894	-9.508	-1.0619	-7.7721	8.5947	9.2198	-3.9441	-17.449	0.70068	-0.28811	1597
14.55	1456	60	NaN	1.1027	8.4255	-0.37423	-185.71	9.4185	4.012	-31.72	-757.41	1065.1	27.883	838.54	1071.1	38.017	38.013	0	0	-2.9634	-9.7596	-7.8945	-9.5085	-1.0361	-7.8474	8.6413	9.2027	-3.9995	-17.607	0.74681	-0.30582	1597.1
14.56	1457	60	NaN	1.1143	8.4597	-0.36939	-185.76	9.3949	4.0196	-31.705	-757.45	1065.1	27.761	838.54	1071.1	39.222	38.986	0	0	-3.0055	-9.8026	-7.9051	-9.5191	-1.0196	-7.8949	8.6748	9.1798	-4.0251	-17.697	0.76964	-0.33928	1597.1
14.57	1458	60	NaN	1.1278	8.513	-0.33177	-185.83	9.3635	4.0638	-31.748	-757.48	1065.1	27.677	838.52	1071.1	39.277	39.287	0	0	-3.0176	-9.8148	-7.9188	-9.5327	-1.0045	-7.9671	8.7276	9.149	-4.0221	-17.782	0.80882	-0.38374	1597.1
14.58	1459	60	NaN	1.1402	8.5534	-0.33321	-185.9	9.3046	4.1541	-31.695	-757.51	1065.1	27.75	838.59	1071	39.151	35.747	0	0	-2.9532	-9.7493	-7.9248	-9.5387	-0.99278	-8.0335	8.7658	9.0923	-3.946	-17.783	0.841	-0.44645	1597.2
14.59	1460	60	NaN	1.1461	8.5783	-0.32776	-185.94	9.2584	4.2297	-31.677	-757.51	1065.1	27.822	838.65	1071	39.105	37.999	0	0	-2.9178	-9.7132	-7.9292	-9.5431	-0.98866	-8.0734	8.7888	9.0479	-3.9064	-17.787	0.85965	-0.49524	1597.3
14.6	1461	60	NaN	1.1459	8.5863	-0.30407	-185.95	9.2427	4.2655	-31.72	-757.51	1065.1	27.81	838.65	1071	40.336	38.049	0	0	-2.9015	-9.6966	-7.9325	-9.5464	-0.98999	-8.0837	8.7961	9.0329	-3.8915	-17.78	0.86363	-0.51351	1597.3
14.61	1462	60	NaN	1.1443	8.5774	-0.27966	-185.94	9.2566	4.2659	-31.759	-757.53	1065.2	27.69	838.58	1071	40.784	39.314	0	0	-2.8473	-9.6414	-7.9368	-9.5507	-0.98874	-8.0775	8.7871	9.047	-3.836	-17.719	0.85033	-0.50378	1597.2
14.62	1463	60	NaN	1.1492	8.5623	-0.29136	-185.92	9.2431	4.2996	-31.716	-757.53	1065.2	27.686	838.57	1071	39.866	39.04	0	0	-2.8438	-9.6379	-7.9412	-9.5552	-0.98215	-8.0552	8.7712	9.0342	-3.826	-17.693	0.83	-0.52101	1597.2
14.63	1464	60	NaN	1.1548	8.5443	-0.30057	-185.9	9.2412	4.3339	-31.685	-757.52	1065.2	27.7	838.56	1071	39.192	37.967	0	0	-2.8929	-9.6879	-7.9458	-9.5598	-0.976	-8.0287	8.7527	9.0328	-3.8689	-17.717	0.8069	-0.52692	1597.2
14.64	1465	60	NaN	1.1644	8.5155	-0.32109	-185.85	9.2572	4.3464	-31.622	-757.52	1065.2	27.649	838.52	1071	39.931	37.473	0	0	-2.919	-9.7144	-7.9505	-9.5644	-0.96243	-7.9767	8.7237	9.0491	-3.8814	-17.691	0.77319	-0.51537	1597.1
14.65	1466	60	NaN	1.1733	8.4798	-0.34417	-185.79	9.2795	4.3472	-31.549	-757.51	1065.2	27.56	838.45	1071	39.068	38.237	0	0	-2.9262	-9.7218	-7.9552	-9.5691	-0.9478	-7.9094	8.6876	9.0717	-3.874	-17.631	0.73247	-0.49746	1597.1
14.66	1467	60	NaN	1.1681	8.4545	-0.3358	-185.75	9.2766	4.3821	-31.567	-757.5	1065.2	27.585	838.44	1070.9	39.526	37.174	0	0	-2.8794	-9.6741	-7.9586	-9.5725	-0.95453	-7.871	8.6611	9.07	-3.8339	-17.545	0.70249	-0.50256	1597
14.67	1468	60	NaN	1.1647	8.4228	-0.31914	-185.69	9.297	4.3873	-31.616	-757.45	1065.2	27.519	838.41	1070.9	39.094	37.516	0	0	-2.855	-9.6492	-7.9622	-9.5761	-0.95746	-7.8117	8.6293	9.0905	-3.8124	-17.461	0.66708	-0.4856	1597
14.68	1469	60	NaN	1.1666	8.4024	-0.32039	-185.65	9.3253	4.384	-31.62	-757.41	1065.2	27.459	838.36	1070.9	37.995	38.971	0	0	-2.8586	-9.6529	-7.966	-9.5799	-0.95369	-7.77	8.6098	9.118	-3.8123	-17.423	0.64379	-0.46196	1596.9
14.69	1470	60	NaN	1.1667	8.3804	-0.32735	-185.62	9.3638	4.3639	-31.612	-757.38	1065.1	27.357	838.31	1071	41.017	38.601	0	0	-2.9399	-9.7357	-7.97	-9.584	-0.94969	-7.7331	8.5893	9.1549	-3.8896	-17.469	0.61931	-0.42904	1596.8
14.7	1471	60	NaN	1.1624	8.3539	-0.32902	-185.59	9.4039	4.3322	-31.628	-757.36	1065.1	27.219	838.26	1071	39.434	38.677	0	0	-2.9682	-9.7645	-7.9744	-9.5883	-0.94969	-7.7032	8.5646	9.1931	-3.9178	-17.468	0.59027	-0.39519	1596.7
14.71	1472	60	NaN	1.1567	8.3345	-0.31576	-185.59	9.4203	4.3128	-31.704	-757.33	1065.1	27.133	838.27	1071	40.235	38.509	0	0	-2.8787	-9.6734	-7.9793	-9.5932	-0.95509	-7.7056	8.5465	9.2083	-3.8338	-17.379	0.56726	-0.3849	1596.7
14.72	1473	60	NaN	1.1538	8.3329	-0.33717	-185.61	9.4416	4.3204	-31.651	-757.3	1065	27.111	838.23	1071	37.999	37.282	0	0	-2.7242	-9.516	-7.9891	-9.603	-0.95535	-7.7221	8.5461	9.2283	-3.6795	-17.238	0.55707	-0.37465	1596.6
14.73	1474	60	NaN	1.1448	8.3242	-0.3151	-185.62	9.46	4.3139	-31.739	-757.28	1065	27.046	838.22	1071	38.252	38.701	0	0	-2.4733	-9.2605	-8.0061	-9.62	-0.96521	-7.7286	8.5389	9.2454	-3.4385	-16.989	0.53277	-0.37464	1596.6
14.74	1475	60	NaN	1.132	8.3175	-0.29826	-185.62	9.472	4.3267	-31.821	-757.26	1065	27.028	838.23	1071	40.562	38.71	0	0	-2.2223	-9.0049	-8.0231	-9.6371	-0.98044	-7.7367	8.5338	9.2556	-3.2028	-16.742	0.51069	-0.38143	1596.6
14.75	1476	60	NaN	1.1136	8.3157	-0.31008	-185.62	9.4782	4.3652	-31.846	-757.21	1064.9	27.053	838.26	1071	38.575	36.324	0	0	-2.0129	-8.7916	-8.035	-9.649	-1.0006	-7.7334	8.5338	9.2601	-3.0135	-16.525	0.49877	-0.38886	1596.6
14.76	1477	60	NaN	1.0798	8.3104	-0.32635	-185.55	9.4865	4.387	-31.943	-757.17	1064.9	26.936	838.24	1071	38.242	37.735	0	0	-1.9009	-8.6776	-8.0349	-9.6489	-1.0337	-7.6595	8.5293	9.2676	-2.9347	-16.337	0.49435	-0.38123	1596.5
14.77	1478	60	NaN	1.0629	8.3052	-0.34888	-185.51	9.4598	4.486	-31.968	-757.17	1064.9	27.133	838.31	1070.9	39.967	38.943	0	0	-1.8915	-8.668	-8.0374	-9.6514	-1.0586	-7.6362	8.5229	9.2422	-2.9501	-16.304	0.48543	-0.40923	1596.6
14.78	1479	60	NaN	1.0331	8.3109	-0.37517	-185.41	9.4715	4.5264	-31.999	-757.12	1064.9	27.142	838.27	1071	39.571	37.271	0	0	-1.9124	-8.6893	-8.04	-9.654	-1.0898	-7.5289	8.5304	9.252	-3.0022	-16.218	0.49038	-0.40199	1596.5
14.79	1480	60	NaN	1.0005	8.3205	-0.38908	-185.25	9.4787	4.5317	-32.067	-757.07	1064.8	27.055	838.24	1071	39.656	37.003	0	0	-1.9153	-8.6922	-8.0392	-9.6531	-1.1218	-7.3706	8.5421	9.2571	-3.0371	-16.063	0.50287	-0.39605	1596.4
14.8	1481	60	NaN	0.97366	8.3311	-0.39307	-185.07	9.4649	4.5301	-32.151	-757.03	1064.8	26.97	838.25	1071	39.362	37.571	0	0	-1.9165	-8.6935	-8.0383	-9.6522	-1.1487	-7.1874	8.5535	9.2425	-3.0653	-15.881	0.51526	-0.40972	1596.4
14.81	1482	60	NaN	0.95444	8.3513	-0.43091	-184.85	9.4827	4.5409	-32.125	-756.97	1064.8	26.933	838.19	1071	38.172	37.951	0	0	-1.9129	-8.6898	-8.0371	-9.651	-1.1659	-6.9672	8.5754	9.2585	-3.0788	-15.657	0.53835	-0.39246	1596.3
14.82	1483	60	NaN	0.91984	8.3599	-0.45379	-184.45	9.4314	4.5729	-32.194	-756.91	1064.8	26.956	838.28	1071	39.949	39.345	0	0	-1.9017	-8.6784	-8.0342	-9.6481	-1.2037	-6.5694	8.5847	9.2065	-3.1054	-15.248	0.55051	-0.4416	1596.3
14.83	1484	60	NaN	0.89013	8.3701	-0.50491	-183.94	9.3791	4.6013	-32.169	-756.83	1064.7	27.044	838.37	1071	41.698	37.561	0	0	-1.8883	-8.6647	-8.0307	-9.6446	-1.2357	-6.0665	8.5957	9.1535	-3.124	-14.731	0.56501	-0.49112	1596.3
14.84	1485	60	NaN	0.86282	8.3801	-0.53327	-183.43	9.3517	4.5967	-32.188	-756.76	1064.7	27.093	838.39	1071	39.219	37.889	0	0	-1.8811	-8.6574	-8.0272	-9.6411	-1.2655	-5.5609	8.6077	9.124	-3.1466	-14.218	0.58057	-0.51715	1596.3
14.85	1486	60	NaN	0.83444	8.3899	-0.51223	-182.95	9.3488	4.5355	-32.329	-756.68	1064.6	27.003	838.36	1071.1	38.167	36.021	0	0	-1.9519	-8.7295	-8.0235	-9.6374	-1.2958	-5.0758	8.6215	9.1172	-3.2477	-13.805	0.59797	-0.52027	1596.2
14.86	1487	60	NaN	0.80386	8.4089	-0.49555	-182.29	9.3113	4.4009	-32.452	-756.52	1064.6	26.7	838.37	1071.1	40.042	39.363	0	0	-2.0695	-8.8492	-8.0197	-9.6337	-1.3202	-4.4128	8.6441	9.0761	-3.3897	-13.262	0.62435	-0.55761	1596
14.87	1488	60	NaN	0.78063	8.4109	-0.48963	-181.86	9.2738	4.3538	-32.497	-756.43	1064.5	26.601	838.38	1071.1	41.422	43.055	0	0	-2.0839	-8.8639	-8.0169	-9.6309	-1.3415	-3.9846	8.6482	9.0365	-3.4254	-12.849	0.63129	-0.59434	1595.9
14.88	1489	60	NaN	0.75741	8.4077	-0.49047	-181.34	9.2468	4.3175	-32.55	-756.29	1064.4	26.513	838.33	1071.1	38.501	43.157	0	0	-2.1043	-8.8847	-8.0139	-9.6279	-1.3638	-3.4631	8.647	9.0075	-3.4681	-12.348	0.63307	-0.62038	1595.7
14.89	1490	60	NaN	0.73885	8.4015	-0.50194	-180.91	9.261	4.2789	-32.57	-756.17	1064.4	26.43	838.19	1071.1	39.39	39.696	0	0	-2.1768	-8.9585	-8.0095	-9.6235	-1.3804	-3.0319	8.6437	9.0188	-3.5572	-11.99	0.63419	-0.6047	1595.5
14.9	1491	60	NaN	0.72713	8.3864	-0.52123	-180.66	9.31	4.2411	-32.548	-756.11	1064.4	26.329	838	1071.2	39.894	36.763	0	0	-2.2611	-9.0444	-8.0054	-9.6193	-1.3881	-2.7731	8.6326	9.0638	-3.6492	-11.817	0.62719	-0.55554	1595.2
14.91	1492	60	NaN	0.71232	8.3304	-0.52093	-180.13	9.2563	4.2389	-32.626	-755.96	1064.3	26.072	837.98	1071.2	40.126	39.913	0	0	-2.3549	-9.1399	-8.0014	-9.6153	-1.3967	-2.2411	8.5785	9.0082	-3.7515	-11.381	0.57713	-0.60713	1595
14.92	1493	60	NaN	0.69399	8.2789	-0.55668	-179.68	9.2351	4.2486	-32.599	-755.8	1064.3	25.9	837.87	1071.2	40.03	41.192	0	0	-2.5063	-9.2941	-7.9973	-9.6112	-1.4082	-1.7827	8.5293	8.9847	-3.9145	-11.077	0.53207	-0.62652	1594.8
14.93	1494	60	NaN	0.68155	8.2304	-0.5638	-179.37	9.1951	4.2888	-32.632	-755.69	1064.2	25.86	837.81	1071.2	41.1	39.912	0	0	-2.6255	-9.4155	-7.9935	-9.6075	-1.4206	-1.4695	8.482	8.9435	-4.0461	-10.885	0.4885	-0.66402	1594.6
14.94	1495	60	NaN	0.66972	8.186	-0.54158	-179.13	9.1457	4.3295	-32.727	-755.61	1064.2	25.833	837.81	1071.2	37.504	39.356	0	0	-2.7049	-9.4964	-7.9903	-9.6043	-1.435	-1.2345	8.4379	8.8938	-4.1399	-10.731	0.44762	-0.71047	1594.5
14.95	1496	60	NaN	0.65367	8.1439	-0.50688	-178.88	9.102	4.3567	-32.847	-755.54	1064.2	25.738	837.81	1071.3	41.13	44.033	0	0	-2.8214	-9.6151	-7.9859	-9.5999	-1.452	-0.99051	8.3958	8.8501	-4.2735	-10.606	0.40986	-0.74974	1594.4
14.96	1497	60	NaN	0.64033	8.0869	-0.50433	-178.56	9.0631	4.4609	-32.886	-755.43	1064.2	25.751	837.69	1071.3	40.091	46.77	0	0	-2.9424	-9.7383	-7.9814	-9.5954	-1.4676	-0.6685	8.3409	8.8091	-4.41	-10.407	0.35951	-0.78631	1594.2
14.97	1498	60	NaN	0.63755	8.0691	-0.54294	-178.3	9.0509	4.6123	-32.802	-755.27	1064.1	26.007	837.53	1071.3	39.428	50.005	0	0	-2.9452	-9.7411	-7.9784	-9.5924	-1.477	-0.41274	8.3253	8.7947	-4.4222	-10.154	0.34683	-0.79764	1593.9
14.98	1499	60	NaN	0.62437	8.0393	-0.54128	-178.03	8.9824	4.7985	-32.827	-755.18	1064.1	26.306	837.41	1071.2	41.677	53.986	0	0	-2.9864	-9.783	-7.9759	-9.5899	-1.5021	-0.1611	8.295	8.7267	-4.4884	-9.9441	0.3191	-0.86316	1593.7
14.99	1500	60	NaN	0.61036	8.0141	-0.52854	-177.83	8.9134	4.9294	-32.88	-755.11	1064.1	26.481	837.33	1071.2	41.693	52.566	0	0	-3.0954	-9.8941	-7.9741	-9.588	-1.5245	0.034778	8.2691	8.6584	-4.6198	-9.8593	0.29504	-0.92957	1593.6
15	1501	60	NaN	0.60615	8.0151	-0.54464	-177.7	8.8936	4.939	-32.845	-755.02	1064.1	26.418	837.25	1071.2	38.934	48.958	0	0	-3.176	-9.9762	-7.97	-9.584	-1.5254	0.16696	8.2716	8.6371	-4.7014	-9.8092	0.30159	-0.94692	1593.4
15.01	1502	60	NaN	0.59367	8.0222	-0.56254	-177.29	8.7787	4.9677	-32.794	-754.87	1064.1	26.225	837.08	1071.2	40.979	51.073	0	0	-3.265	-10.067	-7.966	-9.5799	-1.5295	0.58555	8.2777	8.5232	-4.7945	-9.4813	0.31169	-1.0567	1593.1
15.02	1503	60	NaN	0.57582	8.039	-0.56021	-177.08	8.7376	4.978	-32.801	-754.79	1064	26.147	836.94	1071.1	38.629	51.913	0	0	-3.3844	-10.188	-7.9627	-9.5766	-1.5451	0.79623	8.2944	8.4823	-4.9295	-9.3921	0.33166	-1.0944	1592.8
15.03	1504	60	NaN	0.55954	8.0622	-0.55848	-176.9	8.7188	4.95	-32.803	-754.72	1064	25.994	836.77	1071.1	40.868	49.14	0	0	-3.4807	-10.287	-7.9601	-9.5741	-1.5563	0.98315	8.3179	8.463	-5.037	-9.3034	0.35775	-1.1111	1592.6
15.04	1505	60	NaN	0.54483	8.1015	-0.56598	-176.7	8.693	4.9154	-32.771	-754.64	1064	25.828	836.57	1071.1	40.789	58.282	0	0	-3.5696	-10.377	-7.9578	-9.5718	-1.5643	1.1955	8.3574	8.4371	-5.1338	-9.1815	0.39956	-1.1347	1592.3
15.05	1506	60	NaN	0.52868	8.1656	-0.58295	-176.45	8.6432	4.905	-32.707	-754.53	1064	25.736	836.31	1071.1	44.264	62.625	0	1	-3.6973	-10.507	-7.9542	-9.5682	-1.5753	1.4425	8.4212	8.3877	-5.2726	-9.0646	0.46691	-1.1805	1591.9
15.06	1507	60	NaN	0.49928	8.2376	-0.57275	-176.22	8.6004	4.8367	-32.735	-754.43	1063.9	25.513	836.06	1071	42.23	59.186	0	1	-3.8195	-10.632	-7.9507	-9.5647	-1.5981	1.6857	8.4931	8.3449	-5.4176	-8.9458	0.54242	-1.2197	1591.6
15.07	1508	60	NaN	0.48847	8.2762	-0.58779	-176.15	8.5403	4.9071	-32.693	-754.38	1063.9	25.719	836	1071	40.672	55.314	0	1	-3.8954	-10.709	-7.9485	-9.5624	-1.615	1.7425	8.53	8.2866	-5.5104	-8.9664	0.5815	-1.2758	1591.5
15.08	1509	60	NaN	0.46807	8.3278	-0.59368	-175.96	8.4909	4.8002	-32.683	-754.31	1063.9	25.396	835.85	1070.9	38.433	51.075	0	1	-3.9994	-10.815	-7.9455	-9.5595	-1.6237	1.9505	8.5795	8.2392	-5.623	-8.8643	0.63403	-1.3203	1591.2
15.09	1510	60	NaN	0.44425	8.386	-0.60038	-175.7	8.4436	4.633	-32.675	-754.25	1063.9	24.89	835.64	1070.9	39.658	55.233	0	1	-4.0831	-10.9	-7.9424	-9.5563	-1.6293	2.2262	8.6361	8.1936	-5.7124	-8.6738	0.69367	-1.3628	1590.9
15.1	1511	60	NaN	0.43072	8.4294	-0.62622	-175.56	8.3701	4.6426	-32.615	-754.2	1063.9	24.917	835.51	1070.8	40.096	55.822	0	1	-3.989	-10.804	-7.9399	-9.5538	-1.6419	2.3677	8.6783	8.1212	-5.6309	-8.4364	0.73838	-1.4326	1590.8
15.11	1512	60	NaN	0.40273	8.4645	-0.62875	-175.49	8.1682	4.7893	-32.609	-754.19	1063.9	25.461	835.49	1070.7	40.143	57.48	0	1	-4.0251	-10.841	-7.9376	-9.5516	-1.6893	2.4147	8.7086	7.9241	-5.7144	-8.4263	0.77101	-1.6275	1590.8
15.12	1513	60	NaN	0.37915	8.4761	-0.61823	-175.29	8.0768	4.6998	-32.642	-754.18	1063.9	25.217	835.32	1070.7	40.125	56.673	0	1	-4.1463	-10.964	-7.9355	-9.5494	-1.7055	2.6228	8.7197	7.8332	-5.8518	-8.3416	0.78419	-1.7162	1590.6
15.13	1514	60	NaN	0.35561	8.4581	-0.59514	-175.08	8.0098	4.5893	-32.713	-754.19	1063.9	24.912	835.12	1070.7	39.311	55.653	0	1	-4.2613	-11.081	-7.9321	-9.546	-1.7209	2.8395	8.7011	7.7669	-5.9822	-8.242	0.76899	-1.7792	1590.4
15.14	1515	60	NaN	0.33566	8.4144	-0.56986	-174.92	7.9518	4.5338	-32.789	-754.21	1063.9	24.767	834.95	1070.6	40.286	53.4	0	1	-4.3551	-11.177	-7.9281	-9.5421	-1.7385	3.0084	8.6561	7.71	-6.0936	-8.1686	0.72802	-1.832	1590.2
15.15	1516	60	NaN	0.32516	8.3561	-0.55509	-174.81	7.9127	4.5501	-32.824	-754.23	1063.9	24.798	834.82	1070.6	38.817	49.252	0	1	-4.3015	-11.122	-7.9247	-9.5386	-1.7516	3.111	8.5968	7.6721	-6.0531	-8.0115	0.67211	-1.8665	1590.1
15.16	1517	60	NaN	0.31708	8.3124	-0.52828	-174.78	7.893	4.5717	-32.901	-754.27	1063.9	24.866	834.78	1070.6	40.815	42.681	0	1	-4.3177	-11.139	-7.9225	-9.5364	-1.7649	3.1414	8.5522	7.6532	-6.0826	-7.9975	0.62979	-1.8832	1590.1
15.17	1518	60	NaN	0.30416	8.197	-0.53099	-174.7	7.8649	4.6156	-32.901	-754.31	1063.9	24.961	834.62	1070.6	37.568	47.753	0	1	-4.3934	-11.216	-7.9213	-9.5352	-1.7814	3.2133	8.4351	7.6268	-6.1748	-8.0027	0.51385	-1.9084	1590
15.18	1519	60	NaN	0.29425	8.0703	-0.53992	-174.64	7.8488	4.6652	-32.889	-754.31	1064	25.054	834.42	1070.5	43.453	63.212	0	1	-4.3265	-11.148	-7.9171	-9.531	-1.7945	3.2736	8.3061	7.6129	-6.121	-7.8743	0.38909	-1.9181	1589.8
15.19	1520	60	NaN	0.28488	7.9529	-0.52961	-174.6	7.8481	4.7052	-32.927	-754.28	1064	25.111	834.2	1070.4	45.84	63.693	0	1	-4.2759	-11.096	-7.9137	-9.5277	-1.8076	3.3064	8.1861	7.6149	-6.0836	-7.79	0.27235	-1.9128	1589.6
15.2	1521	60	NaN	0.26951	7.8495	-0.47726	-174.59	7.8572	4.7209	-33.068	-754.22	1064	25.103	833.99	1070.4	43.023	62.241	0	1	-4.2616	-11.082	-7.9118	-9.5258	-1.8281	3.3153	8.0799	7.6268	-6.0897	-7.7666	0.16805	-1.899	1589.3
15.21	1522	60	NaN	0.27012	7.8191	-0.46355	-174.58	7.8773	4.7204	-33.101	-754.21	1064	25.073	833.9	1070.4	43.538	61.233	0	1	-4.2255	-11.045	-7.9106	-9.5245	-1.8277	3.3229	8.0493	7.6471	-6.0533	-7.7221	0.13875	-1.8775	1589.2
15.22	1523	60	NaN	0.26922	7.7851	-0.45603	-174.59	7.8862	4.7332	-33.123	-754.15	1064	25.069	833.76	1070.3	43.472	61.496	0	1	-4.1675	-10.986	-7.91	-9.524	-1.8296	3.3119	8.0134	7.6578	-5.997	-7.674	0.10338	-1.8661	1589
15.23	1524	60	NaN	0.27807	7.7409	-0.45287	-174.63	7.8724	4.7575	-33.129	-754.05	1063.9	25.106	833.49	1070.2	44.543	62.392	0	1	-4.151	-10.969	-7.9085	-9.5225	-1.8228	3.2694	7.9649	7.6484	-5.9738	-7.6997	0.056378	-1.8741	1588.6
15.24	1525	60	NaN	0.29234	7.6993	-0.44907	-174.69	7.835	4.789	-33.135	-753.95	1063.9	25.179	833.19	1070	43.794	63.321	0	1	-4.0945	-10.912	-7.9075	-9.5214	-1.8118	3.2104	7.9181	7.6162	-5.9063	-7.7012	0.010623	-1.9052	1588.2
15.25	1526	60	NaN	0.29798	7.686	-0.43815	-174.72	7.7796	4.817	-33.168	-753.9	1063.9	25.256	833.02	1069.9	41.415	57.081	0	1	-3.9752	-10.79	-7.9071	-9.5211	-1.8105	3.1698	7.9013	7.5644	-5.7856	-7.6203	-0.005848	-1.9567	1588
15.26	1527	60	NaN	0.31053	7.7018	-0.44779	-174.72	7.6889	4.7157	-33.141	-753.81	1063.9	24.955	832.76	1069.7	41.055	45.881	0	1	-4.0125	-10.828	-7.9078	-9.5217	-1.7866	3.1852	7.913	7.4777	-5.7991	-7.643	0.0052009	-2.044	1587.6
15.27	1528	60	NaN	0.32068	7.7246	-0.43956	-174.68	7.5885	4.6053	-33.161	-753.72	1063.8	24.623	832.47	1069.6	40.652	41.965	0	1	-4.0243	-10.84	-7.9092	-9.5231	-1.7657	3.2376	7.9321	7.3811	-5.79	-7.6025	0.022869	-2.1421	1587.2
15.28	1529	60	NaN	0.32557	7.7457	-0.42699	-174.67	7.4674	4.6077	-33.194	-753.66	1063.8	24.643	832.24	1069.4	57.42	43.421	0	1	-3.9084	-10.722	-7.9119	-9.5259	-1.763	3.2443	7.9483	7.2648	-5.6714	-7.4777	0.0364	-2.2611	1587
15.29	1530	60	NaN	0.32617	7.7683	-0.42204	-174.64	7.3438	4.6463	-33.212	-753.62	1063.8	24.774	832.03	1069.3	62.489	47.488	1	1	-3.7818	-10.593	-7.915	-9.5289	-1.7682	3.2621	7.9653	7.1467	-5.55	-7.3311	0.05035	-2.3822	1586.7
15.3	1531	60	NaN	0.32662	7.8048	-0.43598	-174.47	7.2597	4.484	-33.195	-753.55	1063.8	24.272	831.65	1069.1	63.827	43.969	1	1	-3.6364	-10.445	-7.9185	-9.5325	-1.7496	3.4578	7.9974	7.0671	-5.386	-6.9872	0.078822	-2.4654	1586.3
15.31	1532	60	NaN	0.31721	7.8271	-0.45214	-174.59	7.1233	4.6313	-33.166	-753.5	1063.8	24.879	831.44	1069	65.3	42.979	1	1	-3.5125	-10.319	-7.9246	-9.5385	-1.7802	3.3089	8.0152	6.9352	-5.2927	-7.0099	0.090623	-2.6033	1586
15.32	1533	60	NaN	0.30692	7.8428	-0.45974	-174.55	7.0287	4.5306	-33.156	-753.46	1063.8	24.713	831.05	1068.9	65.63	45.45	1	1	-3.4164	-10.221	-7.9313	-9.5452	-1.7847	3.3617	8.026	6.8455	-5.2011	-6.8593	0.094696	-2.6997	1585.6
15.33	1534	60	NaN	0.29223	7.8503	-0.44521	-174.5	6.9079	4.4511	-33.212	-753.43	1063.8	24.595	830.76	1068.7	65.253	52.069	1	1	-3.3841	-10.188	-7.9384	-9.5523	-1.7976	3.4094	8.0264	6.7317	-5.1817	-6.7788	0.08806	-2.8206	1585.2
15.34	1535	60	NaN	0.27427	7.8483	-0.41591	-174.5	6.778	4.4435	-33.314	-753.41	1063.9	24.68	830.58	1068.5	64.438	52.928	1	1	-3.1846	-9.9849	-7.9489	-9.5629	-1.8226	3.4031	8.0166	6.6096	-5.0071	-6.5818	0.067657	-2.9532	1585.1
15.35	1536	60	NaN	0.25894	7.8348	-0.40098	-174.46	6.745	4.3388	-33.373	-753.39	1063.9	24.449	830.28	1068.5	63.81	51.887	1	1	-2.9144	-9.7098	-7.9609	-9.5749	-1.8321	3.4522	7.9997	6.5802	-4.7465	-6.2576	0.038767	-2.9947	1584.7
15.36	1537	60	NaN	0.24909	7.8012	-0.39341	-174.49	6.6652	4.3542	-33.414	-753.39	1064	24.596	830.05	1068.4	63.621	46.088	1	1	-2.6443	-9.4347	-7.9729	-9.5869	-1.849	3.4142	7.959	6.5073	-4.4933	-6.0204	-0.013863	-3.0795	1584.5
15.37	1538	60	NaN	0.23139	7.7461	-0.38092	-174.52	6.5889	4.376	-33.47	-753.45	1064.1	24.761	829.82	1068.3	63.952	45.892	1	1	-2.4251	-9.2115	-7.9838	-9.5977	-1.8749	3.3724	7.8972	6.4377	-4.3001	-5.839	-0.086529	-3.16	1584.3
15.38	1539	60	NaN	0.21912	7.6584	-0.38757	-174.57	6.5263	4.3757	-33.47	-753.55	1064.2	24.866	829.51	1068.2	65.873	46.395	1	1	-2.3889	-9.1746	-7.9906	-9.6046	-1.8913	3.3177	7.8014	6.3833	-4.2802	-5.8569	-0.18922	-3.2213	1584.1
15.39	1540	60	NaN	0.21423	7.5342	-0.41858	-174.64	6.4772	4.3269	-33.398	-753.7	1064.4	24.837	829.11	1068.1	65.603	66.858	1	1	-2.6143	-9.4041	-7.9988	-9.6127	-1.8929	3.2513	7.6672	6.3442	-4.5071	-6.1528	-0.33154	-3.2685	1583.9
15.4	1541	60	NaN	0.20403	7.3767	-0.45555	-174.72	6.4294	4.2007	-33.306	-753.93	1064.7	24.592	828.78	1068.1	65.262	69.201	1	1	-2.9037	-9.6989	-8.0075	-9.6215	-1.891	3.1895	7.4999	6.3063	-4.7947	-6.5093	-0.50763	-3.3152	1583.8
15.41	1542	60	NaN	0.20641	7.2334	-0.46987	-174.86	6.3379	4.1743	-33.262	-754.21	1064.9	24.658	828.53	1068	67.034	67.856	1	1	-2.7135	-9.5052	-8.0163	-9.6302	-1.8893	3.0427	7.3445	6.2268	-4.6029	-6.4625	-0.67178	-3.4034	1583.8
15.42	1543	60	NaN	0.21424	7.15	-0.4798	-174.95	6.311	4.1027	-33.211	-754.4	1065.1	24.54	828.3	1068	67.575	66.625	1	1	-2.5233	-9.3115	-8.025	-9.6389	-1.8755	2.959	7.2534	6.2076	-4.3988	-6.3525	-0.77165	-3.4313	1583.8
15.43	1544	60	NaN	0.21753	7.0807	-0.46903	-175.04	6.2902	4.0721	-33.215	-754.59	1065.3	24.53	828.11	1067.9	68.573	66.55	1	1	-2.3332	-9.1178	-8.0337	-9.6477	-1.872	2.8681	7.1775	6.1934	-4.2052	-6.2497	-0.85621	-3.4543	1583.8
15.44	1545	60	NaN	0.21258	7.0038	-0.43287	-175.15	6.2556	4.0938	-33.295	-754.8	1065.4	24.682	827.95	1067.9	68.006	67.031	1	1	-2.143	-8.9241	-8.0425	-9.6564	-1.8852	2.7541	7.0938	6.1656	-4.0282	-6.17	-0.94869	-3.4909	1583.8
15.45	1546	60	NaN	0.2051	6.9392	-0.38497	-175.2	6.2555	4.049	-33.41	-754.99	1065.5	24.631	827.77	1067.8	67.024	65.676	1	1	-1.9528	-8.7304	-8.0512	-9.6652	-1.895	2.6981	7.0236	6.1711	-3.8478	-6.0323	-1.0276	-3.4941	1583.8
15.46	1547	60	NaN	0.20787	6.8263	-0.40434	-175.3	6.2563	4.0916	-33.305	-755.36	1065.6	24.882	827.51	1067.8	65.874	64.625	1	1	-1.7626	-8.5367	-8.06	-9.6739	-1.8974	2.5993	6.9049	6.1777	-3.66	-5.9374	-1.1551	-3.4963	1583.9
15.47	1548	60	NaN	0.20927	6.7189	-0.42309	-175.35	6.2524	4.0861	-33.214	-755.76	1065.7	25.013	827.29	1067.7	65.652	63.112	1	1	-1.4042	-8.1717	-8.0597	-9.6736	-1.8972	2.5455	6.7928	6.1784	-3.3014	-5.6262	-1.2668	-3.4952	1584.1
15.48	1549	60	NaN	0.21025	6.6659	-0.48028	-175.36	6.2445	4.0379	-33.022	-756.13	1065.7	25.045	827.1	1067.7	66.357	60.608	1	1	-0.88888	-7.6469	-8.0509	-9.6649	-1.8902	2.5355	6.7371	6.1733	-2.7791	-5.1114	-1.3139	-3.4915	1584.3
15.49	1550	60	NaN	0.21062	6.6916	-0.5697	-175.36	6.2312	3.9777	-32.743	-756.42	1065.7	25.054	826.97	1067.6	66.645	56.183	1	0	-0.77688	-7.5328	-8.0537	-9.6677	-1.8799	2.5501	6.7615	6.1613	-2.6567	-4.9827	-1.2922	-3.5064	1584.4
15.5	1551	60	NaN	0.20643	6.7806	-0.58343	-175.36	6.2067	3.9744	-32.683	-756.57	1065.7	25.178	826.88	1067.6	66.85	52.394	1	0	-0.71357	-7.4683	-8.0561	-9.6701	-1.8863	2.5452	6.8494	6.1379	-2.5999	-4.9231	-1.2067	-3.5322	1584.5
15.51	1552	60	NaN	0.17478	6.9408	-0.56772	-175.34	6.1744	3.9636	-32.714	-756.65	1065.7	25.269	826.82	1067.5	67.501	50.203	1	0	-0.70272	-7.4573	-8.0575	-9.6715	-1.9223	2.5646	7.008	6.1073	-2.625	-4.8927	-1.0495	-3.5641	1584.5
15.52	1553	60	NaN	0.13977	7.1482	-0.51896	-175.3	6.1428	3.9083	-32.826	-756.7	1065.7	25.232	826.77	1067.5	68.7	47.13	1	0	-0.6688	-7.4227	-8.0544	-9.6684	-1.96	2.6035	7.2131	6.078	-2.6288	-4.8193	-0.84134	-3.5904	1584.5
15.53	1554	60	NaN	0.097019	7.3754	-0.44589	-175.27	6.1176	3.8783	-33.006	-756.77	1065.7	25.265	826.72	1067.4	68.662	47.059	1	0	-0.63137	-7.3846	-8.0507	-9.6646	-2.0105	2.6265	7.4381	6.0549	-2.6418	-4.7581	-0.61256	-3.6098	1584.6
15.54	1555	60	NaN	0.04204	7.6214	-0.38428	-175.25	6.1065	3.8943	-33.174	-756.87	1065.7	25.429	826.63	1067.4	68.721	48.395	1	0	-0.62508	-7.3782	-8.0449	-9.6588	-2.0774	2.626	7.6823	6.0455	-2.7025	-4.7522	-0.36256	-3.6133	1584.6
15.55	1556	60	NaN	-0.026227	7.9574	-0.44059	-175.22	6.1258	3.8352	-33.069	-757.04	1065.7	25.401	826.48	1067.3	68.416	57.548	1	0	-0.64999	-7.4036	-8.0383	-9.6522	-2.1409	2.6684	8.0159	6.0672	-2.7909	-4.7352	-0.022381	-3.585	1584.6
15.56	1557	60	NaN	-0.041362	8.1899	-0.51628	-175.23	6.1087	3.8727	-32.937	-757.19	1065.7	25.61	826.45	1067.2	67.746	60.241	1	0	-0.72228	-7.4772	-8.0306	-9.6446	-2.1586	2.6511	8.2449	6.0537	-2.8809	-4.8261	0.21429	-3.5909	1584.7
15.57	1558	60	NaN	-0.077698	8.492	-0.62224	-175.21	6.1225	3.855	-32.742	-757.38	1065.8	25.614	826.39	1067.2	64.18	61.315	1	0	-0.57773	-7.33	-8.0152	-9.6291	-2.1879	2.6797	8.5435	6.071	-2.7656	-4.6503	0.52835	-3.5581	1584.8
15.58	1559	60	NaN	-0.12138	8.7792	-0.68431	-175.23	6.1337	3.8248	-32.643	-757.54	1065.8	25.608	826.33	1067.1	61.532	60.422	1	0	-0.55578	-7.3076	-8.0004	-9.6144	-2.2277	2.6624	8.827	6.0859	-2.7834	-4.6452	0.82658	-3.5285	1584.9
15.59	1560	60	NaN	-0.15738	8.9842	-0.65383	-175.32	6.1239	3.817	-32.749	-757.65	1065.9	25.707	826.31	1067.1	59.46	58.754	1	0	-0.99966	-7.7597	-7.9922	-9.6062	-2.2709	2.5643	9.0283	6.0798	-3.2706	-5.1953	1.0361	-3.5264	1585
15.6	1561	60	NaN	-0.19712	9.171	-0.57782	-175.29	6.159	3.7735	-32.97	-757.76	1065.9	25.553	826.28	1067.1	60.686	55.989	1	0	-1.1478	-7.9105	-7.9832	-9.5972	-2.313	2.5904	9.2149	6.1151	-3.4608	-5.3201	1.2316	-3.4821	1585.1
15.61	1562	60	NaN	-0.24773	9.3793	-0.52581	-175.44	6.1389	3.7571	-33.08	-757.94	1066	25.627	826.31	1067.1	61.32	50.985	1	0	-1.1767	-7.9399	-7.9739	-9.5879	-2.3699	2.4412	9.4177	6.1005	-3.5466	-5.4988	1.4437	-3.4874	1585.3
15.62	1563	60	NaN	-0.28107	9.4857	-0.50116	-175.53	6.1466	3.7415	-33.101	-758.12	1066.1	25.631	826.31	1067.1	60.638	43.16	1	0	-1.4801	-8.249	-7.9557	-9.5696	-2.404	2.3461	9.5214	6.1109	-3.884	-5.9029	1.5657	-3.4587	1585.5
15.63	1564	60	NaN	-0.29948	9.5068	-0.49116	-175.6	6.1618	3.7322	-33.074	-758.3	1066.2	25.611	826.32	1067.1	61.444	39.769	1	0	-1.8648	-8.6408	-7.9348	-9.5488	-2.4204	2.2827	9.5412	6.1274	-4.2853	-6.3581	1.6063	-3.4214	1585.7
15.64	1565	60	NaN	-0.30909	9.462	-0.48475	-175.67	6.1674	3.7314	-33.021	-758.48	1066.2	25.62	826.36	1067.1	61.769	41.663	1	0	-2.2496	-9.0326	-7.914	-9.5279	-2.4282	2.2071	9.495	6.1344	-4.6777	-6.8255	1.581	-3.3935	1585.9
15.65	1566	60	NaN	-0.31047	9.2798	-0.49013	-175.75	6.2212	3.7105	-32.857	-758.77	1066.2	25.543	826.33	1067.2	62.416	40.565	1	0	-2.2457	-9.0288	-7.9012	-9.5151	-2.4205	2.1395	9.3138	6.1873	-4.6662	-6.8892	1.4126	-3.3279	1586.2
15.66	1567	60	NaN	-0.32166	9.0048	-0.48409	-175.81	6.2617	3.7224	-32.743	-758.95	1066.3	25.543	826.31	1067.2	63.842	43.352	1	0	-2.1189	-8.8996	-7.8906	-9.5045	-2.4273	2.0851	9.0389	6.2275	-4.5462	-6.8145	1.1483	-3.2771	1586.3
15.67	1568	60	NaN	-0.33061	8.7614	-0.5033	-175.83	6.3094	3.702	-32.579	-759	1066.3	25.451	826.3	1067.3	68.468	43.687	1	0	-2.4708	-9.258	-7.8678	-9.4817	-2.427	2.0742	8.7968	6.274	-4.8978	-7.1838	0.92897	-3.2077	1586.4
15.68	1569	60	NaN	-0.33735	8.5787	-0.52212	-175.84	6.3465	3.6807	-32.445	-758.99	1066.3	25.37	826.29	1067.3	69.355	46.47	1	0	-2.617	-9.4069	-7.8476	-9.4615	-2.426	2.0742	8.6148	6.3104	-5.043	-7.3327	0.76721	-3.1511	1586.3
15.69	1570	60	NaN	-0.34675	8.4168	-0.50976	-175.86	6.3641	3.6953	-32.412	-758.99	1066.3	25.415	826.29	1067.3	67.97	47.308	1	0	-2.6054	-9.3951	-7.8294	-9.4433	-2.4358	2.0523	8.4518	6.3291	-5.0412	-7.3428	0.62243	-3.1142	1586.3
15.7	1571	60	NaN	-0.37707	7.9793	-0.46822	-175.87	6.4346	3.7176	-32.353	-758.99	1066.4	25.488	826.24	1067.3	67.427	46.861	1	0	-2.6693	-9.4601	-7.8102	-9.4241	-2.4667	2.0393	8.0138	6.4002	-5.136	-7.4209	0.20358	-3.024	1586.3
15.71	1572	60	NaN	-0.40556	7.5185	-0.44454	-175.83	6.5218	3.6948	-32.222	-758.86	1066.4	25.413	826.19	1067.4	66.261	48.589	1	0	-2.7921	-9.5852	-7.7902	-9.4041	-2.488	2.0826	7.554	6.4863	-5.2801	-7.5026	-0.23621	-2.9178	1586.1
15.72	1573	60	NaN	-0.43116	7.1589	-0.44947	-175.8	6.582	3.6882	-32.052	-758.75	1066.4	25.394	826.16	1067.4	57.864	42.746	1	0	-3.1185	-9.9176	-7.7659	-9.3799	-2.507	2.1211	7.1947	6.5462	-5.6255	-7.7965	-0.5712	-2.8337	1585.9
15.73	1574	60	NaN	-0.44886	6.8539	-0.471	-175.77	6.6311	3.6963	-31.841	-758.6	1066.4	25.419	826.13	1067.4	40.838	40.874	1	0	-3.2718	-10.074	-7.7455	-9.3595	-2.5182	2.1636	6.8911	6.5939	-5.79	-7.9101	-0.85439	-2.7655	1585.8
15.74	1575	60	NaN	-0.45752	6.5507	-0.48687	-175.71	6.693	3.7012	-31.607	-758.33	1066.3	25.423	826.09	1067.4	45.074	38.811	1	0	-3.2682	-10.07	-7.7287	-9.3426	-2.519	2.2269	6.5921	6.6517	-5.7871	-7.8432	-1.1366	-2.6909	1585.4
15.75	1576	60	NaN	-0.48611	6.4594	-0.45066	-175.68	6.7448	3.6825	-31.538	-758.02	1066.2	25.377	826.05	1067.4	44.839	36.255	1	0	-3.3595	-10.163	-7.7102	-9.3241	-2.5438	2.2662	6.5052	6.6989	-5.9034	-7.8969	-1.2049	-2.6252	1585.1
15.76	1577	60	NaN	-0.52542	6.4918	-0.28999	-175.63	6.7715	3.6966	-31.736	-757.42	1066	25.423	826.04	1067.4	48.835	38.325	1	0	-3.4407	-10.246	-7.6972	-9.3111	-2.5928	2.3001	6.5425	6.7208	-6.0334	-7.9456	-1.1546	-2.5904	1584.5
15.77	1578	60	NaN	-0.55302	6.5384	-0.14179	-175.6	6.7915	3.69	-31.994	-757.03	1066	25.397	826.03	1067.4	49.79	37.605	1	0	-3.5041	-10.31	-7.6918	-9.3057	-2.6293	2.3267	6.592	6.7379	-6.1334	-7.9836	-1.0998	-2.5679	1584.1
15.78	1579	60	NaN	-0.5709	6.6205	-0.017952	-175.57	6.8133	3.6653	-32.243	-756.71	1065.9	25.315	826.01	1067.4	49.771	38.463	1	0	-3.5684	-10.376	-7.687	-9.3009	-2.6536	2.3512	6.6765	6.7573	-6.222	-8.0247	-1.0105	-2.5436	1583.8
15.79	1580	60	NaN	-0.58343	6.7837	0.090784	-175.53	6.8411	3.6435	-32.422	-756.14	1065.8	25.243	825.99	1067.5	55.804	36.05	1	0	-3.6336	-10.442	-7.6828	-9.2967	-2.6708	2.3794	6.8439	6.7809	-6.3045	-8.0628	-0.83884	-2.5158	1583.2
15.8	1581	60	NaN	-0.54404	6.9509	0.039772	-175.52	6.8617	3.6492	-32.244	-755.65	1065.7	25.208	825.94	1067.4	64.334	41.68	1	0	-3.6211	-10.429	-7.681	-9.295	-2.6244	2.4025	7.015	6.7976	-6.2455	-8.027	-0.66604	-2.4974	1582.6
15.81	1582	60	NaN	-0.50998	7.0658	0.048387	-175.53	6.8294	3.6876	-32.261	-755.3	1065.6	25.238	825.96	1067.4	63.157	42.456	1	0	-3.5975	-10.405	-7.6804	-9.2943	-2.5925	2.3918	7.1329	6.7623	-6.19	-8.0137	-0.54744	-2.5321	1582.3
15.82	1583	60	NaN	-0.48627	7.1445	0.09808	-175.54	6.8058	3.6977	-32.405	-755.03	1065.5	25.194	825.98	1067.4	61.695	41.569	1	0	-3.5651	-10.372	-7.6811	-9.295	-2.5727	2.3739	7.2136	6.7367	-6.1378	-7.9985	-0.46743	-2.5583	1582.1
15.83	1584	60	NaN	-0.46566	7.1967	0.14819	-175.55	6.7926	3.6766	-32.587	-754.8	1065.4	25.05	825.99	1067.4	63.34	42.741	1	0	-3.4192	-10.224	-7.681	-9.295	-2.5538	2.3569	7.2674	6.7218	-5.973	-7.867	-0.41361	-2.5731	1581.8
15.84	1585	60	NaN	-0.43644	7.2297	0.14849	-175.57	6.7722	3.647	-32.696	-754.55	1065.3	24.838	826	1067.4	63.264	44.934	1	0	-3.2661	-10.068	-7.6813	-9.2953	-2.5212	2.3411	7.3027	6.6992	-5.7872	-7.7268	-0.37862	-2.596	1581.6
15.85	1586	60	NaN	-0.39825	7.2274	0.071526	-175.61	6.7741	3.6515	-32.59	-754.41	1065.3	24.762	825.99	1067.4	62.365	43.228	1	0	-3.1564	-9.9562	-7.6828	-9.2968	-2.4766	2.3128	7.3021	6.6995	-5.633	-7.6434	-0.38074	-2.5973	1581.4
15.86	1587	60	NaN	-0.36654	7.1836	-0.044126	-175.65	6.7556	3.6832	-32.434	-754.26	1065.3	24.7	826	1067.3	60.201	43.242	1	0	-3.0436	-9.8413	-7.6845	-9.2985	-2.4372	2.2775	7.2576	6.6816	-5.4808	-7.5638	-0.42695	-2.6169	1581.3
15.87	1588	60	NaN	-0.35186	7.1355	-0.11492	-175.69	6.7525	3.6923	-32.383	-754.12	1065.3	24.593	825.99	1067.3	57.447	42.069	1	0	-2.9245	-9.7201	-7.6865	-9.3005	-2.4169	2.247	7.2094	6.6786	-5.3415	-7.4731	-0.47714	-2.6219	1581.1
15.88	1589	60	NaN	-0.35915	7.087	-0.11308	-175.72	6.7624	3.7001	-32.513	-753.95	1065.2	24.495	825.97	1067.3	52.905	39.75	1	0	-2.8505	-9.6446	-7.6891	-9.303	-2.4256	2.2135	7.1615	6.688	-5.2761	-7.4311	-0.5276	-2.615	1580.9
15.89	1590	60	NaN	-0.38909	7.0264	-0.045111	-175.76	6.7661	3.755	-32.836	-753.65	1065.2	24.502	825.99	1067.2	49.376	38.317	1	0	-2.7835	-9.5764	-7.692	-9.306	-2.4679	2.1642	7.1007	6.6918	-5.2513	-7.4122	-0.59129	-2.6142	1580.7
15.9	1591	60	NaN	-0.42883	6.9343	-0.026893	-175.75	6.7818	3.7551	-32.963	-753.54	1065.2	24.376	825.97	1067.2	42.257	39.492	1	0	-2.6966	-9.4879	-7.6958	-9.3097	-2.5079	2.1666	7.0101	6.706	-5.2045	-7.3213	-0.68567	-2.6037	1580.5
15.91	1592	60	NaN	-0.44681	6.8323	-0.063079	-175.75	6.8121	3.7445	-32.967	-753.44	1065.1	24.237	825.93	1067.3	48.681	36.411	1	0	-2.6439	-9.4343	-7.6996	-9.3135	-2.5211	2.1761	6.91	6.7345	-5.1651	-7.2582	-0.78963	-2.5791	1580.4
15.92	1593	60	NaN	-0.45073	6.7092	-0.20233	-175.75	6.8332	3.7734	-32.713	-753.34	1065.1	24.207	825.91	1067.2	56.446	38.861	1	0	-2.6021	-9.3917	-7.7033	-9.3173	-2.5149	2.1841	6.7885	6.754	-5.117	-7.2076	-0.91484	-2.5633	1580.3
15.93	1594	60	NaN	-0.4525	6.5921	-0.37946	-175.75	6.8477	3.817	-32.349	-753.23	1065	24.226	825.91	1067.2	63.856	36.45	1	0	-2.5223	-9.3104	-7.7058	-9.3198	-2.5043	2.1986	6.6731	6.7667	-5.0266	-7.1118	-1.0327	-2.5531	1580.2
15.94	1595	60	NaN	-0.46737	6.5314	-0.45694	-175.72	6.8722	3.8099	-32.209	-753.12	1064.9	24.138	825.88	1067.2	69.576	42.753	1	0	-2.4451	-9.2318	-7.7084	-9.3223	-2.5111	2.2348	6.6152	6.7884	-4.9562	-6.997	-1.0932	-2.5339	1580
15.95	1596	60	NaN	-0.4942	6.5146	-0.41725	-175.73	6.8551	3.8959	-32.372	-752.97	1064.8	24.335	825.91	1067.2	68.574	46.033	1	0	-2.4815	-9.2688	-7.7115	-9.3254	-2.5512	2.217	6.5989	6.7708	-5.0326	-7.0519	-1.1125	-2.5546	1579.9
15.96	1597	60	NaN	-0.51733	6.5509	-0.33217	-175.69	6.8638	3.8949	-32.667	-752.68	1064.7	24.265	825.93	1067.1	67.607	42.655	1	0	-2.4924	-9.2799	-7.7143	-9.3282	-2.5828	2.2494	6.6384	6.7763	-5.0752	-7.0305	-1.0759	-2.5519	1579.6
15.97	1598	60	NaN	-0.53901	6.5797	-0.26119	-175.63	6.8921	3.8807	-32.94	-752.43	1064.6	24.155	825.91	1067.1	68.025	43.278	1	0	-2.49	-9.2775	-7.7169	-9.3309	-2.6107	2.3027	6.6708	6.801	-5.1007	-6.9748	-1.0461	-2.5299	1579.4
15.98	1599	60	NaN	-0.55068	6.5758	-0.25198	-175.57	6.9274	3.8741	-33.051	-752.28	1064.5	24.081	825.86	1067.1	67.721	41.873	1	0	-2.5008	-9.2885	-7.7199	-9.3338	-2.624	2.3548	6.6699	6.8334	-5.1248	-6.9337	-1.05	-2.5004	1579.2
15.99	1600	60	NaN	-0.53554	6.5399	-0.3444	-175.55	6.9516	3.8577	-32.866	-752.25	1064.5	24.019	825.83	1067.1	67.714	43.446	1	0	-2.5155	-9.3035	-7.7229	-9.3369	-2.6	2.3884	6.636	6.8555	-5.1155	-6.9151	-1.0869	-2.4813	1579.1
16	1601	60	NaN	-0.50318	6.5001	-0.49153	-175.5	6.9721	3.8426	-32.586	-752.2	1064.4	23.973	825.81	1067.1	67.388	44.323	1	0	-2.5336	-9.3219	-7.726	-9.34	-2.5559	2.447	6.5985	6.8737	-5.0895	-6.8748	-1.1275	-2.4663	1579
16.01	1602	60	NaN	-0.49491	6.4738	-0.51632	-175.48	6.9951	3.8376	-32.595	-752.17	1064.4	23.96	825.75	1067.1	67.099	40.65	1	0	-2.5452	-9.3338	-7.7288	-9.3427	-2.5476	2.4713	6.5733	6.8955	-5.0929	-6.8624	-1.1554	-2.4472	1578.9
16.02	1603	60	NaN	-0.49983	6.4657	-0.47485	-175.47	7.0091	3.8611	-32.746	-752.13	1064.3	24.047	825.71	1067.1	66.868	43.508	1	0	-2.5569	-9.3456	-7.7315	-9.3454	-2.5613	2.468	6.5658	6.9089	-5.1181	-6.8777	-1.1656	-2.4365	1578.9
16.03	1604	60	NaN	-0.50838	6.4767	-0.40556	-175.48	7.0108	3.8916	-32.952	-752.06	1064.3	24.179	825.7	1067.1	66.663	41.987	1	0	-2.5713	-9.3603	-7.7339	-9.3479	-2.5822	2.4511	6.5767	6.9108	-5.1535	-6.9092	-1.1572	-2.4371	1578.8
16.04	1605	60	NaN	-0.51159	6.5036	-0.33316	-175.47	7.0052	3.8677	-33.177	-751.99	1064.3	24.181	825.7	1067.1	67.022	42.861	1	0	-2.6121	-9.4019	-7.7372	-9.3511	-2.5937	2.4434	6.6023	6.9066	-5.2058	-6.9585	-1.1349	-2.4445	1578.7
16.05	1606	60	NaN	-0.50422	6.5082	-0.31538	-175.49	7.0048	3.8875	-33.253	-752.01	1064.4	24.298	825.68	1067.1	67.327	42.294	1	0	-2.6806	-9.4717	-7.7413	-9.3553	-2.5933	2.4189	6.6056	6.9074	-5.2739	-7.0528	-1.1357	-2.4478	1578.8
16.06	1607	60	NaN	-0.49287	6.5137	-0.36527	-175.51	7.0027	3.8985	-33.135	-752.03	1064.4	24.405	825.68	1067	66.1	41.546	1	0	-1.5551	-8.3254	-7.7262	-9.3402	-2.5815	2.4023	6.6102	6.9062	-4.1366	-5.9231	-1.116	-2.434	1578.8
16.07	1608	60	NaN	-0.48686	6.506	-0.40695	-175.53	7.0094	3.906	-33.027	-752.1	1064.4	24.521	825.64	1067	64.552	43.528	1	0	-0.83438	-7.5913	-7.7169	-9.3308	-2.5758	2.3809	6.6016	6.9138	-3.4102	-5.2104	-1.1153	-2.417	1578.8
16.08	1609	60	NaN	-0.4922	6.4885	-0.39764	-175.56	7.0221	3.9112	-33.052	-752.21	1064.4	24.659	825.58	1067	60.918	41.409	1	0	-0.88859	-7.6466	-7.7187	-9.3326	-2.587	2.346	6.5829	6.9278	-3.4756	-5.3006	-1.1358	-2.4048	1578.9
16.09	1610	60	NaN	-0.51162	6.4854	-0.3311	-175.6	7.0218	3.9103	-33.245	-752.32	1064.5	24.817	825.56	1067	57.548	41.351	1	0	-0.91915	-7.6777	-7.7201	-9.334	-2.619	2.2923	6.5787	6.9284	-3.5382	-5.3854	-1.1414	-2.4056	1579
16.1	1611	60	NaN	-0.52879	6.4677	-0.33625	-175.65	6.9947	3.923	-33.222	-752.52	1064.5	25.041	825.57	1067	56.241	39.509	1	0	-0.94509	-7.7041	-7.7214	-9.3354	-2.6432	2.2351	6.5588	6.9036	-3.5883	-5.469	-1.1626	-2.4318	1579.2
16.11	1612	60	NaN	-0.53484	6.4655	-0.3869	-175.68	6.9974	3.8923	-33.083	-752.66	1064.5	25.098	825.55	1067	48.021	37.311	1	0	-0.9575	-7.7167	-7.7242	-9.3381	-2.6461	2.21	6.5561	6.9068	-3.6036	-5.5068	-1.1681	-2.4313	1579.3
16.12	1613	60	NaN	-0.54242	6.4782	-0.43999	-175.71	7.0148	3.855	-32.943	-752.78	1064.5	25.134	825.51	1067	44.571	39.421	1	0	-1.001	-7.7611	-7.7261	-9.3401	-2.6498	2.1842	6.5691	6.924	-3.6508	-5.5768	-1.1571	-2.4161	1579.4
16.13	1614	60	NaN	-0.55908	6.5033	-0.46733	-175.75	7.0296	3.8317	-32.879	-752.89	1064.5	25.224	825.47	1067	36.825	38.222	1	0	-1.11	-7.872	-7.7263	-9.3403	-2.6673	2.1437	6.5944	6.9384	-3.7772	-5.7283	-1.1319	-2.4019	1579.4
16.14	1615	60	NaN	-0.58498	6.5371	-0.46021	-175.78	7.0213	3.8168	-32.912	-753	1064.5	25.331	825.47	1067	40.224	37.681	1	0	-1.1898	-7.9533	-7.7286	-9.3425	-2.6981	2.1031	6.6278	6.9306	-3.888	-5.8502	-1.1008	-2.4119	1579.5
16.15	1616	60	NaN	-0.64377	6.6065	-0.35406	-175.82	7.0528	3.7569	-33.202	-753.11	1064.4	25.388	825.43	1067	40.524	39.05	1	0	-1.2874	-8.0528	-7.7311	-9.345	-2.7694	2.0581	6.698	6.9613	-4.0569	-5.9947	-1.0331	-2.3838	1579.6
16.16	1617	60	NaN	-0.68043	6.6555	-0.30217	-175.86	7.0673	3.7483	-33.348	-753.2	1064.4	25.549	825.42	1066.9	41.358	37.646	1	0	-1.4676	-8.2363	-7.7328	-9.3468	-2.8171	2.0026	6.7471	6.9756	-4.2847	-6.2337	-0.98569	-2.3711	1579.7
16.17	1618	60	NaN	-0.71023	6.6937	-0.30592	-175.91	7.0764	3.7557	-33.35	-753.3	1064.4	25.771	825.43	1066.9	42.497	36.94	1	0	-1.5922	-8.3632	-7.7356	-9.3495	-2.8549	1.9435	6.7854	6.9847	-4.4471	-6.4196	-0.95021	-2.3648	1579.8
16.18	1619	60	NaN	-0.74582	6.7223	-0.34615	-175.96	7.0866	3.7576	-33.267	-753.44	1064.4	26.013	825.45	1066.9	49.104	37.762	1	0	-1.6908	-8.4635	-7.7389	-9.3528	-2.896	1.8869	6.8145	6.9944	-4.5868	-6.5767	-0.92435	-2.3584	1580
16.19	1620	60	NaN	-0.79004	6.7195	-0.38012	-176.01	7.0886	3.7692	-33.238	-753.59	1064.3	26.25	825.47	1066.9	53.597	37.902	1	0	-1.7722	-8.5465	-7.7418	-9.3557	-2.9475	1.8358	6.8127	6.9953	-4.7198	-6.7107	-0.92907	-2.3604	1580.2
16.2	1621	60	NaN	-0.80378	6.7232	-0.38705	-176.01	7.1001	3.7336	-33.235	-753.64	1064.3	26.217	825.46	1066.9	58.018	36.972	1	0	-1.8856	-8.6619	-7.7444	-9.3584	-2.9599	1.8381	6.8171	7.0063	-4.8455	-6.8239	-0.92736	-2.3521	1580.2
16.21	1622	60	NaN	-0.85407	6.7168	-0.35878	-176.03	7.1113	3.7214	-33.383	-753.7	1064.3	26.322	825.47	1066.9	58.656	38.695	1	0	-2.1572	-8.9386	-7.7462	-9.3601	-3.0193	1.8085	6.8116	7.0165	-5.1765	-7.1301	-0.93458	-2.3436	1580.3
16.22	1623	60	NaN	-0.90944	6.698	-0.34721	-176.05	7.1092	3.7301	-33.499	-753.76	1064.3	26.499	825.5	1066.9	60.073	38.079	1	0	-2.4114	-9.1975	-7.7481	-9.362	-3.0851	1.7694	6.7938	7.0134	-5.4966	-7.4281	-0.95431	-2.3486	1580.4
16.23	1624	60	NaN	-0.9596	6.6496	-0.38448	-176.08	7.0914	3.7425	-33.486	-753.84	1064.3	26.673	825.58	1066.9	61.841	39.526	1	0	-2.6543	-9.4449	-7.7499	-9.3638	-3.1409	1.7376	6.7461	6.9948	-5.7952	-7.7073	-1.0038	-2.369	1580.6
16.24	1625	60	NaN	-1.0618	6.5092	-0.45293	-176.12	7.0795	3.7186	-33.49	-754.02	1064.2	26.835	825.64	1066.9	63.193	40.15	1	0	-2.8787	-9.6734	-7.7497	-9.3637	-3.2488	1.6978	6.6071	6.9816	-6.1276	-7.9756	-1.1426	-2.3821	1580.8
16.25	1626	60	NaN	-1.1147	6.428	-0.547	-176.14	7.0552	3.7271	-33.357	-754.09	1064.2	26.964	825.72	1066.9	63.745	39.941	1	0	-3.0632	-9.8613	-7.7496	-9.3635	-3.3013	1.6771	6.5262	6.9569	-6.3645	-8.1841	-1.2234	-2.4066	1581
16.26	1627	60	NaN	-1.184	6.3276	-0.60975	-176.16	7.0399	3.7378	-33.343	-754.15	1064.2	27.12	825.79	1066.9	63.82	41.236	1	0	-3.2134	-10.014	-7.7494	-9.3634	-3.3756	1.6529	6.427	6.9406	-6.589	-8.3613	-1.3225	-2.4228	1581.1
16.27	1628	60	NaN	-1.2412	6.2488	-0.64129	-176.17	7.0321	3.7328	-33.375	-754.19	1064.2	27.208	825.85	1067	64.047	43.236	1	0	-3.4467	-10.252	-7.7494	-9.3633	-3.437	1.6359	6.3492	6.9317	-6.8837	-8.616	-1.4002	-2.4316	1581.2
16.28	1629	60	NaN	-1.2764	6.2076	-0.64309	-176.17	7.0262	3.7079	-33.421	-754.2	1064.2	27.193	825.89	1067	64.163	42.7	1	0	-3.7297	-10.54	-7.7493	-9.3633	-3.4732	1.6291	6.3084	6.9254	-7.2029	-8.9109	-1.441	-2.4379	1581.3
16.29	1630	60	NaN	-1.3626	6.1144	-0.59717	-176.19	7.0129	3.6915	-33.69	-754.23	1064.1	27.253	825.99	1067	64.077	42.28	1	0	-3.8887	-10.702	-7.7482	-9.3622	-3.5712	1.6033	6.2163	6.9109	-7.4599	-9.0987	-1.5319	-2.4512	1581.4
16.3	1631	60	NaN	-1.4024	6.0735	-0.62828	-176.21	7.0084	3.7183	-33.745	-754.21	1064.1	27.409	826.05	1067	63.431	43.776	1	0	-4.0422	-10.858	-7.7465	-9.3605	-3.6185	1.5747	6.1764	6.9055	-7.6608	-9.2837	-1.5702	-2.455	1581.4
16.31	1632	60	NaN	-1.4243	6.0478	-0.69327	-176.22	7.01	3.6986	-33.721	-754.19	1064.1	27.424	826.12	1067	63.183	41.806	1	0	-4.1902	-11.009	-7.7442	-9.3582	-3.6401	1.567	6.1521	6.9057	-7.8303	-9.4421	-1.5922	-2.4525	1581.5
16.32	1633	60	NaN	-1.4299	6.0596	-0.7897	-176.22	7.0129	3.6588	-33.688	-754.13	1064.1	27.403	826.22	1067	63.086	42.769	1	0	-4.649	-11.476	-7.7409	-9.3549	-3.6437	1.568	6.1654	6.907	-8.2927	-9.9084	-1.5755	-2.4478	1581.5
16.33	1634	60	NaN	-1.4198	6.1179	-0.90238	-176.22	7.0129	3.6342	-33.681	-754.01	1064	27.449	826.34	1067	62.625	42.548	1	0	-4.9974	-11.831	-7.7379	-9.3519	-3.635	1.563	6.2251	6.9057	-8.6324	-10.268	-1.5129	-2.4462	1581.5
16.34	1635	60	NaN	-1.4016	6.1596	-0.95102	-176.24	7.009	3.6352	-33.621	-753.94	1064	27.503	826.41	1067	62.52	44.037	1	0	-5.1476	-11.984	-7.7356	-9.3495	-3.6166	1.5473	6.2674	6.9013	-8.7642	-10.437	-1.4682	-2.4483	1581.5
16.35	1636	60	NaN	-1.3312	6.3154	-0.91796	-176.24	7.0629	3.5471	-33.969	-753.76	1064	27.373	826.51	1067	62.088	41.604	1	0	-5.2996	-12.139	-7.7318	-9.3457	-3.5542	1.5413	6.4268	6.9515	-8.8538	-10.598	-1.305	-2.3942	1581.5
16.36	1637	60	NaN	-1.2578	6.4373	-0.93434	-176.23	7.0974	3.4784	-34.105	-753.63	1063.9	27.266	826.62	1067.1	61.29	38.36	1	0	-5.4537	-12.296	-7.7262	-9.3401	-3.4818	1.5434	6.5513	6.9833	-8.9355	-10.752	-1.1748	-2.3569	1581.4
16.37	1638	60	NaN	-1.1848	6.5318	-0.98521	-176.24	7.1171	3.4396	-34.097	-753.55	1063.9	27.224	826.72	1067.1	55.242	41.509	0	0	-5.6159	-12.461	-7.7218	-9.3357	-3.407	1.5395	6.6474	7.0015	-9.0229	-10.922	-1.0744	-2.3342	1581.5
16.38	1639	60	NaN	-1.1	6.6313	-1.0463	-176.25	7.1464	3.4135	-34.076	-753.47	1063.9	27.22	826.8	1067.1	43.246	38.285	0	0	-5.7116	-12.559	-7.718	-9.332	-3.3212	1.5255	6.7483	7.0294	-9.0328	-11.033	-0.9697	-2.3025	1581.5
16.39	1640	60	NaN	-0.94969	6.758	-1.1816	-176.24	7.2349	3.3362	-33.883	-753.38	1063.9	27.026	826.84	1067.3	42.451	36.752	0	0	-5.6791	-12.525	-7.7152	-9.3291	-3.157	1.5564	6.8805	7.1124	-8.8362	-10.969	-0.83468	-2.2168	1581.4
16.4	1641	60	NaN	-0.8562	6.8505	-1.2176	-176.25	7.2708	3.3274	-33.91	-753.3	1063.9	27.025	826.93	1067.3	37.755	37.959	0	0	-5.6494	-12.495	-7.7122	-9.3261	-3.0645	1.5399	6.976	7.1453	-8.7139	-10.955	-0.73618	-2.1809	1581.4
16.41	1642	60	NaN	-0.73808	6.9529	-1.2069	-176.28	7.2939	3.339	-34.081	-753.21	1063.8	27.072	827.07	1067.4	40.061	38.265	0	0	-5.6006	-12.446	-7.7095	-9.3234	-2.9542	1.5068	7.0815	7.1653	-8.5548	-10.939	-0.62797	-2.1582	1581.5
16.42	1643	60	NaN	-0.59052	7.0444	-1.1975	-176.3	7.3266	3.358	-34.244	-753.14	1063.8	27.116	827.24	1067.4	38.191	37.968	0	0	-5.4918	-12.335	-7.7078	-9.3218	-2.814	1.4759	7.1769	7.1942	-8.3057	-10.859	-0.53095	-2.1276	1581.6
16.43	1644	60	NaN	-0.43376	7.094	-1.2288	-176.32	7.3781	3.3781	-34.257	-753.13	1063.8	27.132	827.37	1067.5	38.152	36.473	0	0	-5.3839	-12.225	-7.7065	-9.3205	-2.6581	1.4595	7.2309	7.2411	-8.042	-10.765	-0.47558	-2.0793	1581.7
16.44	1645	60	NaN	-0.32938	7.0936	-1.285	-176.33	7.3952	3.3918	-34.154	-753.16	1063.7	27.156	827.51	1067.6	37.609	39.083	0	0	-5.2787	-12.118	-7.7059	-9.3199	-2.5506	1.4448	7.2329	7.256	-7.8293	-10.673	-0.47306	-2.0639	1581.9
16.45	1646	60	NaN	-0.23409	7.081	-1.3451	-176.35	7.4095	3.4213	-34.03	-753.2	1063.7	27.19	827.66	1067.6	38.96	37.948	0	0	-5.0555	-11.89	-7.7052	-9.3191	-2.4518	1.43	7.2229	7.2676	-7.5073	-10.46	-0.48227	-2.0515	1582
16.46	1647	60	NaN	-0.15838	7.0704	-1.3802	-176.38	7.4239	3.4668	-33.962	-753.24	1063.7	27.278	827.8	1067.6	38.428	37.613	0	0	-4.815	-11.645	-7.7043	-9.3183	-2.3766	1.4029	7.2147	7.2796	-7.1916	-10.243	-0.48961	-2.0386	1582.2
16.47	1648	60	NaN	-0.096805	7.0719	-1.3822	-176.41	7.4341	3.513	-33.958	-753.27	1063.6	27.364	827.98	1067.7	39.261	38.2	0	0	-4.6697	-11.497	-7.7035	-9.3174	-2.3177	1.3671	7.2182	7.2878	-6.9874	-10.13	-0.48527	-2.0297	1582.4
16.48	1649	60	NaN	-0.043354	7.0934	-1.3537	-176.45	7.4387	3.5435	-33.993	-753.28	1063.6	27.385	828.24	1067.7	39.288	37.292	0	0	-4.5132	-11.338	-7.7028	-9.3168	-2.2658	1.3317	7.2416	7.2905	-6.779	-10.006	-0.46127	-2.0263	1582.7
16.49	1650	60	NaN	-0.033889	7.14	-1.3271	-176.47	7.4769	3.5784	-33.983	-753.23	1063.5	27.435	828.33	1067.7	40.798	38.705	0	0	-4.3544	-11.176	-7.7023	-9.3163	-2.2578	1.3071	7.2906	7.3263	-6.6121	-9.8692	-0.41174	-1.9899	1582.8
16.5	1651	60	NaN	-0.035947	7.1896	-1.2934	-176.47	7.507	3.5587	-33.989	-753.19	1063.5	27.32	828.48	1067.7	40.125	38.144	0	0	-4.2306	-11.05	-7.7016	-9.3156	-2.2557	1.3096	7.3435	7.3531	-6.4864	-9.7406	-0.35812	-1.9625	1582.9
16.51	1652	60	NaN	-0.050964	7.2585	-1.2638	-176.49	7.5538	3.5706	-33.988	-753.16	1063.4	27.269	828.65	1067.8	37.23	37.007	0	0	-4.107	-10.924	-7.701	-9.3149	-2.2687	1.2969	7.4165	7.3957	-6.3757	-9.6275	-0.28442	-1.9192	1583
16.52	1653	60	NaN	-0.073556	7.3337	-1.2546	-176.5	7.6162	3.5754	-33.943	-753.15	1063.4	27.182	828.79	1067.8	39.88	38.643	0	0	-3.984	-10.799	-7.7001	-9.3141	-2.2863	1.2905	7.4961	7.4537	-6.2703	-9.5086	-0.20399	-1.8603	1583.1
16.53	1654	60	NaN	-0.096117	7.3945	-1.2792	-176.48	7.6798	3.5069	-33.823	-753.14	1063.3	26.891	828.88	1067.9	39.643	39.804	0	0	-3.7262	-10.537	-7.6989	-9.3128	-2.2939	1.3263	7.5608	7.5135	-6.0201	-9.2102	-0.13806	-1.7993	1583.2
16.54	1655	60	NaN	-0.12289	7.4627	-1.2981	-176.48	7.6962	3.5107	-33.741	-753.1	1063.3	26.836	829.03	1067.9	38.492	38.515	0	0	-3.3866	-10.191	-7.6973	-9.3112	-2.3156	1.3318	7.6316	7.5273	-5.7022	-8.8589	-0.06572	-1.7839	1583.3
16.55	1656	60	NaN	-0.19762	7.603	-1.2566	-176.49	7.7368	3.545	-33.808	-753.06	1063.2	26.794	829.25	1068	40.062	38.405	0	0	-3.1852	-9.9856	-7.6957	-9.3096	-2.391	1.3145	7.7763	7.5634	-5.5762	-8.6711	0.080635	-1.7462	1583.5
16.56	1657	60	NaN	-0.24858	7.6986	-1.2277	-176.48	7.7894	3.5203	-33.856	-753	1063.2	26.621	829.35	1068.1	39.735	37.784	0	0	-3.0225	-9.8198	-7.6949	-9.3088	-2.4373	1.3288	7.8763	7.6116	-5.4598	-8.4911	0.18146	-1.6972	1583.5
16.57	1658	60	NaN	-0.28822	7.7624	-1.2074	-176.47	7.8377	3.4883	-33.908	-752.95	1063.1	26.453	829.4	1068.1	39.34	37.817	0	0	-2.8995	-9.6946	-7.6949	-9.3088	-2.4728	1.3466	7.9439	7.6562	-5.3723	-8.3481	0.24905	-1.6527	1583.5
16.58	1659	60	NaN	-0.36058	7.8584	-1.1646	-176.5	7.865	3.5531	-34.046	-752.88	1063.1	26.527	829.57	1068.2	41.844	40.735	0	0	-2.7944	-9.5875	-7.6957	-9.3097	-2.5527	1.3097	8.0434	7.68	-5.3471	-8.2778	0.34768	-1.6297	1583.6
16.59	1660	60	NaN	-0.38532	7.8977	-1.2013	-176.5	7.8913	3.5673	-33.952	-752.88	1063	26.493	829.65	1068.2	40.522	36.722	0	0	-2.6901	-9.4813	-7.6966	-9.3105	-2.5727	1.3168	8.0859	7.703	-5.2627	-8.1645	0.38934	-1.6075	1583.7
16.6	1661	60	NaN	-0.41678	7.9287	-1.2455	-176.5	7.9086	3.6024	-33.868	-752.85	1063	26.487	829.79	1068.3	39.392	36.405	0	0	-2.5316	-9.3199	-7.6991	-9.313	-2.6007	1.3179	8.1199	7.7173	-5.1323	-8.002	0.42082	-1.5958	1583.8
16.61	1662	60	NaN	-0.45179	7.9453	-1.2742	-176.51	7.9235	3.6345	-33.819	-752.81	1063	26.475	829.92	1068.3	39.816	38.089	0	0	-2.3402	-9.125	-7.702	-9.316	-2.6334	1.3118	8.1402	7.7286	-4.9737	-7.8132	0.43817	-1.5874	1583.9
16.62	1663	60	NaN	-0.48469	7.9471	-1.271	-176.51	7.9408	3.6449	-33.847	-752.75	1062.9	26.414	830.01	1068.4	39.479	39.545	0	0	-2.1085	-8.889	-7.7055	-9.3195	-2.6651	1.3118	8.1461	7.7418	-4.7736	-7.5772	0.44054	-1.5777	1583.9
16.63	1664	60	NaN	-0.50843	7.9376	-1.226	-176.48	7.9623	3.6206	-33.991	-752.68	1062.9	26.267	830.06	1068.5	39.471	38.152	0	0	-1.8837	-8.66	-7.7081	-9.322	-2.6887	1.3369	8.1402	7.7598	-4.5724	-7.3231	0.43206	-1.5622	1583.9
16.64	1665	60	NaN	-0.52638	7.93	-1.2162	-176.5	7.9369	3.6317	-34.033	-752.65	1062.8	26.295	830.15	1068.4	39.576	36.908	0	0	-1.6677	-8.44	-7.7112	-9.3252	-2.7091	1.3145	8.1323	7.7346	-4.3768	-7.1256	0.42108	-1.5905	1584
16.65	1666	60	NaN	-0.55487	7.894	-1.2151	-176.57	7.9343	3.7048	-34.079	-752.52	1062.8	26.436	830.28	1068.5	37.931	39.1	0	0	-1.4666	-8.2352	-7.7157	-9.3296	-2.7444	1.2446	8.0993	7.729	-4.2109	-6.9906	0.3836	-1.6006	1584
16.66	1667	60	NaN	-0.58105	7.8571	-1.2304	-176.62	7.9473	3.7413	-34.092	-752.41	1062.7	26.468	830.37	1068.5	38.559	37.956	0	0	-1.2934	-8.0589	-7.7197	-9.3337	-2.7722	1.191	8.066	7.7384	-4.0656	-6.8679	0.34629	-1.5953	1583.9
16.67	1668	60	NaN	-0.60156	7.8275	-1.2529	-176.66	7.9638	3.7287	-34.088	-752.33	1062.7	26.375	830.42	1068.5	39.767	38.43	0	0	-1.1277	-7.8901	-7.7237	-9.3377	-2.7893	1.1561	8.0393	7.7521	-3.917	-6.734	0.31553	-1.5856	1583.9
16.68	1669	60	NaN	-0.61965	7.8001	-1.261	-176.71	7.9672	3.7153	-34.122	-752.23	1062.6	26.291	830.5	1068.5	38.662	39.084	0	0	-0.70615	-7.4607	-7.737	-9.351	-2.8056	1.0996	8.0132	7.7542	-3.5117	-6.3612	0.2762	-1.5968	1583.9
16.69	1670	60	NaN	-0.64345	7.7814	-1.2636	-176.81	7.9757	3.7566	-34.189	-752.12	1062.6	26.362	830.56	1068.5	38.558	38.843	0	0	-0.32005	-7.0675	-7.7495	-9.3635	-2.8345	0.99523	7.9956	7.7615	-3.1545	-6.0723	0.24611	-1.602	1583.8
16.7	1671	60	NaN	-0.68539	7.7502	-1.2406	-176.95	8.0073	3.7915	-34.353	-751.98	1062.6	26.394	830.61	1068.6	41.66	36.923	0	0	-0.10355	-6.847	-7.757	-9.3709	-2.8836	0.85089	7.9665	7.791	-2.9871	-5.9961	0.20956	-1.5799	1583.8
16.71	1672	60	NaN	-0.72074	7.7228	-1.226	-177.09	8.0238	3.825	-34.489	-751.85	1062.5	26.427	830.67	1068.6	39.488	39.852	0	0	0.052542	-6.6881	-7.7635	-9.3774	-2.9251	0.70957	7.9405	7.806	-2.8726	-5.9785	0.17706	-1.5714	1583.7
16.72	1673	60	NaN	-0.74572	7.7	-1.2372	-177.23	8.0247	3.864	-34.554	-751.73	1062.5	26.479	830.76	1068.6	40.04	38.815	0	0	0.19515	-6.5428	-7.7706	-9.3846	-2.9544	0.56271	7.9186	7.8061	-2.7592	-5.9801	0.14803	-1.5785	1583.7
16.73	1674	60	NaN	-0.77507	7.6692	-1.2781	-177.43	8.0438	3.9177	-34.575	-751.56	1062.5	26.544	830.84	1068.6	39.697	39.459	0	0	0.36072	-6.3742	-7.7817	-9.3957	-2.987	0.35542	7.8901	7.8229	-2.6262	-6.0188	0.10838	-1.5728	1583.6
16.74	1675	60	NaN	-0.80008	7.6267	-1.3108	-177.66	8.0786	3.917	-34.614	-751.43	1062.5	26.446	830.89	1068.6	40.023	39.45	0	0	0.5263	-6.2056	-7.7928	-9.4068	-3.01	0.13139	7.8497	7.8557	-2.4837	-6.0742	0.056909	-1.5511	1583.5
16.75	1676	60	NaN	-0.81587	7.5909	-1.337	-177.99	8.049	3.9116	-34.66	-751.26	1062.4	26.325	831.1	1068.6	42.09	38.201	0	0	0.69188	-6.0369	-7.8039	-9.4179	-3.023	-0.19326	7.8149	7.825	-2.3311	-6.2302	0.011022	-1.5928	1583.5
16.76	1677	60	NaN	-0.82646	7.5661	-1.3495	-178.26	8.0541	3.9147	-34.712	-751.12	1062.4	26.253	831.22	1068.7	40.694	40.885	0	0	0.78022	-5.947	-7.8105	-9.4244	-3.0329	-0.46214	7.7915	7.8287	-2.2527	-6.4091	-0.018996	-1.5957	1583.5
16.77	1678	60	NaN	-0.83242	7.5507	-1.3507	-178.42	8.1117	3.9235	-34.76	-751.04	1062.4	26.226	831.18	1068.7	40.724	38.101	0	0	0.83271	-5.8935	-7.8158	-9.4297	-3.0398	-0.63033	7.7782	7.8841	-2.2071	-6.5238	-0.037533	-1.5456	1583.4
16.78	1679	60	NaN	-0.83024	7.5366	-1.3538	-178.57	8.1478	3.917	-34.783	-750.96	1062.4	26.159	831.16	1068.7	38.13	40.574	0	0	0.85803	-5.8677	-7.824	-9.4379	-3.0361	-0.77633	7.7664	7.918	-2.1781	-6.644	-0.05759	-1.5199	1583.3
16.79	1680	60	NaN	-0.83019	7.5213	-1.3499	-178.72	8.1495	3.9606	-34.839	-750.9	1062.4	26.261	831.22	1068.7	39.639	38.28	0	0	0.88336	-5.8419	-7.8322	-9.4461	-3.0418	-0.93551	7.7508	7.92	-2.1584	-6.7774	-0.081419	-1.5261	1583.3
16.8	1681	60	NaN	-0.821	7.5031	-1.3574	-178.91	8.1695	3.9482	-34.864	-750.82	1062.4	26.206	831.28	1068.7	39.679	38.107	0	0	0.92696	-5.7975	-7.8405	-9.4545	-3.0315	-1.119	7.7333	7.9393	-2.1046	-6.9165	-0.10726	-1.5151	1583.3
16.81	1682	60	NaN	-0.80595	7.4871	-1.3758	-179.1	8.2062	3.921	-34.844	-750.72	1062.4	26.106	831.31	1068.8	39.161	38.796	0	0	1.2592	-5.4592	-7.8516	-9.4656	-3.0122	-1.3105	7.7194	7.974	-1.7531	-6.7696	-0.13224	-1.4916	1583.2
16.82	1683	60	NaN	-0.79082	7.4741	-1.3875	-179.29	8.2426	3.9246	-34.826	-750.64	1062.3	26.1	831.34	1068.8	39.328	36.924	0	0	1.5914	-5.1208	-7.8627	-9.4767	-2.9963	-1.4982	7.7087	8.0079	-1.4049	-6.6191	-0.15399	-1.4687	1583.2
16.83	1684	60	NaN	-0.78499	7.4587	-1.3488	-179.46	8.2392	4.0122	-34.952	-750.62	1062.4	26.364	831.41	1068.8	40.176	39.168	0	0	1.9236	-4.7825	-7.8738	-9.4877	-3.0045	-1.6767	7.6926	8.0053	-1.0809	-6.4592	-0.18115	-1.4825	1583.2
16.84	1685	60	NaN	-0.75711	7.4447	-1.3622	-179.66	8.2846	3.9726	-34.92	-750.6	1062.3	26.266	831.43	1068.9	39.572	36.032	0	0	2.0816	-4.6215	-7.8845	-9.4985	-2.972	-1.873	7.6815	8.0478	-0.89034	-6.4945	-0.20307	-1.4507	1583.2
16.85	1686	60	NaN	-0.73509	7.4416	-1.3686	-179.82	8.3072	3.9694	-34.914	-750.57	1062.4	26.266	831.47	1068.9	35.655	39.902	0	0	2.1048	-4.5979	-7.8949	-9.5089	-2.9497	-2.0307	7.6792	8.0696	-0.84487	-6.6286	-0.21572	-1.4393	1583.2
16.86	1687	60	NaN	-0.71484	7.4458	-1.3746	-179.97	8.3262	3.9629	-34.917	-750.53	1062.4	26.312	831.53	1068.9	40.082	37.584	0	0	1.9892	-4.7156	-7.8966	-9.5105	-2.9312	-2.1848	7.6842	8.0878	-0.94197	-6.9004	-0.21241	-1.4227	1583.3
16.87	1688	60	NaN	-0.69323	7.4538	-1.3803	-180.14	8.3549	3.9461	-34.92	-750.51	1062.4	26.379	831.61	1069	40.339	36.645	0	0	2.1691	-4.5324	-7.9036	-9.5175	-2.912	-2.3632	7.6936	8.115	-0.7429	-6.8957	-0.20994	-1.4025	1583.3
16.88	1689	60	NaN	-0.67077	7.463	-1.3693	-180.36	8.3918	3.9841	-34.949	-750.53	1062.4	26.518	831.77	1069	40.167	37.953	0	0	2.6913	-4.0006	-7.9168	-9.5307	-2.8954	-2.5796	7.7035	8.1513	-0.20404	-6.5802	-0.2133	-1.3794	1583.5
16.89	1690	60	NaN	-0.66294	7.4724	-1.378	-180.46	8.42	4.0328	-34.926	-750.55	1062.4	26.688	831.85	1069	39.54	39.465	0	0	2.8185	-3.8711	-7.921	-9.535	-2.8927	-2.6865	7.7127	8.1797	-0.074257	-6.5576	-0.20829	-1.3553	1583.6
16.9	1691	60	NaN	-0.65298	7.4798	-1.374	-180.54	8.4749	4.0525	-34.949	-750.61	1062.4	26.765	831.93	1069	38.055	37.614	0	0	2.8795	-3.809	-7.9245	-9.5385	-2.8862	-2.7781	7.7209	8.2338	-0.0067253	-6.5871	-0.20367	-1.3047	1583.8
16.91	1692	60	NaN	-0.64583	7.4875	-1.3682	-180.62	8.5174	4.0682	-34.973	-750.68	1062.4	26.827	832.02	1069.1	40.263	37.999	0	0	2.8939	-3.7943	-7.9284	-9.5423	-2.8819	-2.8528	7.7289	8.2759	0.012002	-6.6471	-0.19944	-1.2664	1583.9
16.92	1693	60	NaN	-0.64596	7.4976	-1.3646	-180.67	8.5294	4.0887	-34.983	-750.73	1062.4	26.904	832.12	1069.1	40.56	37.314	0	0	2.9477	-3.7395	-7.9333	-9.5472	-2.885	-2.9074	7.7387	8.2883	0.062643	-6.6469	-0.19454	-1.259	1584.1
16.93	1694	60	NaN	-0.65489	7.5128	-1.346	-180.71	8.5462	4.0766	-35.048	-750.77	1062.4	26.895	832.21	1069.1	38.612	37.354	0	0	3.0561	-3.6291	-7.9397	-9.5537	-2.8958	-2.946	7.754	8.3051	0.16033	-6.5751	-0.18575	-1.2486	1584.2
16.94	1695	60	NaN	-0.65786	7.5246	-1.3494	-180.73	8.5606	4.1091	-35.022	-750.83	1062.4	26.99	832.3	1069.1	38.921	41.097	0	0	3.1834	-3.4995	-7.9417	-9.5556	-2.901	-2.9763	7.7657	8.3194	0.28233	-6.4758	-0.17599	-1.2362	1584.4
16.95	1696	60	NaN	-0.66802	7.5438	-1.3436	-180.75	8.5811	4.0947	-35.03	-750.91	1062.4	26.976	832.41	1069.1	39.416	37.743	0	0	3.2871	-3.3939	-7.9434	-9.5573	-2.9107	-2.9917	7.7856	8.3393	0.37638	-6.3855	-0.15782	-1.218	1584.6
16.96	1697	60	NaN	-0.67804	7.5592	-1.3325	-180.76	8.5891	4.0775	-35.062	-751	1062.4	26.959	832.54	1069.1	39.905	37.626	0	0	3.3339	-3.3462	-7.9459	-9.5598	-2.9209	-3.0062	7.801	8.3472	0.41293	-6.3525	-0.14484	-1.2126	1584.8
16.97	1698	60	NaN	-0.68449	7.5652	-1.321	-180.78	8.5822	4.0907	-35.098	-751.07	1062.5	27.014	832.66	1069.1	40.334	40.13	0	0	3.7582	-2.914	-7.95	-9.5639	-2.9304	-3.0264	7.8062	8.3412	0.82779	-5.9405	-0.14376	-1.2227	1585
16.98	1699	60	NaN	-0.69998	7.5769	-1.3078	-180.78	8.6097	4.105	-35.127	-751.12	1062.5	27.058	832.69	1069.1	41.539	38.119	0	0	4.2323	-2.4312	-7.9545	-9.5685	-2.9484	-3.0312	7.8184	8.3682	1.2839	-5.4623	-0.13616	-1.2003	1585
16.99	1700	60	NaN	-0.70555	7.5789	-1.3193	-180.81	8.606	4.1035	-35.078	-751.23	1062.5	27.08	832.85	1069.2	39.55	39.765	0	0	4.4506	-2.2089	-7.959	-9.573	-2.9526	-3.0601	7.821	8.3639	1.4979	-5.269	-0.13806	-1.2091	1585.3
17	1701	60	NaN	-0.70776	7.5883	-1.3287	-180.83	8.6227	4.0778	-35.057	-751.32	1062.5	27.002	832.94	1069.2	40.636	39.284	0	0	4.6688	-1.9866	-7.9635	-9.5775	-2.951	-3.0774	7.8316	8.3794	1.7178	-5.064	-0.13194	-1.1981	1585.5
17.01	1702	60	NaN	-0.70676	7.5995	-1.3365	-180.86	8.6405	4.0404	-35.046	-751.38	1062.5	26.879	833	1069.3	39.817	39.448	0	0	4.8871	-1.7643	-7.968	-9.582	-2.945	-3.0977	7.8444	8.3957	1.9421	-4.8619	-0.12367	-1.1863	1585.6
17.02	1703	60	NaN	-0.70277	7.6072	-1.3447	-180.9	8.6433	4.0044	-35.028	-751.43	1062.5	26.763	833.08	1069.3	40.621	36.41	0	0	5.0052	-1.644	-7.9692	-9.5832	-2.936	-3.1355	7.8535	8.397	2.0692	-4.7796	-0.11569	-1.1862	1585.7
17.03	1704	60	NaN	-0.69842	7.616	-1.349	-180.96	8.657	3.9773	-35.029	-751.52	1062.5	26.632	833.15	1069.4	38.474	38.418	0	0	5.0743	-1.5737	-7.9692	-9.5831	-2.9268	-3.1862	7.8641	8.4089	2.1475	-4.7599	-0.10512	-1.1742	1585.9
17.04	1705	60	NaN	-0.69861	7.6284	-1.339	-181.01	8.6343	3.9829	-35.073	-751.53	1062.5	26.65	833.24	1069.4	39.795	38.861	0	0	5.0923	-1.5553	-7.9693	-9.5832	-2.929	-3.2362	7.8751	8.3876	2.1633	-4.7915	-0.094136	-1.1956	1586
17.05	1706	60	NaN	-0.68755	7.6357	-1.3476	-181.09	8.6407	3.9772	-35.07	-751.63	1062.6	26.601	833.34	1069.4	38.756	36.285	0	0	5.1238	-1.5233	-7.9691	-9.583	-2.9158	-3.3196	7.8824	8.394	2.2079	-4.8429	-0.0867	-1.1891	1586.2
17.06	1707	60	NaN	-0.67609	7.6434	-1.3603	-181.18	8.6654	3.9957	-35.061	-751.75	1062.6	26.542	833.42	1069.4	40.277	37.151	0	0	5.1652	-1.481	-7.9689	-9.5828	-2.9016	-3.405	7.8904	8.4184	2.2636	-4.886	-0.078453	-1.1644	1586.4
17.07	1708	60	NaN	-0.67295	7.6584	-1.3644	-181.24	8.6875	4.0693	-35.081	-751.79	1062.6	26.567	833.48	1069.4	38.578	38.988	0	0	5.2317	-1.4134	-7.9699	-9.5839	-2.9	-3.4712	7.9045	8.4413	2.3317	-4.8846	-0.065393	-1.1426	1586.5
17.08	1709	60	NaN	-0.65772	7.6823	-1.3891	-181.36	8.6972	4.1607	-35.057	-751.85	1062.6	26.756	833.59	1069.4	39.834	37.974	0	0	5.2798	-1.3643	-7.9708	-9.5848	-2.8904	-3.5935	7.9281	8.4515	2.3894	-4.9579	-0.042752	-1.1333	1586.7
17.09	1710	60	NaN	-0.66008	7.696	-1.4009	-181.36	8.7116	4.104	-35.041	-751.87	1062.5	26.611	833.61	1069.4	39.231	37.844	0	0	5.2003	-1.4453	-7.9704	-9.5843	-2.8869	-3.5906	7.9439	8.4636	2.3134	-5.036	-0.026467	-1.1207	1586.7
17.1	1711	60	NaN	-0.65787	7.7164	-1.4099	-181.4	8.7546	4.056	-35.033	-751.92	1062.5	26.414	833.65	1069.5	40.401	39.315	0	0	5.179	-1.4671	-7.9687	-9.5827	-2.8772	-3.6143	7.9671	8.5039	2.3018	-5.0814	-0.0016302	-1.0788	1586.8
17.11	1712	60	NaN	-0.6556	7.7342	-1.4108	-181.44	8.7886	4.0497	-35.049	-751.99	1062.5	26.297	833.73	1069.5	41.286	39.528	0	0	5.1983	-1.4474	-7.9662	-9.5802	-2.871	-3.6542	7.9865	8.5363	2.3272	-5.1016	0.020254	-1.0439	1586.9
17.12	1713	60	NaN	-0.65988	7.7389	-1.4016	-181.45	8.7811	4.083	-35.088	-752.05	1062.6	26.318	833.82	1069.5	40.112	38.003	0	0	5.1154	-1.5317	-7.9645	-9.5785	-2.8773	-3.672	7.9908	8.5292	2.2381	-5.2038	0.026305	-1.0493	1587.1
17.13	1714	60	NaN	-0.657	7.7459	-1.4161	-181.45	8.8063	4.1082	-35.051	-752.08	1062.6	26.322	833.86	1069.6	39.18	38.361	0	0	5.0206	-1.6283	-7.9617	-9.5756	-2.8732	-3.6708	7.9997	8.5525	2.1475	-5.2991	0.038022	-1.0231	1587.1
17.14	1715	60	NaN	-0.65819	7.7522	-1.4202	-181.43	8.8201	4.0912	-35.043	-752.1	1062.6	26.197	833.92	1069.6	40.559	40.68	0	0	4.9121	-1.7389	-7.9576	-9.5716	-2.8694	-3.639	8.0068	8.5655	2.0427	-5.3778	0.049221	-1.0061	1587.2
17.15	1716	60	NaN	-0.65994	7.7594	-1.4199	-181.37	8.8229	4.106	-35.042	-752.12	1062.6	26.127	834.01	1069.6	41.25	39.091	0	0	4.9031	-1.748	-7.9544	-9.5684	-2.8685	-3.5802	8.015	8.5673	2.0346	-5.3282	0.06062	-1.0011	1587.3
17.16	1717	60	NaN	-0.6638	7.7653	-1.4151	-181.27	8.8315	4.1459	-35.052	-752.13	1062.6	26.085	834.13	1069.7	39.194	39.524	0	0	4.9031	-1.748	-7.9513	-9.5652	-2.871	-3.4766	8.0219	8.5749	2.0321	-5.2246	0.070596	-0.99035	1587.5
17.17	1718	60	NaN	-0.67125	7.7661	-1.4071	-181.12	8.8622	4.1833	-35.07	-752.13	1062.6	26.001	834.24	1069.7	41.642	38.671	0	0	4.8996	-1.7516	-7.9474	-9.5614	-2.8759	-3.3208	8.0233	8.605	2.0237	-5.0724	0.075818	-0.95634	1587.6
17.18	1719	60	NaN	-0.67371	7.7543	-1.4159	-181.01	8.8901	4.2052	-35.046	-752.15	1062.6	25.958	834.3	1069.8	40.85	36.361	0	0	4.8632	-1.7887	-7.9422	-9.5562	-2.8758	-3.2133	8.0125	8.6319	1.9873	-5.002	0.07025	-0.92423	1587.6
17.19	1720	60	NaN	-0.67618	7.7515	-1.4259	-180.89	8.9175	4.2373	-35.014	-752.12	1062.6	25.903	834.34	1069.8	39.361	38.543	0	0	4.7805	-1.8729	-7.9351	-9.5491	-2.8752	-3.0863	8.0108	8.6581	1.9053	-4.9592	0.075725	-0.89093	1587.6
17.2	1721	60	NaN	-0.68169	7.7321	-1.4147	-180.7	8.9569	4.2433	-35.044	-752.11	1062.6	25.743	834.38	1069.8	37.437	36.505	0	0	4.7031	-1.9517	-7.9299	-9.5439	-2.8759	-2.8957	7.9923	8.6968	1.8272	-4.8474	0.062342	-0.84709	1587.7
17.21	1722	60	NaN	-0.68682	7.7019	-1.3956	-180.5	8.9951	4.2434	-35.098	-752.12	1062.6	25.563	834.44	1069.9	38.479	36.163	0	0	4.5928	-2.0641	-7.9247	-9.5387	-2.8764	-2.6864	7.9624	8.7346	1.7163	-4.7504	0.037657	-0.80406	1587.7
17.22	1723	60	NaN	-0.6868	7.6756	-1.392	-180.34	9.012	4.2758	-35.106	-752.12	1062.6	25.504	834.51	1069.9	39.977	38.238	0	0	4.4093	-2.251	-7.9189	-9.5328	-2.8745	-2.5261	7.9363	8.7513	1.5348	-4.777	0.017411	-0.78155	1587.8
17.23	1724	60	NaN	-0.6863	7.6459	-1.3987	-180.18	9.0123	4.3502	-35.099	-752.11	1062.7	25.562	834.63	1069.9	38.149	39.148	0	0	4.3056	-2.3565	-7.9143	-9.5282	-2.8757	-2.374	7.9063	8.752	1.43	-4.7305	-0.0080092	-0.77622	1587.9
17.24	1725	60	NaN	-0.67534	7.5971	-1.4007	-179.92	9.0317	4.3922	-35.101	-752.1	1062.7	25.446	834.71	1069.9	39.808	38.706	0	0	4.2274	-2.4362	-7.91	-9.524	-2.8605	-2.1101	7.8581	8.7707	1.3669	-4.5463	-0.051954	-0.75322	1588
17.25	1726	60	NaN	-0.66092	7.5469	-1.3983	-179.64	9.0388	4.4164	-35.11	-752.08	1062.7	25.272	834.83	1069.9	38.678	37.645	0	0	4.0773	-2.5891	-7.9031	-9.517	-2.84	-1.8218	7.8084	8.7772	1.2373	-4.4108	-0.094647	-0.73983	1588.1
17.26	1727	60	NaN	-0.64629	7.5026	-1.3929	-179.39	9.0288	4.4414	-35.122	-752.07	1062.7	25.135	834.97	1070	39.391	38.047	0	0	3.9212	-2.748	-7.8958	-9.5097	-2.8207	-1.5665	7.7647	8.7667	1.1005	-4.3145	-0.13104	-0.74303	1588.2
17.27	1728	60	NaN	-0.63273	7.4658	-1.3858	-179.2	9.0079	4.4885	-35.137	-752.05	1062.7	25.111	835.11	1070	38.711	39.826	0	0	3.7903	-2.8813	-7.8889	-9.5028	-2.8066	-1.3779	7.7284	8.7454	0.98371	-4.2592	-0.16047	-0.75748	1588.3
17.28	1729	60	NaN	-0.61214	7.408	-1.3592	-178.91	8.9742	4.573	-35.215	-752.06	1062.7	25.081	835.26	1070	38.492	38.396	0	0	3.6417	-3.0327	-7.8827	-9.4966	-2.7875	-1.0854	7.67	8.7122	0.85422	-4.1181	-0.21268	-0.78443	1588.5
17.29	1730	60	NaN	-0.58991	7.3691	-1.3589	-178.67	8.993	4.5976	-35.218	-752.05	1062.7	24.912	835.26	1070.1	39.274	39.929	0	0	3.4914	-3.1858	-7.8769	-9.4909	-2.7593	-0.83946	7.6333	8.7288	0.73205	-4.0252	-0.24364	-0.76209	1588.5
17.3	1731	60	NaN	-0.56843	7.3372	-1.3663	-178.45	8.9965	4.6706	-35.201	-752.06	1062.8	24.893	835.25	1070.1	39.842	41.377	0	0	3.3652	-3.3143	-7.8721	-9.4861	-2.7366	-0.62176	7.6025	8.7312	0.62861	-3.9361	-0.26961	-0.75483	1588.5
17.31	1732	60	NaN	-0.54751	7.3106	-1.3755	-178.25	8.9631	4.7804	-35.18	-752.08	1062.8	24.975	835.29	1070.1	39.969	42.178	0	0	3.2153	-3.467	-7.8672	-9.4812	-2.7178	-0.42286	7.576	8.6977	0.49751	-3.8898	-0.29122	-0.78347	1588.5
17.32	1733	60	NaN	-0.52568	7.2932	-1.3861	-178.06	8.8936	4.855	-35.154	-752.09	1062.8	24.937	835.37	1070.2	40.205	40.95	0	0	3.0508	-3.6345	-7.8623	-9.4762	-2.6935	-0.23164	7.5598	8.627	0.35727	-3.8662	-0.3025	-0.8492	1588.6
17.33	1734	60	NaN	-0.50499	7.3014	-1.3835	-177.78	8.756	4.953	-35.164	-752.08	1062.8	24.857	835.47	1070.2	39.886	40.565	0	0	2.7535	-3.9373	-7.8573	-9.4712	-2.6702	0.059727	7.5702	8.4872	0.083315	-3.8776	-0.28712	-0.98399	1588.7
17.34	1735	60	NaN	-0.49162	7.3267	-1.3811	-177.59	8.5924	5.0435	-35.167	-752.05	1062.8	24.889	835.62	1070.3	39.5	40.663	0	0	2.3181	-4.3807	-7.853	-9.4669	-2.6579	0.24595	7.5971	8.322	-0.33979	-4.1348	-0.25588	-1.1449	1588.8
17.35	1736	60	NaN	-0.47108	7.377	-1.3796	-177.31	8.3239	5.0612	-35.173	-752.01	1062.8	24.636	835.81	1070.3	39.368	39.856	0	0	1.3503	-5.3663	-7.8537	-9.4676	-2.6282	0.53159	7.6493	8.0516	-1.2779	-4.8347	-0.2044	-1.416	1589
17.36	1737	60	NaN	-0.44538	7.433	-1.3811	-176.98	8.0206	5.0017	-35.175	-752	1062.8	24.117	836	1070.4	40.125	41.246	0	0	0.89609	-5.8289	-7.8521	-9.466	-2.5837	0.88574	7.7074	7.7461	-1.6876	-4.9432	-0.14468	-1.7199	1589.1
17.37	1738	60	NaN	-0.42793	7.4569	-1.3877	-176.76	7.8529	4.9066	-35.159	-752.03	1062.8	23.644	836.07	1070.4	40.318	42.12	0	0	0.82649	-5.8998	-7.8487	-9.4626	-2.5485	1.1187	7.7327	7.5771	-1.722	-4.7811	-0.11598	-1.8856	1589.2
17.38	1739	60	NaN	-0.43467	7.4695	-1.3539	-176.68	7.7356	4.9388	-35.264	-752.05	1062.8	23.647	836.15	1070.4	39.503	43.866	0	0	0.68896	-6.0399	-7.8435	-9.4574	-2.559	1.1913	7.7438	7.4614	-1.87	-4.8486	-0.099668	-1.9961	1589.3
17.39	1740	60	NaN	-0.42133	7.5055	-1.364	-176.46	7.5285	4.9634	-35.259	-752.08	1062.8	23.468	836.26	1070.4	40.153	42.045	0	0	0.60625	-6.1241	-7.8395	-9.4535	-2.5388	1.4219	7.7799	7.2541	-1.9326	-4.7022	-0.059638	-2.1994	1589.4
17.4	1741	60	NaN	-0.4118	7.5467	-1.3703	-176.21	7.3107	5.0473	-35.262	-752.11	1062.8	23.399	836.35	1070.4	40.163	43.347	0	0	0.58594	-6.1448	-7.837	-9.451	-2.5267	1.6781	7.8217	7.0356	-1.9408	-4.4667	-0.015307	-2.4153	1589.6
17.41	1742	60	NaN	-0.40945	7.5849	-1.3645	-175.94	7.1397	5.1534	-35.291	-752.14	1062.8	23.364	836.37	1070.5	37.999	40.703	0	0	0.51282	-6.2193	-7.8326	-9.4465	-2.5241	1.9424	7.8614	6.8632	-2.0113	-4.2769	0.028844	-2.5833	1589.6
17.42	1743	60	NaN	-0.40071	7.6194	-1.3706	-175.61	7.058	5.156	-35.285	-752.16	1062.8	22.978	836.25	1070.6	39.695	57.422	0	0	0.39395	-6.3404	-7.8264	-9.4404	-2.5014	2.2897	7.8998	6.7775	-2.1074	-4.0506	0.073426	-2.6629	1589.5
17.43	1744	60	NaN	-0.3958	7.6438	-1.381	-175.39	6.9569	5.1869	-35.262	-752.18	1062.8	22.811	836.32	1070.6	42.253	60.607	0	0	0.26742	-6.4692	-7.8222	-9.4362	-2.4895	2.517	7.9237	6.6771	-2.2221	-3.9522	0.10142	-2.7591	1589.6
17.44	1745	60	NaN	-0.39318	7.6661	-1.3996	-175.08	6.8694	5.2382	-35.254	-752.21	1062.8	22.576	836.33	1070.6	42.517	60.945	0	0	0.15332	-6.5854	-7.8183	-9.4322	-2.4781	2.8335	7.9469	6.5886	-2.3247	-3.7519	0.12867	-2.8437	1589.6
17.45	1746	60	NaN	-0.39176	7.6817	-1.4122	-174.8	6.7871	5.3232	-35.253	-752.25	1062.8	22.444	836.34	1070.6	42.649	62.197	0	1	0.055792	-6.6848	-7.8145	-9.4285	-2.4718	3.1193	7.9633	6.5055	-2.416	-3.5654	0.14877	-2.923	1589.7
17.46	1747	60	NaN	-0.39107	7.6903	-1.4135	-174.57	6.724	5.4076	-35.27	-752.28	1062.8	22.359	836.36	1070.6	42.94	62.208	0	1	0.025112	-6.716	-7.8132	-9.4271	-2.4686	3.3511	7.9724	6.4419	-2.4435	-3.3649	0.15918	-2.9852	1589.7
17.47	1748	60	NaN	-0.3912	7.6954	-1.4068	-174.33	6.7195	5.4034	-35.33	-752.3	1062.8	22.016	836.33	1070.7	41.122	60.693	0	1	-0.019262	-6.7612	-7.8119	-9.4259	-2.4586	3.6071	7.9801	6.4348	-2.4778	-3.1541	0.16821	-2.9911	1589.7
17.48	1749	60	NaN	-0.39046	7.7049	-1.413	-174.14	6.6635	5.5021	-35.337	-752.31	1062.8	21.988	836.37	1070.7	43.561	57.688	0	1	-0.11172	-6.8554	-7.8102	-9.4241	-2.457	3.7957	7.99	6.3783	-2.5687	-3.0597	0.17988	-3.0458	1589.7
17.49	1750	60	NaN	-0.38278	7.7026	-1.4281	-173.82	6.5782	5.6609	-35.327	-752.35	1062.8	21.881	836.45	1070.7	43.785	60.751	0	1	-0.17856	-6.9234	-7.8095	-9.4235	-2.445	4.1159	7.9873	6.2935	-2.6235	-2.8075	0.1778	-3.13	1589.8
17.5	1751	60	NaN	-0.37782	7.695	-1.4365	-173.55	6.5013	5.7759	-35.345	-752.39	1062.8	21.715	836.54	1070.7	44.144	63.64	0	1	-0.20396	-6.9493	-7.8107	-9.4246	-2.4345	4.3933	7.9797	6.2167	-2.6385	-2.556	0.16896	-3.2079	1590
17.51	1752	60	NaN	-0.37666	7.6877	-1.4368	-173.37	6.4364	5.8394	-35.392	-752.42	1062.8	21.541	836.6	1070.7	42.467	65.144	0	1	-0.17794	-6.9228	-7.8121	-9.4261	-2.4286	4.5811	7.973	6.1511	-2.6066	-2.3417	0.16089	-3.2749	1590.1
17.52	1753	60	NaN	-0.36871	7.6844	-1.4464	-173.14	6.3417	5.973	-35.415	-752.43	1062.8	21.448	836.68	1070.8	43.682	65.605	0	1	-0.15307	-6.8975	-7.8139	-9.4279	-2.418	4.806	7.9712	6.0549	-2.5711	-2.0914	0.15728	-3.3729	1590.1
17.53	1754	60	NaN	-0.36131	7.6653	-1.4681	-172.95	6.24	6.0056	-35.4	-752.48	1062.8	21.078	836.84	1070.8	46.28	65.931	0	1	-0.15668	-6.9011	-7.8166	-9.4305	-2.3965	5.0169	7.9544	5.9509	-2.5532	-1.8842	0.13782	-3.4796	1590.3
17.54	1755	60	NaN	-0.35796	7.6521	-1.466	-172.84	6.1629	6.0546	-35.436	-752.52	1062.8	20.896	836.94	1070.9	48.014	65.254	0	1	-0.1208	-6.8646	-7.8194	-9.4334	-2.3877	5.1331	7.942	5.873	-2.5085	-1.7315	0.1226	-3.5604	1590.5
17.55	1756	60	NaN	-0.35566	7.6466	-1.4601	-172.77	6.0908	6.1001	-35.481	-752.55	1062.8	20.763	837.03	1070.9	47.877	64.874	0	1	-0.082732	-6.8258	-7.8223	-9.4362	-2.3821	5.2062	7.9371	5.8003	-2.4648	-1.6197	0.11487	-3.6359	1590.6
17.56	1757	60	NaN	-0.35066	7.6481	-1.4672	-172.7	6.0198	6.119	-35.494	-752.55	1062.8	20.542	837.13	1070.9	47.97	63.861	0	1	-0.10303	-6.8465	-7.8245	-9.4384	-2.3695	5.2825	7.94	5.7279	-2.4725	-1.564	0.11547	-3.7105	1590.7
17.57	1758	60	NaN	-0.33778	7.6537	-1.4982	-172.6	5.9748	6.0873	-35.436	-752.55	1062.8	20.108	837.19	1071	46.077	61.579	0	1	-0.12626	-6.8702	-7.8267	-9.4407	-2.3388	5.3963	7.9479	5.6806	-2.4651	-1.4738	0.12118	-3.7601	1590.7
17.58	1759	60	NaN	-0.33229	7.6552	-1.4936	-172.6	5.8616	6.1798	-35.472	-752.56	1062.8	20.15	837.32	1071	44.707	59.994	0	1	-0.15873	-6.9032	-7.8291	-9.443	-2.336	5.3962	7.9493	5.5674	-2.4947	-1.5071	0.12029	-3.8756	1590.9
17.59	1760	60	NaN	-0.33018	7.6603	-1.4884	-172.6	5.733	6.2706	-35.511	-752.58	1062.8	20.195	837.47	1071	43.653	60.688	0	1	-0.2059	-6.9513	-7.8312	-9.4451	-2.3367	5.3896	7.9545	5.4388	-2.5426	-1.5616	0.12327	-4.0063	1591
17.6	1761	60	NaN	-0.32645	7.6713	-1.4895	-172.59	5.5296	6.3569	-35.538	-752.6	1062.8	20.215	837.74	1071	42.526	61.07	0	1	-0.25201	-6.9982	-7.8333	-9.4473	-2.3343	5.4011	7.9656	5.2353	-2.5863	-1.5971	0.13227	-4.2119	1591.3
17.61	1762	60	NaN	-0.32012	7.687	-1.4949	-172.56	5.2532	6.44	-35.564	-752.61	1062.8	20.216	838.11	1071	44.569	63.586	0	1	-0.24473	-6.9908	-7.8359	-9.4499	-2.3284	5.4325	7.9812	4.9591	-2.5731	-1.5583	0.14526	-4.4908	1591.7
17.62	1763	60	NaN	-0.31846	7.699	-1.4883	-172.54	5.0431	6.5139	-35.642	-752.62	1062.8	20.222	838.32	1071	46.395	66.296	0	1	-0.22484	-6.9706	-7.8389	-9.4529	-2.3295	5.4499	7.9928	4.7494	-2.5543	-1.5206	0.15382	-4.7035	1591.9
17.63	1764	60	NaN	-0.3075	7.7119	-1.4839	-172.5	4.8797	6.5115	-35.693	-752.64	1062.8	20.07	838.58	1071	48.434	69.222	0	1	-0.19733	-6.9425	-7.8422	-9.4562	-2.3146	5.4921	8.0065	4.5851	-2.5119	-1.4504	0.1643	-4.871	1592.2
17.64	1765	60	NaN	-0.30517	7.7203	-1.4869	-172.46	4.7799	6.5175	-35.716	-752.65	1062.8	20.02	838.73	1071	48.935	69.543	0	1	-0.21179	-6.9573	-7.8435	-9.4574	-2.311	5.5331	8.0162	4.484	-2.5228	-1.4241	0.17275	-4.9734	1592.4
17.65	1766	60	NaN	-0.30267	7.7277	-1.4944	-172.42	4.7226	6.5194	-35.71	-752.66	1062.8	19.973	838.84	1071.1	50.284	69.207	0	1	-0.23696	-6.9829	-7.8449	-9.4588	-2.3065	5.5801	8.0251	4.4252	-2.5435	-1.4028	0.18019	-5.0336	1592.5
17.66	1767	60	NaN	-0.29468	7.7381	-1.5055	-172.36	4.6888	6.5098	-35.685	-752.65	1062.8	19.867	838.97	1071.1	50.361	69.502	0	1	-0.36666	-7.115	-7.8482	-9.4621	-2.2936	5.6398	8.0367	4.3902	-2.6603	-1.4752	0.18852	-5.0719	1592.6
17.67	1768	60	NaN	-0.29028	7.7548	-1.5279	-172.29	4.677	6.5146	-35.671	-752.63	1062.8	19.799	839.09	1071.1	51.086	69.354	0	1	-0.37419	-7.1227	-7.8511	-9.465	-2.2862	5.7121	8.0538	4.3779	-2.6603	-1.4106	0.20276	-5.0871	1592.7
17.68	1769	60	NaN	-0.29132	7.7486	-1.5034	-172.27	4.727	6.6095	-35.777	-752.68	1062.8	19.984	839.04	1071.1	51.628	68.863	0	1	-0.27653	-7.0232	-7.8537	-9.4676	-2.2977	5.7206	8.0482	4.4275	-2.5742	-1.3026	0.19458	-5.0401	1592.7
17.69	1770	60	NaN	-0.28494	7.7457	-1.5118	-172.22	4.783	6.6527	-35.797	-752.7	1062.8	20.053	839.13	1071.2	51.128	67.858	0	1	-0.36749	-7.1158	-7.8537	-9.4676	-2.2944	5.7712	8.0465	4.4821	-2.6619	-1.3447	0.19286	-4.9855	1592.8
17.7	1771	60	NaN	-0.27865	7.7435	-1.5272	-172.14	4.8575	6.6228	-35.8	-752.71	1062.8	19.967	839.33	1071.2	50.934	67.056	0	1	-0.40249	-7.1515	-7.8546	-9.4686	-2.2848	5.8492	8.0468	4.5543	-2.6873	-1.3023	0.19218	-4.9143	1593
17.71	1772	60	NaN	-0.27813	7.7389	-1.5285	-172.07	4.968	6.5197	-35.838	-752.72	1062.8	19.721	839.54	1071.4	48.385	66.015	0	1	-0.35885	-7.107	-7.8568	-9.4708	-2.2766	5.9362	8.0461	4.6608	-2.6354	-1.1709	0.18931	-4.81	1593.3
17.72	1773	60	NaN	-0.27589	7.7368	-1.5519	-171.97	5.1267	6.3525	-35.811	-752.74	1062.8	19.266	839.59	1071.5	47.074	63.52	0	1	-0.22598	-6.9717	-7.8569	-9.4709	-2.2569	6.0514	8.0496	4.8138	-2.4829	-0.92035	0.19268	-4.6571	1593.3
17.73	1774	60	NaN	-0.27622	7.7268	-1.5403	-171.94	5.2562	6.2948	-35.89	-752.75	1062.8	19.112	839.69	1071.6	44.525	58.882	0	1	-0.081439	-6.8245	-7.8568	-9.4707	-2.2544	6.0835	8.0432	4.9398	-2.3358	-0.74104	0.18641	-4.5309	1593.4
17.74	1775	60	NaN	-0.27832	7.7164	-1.5345	-171.95	5.3516	6.3004	-35.947	-752.76	1062.8	19.17	839.85	1071.7	38.619	52.315	0	1	-0.035983	-6.7782	-7.8585	-9.4724	-2.2604	6.0705	8.0349	5.0332	-2.2964	-0.70767	0.1764	-4.4393	1593.6
17.75	1776	60	NaN	-0.28051	7.7024	-1.5435	-171.99	5.4374	6.3819	-35.967	-752.78	1062.8	19.464	840.07	1071.7	39.007	42.257	0	1	-0.0048113	-6.7465	-7.8594	-9.4733	-2.2736	6.0122	8.022	5.1179	-2.2784	-0.73431	0.16259	-4.3554	1593.8
17.76	1777	60	NaN	-0.28103	7.6831	-1.5673	-172.07	5.5316	6.5241	-35.958	-752.79	1062.8	19.931	840.32	1071.7	39.963	38.682	0	1	0.013221	-6.7281	-7.8589	-9.4728	-2.2902	5.9187	8.0033	5.2114	-2.277	-0.80945	0.14447	-4.2614	1594.1
17.77	1778	60	NaN	-0.27816	7.669	-1.5905	-172.13	5.6023	6.5732	-35.926	-752.78	1062.8	20.107	840.51	1071.8	39.249	39.163	0	1	0.052563	-6.688	-7.8583	-9.4723	-2.2923	5.8604	7.9904	5.2808	-2.2397	-0.8276	0.1321	-4.1915	1594.3
17.78	1779	60	NaN	-0.27854	7.634	-1.5976	-172.13	5.7935	6.4358	-35.959	-752.8	1062.8	19.749	840.64	1071.9	38.508	42.254	0	1	0.092728	-6.6471	-7.8579	-9.4719	-2.2808	5.863	7.9602	5.4673	-2.1881	-0.78415	0.10229	-4.0046	1594.4
17.79	1780	60	NaN	-0.27253	7.6024	-1.6076	-172.19	6.0103	6.383	-35.965	-752.8	1062.8	19.645	840.66	1072	39.41	49.439	0	1	0.12509	-6.6142	-7.8578	-9.4718	-2.2713	5.8129	7.9331	5.6796	-2.1462	-0.80126	0.07531	-3.7922	1594.5
17.8	1781	60	NaN	-0.2613	7.5742	-1.6246	-172.29	6.1407	6.4511	-35.933	-752.81	1062.8	19.908	840.7	1072.1	38.622	53.9	0	1	0.19738	-6.5406	-7.8572	-9.4712	-2.2683	5.705	7.9073	5.8076	-2.0709	-0.83557	0.050043	-3.6636	1594.5
17.81	1782	60	NaN	-0.24873	7.5468	-1.6452	-172.4	6.1238	6.5845	-35.882	-752.83	1062.8	20.375	840.91	1072.1	38.784	52.348	0	1	0.28433	-6.452	-7.8564	-9.4704	-2.2704	5.5741	7.8798	5.7908	-1.986	-0.87794	0.023335	-3.6796	1594.8
17.82	1783	60	NaN	-0.24009	7.531	-1.6441	-172.44	6.1769	6.5092	-35.881	-752.82	1062.8	20.208	841.04	1072.1	39.458	50.799	0	1	0.33065	-6.4048	-7.8554	-9.4693	-2.2555	5.5436	7.8666	5.8414	-1.9249	-0.86126	0.011256	-3.6279	1594.9
17.83	1784	60	NaN	-0.22327	7.5117	-1.6507	-172.57	6.1675	6.5012	-35.857	-752.79	1062.8	20.326	841.25	1072.1	39.069	44.522	0	1	0.36058	-6.3743	-7.8541	-9.468	-2.2419	5.4121	7.8476	5.8316	-1.8813	-0.96223	-0.0064424	-3.6364	1595.1
17.84	1785	60	NaN	-0.21213	7.4907	-1.6461	-172.66	6.1567	6.5042	-35.859	-752.78	1062.8	20.408	841.39	1072.2	39.452	57.891	0	1	0.37145	-6.3633	-7.8524	-9.4663	-2.2336	5.3149	7.8274	5.82	-1.8621	-1.0484	-0.025025	-3.6463	1595.2
17.85	1786	60	NaN	-0.20315	7.466	-1.6182	-172.74	6.1442	6.4924	-35.918	-752.78	1062.8	20.397	841.51	1072.2	44.613	65.783	0	1	0.41492	-6.319	-7.8483	-9.4622	-2.2262	5.2411	7.8032	5.8069	-1.8112	-1.0779	-0.045025	-3.6553	1595.3
17.86	1787	60	NaN	-0.18945	7.437	-1.569	-172.83	6.1206	6.4593	-36.033	-752.78	1062.8	20.334	841.66	1072.2	47.367	67.89	0	1	0.41494	-6.319	-7.8391	-9.4531	-2.2141	5.1413	7.7739	5.7837	-1.7992	-1.1776	-0.065182	-3.6694	1595.5
17.87	1788	60	NaN	-0.17266	7.4226	-1.584	-173.01	6.1191	6.4816	-35.968	-752.74	1062.8	20.498	841.76	1072.1	48.626	69.152	0	1	0.068323	-6.672	-7.8065	-9.4205	-2.2008	4.9627	7.7592	5.7825	-2.1325	-1.7093	-0.047356	-3.6379	1595.5
17.88	1789	60	NaN	-0.15844	7.4041	-1.5748	-173.14	6.139	6.4693	-35.968	-752.74	1062.7	20.493	841.8	1072.1	47.572	68.89	0	1	-0.025817	-6.7679	-7.7916	-9.4055	-2.1864	4.8289	7.7404	5.8027	-2.2122	-1.9389	-0.051151	-3.6029	1595.6
17.89	1790	60	NaN	-0.14452	7.3844	-1.5708	-173.32	6.176	6.4471	-35.957	-752.72	1062.7	20.46	841.83	1072.1	46.162	68.524	0	1	0.055075	-6.6855	-7.7889	-9.4029	-2.1709	4.6509	7.7202	5.8402	-2.1158	-2.0346	-0.068745	-3.5627	1595.6
17.9	1791	60	NaN	-0.13134	7.3666	-1.5653	-173.53	6.2301	6.4412	-35.951	-752.68	1062.7	20.479	841.85	1072.1	45.047	67.038	0	1	0.08568	-6.6543	-7.7848	-9.3987	-2.1582	4.4481	7.7022	5.8945	-2.0725	-2.2062	-0.082611	-3.5043	1595.6
[truncated: 61,256 more rows]
