# Supplementary material for: Speech, movement, and gaze behaviours during dyadic conversation in noise
Source: Sci Rep. 2019 Jul 18;9:10451. doi: 10.1038/s41598-019-46416-0 (PMC6639257; doi:10.1038/s41598-019-46416-0)
Supplement: Supplementary file 1 — All data [file 41598_2019_46416_MOESM1_ESM.zip › dyad9conv2.txt]

timestamps	sample	levels (dB)	level change	talker 1	talker 1	talker 1	talker 2	talker 2	talker 2	talker 1	talker 1	talker 1	talker 2	talker 2	talker 2	talker 1	talker 2	talker 1	talker 2	talker 1	talker 2	talker 1	talker 2	talker 1	talker 2	talker 1	talker 2	talker 1	talker 2	talker 1	talker 2	talker 1 and 2
timestamps	sample	levels (dB)	(dB)	yaw	pitch	roll	yaw	pitch	roll	x (mm)	y (mm)	z (mm)	x (mm)	y (mm)	z (mm)	rms (volts)	rms (volts)	talking	talking	eye phi (deg)	eye phi (deg)	eye theta (deg)	eye theta (deg)	yaw re t2	yaw re t1	pitch re t2	pitch re t1	gaze yaw re t2	gaze yaw re t1	gaze pitch re t2	gaze pitch re t1	distance
0	1	60	NaN	-0.032241	8.0645	-0.49819	-170.76	8.5489	8.7058	-32.697	-743.37	1058	35.337	832.51	1075.8	23.764	24.005	0	0	11.693	2.7636	-10.142	-8.6022	-2.5043	6.7648	8.7139	7.8995	9.189	9.5284	-1.4278	-0.70275	1577.5
0.01	2	60	NaN	-0.0074613	8.0649	-0.46044	-170.76	8.5744	8.7194	-32.494	-743.29	1058	35.304	832.58	1075.9	27.81	24.005	0	0	11.614	2.6826	-10.14	-8.601	-2.471	6.7756	8.7141	7.9252	9.1428	9.4583	-1.4264	-0.67583	1577.4
0.02	3	60	NaN	0.0053111	8.0684	-0.43519	-170.76	8.5914	8.7158	-32.406	-743.24	1058	35.263	832.62	1075.9	33.636	24.005	0	0	11.57	2.6376	-10.14	-8.6003	-2.4535	6.7834	8.7178	7.942	9.116	9.421	-1.422	-0.65824	1577.4
0.03	4	60	NaN	0.015778	8.072	-0.403	-170.77	8.6108	8.7347	-32.248	-743.18	1058	35.292	832.67	1075.9	35.181	24.005	0	0	11.583	2.6517	-10.14	-8.6004	-2.4384	6.7797	8.7219	7.961	9.145	9.4313	-1.418	-0.63943	1577.4
0.04	5	60	NaN	0.021957	8.0809	-0.35478	-170.77	8.6471	8.7431	-32.008	-743.11	1058	35.286	832.74	1075.9	41.175	24.005	0	0	11.576	2.6445	-10.139	-8.5996	-2.4233	6.7824	8.7314	7.9966	9.153	9.4268	-1.4077	-0.60309	1577.4
0.05	6	60	NaN	0.013793	8.1031	-0.29192	-170.75	8.7101	8.6755	-31.802	-743.03	1058	35.068	832.8	1075.9	40.184	24.005	0	0	11.562	2.6304	-10.138	-8.5986	-2.4161	6.8192	8.7544	8.0588	9.1464	9.4496	-1.3837	-0.53977	1577.4
0.06	7	60	NaN	-0.014057	8.1077	-0.24086	-170.76	8.7311	8.7149	-31.694	-743.03	1058	35.181	832.85	1076	52.926	24.005	0	0	11.569	2.6368	-10.138	-8.599	-2.444	6.8053	8.7602	8.0786	9.1248	9.4422	-1.3783	-0.52041	1577.4
0.07	8	60	NaN	-0.03814	8.1354	-0.21896	-170.77	8.7771	8.7121	-31.36	-743	1058	35.184	832.89	1076	56.797	29.543	0	0	11.583	2.6513	-10.139	-8.5999	-2.4561	6.8139	8.7886	8.124	9.1269	9.4652	-1.3508	-0.47589	1577.4
0.08	9	60	NaN	-0.062315	8.1642	-0.18823	-170.78	8.803	8.7241	-31.033	-743	1058	35.256	832.95	1076	57.874	28.565	0	0	11.6	2.6688	-10.14	-8.6002	-2.4709	6.8087	8.8177	8.1496	9.1293	9.4775	-1.322	-0.4506	1577.4
0.09	10	60	NaN	-0.085688	8.1887	-0.14445	-170.79	8.8181	8.7292	-30.792	-743.01	1058	35.313	833.01	1076	58.734	36.26	0	0	11.627	2.6965	-10.14	-8.6004	-2.4875	6.804	8.8422	8.1645	9.1399	9.5005	-1.2976	-0.43583	1577.5
0.1	11	60	NaN	-0.10656	8.2095	-0.094245	-170.79	8.8427	8.6949	-30.643	-743.02	1058.1	35.233	833.02	1076	56.925	36.324	0	0	11.665	2.7353	-10.14	-8.6004	-2.5	6.821	8.8631	8.1891	9.1654	9.5563	-1.2768	-0.41131	1577.5
0.11	12	60	NaN	-0.1275	8.2258	-0.034456	-170.78	8.8526	8.6739	-30.534	-743.03	1058.1	35.207	833.09	1076.1	55.594	33.911	0	0	11.709	2.7801	-10.14	-8.6006	-2.5159	6.8271	8.8799	8.1985	9.1935	9.6072	-1.2602	-0.40207	1577.6
0.12	13	60	NaN	-0.13404	8.2374	0.026671	-170.79	8.8614	8.6667	-30.422	-743.07	1058.1	35.225	833.11	1076.1	54.867	32.421	0	0	11.756	2.8277	-10.141	-8.6011	-2.519	6.8203	8.8913	8.2075	9.2372	9.648	-1.2493	-0.39364	1577.7
0.13	14	60	NaN	-0.13948	8.2476	0.081291	-170.8	8.8648	8.6598	-30.291	-743.12	1058	35.239	833.14	1076.1	51.263	30.34	0	0	11.809	2.8812	-10.142	-8.6027	-2.5201	6.8147	8.9018	8.2106	9.2886	9.6959	-1.2404	-0.39208	1577.7
0.14	15	60	NaN	-0.13115	8.2671	0.14369	-170.81	8.8634	8.6457	-30.067	-743.16	1058	35.231	833.18	1076	36.16	24.005	0	0	11.856	2.9293	-10.144	-8.604	-2.5032	6.8162	8.9226	8.2078	9.3528	9.7455	-1.2209	-0.39619	1577.8
0.15	16	60	NaN	-0.10833	8.2964	0.21229	-170.82	8.861	8.6278	-29.764	-743.19	1057.9	35.209	833.24	1076	35.123	24.005	0	0	11.884	2.9575	-10.144	-8.6045	-2.4685	6.8232	8.9546	8.2028	9.4151	9.7806	-1.1894	-0.40171	1577.9
0.16	17	60	NaN	-0.10709	8.3107	0.24017	-170.82	8.866	8.6317	-29.619	-743.21	1057.9	35.225	833.25	1076.1	27.687	24.005	0	0	11.907	2.9815	-10.145	-8.6052	-2.4625	6.8208	8.9715	8.2052	9.4447	9.8023	-1.1732	-0.40007	1577.9
0.17	18	60	NaN	-0.10731	8.3308	0.26854	-170.8	8.8648	8.6031	-29.503	-743.24	1057.8	35.122	833.26	1076	30.8	24.005	0	0	11.928	3.0026	-10.146	-8.6061	-2.4547	6.848	8.9929	8.2027	9.4732	9.8506	-1.1527	-0.40344	1577.9
0.18	19	60	NaN	-0.09064	8.3584	0.2828	-170.81	8.8536	8.624	-29.266	-743.27	1057.8	35.168	833.27	1076	23.649	24.005	0	0	11.915	2.9897	-10.134	-8.5941	-2.431	6.8502	9.022	8.19	9.4842	9.8399	-1.1115	-0.4041	1578
0.19	20	60	NaN	-0.068881	8.3816	0.29154	-170.81	8.8542	8.6262	-29.029	-743.31	1057.7	35.164	833.28	1076	23.649	24.005	0	0	11.898	2.972	-10.124	-8.5844	-2.4005	6.8579	9.047	8.1888	9.4974	9.8299	-1.0769	-0.39562	1578
0.2	21	60	NaN	-0.045672	8.4048	0.30976	-170.8	8.8661	8.6009	-28.841	-743.32	1057.7	35.07	833.28	1076	23.649	24.005	0	0	11.874	2.9474	-10.12	-8.58	-2.367	6.8785	9.0717	8.1992	9.5067	9.8259	-1.0478	-0.38083	1578
0.21	22	60	NaN	-0.013161	8.4513	0.35641	-170.8	8.8626	8.6183	-28.65	-743.29	1057.6	35.065	833.28	1076	23.649	24.005	0	0	11.875	2.9486	-10.119	-8.5794	-2.3274	6.8864	9.1186	8.1953	9.5475	9.835	-1.0002	-0.38407	1578
0.22	23	60	NaN	0.003274	8.4654	0.3963	-170.8	8.8871	8.6366	-28.551	-743.3	1057.6	35.078	833.26	1076	23.649	24.005	0	0	11.886	2.9599	-10.12	-8.5801	-2.3079	6.8908	9.1355	8.2171	9.5781	9.8506	-0.98411	-0.36303	1577.9
0.23	24	60	NaN	0.024462	8.482	0.44093	-170.79	8.8962	8.6525	-28.48	-743.3	1057.6	35.071	833.24	1076	23.649	24.005	0	0	11.909	2.9829	-10.122	-8.582	-2.2839	6.8984	9.1525	8.2257	9.6247	9.8813	-0.96902	-0.35636	1577.9
0.24	25	60	NaN	0.045993	8.4979	0.48445	-170.78	8.901	8.6541	-28.419	-743.29	1057.6	35.021	833.23	1076	23.649	24.005	0	0	11.934	3.0092	-10.124	-8.5844	-2.2584	6.9114	9.1684	8.2305	9.6761	9.9206	-0.95547	-0.35383	1577.9
0.25	26	60	NaN	0.073301	8.512	0.50558	-170.76	8.9108	8.6435	-28.276	-743.29	1057.6	34.908	833.22	1076	23.649	24.005	0	0	11.938	3.0127	-10.125	-8.5851	-2.2218	6.9431	9.1831	8.2397	9.7161	9.9558	-0.94145	-0.34535	1577.9
0.26	27	60	NaN	0.11497	8.5246	0.48718	-170.72	8.9299	8.6358	-27.971	-743.3	1057.5	34.743	833.18	1076	23.649	24.005	0	0	11.987	3.063	-10.125	-8.5859	-2.1631	7.0032	9.1973	8.2573	9.8242	10.066	-0.92818	-0.32861	1577.8
0.27	28	60	NaN	0.15279	8.538	0.53693	-170.72	8.9336	8.6801	-27.897	-743.3	1057.5	34.787	833.18	1076	23.649	24.005	0	0	12.094	3.1722	-10.127	-8.5871	-2.1242	7.0044	9.2105	8.2611	9.9703	10.177	-0.91615	-0.32601	1577.8
0.28	29	60	NaN	0.20839	8.562	0.54248	-170.69	8.9411	8.69	-27.688	-743.25	1057.5	34.698	833.14	1076.1	23.649	24.005	0	0	12.139	3.2178	-10.129	-8.5896	-2.0579	7.045	9.2351	8.268	10.081	10.263	-0.894	-0.32163	1577.7
0.29	30	60	NaN	0.24802	8.5748	0.54685	-170.67	8.9361	8.7144	-27.54	-743.22	1057.5	34.684	833.13	1076	23.649	24.005	0	0	12.161	3.2395	-10.132	-8.5921	-2.0125	7.0657	9.2481	8.2628	10.148	10.305	-0.88346	-0.32931	1577.7
0.3	31	60	NaN	0.27781	8.5837	0.55163	-170.67	8.9227	8.7427	-27.438	-743.2	1057.5	34.719	833.15	1076	23.649	24.005	0	0	12.144	3.2227	-10.133	-8.5933	-1.9803	7.0705	9.2571	8.2493	10.164	10.293	-0.87569	-0.34399	1577.7
0.31	32	60	NaN	0.31851	8.6026	0.54834	-170.67	8.9089	8.7557	-27.304	-743.15	1057.5	34.718	833.17	1076	23.649	24.005	0	0	12.127	3.2057	-10.134	-8.5945	-1.9347	7.0817	9.2763	8.2352	10.193	10.287	-0.85777	-0.3593	1577.6
0.32	33	60	NaN	0.39941	8.633	0.53886	-170.64	8.8916	8.7741	-27.058	-743.08	1057.5	34.672	833.16	1076	23.649	24.005	0	0	12.11	3.1881	-10.135	-8.5957	-1.8433	7.1152	9.307	8.2175	10.267	10.303	-0.82816	-0.37818	1577.6
0.33	34	60	NaN	0.46905	8.6815	0.5999	-170.62	8.8999	8.7736	-27.024	-742.93	1057.4	34.619	833.11	1076	23.649	24.005	0	0	12.106	3.1841	-10.136	-8.5966	-1.7708	7.1416	9.3565	8.2249	10.335	10.326	-0.77954	-0.37174	1577.4
0.34	35	60	NaN	0.53063	8.7208	0.63613	-170.61	8.8951	8.7734	-26.941	-742.8	1057.4	34.618	833.09	1076	23.649	24.005	0	0	12.113	3.1911	-10.137	-8.5973	-1.7064	7.1561	9.3968	8.2191	10.407	10.347	-0.74	-0.37814	1577.2
0.35	36	60	NaN	0.57701	8.7413	0.66502	-170.61	8.8757	8.7803	-26.878	-742.71	1057.4	34.667	833.11	1076	23.93	24.005	0	0	12.031	3.1071	-10.139	-8.5999	-1.6596	7.156	9.4177	8.1993	10.371	10.263	-0.72173	-0.40066	1577.1
0.36	37	60	NaN	0.60557	8.7451	0.69373	-170.61	8.8522	8.7909	-26.869	-742.66	1057.4	34.732	833.15	1076	23.649	24.005	0	0	11.94	3.0144	-10.142	-8.6022	-1.6331	7.1463	9.4214	8.1758	10.306	10.161	-0.72028	-0.42638	1577.1
0.37	38	60	NaN	0.62433	8.7513	0.67705	-170.62	8.8473	8.7836	-26.776	-742.62	1057.4	34.746	833.16	1076	24.859	24.005	0	0	11.846	2.9189	-10.143	-8.6032	-1.6115	7.146	9.4274	8.1712	10.234	10.065	-0.71526	-0.43205	1577.1
0.38	39	60	NaN	0.68515	8.7504	0.74012	-170.61	8.854	8.7559	-26.757	-742.5	1057.4	34.764	833.15	1076	25.244	24.005	0	0	11.771	2.8426	-10.145	-8.6051	-1.5508	7.1524	9.4284	8.176	10.22	9.995	-0.71614	-0.42907	1577
0.39	40	60	NaN	0.71799	8.7557	0.76847	-170.62	8.8418	8.7416	-26.71	-742.39	1057.3	34.811	833.15	1076	25.554	24.005	0	0	11.704	2.7749	-10.147	-8.6073	-1.5182	7.1458	9.4345	8.1629	10.186	9.9207	-0.71224	-0.44433	1576.9
0.4	41	60	NaN	0.73526	8.7499	0.80607	-170.64	8.8233	8.7534	-26.728	-742.31	1057.3	34.936	833.16	1076	26.586	24.005	0	0	11.705	2.7755	-10.148	-8.6089	-1.5061	7.1185	9.4288	8.1444	10.199	9.8939	-0.71955	-0.46449	1576.8
0.41	42	60	NaN	0.75382	8.728	0.85773	-170.67	8.8097	8.7655	-26.786	-742.25	1057.3	35.082	833.17	1076	26.857	24.005	0	0	11.721	2.7916	-10.149	-8.6096	-1.495	7.084	9.407	8.1307	10.226	9.8756	-0.74213	-0.47894	1576.7
0.42	43	60	NaN	0.78868	8.6992	0.8829	-170.68	8.8079	8.7185	-26.741	-742.11	1057.3	35.099	833.18	1076	28.225	24.247	0	0	11.289	2.3518	-10.136	-8.5968	-1.4594	7.0748	9.3789	8.1282	9.8295	9.4266	-0.75735	-0.46857	1576.6
0.43	44	60	NaN	0.79415	8.67	0.8922	-170.67	8.8449	8.6628	-26.737	-742.09	1057.3	35.021	833.18	1076.1	29.51	28.238	0	0	11.03	2.0884	-10.13	-8.5903	-1.451	7.0808	9.3517	8.1631	9.5793	9.1692	-0.77809	-0.42718	1576.6
0.44	45	60	NaN	0.79235	8.6433	0.90428	-170.68	8.8351	8.6641	-26.756	-742.05	1057.3	35.106	833.19	1076.1	28.668	25.651	0	0	11.013	2.0709	-10.132	-8.5927	-1.4566	7.0666	9.325	8.1533	9.5565	9.1374	-0.80718	-0.43943	1576.6
0.45	46	60	NaN	0.78643	8.6163	0.92052	-170.7	8.8234	8.6624	-26.79	-742.01	1057.3	35.182	833.22	1076.1	29.632	29.029	0	0	10.977	2.0337	-10.134	-8.5943	-1.4665	7.0491	9.2976	8.1421	9.5101	9.0828	-0.83614	-0.45224	1576.6
0.46	47	60	NaN	0.7759	8.5913	0.93356	-170.71	8.8258	8.6511	-26.819	-741.98	1057.3	35.235	833.24	1076	30.96	28.002	0	0	10.938	1.9939	-10.135	-8.5956	-1.48	7.0315	9.2726	8.1444	9.4575	9.0254	-0.86248	-0.45123	1576.5
0.47	48	60	NaN	0.75754	8.5717	0.93814	-170.73	8.8417	8.6455	-26.832	-741.91	1057.3	35.31	833.24	1076.1	32.943	31.449	0	0	10.91	1.9657	-10.136	-8.5969	-1.5017	7.012	9.2539	8.1595	9.4081	8.9777	-0.88244	-0.43742	1576.5
0.48	49	60	NaN	0.7199	8.5515	0.98157	-170.73	8.8705	8.6032	-26.977	-741.88	1057.3	35.245	833.23	1076.1	33.144	30.963	0	0	10.887	1.9427	-10.138	-8.5981	-1.5423	7.0118	9.2346	8.1874	9.3449	8.9544	-0.90299	-0.41074	1576.5
0.49	50	60	NaN	0.68127	8.5472	1.0002	-170.73	8.8912	8.5718	-27.066	-741.83	1057.3	35.215	833.26	1076.1	34.731	33.591	0	0	10.894	1.9497	-10.139	-8.5996	-1.5831	7.0059	9.2305	8.208	9.311	8.9556	-0.90859	-0.39158	1576.4
0.5	51	60	NaN	0.64979	8.5475	1.0024	-170.75	8.8864	8.5744	-27.094	-741.81	1057.3	35.276	833.31	1076.1	35.151	33.602	0	0	10.892	1.9475	-10.14	-8.6007	-1.6178	6.9837	9.2305	8.2033	9.2742	8.9313	-0.90968	-0.39737	1576.5
0.51	52	60	NaN	0.61142	8.5469	1.0153	-170.77	8.8821	8.5842	-27.149	-741.8	1057.3	35.346	833.36	1076	37.591	35.853	0	0	10.882	1.937	-10.141	-8.6016	-1.6606	6.9597	9.2297	8.1992	9.221	8.8967	-0.91138	-0.40241	1576.5
0.52	53	60	NaN	0.5591	8.5441	1.0509	-170.77	8.904	8.5706	-27.283	-741.8	1057.2	35.333	833.37	1076	38.067	35.725	0	0	10.797	1.8504	-10.144	-8.6043	-1.7173	6.9518	9.2275	8.2206	9.0793	8.8022	-0.91631	-0.38375	1576.5
0.53	54	60	NaN	0.5293	8.549	1.0545	-170.76	8.935	8.5371	-27.329	-741.8	1057.2	35.229	833.36	1076.1	37.532	35.325	0	0	10.733	1.7857	-10.146	-8.6068	-1.745	6.9678	9.2336	8.2504	8.988	8.7535	-0.91268	-0.35637	1576.5
0.54	55	60	NaN	0.50836	8.5584	1.0305	-170.76	8.9335	8.5464	-27.268	-741.79	1057.2	35.254	833.37	1076.1	39.256	37.348	0	0	10.747	1.7997	-10.147	-8.608	-1.7646	6.9627	9.2427	8.2493	8.9822	8.7624	-0.9048	-0.35871	1576.5
0.55	56	60	NaN	0.44721	8.5641	1.0457	-170.77	8.9533	8.539	-27.355	-741.83	1057.2	35.221	833.42	1076.1	38.418	36.503	0	0	10.671	1.7224	-10.148	-8.6084	-1.8276	6.9597	9.2485	8.2688	8.8433	8.6822	-0.89931	-0.33956	1576.6
0.56	57	60	NaN	0.38547	8.5735	1.0571	-170.77	8.9801	8.5357	-27.436	-741.87	1057.3	35.189	833.44	1076.1	39.099	38.506	0	0	10.546	1.595	-10.148	-8.6083	-1.8911	6.958	9.2581	8.2955	8.6547	8.553	-0.88968	-0.31276	1576.7
0.57	58	60	NaN	0.34291	8.5909	1.0458	-170.76	9.0006	8.5431	-27.439	-741.88	1057.3	35.179	833.43	1076.1	39.852	36.204	0	0	10.489	1.5367	-10.148	-8.6085	-1.9334	6.9591	9.2752	8.3163	8.5553	8.4959	-0.87278	-0.29221	1576.7
0.58	59	60	NaN	0.28779	8.6123	1.0553	-170.75	9.0163	8.5286	-27.518	-741.93	1057.3	35.095	833.47	1076.1	39.872	36.664	0	0	10.471	1.5187	-10.149	-8.609	-1.9882	6.9731	9.2965	8.3321	8.4827	8.4918	-0.85202	-0.27698	1576.8
0.59	60	60	NaN	0.25586	8.6366	1.0527	-170.75	9.0194	8.5555	-27.54	-741.95	1057.3	35.131	833.49	1076.1	39.847	37.675	0	0	10.364	1.4094	-10.15	-8.6101	-2.0222	6.9692	9.3201	8.3358	8.3414	8.3786	-0.82943	-0.27423	1576.8
0.6	61	60	NaN	0.21888	8.6766	1.0483	-170.74	9.0473	8.5291	-27.56	-741.99	1057.3	34.987	833.5	1076.1	38.228	37.412	0	0	10.302	1.3464	-10.15	-8.6106	-2.0546	6.9899	9.3601	8.3637	8.2471	8.3363	-0.78999	-0.24692	1576.8
0.61	62	60	NaN	0.19052	8.7136	1.0411	-170.74	9.0511	8.5386	-27.575	-742.03	1057.3	34.972	833.54	1076.1	38.063	38.004	0	0	10.312	1.3569	-10.15	-8.6104	-2.0828	6.9903	9.3967	8.368	8.2293	8.3473	-0.75321	-0.24239	1576.9
0.62	63	60	NaN	0.17421	8.748	1.0286	-170.75	9.0403	8.5818	-27.574	-742.07	1057.3	35.065	833.58	1076.1	38.882	37.242	0	0	10.288	1.3328	-10.15	-8.6108	-2.1023	6.9762	9.4302	8.358	8.186	8.3089	-0.72003	-0.25283	1577
0.63	64	60	NaN	0.1635	8.7952	1.0079	-170.73	9.0711	8.5783	-27.552	-742.14	1057.3	34.968	833.57	1076.1	40.1	37.811	0	0	10.254	1.2983	-10.151	-8.611	-2.1086	6.9946	9.4779	8.3885	8.1458	8.2929	-0.67265	-0.22254	1577.1
0.64	65	60	NaN	0.16161	8.8234	1.0015	-170.73	9.0609	8.597	-27.561	-742.19	1057.3	34.99	833.62	1076.1	39.023	38.546	0	0	10.224	1.2671	-10.148	-8.6086	-2.1115	6.9951	9.5057	8.3785	8.1124	8.2622	-0.64238	-0.23009	1577.2
0.65	66	60	NaN	0.15978	8.8457	1.0244	-170.73	9.0621	8.5906	-27.651	-742.26	1057.4	34.931	833.65	1076.1	39.746	34.802	0	0	10.186	1.2286	-10.146	-8.6062	-2.1143	7.0007	9.5273	8.3805	8.0718	8.2294	-0.61839	-0.22579	1577.3
0.66	67	60	NaN	0.16072	8.8756	1.0179	-170.72	9.0621	8.6001	-27.653	-742.3	1057.4	34.917	833.66	1076.1	39.401	38.444	0	0	10.093	1.1338	-10.143	-8.6038	-2.1129	7.0055	9.5567	8.381	7.98	8.1393	-0.58666	-0.22281	1577.3
0.67	68	60	NaN	0.16614	8.9069	1.0039	-170.72	9.0627	8.6263	-27.641	-742.36	1057.4	34.951	833.68	1076.1	41.094	37.988	0	0	10.01	1.0492	-10.142	-8.6028	-2.1081	7.0055	9.5879	8.3818	7.9018	8.0546	-0.55438	-0.22098	1577.4
0.68	69	60	NaN	0.17779	8.9271	1.0216	-170.72	9.0675	8.6513	-27.736	-742.49	1057.4	34.975	833.71	1076.1	39.467	39.685	0	0	9.9373	0.97523	-10.143	-8.6031	-2.1006	7.0009	9.6082	8.3864	7.8367	7.9762	-0.53435	-0.21673	1577.6
0.69	70	60	NaN	0.20189	8.9379	0.98224	-170.71	9.05	8.6604	-27.663	-742.63	1057.3	34.949	833.78	1076.1	38.877	37.551	0	0	10.105	1.1461	-10.154	-8.6143	-2.0726	7.0141	9.6192	8.3687	8.0325	8.1602	-0.53455	-0.24554	1577.8
0.7	71	60	NaN	0.22141	8.9425	0.97299	-170.68	9.0655	8.6101	-27.661	-742.73	1057.3	34.768	833.79	1076.1	40.495	37.132	0	0	10.234	1.2772	-10.163	-8.6237	-2.0463	7.0525	9.6236	8.3844	8.1875	8.3297	-0.53953	-0.23924	1577.9
0.71	72	60	NaN	0.23912	8.9449	0.974	-170.68	9.0769	8.6229	-27.68	-742.83	1057.3	34.79	833.79	1076.1	38.325	38.944	0	0	10.134	1.1755	-10.162	-8.6225	-2.0299	7.0479	9.6265	8.3953	8.1041	8.2235	-0.53551	-0.22724	1578
0.72	73	60	NaN	0.25656	8.9465	0.97714	-170.69	9.08	8.6407	-27.705	-742.93	1057.3	34.83	833.81	1076.1	37.305	36.598	0	0	10.113	1.1543	-10.161	-8.6216	-2.0146	7.0382	9.6284	8.3981	8.0985	8.1925	-0.53263	-0.22352	1578.1
0.73	74	60	NaN	0.27561	8.9481	0.97594	-170.68	9.0813	8.6167	-27.724	-743.02	1057.3	34.74	833.86	1076.1	38.692	39.855	0	0	10.141	1.1825	-10.16	-8.6207	-1.9928	7.0562	9.6296	8.3998	8.148	8.2387	-0.53061	-0.2209	1578.2
0.74	75	60	NaN	0.29998	8.9501	0.96187	-170.68	9.0976	8.6569	-27.713	-743.16	1057.3	34.827	833.85	1076.1	39.623	38.513	0	0	10.08	1.1204	-10.158	-8.6185	-1.971	7.051	9.6325	8.4152	8.1088	8.1715	-0.52551	-0.20325	1578.4
0.75	76	60	NaN	0.33883	8.9449	0.93716	-170.67	9.1028	8.6443	-27.68	-743.31	1057.3	34.768	833.9	1076.1	39.338	37.695	0	0	9.9588	0.99715	-10.155	-8.6154	-1.9286	7.0657	9.6274	8.4203	8.0303	8.0629	-0.52745	-0.19513	1578.6
0.76	77	60	NaN	0.37688	8.9508	0.91966	-170.66	9.1023	8.6498	-27.653	-743.45	1057.3	34.771	833.95	1076.1	38.068	40.115	0	0	9.9559	0.99415	-10.153	-8.6136	-1.8894	7.0726	9.6333	8.4199	8.0665	8.0667	-0.51984	-0.19377	1578.7
0.77	78	60	NaN	0.41092	8.9725	0.88175	-170.67	9.1078	8.6713	-27.554	-743.54	1057.3	34.831	833.97	1076.1	40.208	37.814	0	0	9.9364	0.97428	-10.151	-8.6117	-1.8538	7.0675	9.6557	8.4246	8.0826	8.0418	-0.49545	-0.18706	1578.9
0.78	79	60	NaN	0.43981	9.0037	0.83785	-170.68	9.1211	8.6905	-27.428	-743.59	1057.3	34.892	833.97	1076.1	36.167	39	0	0	9.8812	0.91809	-10.149	-8.6092	-1.8224	7.056	9.6883	8.4366	8.0588	7.9741	-0.46043	-0.17264	1578.9
0.79	80	60	NaN	0.46384	9.0247	0.86721	-170.68	9.1299	8.6766	-27.502	-743.69	1057.3	34.856	833.98	1076.1	39.018	38.771	0	0	9.8309	0.86691	-10.147	-8.6078	-1.7996	7.0542	9.7098	8.4449	8.0313	7.9211	-0.43753	-0.16292	1579
0.8	81	60	NaN	0.4961	9.1015	0.83402	-170.7	9.1353	8.6825	-27.411	-743.76	1057.2	34.872	834.01	1076.1	39.342	37.957	0	0	9.7892	0.82443	-10.146	-8.6066	-1.7645	7.0434	9.7882	8.4485	8.0247	7.8679	-0.35784	-0.15809	1579.1
0.81	82	60	NaN	0.51006	9.1461	0.82146	-170.69	9.1576	8.6535	-27.378	-743.8	1057.2	34.767	834	1076.2	38.415	36.345	0	0	9.8031	0.83851	-10.143	-8.6035	-1.7455	7.0585	9.8344	8.4692	8.0576	7.897	-0.30859	-0.13431	1579.1
0.82	83	60	NaN	0.52781	9.2638	0.81749	-170.68	9.1848	8.6496	-27.368	-743.89	1057.1	34.721	833.98	1076.2	39.498	38.375	0	0	9.8174	0.85317	-10.14	-8.6005	-1.7256	7.0643	9.9544	8.4941	8.0918	7.9175	-0.18556	-0.10637	1579.2
0.83	84	60	NaN	0.54803	9.4362	0.80854	-170.69	9.1968	8.6772	-27.347	-744	1057.1	34.768	833.98	1076.2	38.012	37.771	0	0	9.8382	0.87429	-10.137	-8.5979	-1.7062	7.056	10.129	8.5038	8.132	7.9303	-0.008158	-0.094051	1579.3
0.84	85	60	NaN	0.5524	9.5587	0.7865	-170.69	9.1754	8.6999	-27.303	-744.08	1057	34.815	834.03	1076.2	38.898	41.649	0	0	9.832	0.86795	-10.135	-8.5952	-1.7017	7.0524	10.253	8.4816	8.1302	7.9203	0.11783	-0.11362	1579.5
0.85	86	60	NaN	0.54589	9.6934	0.82206	-170.69	9.1994	8.6874	-27.422	-744.22	1057	34.735	834.01	1076.2	39.793	42.767	0	0	9.7941	0.82938	-10.132	-8.5926	-1.7095	7.0564	10.389	8.5037	8.0846	7.8858	0.25706	-0.088849	1579.6
0.86	87	60	NaN	0.52807	9.9302	0.78404	-170.69	9.1978	8.7166	-27.368	-744.38	1057	34.795	834	1076.2	40.033	36.975	0	0	9.7445	0.77891	-10.13	-8.5906	-1.7273	7.0534	10.627	8.5014	8.0172	7.8323	0.49656	-0.089219	1579.7
0.87	88	60	NaN	0.52333	10.213	0.72536	-170.68	9.2045	8.7085	-27.258	-744.53	1057	34.758	833.99	1076.2	38.759	40.149	0	0	9.689	0.72233	-10.128	-8.5887	-1.7265	7.067	10.91	8.5081	7.9625	7.7893	0.78161	-0.080571	1579.9
0.88	89	60	NaN	0.52609	10.442	0.68134	-170.68	9.2016	8.6982	-27.176	-744.63	1057	34.731	834.01	1076.2	39.06	39.303	0	0	9.62	0.65204	-10.126	-8.5866	-1.7196	7.0759	11.137	8.5061	7.9003	7.7279	1.011	-0.080487	1580
0.89	90	60	NaN	0.52652	10.57	0.66095	-170.69	9.1685	8.7363	-27.147	-744.71	1057	34.866	834.07	1076.1	39.1	35.923	0	0	9.5834	0.61485	-10.125	-8.5851	-1.7228	7.0582	11.264	8.4747	7.8606	7.6731	1.139	-0.11034	1580.1
0.9	91	60	NaN	0.5565	10.939	0.57116	-170.68	9.1739	8.719	-26.949	-744.94	1057.1	34.849	834.07	1076.1	38.894	37.714	0	0	9.5696	0.60077	-10.123	-8.5839	-1.6847	7.0809	11.63	8.4828	7.8849	7.6816	1.507	-0.10115	1580.3
0.91	92	60	NaN	0.57373	11.089	0.52787	-170.67	9.1786	8.7007	-26.882	-745.16	1057	34.823	834.05	1076.1	39.423	40.011	0	0	9.2043	0.2287	-10.162	-8.622	-1.6639	7.0937	11.78	8.4873	7.5404	7.3224	1.6185	-0.13474	1580.5
0.92	93	60	NaN	0.59275	11.234	0.50508	-170.65	9.1816	8.6687	-26.892	-745.44	1057.1	34.774	834.05	1076.1	41.311	37.893	0	0	8.5645	-0.42289	-10.23	-8.6908	-1.643	7.1107	11.924	8.4916	6.9215	6.6878	1.6933	-0.19917	1580.8
0.93	94	60	NaN	0.60767	11.353	0.49381	-170.65	9.1761	8.6586	-26.939	-745.72	1057.1	34.801	834.06	1076.1	38.618	40.272	0	0	7.9247	-1.0745	-10.299	-8.7596	-1.6304	7.1169	12.04	8.4888	6.2943	6.0424	1.7412	-0.27084	1581.1
0.94	95	60	NaN	0.62007	11.418	0.48181	-170.65	9.1638	8.6795	-26.985	-745.97	1057.2	34.924	834.08	1076.1	38.722	37.66	0	0	7.4334	-1.5748	-10.345	-8.8054	-1.6237	7.1072	12.103	8.4792	5.8097	5.5324	1.7578	-0.32618	1581.4
0.95	96	60	NaN	0.65936	11.487	0.44262	-170.64	9.1689	8.654	-26.986	-746.27	1057.3	34.915	834.07	1076.1	38.269	36.664	0	0	7.2571	-1.7544	-10.342	-8.8024	-1.5837	7.1138	12.17	8.4866	5.6734	5.3594	1.8278	-0.31579	1581.7
0.96	97	60	NaN	0.66815	11.499	0.43106	-170.63	9.1775	8.6194	-27	-746.38	1057.3	34.839	834.06	1076.1	38.77	38.253	0	0	7.426	-1.5824	-10.339	-8.7993	-1.5725	7.1273	12.181	8.4959	5.8535	5.5449	1.8422	-0.30335	1581.8
0.97	98	60	NaN	0.68781	11.509	0.41313	-170.64	9.162	8.6122	-27.053	-746.58	1057.3	34.909	834.07	1076.1	39.27	39.434	0	0	7.7212	-1.2818	-10.336	-8.7969	-1.557	7.1173	12.188	8.483	6.1641	5.8355	1.8514	-0.31383	1582
0.98	99	60	NaN	0.71454	11.49	0.40262	-170.65	9.152	8.6061	-27.136	-746.83	1057.4	34.991	834.08	1076.1	38.489	39.701	0	0	7.7405	-1.2621	-10.344	-8.8044	-1.5359	7.1001	12.166	8.4753	6.2046	5.838	1.8226	-0.32906	1582.2
0.99	100	60	NaN	0.74071	11.44	0.40489	-170.66	9.1572	8.589	-27.233	-747.06	1057.4	35.012	834.06	1076.1	38.931	38.269	0	0	7.7666	-1.2356	-10.351	-8.8113	-1.5137	7.086	12.116	8.4816	6.2528	5.8505	1.7653	-0.32972	1582.5
1	101	60	NaN	0.75839	11.394	0.41049	-170.67	9.1568	8.5727	-27.321	-747.17	1057.5	35.015	834.05	1076.1	40.254	36.642	0	0	7.929	-1.0701	-10.346	-8.8062	-1.4992	7.0741	12.069	8.4826	6.4298	6.004	1.723	-0.32354	1582.6
1.01	102	60	NaN	0.78032	11.331	0.39839	-170.68	9.1382	8.5937	-27.349	-747.28	1057.5	35.11	834.06	1076.1	37.816	40.461	0	0	8.0253	-0.97204	-10.344	-8.8044	-1.4815	7.0605	12.004	8.4648	6.5438	6.0885	1.6605	-0.33959	1582.7
1.02	103	60	NaN	0.81198	11.216	0.40329	-170.7	9.1267	8.5986	-27.469	-747.43	1057.5	35.168	834.08	1076.1	40.427	39.979	0	0	8.0322	-0.965	-10.347	-8.8073	-1.4561	7.0348	11.888	8.4545	6.5761	6.0698	1.5414	-0.35272	1582.9
1.03	104	60	NaN	0.83622	11.104	0.41631	-170.7	9.1325	8.5779	-27.606	-747.55	1057.5	35.119	834.06	1076.1	38.221	35.591	0	0	8.2726	-0.7202	-10.35	-8.8104	-1.4349	7.029	11.776	8.4606	6.8377	6.3088	1.4264	-0.34977	1583
1.04	105	60	NaN	0.84741	11.031	0.43115	-170.69	9.1449	8.5552	-27.718	-747.61	1057.5	35.036	834.04	1076.1	40.216	37.006	0	0	8.5715	-0.41574	-10.353	-8.8136	-1.4247	7.0378	11.703	8.4724	7.1468	6.622	1.3502	-0.34119	1583
1.05	106	60	NaN	0.84905	11.006	0.44377	-170.69	9.1431	8.5681	-27.794	-747.61	1057.5	35.063	834.04	1076.1	39.853	37.388	0	0	8.8786	-0.103	-10.357	-8.8171	-1.4268	7.034	11.679	8.4706	7.4518	6.931	1.3223	-0.34657	1583
1.06	107	60	NaN	0.85401	10.954	0.45348	-170.69	9.1518	8.5706	-27.892	-747.65	1057.5	35.041	834.01	1076.1	39.052	39.22	0	0	9.1857	0.20973	-10.36	-8.8207	-1.4245	7.0329	11.626	8.4794	7.7611	7.2426	1.2658	-0.34126	1583
1.07	108	60	NaN	0.86718	10.908	0.42235	-170.69	9.1469	8.5859	-27.91	-747.62	1057.5	35.052	834	1076.1	40.326	38.088	0	0	9.4927	0.52247	-10.364	-8.8243	-1.4125	7.0265	11.58	8.4753	8.0803	7.549	1.2159	-0.34892	1583
1.08	109	60	NaN	0.87818	10.865	0.41404	-170.7	9.1473	8.6046	-28.003	-747.59	1057.5	35.059	833.99	1076.1	39.093	38.442	0	0	9.6621	0.69498	-10.367	-8.8276	-1.4052	7.0205	11.536	8.4758	8.257	7.7155	1.1689	-0.35173	1582.9
1.09	110	60	NaN	0.88569	10.826	0.41601	-170.69	9.1546	8.6179	-28.127	-747.55	1057.5	35.038	833.96	1076.1	39.163	37.793	0	0	9.7104	0.74419	-10.37	-8.8306	-1.4015	7.0228	11.498	8.4827	8.309	7.767	1.1275	-0.34795	1582.9
1.1	111	60	NaN	0.89183	10.794	0.40147	-170.68	9.1619	8.6236	-28.212	-747.52	1057.5	34.983	833.92	1076.1	40.154	36.722	0	0	9.6976	0.73113	-10.369	-8.8297	-1.3965	7.0356	11.466	8.4894	8.3011	7.7667	1.097	-0.34029	1582.8
1.11	112	60	NaN	0.90034	10.759	0.39406	-170.67	9.1488	8.6481	-28.36	-747.44	1057.5	34.965	833.9	1076.1	38.196	37.852	0	0	9.6786	0.71178	-10.368	-8.8284	-1.3929	7.0333	11.431	8.4772	8.2857	7.745	1.0628	-0.35123	1582.7
1.12	113	60	NaN	0.90394	10.744	0.35035	-170.66	9.13	8.6445	-28.332	-747.37	1057.5	34.907	833.94	1076.1	40.443	37.966	0	0	9.6596	0.69242	-10.367	-8.8271	-1.3862	7.0525	11.415	8.4591	8.2734	7.7449	1.0483	-0.36801	1582.7
1.13	114	60	NaN	0.90227	10.724	0.34839	-170.65	9.1226	8.6771	-28.415	-747.32	1057.5	34.939	833.93	1076.1	41.086	39.64	0	0	9.7908	0.82605	-10.368	-8.8283	-1.3921	7.0589	11.395	8.452	8.3987	7.885	1.0271	-0.37637	1582.6
1.14	115	60	NaN	0.90246	10.697	0.34216	-170.63	9.1199	8.695	-28.5	-747.26	1057.5	34.915	833.9	1076.1	39.577	39.345	0	0	9.9803	1.019	-10.37	-8.8306	-1.3942	7.0745	11.368	8.4489	8.5861	8.0936	0.99816	-0.38175	1582.5
1.15	116	60	NaN	0.90898	10.668	0.30206	-170.6	9.1155	8.6722	-28.495	-747.17	1057.5	34.772	833.89	1076.1	39.424	37.977	0	0	9.7533	0.78781	-10.365	-8.826	-1.3825	7.109	11.34	8.4437	8.3708	7.8968	0.97416	-0.38232	1582.4
1.16	117	60	NaN	0.91831	10.651	0.27362	-170.58	9.1122	8.6723	-28.474	-747.08	1057.5	34.721	833.86	1076.1	37.63	37.002	0	0	9.5329	0.56333	-10.361	-8.8215	-1.3708	7.1277	11.323	8.4403	8.1621	7.6911	0.96194	-0.38126	1582.3
1.17	118	60	NaN	0.91897	10.621	0.24197	-170.57	9.1026	8.7127	-28.475	-746.95	1057.5	34.781	833.84	1076.1	38.619	39.77	0	0	9.7124	0.74615	-10.368	-8.8286	-1.3725	7.1356	11.293	8.4306	8.3398	7.8817	0.92466	-0.39804	1582.2
1.18	119	60	NaN	0.92289	10.583	0.22706	-170.56	9.0779	8.7324	-28.504	-746.83	1057.5	34.798	833.86	1076	37.981	39.52	0	0	9.9218	0.95943	-10.372	-8.8326	-1.3704	7.145	11.255	8.4059	8.5514	8.1044	0.8828	-0.42671	1582.1
1.19	120	60	NaN	0.92619	10.546	0.22126	-170.54	9.0727	8.7206	-28.532	-746.74	1057.5	34.73	833.85	1076	38.535	37.17	0	0	10.177	1.2198	-10.371	-8.8317	-1.3658	7.1644	11.219	8.4002	8.8116	8.3842	0.84774	-0.4315	1582
1.2	121	60	NaN	0.92993	10.509	0.22327	-170.52	9.0867	8.686	-28.556	-746.67	1057.4	34.6	833.82	1076	37.847	37.054	0	0	10.433	1.4801	-10.37	-8.8308	-1.3584	7.1935	11.182	8.4133	9.0747	8.6736	0.81187	-0.41749	1581.9
1.21	122	60	NaN	0.94074	10.456	0.23933	-170.49	9.0802	8.6561	-28.608	-746.55	1057.4	34.49	833.85	1076	38.689	38.581	0	0	10.667	1.7184	-10.37	-8.8307	-1.3456	7.222	11.13	8.4067	9.3214	8.9404	0.75954	-0.42394	1581.8
1.22	123	60	NaN	0.94268	10.433	0.2388	-170.5	9.0683	8.6861	-28.593	-746.43	1057.4	34.578	833.87	1076	39.209	38.026	0	0	10.776	1.8295	-10.375	-8.8351	-1.3465	7.2138	11.107	8.3942	9.4296	9.0432	0.73242	-0.44084	1581.7
1.23	124	60	NaN	0.95148	10.376	0.23993	-170.5	9.0647	8.6676	-28.564	-746.32	1057.4	34.556	833.89	1076	39.458	38.227	0	0	10.885	1.9405	-10.379	-8.8394	-1.3359	7.2162	11.05	8.3908	9.5492	9.1567	0.67111	-0.44865	1581.6
1.24	125	60	NaN	0.95322	10.331	0.24398	-170.5	9.0725	8.6588	-28.562	-746.25	1057.4	34.545	833.88	1076	40.426	38.05	0	0	10.994	2.0516	-10.383	-8.8438	-1.3338	7.2172	11.005	8.398	9.6603	9.2688	0.62216	-0.44585	1581.5
1.25	126	60	NaN	0.95294	10.274	0.24307	-170.5	9.0898	8.664	-28.545	-746.2	1057.4	34.564	833.86	1076	38.065	37.427	0	0	11.088	2.1467	-10.39	-8.8503	-1.3343	7.2163	10.951	8.4135	9.7533	9.3631	0.56096	-0.43679	1581.4
1.26	127	60	NaN	0.96341	10.163	0.22792	-170.5	9.1083	8.6604	-28.449	-746.12	1057.3	34.584	833.87	1076.1	39.533	38.077	0	0	11.165	2.2258	-10.398	-8.8588	-1.3212	7.2164	10.842	8.4296	9.844	9.4422	0.4439	-0.42917	1581.4
1.27	128	60	NaN	0.97012	10.113	0.21975	-170.52	9.0902	8.6662	-28.409	-746.07	1057.3	34.673	833.94	1076	39.058	39.538	0	0	11.243	2.3049	-10.407	-8.8673	-1.3162	7.1898	10.791	8.4117	9.9267	9.4947	0.38453	-0.45561	1581.4
1.28	129	60	NaN	0.97375	10.058	0.24681	-170.53	9.102	8.6467	-28.441	-746.01	1057.3	34.676	833.96	1076	40.774	38.11	0	0	11.323	2.3863	-10.413	-8.8735	-1.3139	7.1833	10.738	8.4228	10.009	9.5696	0.32454	-0.4507	1581.3
1.29	130	60	NaN	0.97618	10.033	0.24897	-170.54	9.111	8.6336	-28.426	-745.97	1057.3	34.676	833.97	1076.1	39.995	37.77	0	0	11.409	2.4743	-10.413	-8.8732	-1.311	7.1756	10.713	8.4307	10.098	9.65	0.30043	-0.44242	1581.3
1.3	131	60	NaN	0.98156	10.019	0.24513	-170.55	9.1173	8.628	-28.393	-745.94	1057.3	34.702	834	1076.1	39.035	37.543	0	0	11.439	2.5045	-10.419	-8.8795	-1.3053	7.1648	10.7	8.4361	10.134	9.6692	0.28148	-0.44338	1581.3
1.31	132	60	NaN	0.99265	9.9974	0.26196	-170.56	9.1288	8.6281	-28.39	-745.91	1057.3	34.769	834.04	1076.1	38.996	40.317	0	0	11.434	2.4994	-10.429	-8.8895	-1.2966	7.1512	10.679	8.4471	10.137	9.6506	0.25015	-0.44242	1581.3
1.32	133	60	NaN	1.0052	9.9891	0.27177	-170.58	9.1488	8.6558	-28.389	-745.9	1057.3	34.909	834.05	1076.1	39.096	38.588	0	0	11.299	2.3616	-10.428	-8.8886	-1.289	7.1235	10.672	8.4659	10.01	9.4851	0.24383	-0.42272	1581.3
1.33	134	60	NaN	1.0325	10.004	0.24222	-170.59	9.1696	8.6313	-28.257	-745.89	1057.3	34.913	834.08	1076.1	39.608	37.04	0	0	11.163	2.2238	-10.427	-8.8877	-1.2571	7.1229	10.687	8.4871	9.9061	9.3467	0.25933	-0.40065	1581.3
1.34	135	60	NaN	1.0471	10.018	0.2573	-170.58	9.1754	8.5878	-28.272	-745.92	1057.3	34.85	834.14	1076.1	40.331	38.377	0	0	10.966	2.0226	-10.432	-8.8927	-1.2407	7.13	10.699	8.4936	9.7251	9.1527	0.26718	-0.3991	1581.4
1.35	136	60	NaN	1.0663	10.045	0.26283	-170.59	9.1803	8.5824	-28.254	-745.93	1057.3	34.881	834.18	1076.1	40.97	36.971	0	0	10.767	1.8203	-10.437	-8.8977	-1.2218	7.1243	10.727	8.4986	9.5453	8.9446	0.28955	-0.39906	1581.5
1.36	137	60	NaN	1.0958	10.089	0.24435	-170.61	9.1935	8.6184	-28.148	-745.91	1057.3	35.023	834.18	1076.1	38.595	36.709	0	0	10.568	1.618	-10.442	-8.9027	-1.1936	7.1025	10.771	8.5114	9.3748	8.7204	0.32895	-0.39136	1581.5
1.37	138	60	NaN	1.1101	10.12	0.29054	-170.61	9.2077	8.5973	-28.233	-745.94	1057.3	35.015	834.2	1076.1	38.603	38.602	0	0	10.222	1.2649	-10.446	-8.9063	-1.182	7.0934	10.802	8.526	9.0397	8.3583	0.35573	-0.38023	1581.5
1.38	139	60	NaN	1.1425	10.179	0.30351	-170.6	9.2121	8.5668	-28.204	-745.97	1057.4	34.975	834.25	1076.1	40.99	38.886	0	0	9.8225	0.85832	-10.449	-8.9093	-1.147	7.1075	10.859	8.5317	8.6755	7.9659	0.41034	-0.37759	1581.6
1.39	140	60	NaN	1.1833	10.227	0.31789	-170.61	9.2259	8.55	-28.183	-746.05	1057.4	34.977	834.28	1076.1	39.885	36.475	0	0	9.4233	0.45173	-10.452	-8.9124	-1.1054	7.1056	10.907	8.5464	8.3179	7.5573	0.45507	-0.36596	1581.7
1.4	141	60	NaN	1.219	10.263	0.3226	-170.61	9.2414	8.5453	-28.142	-746.12	1057.4	35.001	834.29	1076.2	40.164	40.145	0	0	9.2551	0.28048	-10.457	-8.9175	-1.0689	7.1019	10.942	8.5624	8.1862	7.3823	0.485	-0.3551	1581.8
1.41	142	60	NaN	1.2465	10.289	0.33039	-170.61	9.2562	8.5527	-28.112	-746.19	1057.4	35.048	834.3	1076.2	38.391	38.821	0	0	9.3227	0.34926	-10.464	-8.9246	-1.0419	7.1	10.968	8.5774	8.2807	7.4492	0.50421	-0.34716	1581.9
1.42	143	60	NaN	1.2723	10.317	0.37345	-170.61	9.2738	8.5729	-28.181	-746.31	1057.4	35.136	834.32	1076.2	39.175	36.289	0	0	9.3902	0.41804	-10.471	-8.9317	-1.0216	7.0922	10.995	8.5952	8.3685	7.5102	0.52398	-0.3365	1582
1.43	144	60	NaN	1.2905	10.344	0.39626	-170.62	9.2859	8.5717	-28.214	-746.34	1057.5	35.154	834.32	1076.2	38.809	40.497	0	0	9.4577	0.48682	-10.478	-8.9388	-1.0052	7.0817	11.022	8.608	8.4525	7.5686	0.54333	-0.33085	1582
1.44	145	60	NaN	1.3058	10.369	0.39774	-170.62	9.3026	8.5475	-28.196	-746.39	1057.5	35.106	834.36	1076.2	37.66	38.957	0	0	9.3838	0.41147	-10.483	-8.9434	-0.98741	7.0913	11.047	8.6248	8.3963	7.5028	0.56384	-0.31858	1582.1
1.45	146	60	NaN	1.3192	10.388	0.39184	-170.62	9.3202	8.5588	-28.171	-746.43	1057.5	35.158	834.36	1076.2	38.905	36.411	0	0	9.2835	0.30942	-10.487	-8.9474	-0.97489	7.0868	11.066	8.6427	8.3087	7.3962	0.57903	-0.30476	1582.2
1.46	147	60	NaN	1.3284	10.4	0.3852	-170.62	9.3362	8.5662	-28.152	-746.45	1057.5	35.178	834.34	1076.2	39.438	36.723	0	0	9.1833	0.20737	-10.491	-8.9515	-0.96579	7.0904	11.077	8.6589	8.2176	7.2978	0.58614	-0.29257	1582.2
1.47	148	60	NaN	1.3308	10.403	0.37823	-170.58	9.3479	8.5138	-28.13	-746.47	1057.5	34.993	834.36	1076.2	39.449	38.384	0	0	9.0831	0.10532	-10.495	-8.9556	-0.9558	7.1328	11.081	8.6705	8.1273	7.2381	0.58574	-0.28512	1582.2
1.48	149	60	NaN	1.3356	10.41	0.35204	-170.6	9.3475	8.5655	-28.076	-746.51	1057.5	35.147	834.39	1076.2	40.695	39.692	0	0	8.9829	0.0032665	-10.499	-8.9596	-0.9545	7.1121	11.087	8.6698	8.0284	7.1153	0.58833	-0.28979	1582.3
1.49	150	60	NaN	1.3284	10.405	0.37645	-170.6	9.3493	8.5854	-28.163	-746.52	1057.5	35.219	834.42	1076.2	38.326	36.353	0	0	9.0453	0.066742	-10.508	-8.9684	-0.9675	7.0996	11.082	8.6719	8.0778	7.1664	0.57435	-0.29648	1582.3
1.5	151	60	NaN	1.3241	10.399	0.37328	-170.59	9.3584	8.5721	-28.166	-746.52	1057.5	35.172	834.41	1076.2	38.905	38.977	0	0	9.1113	0.13399	-10.517	-8.9772	-0.97018	7.116	11.077	8.6808	8.1411	7.25	0.56007	-0.29641	1582.3
1.51	152	60	NaN	1.3204	10.384	0.35476	-170.58	9.3657	8.5615	-28.14	-746.5	1057.5	35.129	834.41	1076.2	39.246	37.811	0	0	9.1773	0.20123	-10.525	-8.986	-0.97142	7.1305	11.062	8.6875	8.2059	7.3317	0.53656	-0.2985	1582.3
1.52	153	60	NaN	1.3129	10.349	0.34147	-170.58	9.3675	8.5728	-28.157	-746.48	1057.5	35.163	834.43	1076.2	40.974	38.666	0	0	9.1843	0.20836	-10.531	-8.9915	-0.9807	7.1252	11.028	8.689	8.2036	7.3335	0.49672	-0.30241	1582.3
1.53	154	60	NaN	1.3039	10.293	0.31069	-170.55	9.3911	8.5429	-28.133	-746.52	1057.5	35.038	834.42	1076.2	39.187	38.448	0	0	9.0704	0.092302	-10.53	-8.99	-0.98428	7.1613	10.973	8.7115	8.0861	7.2536	0.443	-0.27858	1582.3
1.54	155	60	NaN	1.2893	10.251	0.29858	-170.55	9.3894	8.531	-28.154	-746.52	1057.4	35.009	834.44	1076.2	39.963	38.571	0	0	9.0757	0.097758	-10.526	-8.9865	-0.99858	7.167	10.931	8.7091	8.0771	7.2647	0.40493	-0.27742	1582.3
1.55	156	60	NaN	1.2651	10.209	0.27573	-170.55	9.3946	8.5399	-28.159	-746.49	1057.4	35.055	834.44	1076.2	39.78	38.491	0	0	9.1767	0.20058	-10.522	-8.9823	-1.0247	7.1614	10.89	8.7135	8.152	7.362	0.3678	-0.26884	1582.3
1.56	157	60	NaN	1.2434	10.173	0.24796	-170.55	9.4016	8.5456	-28.149	-746.44	1057.4	35.083	834.43	1076.2	39.363	38.861	0	0	9.7849	0.82	-10.521	-8.9813	-1.0471	7.1606	10.854	8.7197	8.7377	7.9806	0.33361	-0.26157	1582.2
1.57	158	60	NaN	1.2293	10.145	0.22319	-170.54	9.4039	8.5351	-28.139	-746.41	1057.4	35.048	834.42	1076.2	41.375	39.814	0	0	9.8718	0.90849	-10.521	-8.9815	-1.0597	7.1714	10.828	8.7212	8.8121	8.0799	0.30673	-0.26038	1582.2
1.58	159	60	NaN	1.2142	10.121	0.20669	-170.53	9.3981	8.5175	-28.154	-746.37	1057.4	34.986	834.45	1076.2	39.269	37.917	0	0	9.3487	0.37581	-10.523	-8.9833	-1.073	7.186	10.805	8.7148	8.2757	7.5618	0.28191	-0.26854	1582.2
1.59	160	60	NaN	1.1908	10.103	0.21179	-170.54	9.4028	8.5239	-28.229	-746.33	1057.4	35.044	834.45	1076.2	40.457	38.659	0	0	8.8257	-0.15686	-10.525	-8.9851	-1.1014	7.164	10.786	8.7192	7.7243	7.0071	0.26188	-0.26593	1582.2
1.6	161	60	NaN	1.1577	10.076	0.20316	-170.55	9.4039	8.5284	-28.308	-746.28	1057.3	35.082	834.46	1076.2	39.057	38.238	0	0	8.3027	-0.68954	-10.526	-8.9869	-1.1387	7.155	10.761	8.7184	7.164	6.4654	0.23487	-0.26847	1582.1
1.61	162	60	NaN	1.1367	10.069	0.18767	-170.56	9.3988	8.5483	-28.342	-746.23	1057.3	35.154	834.47	1076.3	39.169	38.01	0	0	7.7797	-1.2222	-10.528	-8.9887	-1.1636	7.1435	10.755	8.7121	6.6161	5.9213	0.22733	-0.27654	1582.1
1.62	163	60	NaN	1.1262	10.083	0.17105	-170.57	9.3881	8.5687	-28.354	-746.16	1057.3	35.23	834.49	1076.3	39.814	38.22	0	0	7.2585	-1.753	-10.531	-8.9912	-1.1773	7.1278	10.77	8.7011	6.0811	5.3748	0.23888	-0.29006	1582
1.63	164	60	NaN	1.1074	10.096	0.15621	-170.58	9.3775	8.5515	-28.42	-746.11	1057.2	35.211	834.54	1076.2	39.792	38.72	0	0	6.7452	-2.2757	-10.536	-8.9967	-1.1979	7.1197	10.784	8.6892	5.5474	4.8439	0.2478	-0.30745	1582
1.64	165	60	NaN	1.1014	10.133	0.12747	-170.55	9.4102	8.4957	-28.41	-746.03	1057.2	35.036	834.53	1076.3	39.914	38.34	0	0	6.232	-2.7984	-10.542	-9.0022	-1.1973	7.1521	10.823	8.7199	5.0347	4.3537	0.28142	-0.28225	1582
1.65	166	60	NaN	1.0933	10.188	0.090456	-170.57	9.3983	8.508	-28.42	-745.95	1057.2	35.093	834.56	1076.3	38.299	37.049	0	0	5.7188	-3.3211	-10.547	-9.0077	-1.2079	7.1331	10.879	8.7073	4.5108	3.8119	0.33231	-0.30043	1581.9
1.66	167	60	NaN	1.0814	10.234	0.075868	-170.57	9.4137	8.497	-28.487	-745.92	1057.2	35.072	834.56	1076.3	39.442	39.482	0	0	5.2055	-3.8438	-10.553	-9.0132	-1.2215	7.1288	10.927	8.7211	3.984	3.2849	0.37395	-0.29214	1581.9
1.67	168	60	NaN	1.0683	10.281	0.071467	-170.57	9.4283	8.5003	-28.572	-745.9	1057.2	35.084	834.56	1076.3	38.63	37.155	0	0	4.6923	-4.3666	-10.558	-9.0187	-1.2382	7.122	10.975	8.7347	3.4541	2.7555	0.41678	-0.284	1581.9
1.68	169	60	NaN	1.0576	10.354	0.050086	-170.61	9.3983	8.5772	-28.615	-745.84	1057.2	35.336	834.61	1076.3	40.163	39.833	0	0	4.179	-4.8893	-10.564	-9.0242	-1.2596	7.0746	11.046	8.7059	2.9195	2.1853	0.48259	-0.31832	1581.9
1.69	170	60	NaN	1.0486	10.448	0.0035062	-170.65	9.4253	8.6115	-28.641	-745.8	1057.1	35.559	834.57	1076.2	40.189	40.047	0	0	3.6658	-5.412	-10.569	-9.0297	-1.2777	7.0257	11.14	8.7331	2.3881	1.6137	0.5712	-0.29658	1581.8
1.7	171	60	NaN	1.04	10.55	-0.044788	-170.65	9.4335	8.6497	-28.66	-745.76	1057.1	35.668	834.59	1076.2	38	36.473	0	0	3.1526	-5.9347	-10.575	-9.0352	-1.291	7.0155	11.243	8.7408	1.8616	1.0808	0.66831	-0.29446	1581.8
1.71	172	60	NaN	1.0416	10.629	-0.077564	-170.65	9.4491	8.6535	-28.687	-745.75	1057.1	35.658	834.6	1076.2	40.023	39.826	0	0	2.8377	-6.2553	-10.58	-9.0403	-1.29	7.02	11.322	8.7558	1.5477	0.76464	0.74238	-0.28454	1581.8
1.72	173	60	NaN	1.0462	10.691	-0.099131	-170.63	9.465	8.6076	-28.728	-745.76	1057.1	35.466	834.63	1076.3	37.964	38.867	0	0	2.6232	-6.4738	-10.584	-9.0449	-1.2799	7.0453	11.385	8.7708	1.3433	0.57151	0.8007	-0.2741	1581.8
1.73	174	60	NaN	1.0478	10.752	-0.11864	-170.61	9.469	8.5507	-28.788	-745.76	1057.1	35.223	834.68	1076.3	40.466	38.189	0	0	2.4701	-6.6298	-10.584	-9.0449	-1.2715	7.0731	11.446	8.7745	1.1986	0.44328	0.86182	-0.27047	1581.9
1.74	175	60	NaN	1.0535	10.824	-0.14533	-170.66	9.4532	8.6506	-28.862	-745.79	1057.1	35.6	834.69	1076.2	38.649	39.908	0	0	2.3169	-6.7857	-10.584	-9.0449	-1.2821	7.0043	11.516	8.7617	1.0349	0.21858	0.93158	-0.28327	1581.9
1.75	176	60	NaN	1.0592	10.857	-0.15815	-170.65	9.4658	8.6549	-28.917	-745.81	1057.1	35.566	834.68	1076.2	39.165	36.911	0	0	2.1638	-6.9417	-10.584	-9.0449	-1.2771	7.017	11.549	8.7742	0.88671	0.075295	0.96457	-0.27076	1581.9
1.76	177	60	NaN	1.0675	10.886	-0.16651	-170.65	9.4506	8.6978	-29.009	-745.86	1057.1	35.638	834.73	1076.2	38.769	37.461	0	0	2.0107	-7.0976	-10.584	-9.0449	-1.2746	7.0107	11.577	8.7602	0.7361	-0.086855	0.99224	-0.28471	1582
1.77	178	60	NaN	1.0794	10.906	-0.18915	-170.65	9.4384	8.742	-29.036	-745.9	1057.2	35.718	834.75	1076.2	39.894	38.257	0	0	1.8576	-7.2535	-10.584	-9.0449	-1.2665	7.0039	11.596	8.7488	0.59107	-0.24967	1.0114	-0.29614	1582.1
1.78	179	60	NaN	1.0936	10.911	-0.22535	-170.64	9.4478	8.7507	-28.99	-745.92	1057.2	35.692	834.75	1076.2	40.143	37.85	0	0	1.7045	-7.4095	-10.584	-9.0449	-1.2496	7.0167	11.601	8.7575	0.45483	-0.3928	1.0169	-0.28742	1582.1
1.79	180	60	NaN	1.107	10.897	-0.24807	-170.6	9.4712	8.7082	-29.004	-745.97	1057.1	35.504	834.74	1076.2	38.574	39.423	0	0	1.5514	-7.5654	-10.584	-9.0449	-1.2299	7.0589	11.589	8.7795	0.32145	-0.50656	1.0048	-0.26543	1582.1
1.8	181	60	NaN	1.1143	10.873	-0.24982	-170.6	9.4662	8.7456	-29.053	-746.02	1057.2	35.585	834.75	1076.2	39.751	37.664	0	0	1.3982	-7.7214	-10.584	-9.0449	-1.2272	7.0552	11.563	8.7757	0.171	-0.6662	0.97873	-0.2692	1582.2
1.81	182	60	NaN	1.1337	10.823	-0.251	-170.59	9.4502	8.7518	-29.125	-746.08	1057.2	35.562	834.8	1076.2	38.295	38.699	0	0	1.2451	-7.8773	-10.584	-9.0449	-1.2095	7.0662	11.512	8.761	0.035639	-0.81113	0.92742	-0.28393	1582.3
1.82	183	60	NaN	1.1501	10.771	-0.25704	-170.58	9.4381	8.7578	-29.176	-746.14	1057.2	35.544	834.85	1076.2	40.384	37.439	0	0	1.092	-8.0333	-10.584	-9.0449	-1.1941	7.0778	11.459	8.7496	-0.10212	-0.95543	0.8748	-0.29536	1582.4
1.83	184	60	NaN	1.163	10.709	-0.26957	-170.55	9.4407	8.7401	-29.202	-746.2	1057.2	35.416	834.89	1076.2	39.59	38.26	0	0	0.81378	-8.3166	-10.575	-9.0357	-1.1774	7.1118	11.398	8.7516	-0.36358	-1.2048	0.82316	-0.28412	1582.5
1.84	185	60	NaN	1.1811	10.617	-0.28474	-170.48	9.4617	8.6614	-29.232	-746.26	1057.2	35.014	834.93	1076.3	38.41	37.605	0	0	0.52352	-8.6122	-10.565	-9.0255	-1.1457	7.1957	11.308	8.77	-0.62216	-1.4165	0.74338	-0.25557	1582.6
1.85	186	60	NaN	1.1931	10.579	-0.2669	-170.53	9.4574	8.7862	-29.308	-746.27	1057.1	35.482	834.91	1076.2	40.573	38.201	0	0	0.23325	-8.9079	-10.555	-9.0154	-1.1533	7.1251	11.269	8.7675	-0.92005	-1.7828	0.71375	-0.24786	1582.6
1.86	187	60	NaN	1.1987	10.551	-0.26183	-170.54	9.4599	8.8287	-29.339	-746.26	1057.1	35.626	834.93	1076.2	38.994	38.816	0	0	-0.079039	-9.2259	-10.541	-9.0014	-1.1541	7.1115	11.241	8.7698	-1.2331	-2.1144	0.69994	-0.23162	1582.6
1.87	188	60	NaN	1.2019	10.52	-0.25448	-170.49	9.4818	8.7657	-29.381	-746.24	1057.1	35.349	834.96	1076.2	39.139	38.465	0	0	-0.45306	-9.6068	-10.516	-8.9765	-1.1423	7.1643	11.212	8.79	-1.5954	-2.4425	0.69629	-0.18651	1582.6
1.88	189	60	NaN	1.2012	10.495	-0.24974	-170.47	9.4981	8.7251	-29.418	-746.23	1057.1	35.178	834.98	1076.3	37.678	37.796	0	0	-0.82709	-9.9878	-10.491	-8.9516	-1.1382	7.1952	11.188	8.8054	-1.9653	-2.7926	0.69669	-0.14615	1582.6
1.89	190	60	NaN	1.1958	10.481	-0.25721	-170.51	9.4847	8.8171	-29.419	-746.22	1057.1	35.56	834.99	1076.2	37.082	37.993	0	0	-1.2011	-10.369	-10.466	-8.9267	-1.1574	7.1322	11.172	8.7936	-2.3585	-3.2365	0.70632	-0.13308	1582.7
1.9	191	60	NaN	1.1984	10.453	-0.27631	-170.5	9.485	8.8151	-29.39	-746.18	1057.1	35.528	835.06	1076.2	38.763	39.59	0	0	-1.5751	-10.75	-10.441	-8.9017	-1.1526	7.1465	11.145	8.7932	-2.7277	-3.6031	0.70337	-0.10856	1582.7
1.91	192	60	NaN	1.1905	10.451	-0.28625	-170.5	9.5051	8.7853	-29.386	-746.13	1057.1	35.428	835.07	1076.2	38.821	38.49	0	0	-1.9526	-11.134	-10.414	-8.8743	-1.1568	7.1555	11.144	8.8123	-3.1094	-3.9786	0.7297	-0.062033	1582.6
1.92	193	60	NaN	1.1828	10.443	-0.2791	-170.5	9.5089	8.7991	-29.416	-746.12	1057.1	35.461	835.08	1076.3	39.012	37.532	0	0	-2.3354	-11.524	-10.383	-8.843	-1.1667	7.1498	11.137	8.8154	-3.5021	-4.3741	0.75406	-0.027618	1582.6
1.93	194	60	NaN	1.1732	10.437	-0.27284	-170.5	9.525	8.8223	-29.453	-746.11	1057.1	35.506	835.09	1076.3	38.604	39.631	0	0	-2.7182	-11.914	-10.351	-8.8117	-1.1793	7.1456	11.132	8.83	-3.8976	-4.7682	0.7808	0.018238	1582.6
1.94	195	60	NaN	1.159	10.439	-0.28123	-170.5	9.5612	8.8199	-29.473	-746.04	1057.1	35.462	835.1	1076.3	39.181	39.399	0	0	-3.101	-12.304	-10.32	-8.7805	-1.1928	7.1522	11.136	8.864	-4.2938	-5.1515	0.8165	0.083531	1582.6
1.95	196	60	NaN	1.1416	10.44	-0.29851	-170.5	9.5554	8.7972	-29.466	-746	1057.1	35.397	835.18	1076.3	40.222	38.835	0	0	-3.4838	-12.694	-10.289	-8.7492	-1.2074	7.1527	11.138	8.8582	-4.6913	-5.5408	0.84891	0.10902	1582.6
1.96	197	60	NaN	1.1286	10.45	-0.30485	-170.5	9.5591	8.8262	-29.467	-745.95	1057	35.459	835.18	1076.3	39.173	39.161	0	0	-3.8409	-13.057	-10.257	-8.718	-1.2229	7.1437	11.147	8.8617	-5.0637	-5.9134	0.88998	0.14369	1582.6
1.97	198	60	NaN	1.1161	10.456	-0.32082	-170.49	9.5892	8.814	-29.439	-745.92	1057	35.384	835.16	1076.4	38.858	37.537	0	0	-4.0134	-13.233	-10.227	-8.6873	-1.2317	7.1628	11.155	8.89	-5.2451	-6.0701	0.9281	0.20274	1582.5
1.98	199	60	NaN	1.1048	10.46	-0.33709	-170.49	9.6033	8.8188	-29.414	-745.88	1057	35.385	835.16	1076.4	38.427	39.023	0	0	-4.0531	-13.273	-10.212	-8.6726	-1.2422	7.1645	11.159	8.9035	-5.2953	-6.1088	0.94717	0.23094	1582.5
1.99	200	60	NaN	1.0898	10.463	-0.3463	-170.5	9.6006	8.8425	-29.406	-745.82	1057	35.469	835.18	1076.3	40.604	38.074	0	0	-3.9593	-13.178	-10.213	-8.674	-1.2599	7.1463	11.162	8.9013	-5.2192	-6.0315	0.94863	0.22736	1582.5
2	201	60	NaN	1.0605	10.466	-0.34585	-170.5	9.6296	8.8158	-29.403	-745.75	1057	35.391	835.19	1076.4	40.52	38.144	0	0	-3.8655	-13.082	-10.215	-8.6753	-1.2865	7.1576	11.166	8.9288	-5.152	-5.9246	0.95161	0.25344	1582.4
2.01	202	60	NaN	1.0322	10.459	-0.33723	-170.51	9.5965	8.8405	-29.41	-745.69	1057	35.476	835.25	1076.3	39.047	40.707	0	0	-3.7717	-12.987	-10.216	-8.6767	-1.3181	7.1397	11.159	8.8972	-5.0897	-5.847	0.94254	0.22044	1582.4
2.02	203	60	NaN	1.0199	10.456	-0.33346	-170.5	9.6131	8.8096	-29.4	-745.66	1057	35.383	835.25	1076.3	41.007	37.946	0	0	-3.6779	-12.891	-10.218	-8.6781	-1.3266	7.1552	11.156	8.9127	-5.0045	-5.736	0.93888	0.23458	1582.4
2.03	204	60	NaN	1.0065	10.439	-0.33079	-170.5	9.6192	8.8193	-29.369	-745.62	1057	35.426	835.26	1076.4	39.92	38.484	0	0	-3.584	-12.796	-10.219	-8.6795	-1.3405	7.1527	11.14	8.918	-4.9246	-5.6429	0.9212	0.23855	1582.3
2.04	205	60	NaN	0.99159	10.416	-0.32777	-170.51	9.6133	8.8511	-29.331	-745.59	1057	35.537	835.27	1076.3	39.53	37.298	0	0	-3.4902	-12.7	-10.22	-8.6808	-1.3581	7.1418	11.118	8.9117	-4.8484	-5.5583	0.8972	0.23085	1582.3
2.05	206	60	NaN	0.98432	10.406	-0.32481	-170.49	9.6237	8.8325	-29.311	-745.57	1057	35.468	835.26	1076.4	38.627	38.743	0	0	-3.3964	-12.604	-10.222	-8.6822	-1.3622	7.1601	11.109	8.921	-4.7586	-5.4444	0.88734	0.23879	1582.3
2.06	207	60	NaN	0.98575	10.395	-0.32697	-170.49	9.6198	8.8461	-29.284	-745.57	1057	35.511	835.26	1076.4	39.504	35.765	0	0	-3.3026	-12.509	-10.223	-8.6836	-1.3614	7.1585	11.098	8.9169	-4.664	-5.3504	0.87465	0.23335	1582.3
2.07	208	60	NaN	0.98959	10.388	-0.33524	-170.49	9.6144	8.8457	-29.222	-745.58	1056.9	35.515	835.26	1076.4	40.401	37.803	0	0	-3.2088	-12.413	-10.224	-8.6849	-1.3554	7.1626	11.091	8.9114	-4.5642	-5.2508	0.86625	0.22648	1582.3
2.08	209	60	NaN	0.98995	10.388	-0.3304	-170.49	9.6154	8.8329	-29.206	-745.58	1056.9	35.484	835.27	1076.4	41.459	37.196	0	0	-3.115	-12.318	-10.226	-8.6863	-1.3534	7.1706	11.092	8.9117	-4.4683	-5.1472	0.86612	0.22538	1582.3
2.09	210	60	NaN	0.99119	10.397	-0.30284	-170.48	9.6178	8.8158	-29.244	-745.58	1056.9	35.452	835.28	1076.4	40.31	38.763	0	0	-3.0212	-12.222	-10.227	-8.6877	-1.3523	7.1766	11.101	8.9132	-4.3734	-5.0457	0.87426	0.22557	1582.3
2.1	211	60	NaN	0.99999	10.415	-0.26282	-170.48	9.6154	8.8054	-29.293	-745.61	1056.9	35.451	835.28	1076.4	40.26	36.519	0	0	-2.9273	-12.127	-10.229	-8.689	-1.3452	7.1759	11.119	8.9111	-4.2726	-4.9508	0.89073	0.22203	1582.3
2.11	212	60	NaN	1.0205	10.45	-0.28545	-170.48	9.6149	8.8136	-29.197	-745.56	1057	35.489	835.3	1076.4	38.054	37.783	0	0	-2.8335	-12.031	-10.23	-8.6904	-1.3227	7.1734	11.153	8.9123	-4.1562	-4.8578	0.92264	0.22187	1582.3
2.12	213	60	NaN	1.0304	10.462	-0.2689	-170.49	9.6003	8.8198	-29.237	-745.59	1057	35.524	835.33	1076.4	38.876	40.931	0	0	-2.7906	-11.987	-10.232	-8.6923	-1.3154	7.1681	11.164	8.8989	-4.1059	-4.8193	0.93187	0.20663	1582.4
2.13	214	60	NaN	1.053	10.438	-0.26089	-170.49	9.6134	8.8239	-29.231	-745.74	1057	35.546	835.32	1076.4	38.727	37.707	0	0	-2.7695	-11.966	-10.234	-8.6944	-1.2931	7.1641	11.141	8.9108	-4.0626	-4.8019	0.90725	0.21637	1582.5
2.14	215	60	NaN	1.0704	10.417	-0.24635	-170.49	9.6234	8.8227	-29.254	-745.87	1057	35.541	835.31	1076.4	39.932	38.277	0	0	-2.7484	-11.945	-10.236	-8.6965	-1.2762	7.1654	11.121	8.9199	-4.0247	-4.7792	0.88479	0.22337	1582.6
2.15	216	60	NaN	1.0755	10.423	-0.22604	-170.48	9.6177	8.8093	-29.311	-745.91	1057	35.498	835.33	1076.4	40.101	36.471	0	0	-2.7273	-11.923	-10.238	-8.6986	-1.2716	7.173	11.125	8.9152	-3.9989	-4.75	0.88692	0.21662	1582.7
2.16	217	60	NaN	1.0936	10.435	-0.24752	-170.48	9.6393	8.7707	-29.214	-745.97	1057	35.404	835.32	1076.4	40.755	37.328	0	0	-2.7063	-11.902	-10.24	-8.7007	-1.2464	7.183	11.137	8.9368	-3.9527	-4.7186	0.89708	0.23608	1582.7
2.17	218	60	NaN	1.1288	10.464	-0.24115	-170.48	9.6498	8.7895	-29.193	-746.07	1057	35.451	835.34	1076.4	39.298	37.593	0	0	-2.6852	-11.88	-10.242	-8.7028	-1.212	7.1838	11.165	8.9488	-3.8972	-4.6963	0.9227	0.24599	1582.8
2.18	219	60	NaN	1.1479	10.471	-0.23385	-170.49	9.6461	8.812	-29.2	-746.18	1057.1	35.517	835.36	1076.4	39.136	38.735	0	0	-2.6641	-11.859	-10.244	-8.705	-1.1954	7.1706	11.17	8.9462	-3.8595	-4.6881	0.92589	0.24129	1583
2.19	220	60	NaN	1.1642	10.473	-0.23307	-170.48	9.6588	8.8155	-29.188	-746.3	1057.1	35.517	835.36	1076.4	41.842	37.598	0	0	-2.6431	-11.837	-10.247	-8.7071	-1.1785	7.1733	11.172	8.9593	-3.8215	-4.6639	0.92563	0.25227	1583.1
2.2	221	60	NaN	1.1781	10.48	-0.23546	-170.47	9.6856	8.8033	-29.164	-746.4	1057.1	35.465	835.35	1076.5	39.01	37.238	0	0	-2.622	-11.816	-10.249	-8.7092	-1.1616	7.1907	11.179	8.986	-3.7836	-4.6251	0.93067	0.27681	1583.2
2.21	222	60	NaN	1.1765	10.489	-0.22855	-170.47	9.6915	8.8021	-29.187	-746.48	1057.1	35.463	835.37	1076.5	39.317	38.592	0	0	-2.6009	-11.794	-10.251	-8.7113	-1.1639	7.1911	11.188	8.9927	-3.7648	-4.6032	0.93683	0.28138	1583.3
2.22	223	60	NaN	1.1806	10.499	-0.22366	-170.45	9.7162	8.7797	-29.215	-746.56	1057.2	35.377	835.35	1076.5	38.779	37.791	0	0	-2.5798	-11.773	-10.253	-8.7134	-1.1576	7.2166	11.198	9.0173	-3.7374	-4.5562	0.94469	0.30391	1583.3
2.23	224	60	NaN	1.1865	10.506	-0.2359	-170.46	9.6912	8.8088	-29.183	-746.59	1057.2	35.483	835.41	1076.4	40.01	37.497	0	0	-2.5588	-11.751	-10.255	-8.7155	-1.1542	7.1989	11.204	8.994	-3.713	-4.5525	0.9487	0.27851	1583.4
2.24	225	60	NaN	1.1851	10.508	-0.2447	-170.46	9.697	8.8102	-29.187	-746.64	1057.2	35.499	835.43	1076.4	38.572	38.917	0	0	-2.5377	-11.73	-10.257	-8.7176	-1.1562	7.2002	11.205	9.0003	-3.6939	-4.5297	0.94749	0.28272	1583.5
2.25	226	60	NaN	1.176	10.503	-0.24192	-170.45	9.725	8.8005	-29.244	-746.7	1057.2	35.47	835.42	1076.5	39.242	37.733	0	0	-2.5166	-11.708	-10.259	-8.7197	-1.1663	7.2108	11.2	9.0277	-3.6829	-4.4977	0.94114	0.308	1583.6
2.26	227	60	NaN	1.1645	10.493	-0.23049	-170.46	9.7302	8.828	-29.324	-746.73	1057.2	35.556	835.44	1076.5	39.028	38.001	0	0	-2.4955	-11.687	-10.261	-8.7218	-1.1837	7.1958	11.191	9.0326	-3.6793	-4.4912	0.92956	0.31079	1583.6
2.27	228	60	NaN	1.1644	10.469	-0.24456	-170.43	9.7518	8.7993	-29.348	-746.75	1057.2	35.481	835.44	1076.5	39.377	37.1	0	0	-2.4745	-11.666	-10.263	-8.7239	-1.1819	7.2187	11.167	9.0539	-3.6564	-4.4468	0.90381	0.32992	1583.6
2.28	229	60	NaN	1.1532	10.452	-0.27187	-170.44	9.7549	8.8099	-29.324	-746.75	1057.2	35.523	835.45	1076.5	38.562	37.392	0	0	-2.4534	-11.644	-10.266	-8.726	-1.1937	7.2154	11.151	9.0566	-3.6471	-4.4287	0.88497	0.33053	1583.6
2.29	230	60	NaN	1.1485	10.432	-0.29794	-170.43	9.7606	8.8086	-29.3	-746.76	1057.2	35.527	835.45	1076.5	40.548	38.866	0	0	-2.4888	-11.68	-10.264	-8.7249	-1.1978	7.2193	11.131	9.0618	-3.6866	-4.4608	0.86691	0.33683	1583.7
2.3	231	60	NaN	1.1435	10.411	-0.31926	-170.43	9.7665	8.8052	-29.3	-746.75	1057.1	35.538	835.46	1076.5	39.978	37.729	0	0	-2.551	-11.743	-10.262	-8.7223	-1.2032	7.222	11.11	9.0671	-3.7541	-4.5214	0.84813	0.34485	1583.7
2.31	232	60	NaN	1.1302	10.391	-0.33116	-170.43	9.7696	8.8081	-29.344	-746.7	1057.1	35.587	835.48	1076.5	38.564	35.638	0	0	-2.6132	-11.807	-10.259	-8.7196	-1.2198	7.2161	11.091	9.0701	-3.833	-4.5907	0.83148	0.35049	1583.6
2.32	233	60	NaN	1.1155	10.384	-0.31468	-170.42	9.7875	8.7682	-29.454	-746.66	1057.1	35.486	835.47	1076.5	40.131	36.778	0	0	-2.6514	-11.846	-10.258	-8.7186	-1.2349	7.234	11.084	9.0871	-3.8863	-4.6117	0.82582	0.36856	1583.6
2.33	234	60	NaN	1.1023	10.364	-0.35168	-170.43	9.7933	8.7935	-29.45	-746.59	1057.1	35.594	835.46	1076.5	39.124	39.365	0	0	-2.6583	-11.853	-10.259	-8.7196	-1.252	7.2183	11.066	9.0921	-3.9103	-4.6344	0.80644	0.37246	1583.5
2.34	235	60	NaN	1.0918	10.354	-0.37273	-170.43	9.8059	8.7805	-29.463	-746.53	1057.1	35.591	835.45	1076.5	38.039	37.385	0	0	-2.6057	-11.799	-10.258	-8.7185	-1.263	7.2194	11.056	9.104	-3.8688	-4.5798	0.79752	0.38541	1583.4
2.35	236	60	NaN	1.0825	10.341	-0.37917	-170.43	9.8063	8.7784	-29.508	-746.48	1057	35.628	835.45	1076.5	40.376	38.011	0	0	-2.5395	-11.732	-10.256	-8.717	-1.2753	7.2127	11.043	9.104	-3.8148	-4.5191	0.78691	0.38707	1583.4
2.36	237	60	NaN	1.0745	10.322	-0.3872	-170.44	9.7951	8.7982	-29.56	-746.44	1057	35.734	835.47	1076.4	39.97	39.288	0	0	-2.8981	-12.097	-10.254	-8.7144	-1.289	7.1964	11.024	9.0928	-4.1871	-4.9006	0.76996	0.37834	1583.4
2.37	238	60	NaN	1.0703	10.303	-0.4238	-170.42	9.8119	8.7606	-29.56	-746.36	1057	35.649	835.43	1076.5	40.017	37.602	0	0	-3.2481	-12.453	-10.25	-8.7102	-1.2904	7.2198	11.006	9.1083	-4.5385	-5.2337	0.75669	0.39814	1583.3
2.38	239	60	NaN	1.0616	10.29	-0.4353	-170.39	9.8333	8.7042	-29.616	-746.28	1057	35.493	835.4	1076.5	41.428	37.729	0	0	-2.9337	-12.133	-10.238	-8.6986	-1.2956	7.2485	10.995	9.128	-4.2293	-4.8847	0.75691	0.42943	1583.1
2.39	240	60	NaN	1.0584	10.283	-0.45373	-170.42	9.8219	8.7168	-29.632	-746.21	1057	35.595	835.41	1076.5	39.964	39.822	0	0	-2.5858	-11.779	-10.23	-8.691	-1.3032	7.2204	10.989	9.1164	-3.889	-4.5585	0.75849	0.42543	1583.1
2.4	241	60	NaN	1.0581	10.281	-0.46829	-170.43	9.8053	8.7229	-29.64	-746.15	1056.9	35.664	835.42	1076.4	39.082	37.376	0	0	-2.2093	-11.395	-10.226	-8.6869	-1.3063	7.2013	10.986	9.1001	-3.5156	-4.1942	0.75977	0.41327	1583
2.41	242	60	NaN	1.0583	10.28	-0.4734	-170.43	9.7987	8.7087	-29.661	-746.1	1056.9	35.635	835.4	1076.4	39.374	36.663	0	0	-1.5277	-10.701	-10.22	-8.6809	-1.3059	7.2077	10.985	9.0934	-2.8336	-3.4936	0.76452	0.41255	1583
2.42	243	60	NaN	1.0567	10.278	-0.46881	-170.42	9.8043	8.7134	-29.703	-746.06	1056.9	35.64	835.38	1076.4	40.346	37.367	0	0	-0.90129	-10.063	-10.212	-8.6729	-1.3094	7.2119	10.984	9.0976	-2.2106	-2.8514	0.77205	0.42467	1582.9
2.43	244	60	NaN	1.0597	10.276	-0.44458	-170.41	9.8196	8.6814	-29.803	-746	1056.9	35.551	835.36	1076.4	39.907	39.016	0	0	-0.4719	-9.626	-10.2	-8.6606	-1.3068	7.2231	10.984	9.1119	-1.7787	-2.4029	0.78355	0.45131	1582.8
2.44	245	60	NaN	1.0628	10.274	-0.44984	-170.4	9.8337	8.6572	-29.821	-745.95	1056.9	35.491	835.31	1076.5	40.854	37.969	0	0	0.054458	-9.0899	-10.189	-8.6491	-1.3024	7.235	10.983	9.1248	-1.2479	-1.855	0.79478	0.4757	1582.7
2.45	246	60	NaN	1.0651	10.271	-0.44761	-170.42	9.8231	8.6772	-29.858	-745.91	1056.9	35.601	835.28	1076.4	39.552	38.273	0	0	0.85594	-8.2737	-10.179	-8.6396	-1.3056	7.2095	10.98	9.1144	-0.44963	-1.0642	0.80107	0.47486	1582.7
2.46	247	60	NaN	1.0694	10.264	-0.44709	-170.44	9.81	8.6983	-29.883	-745.89	1056.8	35.712	835.27	1076.4	38.89	36.368	0	0	1.5967	-7.5193	-10.165	-8.6251	-1.3061	7.1837	10.972	9.102	0.29054	-0.33555	0.80738	0.47687	1582.6
2.47	248	60	NaN	1.0798	10.251	-0.46723	-170.42	9.8243	8.666	-29.835	-745.89	1056.8	35.61	835.22	1076.4	40.029	37.707	0	0	2.2913	-6.8118	-10.148	-8.6084	-1.2905	7.2064	10.96	9.1157	1.0009	0.39461	0.81195	0.50732	1582.6
2.48	249	60	NaN	1.096	10.25	-0.45949	-170.44	9.8168	8.6734	-29.861	-745.86	1056.8	35.666	835.2	1076.4	41.954	39.182	0	0	2.3985	-6.7027	-10.149	-8.61	-1.2773	7.19	10.958	9.1089	1.1212	0.48734	0.80885	0.49897	1582.5
2.49	250	60	NaN	1.0957	10.251	-0.44242	-170.43	9.8143	8.6767	-29.914	-745.85	1056.8	35.669	835.19	1076.4	39.469	36.969	0	0	2.6452	-6.4515	-10.152	-8.6123	-1.2796	7.1964	10.959	9.1064	1.3656	0.74496	0.80714	0.49416	1582.5
2.5	251	60	NaN	1.104	10.251	-0.42966	-170.43	9.8008	8.6799	-29.945	-745.87	1056.8	35.701	835.18	1076.4	39.435	37.469	0	0	3.1017	-5.9865	-10.155	-8.6157	-1.2736	7.1913	10.958	9.0939	1.8281	1.2048	0.80264	0.47822	1582.5
2.51	252	60	NaN	1.1188	10.253	-0.42829	-170.43	9.7896	8.6822	-29.931	-745.89	1056.8	35.733	835.16	1076.3	39.328	37.338	0	0	3.7554	-5.3207	-10.154	-8.615	-1.2594	7.1873	10.959	9.0836	2.496	1.8665	0.80451	0.4686	1582.5
2.52	253	60	NaN	1.1346	10.26	-0.43408	-170.42	9.7913	8.6757	-29.888	-745.9	1056.8	35.71	835.11	1076.3	40.636	40.846	0	0	4.4651	-4.5979	-10.153	-8.6131	-1.2413	7.2005	10.966	9.0854	3.2238	2.6025	0.8135	0.47232	1582.5
2.53	254	60	NaN	1.1523	10.271	-0.41562	-170.4	9.7929	8.6331	-29.923	-745.94	1056.8	35.577	835.05	1076.3	39.363	38.4	0	0	5.0797	-3.972	-10.154	-8.6141	-1.2201	7.2282	10.978	9.0867	3.8595	3.2562	0.824	0.47251	1582.5
2.54	255	60	NaN	1.1768	10.298	-0.42642	-170.41	9.7607	8.695	-29.861	-745.95	1056.8	35.754	835.03	1076.3	39.4	37.482	0	0	5.7341	-3.3055	-10.156	-8.6169	-1.1998	7.2134	11.003	9.055	4.5344	3.9079	0.84692	0.43806	1582.5
2.55	256	60	NaN	1.1923	10.317	-0.40404	-170.39	9.7613	8.6686	-29.9	-745.99	1056.8	35.662	835	1076.3	41.874	38.36	0	0	6.894	-2.1242	-10.165	-8.6251	-1.1823	7.2374	11.023	9.0557	5.7117	5.1133	0.85829	0.43061	1582.5
2.56	257	60	NaN	1.2102	10.335	-0.40204	-170.37	9.7652	8.6438	-29.878	-746.02	1056.8	35.567	834.96	1076.3	38.897	36.887	0	0	7.835	-1.1659	-10.164	-8.6241	-1.1602	7.2617	11.041	9.0591	6.6747	6.0958	0.87734	0.43499	1582.5
2.57	258	60	NaN	1.2348	10.36	-0.4329	-170.37	9.7569	8.6595	-29.763	-746.03	1056.8	35.602	834.94	1076.3	40.821	36.87	0	0	8.5617	-0.42574	-10.154	-8.6142	-1.1328	7.2635	11.066	9.0508	7.4289	6.8378	0.91282	0.43665	1582.4
2.58	259	60	NaN	1.2566	10.408	-0.43694	-170.37	9.7539	8.6458	-29.738	-745.99	1056.9	35.605	834.92	1076.3	40.052	35.21	0	0	8.8952	-0.086085	-10.158	-8.6189	-1.1103	7.2591	11.111	9.0506	7.785	7.173	0.95243	0.43171	1582.4
2.59	260	60	NaN	1.2789	10.393	-0.40813	-170.34	9.7586	8.6114	-29.816	-746.12	1056.9	35.464	834.87	1076.3	38.512	38.552	0	0	9.2545	0.27984	-10.163	-8.6238	-1.0855	7.2921	11.098	9.0536	8.169	7.572	0.93484	0.42979	1582.5
2.6	261	60	NaN	1.3085	10.4	-0.41009	-170.37	9.7053	8.6711	-29.797	-746.18	1056.9	35.649	834.9	1076.3	39.664	38.474	0	0	9.8286	0.86455	-10.163	-8.6236	-1.0618	7.2597	11.103	9.0023	8.7669	8.1242	0.93975	0.37877	1582.6
2.61	262	60	NaN	1.3363	10.4	-0.41415	-170.37	9.6859	8.7011	-29.774	-746.23	1056.9	35.726	834.9	1076.3	38.848	38.57	0	0	10.337	1.3822	-10.162	-8.6229	-1.0359	7.2549	11.103	8.9836	9.301	8.6371	0.94038	0.3607	1582.6
2.62	263	60	NaN	1.3582	10.392	-0.4176	-170.34	9.7058	8.6774	-29.764	-746.27	1056.9	35.616	834.85	1076.3	39.195	40.651	0	0	10.627	1.6774	-10.16	-8.6204	-1.0096	7.2891	11.095	9.0025	9.6171	8.9665	0.93536	0.38215	1582.6
2.63	264	60	NaN	1.3745	10.389	-0.43584	-170.33	9.7086	8.6542	-29.73	-746.26	1056.9	35.512	834.83	1076.3	38.767	37.734	0	0	10.789	1.8425	-10.159	-8.6193	-0.98842	7.3115	11.092	9.006	9.8005	9.154	0.93282	0.38668	1582.6
2.64	265	60	NaN	1.3879	10.374	-0.45096	-170.32	9.7155	8.6591	-29.712	-746.24	1056.9	35.495	834.79	1076.3	39.502	36.316	0	0	10.869	1.9237	-10.159	-8.619	-0.97385	7.3174	11.076	9.0128	9.8947	9.2411	0.91773	0.39373	1582.5
2.65	266	60	NaN	1.3936	10.34	-0.45237	-170.31	9.7181	8.6709	-29.734	-746.25	1056.9	35.504	834.79	1076.3	40.161	38.106	0	0	10.63	1.6804	-10.165	-8.6251	-0.9692	7.3222	11.043	9.0153	9.6605	9.0026	0.87844	0.39014	1582.5
2.66	267	60	NaN	1.4002	10.292	-0.4732	-170.31	9.7153	8.6845	-29.704	-746.24	1056.8	35.503	834.79	1076.3	37.174	38.379	0	0	10.477	1.525	-10.169	-8.6292	-0.96154	7.3266	10.995	9.0121	9.5155	8.8515	0.82646	0.38291	1582.5
2.67	268	60	NaN	1.3984	10.225	-0.48829	-170.31	9.7035	8.7086	-29.709	-746.19	1056.8	35.514	834.81	1076.3	39.993	37.942	0	0	10.477	1.525	-10.169	-8.6297	-0.96402	7.327	10.928	9	9.513	8.852	0.75887	0.37034	1582.5
2.68	269	60	NaN	1.38	10.14	-0.4686	-170.31	9.6865	8.7432	-29.836	-746.1	1056.8	35.542	834.85	1076.2	39.537	36.735	0	0	10.563	1.6129	-10.169	-8.6296	-0.98805	7.3241	10.844	8.9829	9.5753	8.937	0.67486	0.35331	1582.4
2.69	270	60	NaN	1.376	10.084	-0.47822	-170.29	9.7095	8.717	-29.831	-746.06	1056.8	35.402	834.8	1076.3	40.424	38.754	0	0	10.679	1.731	-10.169	-8.6294	-0.98693	7.3468	10.79	9.0041	9.6924	9.0778	0.62083	0.3747	1582.3
2.7	271	60	NaN	1.357	10.015	-0.47285	-170.3	9.6959	8.788	-29.883	-745.97	1056.7	35.556	834.82	1076.3	39.643	38.992	0	0	10.833	1.8877	-10.169	-8.6294	-1.0135	7.3264	10.722	8.9894	9.8198	9.2142	0.55278	0.36004	1582.3
2.71	272	60	NaN	1.3427	9.9614	-0.47258	-170.3	9.6902	8.8039	-29.9	-745.88	1056.7	35.553	834.85	1076.3	40.936	37.715	0	0	10.994	2.0517	-10.169	-8.6298	-1.0284	7.3327	10.669	8.9824	9.9659	9.3844	0.49981	0.3526	1582.2
2.72	273	60	NaN	1.3314	9.9175	-0.46371	-170.28	9.6934	8.7868	-29.932	-745.81	1056.7	35.464	834.86	1076.3	39.739	38.861	0	0	11.074	2.1326	-10.174	-8.6341	-1.0377	7.3499	10.626	8.9845	10.036	9.4825	0.4528	0.35036	1582.1
2.73	274	60	NaN	1.3185	9.8763	-0.44712	-170.27	9.6989	8.7743	-29.989	-745.72	1056.7	35.4	834.87	1076.3	38.236	38.359	0	0	10.991	2.0485	-10.179	-8.6397	-1.0505	7.3609	10.586	8.989	9.9407	9.4094	0.40706	0.34923	1582.1
2.74	275	60	NaN	1.3001	9.8425	-0.47362	-170.25	9.7002	8.7612	-29.924	-745.58	1056.6	35.321	834.9	1076.3	39.8	38.536	0	0	10.724	1.7769	-10.186	-8.6468	-1.0638	7.3823	10.554	8.9886	9.6606	9.1592	0.36785	0.34183	1582
2.75	276	60	NaN	1.2921	9.8187	-0.44441	-170.25	9.7195	8.7509	-30	-745.51	1056.6	35.273	834.9	1076.3	38.395	37.648	0	0	10.303	1.3472	-10.191	-8.6513	-1.073	7.3883	10.531	9.0068	9.2296	8.7356	0.34066	0.35548	1581.9
2.76	277	60	NaN	1.2882	9.8133	-0.43795	-170.23	9.7375	8.7414	-30.009	-745.4	1056.6	35.203	834.9	1076.3	38.786	36.998	0	0	10.008	1.0468	-10.196	-8.6568	-1.0748	7.4114	10.528	9.0231	8.9327	8.4582	0.33137	0.36625	1581.8
2.77	278	60	NaN	1.2808	9.8145	-0.43839	-170.22	9.7422	8.7459	-29.99	-745.25	1056.5	35.198	834.93	1076.3	40.077	37.649	0	0	10.234	1.2773	-10.207	-8.6674	-1.0815	7.4212	10.53	9.0266	9.1524	8.6985	0.3233	0.3592	1581.6
2.78	279	60	NaN	1.2733	9.8172	-0.43513	-170.22	9.7366	8.7678	-29.973	-745.09	1056.5	35.277	834.99	1076.3	37.894	37.687	0	0	10.443	1.4901	-10.217	-8.6778	-1.0915	7.4115	10.533	9.0206	9.3514	8.9016	0.31593	0.34277	1581.5
2.79	280	60	NaN	1.2822	9.8259	-0.43199	-170.22	9.741	8.7967	-29.962	-744.98	1056.5	35.358	835.02	1076.3	39.643	38.867	0	0	10.581	1.6308	-10.227	-8.6879	-1.0852	7.4112	10.542	9.0247	9.4958	9.0419	0.31487	0.33683	1581.5
2.8	281	60	NaN	1.2781	9.8361	-0.41835	-170.2	9.768	8.7539	-29.986	-744.91	1056.5	35.209	835.02	1076.3	39.833	37.167	0	0	10.453	1.5	-10.234	-8.6943	-1.0849	7.4407	10.554	9.0497	9.3676	8.9406	0.32072	0.35543	1581.4
2.81	282	60	NaN	1.283	9.8561	-0.44203	-170.19	9.7761	8.7361	-29.894	-744.85	1056.5	35.159	835.04	1076.3	41.985	38.949	0	0	10.127	1.1688	-10.237	-8.698	-1.0748	7.4507	10.575	9.0574	9.0525	8.6195	0.33734	0.35942	1581.3
2.82	283	60	NaN	1.2872	9.8707	-0.45119	-170.19	9.7741	8.7405	-29.853	-744.8	1056.4	35.174	835.06	1076.3	40.334	39.212	0	0	10.146	1.1876	-10.249	-8.7094	-1.0698	7.4521	10.59	9.0552	9.076	8.6397	0.34063	0.34579	1581.3
2.83	284	60	NaN	1.288	9.8855	-0.44127	-170.19	9.768	8.7588	-29.872	-744.78	1056.4	35.225	835.09	1076.3	39.313	36.213	0	0	9.9366	0.97449	-10.261	-8.7217	-1.0715	7.448	10.605	9.0488	8.8651	8.4225	0.34363	0.3271	1581.3
2.84	285	60	NaN	1.2885	9.9175	-0.43657	-170.2	9.763	8.7773	-29.866	-744.73	1056.4	35.278	835.12	1076.3	41.009	37.507	0	0	9.2429	0.26804	-10.274	-8.7347	-1.0728	7.439	10.637	9.0434	8.1701	7.7071	0.36304	0.30868	1581.3
2.85	286	60	NaN	1.292	9.9619	-0.42996	-170.19	9.7783	8.7656	-29.867	-744.67	1056.4	35.215	835.13	1076.3	39.549	38.885	0	0	9.1426	0.16583	-10.283	-8.7434	-1.067	7.449	10.683	9.0573	8.0756	7.6148	0.40005	0.31391	1581.3
2.86	287	60	NaN	1.2985	9.9997	-0.4234	-170.2	9.7783	8.8064	-29.866	-744.66	1056.4	35.313	835.13	1076.3	39.383	38.887	0	0	9.2835	0.30939	-10.29	-8.7503	-1.0641	7.4386	10.721	9.057	8.2194	7.748	0.43121	0.30664	1581.3
2.87	288	60	NaN	1.2973	10.025	-0.41772	-170.2	9.7795	8.802	-29.871	-744.68	1056.4	35.282	835.13	1076.3	40.739	38.901	0	0	9.4061	0.43422	-10.297	-8.7573	-1.0643	7.4414	10.746	9.0582	8.3417	7.8757	0.44925	0.30088	1581.3
2.88	289	60	NaN	1.2983	10.042	-0.4135	-170.18	9.781	8.7675	-29.872	-744.71	1056.4	35.151	835.13	1076.3	41.044	38.73	0	0	9.5786	0.60987	-10.305	-8.7652	-1.0586	7.4586	10.763	9.0598	8.52	8.0685	0.45847	0.29455	1581.3
2.89	290	60	NaN	1.3112	10.058	-0.41026	-170.17	9.7757	8.7558	-29.868	-744.76	1056.4	35.067	835.13	1076.3	39.94	37.602	0	0	10.645	1.6956	-10.328	-8.7883	-1.0423	7.4741	10.779	9.0545	9.6023	9.1697	0.45127	0.26616	1581.4
2.9	291	60	NaN	1.3168	10.068	-0.4034	-170.19	9.751	8.8183	-29.889	-744.79	1056.4	35.248	835.15	1076.3	39.776	39.204	0	0	12.188	3.2679	-10.37	-8.8302	-1.044	7.446	10.788	9.031	11.144	10.714	0.4187	0.20078	1581.4
2.91	292	60	NaN	1.3189	10.068	-0.40728	-170.19	9.744	8.821	-29.88	-744.82	1056.4	35.246	835.16	1076.3	40.918	38.771	0	0	14.348	5.4674	-10.436	-8.8963	-1.0415	7.4449	10.788	9.0242	13.307	12.912	0.352	0.12788	1581.4
2.92	293	60	NaN	1.3227	10.068	-0.40191	-170.17	9.748	8.7898	-29.897	-744.91	1056.4	35.121	835.13	1076.3	38.614	37.807	0	0	14.705	5.8314	-10.454	-8.9148	-1.0337	7.4691	10.787	9.0287	13.672	13.3	0.3329	0.11389	1581.5
2.93	294	60	NaN	1.3268	10.068	-0.4083	-170.16	9.7501	8.7796	-29.88	-745	1056.4	35.052	835.08	1076.3	39.155	37.496	0	0	14.565	5.6888	-10.463	-8.9235	-1.0264	7.4865	10.786	9.0315	13.539	13.175	0.32332	0.10798	1581.5
2.94	295	60	NaN	1.3305	10.066	-0.43055	-170.16	9.7486	8.8067	-29.823	-745.06	1056.4	35.098	835.05	1076.3	38.494	40.566	0	0	14.013	5.1264	-10.475	-8.9355	-1.0223	7.4866	10.784	9.0303	12.991	12.613	0.30948	0.094791	1581.6
2.95	296	60	NaN	1.3375	10.065	-0.4258	-170.14	9.7671	8.798	-29.868	-745.09	1056.5	35.022	834.98	1076.3	38.882	36.977	0	0	13.496	4.5993	-10.487	-8.9473	-1.0142	7.5129	10.784	9.0484	12.482	12.112	0.29702	0.10118	1581.5
2.96	297	60	NaN	1.3398	10.055	-0.44507	-170.13	9.7372	8.807	-29.854	-745.18	1056.5	35.03	834.98	1076.2	38.559	40.601	0	0	13.162	4.2597	-10.497	-8.9576	-1.0116	7.5226	10.77	9.0216	12.151	11.782	0.27305	0.064001	1581.6
2.97	298	60	NaN	1.3363	10.047	-0.444	-170.11	9.7179	8.8378	-29.909	-745.28	1056.5	35.065	834.93	1076.2	38.134	37.564	0	0	12.948	4.0417	-10.512	-8.9723	-1.0183	7.5361	10.761	9.0039	11.93	11.578	0.2495	0.031609	1581.7
2.98	299	60	NaN	1.3266	10.033	-0.42563	-170.09	9.7077	8.8507	-30.006	-745.4	1056.5	35.056	834.88	1076.2	38.84	39.161	0	0	12.834	3.9255	-10.53	-8.9905	-1.031	7.5516	10.746	8.9948	11.803	11.477	0.21581	0.004316	1581.7
2.99	300	60	NaN	1.3155	10.016	-0.41801	-170.07	9.7079	8.8265	-30.068	-745.5	1056.5	34.963	834.84	1076.2	40.333	37.63	0	0	12.688	3.7768	-10.548	-9.0087	-1.0409	7.5747	10.728	8.9955	11.647	11.352	0.18026	-0.013199	1581.8
3	301	60	NaN	1.3119	10.016	-0.46813	-170.03	9.723	8.7737	-29.989	-745.48	1056.5	34.795	834.8	1076.2	39.109	38.483	0	0	12.561	3.6479	-10.561	-9.0215	-1.0356	7.6179	10.73	9.0089	11.526	11.266	0.16924	-0.012605	1581.7
3.01	302	60	NaN	1.3087	10.002	-0.49263	-170.03	9.6722	8.8269	-30.006	-745.56	1056.5	34.919	834.77	1076.2	39.477	38.975	0	0	12.486	3.5708	-10.561	-9.0217	-1.0439	7.613	10.714	8.9602	11.442	11.184	0.15263	-0.061439	1581.8
3.02	303	60	NaN	1.2993	9.9836	-0.52153	-170.02	9.6551	8.8263	-30.014	-745.63	1056.5	34.901	834.74	1076.2	37.419	36.419	0	0	12.904	3.9962	-10.581	-9.0412	-1.0528	7.6289	10.695	8.9431	11.851	11.625	0.11474	-0.098087	1581.8
3.03	304	60	NaN	1.2868	9.9706	-0.53266	-170.01	9.635	8.841	-30.061	-745.68	1056.5	34.935	834.7	1076.1	40.101	39.932	0	0	13.562	4.6663	-10.61	-9.0702	-1.0683	7.6343	10.682	8.9233	12.493	12.301	0.0725	-0.14691	1581.8
3.04	305	60	NaN	1.2763	9.9613	-0.53137	-170.01	9.6062	8.8712	-30.129	-745.71	1056.5	35.02	834.67	1076.1	41.67	38.16	0	0	13.083	4.1787	-10.612	-9.0723	-1.0843	7.6296	10.672	8.8952	11.998	11.808	0.060522	-0.17705	1581.8
3.05	306	60	NaN	1.2716	9.95	-0.53458	-170.01	9.5799	8.8804	-30.173	-745.75	1056.5	35.05	834.66	1076.1	38.427	39.063	0	0	12.026	3.1023	-10.6	-9.0602	-1.0917	7.6308	10.661	8.8692	10.934	10.733	0.060981	-0.19109	1581.9
3.06	307	60	NaN	1.2602	9.9493	-0.52362	-170	9.5591	8.8581	-30.267	-745.76	1056.5	35.021	834.66	1076.1	39.701	38.552	0	0	12.774	3.8638	-10.617	-9.0771	-1.1054	7.6308	10.659	8.8498	11.668	11.495	0.042003	-0.22729	1581.9
3.07	308	60	NaN	1.2637	9.9616	-0.53328	-169.99	9.5448	8.8476	-30.309	-745.73	1056.5	34.977	834.61	1076.1	38.705	34.927	0	0	12.75	3.8398	-10.617	-9.0778	-1.1019	7.6405	10.67	8.8363	11.648	11.48	0.052817	-0.24154	1581.8
3.08	309	60	NaN	1.2644	9.9623	-0.56527	-169.99	9.5193	8.8427	-30.297	-745.73	1056.5	34.971	834.59	1076	38.33	37.712	0	0	11.598	2.6668	-10.594	-9.0549	-1.1006	7.6409	10.67	8.8111	10.498	10.308	0.076129	-0.24374	1581.8
3.09	310	60	NaN	1.2639	9.9608	-0.60101	-170	9.4967	8.838	-30.276	-745.74	1056.5	34.966	834.56	1076	39.665	39.633	0	0	11.494	2.5609	-10.59	-9.0502	-1.1002	7.6404	10.669	8.7885	10.394	10.201	0.079431	-0.2617	1581.8
3.1	311	60	NaN	1.2669	9.9704	-0.61867	-169.98	9.4951	8.8141	-30.296	-745.73	1056.5	34.86	834.5	1076.1	40.406	37.789	0	0	11.666	2.7353	-10.589	-9.0494	-1.0942	7.6579	10.679	8.786	10.571	10.393	0.09057	-0.26345	1581.7
3.11	312	60	NaN	1.27	9.9839	-0.60568	-169.93	9.5159	8.6995	-30.401	-745.69	1056.5	34.402	834.51	1076.1	38.307	38.047	0	0	11.738	2.8087	-10.582	-9.0424	-1.0784	7.7241	10.696	8.8038	10.659	10.533	0.11414	-0.23867	1581.6
3.12	313	60	NaN	1.2735	9.9944	-0.6187	-169.98	9.4856	8.7874	-30.408	-745.65	1056.5	34.766	834.49	1076.1	39.286	37.572	0	0	11.838	2.9114	-10.578	-9.0386	-1.0884	7.6547	10.705	8.7754	10.75	10.566	0.12661	-0.26319	1581.6
3.13	314	60	NaN	1.273	10	-0.6231	-170.03	9.4423	8.8406	-30.449	-745.62	1056.5	34.996	834.51	1076	39.428	39.201	0	0	12.121	3.1995	-10.594	-9.0542	-1.0987	7.5984	10.708	8.7344	11.023	10.798	0.11465	-0.31976	1581.6
3.14	315	60	NaN	1.2738	10.006	-0.63791	-170.04	9.433	8.8304	-30.453	-745.57	1056.4	34.977	834.5	1076	36.984	38.331	0	0	11.778	2.8499	-10.581	-9.0419	-1.0975	7.5865	10.714	8.7254	10.681	10.436	0.13253	-0.31646	1581.5
3.15	316	60	NaN	1.2761	10.012	-0.66528	-170.03	9.4634	8.7814	-30.405	-745.51	1056.4	34.802	834.44	1076	40.733	36.386	0	0	10.838	1.893	-10.542	-9.0029	-1.0872	7.61	10.722	8.7539	9.7513	9.503	0.17917	-0.24896	1581.4
3.16	317	60	NaN	1.2692	10.01	-0.66663	-170.02	9.4656	8.7649	-30.426	-745.47	1056.4	34.747	834.44	1076	42.857	38.999	0	0	10.42	1.4665	-10.527	-8.9878	-1.093	7.6145	10.719	8.756	9.3267	9.081	0.19197	-0.23174	1581.4
3.17	318	60	NaN	1.2627	9.991	-0.64534	-170.07	9.4339	8.824	-30.479	-745.45	1056.4	34.923	834.47	1076	39.877	37.778	0	0	9.971	1.0096	-10.518	-8.979	-1.1077	7.5641	10.701	8.7242	8.8633	8.5737	0.18226	-0.25482	1581.4
3.18	319	60	NaN	1.2527	9.9817	-0.6219	-170.06	9.4514	8.7982	-30.519	-745.38	1056.4	34.828	834.45	1076	40.575	38.32	0	0	9.254	0.27931	-10.518	-8.9788	-1.1159	7.5747	10.693	8.7403	8.138	7.854	0.17446	-0.23846	1581.3
3.19	320	60	NaN	1.2444	9.968	-0.60466	-170.03	9.4632	8.7374	-30.543	-745.33	1056.4	34.588	834.46	1076	41.434	41.024	0	0	8.8474	-0.13482	-10.512	-8.9724	-1.1164	7.6067	10.68	8.7508	7.7309	7.4719	0.16847	-0.22155	1581.2
3.2	321	60	NaN	1.2417	9.9425	-0.5949	-170.02	9.4578	8.7065	-30.554	-745.31	1056.4	34.451	834.49	1076	39.605	39.191	0	0	8.6078	-0.37882	-10.502	-8.9626	-1.1145	7.62	10.655	8.7451	7.4932	7.2412	0.15319	-0.21752	1581.3
3.21	322	60	NaN	1.2456	9.906	-0.58791	-170.05	9.4659	8.7671	-30.554	-745.29	1056.4	34.705	834.44	1076	38.851	39.311	0	0	8.4582	-0.53111	-10.495	-8.955	-1.1199	7.5843	10.618	8.7541	7.3383	7.0532	0.12329	-0.20096	1581.2
3.22	323	60	NaN	1.2494	9.8703	-0.59156	-170.07	9.4502	8.8084	-30.515	-745.26	1056.4	34.836	834.45	1076	38.103	39.611	0	0	8.3651	-0.62599	-10.488	-8.9489	-1.1195	7.5575	10.581	8.7395	7.2456	6.9315	0.092548	-0.20936	1581.2
3.23	324	60	NaN	1.2523	9.8464	-0.57577	-170.07	9.4573	8.7967	-30.525	-745.25	1056.4	34.79	834.45	1076	39.864	38.781	0	0	8.203	-0.7911	-10.492	-8.9524	-1.1154	7.5662	10.557	8.7468	7.0876	6.7751	0.065004	-0.20555	1581.2
3.24	325	60	NaN	1.2568	9.8303	-0.57347	-170.06	9.4617	8.7787	-30.502	-745.22	1056.4	34.722	834.45	1076	39.315	38.136	0	0	8.2219	-0.77186	-10.494	-8.9546	-1.1075	7.578	10.541	8.7508	7.1143	6.8061	0.047063	-0.20376	1581.1
3.25	326	60	NaN	1.2619	9.8162	-0.56986	-170.06	9.4607	8.7801	-30.49	-745.2	1056.4	34.714	834.46	1076	39.915	37.84	0	0	8.5468	-0.44091	-10.494	-8.9545	-1.1018	7.58	10.528	8.7493	7.445	7.1391	0.033544	-0.20527	1581.1
3.26	327	60	NaN	1.2662	9.7973	-0.53986	-170.06	9.4615	8.8074	-30.557	-745.18	1056.4	34.781	834.45	1076	38.765	37.694	0	0	8.2905	-0.70197	-10.498	-8.9584	-1.1023	7.5723	10.509	8.7496	7.1882	6.8703	0.011309	-0.20874	1581.1
3.27	328	60	NaN	1.2811	9.7685	-0.54276	-170.06	9.4612	8.8071	-30.511	-745.18	1056.4	34.754	834.45	1076	38.613	37.679	0	0	7.9438	-1.055	-10.502	-8.9627	-1.0848	7.5751	10.479	8.7502	6.859	6.5201	-0.022673	-0.21247	1581.1
3.28	329	60	NaN	1.2854	9.7469	-0.52745	-170.05	9.4789	8.7865	-30.528	-745.19	1056.4	34.667	834.41	1076	39.31	38.817	0	0	8.2942	-0.69816	-10.501	-8.9613	-1.0781	7.5896	10.459	8.7673	7.2161	6.8915	-0.042202	-0.19407	1581.1
3.29	330	60	NaN	1.2994	9.7261	-0.52843	-170.05	9.4709	8.8178	-30.483	-745.2	1056.4	34.741	834.42	1076	38.478	39.695	0	0	8.6558	-0.32991	-10.5	-8.9604	-1.065	7.5846	10.437	8.7598	7.5908	7.2547	-0.062631	-0.20058	1581.1
3.3	331	60	NaN	1.3123	9.7036	-0.5186	-170.05	9.4566	8.8513	-30.47	-745.23	1056.4	34.821	834.43	1076	39.387	39.476	0	0	9.1223	0.14516	-10.503	-8.963	-1.0545	7.579	10.414	8.7463	8.0677	7.7242	-0.088567	-0.21678	1581.1
3.31	332	60	NaN	1.3141	9.6827	-0.48126	-170.04	9.4592	8.839	-30.556	-745.28	1056.4	34.761	834.42	1076	39.675	37.958	0	0	9.5433	0.57401	-10.509	-8.9696	-1.0536	7.5901	10.393	8.7488	8.4897	8.1642	-0.11593	-0.22083	1581.2
3.32	333	60	NaN	1.3194	9.681	-0.47432	-170.04	9.4684	8.8239	-30.557	-745.28	1056.3	34.703	834.42	1076	40.146	37.895	0	0	9.9142	0.95168	-10.52	-8.9805	-1.0462	7.5944	10.391	8.758	8.8679	8.5461	-0.12848	-0.2225	1581.2
3.33	334	60	NaN	1.3226	9.6773	-0.46945	-170.03	9.4881	8.8295	-30.567	-745.28	1056.4	34.69	834.38	1076	38.739	39.212	0	0	9.9197	0.95728	-10.526	-8.9863	-1.0429	7.6016	10.389	8.7769	8.8767	8.5589	-0.13723	-0.20937	1581.1
3.34	335	60	NaN	1.3289	9.6752	-0.48774	-170.05	9.4671	8.8647	-30.491	-745.3	1056.4	34.783	834.4	1076	40.225	40.246	0	0	9.8896	0.92666	-10.531	-8.992	-1.0373	7.5872	10.385	8.7573	8.8524	8.5139	-0.14637	-0.23469	1581.2
3.35	336	60	NaN	1.3347	9.6718	-0.49406	-170.04	9.4627	8.8527	-30.45	-745.32	1056.4	34.731	834.41	1075.9	40.296	37.441	0	0	9.9414	0.9794	-10.54	-9.0001	-1.0281	7.5983	10.38	8.754	8.9133	8.5777	-0.15916	-0.24613	1581.2
3.36	337	60	NaN	1.3367	9.6677	-0.47492	-170	9.4896	8.7979	-30.497	-745.34	1056.4	34.521	834.37	1076	39.395	39.64	0	0	9.9835	1.0223	-10.544	-9.0046	-1.0201	7.6438	10.377	8.7808	8.9633	8.6661	-0.16751	-0.22381	1581.2
3.37	338	60	NaN	1.3337	9.67	-0.45795	-169.97	9.4826	8.8379	-30.544	-745.34	1056.4	34.553	834.38	1076	39.312	36.986	0	0	10.019	1.0589	-10.546	-9.0066	-1.026	7.6654	10.379	8.7736	8.9934	8.7243	-0.16712	-0.233	1581.2
3.38	339	60	NaN	1.3392	9.6636	-0.46601	-169.99	9.4789	8.86	-30.513	-745.39	1056.4	34.618	834.36	1076	40.358	38.678	0	0	9.887	0.92403	-10.546	-9.007	-1.0217	7.6508	10.372	8.7705	8.8654	8.5749	-0.17448	-0.23645	1581.2
3.39	340	60	NaN	1.3401	9.6654	-0.46949	-169.98	9.5021	8.8209	-30.498	-745.39	1056.4	34.499	834.34	1076	39.99	37.549	0	0	9.6353	0.6677	-10.546	-9.0062	-1.016	7.666	10.374	8.7932	8.6193	8.3337	-0.17141	-0.21297	1581.2
3.4	341	60	NaN	1.3402	9.664	-0.46451	-170.01	9.5023	8.8235	-30.516	-745.41	1056.4	34.548	834.34	1076	39.674	37.853	0	0	9.4991	0.52895	-10.544	-9.0046	-1.0183	7.636	10.372	8.7938	8.4808	8.165	-0.17162	-0.2108	1581.2
3.41	342	60	NaN	1.3416	9.6591	-0.46127	-170.05	9.4865	8.8559	-30.535	-745.44	1056.4	34.707	834.36	1075.9	39.567	36.81	0	0	9.5941	0.62569	-10.54	-9.0004	-1.0233	7.581	10.367	8.7789	8.5708	8.2066	-0.17327	-0.22152	1581.3
3.42	343	60	NaN	1.3444	9.6593	-0.47767	-170.05	9.5022	8.8256	-30.498	-745.44	1056.4	34.629	834.36	1076	40.765	38.766	0	0	10.131	1.1721	-10.531	-8.9914	-1.0163	7.5891	10.367	8.7942	9.1143	8.7611	-0.16366	-0.19716	1581.3
3.43	344	60	NaN	1.349	9.663	-0.48412	-170.04	9.4987	8.8621	-30.495	-745.48	1056.4	34.682	834.32	1075.9	41.142	38.122	0	0	10.413	1.4593	-10.531	-8.9917	-1.0135	7.602	10.37	8.7915	9.3991	9.0612	-0.16098	-0.2002	1581.3
3.44	345	60	NaN	1.3516	9.6598	-0.47225	-170.03	9.4924	8.8589	-30.543	-745.52	1056.4	34.673	834.34	1075.9	39.17	38.716	0	0	10.543	1.5922	-10.535	-8.9955	-1.0123	7.6017	10.367	8.7853	9.5309	9.1939	-0.16808	-0.21026	1581.3
3.45	346	60	NaN	1.3524	9.666	-0.47462	-170.06	9.49	8.8481	-30.545	-745.51	1056.4	34.689	834.35	1075.9	39.11	36.184	0	0	10.181	1.223	-10.537	-8.9975	-1.012	7.5775	10.373	8.7831	9.1685	8.8005	-0.16403	-0.2144	1581.3
3.46	347	60	NaN	1.353	9.6752	-0.48554	-170.08	9.4896	8.8424	-30.531	-745.5	1056.4	34.719	834.35	1075.9	40.053	38.541	0	0	9.827	0.86291	-10.538	-8.9986	-1.0121	7.5527	10.382	8.7829	8.8149	8.4156	-0.15625	-0.21575	1581.3
3.47	348	60	NaN	1.3545	9.6757	-0.49004	-170.08	9.4877	8.8422	-30.561	-745.54	1056.4	34.709	834.33	1075.9	39.262	37.753	0	0	9.6262	0.65835	-10.525	-8.986	-1.0112	7.5593	10.382	8.781	8.615	8.2176	-0.14298	-0.20494	1581.3
3.48	349	60	NaN	1.3546	9.6803	-0.51065	-170.04	9.4953	8.8212	-30.539	-745.58	1056.4	34.588	834.31	1075.9	40	38.909	0	0	9.2265	0.25131	-10.515	-8.9754	-1.006	7.5981	10.388	8.788	8.2205	7.8495	-0.12731	-0.18733	1581.3
3.49	350	60	NaN	1.3532	9.6867	-0.50073	-170.06	9.5063	8.8063	-30.588	-745.58	1056.4	34.59	834.29	1076	37.84	38.089	0	0	8.5709	-0.41633	-10.507	-8.9674	-1.0092	7.5738	10.394	8.7986	7.5617	7.1575	-0.1125	-0.16888	1581.3
3.5	351	60	NaN	1.3505	9.692	-0.50481	-170.08	9.494	8.8032	-30.597	-745.59	1056.4	34.607	834.3	1075.9	40.324	38.803	0	0	8.8775	-0.10409	-10.494	-8.9543	-1.0128	7.5576	10.399	8.7866	7.8647	7.4535	-0.094373	-0.16761	1581.4
3.51	352	60	NaN	1.3464	9.6951	-0.50819	-170.09	9.4701	8.81	-30.618	-745.6	1056.4	34.634	834.33	1075.9	38.521	36.714	0	0	9.2364	0.26139	-10.482	-8.9422	-1.0186	7.5499	10.402	8.7635	8.2178	7.8113	-0.080144	-0.17869	1581.4
3.52	353	60	NaN	1.3428	9.6951	-0.50002	-170.09	9.4546	8.8157	-30.682	-745.61	1056.4	34.649	834.33	1075.9	39.919	37.125	0	0	8.9765	-0.0032797	-10.479	-8.9393	-1.0251	7.5447	10.401	8.7486	7.9514	7.5414	-0.077676	-0.19076	1581.4
3.53	354	60	NaN	1.3478	9.6924	-0.50953	-170.08	9.4681	8.7908	-30.686	-745.63	1056.4	34.55	834.3	1075.9	40.065	37.642	0	0	8.7186	-0.26591	-10.474	-8.934	-1.0166	7.5561	10.399	8.7619	7.702	7.2902	-0.074981	-0.17213	1581.4
3.54	355	60	NaN	1.3555	9.6773	-0.52689	-170.04	9.4691	8.7072	-30.69	-745.66	1056.4	34.167	834.33	1076	40.239	39.225	0	0	8.4622	-0.5271	-10.467	-8.9271	-0.99511	7.6121	10.385	8.7611	7.4671	7.085	-0.081253	-0.16595	1581.4
3.55	356	60	NaN	1.3597	9.6739	-0.53625	-170.07	9.4588	8.7606	-30.699	-745.66	1056.4	34.361	834.32	1075.9	39.783	36.085	0	0	8.0726	-0.92386	-10.453	-8.9131	-0.99829	7.5765	10.381	8.7512	7.0743	6.6526	-0.071112	-0.16183	1581.4
3.56	357	60	NaN	1.3604	9.6715	-0.53104	-170.08	9.4516	8.7993	-30.751	-745.66	1056.4	34.48	834.3	1075.9	39.275	37.482	0	0	7.5752	-1.4305	-10.433	-8.8934	-1.0039	7.5607	10.378	8.7451	6.5713	6.1302	-0.054872	-0.14826	1581.4
3.57	358	60	NaN	1.3618	9.6638	-0.52558	-170.05	9.4452	8.78	-30.815	-745.66	1056.4	34.328	834.3	1075.9	40.019	38.032	0	0	7.3929	-1.6161	-10.431	-8.8919	-0.99925	7.5939	10.37	8.7393	6.3936	5.9778	-0.061691	-0.15263	1581.4
3.58	359	60	NaN	1.3721	9.6538	-0.55854	-170.06	9.4141	8.8347	-30.763	-745.67	1056.4	34.448	834.32	1075.9	39.908	37.097	0	0	7.2172	-1.795	-10.431	-8.8911	-0.99129	7.5745	10.359	8.7089	6.2259	5.7795	-0.0715	-0.18223	1581.5
3.59	360	60	NaN	1.38	9.6359	-0.56263	-170.05	9.4394	8.8203	-30.879	-745.69	1056.4	34.295	834.28	1075.9	40.028	37.737	0	0	7.0026	-2.0136	-10.428	-8.8887	-0.98208	7.5928	10.342	8.7334	6.0205	5.5791	-0.086289	-0.1553	1581.4
3.6	361	60	NaN	1.3866	9.624	-0.57637	-170.04	9.4397	8.8146	-30.892	-745.72	1056.4	34.236	834.3	1075.9	39.956	36.888	0	0	6.5321	-2.4928	-10.425	-8.8859	-0.97375	7.6007	10.33	8.7338	5.5584	5.108	-0.095467	-0.15219	1581.5
3.61	362	60	NaN	1.3897	9.6158	-0.58818	-170.04	9.4406	8.8247	-30.905	-745.73	1056.4	34.226	834.3	1075.9	40.513	37.321	0	0	5.962	-3.0734	-10.423	-8.883	-0.97077	7.6045	10.322	8.7345	4.9912	4.531	-0.1006	-0.14856	1581.5
3.62	363	60	NaN	1.3886	9.6096	-0.5965	-170.03	9.4455	8.841	-30.967	-745.74	1056.4	34.214	834.29	1075.9	39.15	39.16	0	0	5.6929	-3.3475	-10.419	-8.8795	-0.97367	7.6096	10.316	8.7388	4.7192	4.2621	-0.10268	-0.14067	1581.5
3.63	364	60	NaN	1.384	9.6047	-0.60654	-170.02	9.4426	8.8459	-31.073	-745.75	1056.4	34.156	834.31	1075.9	40.431	40.53	0	0	5.4371	-3.608	-10.415	-8.8759	-0.97995	7.6201	10.312	8.7357	4.4572	4.0121	-0.10367	-0.14025	1581.5
3.64	365	60	NaN	1.3798	9.6017	-0.61715	-170.01	9.4307	8.8583	-31.152	-745.79	1056.4	34.138	834.35	1075.9	39.839	36.751	0	0	5.5511	-3.4919	-10.412	-8.8722	-0.98625	7.6271	10.308	8.7244	4.5649	4.1352	-0.10371	-0.14781	1581.6
3.65	366	60	NaN	1.3771	9.605	-0.62673	-169.99	9.4248	8.8929	-31.239	-745.82	1056.4	34.169	834.36	1075.9	38.02	38.019	0	0	5.6951	-3.3453	-10.409	-8.8697	-0.99316	7.6388	10.311	8.719	4.7019	4.2936	-0.098344	-0.15071	1581.7
3.66	367	60	NaN	1.3798	9.6122	-0.64212	-169.98	9.4201	8.8956	-31.281	-745.84	1056.4	34.143	834.39	1075.9	38.416	38.428	0	0	5.8818	-3.1551	-10.408	-8.8688	-0.99096	7.6515	10.317	8.715	4.8908	4.4964	-0.09099	-0.15383	1581.7
3.67	368	60	NaN	1.3843	9.6217	-0.66127	-169.96	9.4216	8.8798	-31.294	-745.86	1056.4	34.081	834.41	1075.9	38.446	38.386	0	0	6.5896	-2.4343	-10.413	-8.8732	-0.98472	7.6661	10.326	8.717	5.6048	5.2319	-0.086437	-0.15625	1581.7
3.68	369	60	NaN	1.3856	9.6314	-0.67643	-169.95	9.4325	8.8781	-31.322	-745.87	1056.4	34.049	834.42	1075.9	38.778	39.906	0	0	7.2208	-1.7914	-10.421	-8.8817	-0.98316	7.6816	10.336	8.7276	6.2376	5.8902	-0.084888	-0.15405	1581.8
3.69	370	60	NaN	1.3865	9.6383	-0.66788	-169.95	9.4327	8.8997	-31.412	-745.9	1056.4	34.099	834.42	1075.9	39.286	37.826	0	0	6.7826	-2.2377	-10.443	-8.9035	-0.98728	7.6777	10.343	8.7282	5.7953	5.44	-0.10018	-0.17523	1581.8
3.7	371	60	NaN	1.382	9.6432	-0.67326	-169.94	9.4255	8.9073	-31.467	-745.94	1056.4	34.111	834.45	1075.9	40.551	36.905	0	0	6.3444	-2.684	-10.465	-8.9253	-0.99406	7.6814	10.347	8.7215	5.3503	4.9974	-0.11757	-0.20373	1581.9
3.71	372	60	NaN	1.3824	9.6652	-0.6847	-169.91	9.4539	8.8672	-31.509	-745.96	1056.5	33.96	834.43	1075.9	38.655	38.233	0	0	5.9062	-3.1303	-10.487	-8.9471	-0.98979	7.7163	10.369	8.7499	4.9164	4.586	-0.11734	-0.19712	1581.9
3.72	373	60	NaN	1.3846	9.6868	-0.69781	-169.89	9.4717	8.8476	-31.552	-746	1056.5	33.877	834.44	1075.9	36.711	37.614	0	0	5.468	-3.5765	-10.508	-8.9689	-0.98612	7.739	10.39	8.7681	4.4819	4.1625	-0.11798	-0.20074	1581.9
3.73	374	60	NaN	1.3866	9.6958	-0.70837	-169.9	9.4566	8.8808	-31.601	-746.05	1056.5	33.974	834.48	1075.9	39.805	40.402	0	0	5.0298	-4.0228	-10.53	-8.9906	-0.98917	7.7275	10.398	8.754	4.0406	3.7047	-0.13172	-0.23665	1582
3.74	375	60	NaN	1.3939	9.7059	-0.71154	-169.89	9.4717	8.8838	-31.649	-746.08	1056.5	33.97	834.47	1075.9	41.463	38.042	0	0	4.5916	-4.4691	-10.552	-9.0124	-0.98348	7.7298	10.409	8.7686	3.6081	3.2607	-0.14293	-0.24387	1582
3.75	376	60	NaN	1.3978	9.7218	-0.71969	-169.91	9.457	8.9274	-31.716	-746.11	1056.5	34.097	834.51	1075.9	37.982	37.061	0	0	4.1534	-4.9154	-10.574	-9.0342	-0.98649	7.709	10.424	8.7547	3.1669	2.7936	-0.1497	-0.27955	1582.1
3.76	377	60	NaN	1.3977	9.7244	-0.7249	-169.9	9.4668	8.91	-31.74	-746.15	1056.5	34.043	834.51	1075.9	40.738	38.508	0	0	3.7152	-5.3616	-10.596	-9.056	-0.98548	7.7156	10.427	8.7645	2.7297	2.354	-0.16885	-0.29151	1582.1
3.77	378	60	NaN	1.3959	9.7313	-0.72886	-169.89	9.4751	8.8935	-31.772	-746.18	1056.5	33.985	834.51	1075.9	40.838	38.209	0	0	3.277	-5.8079	-10.617	-9.0778	-0.98619	7.723	10.433	8.7731	2.2908	1.9151	-0.18396	-0.30477	1582.2
3.78	379	60	NaN	1.3945	9.7466	-0.73287	-169.9	9.4721	8.8999	-31.823	-746.21	1056.6	33.993	834.53	1075.9	38.917	36.979	0	0	2.8388	-6.2542	-10.639	-9.0996	-0.9897	7.7179	10.448	8.7708	1.8491	1.4637	-0.19122	-0.32881	1582.2
3.79	380	60	NaN	1.3942	9.7565	-0.73686	-169.91	9.4725	8.8951	-31.86	-746.23	1056.6	33.983	834.54	1075.9	38.393	38.707	0	0	2.4006	-6.7005	-10.661	-9.1214	-0.99088	7.7075	10.458	8.7714	1.4098	1.007	-0.20323	-0.35008	1582.3
3.8	381	60	NaN	1.3947	9.7561	-0.72471	-169.9	9.4978	8.8937	-31.979	-746.35	1056.6	33.935	834.53	1076	41.215	41.356	0	0	1.9624	-7.1468	-10.683	-9.1432	-0.99283	7.7077	10.457	8.7968	0.96961	0.56099	-0.22553	-0.34648	1582.4
3.81	382	60	NaN	1.3934	9.7621	-0.74807	-169.9	9.5115	8.8613	-31.97	-746.4	1056.6	33.828	834.53	1076	39.048	37.642	0	0	1.5242	-7.593	-10.705	-9.165	-0.98982	7.7209	10.463	8.8105	0.53442	0.12785	-0.24144	-0.35454	1582.4
3.82	383	60	NaN	1.3896	9.7699	-0.74597	-169.9	9.5139	8.8701	-32.019	-746.42	1056.6	33.845	834.53	1076	38.742	38.352	0	0	1.0861	-8.0393	-10.726	-9.1868	-0.996	7.7127	10.471	8.8132	0.090053	-0.32664	-0.25574	-0.37358	1582.4
3.83	384	60	NaN	1.384	9.7778	-0.7324	-169.91	9.5133	8.8935	-32.098	-746.46	1056.6	33.894	834.53	1076	38.813	37.838	0	0	0.64786	-8.4856	-10.748	-9.2086	-1.0062	7.7001	10.478	8.8131	-0.35835	-0.7855	-0.27007	-0.39551	1582.5
3.84	385	60	NaN	1.3787	9.786	-0.75584	-169.9	9.5192	8.8632	-32.079	-746.52	1056.7	33.779	834.55	1076	39.355	39.59	0	0	0.20966	-8.9319	-10.77	-9.2304	-1.0065	7.7189	10.486	8.8194	-0.79682	-1.213	-0.28411	-0.411	1582.6
3.85	386	60	NaN	1.3786	9.7957	-0.76626	-169.92	9.511	8.8748	-32.071	-746.51	1056.7	33.842	834.56	1076	40.665	38.214	0	0	-0.22853	-9.3782	-10.792	-9.2522	-1.0086	7.696	10.494	8.8122	-1.2371	-1.6821	-0.29723	-0.44003	1582.6
3.86	387	60	NaN	1.374	9.7998	-0.77283	-169.91	9.5047	8.8889	-32.099	-746.56	1056.7	33.87	834.57	1076	39.608	35.968	0	0	-0.66672	-9.8244	-10.814	-9.274	-1.0152	7.6981	10.498	8.8064	-1.6819	-2.1263	-0.31547	-0.46759	1582.6
3.87	388	60	NaN	1.3722	9.8071	-0.78809	-169.9	9.5167	8.8741	-32.087	-746.61	1056.7	33.817	834.55	1076	38.975	39.147	0	0	-1.1049	-10.271	-10.835	-9.2958	-1.0146	7.7087	10.505	8.8186	-2.1195	-2.562	-0.33017	-0.47718	1582.6
3.88	389	60	NaN	1.3701	9.8189	-0.80437	-169.9	9.5278	8.8669	-32.064	-746.63	1056.7	33.79	834.53	1076	38.578	36.692	0	0	-1.5431	-10.717	-10.857	-9.3176	-1.0149	7.7145	10.517	8.83	-2.558	-3.0025	-0.34045	-0.48763	1582.7
3.89	390	60	NaN	1.3633	9.833	-0.8109	-169.9	9.5193	8.8978	-32.076	-746.67	1056.7	33.871	834.54	1076	38.714	35.914	0	0	-1.9413	-11.122	-10.833	-9.2939	-1.0249	7.7103	10.53	8.822	-2.9662	-3.4122	-0.30307	-0.47181	1582.7
3.9	391	60	NaN	1.3553	9.8434	-0.80801	-169.89	9.5161	8.8957	-32.104	-746.7	1056.7	33.842	834.55	1076	38.023	38.322	0	0	-2.297	-11.485	-10.761	-9.2218	-1.0328	7.7178	10.541	8.8188	-3.3298	-3.767	-0.2206	-0.40303	1582.7
3.91	392	60	NaN	1.3528	9.8475	-0.7923	-169.88	9.5208	8.8688	-32.153	-746.71	1056.7	33.759	834.53	1076	37.337	38.624	0	0	-2.6527	-11.847	-10.689	-9.1498	-1.0341	7.7357	10.544	8.8243	-3.6869	-4.1114	-0.14536	-0.32552	1582.7
3.92	393	60	NaN	1.3482	9.8531	-0.79904	-169.88	9.5123	8.8891	-32.145	-746.74	1056.7	33.832	834.53	1075.9	40.954	39.072	0	0	-2.2693	-11.457	-10.621	-9.0816	-1.0411	7.7269	10.549	8.8163	-3.3104	-3.7297	-0.071988	-0.26527	1582.8
3.93	394	60	NaN	1.3436	9.8562	-0.80843	-169.88	9.5037	8.8987	-32.127	-746.77	1056.7	33.864	834.54	1075.9	41.09	39.898	0	0	0.45007	-8.687	-10.565	-9.0252	-1.046	7.7253	10.552	8.8075	-0.59596	-0.96169	-0.012343	-0.21769	1582.8
3.94	395	60	NaN	1.3411	9.8538	-0.80777	-169.87	9.5047	8.8744	-32.127	-746.79	1056.7	33.777	834.53	1076	40.672	37.501	0	0	-1.223	-10.391	-10.493	-8.9539	-1.0454	7.7452	10.551	8.8077	-2.2684	-2.6458	0.057397	-0.14624	1582.8
3.95	396	60	NaN	1.3402	9.848	-0.81206	-169.87	9.5094	8.8912	-32.122	-746.82	1056.7	33.813	834.5	1076	40.42	37.823	0	0	-5.606	-14.855	-10.413	-8.8734	-1.0475	7.7452	10.546	8.8117	-6.6535	-7.1096	0.1329	-0.061694	1582.8
3.96	397	60	NaN	1.3311	9.8582	-0.83281	-169.87	9.4847	8.9085	-32.074	-746.8	1056.7	33.872	834.5	1075.9	38.85	38.124	0	0	-5.5745	-14.823	-10.394	-8.8541	-1.057	7.7389	10.555	8.7881	-6.6315	-7.0839	0.16121	-0.066005	1582.8
3.97	398	60	NaN	1.3229	9.8547	-0.81403	-169.86	9.4956	8.8706	-32.141	-746.81	1056.7	33.763	834.5	1076	39.809	38.712	0	0	-5.5358	-14.783	-10.375	-8.835	-1.0637	7.7532	10.552	8.7981	-6.5995	-7.0302	0.17763	-0.036877	1582.8
3.98	399	60	NaN	1.3168	9.8549	-0.81348	-169.86	9.4945	8.858	-32.148	-746.81	1056.7	33.729	834.51	1076	39.507	36.659	0	0	2.5405	-6.5581	-10.341	-8.8019	-1.0687	7.7591	10.553	8.7967	1.4718	1.201	0.21133	-0.0051337	1582.8
3.99	400	60	NaN	1.3129	9.8595	-0.8371	-169.86	9.4725	8.8832	-32.082	-746.79	1056.7	33.809	834.52	1075.9	38.998	38.877	0	0	9.2175	0.24216	-10.292	-8.7523	-1.0732	7.7497	10.557	8.7754	8.1443	7.9919	0.26476	0.023118	1582.8
4	401	60	NaN	1.3094	9.851	-0.83728	-169.87	9.4623	8.8892	-32.092	-746.78	1056.7	33.837	834.53	1075.9	39.587	38.758	0	0	12.784	3.8747	-10.212	-8.6728	-1.0781	7.7423	10.548	8.7649	11.706	11.617	0.33613	0.092079	1582.8
4.01	402	60	NaN	1.2926	9.8363	-0.82029	-169.87	9.4601	8.8816	-32.158	-746.78	1056.7	33.827	834.54	1075.9	41.677	37.857	0	0	13.671	4.7777	-10.2	-8.66	-1.0969	7.7394	10.533	8.763	12.574	12.517	0.33398	0.10294	1582.8
4.02	403	60	NaN	1.2851	9.8359	-0.84941	-169.87	9.4753	8.8828	-32.094	-746.73	1056.6	33.816	834.53	1075.9	38.495	39.448	0	0	13.51	4.6138	-10.211	-8.6711	-1.1018	7.7445	10.535	8.7763	12.408	12.358	0.32428	0.10524	1582.7
4.03	404	60	NaN	1.2809	9.828	-0.85038	-169.88	9.4725	8.8971	-32.107	-746.71	1056.6	33.857	834.53	1075.9	40.439	38.377	0	0	13.035	4.1304	-10.21	-8.6708	-1.1079	7.7323	10.528	8.7726	11.927	11.863	0.31762	0.10183	1582.7
4.04	405	60	NaN	1.2762	9.8152	-0.82716	-169.89	9.4655	8.9053	-32.182	-746.7	1056.6	33.889	834.54	1075.9	41.164	36.812	0	0	12.559	3.6453	-10.211	-8.6718	-1.1165	7.7181	10.516	8.7651	11.443	11.363	0.30432	0.0933	1582.7
4.05	406	60	NaN	1.2696	9.8093	-0.82026	-169.88	9.4828	8.8877	-32.208	-746.66	1056.6	33.828	834.53	1076	40.22	35.535	0	0	12.081	3.1585	-10.214	-8.6743	-1.1219	7.7287	10.511	8.7807	10.959	10.887	0.29765	0.10644	1582.7
4.06	407	60	NaN	1.269	9.7959	-0.83785	-169.88	9.4773	8.9093	-32.162	-746.62	1056.5	33.874	834.56	1076	39.031	37.54	0	0	11.683	2.7534	-10.219	-8.6797	-1.1225	7.728	10.499	8.7742	10.561	10.481	0.27986	0.094499	1582.7
4.07	408	60	NaN	1.2672	9.7899	-0.84128	-169.87	9.4928	8.9116	-32.142	-746.55	1056.5	33.871	834.56	1076	39.7	36.668	0	0	11.385	2.4495	-10.228	-8.6888	-1.1236	7.7371	10.494	8.7883	10.261	10.187	0.26615	0.099486	1582.6
4.08	409	60	NaN	1.2621	9.7814	-0.84035	-169.87	9.4961	8.9145	-32.137	-746.5	1056.5	33.883	834.58	1076	40.227	38.909	0	0	11.148	2.2082	-10.239	-8.6991	-1.1289	7.7368	10.487	8.7907	10.019	9.9451	0.24817	0.091601	1582.6
4.09	410	60	NaN	1.2557	9.772	-0.83485	-169.88	9.4925	8.9216	-32.14	-746.46	1056.5	33.908	834.61	1076	39.383	39.927	0	0	10.96	2.017	-10.247	-8.7077	-1.1364	7.7322	10.478	8.7866	9.8238	9.7492	0.23073	0.078888	1582.6
4.1	411	60	NaN	1.2513	9.7665	-0.82947	-169.87	9.4957	8.9282	-32.134	-746.39	1056.5	33.92	834.63	1076	38.218	38.756	0	0	10.912	1.9677	-10.248	-8.7084	-1.141	7.7336	10.473	8.789	9.7708	9.7013	0.22539	0.080545	1582.5
4.11	412	60	NaN	1.2549	9.7724	-0.85295	-169.86	9.5153	8.9152	-32.059	-746.35	1056.4	33.868	834.62	1076	40.198	39.78	0	0	10.718	1.7703	-10.254	-8.7142	-1.133	7.7491	10.481	8.807	9.585	9.5194	0.22701	0.092742	1582.5
4.12	413	60	NaN	1.2491	9.7519	-0.82265	-169.85	9.521	8.8846	-32.132	-746.31	1056.4	33.759	834.65	1076	40.652	37.805	0	0	10.422	1.4685	-10.263	-8.7236	-1.1374	7.7636	10.462	8.8113	9.2842	9.2321	0.19855	0.087713	1582.5
4.13	414	60	NaN	1.2476	9.7444	-0.82183	-169.84	9.545	8.8857	-32.123	-746.27	1056.4	33.742	834.62	1076.1	37.738	38.035	0	0	10.061	1.1014	-10.268	-8.7285	-1.1381	7.7713	10.456	8.833	8.9231	8.8728	0.18838	0.10456	1582.4
4.14	415	60	NaN	1.2491	9.7415	-0.83886	-169.84	9.5574	8.883	-32.059	-746.21	1056.4	33.724	834.63	1076.1	39.553	37.224	0	0	9.6982	0.73174	-10.273	-8.7332	-1.1337	7.7758	10.455	8.8437	8.5645	8.5075	0.18242	0.11045	1582.3
4.15	416	60	NaN	1.2506	9.7336	-0.84951	-169.84	9.5514	8.8594	-32.01	-746.13	1056.3	33.654	834.69	1076.1	40.573	36.858	0	0	8.5354	-0.45257	-10.272	-8.7327	-1.1279	7.7819	10.448	8.837	7.4074	7.3293	0.17573	0.1043	1582.3
4.16	417	60	NaN	1.2488	9.7183	-0.82709	-169.83	9.5685	8.8421	-32.073	-746.13	1056.3	33.581	834.66	1076.1	40.243	37.326	0	0	7.6332	-1.3713	-10.272	-8.7325	-1.1295	7.7952	10.434	8.8532	6.5038	6.4239	0.16159	0.12068	1582.3
4.17	418	60	NaN	1.2418	9.7032	-0.83344	-169.83	9.5722	8.8486	-32.082	-746.04	1056.3	33.555	834.69	1076.1	39.074	37.332	0	0	7.4124	-1.5963	-10.273	-8.7337	-1.1359	7.7971	10.42	8.8549	6.2764	6.2008	0.14728	0.12128	1582.2
4.18	419	60	NaN	1.2448	9.6987	-0.85356	-169.83	9.5684	8.8834	-32.036	-745.99	1056.3	33.624	834.7	1076.1	36.801	37.721	0	0	7.1797	-1.8332	-10.278	-8.739	-1.1337	7.7885	10.417	8.8501	6.0459	5.9553	0.13846	0.11118	1582.2
4.19	420	60	NaN	1.245	9.6959	-0.86874	-169.83	9.5803	8.9001	-32.009	-745.95	1056.2	33.636	834.68	1076.1	38.145	38.94	0	0	6.8912	-2.1271	-10.285	-8.7459	-1.1332	7.7898	10.415	8.8608	5.7579	5.6626	0.12998	0.11486	1582.1
4.2	421	60	NaN	1.2405	9.6874	-0.87074	-169.82	9.5982	8.8946	-32.031	-745.9	1056.2	33.582	834.66	1076.1	40.692	37.808	0	0	5.8874	-3.1493	-10.29	-8.7508	-1.1366	7.8004	10.408	8.8773	4.7508	4.6511	0.11804	0.12652	1582.1
4.21	422	60	NaN	1.2393	9.6691	-0.86372	-169.82	9.588	8.8972	-32.079	-745.88	1056.2	33.562	834.7	1076.1	40.073	38.333	0	0	5.1938	-3.8558	-10.299	-8.7594	-1.1388	7.8045	10.39	8.8671	4.055	3.9487	0.091131	0.10773	1582.1
4.22	423	60	NaN	1.2371	9.6585	-0.90058	-169.8	9.5983	8.8726	-32.017	-745.79	1056.2	33.428	834.71	1076.1	39.381	37.258	0	0	4.8839	-4.1714	-10.312	-8.7727	-1.134	7.8266	10.38	8.8764	3.7499	3.6552	0.068172	0.10369	1582
4.23	424	60	NaN	1.2391	9.6457	-0.91874	-169.8	9.5907	8.8832	-32.001	-745.74	1056.2	33.415	834.73	1076.1	40.907	37.332	0	0	4.7337	-4.3244	-10.322	-8.7829	-1.131	7.8319	10.368	8.8688	3.6027	3.5075	0.045214	0.085944	1582
4.24	425	60	NaN	1.2425	9.6272	-0.93354	-169.79	9.5809	8.908	-31.999	-745.7	1056.2	33.423	834.74	1076.1	38.881	38.88	0	0	4.8028	-4.254	-10.328	-8.7887	-1.1279	7.8358	10.349	8.8591	3.6749	3.5817	0.020818	0.070483	1581.9
4.25	426	60	NaN	1.2437	9.6044	-0.93982	-169.78	9.5772	8.9234	-32.028	-745.67	1056.1	33.39	834.74	1076.1	38.192	39.408	0	0	4.6678	-4.3915	-10.334	-8.7945	-1.1266	7.8477	10.326	8.8553	3.5412	3.4562	-0.0077549	0.060747	1581.9
4.26	427	60	NaN	1.2404	9.582	-0.92995	-169.76	9.5829	8.9117	-32.098	-745.64	1056.1	33.286	834.74	1076.1	38.634	39.517	0	0	4.5182	-4.5438	-10.339	-8.7998	-1.1287	7.871	10.304	8.8604	3.3895	3.3272	-0.034804	0.060595	1581.9
4.27	428	60	NaN	1.2419	9.5727	-0.93276	-169.74	9.592	8.8949	-32.109	-745.6	1056.1	33.169	834.75	1076.1	40.069	39.774	0	0	4.5424	-4.5192	-10.342	-8.802	-1.1234	7.8914	10.296	8.8687	3.419	3.3722	-0.045471	0.06662	1581.8
4.28	429	60	NaN	1.237	9.5637	-0.93524	-169.73	9.5929	8.9017	-32.134	-745.56	1056.1	33.118	834.74	1076.1	41.559	38.313	0	0	4.5857	-4.4751	-10.344	-8.8044	-1.1274	7.9094	10.287	8.8696	3.4583	3.4343	-0.056883	0.065208	1581.8
4.29	430	60	NaN	1.2393	9.5512	-0.94591	-169.71	9.601	8.8911	-32.133	-745.55	1056.1	33.034	834.73	1076.1	41.217	37.682	0	0	4.6443	-4.4154	-10.346	-8.8069	-1.1221	7.9284	10.275	8.8768	3.5222	3.5129	-0.071024	0.069864	1581.7
4.3	431	60	NaN	1.2395	9.5427	-0.96072	-169.69	9.6098	8.8769	-32.126	-745.52	1056	32.934	834.73	1076.1	40.428	37.255	0	0	4.9129	-4.1419	-10.345	-8.8058	-1.1181	7.9507	10.268	8.8846	3.7948	3.8088	-0.077337	0.078774	1581.7
4.31	432	60	NaN	1.23	9.5406	-0.97575	-169.67	9.6117	8.8815	-32.133	-745.48	1056	32.863	834.72	1076.1	37.736	38.163	0	0	5.1979	-3.8516	-10.344	-8.8044	-1.1254	7.9738	10.266	8.8863	4.0725	4.1222	-0.07784	0.081938	1581.7
4.32	433	60	NaN	1.2217	9.5254	-0.99542	-169.66	9.6095	8.9177	-32.138	-745.47	1056	32.876	834.71	1076.1	37.612	37.396	0	0	5.6065	-3.4355	-10.338	-8.7989	-1.1343	7.9821	10.251	8.8838	4.4721	4.5466	-0.087305	0.084892	1581.6
4.33	434	60	NaN	1.1971	9.5116	-0.99803	-169.64	9.6069	8.9447	-32.2	-745.46	1056	32.85	834.69	1076	39.347	37.855	0	0	5.9221	-3.1141	-10.334	-8.7942	-1.1602	7.9989	10.237	8.8812	4.7618	4.8849	-0.096433	0.086964	1581.6
4.34	435	60	NaN	1.1876	9.5072	-1.0152	-169.63	9.6025	8.9581	-32.196	-745.43	1056	32.817	834.68	1076	40.435	39.089	0	0	5.9667	-3.0686	-10.332	-8.7929	-1.1684	8.0165	10.233	8.877	4.7982	4.9479	-0.099631	0.084074	1581.6
4.35	436	60	NaN	1.1759	9.5061	-1.0313	-169.61	9.5959	8.9709	-32.193	-745.41	1056	32.79	834.67	1076	38.786	37.186	0	0	6.1064	-2.9263	-10.326	-8.7864	-1.1791	8.0358	10.231	8.8707	4.9273	5.1095	-0.094643	0.08425	1581.5
4.36	437	60	NaN	1.157	9.5043	-1.0355	-169.59	9.59	8.9865	-32.225	-745.39	1056	32.771	834.65	1076	38.309	38.166	0	0	6.2951	-2.7342	-10.317	-8.7773	-1.1986	8.0539	10.229	8.8651	5.0965	5.3197	-0.087636	0.087792	1581.5
4.37	438	60	NaN	1.1479	9.5027	-1.0305	-169.58	9.5927	8.9922	-32.249	-745.38	1056	32.738	834.63	1076	39.26	38.038	0	0	6.4124	-2.6147	-10.312	-8.7723	-1.2074	8.0617	10.228	8.8671	5.2051	5.447	-0.083597	0.094771	1581.5
4.38	439	60	NaN	1.1253	9.4955	-0.97305	-169.55	9.6029	8.9609	-32.417	-745.44	1056	32.589	834.6	1076	40.819	39.657	0	0	6.6583	-2.3642	-10.312	-8.772	-1.2306	8.09	10.22	8.8781	5.4277	5.7258	-0.091261	0.1061	1581.5
4.39	440	60	NaN	1.1123	9.499	-0.96072	-169.55	9.5745	8.984	-32.472	-745.44	1056	32.617	834.63	1076	40.592	38.022	0	0	7.0858	-1.9289	-10.318	-8.7783	-1.2466	8.0914	10.223	8.8505	5.8391	6.1625	-0.094721	0.072222	1581.5
4.4	441	60	NaN	1.1088	9.4996	-0.96644	-169.56	9.5547	9.0252	-32.478	-745.44	1056	32.717	834.62	1076	39.099	36.969	0	0	7.134	-1.8797	-10.325	-8.7856	-1.2539	8.0788	10.223	8.8311	5.8801	6.1991	-0.10189	0.045501	1581.5
4.41	442	60	NaN	1.1092	9.4945	-0.97292	-169.57	9.5466	9.0513	-32.486	-745.47	1056	32.787	834.57	1075.9	39.251	40.961	0	0	6.5694	-2.4548	-10.334	-8.7947	-1.2564	8.0692	10.218	8.8235	5.3131	5.6144	-0.1165	0.028752	1581.5
4.42	443	60	NaN	1.105	9.4895	-0.97319	-169.56	9.5254	9.0377	-32.525	-745.49	1056	32.743	834.59	1075.9	42.212	39.209	0	0	6.0049	-3.0298	-10.343	-8.8038	-1.2604	8.079	10.212	8.8031	4.7445	5.0493	-0.13147	-0.00073993	1581.6
4.43	444	60	NaN	1.1074	9.491	-0.98298	-169.54	9.5415	9.0093	-32.522	-745.51	1056	32.624	834.56	1076	39.623	39.578	0	0	5.4403	-3.6048	-10.352	-8.8129	-1.2536	8.0986	10.215	8.818	4.1867	4.4938	-0.13789	0.0050872	1581.5
4.44	445	60	NaN	1.1147	9.5113	-1.0419	-169.55	9.5216	9.0367	-32.404	-745.46	1055.9	32.71	834.55	1075.9	38.755	37.802	0	0	4.8757	-4.1798	-10.362	-8.822	-1.2452	8.0905	10.236	8.797	3.6305	3.9107	-0.12566	-0.025	1581.5
4.45	446	60	NaN	1.1199	9.5231	-1.0633	-169.56	9.5085	9.0518	-32.375	-745.46	1055.9	32.77	834.54	1075.9	41.496	36.637	0	0	4.3111	-4.7548	-10.371	-8.8311	-1.2411	8.0831	10.248	8.7837	3.07	3.3283	-0.12272	-0.047423	1581.5
4.46	447	60	NaN	1.124	9.5283	-1.0517	-169.55	9.5105	9.0442	-32.427	-745.5	1055.9	32.752	834.52	1075.9	39.951	36.515	0	0	3.7465	-5.3298	-10.38	-8.8402	-1.2382	8.0897	10.253	8.7858	2.5083	2.7599	-0.12681	-0.054379	1581.5
4.47	448	60	NaN	1.1306	9.5386	-1.045	-169.53	9.5214	9.0258	-32.473	-745.52	1055.9	32.69	834.51	1075.9	38.369	36.055	0	0	3.1819	-5.9048	-10.389	-8.8493	-1.2311	8.1073	10.263	8.7965	1.9508	2.2025	-0.12533	-0.052824	1581.5
4.48	449	60	NaN	1.1431	9.5609	-1.0727	-169.56	9.5303	9.0054	-32.429	-745.56	1055.9	32.698	834.48	1075.9	38.646	39.038	0	0	2.6173	-6.4798	-10.398	-8.8584	-1.2172	8.0814	10.287	8.8045	1.4001	1.6016	-0.11132	-0.053909	1581.5
4.49	450	60	NaN	1.1397	9.5666	-1.0179	-169.57	9.535	8.9997	-32.602	-745.69	1055.9	32.722	834.46	1075.9	37.871	38.245	0	0	2.0527	-7.0548	-10.407	-8.8675	-1.2276	8.0605	10.291	8.8105	0.82508	1.0057	-0.11602	-0.057007	1581.6
4.5	451	60	NaN	1.1489	9.5904	-1.0357	-169.58	9.5403	8.9925	-32.576	-745.71	1055.9	32.73	834.44	1075.9	39.444	37.193	0	0	1.4881	-7.6298	-10.416	-8.8766	-1.2178	8.0551	10.315	8.8158	0.27032	0.42531	-0.10133	-0.060796	1581.6
4.51	452	60	NaN	1.1633	9.6193	-1.0718	-169.58	9.5446	8.9857	-32.491	-745.69	1055.9	32.732	834.42	1075.9	40.023	37.318	0	0	0.92354	-8.2048	-10.425	-8.8857	-1.2004	8.053	10.344	8.8196	-0.27682	-0.15187	-0.080892	-0.066168	1581.6
4.52	453	60	NaN	1.175	9.6409	-1.074	-169.59	9.5451	8.9802	-32.491	-745.73	1055.9	32.736	834.43	1075.9	38.412	37.337	0	0	0.35894	-8.7798	-10.434	-8.8948	-1.1888	8.0448	10.366	8.8199	-0.82981	-0.73501	-0.068181	-0.074962	1581.6
4.53	454	60	NaN	1.1893	9.6644	-1.0847	-169.6	9.5382	8.9685	-32.482	-745.8	1055.9	32.73	834.43	1075.9	37.158	37.671	0	0	-0.20565	-9.3548	-10.443	-8.904	-1.1738	8.0393	10.389	8.8134	-1.3795	-1.3155	-0.05412	-0.090597	1581.7
4.54	455	60	NaN	1.1925	9.6783	-1.0723	-169.6	9.5424	8.9637	-32.538	-745.84	1055.9	32.738	834.42	1075.9	39.389	38.569	0	0	-0.77024	-9.9299	-10.453	-8.9131	-1.1729	8.032	10.403	8.8179	-1.9431	-1.8979	-0.04969	-0.09519	1581.7
4.55	456	60	NaN	1.1988	9.7066	-1.092	-169.61	9.5348	8.9467	-32.502	-745.88	1055.9	32.726	834.43	1075.9	40.313	39.984	0	0	-1.3348	-10.505	-10.462	-8.9222	-1.1647	8.0309	10.431	8.8108	-2.4996	-2.4739	-0.031045	-0.11138	1581.8
4.56	457	60	NaN	1.2039	9.7278	-1.1037	-169.61	9.534	8.9507	-32.487	-745.92	1056	32.77	834.42	1075.9	38.535	38.402	0	0	-1.8994	-11.08	-10.471	-8.9313	-1.1606	8.0215	10.452	8.8101	-3.06	-3.0584	-0.019068	-0.12117	1581.8
4.57	458	60	NaN	1.2054	9.7383	-1.0958	-169.62	9.543	8.9677	-32.526	-745.96	1056	32.84	834.39	1075.9	39.682	38.531	0	0	-2.464	-11.655	-10.48	-8.9404	-1.1631	8.0077	10.462	8.8191	-3.6272	-3.6472	-0.017589	-0.1213	1581.8
4.58	459	60	NaN	1.2043	9.7594	-1.098	-169.62	9.5432	8.9394	-32.542	-745.97	1056	32.785	834.37	1075.9	37.994	38.148	0	0	-3.0286	-12.23	-10.489	-8.9495	-1.1628	8.0168	10.482	8.8205	-4.1914	-4.2131	-0.006798	-0.12897	1581.8
4.59	460	60	NaN	1.206	9.7858	-1.0999	-169.62	9.5516	8.9409	-32.544	-746	1056	32.814	834.36	1075.9	38.888	38.676	0	0	-3.5932	-12.805	-10.498	-8.9586	-1.1622	8.01	10.509	8.8283	-4.7554	-4.7949	0.011106	-0.1303	1581.8
4.6	461	60	NaN	1.2068	9.8069	-1.0987	-169.62	9.5715	8.9274	-32.541	-746.04	1056	32.812	834.34	1076	39.954	37.004	0	0	-4.1578	-13.38	-10.507	-8.9677	-1.1612	8.0159	10.531	8.8473	-5.3189	-5.364	0.023858	-0.12036	1581.9
4.61	462	60	NaN	1.2079	9.8237	-1.104	-169.62	9.5772	8.9259	-32.527	-746.05	1056	32.831	834.33	1076	40.078	37.487	0	0	-4.7224	-13.955	-10.516	-8.9768	-1.1602	8.0164	10.548	8.8529	-5.8826	-5.9385	0.031796	-0.12391	1581.9
4.62	463	60	NaN	1.205	9.8353	-1.112	-169.62	9.571	8.9311	-32.518	-746.06	1056	32.862	834.34	1075.9	40.895	36.349	0	0	-5.287	-14.53	-10.525	-8.9859	-1.164	8.0123	10.559	8.847	-6.4509	-6.5176	0.033868	-0.13885	1581.9
4.63	464	60	NaN	1.1924	9.8399	-1.1114	-169.61	9.571	8.9216	-32.545	-746.08	1056	32.861	834.35	1075.9	40.048	37.615	0	0	-5.8516	-15.105	-10.534	-8.995	-1.1774	8.0153	10.563	8.8475	-7.0289	-7.0897	0.028964	-0.14749	1581.9
4.64	465	60	NaN	1.1842	9.8422	-1.1008	-169.61	9.5762	8.9238	-32.589	-746.09	1055.9	32.87	834.34	1075.9	38.758	38.192	0	0	-6.4161	-15.68	-10.544	-9.0041	-1.1875	8.0182	10.566	8.8525	-7.6037	-7.6617	0.022395	-0.15163	1581.9
4.65	466	60	NaN	1.1789	9.8368	-1.1093	-169.61	9.5877	8.9186	-32.577	-746.12	1055.9	32.857	834.33	1075.9	39.922	37.909	0	0	-6.9807	-16.255	-10.553	-9.0132	-1.192	8.0192	10.561	8.8633	-8.1727	-8.2357	0.0084621	-0.14989	1581.9
4.66	467	60	NaN	1.1748	9.8318	-1.1181	-169.6	9.597	8.9148	-32.558	-746.14	1055.9	32.851	834.32	1075.9	37.639	38.519	0	0	-7.5453	-16.83	-10.562	-9.0223	-1.1951	8.0262	10.557	8.8722	-8.7404	-8.8037	-0.0051043	-0.15013	1581.9
4.67	468	60	NaN	1.1678	9.8276	-1.1222	-169.6	9.5974	8.9157	-32.555	-746.15	1055.9	32.874	834.33	1075.9	40.435	37.765	0	0	-8.1099	-17.405	-10.571	-9.0314	-1.2028	8.0283	10.552	8.8727	-9.3127	-9.3767	-0.018497	-0.15874	1582
4.68	469	60	NaN	1.1559	9.8236	-1.1249	-169.61	9.5897	8.9198	-32.569	-746.14	1055.9	32.919	834.34	1075.9	40.799	36.675	0	0	-8.6745	-17.98	-10.58	-9.0405	-1.2168	8.0188	10.548	8.8656	-9.8913	-9.9612	-0.032258	-0.17493	1582
4.69	470	60	NaN	1.1489	9.826	-1.1444	-169.6	9.604	8.9148	-32.529	-746.08	1055.9	32.886	834.29	1075.9	38.666	37.03	0	0	-9.2391	-18.555	-10.589	-9.0496	-1.2213	8.0345	10.551	8.8787	-10.46	-10.521	-0.037781	-0.17091	1581.9
4.7	471	60	NaN	1.143	9.8108	-1.1529	-169.59	9.6097	8.9026	-32.521	-746.06	1055.9	32.855	834.31	1075.9	39.154	38.519	0	0	-9.8037	-19.13	-10.598	-9.0587	-1.2258	8.0406	10.537	8.8833	-11.03	-11.089	-0.060949	-0.17542	1581.9
4.71	472	60	NaN	1.1403	9.7961	-1.1542	-169.6	9.6104	8.9042	-32.527	-746.05	1055.9	32.876	834.3	1075.9	41.425	36.484	0	0	-10.368	-19.705	-10.607	-9.0678	-1.2296	8.0306	10.523	8.8834	-11.598	-11.674	-0.084213	-0.18438	1581.8
4.72	473	60	NaN	1.1373	9.7851	-1.1508	-169.61	9.6058	8.9122	-32.551	-746.03	1055.9	32.921	834.3	1075.9	39.979	38.292	0	0	-10.933	-20.28	-10.616	-9.0769	-1.235	8.0195	10.512	8.8787	-12.168	-12.26	-0.10422	-0.19819	1581.8
4.73	474	60	NaN	1.1338	9.7767	-1.1494	-169.61	9.6016	8.9148	-32.576	-745.98	1055.9	32.948	834.32	1075.9	37.109	36.596	0	0	-11.497	-20.855	-10.626	-9.086	-1.2405	8.0177	10.504	8.8742	-12.738	-12.837	-0.12146	-0.21184	1581.8
4.74	475	60	NaN	1.1372	9.766	-1.1648	-169.61	9.6153	8.9002	-32.542	-745.9	1055.8	32.906	834.28	1075.9	40.79	37.046	0	0	-12.062	-21.43	-10.635	-9.0951	-1.2345	8.0199	10.495	8.8866	-13.297	-13.41	-0.13997	-0.20854	1581.7
4.75	476	60	NaN	1.1338	9.7421	-1.1466	-169.62	9.617	8.9139	-32.606	-745.88	1055.8	32.953	834.26	1075.9	40.096	37.207	0	0	-12.627	-22.005	-10.644	-9.1042	-1.242	8.0071	10.471	8.8883	-13.869	-13.998	-0.1729	-0.21594	1581.6
4.76	477	60	NaN	1.1424	9.7158	-1.1527	-169.62	9.6175	8.8943	-32.593	-745.83	1055.8	32.909	834.27	1075.9	38.605	37.936	0	0	-13.191	-22.58	-10.653	-9.1133	-1.2314	8.0075	10.445	8.8881	-14.423	-14.573	-0.20764	-0.22526	1581.6
4.77	478	60	NaN	1.1504	9.6891	-1.1538	-169.62	9.6244	8.8819	-32.59	-745.78	1055.8	32.884	834.26	1075.9	38.509	37.516	0	0	-13.756	-23.155	-10.662	-9.1224	-1.2225	8.0058	10.419	8.8941	-14.978	-15.149	-0.2425	-0.22834	1581.5
4.78	479	60	NaN	1.1544	9.6629	-1.1452	-169.63	9.6314	8.8837	-32.616	-745.76	1055.8	32.9	834.24	1075.9	39.313	37.272	0	0	-14.32	-23.73	-10.671	-9.1315	-1.22	7.9979	10.394	8.9004	-15.54	-15.732	-0.27711	-0.23117	1581.5
4.79	480	60	NaN	1.1624	9.637	-1.1505	-169.63	9.6197	8.8686	-32.607	-745.73	1055.7	32.873	834.26	1075.9	39.627	40.086	0	0	-14.885	-24.305	-10.68	-9.1406	-1.2107	7.9932	10.368	8.8883	-16.096	-16.312	-0.31172	-0.2523	1581.5
4.8	481	60	NaN	1.1697	9.6241	-1.148	-169.64	9.636	8.8593	-32.604	-745.66	1055.7	32.854	834.23	1075.9	40.819	37.173	0	0	-15.45	-24.88	-10.689	-9.1497	-1.2029	7.992	10.356	8.904	-16.652	-16.888	-0.33315	-0.24573	1581.4
4.81	482	60	NaN	1.1665	9.5941	-1.0876	-169.64	9.6346	8.863	-32.765	-745.67	1055.7	32.864	834.23	1075.9	39.335	37.466	0	0	-16.014	-25.455	-10.698	-9.1588	-1.2122	7.978	10.325	8.9039	-17.226	-17.477	-0.37341	-0.25499	1581.4
4.82	483	60	NaN	1.1799	9.5743	-1.0852	-169.65	9.6388	8.8564	-32.746	-745.6	1055.7	32.845	834.21	1075.9	39.611	38.519	0	0	-16.579	-26.03	-10.707	-9.168	-1.1976	7.9755	10.305	8.9078	-17.776	-18.055	-0.40209	-0.26018	1581.3
4.83	484	60	NaN	1.1978	9.558	-1.1006	-169.65	9.6403	8.8599	-32.67	-745.51	1055.7	32.856	834.18	1075.9	40.165	38.284	0	0	-17.143	-26.605	-10.717	-9.1771	-1.1776	7.9722	10.29	8.9087	-18.321	-18.633	-0.42698	-0.26841	1581.2
4.84	485	60	NaN	1.1956	9.5259	-1.0412	-169.67	9.6203	8.9024	-32.82	-745.54	1055.7	32.971	834.17	1075.9	39.416	37.114	0	0	-17.708	-27.18	-10.726	-9.1862	-1.1893	7.9469	10.256	8.8905	-18.897	-19.233	-0.46992	-0.29566	1581.2
4.85	486	60	NaN	1.2195	9.5078	-1.085	-169.66	9.6144	8.8904	-32.661	-745.4	1055.7	32.923	834.16	1075.9	39.655	36.853	0	0	-18.273	-27.755	-10.735	-9.1953	-1.1581	7.9625	10.238	8.8838	-19.431	-19.793	-0.49632	-0.31149	1581
4.86	487	60	NaN	1.2178	9.487	-1.0391	-169.65	9.6169	8.8578	-32.756	-745.42	1055.7	32.805	834.15	1075.9	40.465	38.697	0	0	-18.837	-28.33	-10.744	-9.2044	-1.1589	7.9751	10.217	8.8872	-19.996	-20.355	-0.5272	-0.31721	1581.1
4.87	488	60	NaN	1.2222	9.4801	-1.0383	-169.65	9.6121	8.8599	-32.733	-745.37	1055.7	32.8	834.13	1075.9	40.132	38.82	0	0	-19.402	-28.905	-10.753	-9.2135	-1.1537	7.9758	10.21	8.8821	-20.555	-20.929	-0.54286	-0.33138	1581
4.88	489	60	NaN	1.227	9.4718	-1.0398	-169.66	9.5976	8.8808	-32.695	-745.32	1055.7	32.861	834.12	1075.9	39.921	37.098	0	0	-19.966	-29.48	-10.762	-9.2226	-1.1498	7.9679	10.202	8.8676	-21.116	-21.512	-0.56032	-0.35496	1580.9
4.89	490	60	NaN	1.2236	9.4496	-0.99358	-169.66	9.5731	8.8992	-32.773	-745.36	1055.8	32.919	834.12	1075.8	40.365	38.81	0	0	-20.531	-30.055	-10.771	-9.2317	-1.158	7.9548	10.177	8.8453	-21.689	-22.1	-0.59368	-0.38642	1581
4.9	491	60	NaN	1.2274	9.4423	-0.99431	-169.69	9.5332	8.9472	-32.745	-745.34	1055.8	33.072	834.14	1075.8	38.971	37.848	0	0	-21.096	-30.63	-10.78	-9.2408	-1.1587	7.9271	10.169	8.8068	-22.254	-22.703	-0.61162	-0.43399	1581
4.91	492	60	NaN	1.2231	9.4348	-0.98852	-169.66	9.543	8.886	-32.745	-745.3	1055.8	32.858	834.11	1075.8	39.4	38.836	0	0	-21.66	-31.205	-10.789	-9.2499	-1.1554	7.9633	10.161	8.8164	-22.816	-23.242	-0.62796	-0.43349	1580.9
4.92	493	60	NaN	1.2247	9.4249	-0.97828	-169.65	9.5258	8.87	-32.746	-745.29	1055.8	32.803	834.12	1075.8	40.368	37.754	0	0	-22.225	-31.78	-10.798	-9.259	-1.1519	7.9686	10.151	8.7993	-23.377	-23.812	-0.64711	-0.45965	1580.9
4.93	494	60	NaN	1.2253	9.4137	-0.97515	-169.65	9.5167	8.8746	-32.728	-745.28	1055.8	32.806	834.11	1075.8	39.102	38.059	0	0	-22.789	-32.355	-10.808	-9.2681	-1.1507	7.9698	10.14	8.7901	-23.94	-24.385	-0.6673	-0.47795	1580.9
4.94	495	60	NaN	1.223	9.401	-0.97891	-169.64	9.5284	8.8701	-32.695	-745.28	1055.8	32.766	834.06	1075.8	40.975	37.879	0	0	-23.354	-32.93	-10.817	-9.2772	-1.1504	7.9868	10.128	8.8015	-24.504	-24.943	-0.68886	-0.47569	1580.8
4.95	496	60	NaN	1.2285	9.383	-0.96731	-169.63	9.5121	8.8562	-32.687	-745.28	1055.8	32.712	834.05	1075.8	39.391	38.007	0	0	-23.918	-33.505	-10.826	-9.2863	-1.1427	8.0018	10.109	8.7864	-25.061	-25.503	-0.71706	-0.49993	1580.8
4.96	497	60	NaN	1.23	9.3869	-0.97699	-169.65	9.4854	8.9161	-32.65	-745.26	1055.8	32.898	834.07	1075.8	37.756	36.63	0	0	-24.483	-34.08	-10.835	-9.2954	-1.1467	7.9691	10.111	8.7609	-25.63	-26.111	-0.72343	-0.53452	1580.8
4.97	498	60	NaN	1.2282	9.3802	-0.96584	-169.64	9.5001	8.8926	-32.668	-745.25	1055.8	32.8	834.03	1075.8	38.521	36.462	0	0	-25.048	-34.655	-10.844	-9.3045	-1.1456	7.9821	10.105	8.775	-26.193	-26.673	-0.73878	-0.5295	1580.8
4.98	499	60	NaN	1.2256	9.3748	-0.95839	-169.64	9.5022	8.8844	-32.674	-745.26	1055.8	32.76	834.02	1075.8	39.724	36.254	0	0	-24.858	-34.462	-10.785	-9.2454	-1.147	7.9912	10.1	8.7769	-26.005	-26.47	-0.68475	-0.46843	1580.8
4.99	500	60	NaN	1.225	9.3757	-0.96174	-169.64	9.4872	8.9066	-32.654	-745.28	1055.8	32.832	834.02	1075.8	38.936	37.848	0	0	-24.466	-34.063	-10.707	-9.168	-1.1495	7.9843	10.101	8.7624	-25.615	-26.078	-0.60686	-0.40562	1580.8
5	501	60	NaN	1.2287	9.3803	-0.96591	-169.64	9.4953	8.8962	-32.638	-745.26	1055.8	32.803	834.01	1075.8	39.2	40.501	0	0	-16.001	-25.442	-10.556	-9.0164	-1.1441	7.9866	10.105	8.7703	-17.145	-17.455	-0.45049	-0.24608	1580.8
5.01	502	60	NaN	1.2323	9.3989	-0.98157	-169.63	9.5026	8.911	-32.608	-745.27	1055.8	32.819	833.97	1075.8	39.658	38.744	0	0	-6.9342	-16.208	-10.412	-8.8728	-1.1401	7.9948	10.124	8.7776	-8.0743	-8.2127	-0.2883	-0.095121	1580.7
5.02	503	60	NaN	1.2314	9.4105	-0.98224	-169.64	9.4982	8.9361	-32.622	-745.28	1055.8	32.895	833.97	1075.8	40.154	38.372	0	0	-7.9714	-17.264	-10.438	-8.899	-1.1443	7.9872	10.135	8.7736	-9.1157	-9.2767	-0.30332	-0.12538	1580.7
5.03	504	60	NaN	1.2308	9.43	-0.98963	-169.65	9.4839	8.9595	-32.609	-745.29	1055.8	32.982	833.99	1075.7	38.595	39.187	0	0	-9.1343	-18.448	-10.46	-8.9206	-1.1474	7.9736	10.154	8.7603	-10.282	-10.475	-0.30644	-0.16034	1580.8
5.04	505	60	NaN	1.2356	9.4589	-1.0177	-169.65	9.4694	8.9765	-32.545	-745.3	1055.8	33.044	834.01	1075.7	39.463	38.994	0	0	-10.409	-19.747	-10.478	-8.9381	-1.1425	7.9684	10.182	8.7463	-11.552	-11.778	-0.29565	-0.19182	1580.8
5.05	506	60	NaN	1.2458	9.489	-1.0597	-169.64	9.469	8.9775	-32.462	-745.28	1055.7	33.039	834	1075.7	40.154	38.221	0	0	-11.699	-21.06	-10.532	-8.9929	-1.1292	7.9831	10.213	8.7449	-12.828	-13.077	-0.31927	-0.24795	1580.8
5.06	507	60	NaN	1.2312	9.4932	-0.99988	-169.62	9.5034	8.8973	-32.637	-745.38	1055.8	32.805	833.97	1075.7	38.503	36.426	0	0	-13.009	-22.395	-10.58	-9.0408	-1.1415	8.0023	10.217	8.7794	-14.151	-14.393	-0.36303	-0.26143	1580.8
5.07	508	60	NaN	1.2332	9.5114	-1.0096	-169.62	9.4972	8.8945	-32.613	-745.41	1055.8	32.805	833.98	1075.7	40.697	38.519	0	0	-14.369	-23.78	-10.599	-9.0596	-1.1387	8.0103	10.234	8.7743	-15.508	-15.77	-0.36485	-0.2853	1580.9
5.08	509	60	NaN	1.237	9.5356	-1.0522	-169.63	9.4804	8.9224	-32.5	-745.38	1055.8	32.905	834.01	1075.7	38.679	39.377	0	0	-16.448	-25.897	-10.622	-9.0826	-1.1344	7.9982	10.259	8.7572	-17.582	-17.899	-0.36325	-0.32538	1580.9
5.09	510	60	NaN	1.2353	9.5535	-1.0644	-169.64	9.477	8.9169	-32.462	-745.39	1055.8	32.902	834.01	1075.7	39.563	36.745	0	0	-20.616	-30.142	-10.657	-9.1176	-1.1345	7.9937	10.277	8.7534	-21.751	-22.148	-0.37999	-0.36414	1580.9
5.1	511	60	NaN	1.2286	9.5596	-1.0208	-169.62	9.4973	8.863	-32.567	-745.52	1055.8	32.746	833.98	1075.7	40.114	36.133	0	0	-22.644	-32.208	-10.688	-9.1486	-1.1392	8.0095	10.282	8.7745	-23.784	-24.198	-0.40563	-0.3741	1581
5.11	512	60	NaN	1.2347	9.5721	-1.0237	-169.64	9.5151	8.9048	-32.553	-745.57	1055.8	32.863	833.92	1075.7	39.879	38.057	0	0	-23.432	-33.01	-10.717	-9.1771	-1.1369	7.9895	10.295	8.7921	-24.569	-25.02	-0.42153	-0.38497	1581
5.12	513	60	NaN	1.2313	9.6106	-1.022	-169.63	9.5213	8.8717	-32.566	-745.6	1055.8	32.777	833.92	1075.7	41.135	37.91	0	0	-24.221	-33.813	-10.734	-9.1941	-1.1376	8.0017	10.333	8.7985	-25.358	-25.812	-0.40015	-0.39554	1581
5.13	514	60	NaN	1.2382	9.6504	-1.0723	-169.66	9.4896	8.932	-32.416	-745.6	1055.8	32.978	833.94	1075.7	40.013	39.008	0	0	-17.576	-27.046	-10.62	-9.0806	-1.1325	7.9676	10.373	8.7672	-18.708	-19.078	-0.24724	-0.31337	1581
5.14	515	60	NaN	1.2434	9.6756	-1.1079	-169.68	9.4705	8.9551	-32.308	-745.61	1055.8	33.06	833.95	1075.7	38.435	38.508	0	0	1.3766	-7.7434	-10.291	-8.7511	-1.1264	7.9512	10.398	8.7485	0.2502	0.20781	0.10699	-0.002614	1581
5.15	516	60	NaN	1.2421	9.6851	-1.1012	-169.66	9.4864	8.8889	-32.33	-745.63	1055.8	32.86	833.95	1075.7	37.288	35.221	0	0	5.9614	-3.074	-10.213	-8.6734	-1.1212	7.98	10.407	8.7644	4.8401	4.9059	0.19424	0.09104	1581
5.16	517	60	NaN	1.244	9.699	-1.1	-169.63	9.5063	8.8397	-32.334	-745.62	1055.8	32.706	833.93	1075.7	38.654	35.63	0	0	5.978	-3.0571	-10.215	-8.6757	-1.1139	8.0074	10.422	8.7838	4.8641	4.9504	0.20634	0.10809	1581
5.17	518	60	NaN	1.2383	9.7014	-1.0985	-169.68	9.4843	8.9215	-32.365	-745.69	1055.8	32.95	833.94	1075.7	40.966	38.19	0	0	5.9593	-3.0761	-10.218	-8.6787	-1.1295	7.9554	10.423	8.7627	4.8299	4.8793	0.20486	0.083966	1581.1
5.18	519	60	NaN	1.237	9.7172	-1.1023	-169.66	9.5099	8.8865	-32.364	-745.72	1055.8	32.839	833.91	1075.7	40.601	38.508	0	0	5.9279	-3.1082	-10.221	-8.6815	-1.1267	7.9714	10.439	8.7882	4.8012	4.8633	0.21793	0.10668	1581.1
5.19	520	60	NaN	1.2349	9.7357	-1.1118	-169.66	9.5107	8.8728	-32.349	-745.74	1055.8	32.792	833.92	1075.7	37.784	38.967	0	0	5.8934	-3.1433	-10.221	-8.6815	-1.1265	7.9808	10.457	8.7894	4.7669	4.8374	0.23604	0.10797	1581.1
5.2	521	60	NaN	1.2311	9.7489	-1.1214	-169.66	9.4879	8.8961	-32.346	-745.75	1055.8	32.862	833.95	1075.7	39.288	37.497	0	0	5.8793	-3.1576	-10.221	-8.6818	-1.1327	7.9714	10.469	8.7678	4.7466	4.8137	0.24772	0.085966	1581.2
5.21	522	60	NaN	1.2274	9.7519	-1.1219	-169.66	9.4964	8.8793	-32.38	-745.78	1055.9	32.819	833.95	1075.7	41.473	36.943	0	0	5.8862	-3.1506	-10.222	-8.6825	-1.136	7.9795	10.471	8.7769	4.7502	4.8289	0.24935	0.094349	1581.2
5.22	523	60	NaN	1.2218	9.7471	-1.1122	-169.66	9.4831	8.8901	-32.445	-745.78	1055.9	32.855	833.96	1075.7	39.303	38.921	0	0	6.7146	-2.3069	-10.21	-8.6706	-1.1452	7.9706	10.467	8.7636	5.5695	5.6637	0.25645	0.092981	1581.2
5.23	524	60	NaN	1.2224	9.7397	-1.1366	-169.65	9.5019	8.8648	-32.404	-745.79	1055.9	32.774	833.92	1075.7	39.091	38.113	0	0	7.4238	-1.5847	-10.2	-8.6603	-1.1402	7.9878	10.459	8.7823	6.2835	6.4031	0.25958	0.12208	1581.2
5.24	525	60	NaN	1.2231	9.7342	-1.1512	-169.65	9.5034	8.8679	-32.387	-745.79	1055.9	32.787	833.91	1075.7	37.987	35.567	0	0	7.3571	-1.6526	-10.2	-8.6608	-1.1394	7.9873	10.453	8.7842	6.2177	6.3347	0.25316	0.12337	1581.2
5.25	526	60	NaN	1.2236	9.7234	-1.1562	-169.66	9.4932	8.8839	-32.416	-745.76	1055.9	32.845	833.92	1075.7	40.328	37.486	0	0	7.289	-1.7219	-10.2	-8.661	-1.1421	7.9728	10.442	8.7746	6.147	6.2509	0.24152	0.11362	1581.2
5.26	527	60	NaN	1.2238	9.7001	-1.1641	-169.67	9.4952	8.873	-32.47	-745.72	1055.9	32.812	833.91	1075.7	38.555	39.134	0	0	7.2163	-1.796	-10.199	-8.6598	-1.1428	7.9662	10.418	8.7768	6.0735	6.1702	0.21911	0.11704	1581.1
5.27	528	60	NaN	1.2127	9.6815	-1.1543	-169.65	9.5105	8.8369	-32.537	-745.7	1055.9	32.689	833.89	1075.7	39.233	39.895	0	0	7.1811	-1.8318	-10.197	-8.6577	-1.1519	7.9856	10.401	8.7912	6.0292	6.1538	0.20357	0.13354	1581.1
5.28	529	60	NaN	1.2131	9.6519	-1.167	-169.66	9.4962	8.8642	-32.553	-745.65	1055.9	32.755	833.88	1075.7	41.493	37.973	0	0	7.1707	-1.8424	-10.194	-8.655	-1.1545	7.9733	10.371	8.7772	6.0162	6.1309	0.17638	0.12225	1581
5.29	530	60	NaN	1.2106	9.6161	-1.1544	-169.67	9.47	8.8984	-32.631	-745.62	1055.9	32.852	833.9	1075.7	38.755	35.608	0	0	7.2849	-1.7261	-10.193	-8.6531	-1.1634	7.9515	10.334	8.7519	6.1215	6.2255	0.14156	0.098789	1581
5.3	531	60	NaN	1.2065	9.586	-1.1461	-169.68	9.4553	8.9087	-32.692	-745.58	1055.9	32.874	833.92	1075.7	37.077	37.104	0	0	7.3851	-1.624	-10.191	-8.6516	-1.1705	7.9415	10.304	8.7377	6.2146	6.3175	0.11251	0.086049	1581
5.31	532	60	NaN	1.2037	9.5641	-1.1599	-169.68	9.4582	8.8982	-32.694	-745.5	1055.9	32.823	833.91	1075.7	38.815	36.681	0	0	7.4542	-1.5536	-10.19	-8.6507	-1.1716	7.9458	10.282	8.7401	6.2826	6.3922	0.092025	0.089419	1580.9
5.32	533	60	NaN	1.2002	9.5272	-1.1465	-169.7	9.4376	8.9424	-32.783	-745.45	1055.8	32.939	833.9	1075.6	40.746	38.081	0	0	7.5296	-1.4769	-10.19	-8.6505	-1.1827	7.9202	10.245	8.7202	6.3469	6.4433	0.054758	0.06971	1580.8
5.33	534	60	NaN	1.1919	9.5038	-1.1692	-169.66	9.4716	8.8808	-32.758	-745.37	1055.8	32.718	833.85	1075.7	36.767	38.548	0	0	7.6073	-1.3978	-10.19	-8.6505	-1.1823	7.9662	10.223	8.7526	6.425	6.5684	0.032816	0.10208	1580.7
5.34	535	60	NaN	1.1878	9.4704	-1.1952	-169.66	9.4683	8.8748	-32.733	-745.28	1055.8	32.691	833.85	1075.7	40.893	38.228	0	0	7.6642	-1.3398	-10.189	-8.6498	-1.1846	7.9722	10.19	8.7487	6.4796	6.6325	0.00080442	0.098826	1580.6
5.35	536	60	NaN	1.179	9.4419	-1.2128	-169.66	9.4551	8.8867	-32.731	-745.16	1055.8	32.729	833.85	1075.7	39.638	38.566	0	0	7.724	-1.2789	-10.188	-8.6488	-1.1949	7.968	10.161	8.7354	6.5291	6.6891	-0.026829	0.086593	1580.5
5.36	537	60	NaN	1.1634	9.4227	-1.2196	-169.65	9.45	8.8816	-32.754	-745.03	1055.8	32.718	833.84	1075.7	39.672	38.73	0	0	7.907	-1.0925	-10.187	-8.6478	-1.2112	7.9756	10.142	8.7304	6.6958	6.8831	-0.044894	0.082576	1580.4
5.37	538	60	NaN	1.1494	9.4016	-1.2235	-169.63	9.4479	8.8496	-32.781	-744.94	1055.8	32.633	833.86	1075.7	38.535	37.593	0	0	8.0311	-0.96614	-10.187	-8.6475	-1.2231	7.9932	10.122	8.7271	6.808	7.027	-0.0646	0.079585	1580.3
5.38	539	60	NaN	1.1398	9.3908	-1.2271	-169.63	9.456	8.8781	-32.796	-744.88	1055.8	32.698	833.82	1075.7	38.707	36.781	0	0	8.0864	-0.90977	-10.188	-8.6481	-1.2358	7.9931	10.112	8.7344	6.8506	7.0834	-0.075279	0.086273	1580.2
5.39	540	60	NaN	1.1291	9.3826	-1.242	-169.64	9.447	8.8826	-32.79	-744.82	1055.8	32.751	833.83	1075.7	36.866	36.441	0	0	8.1676	-0.82713	-10.186	-8.6466	-1.2483	7.983	10.104	8.7253	6.9193	7.1559	-0.081859	0.078699	1580.1
5.4	541	60	NaN	1.1211	9.3802	-1.2585	-169.64	9.4557	8.8647	-32.772	-744.74	1055.7	32.714	833.81	1075.7	37.666	38.423	0	0	8.2512	-0.74195	-10.184	-8.645	-1.2544	7.9874	10.103	8.7334	6.9968	7.2455	-0.081935	0.088433	1580
5.41	542	60	NaN	1.1158	9.3808	-1.2653	-169.63	9.4743	8.8473	-32.773	-744.69	1055.7	32.64	833.77	1075.7	39.063	39.647	0	0	8.3261	-0.66573	-10.184	-8.6442	-1.2573	8.0011	10.104	8.7512	7.0688	7.3354	-0.079773	0.10693	1579.9
5.42	543	60	NaN	1.1112	9.3798	-1.2543	-169.62	9.4707	8.8601	-32.824	-744.67	1055.7	32.648	833.74	1075.7	38.451	41.359	0	0	8.3774	-0.61342	-10.183	-8.643	-1.264	8.0013	10.103	8.7479	7.1134	7.3879	-0.079859	0.10486	1579.9
5.43	544	60	NaN	1.1131	9.3978	-1.2547	-169.63	9.4733	8.857	-32.839	-744.6	1055.7	32.633	833.74	1075.7	39.61	37.855	0	0	8.329	-0.6627	-10.179	-8.6398	-1.2622	7.9975	10.122	8.7496	7.0668	7.3348	-0.05776	0.10979	1579.8
5.44	545	60	NaN	1.1195	9.411	-1.3029	-169.65	9.4607	8.8877	-32.701	-744.58	1055.7	32.712	833.75	1075.7	39.067	38.511	0	0	8.3474	-0.64397	-10.176	-8.6363	-1.2537	7.9816	10.134	8.7373	7.0937	7.3377	-0.041391	0.10103	1579.8
5.45	546	60	NaN	1.1217	9.4254	-1.306	-169.65	9.4555	8.8985	-32.702	-744.56	1055.7	32.715	833.75	1075.7	38.232	37.056	0	0	8.4164	-0.57372	-10.172	-8.6325	-1.2517	7.9801	10.149	8.7319	7.1647	7.4064	-0.022965	0.099341	1579.8
5.46	547	60	NaN	1.1243	9.4407	-1.2848	-169.64	9.4507	8.8982	-32.773	-744.52	1055.7	32.687	833.75	1075.7	38.644	37.868	0	0	8.4333	-0.5565	-10.168	-8.6281	-1.2507	7.9826	10.164	8.7271	7.1826	7.4261	-0.0031561	0.09898	1579.8
5.47	548	60	NaN	1.1333	9.454	-1.2818	-169.65	9.4372	8.9082	-32.781	-744.5	1055.7	32.709	833.75	1075.7	37.72	37.977	0	0	8.4737	-0.51537	-10.163	-8.6237	-1.2428	7.9735	10.177	8.7146	7.2309	7.4581	0.013491	0.090892	1579.7
5.48	549	60	NaN	1.1408	9.4615	-1.2554	-169.65	9.4408	8.9072	-32.861	-744.53	1055.7	32.704	833.74	1075.7	39.749	37.832	0	0	8.5701	-0.41717	-10.159	-8.6195	-1.238	7.97	10.184	8.7184	7.3321	7.5528	0.02487	0.098903	1579.8
5.49	550	60	NaN	1.1472	9.4674	-1.2522	-169.64	9.4324	8.8815	-32.865	-744.55	1055.8	32.615	833.75	1075.7	40.24	38.437	0	0	8.6459	-0.34004	-10.156	-8.6164	-1.2285	7.986	10.19	8.7102	7.4174	7.646	0.033758	0.093804	1579.8
5.5	551	60	NaN	1.1557	9.4765	-1.2843	-169.65	9.4248	8.8837	-32.762	-744.57	1055.8	32.635	833.75	1075.7	37.259	37.304	0	0	8.7125	-0.27218	-10.153	-8.6138	-1.2169	7.9804	10.198	8.7029	7.4956	7.7082	0.045159	0.089083	1579.8
5.51	552	60	NaN	1.1602	9.4852	-1.3022	-169.65	9.426	8.8855	-32.691	-744.59	1055.8	32.647	833.75	1075.7	39.815	39.202	0	0	8.7994	-0.18363	-10.149	-8.6094	-1.2103	7.9787	10.207	8.704	7.5891	7.7951	0.058389	0.094608	1579.8
5.52	553	60	NaN	1.1581	9.4891	-1.2765	-169.64	9.4326	8.8732	-32.738	-744.61	1055.8	32.597	833.74	1075.7	37.628	37.521	0	0	8.8918	-0.089588	-10.143	-8.6038	-1.2123	7.9927	10.212	8.7101	7.6794	7.9031	0.068325	0.10625	1579.8
5.53	554	60	NaN	1.1572	9.4846	-1.2411	-169.64	9.4171	8.8921	-32.807	-744.65	1055.8	32.674	833.78	1075.7	38.151	36.005	0	0	8.9056	-0.075531	-10.132	-8.5926	-1.2183	7.9809	10.206	8.6956	7.6872	7.9054	0.073928	0.10302	1579.9
5.54	555	60	NaN	1.1576	9.4978	-1.2274	-169.63	9.4327	8.8805	-32.762	-744.67	1055.8	32.658	833.75	1075.7	37.728	36.916	0	0	8.9184	-0.062493	-10.126	-8.586	-1.2158	7.9952	10.219	8.7115	7.7026	7.9327	0.093489	0.12543	1579.9
5.55	556	60	NaN	1.1604	9.502	-1.2062	-169.64	9.4284	8.893	-32.74	-744.69	1055.8	32.733	833.77	1075.6	37.439	38.031	0	0	8.9298	-0.050814	-10.125	-8.5856	-1.2148	7.9861	10.222	8.708	7.7151	7.9353	0.097345	0.12235	1579.9
5.56	557	60	NaN	1.1704	9.5036	-1.1945	-169.64	9.4314	8.8848	-32.699	-744.72	1055.8	32.736	833.78	1075.6	39.332	38.563	0	0	8.9413	-0.039134	-10.125	-8.5852	-1.2033	7.9897	10.224	8.7111	7.738	7.9506	0.099212	0.12597	1580
5.57	558	60	NaN	1.1842	9.5042	-1.1916	-169.62	9.4457	8.8528	-32.636	-744.74	1055.8	32.66	833.79	1075.7	36.882	38.084	0	0	8.9528	-0.027455	-10.124	-8.5847	-1.1845	8.0076	10.225	8.7252	7.7682	7.9801	0.10045	0.14051	1580
5.58	559	60	NaN	1.1897	9.4983	-1.1761	-169.63	9.4462	8.8437	-32.597	-744.8	1055.8	32.681	833.82	1075.7	38.302	37.983	0	0	8.9642	-0.015776	-10.124	-8.5843	-1.1782	8.0002	10.218	8.7269	7.786	7.9844	0.093886	0.14257	1580.1
5.59	560	60	NaN	1.1944	9.4951	-1.1744	-169.61	9.4639	8.8241	-32.575	-744.83	1055.8	32.606	833.8	1075.7	39.913	39.323	0	0	8.9757	-0.0040965	-10.123	-8.5839	-1.1699	8.0234	10.216	8.7432	7.8058	8.0193	0.092367	0.15937	1580.1
5.6	561	60	NaN	1.2072	9.4957	-1.1566	-169.62	9.4757	8.8329	-32.568	-744.87	1055.8	32.653	833.79	1075.7	40.186	37.568	0	0	8.9872	0.0075828	-10.123	-8.5834	-1.1586	8.0177	10.216	8.7556	7.8286	8.0252	0.092927	0.17213	1580.1
5.61	562	60	NaN	1.2114	9.4957	-1.1026	-169.63	9.4718	8.8411	-32.654	-744.95	1055.9	32.71	833.82	1075.7	39.919	38.033	0	0	8.9986	0.019262	-10.122	-8.583	-1.1594	8.0022	10.213	8.754	7.8393	8.0215	0.091005	0.17098	1580.2
5.62	563	60	NaN	1.2095	9.4957	-1.0457	-169.64	9.465	8.8486	-32.755	-745.02	1055.9	32.757	833.84	1075.7	39.565	37.115	0	0	9.0101	0.030941	-10.122	-8.5826	-1.1665	7.9864	10.211	8.7493	7.8436	8.0174	0.089316	0.16678	1580.3
5.63	564	60	NaN	1.2152	9.4996	-1.0434	-169.65	9.4763	8.868	-32.715	-745.05	1055.9	32.819	833.82	1075.7	41.969	36.273	0	0	9.0216	0.042621	-10.122	-8.5821	-1.1616	7.9738	10.216	8.76	7.86	8.0164	0.094251	0.1779	1580.4
5.64	565	60	NaN	1.2478	9.5112	-1.0958	-169.66	9.4817	8.8711	-32.509	-745.03	1055.9	32.846	833.83	1075.7	37.696	37.062	0	0	9.033	0.0543	-10.121	-8.5817	-1.1226	7.9673	10.229	8.764	7.9105	8.0216	0.10767	0.1823	1580.3
5.65	566	60	NaN	1.2654	9.5106	-1.0948	-169.66	9.5094	8.8426	-32.473	-745.07	1055.9	32.76	833.78	1075.7	40.633	37.274	0	0	9.0445	0.065979	-10.121	-8.5813	-1.1005	7.9769	10.229	8.7912	7.944	8.0429	0.10813	0.2099	1580.3
5.66	567	60	NaN	1.2771	9.5073	-1.0886	-169.66	9.519	8.8318	-32.452	-745.12	1055.9	32.737	833.77	1075.7	39.371	37.374	0	0	9.056	0.077659	-10.12	-8.5808	-1.0872	7.9774	10.225	8.801	7.9688	8.0551	0.10503	0.22015	1580.4
5.67	568	60	NaN	1.2854	9.5002	-1.0625	-169.67	9.513	8.8344	-32.475	-745.18	1055.9	32.767	833.8	1075.7	40.871	38.083	0	0	9.0674	0.089338	-10.12	-8.5804	-1.0807	7.9635	10.217	8.7961	7.9868	8.0528	0.097243	0.21575	1580.4
5.68	569	60	NaN	1.2924	9.4929	-1.0156	-169.69	9.5083	8.8271	-32.545	-745.26	1055.9	32.773	833.82	1075.7	40.289	37.276	0	0	9.0789	0.10102	-10.119	-8.58	-1.0763	7.9458	10.208	8.7929	8.0026	8.0468	0.088843	0.21295	1580.5
5.69	570	60	NaN	1.3032	9.5167	-1.0656	-169.67	9.5269	8.7755	-32.363	-745.2	1055.9	32.625	833.79	1075.7	38.448	38.113	0	0	9.0904	0.1127	-10.119	-8.5795	-1.0537	7.974	10.234	8.8098	8.0367	8.0867	0.11482	0.23024	1580.5
5.7	571	60	NaN	1.3097	9.5293	-1.0635	-169.7	9.4898	8.8318	-32.336	-745.18	1055.9	32.815	833.83	1075.7	39.427	37.484	0	0	9.1019	0.12438	-10.119	-8.5791	-1.053	7.9395	10.245	8.7737	8.0489	8.0639	0.12683	0.19465	1580.5
5.71	572	60	NaN	1.2984	9.5322	-1.0224	-169.7	9.4902	8.8346	-32.403	-745.24	1055.9	32.826	833.82	1075.7	42.535	38.637	0	0	9.1133	0.13606	-10.118	-8.5787	-1.067	7.9344	10.247	8.775	8.0463	8.0705	0.12925	0.19638	1580.5
5.72	573	60	NaN	1.2839	9.5396	-0.99634	-169.7	9.5029	8.8111	-32.425	-745.29	1056	32.769	833.78	1075.7	39.86	39.937	0	0	9.1248	0.14773	-10.118	-8.5782	-1.0803	7.9391	10.254	8.7886	8.0444	8.0869	0.13618	0.21038	1580.5
5.73	574	60	NaN	1.2763	9.5547	-1.0063	-169.7	9.5022	8.8017	-32.357	-745.28	1056	32.772	833.77	1075.6	40.095	37.255	0	0	9.1363	0.15941	-10.117	-8.5778	-1.0855	7.9351	10.268	8.7888	8.0507	8.0945	0.15081	0.21097	1580.5
5.74	575	60	NaN	1.2706	9.558	-1.0021	-169.7	9.4899	8.8238	-32.334	-745.29	1056	32.837	833.74	1075.6	38.792	37.204	0	0	9.1477	0.17109	-10.117	-8.5774	-1.0928	7.9333	10.271	8.7772	8.055	8.1044	0.15389	0.19987	1580.5
5.75	576	60	NaN	1.2653	9.5666	-0.99525	-169.71	9.4748	8.8322	-32.331	-745.28	1056	32.857	833.73	1075.6	38.482	37.656	0	0	9.1592	0.18277	-10.116	-8.5769	-1.0988	7.9253	10.279	8.7627	8.0604	8.1081	0.16232	0.18576	1580.5
5.76	577	60	NaN	1.2577	9.5784	-0.99546	-169.7	9.4818	8.8164	-32.303	-745.25	1056	32.8	833.7	1075.6	38.834	37.208	0	0	9.1707	0.19445	-10.116	-8.5765	-1.1034	7.9384	10.291	8.7696	8.0673	8.1329	0.17461	0.19308	1580.4
5.77	578	60	NaN	1.2491	9.5831	-0.99229	-169.7	9.4779	8.8239	-32.285	-745.24	1056	32.813	833.68	1075.6	38.675	35.838	0	0	9.1821	0.20613	-10.116	-8.576	-1.1119	7.9423	10.295	8.7655	8.0702	8.1484	0.17986	0.1895	1580.4
5.78	579	60	NaN	1.2426	9.5852	-1.0006	-169.7	9.4617	8.8534	-32.237	-745.22	1055.9	32.896	833.67	1075.6	39.805	36.1	0	0	9.1936	0.21781	-10.115	-8.5756	-1.1197	7.9348	10.298	8.7491	8.0739	8.1526	0.18278	0.17346	1580.3
5.79	580	60	NaN	1.2421	9.6014	-1.0541	-169.7	9.4623	8.8574	-32.059	-745.12	1055.9	32.904	833.61	1075.6	37.725	39.48	0	0	9.2051	0.22949	-10.115	-8.5752	-1.1142	7.9411	10.316	8.7479	8.0909	8.1706	0.20115	0.17274	1580.2
5.8	581	60	NaN	1.2342	9.5987	-1.0547	-169.7	9.4398	8.8485	-32.014	-745.1	1055.9	32.881	833.61	1075.6	39.696	38.692	0	0	9.2165	0.24117	-10.114	-8.5747	-1.1197	7.9418	10.313	8.7258	8.0968	8.183	0.19854	0.15105	1580.2
5.81	582	60	NaN	1.2315	9.5869	-1.0373	-169.68	9.4419	8.8065	-32.018	-745.08	1055.9	32.737	833.57	1075.6	39.324	39.037	0	0	9.228	0.25285	-10.114	-8.5743	-1.1174	7.9673	10.302	8.7269	8.1106	8.2201	0.18808	0.1526	1580.1
5.82	583	60	NaN	1.2299	9.5783	-1.0397	-169.67	9.441	8.7947	-31.979	-745.05	1055.9	32.687	833.54	1075.6	38.521	37.762	0	0	9.2395	0.26453	-10.113	-8.5739	-1.1159	7.9809	10.294	8.7254	8.1236	8.2454	0.18059	0.15151	1580
5.83	584	60	NaN	1.2297	9.5713	-1.0502	-169.68	9.4337	8.8127	-31.931	-745.04	1055.9	32.742	833.51	1075.6	40.313	38.245	0	0	9.2509	0.27621	-10.113	-8.5734	-1.1163	7.9751	10.287	8.7182	8.1346	8.2513	0.17389	0.14471	1580
5.84	585	60	NaN	1.2314	9.5572	-1.0343	-169.69	9.4267	8.8294	-31.959	-745.04	1055.9	32.805	833.48	1075.6	39.286	38.297	0	0	9.2624	0.28789	-10.112	-8.573	-1.118	7.9591	10.272	8.7121	8.1444	8.247	0.15927	0.1391	1580
5.85	586	60	NaN	1.2206	9.5264	-0.97427	-169.69	9.4155	8.8278	-32.098	-745.08	1055.9	32.802	833.46	1075.6	39.259	38.299	0	0	9.2739	0.29957	-10.112	-8.5726	-1.1337	7.9543	10.24	8.7021	8.1401	8.2539	0.12771	0.12953	1580
5.86	587	60	NaN	1.2376	9.5244	-1.0166	-169.67	9.4156	8.8018	-31.958	-745.01	1055.9	32.708	833.45	1075.6	39.166	36.895	0	0	9.2853	0.31124	-10.112	-8.5721	-1.1084	7.9799	10.239	8.7007	8.177	8.2911	0.12765	0.12858	1579.9
5.87	588	60	NaN	1.2494	9.5183	-1.0228	-169.66	9.4184	8.7891	-31.924	-744.93	1055.9	32.662	833.41	1075.6	38.209	37.864	0	0	9.2968	0.32292	-10.111	-8.5717	-1.0938	7.9938	10.234	8.7032	8.203	8.3167	0.12238	0.13148	1579.8
5.88	589	60	NaN	1.2578	9.504	-1.009	-169.66	9.4173	8.7926	-31.945	-744.88	1055.9	32.681	833.38	1075.6	39.637	37.949	0	0	9.3083	0.3346	-10.111	-8.5713	-1.087	7.9925	10.219	8.7025	8.2213	8.3271	0.10816	0.13119	1579.7
5.89	590	60	NaN	1.2695	9.4857	-1.0146	-169.67	9.4122	8.7953	-31.905	-744.87	1055.9	32.71	833.38	1075.6	39.378	38.105	0	0	9.3197	0.34628	-10.11	-8.5708	-1.0749	7.989	10.201	8.6973	8.2448	8.3352	0.090209	0.12649	1579.7
5.9	591	60	NaN	1.2786	9.4704	-1.0308	-169.65	9.4223	8.7442	-31.829	-744.83	1055.9	32.556	833.36	1075.6	38.371	36.058	0	0	9.3312	0.35796	-10.11	-8.5704	-1.0575	8.0175	10.186	8.7069	8.2737	8.3754	0.075864	0.13654	1579.6
5.91	592	60	NaN	1.2835	9.4548	-1.0189	-169.66	9.3995	8.7845	-31.856	-744.82	1055.9	32.688	833.36	1075.6	40.29	40.149	0	0	9.3427	0.36964	-10.109	-8.57	-1.0585	7.9979	10.169	8.685	8.2842	8.3675	0.059817	0.11507	1579.6
5.92	593	60	NaN	1.2976	9.4416	-1.0058	-169.66	9.3974	8.7921	-31.887	-744.8	1055.9	32.71	833.36	1075.6	39.96	39.228	0	0	9.3541	0.38132	-10.109	-8.5695	-1.0463	7.9961	10.156	8.6828	8.3078	8.3774	0.047168	0.11323	1579.6
5.93	594	60	NaN	1.3097	9.435	-1.0021	-169.65	9.3973	8.7746	-31.891	-744.78	1055.9	32.665	833.37	1075.6	38.643	37.67	0	0	9.3656	0.393	-10.109	-8.5691	-1.0328	8.004	10.15	8.6825	8.3329	8.397	0.04125	0.11338	1579.6
5.94	595	60	NaN	1.3144	9.4368	-1.0084	-169.66	9.3889	8.7691	-31.865	-744.75	1055.9	32.672	833.4	1075.6	39.136	38.998	0	0	9.3771	0.40468	-10.108	-8.5687	-1.0273	8.002	10.152	8.6742	8.3498	8.4067	0.043418	0.10551	1579.6
5.95	596	60	NaN	1.3199	9.4447	-1.0124	-169.69	9.387	8.8343	-31.841	-744.72	1055.8	32.883	833.38	1075.6	39.974	37.006	0	0	9.3885	0.41636	-10.108	-8.5682	-1.0287	7.9649	10.16	8.6716	8.3599	8.3812	0.052422	0.10333	1579.6
5.96	597	60	NaN	1.3281	9.4596	-1.0185	-169.68	9.3926	8.8263	-31.826	-744.69	1055.8	32.85	833.39	1075.6	39.293	37.84	0	0	9.4	0.42804	-10.107	-8.5678	-1.0188	7.9775	10.176	8.6761	8.3812	8.4056	0.068802	0.10833	1579.5
5.97	598	60	NaN	1.3403	9.4879	-1.0448	-169.66	9.4101	8.7887	-31.763	-744.68	1055.8	32.739	833.38	1075.6	39.63	38.654	0	0	9.4115	0.43972	-10.107	-8.5674	-1.0003	7.9986	10.205	8.6933	8.4112	8.4383	0.097751	0.12596	1579.5
5.98	599	60	NaN	1.3457	9.5098	-1.065	-169.66	9.4186	8.7823	-31.72	-744.68	1055.8	32.733	833.38	1075.6	38.437	36.556	0	0	9.4229	0.4514	-10.106	-8.5669	-0.99313	7.9987	10.226	8.702	8.4298	8.4501	0.11997	0.13511	1579.5
5.99	600	60	NaN	1.345	9.5331	-1.0736	-169.68	9.4192	8.8058	-31.72	-744.68	1055.8	32.823	833.38	1075.6	39.402	38.985	0	0	9.4344	0.46308	-10.106	-8.5665	-0.99714	7.9809	10.249	8.703	8.4373	8.444	0.14334	0.13656	1579.5
6	601	60	NaN	1.3477	9.5857	-1.0838	-169.68	9.4305	8.807	-31.742	-744.69	1055.8	32.843	833.4	1075.6	41.302	38.483	0	0	9.4459	0.47476	-10.106	-8.5661	-0.99589	7.9744	10.302	8.7145	8.45	8.4491	0.19619	0.14848	1579.5
6.01	602	60	NaN	1.3435	9.6536	-1.1027	-169.67	9.4452	8.7685	-31.75	-744.73	1055.8	32.725	833.41	1075.6	39.583	38.461	0	0	9.4574	0.48643	-10.105	-8.5656	-0.99604	7.9949	10.37	8.7286	8.4613	8.4814	0.26507	0.16298	1579.6
6.02	603	60	NaN	1.3488	9.7044	-1.121	-169.68	9.4434	8.7856	-31.764	-744.77	1055.8	32.796	833.44	1075.6	40.037	40.517	0	0	9.4688	0.49811	-10.105	-8.5652	-0.99372	7.9805	10.421	8.7273	8.4751	8.4786	0.31584	0.16212	1579.6
6.03	604	60	NaN	1.3524	9.7596	-1.1474	-169.68	9.4486	8.7846	-31.754	-744.81	1055.8	32.799	833.44	1075.6	38.472	37.145	0	0	9.4803	0.50979	-10.104	-8.5648	-0.98978	7.9791	10.476	8.7323	8.4905	8.4889	0.37165	0.16756	1579.7
6.04	605	60	NaN	1.3548	9.822	-1.1795	-169.67	9.4552	8.7669	-31.734	-744.84	1055.8	32.75	833.46	1075.6	39.75	38.732	0	0	9.4918	0.52147	-10.104	-8.5643	-0.98478	7.9861	10.538	8.7389	8.507	8.5076	0.43449	0.17456	1579.7
6.05	606	60	NaN	1.3602	9.8909	-1.2159	-169.68	9.4506	8.7608	-31.718	-744.87	1055.9	32.755	833.5	1075.6	40.279	39.261	0	0	9.5032	0.53315	-10.103	-8.5639	-0.97892	7.9796	10.606	8.7359	8.5243	8.5128	0.50231	0.17199	1579.8
6.06	607	60	NaN	1.3652	9.9937	-1.2929	-169.69	9.4554	8.7621	-31.621	-744.94	1055.9	32.769	833.51	1075.6	40.052	37.436	0	0	9.5147	0.54483	-10.103	-8.5635	-0.97084	7.9719	10.708	8.7413	8.5439	8.5168	0.60488	0.17787	1579.9
6.07	608	60	NaN	1.3677	10.083	-1.3117	-169.69	9.4672	8.7654	-31.704	-745.03	1055.9	32.789	833.52	1075.6	38.434	35.987	0	0	9.5262	0.55651	-10.103	-8.563	-0.97188	7.9674	10.796	8.7547	8.5543	8.5239	0.69326	0.19165	1580
6.08	609	60	NaN	1.3743	10.159	-1.3495	-169.69	9.4707	8.7729	-31.725	-745.12	1056	32.81	833.53	1075.6	37.806	36.358	0	0	9.5376	0.56819	-10.102	-8.5626	-0.96664	7.9642	10.871	8.7591	8.571	8.5324	0.76889	0.19649	1580.1
6.09	610	60	NaN	1.3842	10.226	-1.3867	-169.69	9.4727	8.7721	-31.721	-745.19	1056	32.804	833.54	1075.6	40.543	36.968	0	0	9.5491	0.57987	-10.102	-8.5621	-0.95627	7.9655	10.936	8.7622	8.5928	8.5453	0.83479	0.20001	1580.2
6.1	611	60	NaN	1.3945	10.283	-1.4005	-169.69	9.4758	8.7598	-31.752	-745.23	1056	32.769	833.55	1075.6	40.197	38.415	0	0	9.5606	0.59155	-10.101	-8.5617	-0.9457	7.9688	10.991	8.7674	8.6149	8.5603	0.88995	0.20566	1580.2
6.11	612	60	NaN	1.4024	10.314	-1.4143	-169.7	9.459	8.764	-31.788	-745.28	1056.1	32.801	833.58	1075.6	40.002	39.437	0	0	9.572	0.60323	-10.101	-8.5613	-0.94018	7.955	11.021	8.7527	8.6319	8.5582	0.91982	0.19139	1580.3
6.12	613	60	NaN	1.3989	10.299	-1.4051	-169.72	9.45	8.8126	-31.901	-745.43	1056.1	32.956	833.59	1075.5	39.898	39.981	0	0	9.5835	0.61491	-10.1	-8.5608	-0.95315	7.9258	11.006	8.7432	8.6304	8.5407	0.90557	0.18236	1580.5
6.13	614	60	NaN	1.3981	10.292	-1.4031	-169.7	9.4731	8.7833	-31.987	-745.54	1056.1	32.866	833.58	1075.6	38.811	37.079	0	0	9.595	0.62659	-10.1	-8.5604	-0.95372	7.9433	10.999	8.7659	8.6412	8.5699	0.89951	0.20553	1580.6
6.14	615	60	NaN	1.404	10.284	-1.4096	-169.69	9.4834	8.7748	-32.068	-745.65	1056.1	32.831	833.57	1075.6	40.44	38.493	0	0	9.611	0.64289	-10.094	-8.5546	-0.94927	7.9518	10.99	8.7769	8.6617	8.5946	0.89634	0.22226	1580.7
6.15	616	60	NaN	1.4115	10.265	-1.4207	-169.71	9.4677	8.8102	-32.145	-745.76	1056.1	32.931	833.58	1075.6	39.477	37.578	0	0	9.6281	0.66029	-10.087	-8.5475	-0.94799	7.9323	10.97	8.7626	8.6801	8.5926	0.88312	0.21501	1580.8
6.16	617	60	NaN	1.4045	10.234	-1.4294	-169.71	9.4638	8.7853	-32.182	-745.82	1056.1	32.882	833.62	1075.6	39.041	37.943	0	0	9.6452	0.6777	-10.08	-8.5405	-0.9544	7.9298	10.939	8.759	8.6908	8.6075	0.85927	0.2185	1580.9
6.17	618	2.5	NaN	1.3916	10.135	-1.423	-169.72	9.4672	8.7985	-32.343	-745.99	1056.1	32.943	833.57	1075.5	38.171	38.659	0	0	9.6623	0.69511	-10.073	-8.5334	-0.97518	7.9121	10.838	8.7644	8.6871	8.6072	0.76485	0.23097	1581
6.18	619	2.5	NaN	1.3915	10.104	-1.4416	-169.69	9.4885	8.7413	-32.328	-746.02	1056.2	32.754	833.56	1075.6	41.449	38.14	0	0	9.6793	0.71252	-10.066	-8.5263	-0.96784	7.9475	10.809	8.784	8.7115	8.66	0.74284	0.25762	1581
6.19	620	2.5	NaN	1.3859	10.076	-1.4353	-169.7	9.4841	8.7643	-32.387	-746.06	1056.2	32.831	833.53	1075.6	40.38	37.836	0	0	9.6964	0.72993	-10.059	-8.5193	-0.97833	7.9324	10.78	8.7806	8.7181	8.6623	0.72102	0.26136	1581.1
6.2	621	2.5	NaN	1.381	10.053	-1.4312	-169.71	9.4787	8.7679	-32.423	-746.08	1056.2	32.858	833.54	1075.6	39.7	40.066	0	0	9.7135	0.74734	-10.052	-8.5122	-0.98558	7.9203	10.757	8.7755	8.728	8.6676	0.70498	0.2633	1581.1
6.21	622	2.5	NaN	1.374	10.036	-1.4246	-169.71	9.4742	8.7446	-32.456	-746.09	1056.1	32.797	833.57	1075.6	39.83	37.284	0	0	9.6512	0.6839	-10.051	-8.5116	-0.99141	7.9225	10.739	8.7706	8.6598	8.6064	0.68819	0.25893	1581.1
6.22	623	2.5	NaN	1.3607	10.022	-1.4022	-169.71	9.4629	8.741	-32.539	-746.1	1056.2	32.781	833.58	1075.6	37.141	34.265	0	0	9.5956	0.62722	-10.051	-8.5118	-1.0072	7.9227	10.725	8.7598	8.5884	8.55	0.67397	0.24801	1581.1
6.23	624	2.5	NaN	1.3529	10.015	-1.4058	-169.73	9.4606	8.7922	-32.553	-746.09	1056.2	32.943	833.54	1075.6	36.638	34.778	0	0	9.5715	0.60267	-10.052	-8.5123	-1.0214	7.8965	10.718	8.7575	8.5501	8.4992	0.66606	0.24517	1581.1
6.24	625	2.5	NaN	1.3417	10.013	-1.4049	-169.7	9.4735	8.7392	-32.569	-746.1	1056.2	32.769	833.51	1075.6	34.701	35.505	0	0	9.4338	0.46242	-10.053	-8.5139	-1.0269	7.9276	10.716	8.7706	8.4069	8.39	0.66271	0.25672	1581.1
6.25	626	2.5	NaN	1.3322	10.014	-1.3946	-169.71	9.4659	8.7514	-32.607	-746.11	1056.2	32.806	833.51	1075.6	36.684	33.609	0	0	9.2436	0.26876	-10.055	-8.5159	-1.0391	7.9227	10.717	8.763	8.2045	8.1915	0.66164	0.24707	1581.1
6.26	627	2.5	NaN	1.3239	10.027	-1.3851	-169.71	9.4545	8.7694	-32.635	-746.1	1056.2	32.871	833.51	1075.6	34.175	30.36	0	0	9.1161	0.13883	-10.056	-8.5164	-1.0507	7.9144	10.729	8.7519	8.0653	8.0532	0.67335	0.23541	1581.1
6.27	628	2.5	NaN	1.3165	10.048	-1.3834	-169.7	9.4501	8.7569	-32.636	-746.06	1056.2	32.845	833.5	1075.6	29.349	29.788	0	0	8.9888	0.0092798	-10.056	-8.5169	-1.0573	7.9217	10.75	8.748	7.9315	7.9309	0.69358	0.23111	1581
6.28	629	2.5	NaN	1.3108	10.056	-1.3865	-169.71	9.4406	8.7715	-32.625	-746.05	1056.2	32.891	833.53	1075.6	29.368	28.441	0	0	8.8749	-0.10678	-10.056	-8.5169	-1.0642	7.9106	10.758	8.7389	7.8107	7.8039	0.70125	0.22198	1581.1
6.29	630	2.5	NaN	1.3068	10.065	-1.3653	-169.71	9.4396	8.7837	-32.683	-746.05	1056.2	32.922	833.51	1075.5	25.757	28.044	0	0	8.6701	-0.31533	-10.056	-8.5161	-1.0716	7.9083	10.766	8.7383	7.5985	7.5929	0.71054	0.22228	1581
6.3	631	2.5	NaN	1.313	10.076	-1.3583	-169.71	9.4391	8.7805	-32.7	-746.02	1056.2	32.904	833.51	1075.6	28.058	25.318	0	0	8.3313	-0.66037	-10.053	-8.5139	-1.0653	7.9088	10.778	8.7377	7.266	7.2484	0.7242	0.22382	1581
6.31	632	2.5	NaN	1.316	10.081	-1.3595	-169.71	9.4385	8.7647	-32.687	-746.02	1056.2	32.853	833.51	1075.6	27.081	26.058	0	0	8.1631	-0.83166	-10.053	-8.5135	-1.0601	7.914	10.782	8.7371	7.1031	7.0824	0.72937	0.22358	1581
6.32	633	2.5	NaN	1.3173	10.08	-1.3584	-169.71	9.436	8.7424	-32.68	-746.02	1056.2	32.787	833.52	1075.6	25.809	24.666	0	0	8.0329	-0.96428	-10.053	-8.514	-1.056	7.9197	10.781	8.7347	6.9769	6.9554	0.72797	0.22073	1581
6.33	634	2.5	NaN	1.3236	10.08	-1.3468	-169.71	9.4332	8.7234	-32.707	-746.01	1056.2	32.73	833.54	1075.6	25.865	24.005	0	0	7.8535	-1.147	-10.056	-8.5167	-1.0487	7.9204	10.781	8.732	6.8048	6.7734	0.72454	0.21525	1581
6.34	635	2.5	NaN	1.325	10.078	-1.3354	-169.71	9.4506	8.7266	-32.745	-745.98	1056.2	32.721	833.5	1075.6	23.649	24.005	0	0	7.6782	-1.3255	-10.059	-8.5192	-1.0484	7.9197	10.78	8.7487	6.6298	6.5942	0.72152	0.22945	1581
6.35	636	2.5	NaN	1.3325	10.077	-1.327	-169.72	9.4387	8.7384	-32.761	-745.93	1056.2	32.751	833.52	1075.6	23.649	24.005	0	0	7.5066	-1.5003	-10.061	-8.5215	-1.0426	7.9023	10.778	8.7375	6.4641	6.402	0.717	0.21595	1580.9
6.36	637	2.5	NaN	1.3388	10.064	-1.333	-169.72	9.4483	8.7264	-32.743	-745.92	1056.2	32.7	833.51	1075.6	23.668	24.005	0	0	7.3399	-1.6701	-10.063	-8.5239	-1.0339	7.9072	10.766	8.7463	6.306	6.2371	0.7027	0.22239	1580.9
6.37	638	2.5	NaN	1.3444	10.053	-1.3434	-169.73	9.4559	8.7382	-32.708	-745.91	1056.2	32.715	833.5	1075.6	23.649	24.005	0	0	7.1778	-1.8351	-10.066	-8.5264	-1.0276	7.9026	10.755	8.7534	6.1503	6.0675	0.6892	0.22697	1580.9
6.38	639	2.5	NaN	1.3471	10.043	-1.3475	-169.75	9.4457	8.7791	-32.682	-745.89	1056.2	32.821	833.51	1075.6	23.649	24.005	0	0	7.0489	-1.9664	-10.069	-8.5295	-1.0278	7.8787	10.745	8.7438	6.0211	5.9123	0.6763	0.21426	1580.9
6.39	640	2.5	NaN	1.3401	10.019	-1.3396	-169.75	9.429	8.7816	-32.7	-745.88	1056.2	32.827	833.56	1075.6	23.649	24.005	0	0	6.9336	-2.0839	-10.072	-8.5324	-1.0356	7.8704	10.72	8.7278	5.898	5.7864	0.64798	0.19534	1580.9
6.4	641	2.5	NaN	1.3424	9.9997	-1.3163	-169.72	9.4572	8.7323	-32.762	-745.88	1056.2	32.613	833.5	1075.6	23.649	24.005	0	0	6.8438	-2.1754	-10.074	-8.5346	-1.0278	7.912	10.702	8.755	5.816	5.7366	0.62784	0.22034	1580.9
6.41	642	2.5	NaN	1.3432	9.9886	-1.3253	-169.75	9.4403	8.7924	-32.718	-745.85	1056.2	32.796	833.52	1075.6	23.649	24.005	0	0	6.814	-2.2057	-10.076	-8.5369	-1.0321	7.877	10.69	8.7386	5.7819	5.6714	0.61391	0.20172	1580.8
6.42	643	2.5	NaN	1.342	9.9691	-1.3185	-169.75	9.434	8.8031	-32.712	-745.83	1056.2	32.812	833.54	1075.6	23.649	24.005	0	0	6.816	-2.2037	-10.079	-8.539	-1.0337	7.8788	10.671	8.7321	5.7822	5.6751	0.59248	0.19305	1580.8
6.43	644	2.5	NaN	1.3418	9.9391	-1.2971	-169.72	9.4346	8.7721	-32.742	-745.82	1056.2	32.695	833.57	1075.6	23.649	24.005	0	0	6.7496	-2.2712	-10.079	-8.5396	-1.0307	7.9059	10.641	8.7324	5.7189	5.6347	0.56215	0.1928	1580.9
6.44	645	2.5	NaN	1.347	9.9034	-1.2832	-169.72	9.4229	8.7712	-32.741	-745.81	1056.2	32.697	833.62	1075.6	23.649	24.005	0	0	6.6833	-2.3388	-10.08	-8.5402	-1.0255	7.9061	10.605	8.7214	5.6578	5.5673	0.52514	0.18121	1580.9
6.45	646	2.5	NaN	1.3607	9.8675	-1.2835	-169.71	9.4376	8.7955	-32.67	-745.8	1056.2	32.753	833.58	1075.6	23.649	24.005	0	0	6.6726	-2.3497	-10.082	-8.5427	-1.0113	7.9135	10.57	8.7349	5.6613	5.5639	0.48795	0.19217	1580.9
6.46	647	2.5	NaN	1.3982	9.7252	-1.1596	-169.72	9.4215	8.8231	-32.839	-745.82	1056.2	32.866	833.64	1075.6	23.649	24.005	0	0	6.702	-2.3198	-10.084	-8.5446	-0.98387	7.8944	10.427	8.72	5.7181	5.5747	0.34267	0.17543	1580.9
6.47	648	2.5	NaN	1.43	9.5455	-1.0554	-169.71	9.4213	8.7984	-32.933	-745.84	1056.2	32.814	833.68	1075.6	23.649	24.005	0	0	6.7987	-2.2213	-10.085	-8.5452	-0.95351	7.9044	10.246	8.7206	5.8452	5.6832	0.16153	0.17547	1581
6.48	649	2.5	NaN	1.4532	9.2947	-0.94386	-169.7	9.4282	8.7851	-33.035	-745.91	1056.3	32.78	833.69	1075.6	23.649	24.005	0	0	6.9007	-2.1174	-10.086	-8.5467	-0.93271	7.9154	9.9946	8.7283	5.968	5.798	-0.091532	0.18159	1581.1
6.49	650	2.5	NaN	1.4763	8.9508	-0.82735	-169.7	9.4343	8.8101	-33.127	-746.04	1056.3	32.852	833.67	1075.6	23.649	24.005	0	0	7.0119	-2.0042	-10.088	-8.5486	-0.91538	7.912	9.6496	8.7356	6.0965	5.9078	-0.43854	0.18695	1581.2
6.5	651	2.5	NaN	1.5169	8.517	-0.77002	-169.7	9.4428	8.8303	-33.002	-746.19	1056.3	32.922	833.68	1075.6	23.649	24.005	0	0	7.1742	-1.8388	-10.091	-8.5516	-0.87256	7.9112	9.2139	8.7459	6.3016	6.0724	-0.87725	0.19429	1581.4
6.51	652	2.5	NaN	1.5749	7.7991	-0.83483	-169.65	9.4586	8.7591	-32.389	-746.36	1056.5	32.687	833.71	1075.6	23.649	24.005	0	0	7.2736	-1.7376	-10.095	-8.5558	-0.78352	7.9887	8.4922	8.7655	6.4901	6.2511	-1.6031	0.20974	1581.5
6.52	653	2.5	NaN	1.5837	7.0779	-0.83597	-169.64	9.478	8.7385	-31.899	-746.37	1056.6	32.621	833.7	1075.6	23.649	24.005	0	0	7.3112	-1.6993	-10.101	-8.5611	-0.75462	8.0215	7.7683	8.7875	6.5566	6.3222	-2.3323	0.22645	1581.5
6.53	654	2.5	NaN	1.5562	6.5418	-0.78114	-169.64	9.4812	8.7326	-31.626	-746.27	1056.6	32.616	833.72	1075.6	23.649	24.005	0	0	7.3489	-1.6609	-10.106	-8.5664	-0.77212	8.0297	7.2305	8.7924	6.5768	6.3688	-2.8753	0.22603	1581.4
6.54	655	2.5	NaN	1.5054	6.18	-0.67621	-169.64	9.4785	8.7347	-31.531	-746.06	1056.6	32.627	833.75	1075.6	23.649	24.005	0	0	7.3866	-1.6225	-10.111	-8.5717	-0.82016	8.0298	6.8688	8.7897	6.5664	6.4073	-3.2424	0.21809	1581.2
6.55	656	2.5	NaN	1.4393	5.9069	-0.52744	-169.64	9.4829	8.751	-31.535	-745.71	1056.5	32.65	833.74	1075.6	23.649	24.005	0	0	7.4242	-1.5842	-10.116	-8.5769	-0.88775	8.0303	6.5976	8.7922	6.5365	6.4461	-3.5188	0.21529	1580.9
6.56	657	2.5	NaN	1.3453	5.7077	-0.33842	-169.65	9.4686	8.7871	-31.639	-745.33	1056.5	32.739	833.76	1075.6	23.649	24.005	0	0	7.4619	-1.5458	-10.122	-8.5822	-0.98931	8.0156	6.4008	8.7755	6.4726	6.4697	-3.7209	0.19328	1580.5
6.57	658	2.5	NaN	1.2079	5.5596	-0.10023	-169.64	9.4871	8.7744	-31.664	-744.74	1056.3	32.67	833.74	1075.6	23.649	24.005	0	0	7.4996	-1.5075	-10.127	-8.5875	-1.126	8.0284	6.2588	8.7879	6.3736	6.5209	-3.8682	0.2004	1579.9
6.58	659	2.5	NaN	1.0765	5.4768	0.11811	-169.64	9.4779	8.7785	-31.633	-744.19	1056.2	32.669	833.76	1075.6	23.649	24.005	0	0	7.5373	-1.4691	-10.132	-8.5928	-1.2571	8.0257	6.1792	8.7755	6.2802	6.5566	-3.953	0.18269	1579.4
6.59	660	2.5	NaN	0.97954	5.4469	0.25623	-169.65	9.4618	8.8083	-31.526	-743.79	1056.2	32.748	833.77	1075.6	23.649	24.005	0	0	7.5749	-1.4307	-10.138	-8.5981	-1.3536	8.0129	6.1507	8.758	6.2214	6.5821	-3.9868	0.15991	1579
6.6	661	2.5	NaN	0.90905	5.4583	0.33094	-169.66	9.4577	8.839	-31.375	-743.5	1056.1	32.825	833.77	1075.6	23.649	24.005	0	0	7.6126	-1.3924	-10.143	-8.6034	-1.4218	8.0051	6.1632	8.7528	6.1908	6.6128	-3.9797	0.14945	1578.7
6.61	662	2.5	NaN	0.82254	5.5056	0.43639	-169.66	9.4695	8.8206	-31.263	-743.19	1056.1	32.752	833.77	1075.6	23.649	24.005	0	0	7.6503	-1.354	-10.148	-8.6086	-1.502	8.0201	6.212	8.763	6.1482	6.6661	-3.9361	0.1544	1578.4
6.62	663	2.5	NaN	0.77952	5.5914	0.47309	-169.64	9.481	8.7971	-31.129	-742.97	1056.1	32.654	833.73	1075.6	23.649	24.005	0	0	7.6879	-1.3156	-10.153	-8.6139	-1.537	8.0467	6.2982	8.7743	6.1509	6.7311	-3.8552	0.16033	1578.1
6.63	664	2.5	NaN	0.75342	5.6462	0.53729	-169.63	9.4986	8.7764	-31.178	-742.87	1056.1	32.582	833.71	1075.6	23.649	24.005	0	0	7.7256	-1.2773	-10.159	-8.6192	-1.5625	8.0585	6.3535	8.7913	6.1631	6.7812	-3.8052	0.17211	1578
6.64	665	2.5	NaN	0.72333	5.7409	0.6036	-169.63	9.5014	8.762	-31.197	-742.71	1056.1	32.55	833.7	1075.6	23.649	24.005	0	0	7.7633	-1.2389	-10.164	-8.6245	-1.5923	8.0576	6.4481	8.7942	6.1709	6.8187	-3.7159	0.16968	1577.8
6.65	666	2.5	NaN	0.68957	5.8941	0.68177	-169.64	9.4854	8.7763	-31.209	-742.52	1056.1	32.603	833.71	1075.6	23.649	24.005	0	0	7.8009	-1.2006	-10.169	-8.6298	-1.6287	8.0435	6.6003	8.7793	6.1722	6.843	-3.569	0.14947	1577.6
6.66	667	2.5	NaN	0.66451	6.0831	0.76264	-169.65	9.4608	8.8235	-31.243	-742.32	1056.2	32.737	833.7	1075.6	23.649	24.005	0	0	7.8386	-1.1622	-10.175	-8.6351	-1.6602	8.0233	6.7874	8.7565	6.1784	6.8611	-3.3871	0.12142	1577.4
6.67	668	2.5	NaN	0.67276	6.2221	0.72777	-169.65	9.4609	8.8263	-31.037	-742.18	1056.2	32.74	833.68	1075.5	23.649	24.005	0	0	7.8763	-1.1238	-10.18	-8.6404	-1.6448	8.0306	6.9259	8.757	6.2315	6.9068	-3.2539	0.11668	1577.3
6.68	669	2.5	NaN	0.70831	6.428	0.61496	-169.64	9.4689	8.803	-30.633	-742.08	1056.2	32.642	833.64	1075.6	23.649	24.005	0	0	7.9139	-1.0855	-10.185	-8.6456	-1.5912	8.0608	7.132	8.765	6.3227	6.9753	-3.0531	0.11932	1577.1
6.69	670	2.5	NaN	0.73749	6.5477	0.56711	-169.63	9.4729	8.7903	-30.448	-742.07	1056.2	32.584	833.61	1075.6	23.649	24.005	0	0	7.9516	-1.0471	-10.19	-8.6509	-1.5533	8.0786	7.2522	8.7684	6.3983	7.0315	-2.9382	0.11743	1577.1
6.7	671	2.5	NaN	0.76191	6.642	0.5505	-169.63	9.4697	8.7869	-30.368	-742.07	1056.2	32.564	833.58	1075.6	23.649	24.005	0	0	7.9893	-1.0087	-10.196	-8.6562	-1.5253	8.0839	7.3465	8.7651	6.464	7.0751	-2.8492	0.10894	1577
6.71	672	2.5	NaN	0.79016	6.7513	0.54264	-169.63	9.4622	8.7887	-30.317	-742.07	1056.2	32.559	833.56	1075.6	23.649	24.005	0	0	8.0269	-0.97039	-10.201	-8.6615	-1.495	8.0834	7.4551	8.7584	6.5319	7.113	-2.7459	0.096917	1577
6.72	673	2.5	NaN	0.83239	6.8672	0.54825	-169.63	9.4579	8.7933	-30.307	-742.13	1056.2	32.547	833.52	1075.6	23.649	24.005	0	0	7.9795	-1.0186	-10.188	-8.6488	-1.452	8.087	7.5704	8.7547	6.5276	7.0684	-2.6179	0.10589	1577
6.73	674	2.5	NaN	0.86965	6.9283	0.51975	-169.63	9.4501	8.7939	-30.211	-742.21	1056.2	32.541	833.5	1075.6	23.649	24.005	0	0	7.914	-1.0854	-10.172	-8.6323	-1.4109	8.0909	7.6312	8.7472	6.503	7.0054	-2.5406	0.11489	1577.1
6.74	675	2.5	NaN	0.92488	6.9925	0.50189	-169.63	9.4454	8.7955	-30.125	-742.38	1056.2	32.546	833.46	1075.6	23.649	24.005	0	0	7.8484	-1.1522	-10.155	-8.6158	-1.3526	8.0946	7.6949	8.7429	6.4958	6.9424	-2.4604	0.12713	1577.2
6.75	676	2.5	NaN	0.97545	7.0464	0.49643	-169.63	9.4324	8.798	-30.077	-742.57	1056.2	32.554	833.44	1075.6	23.649	24.005	0	0	7.37	-1.6395	-10.162	-8.6222	-1.3003	8.0937	7.7488	8.7301	6.0697	6.4542	-2.4129	0.10782	1577.4
6.76	677	2.5	NaN	1.0166	7.0865	0.50968	-169.63	9.4173	8.8049	-30.08	-742.74	1056.2	32.575	833.43	1075.6	23.649	24.005	0	0	6.5887	-2.4352	-10.185	-8.6455	-1.2599	8.0891	7.7888	8.715	5.3288	5.6539	-2.3962	0.069547	1577.5
6.77	678	2.5	NaN	1.0513	7.1179	0.54043	-169.64	9.4081	8.8129	-30.121	-742.9	1056.2	32.603	833.43	1075.5	23.649	24.005	0	0	6.9843	-2.0323	-10.177	-8.6379	-1.2274	8.0861	7.8196	8.7063	5.7569	6.0539	-2.3578	0.068454	1577.7
6.78	679	2.5	NaN	1.0864	7.1596	0.56256	-169.63	9.3999	8.7954	-30.133	-743.13	1056.2	32.541	833.41	1075.5	23.649	24.005	0	0	7.4346	-1.5737	-10.168	-8.6288	-1.1901	8.0967	7.8609	8.6986	6.2444	6.523	-2.3074	0.069812	1577.9
6.79	680	2.5	NaN	1.1181	7.1825	0.55003	-169.62	9.3965	8.7675	-30.059	-743.3	1056.2	32.459	833.39	1075.5	23.649	24.005	0	0	7.8848	-1.1151	-10.159	-8.6198	-1.1525	8.1063	7.8829	8.6961	6.7323	6.9912	-2.2764	0.076356	1578
6.8	681	2.5	NaN	1.1466	7.2032	0.5382	-169.64	9.3995	8.8004	-30.005	-743.47	1056.3	32.548	833.35	1075.5	23.649	24.005	0	0	8.5024	-0.48615	-10.147	-8.6075	-1.1252	8.0931	7.9032	8.6995	7.3772	7.6069	-2.2438	0.091997	1578.2
6.81	682	2.5	NaN	1.1754	7.2322	0.5284	-169.64	9.3933	8.8188	-29.944	-743.7	1056.3	32.604	833.34	1075.5	23.649	24.005	0	0	9.4945	0.52431	-10.127	-8.5879	-1.0958	8.0841	7.931	8.6945	8.3987	8.6084	-2.1965	0.10655	1578.4
6.82	683	2.5	NaN	1.1976	7.2697	0.5314	-169.65	9.3816	8.8021	-29.905	-743.95	1056.3	32.566	833.37	1075.5	23.649	24.005	0	0	9.8314	0.86737	-10.12	-8.5809	-1.0704	8.0847	7.9668	8.6845	8.7609	8.952	-2.1536	0.10361	1578.7
6.83	684	2.5	NaN	1.1997	7.3075	0.56586	-169.65	9.3834	8.794	-29.972	-744.12	1056.3	32.548	833.37	1075.5	23.649	24.005	0	0	9.8552	0.89162	-10.119	-8.5796	-1.0699	8.0761	8.0039	8.687	8.7853	8.9677	-2.1152	0.10734	1578.8
6.84	685	2.5	NaN	1.2097	7.3504	0.61953	-169.67	9.362	8.8276	-30.063	-744.29	1056.4	32.664	833.38	1075.5	23.649	24.005	0	0	9.7689	0.80377	-10.116	-8.5766	-1.0671	8.0521	8.045	8.6673	8.7018	8.8559	-2.071	0.090752	1579
6.85	686	2.5	NaN	1.2218	7.3939	0.63475	-169.64	9.3846	8.7616	-30.047	-744.45	1056.4	32.45	833.36	1075.5	23.649	24.005	0	0	9.712	0.74577	-10.113	-8.574	-1.0466	8.0887	8.0893	8.6892	8.6654	8.8345	-2.0242	0.11516	1579.2
6.86	687	2.5	NaN	1.2271	7.4477	0.65267	-169.64	9.3935	8.758	-30.049	-744.68	1056.4	32.434	833.34	1075.6	23.649	24.005	0	0	9.6926	0.72604	-10.112	-8.5721	-1.0404	8.0932	8.1432	8.698	8.6523	8.8192	-1.9684	0.12583	1579.4
6.87	688	2.5	NaN	1.2245	7.5113	0.66711	-169.65	9.3881	8.7815	-30.064	-744.93	1056.4	32.524	833.35	1075.6	23.649	24.005	0	0	9.6314	0.66368	-10.11	-8.5707	-1.0464	8.0764	8.2058	8.6936	8.585	8.74	-1.9044	0.12288	1579.6
6.88	689	2.5	NaN	1.2172	7.5761	0.66774	-169.66	9.3827	8.7757	-30.066	-745.13	1056.5	32.546	833.37	1075.6	23.649	24.005	0	0	9.5107	0.54076	-10.109	-8.57	-1.0543	8.0677	8.2688	8.69	8.4564	8.6084	-1.8407	0.12001	1579.9
6.89	690	2.5	NaN	1.2139	7.6191	0.67288	-169.67	9.3827	8.7987	-30.094	-745.28	1056.5	32.638	833.36	1075.5	23.649	24.005	0	0	9.3925	0.4204	-10.11	-8.5701	-1.0618	8.0555	8.3108	8.691	8.3308	8.4759	-1.7988	0.12091	1580
6.9	691	2.5	NaN	1.2088	7.6704	0.65443	-169.66	9.3874	8.7747	-30.063	-745.39	1056.5	32.587	833.39	1075.5	23.649	24.005	0	0	9.2687	0.29429	-10.11	-8.5701	-1.0637	8.0714	8.3617	8.6961	8.205	8.3657	-1.748	0.12595	1580.1
6.91	692	2.5	NaN	1.2061	7.7268	0.64934	-169.66	9.3847	8.7773	-30.065	-745.48	1056.5	32.629	833.43	1075.5	23.649	24.005	0	0	9.1132	0.13593	-10.108	-8.569	-1.0678	8.0649	8.4169	8.6946	8.0454	8.2008	-1.6915	0.12562	1580.3
6.92	693	2.5	NaN	1.1924	7.7899	0.65813	-169.66	9.3914	8.7761	-30.116	-745.61	1056.5	32.654	833.45	1075.5	23.649	24.005	0	0	9.0028	0.023517	-10.107	-8.568	-1.084	8.0647	8.4797	8.7016	7.9188	8.0882	-1.6277	0.13361	1580.4
6.93	694	2.5	NaN	1.1695	7.8492	0.68015	-169.64	9.4085	8.7669	-30.208	-745.74	1056.5	32.638	833.45	1075.6	23.649	24.005	0	0	8.9302	-0.050435	-10.107	-8.5672	-1.1094	8.0763	8.5394	8.7183	7.8208	8.0259	-1.5673	0.1511	1580.6
6.94	695	2.5	NaN	1.1504	7.8931	0.71243	-169.64	9.4213	8.772	-30.318	-745.83	1056.5	32.657	833.44	1075.6	23.649	24.005	0	0	8.8685	-0.1133	-10.106	-8.5667	-1.1331	8.081	8.5829	8.7315	7.7354	7.9677	-1.5233	0.16482	1580.6
6.95	696	2.5	NaN	1.1039	8.0111	0.71803	-169.64	9.412	8.7818	-30.366	-745.85	1056.5	32.76	833.52	1075.5	23.649	24.005	0	0	8.8077	-0.17524	-10.106	-8.5662	-1.1849	8.0695	8.6998	8.7233	7.6228	7.8943	-1.4059	0.15708	1580.8
6.96	697	2.5	NaN	1.0746	8.0783	0.72802	-169.61	9.4388	8.7361	-30.399	-745.84	1056.5	32.626	833.52	1075.6	23.649	24.005	0	0	8.7456	-0.23844	-10.105	-8.5658	-1.2106	8.1047	8.7678	8.7493	7.535	7.8662	-1.3376	0.18344	1580.7
6.97	698	2.5	NaN	1.0501	8.1287	0.73929	-169.6	9.4593	8.7319	-30.427	-745.82	1056.5	32.621	833.51	1075.6	23.649	24.005	0	0	8.6645	-0.32108	-10.105	-8.5651	-1.236	8.1156	8.8191	8.7689	7.4285	7.7946	-1.2855	0.20375	1580.7
6.98	699	2.5	NaN	1.0245	8.1722	0.73954	-169.61	9.4551	8.7637	-30.423	-745.79	1056.5	32.743	833.54	1075.6	23.649	24.005	0	0	8.5332	-0.45473	-10.103	-8.5632	-1.2658	8.1006	8.8624	8.7649	7.2674	7.6459	-1.2403	0.20166	1580.7
6.99	700	2.5	NaN	0.99548	8.2114	0.73053	-169.62	9.435	8.7869	-30.393	-745.75	1056.5	32.853	833.61	1075.5	23.649	24.005	0	0	8.465	-0.52421	-10.102	-8.5623	-1.2977	8.0856	8.9005	8.7459	7.1673	7.5614	-1.2012	0.18362	1580.7
7	701	2.5	NaN	0.96446	8.2469	0.75308	-169.6	9.454	8.737	-30.441	-745.67	1056.5	32.735	833.63	1075.6	23.649	24.005	0	0	8.4296	-0.56031	-10.101	-8.5619	-1.3263	8.114	8.9366	8.7644	7.1033	7.5537	-1.1648	0.20251	1580.7
7.01	702	2.5	NaN	0.93046	8.2453	0.82362	-169.57	9.4905	8.6798	-30.637	-745.63	1056.5	32.559	833.62	1075.6	23.649	24.005	0	0	8.364	-0.62704	-10.1	-8.5603	-1.3611	8.1402	8.9371	8.7987	7.003	7.5131	-1.1627	0.23845	1580.6
7.02	703	2.5	NaN	0.87864	8.2363	0.85818	-169.56	9.4971	8.6794	-30.686	-745.51	1056.5	32.576	833.65	1075.6	23.649	24.005	0	0	8.2959	-0.69643	-10.098	-8.559	-1.4155	8.1424	8.9293	8.8042	6.8805	7.446	-1.1692	0.24518	1580.5
7.03	704	2.5	NaN	0.83179	8.2164	0.88214	-169.58	9.4832	8.7141	-30.697	-745.39	1056.5	32.707	833.7	1075.6	23.649	24.005	0	0	8.2239	-0.76973	-10.098	-8.5581	-1.4675	8.121	8.9094	8.7902	6.7564	7.3513	-1.1882	0.23201	1580.5
7.04	705	2.5	NaN	0.79194	8.1872	0.91472	-169.6	9.4731	8.7432	-30.735	-745.32	1056.5	32.808	833.72	1075.6	23.649	24.005	0	0	8.1557	-0.83926	-10.097	-8.5573	-1.5125	8.098	8.8803	8.7799	6.6432	7.2587	-1.2165	0.2226	1580.4
7.05	706	2.5	NaN	0.74437	8.1555	0.96152	-169.59	9.4901	8.7261	-30.798	-745.23	1056.5	32.744	833.72	1075.6	23.649	24.005	0	0	8.0935	-0.90263	-10.096	-8.5564	-1.5602	8.1047	8.8501	8.7955	6.5333	7.2021	-1.2458	0.23908	1580.3
7.06	707	2.5	NaN	0.69133	8.1257	1.0006	-169.58	9.4768	8.6987	-30.82	-745.12	1056.5	32.659	833.78	1075.6	23.649	24.005	0	0	8.0051	-0.99258	-10.096	-8.5562	-1.611	8.1207	8.8198	8.7827	6.3941	7.1281	-1.2759	0.22644	1580.3
7.07	708	2.5	NaN	0.59299	8.0766	1.0939	-169.58	9.4797	8.7129	-30.93	-744.96	1056.5	32.693	833.79	1075.6	23.649	24.005	0	0	7.9178	-1.0816	-10.096	-8.5565	-1.7148	8.1121	8.77	8.7862	6.203	7.0305	-1.326	0.22974	1580.1
7.08	709	2.5	NaN	0.51853	8.0335	1.1613	-169.57	9.4933	8.707	-30.989	-744.81	1056.5	32.656	833.77	1075.6	23.649	24.005	0	0	7.8901	-1.1097	-10.098	-8.5586	-1.7903	8.123	8.726	8.8007	6.0999	7.0133	-1.372	0.24211	1580
7.09	710	2.5	NaN	0.45119	7.9704	1.2122	-169.57	9.4937	8.7115	-31.01	-744.69	1056.6	32.665	833.78	1075.6	23.649	24.005	0	0	7.8042	-1.1972	-10.1	-8.5601	-1.8588	8.1236	8.6608	8.8032	5.9454	6.9264	-1.4387	0.24312	1579.9
7.1	711	2.5	NaN	0.37642	7.8784	1.2551	-169.58	9.477	8.7394	-30.999	-744.59	1056.6	32.761	833.82	1075.6	31.307	24.005	0	0	7.6625	-1.3416	-10.1	-8.5609	-1.9368	8.1043	8.5657	8.7898	5.7257	6.7627	-1.5347	0.22884	1579.8
7.11	712	2.5	NaN	0.33211	7.813	1.2465	-169.56	9.4923	8.7161	-30.877	-744.48	1056.7	32.661	833.82	1075.6	40.704	24.005	0	0	7.6321	-1.3725	-10.101	-8.5619	-1.9732	8.1393	8.4988	8.8065	5.6589	6.7668	-1.6026	0.24467	1579.7
7.12	713	2.5	NaN	0.29304	7.7222	1.2891	-169.55	9.512	8.7046	-30.822	-744.39	1056.8	32.604	833.8	1075.6	43.545	24.005	0	0	7.6155	-1.3894	-10.102	-8.5628	-2.0084	8.1531	8.4048	8.8295	5.6071	6.7637	-1.6975	0.26668	1579.6
7.13	714	2.5	NaN	0.28049	7.6487	1.3892	-169.54	9.5189	8.7046	-30.868	-744.3	1056.9	32.591	833.8	1075.6	47.59	24.005	0	0	7.5448	-1.4614	-10.105	-8.5655	-2.0223	8.1613	8.3269	8.8407	5.5226	6.6999	-1.7781	0.27514	1579.5
7.14	715	2.5	NaN	0.29063	7.5838	1.5376	-169.54	9.509	8.7369	-30.979	-744.22	1057.1	32.67	833.8	1075.6	49.976	24.005	0	0	7.5018	-1.5052	-10.109	-8.5693	-2.0191	8.1528	8.2575	8.8353	5.4827	6.6476	-1.8513	0.26602	1579.4
7.15	716	2.5	NaN	0.34154	7.5203	1.6919	-169.54	9.4928	8.7617	-31.039	-744.18	1057.2	32.729	833.81	1075.6	51.251	25.451	0	0	7.5752	-1.4304	-10.115	-8.5756	-1.9726	8.1444	8.1895	8.8236	5.6027	6.714	-1.9256	0.248	1579.4
7.16	717	2.5	NaN	0.46001	7.454	1.7968	-169.53	9.4895	8.7186	-30.922	-744.23	1057.3	32.6	833.85	1075.6	52.627	26.103	0	0	7.6487	-1.3556	-10.121	-8.5819	-1.845	8.1654	8.119	8.8245	5.8037	6.8098	-2.0025	0.24257	1579.5
7.17	718	2.5	NaN	0.62593	7.3835	1.8623	-169.51	9.5113	8.7198	-30.784	-744.34	1057.4	32.58	833.81	1075.7	54.19	26.584	0	0	7.7221	-1.2808	-10.128	-8.5883	-1.6733	8.1875	8.0474	8.8474	6.0488	6.9067	-2.0804	0.25911	1579.5
7.18	719	2.5	NaN	0.86342	7.3214	1.9688	-169.52	9.4952	8.7283	-30.75	-744.43	1057.4	32.606	833.84	1075.6	54.108	28.167	0	0	7.7956	-1.206	-10.134	-8.5946	-1.4354	8.1805	7.9826	8.834	6.3602	6.9745	-2.1514	0.23945	1579.7
7.19	720	2.5	NaN	1.1797	7.2702	2.0893	-169.52	9.496	8.7131	-30.761	-744.53	1057.5	32.562	833.86	1075.6	51.993	29.273	0	0	7.869	-1.1312	-10.14	-8.6009	-1.1177	8.1837	7.9287	8.8375	6.7514	7.0525	-2.2117	0.23663	1579.8
7.2	721	2.5	NaN	1.7194	7.2487	2.2195	-169.51	9.4996	8.7039	-30.779	-744.62	1057.6	32.523	833.86	1075.6	49.87	28.837	0	0	7.9425	-1.0564	-10.147	-8.6072	-0.57712	8.1906	7.9044	8.8439	7.3654	7.1343	-2.2423	0.23672	1579.9
7.21	722	2.5	NaN	2.5572	7.2733	2.3352	-169.51	9.49	8.7308	-30.786	-744.66	1057.6	32.58	833.85	1075.6	47.835	24.201	0	0	8.0159	-0.98157	-10.153	-8.6135	0.25844	8.1865	7.9264	8.8369	8.2744	7.2049	-2.2266	0.22336	1579.9
7.22	723	2.5	NaN	3.5808	7.3494	2.3678	-169.53	9.4769	8.7966	-30.8	-744.6	1057.7	32.767	833.86	1075.6	46.782	24.005	0	0	8.0894	-0.90676	-10.159	-8.6198	1.2747	8.1603	8.0008	8.8255	9.3641	7.2535	-2.1585	0.20573	1579.8
7.23	724	2.5	NaN	4.8018	7.4249	2.2921	-169.49	9.5015	8.7219	-30.752	-744.55	1057.7	32.511	833.87	1075.7	45.988	24.005	0	0	8.1628	-0.83196	-10.166	-8.6261	2.5066	8.2122	8.0763	8.8501	10.669	7.3802	-2.0893	0.22395	1579.8
7.24	725	2.5	NaN	5.7408	7.4636	2.1759	-169.49	9.5066	8.7173	-30.606	-744.56	1057.8	32.481	833.88	1075.7	46.361	24.005	0	0	8.2363	-0.75715	-10.172	-8.6324	3.4521	8.2257	8.1134	8.8568	11.688	7.4685	-2.0585	0.22441	1579.8
7.25	726	2.5	NaN	6.5794	7.485	2.0249	-169.48	9.5154	8.7044	-30.421	-744.62	1057.8	32.429	833.88	1075.7	48.563	24.005	0	0	8.3097	-0.68234	-10.178	-8.6387	4.2993	8.2442	8.1332	8.8672	12.609	7.5618	-2.045	0.22844	1579.9
7.26	727	2.5	NaN	7.3899	7.5018	1.8513	-169.46	9.5289	8.683	-30.224	-744.69	1057.8	32.352	833.88	1075.7	53.582	25.528	0	0	8.3832	-0.60754	-10.185	-8.6451	5.1198	8.2673	8.1488	8.8819	13.503	7.6598	-2.0358	0.23685	1579.9
7.27	728	2.5	NaN	8.1786	7.5225	1.6725	-169.47	9.5332	8.7023	-30.021	-744.75	1057.9	32.401	833.87	1075.7	53.936	27.302	0	0	8.4566	-0.53273	-10.191	-8.6514	5.9141	8.2678	8.1682	8.8875	14.371	7.7351	-2.0227	0.23618	1580
7.28	729	2.5	NaN	9.1036	7.5704	1.5102	-169.48	9.519	8.759	-29.871	-744.77	1057.9	32.538	833.88	1075.7	54.818	26.696	0	0	8.5301	-0.45793	-10.197	-8.6577	6.8397	8.2539	8.2137	8.8757	15.37	7.7959	-1.9835	0.21802	1580
7.29	730	2.5	NaN	9.6307	7.6208	1.4171	-169.48	9.5263	8.7638	-29.743	-744.72	1058	32.531	833.88	1075.7	59.256	31.633	0	0	8.6036	-0.38312	-10.203	-8.664	7.3716	8.2602	8.2619	8.8853	15.975	7.8771	-1.9416	0.22127	1579.9
7.3	731	2.5	NaN	9.9861	7.6784	1.3567	-169.47	9.5309	8.757	-29.622	-744.63	1058.1	32.481	833.9	1075.7	60.545	36.771	0	0	8.677	-0.30831	-10.21	-8.6703	7.7331	8.2767	8.3182	8.8911	16.41	7.9684	-1.8916	0.22083	1579.8
7.31	732	2.5	NaN	10.207	7.7306	1.3221	-169.46	9.5353	8.7569	-29.507	-744.52	1058.1	32.449	833.92	1075.7	55.798	34.714	0	0	8.7505	-0.23351	-10.216	-8.6766	7.959	8.2919	8.3699	8.896	16.709	8.0583	-1.8462	0.21938	1579.7
7.32	733	2.5	NaN	10.297	7.7666	1.309	-169.46	9.5399	8.7703	-29.387	-744.42	1058.1	32.46	833.92	1075.7	48.699	28.872	0	0	8.8239	-0.1587	-10.222	-8.6829	8.053	8.3005	8.4057	8.9008	16.877	8.1418	-1.8167	0.21786	1579.6
7.33	734	2.5	NaN	10.259	7.7862	1.3098	-169.45	9.5322	8.7906	-29.233	-744.35	1058.1	32.482	833.92	1075.7	37.495	27.326	0	0	8.8974	-0.083897	-10.229	-8.6892	8.0202	8.3098	8.4245	8.8939	16.918	8.2259	-1.8042	0.20471	1579.6
7.34	735	2.5	NaN	9.9372	7.7761	1.4513	-169.43	9.5349	8.7799	-29.205	-744.21	1058.1	32.411	833.95	1075.7	40.392	24.005	0	0	8.9708	-0.0090909	-10.235	-8.6955	7.7013	8.3375	8.4136	8.8974	16.672	8.3284	-1.8214	0.20182	1579.5
7.35	736	2.5	NaN	9.4454	7.7472	1.5394	-169.42	9.5336	8.7751	-28.957	-744.1	1058.1	32.377	833.98	1075.7	45.03	24.005	0	0	9.0443	0.065715	-10.241	-8.7019	7.2197	8.3547	8.3852	8.8956	16.264	8.4205	-1.8562	0.19378	1579.4
7.36	737	2.5	NaN	8.8356	7.7078	1.6593	-169.4	9.5394	8.7584	-28.758	-743.99	1058.1	32.308	834.02	1075.7	51.847	24.005	0	0	9.0965	0.11897	-10.245	-8.7057	6.6195	8.3818	8.3465	8.9007	15.716	8.5008	-1.8986	0.195	1579.3
7.37	738	2.5	NaN	8.2338	7.6715	1.795	-169.38	9.5471	8.742	-28.648	-743.87	1058.1	32.247	834.06	1075.7	53.235	27.039	0	0	9.1076	0.13024	-10.244	-8.7046	6.0238	8.4053	8.311	8.9076	15.131	8.5356	-1.9331	0.20299	1579.2
7.38	739	2.5	NaN	7.7626	7.6502	1.8832	-169.39	9.547	8.7495	-28.531	-743.77	1058.1	32.277	834.08	1075.7	50.947	28.242	0	0	9.2126	0.2372	-10.242	-8.7022	5.5556	8.4025	8.2908	8.9064	14.768	8.6397	-1.951	0.20416	1579.1
7.39	740	2.5	NaN	7.3107	7.6341	1.9622	-169.38	9.559	8.7638	-28.39	-743.67	1058	32.295	834.09	1075.7	50.807	28.959	0	0	9.5233	0.5536	-10.236	-8.6969	5.108	8.4146	8.2762	8.9168	14.631	8.9682	-1.9601	0.21999	1579
7.4	741	2.5	NaN	6.7105	7.6129	2.1147	-169.37	9.5746	8.7528	-28.348	-743.53	1058	32.266	834.12	1075.7	52.175	27.08	0	0	9.834	0.87	-10.231	-8.6915	4.5102	8.4263	8.2552	8.9324	14.344	9.2963	-1.9758	0.24089	1578.9
7.41	742	2.5	NaN	6.2723	7.61	2.2321	-169.37	9.5908	8.7633	-28.32	-743.42	1058.1	32.292	834.13	1075.8	52.849	27.311	0	0	10.145	1.1864	-10.226	-8.6861	4.072	8.4249	8.2523	8.9485	14.217	9.6113	-1.9732	0.26244	1578.8
7.42	743	2.5	NaN	5.8915	7.6087	2.327	-169.37	9.6129	8.7635	-28.292	-743.33	1058.1	32.28	834.14	1075.8	52.146	25.874	0	0	10.455	1.5028	-10.22	-8.6807	3.6926	8.4331	8.2511	8.9705	14.148	9.9358	-1.9691	0.28978	1578.7
7.43	744	2.5	NaN	5.5189	7.5994	2.4082	-169.35	9.6383	8.7425	-28.272	-743.24	1058.1	32.204	834.16	1075.8	50.017	26.192	0	0	10.766	1.8192	-10.215	-8.6753	3.3233	8.4548	8.2417	8.996	14.089	10.274	-1.9731	0.32069	1578.7
7.44	745	2.5	NaN	5.3102	7.5964	2.4439	-169.35	9.6508	8.7436	-28.274	-743.2	1058.1	32.21	834.18	1075.8	42.781	24.005	0	0	11.077	2.1356	-10.209	-8.6699	3.1143	8.4562	8.238	9.0092	14.191	10.592	-1.9714	0.33926	1578.6
7.45	746	2.5	NaN	5.1259	7.5758	2.3704	-169.36	9.6638	8.7729	-28.075	-743.21	1058.1	32.291	834.2	1075.8	47.668	24.005	0	0	11.387	2.452	-10.204	-8.6645	2.9343	8.4485	8.2177	9.0219	14.322	10.901	-1.9863	0.35741	1578.7
7.46	747	2.5	NaN	5.0176	7.555	2.329	-169.35	9.6903	8.7416	-27.993	-743.25	1058.1	32.197	834.21	1075.8	49.353	24.005	0	0	11.698	2.7684	-10.199	-8.6592	2.8325	8.4674	8.1974	9.048	14.53	11.236	-2.0013	0.38884	1578.7
7.47	748	2.5	NaN	4.9454	7.5338	2.3107	-169.34	9.7118	8.726	-27.99	-743.3	1058.1	32.148	834.21	1075.8	45.231	24.005	0	0	12.009	3.0848	-10.193	-8.6538	2.7622	8.4784	8.1767	9.0689	14.771	11.563	-2.0166	0.41515	1578.8
7.48	749	2.5	NaN	4.8936	7.5206	2.3	-169.34	9.7157	8.7515	-28.008	-743.34	1058.1	32.221	834.22	1075.8	39.85	24.005	0	0	12.206	3.2854	-10.188	-8.6481	2.7072	8.4693	8.1638	9.0725	14.913	11.755	-2.0239	0.42438	1578.8
7.49	750	2.5	NaN	4.859	7.5228	2.2928	-169.36	9.7042	8.7914	-28.025	-743.35	1058.1	32.34	834.24	1075.8	23.649	24.005	0	0	11.867	2.9408	-10.181	-8.6413	2.6677	8.4507	8.166	9.061	14.535	11.391	-2.0147	0.41967	1578.8
7.5	751	2.5	NaN	4.8287	7.5205	2.3589	-169.33	9.7307	8.7131	-28.27	-743.43	1058.1	32.092	834.26	1075.8	23.649	24.005	0	0	11.687	2.7573	-10.177	-8.6372	2.6377	8.4794	8.1645	9.0867	14.325	11.237	-2.0122	0.44951	1578.9
7.51	752	2.5	NaN	4.8377	7.5302	2.356	-169.34	9.7309	8.7288	-28.333	-743.55	1058.1	32.13	834.27	1075.8	23.649	24.005	0	0	11.635	2.7045	-10.175	-8.6353	2.6431	8.4698	8.1746	9.0866	14.278	11.174	-2.0002	0.4513	1579.1
7.52	753	2.5	NaN	4.864	7.5348	2.3486	-169.34	9.7333	8.7376	-28.374	-743.66	1058.1	32.159	834.29	1075.8	23.649	24.005	0	0	11.506	2.5731	-10.173	-8.6334	2.6671	8.4649	8.1794	9.0887	14.173	11.038	-1.9935	0.45529	1579.2
7.53	754	2.5	NaN	4.9113	7.5546	2.3167	-169.35	9.7358	8.7502	-28.354	-743.77	1058.1	32.201	834.29	1075.8	23.649	24.005	0	0	11.396	2.4608	-10.171	-8.632	2.7137	8.4574	8.1996	9.0908	14.11	10.918	-1.9718	0.45885	1579.3
7.54	755	2.5	NaN	4.9688	7.5939	2.2732	-169.35	9.7392	8.7624	-28.31	-743.88	1058	32.238	834.27	1075.8	23.649	24.005	0	0	11.341	2.4045	-10.171	-8.6315	2.7716	8.4489	8.2394	9.0937	14.112	10.853	-1.9316	0.46219	1579.4
7.55	756	2.5	NaN	5.0026	7.6255	2.291	-169.34	9.7542	8.728	-28.423	-743.95	1058	32.137	834.27	1075.9	23.649	24.005	0	0	11.249	2.3108	-10.17	-8.6308	2.8051	8.4625	8.2714	9.1082	14.054	10.773	-1.8988	0.4774	1579.5
7.56	757	2.5	NaN	5.0205	7.6609	2.2885	-169.34	9.7542	8.7156	-28.473	-744.03	1058	32.11	834.27	1075.8	23.649	24.005	0	0	11.062	2.1209	-10.169	-8.6293	2.8223	8.4617	8.3066	9.1085	13.884	10.583	-1.8622	0.47924	1579.6
7.57	758	2.5	NaN	5.0411	7.7199	2.2556	-169.33	9.7499	8.6844	-28.442	-744.11	1058.1	32.026	834.28	1075.8	23.649	24.005	0	0	10.964	2.0211	-10.169	-8.6295	2.8471	8.4751	8.365	9.1047	13.811	10.496	-1.8039	0.47528	1579.6
7.58	759	2.5	NaN	5.0416	7.7625	2.216	-169.33	9.745	8.6791	-28.395	-744.2	1058.1	32.018	834.28	1075.8	23.649	24.005	0	0	10.908	1.964	-10.17	-8.6305	2.8498	8.4817	8.407	9.1004	13.758	10.446	-1.763	0.46989	1579.7
7.59	760	2.5	NaN	5.0193	7.7885	2.1809	-169.33	9.7431	8.6975	-28.352	-744.3	1058.1	32.075	834.25	1075.8	23.649	24.005	0	0	10.732	1.7844	-10.17	-8.6303	2.8271	8.4804	8.4328	9.0988	13.559	10.265	-1.737	0.46854	1579.8
7.6	761	2.5	NaN	4.9735	7.8177	2.1545	-169.33	9.7424	8.7163	-28.312	-744.4	1058.1	32.123	834.22	1075.8	23.649	24.005	0	0	10.617	1.6674	-10.17	-8.6307	2.781	8.4781	8.4617	9.0984	13.398	10.146	-1.7084	0.4677	1579.9
7.61	762	2.5	NaN	4.863	7.8637	2.1435	-169.34	9.7196	8.7264	-28.324	-744.52	1058.1	32.157	834.21	1075.8	23.649	24.005	0	0	10.589	1.6393	-10.171	-8.632	2.6691	8.4694	8.5068	9.0765	13.258	10.109	-1.6647	0.44453	1580
7.62	763	2.5	NaN	4.7103	7.9369	2.1423	-169.33	9.7346	8.7198	-28.353	-744.6	1058.1	32.132	834.14	1075.8	23.649	24.005	0	0	10.557	1.6066	-10.172	-8.6321	2.5163	8.4752	8.5806	9.0909	13.074	10.082	-1.5909	0.45879	1580
7.63	764	2.5	NaN	4.5769	8.0032	2.1421	-169.33	9.7278	8.7048	-28.402	-744.66	1058.1	32.096	834.11	1075.8	32.112	24.005	0	0	10.524	1.5728	-10.171	-8.6319	2.3824	8.4762	8.6463	9.0847	12.907	10.049	-1.5251	0.45278	1580
7.64	765	2.5	NaN	4.4332	8.074	2.1631	-169.33	9.7109	8.7101	-28.519	-744.74	1058.1	32.122	834.09	1075.8	25.651	24.005	0	0	10.453	1.5004	-10.171	-8.6314	2.2336	8.4713	8.7164	9.0685	12.687	9.9717	-1.4545	0.43717	1580.1
7.65	766	2.5	NaN	4.2819	8.1486	2.2031	-169.33	9.6984	8.7306	-28.688	-744.83	1058.1	32.194	834.07	1075.8	28.741	24.005	0	0	10.376	1.422	-10.17	-8.6308	2.0736	8.4635	8.791	9.0559	12.45	9.8855	-1.3792	0.42515	1580.2
7.66	767	2.5	NaN	4.1801	8.2046	2.2271	-169.33	9.6927	8.7171	-28.806	-744.89	1058.1	32.18	834.04	1075.8	35.281	24.005	0	0	10.334	1.3798	-10.17	-8.6304	1.9681	8.4568	8.8472	9.0501	12.303	9.8365	-1.3227	0.41972	1580.2
7.67	768	2.5	NaN	4.091	8.2613	2.2526	-169.35	9.6706	8.739	-28.97	-744.93	1058.1	32.268	834.04	1075.8	31.027	24.005	0	0	9.9919	1.0308	-10.174	-8.6345	1.87	8.4333	8.9033	9.0286	11.862	9.4641	-1.2707	0.39412	1580.3
7.68	769	2.5	NaN	4.0033	8.3312	2.2461	-169.35	9.661	8.7107	-29.104	-744.99	1058.1	32.241	834.02	1075.8	41.865	24.005	0	0	9.3706	0.39811	-10.182	-8.6428	1.7785	8.4245	8.9733	9.019	11.149	8.8226	-1.209	0.37625	1580.3
7.69	770	2.5	NaN	3.9494	8.372	2.239	-169.36	9.6485	8.7237	-29.205	-745.04	1058.1	32.312	834	1075.8	23.649	24.005	0	0	9.3337	0.36045	-10.18	-8.6409	1.7184	8.4061	9.0137	9.0067	11.052	8.7666	-1.1666	0.36585	1580.3
7.7	771	2.5	NaN	3.9116	8.4069	2.2021	-169.37	9.6407	8.7392	-29.297	-745.1	1058.1	32.387	833.96	1075.8	24.481	24.005	0	0	9.3638	0.39118	-10.177	-8.6375	1.6746	8.3881	9.0481	8.9996	11.038	8.7792	-1.1289	0.36209	1580.4
7.71	772	2.5	NaN	3.8645	8.4673	2.1016	-169.38	9.6458	8.6998	-29.379	-745.21	1058.1	32.331	833.91	1075.8	23.649	24.005	0	0	9.3914	0.4193	-10.173	-8.6332	1.6266	8.3851	9.1077	9.0054	11.018	8.8044	-1.065	0.37218	1580.4
7.72	773	2.5	NaN	3.8446	8.495	1.9885	-169.39	9.632	8.7108	-29.301	-745.26	1058.1	32.399	833.91	1075.8	23.649	24.005	0	0	9.3867	0.41447	-10.169	-8.6292	1.6071	8.3686	9.1349	8.992	10.994	8.7831	-1.0337	0.36286	1580.5
7.73	774	2.5	NaN	3.8283	8.499	1.9572	-169.38	9.6424	8.6509	-29.343	-745.3	1058.1	32.25	833.9	1075.8	23.649	24.005	0	0	9.2829	0.3088	-10.165	-8.6257	1.5947	8.3824	9.1383	9.0031	10.878	8.6912	-1.0269	0.37743	1580.5
7.74	775	2.5	NaN	3.7882	8.5155	1.8993	-169.4	9.6364	8.6638	-29.522	-745.33	1058.2	32.342	833.88	1075.8	23.649	24.005	0	0	9.2614	0.28684	-10.162	-8.6221	1.5448	8.3539	9.154	8.9979	10.806	8.6408	-1.0076	0.37575	1580.5
7.75	776	2.5	NaN	3.7439	8.5266	1.8373	-169.42	9.6317	8.6631	-29.714	-745.36	1058.2	32.4	833.87	1075.8	23.649	24.005	0	0	9.289	0.31493	-10.158	-8.6184	1.4915	8.3286	9.1647	8.9936	10.78	8.6435	-0.99324	0.37519	1580.5
7.76	777	2.5	NaN	3.6977	8.5204	1.7618	-169.43	9.6342	8.6172	-29.864	-745.41	1058.2	32.335	833.87	1075.8	23.649	24.005	0	0	9.2959	0.32198	-10.155	-8.6151	1.4423	8.3187	9.1584	8.9963	10.738	8.6407	-0.99625	0.38111	1580.6
7.77	778	2.5	NaN	3.6272	8.5012	1.6179	-169.45	9.6283	8.5926	-30.024	-745.47	1058.1	32.38	833.87	1075.8	23.649	24.005	0	0	9.2659	0.29141	-10.152	-8.6123	1.3645	8.2829	9.1397	8.9898	10.63	8.5743	-1.0121	0.37754	1580.7
7.78	779	2.5	NaN	3.5754	8.5092	1.5572	-169.48	9.6104	8.6051	-30.13	-745.45	1058.1	32.5	833.91	1075.7	23.649	24.005	0	0	9.1761	0.19995	-10.15	-8.6101	1.3045	8.2464	9.1473	8.9723	10.481	8.4463	-1.0023	0.36218	1580.7
7.79	780	2.5	NaN	3.5239	8.5127	1.4903	-169.51	9.6215	8.6078	-30.226	-745.44	1058.1	32.587	833.87	1075.8	23.649	24.005	0	0	9.1335	0.15657	-10.148	-8.6088	1.2463	8.2091	9.1521	8.9822	10.38	8.3657	-0.9962	0.37344	1580.7
7.8	781	2.5	NaN	3.449	8.5289	1.4234	-169.55	9.6214	8.607	-30.385	-745.43	1058.1	32.699	833.87	1075.7	23.649	24.005	0	0	9.1058	0.12844	-10.147	-8.6076	1.1615	8.1654	9.1684	8.9819	10.267	8.2939	-0.97871	0.37426	1580.7
7.81	782	2.5	NaN	3.3685	8.5524	1.3697	-169.57	9.6253	8.5868	-30.564	-745.4	1058.1	32.758	833.88	1075.7	23.649	24.005	0	0	9.0504	0.071997	-10.146	-8.6061	1.0725	8.129	9.192	8.9857	10.123	8.201	-0.95356	0.37958	1580.6
7.82	783	2.5	NaN	3.2999	8.5734	1.3227	-169.59	9.6573	8.5343	-30.69	-745.39	1058.1	32.703	833.87	1075.8	23.649	24.005	0	0	8.972	-0.0079114	-10.144	-8.6043	1.0012	8.1082	9.2146	9.0161	9.9731	8.1003	-0.92919	0.41173	1580.6
7.83	784	2.5	NaN	3.1969	8.5993	1.195	-169.63	9.693	8.4758	-30.771	-745.38	1058.1	32.735	833.88	1075.8	23.649	24.005	0	0	8.7889	-0.19438	-10.141	-8.6018	0.89418	8.0655	9.2425	9.0497	9.6831	7.8711	-0.89875	0.44799	1580.6
7.84	785	2.5	NaN	3.1458	8.6132	1.1379	-169.69	9.6917	8.5059	-30.847	-745.36	1058.1	32.978	833.9	1075.8	23.649	24.005	0	0	8.6395	-0.34655	-10.139	-8.6	0.83145	8.0002	9.2555	9.0493	9.4709	7.6536	-0.88396	0.44936	1580.6
7.85	786	2.5	NaN	3.0923	8.6217	1.0936	-169.73	9.6981	8.5021	-30.953	-745.32	1058.1	33.11	833.92	1075.8	23.649	24.005	0	0	8.5256	-0.46255	-10.139	-8.5991	0.76928	7.9477	9.2635	9.0562	9.2948	7.4852	-0.87504	0.4572	1580.6
7.86	787	2.5	NaN	3.0334	8.6236	1.0442	-169.76	9.721	8.4725	-31.036	-745.31	1058.1	33.146	833.93	1075.8	33.377	24.005	0	0	8.3786	-0.61227	-10.136	-8.5967	0.70609	7.9151	9.2659	9.0788	9.0846	7.3028	-0.8703	0.48208	1580.6
7.87	788	2.5	NaN	2.9602	8.6234	0.97736	-169.79	9.7557	8.4374	-31.105	-745.3	1058.1	33.188	833.93	1075.8	28.929	24.005	0	0	8.2573	-0.73577	-10.134	-8.5941	0.62885	7.878	9.2662	9.1129	8.8861	7.1423	-0.86738	0.51879	1580.6
7.88	789	2.5	NaN	2.8583	8.6302	0.88698	-169.87	9.7869	8.4121	-31.227	-745.24	1058.1	33.366	833.93	1075.8	36.35	24.005	0	0	8.2324	-0.76109	-10.131	-8.5914	0.51602	7.7919	9.2719	9.1452	8.7484	7.0308	-0.85902	0.55381	1580.6
7.89	790	2.5	NaN	2.8175	8.6235	0.80706	-169.9	9.8154	8.3583	-31.181	-745.24	1058.1	33.345	833.96	1075.9	40.931	24.005	0	0	8.2018	-0.79231	-10.128	-8.5886	0.47777	7.7605	9.2663	9.1726	8.6795	6.9682	-0.86175	0.58401	1580.6
7.9	791	2.5	NaN	2.7798	8.6235	0.75717	-169.98	9.8193	8.3933	-31.211	-745.22	1058.2	33.632	833.98	1075.9	47.72	24.005	0	0	8.15	-0.84503	-10.125	-8.5852	0.4285	7.6673	9.2653	9.1775	8.5785	6.8223	-0.85936	0.59224	1580.6
7.91	792	2.5	NaN	2.7425	8.6167	0.72006	-170.04	9.8357	8.369	-31.298	-745.2	1058.2	33.753	834	1075.9	50.884	24.005	0	0	8.135	-0.86035	-10.122	-8.5825	0.38371	7.5981	9.2577	9.1947	8.5187	6.7377	-0.86432	0.61217	1580.6
7.92	793	2.5	NaN	2.7149	8.6092	0.69743	-170.08	9.8549	8.3187	-31.385	-745.17	1058.2	33.746	834.03	1075.9	53.381	25.251	0	0	8.1453	-0.84978	-10.12	-8.5803	0.35318	7.5611	9.2498	9.2143	8.4985	6.7113	-0.86998	0.63401	1580.6
7.93	794	2.5	NaN	2.702	8.6058	0.68596	-170.11	9.8653	8.309	-31.434	-745.15	1058.2	33.799	834.03	1075.9	53.172	30.806	0	0	8.102	-0.89389	-10.117	-8.5779	0.33656	7.5291	9.2461	9.2249	8.4386	6.6352	-0.87126	0.64705	1580.6
7.94	795	2.5	NaN	2.6832	8.5829	0.64574	-170.17	9.9053	8.2974	-31.504	-745.13	1058.2	33.94	834.03	1075.9	53.457	30.453	0	0	8.0643	-0.93228	-10.115	-8.5754	0.31009	7.4573	9.2239	9.2642	8.3744	6.525	-0.89093	0.68885	1580.6
7.95	796	2.5	NaN	2.6739	8.5608	0.60208	-170.2	9.9298	8.252	-31.484	-745.11	1058.2	33.918	834.02	1075.9	54.258	32.019	0	0	8.0402	-0.95689	-10.112	-8.5727	0.30231	7.4324	9.2014	9.2892	8.3425	6.4755	-0.91076	0.71649	1580.6
7.96	797	2.5	NaN	2.6621	8.5189	0.5573	-170.24	9.9533	8.2183	-31.498	-745.12	1058.3	33.964	834.04	1075.9	53.689	29.842	0	0	7.9254	-1.0738	-10.109	-8.5693	0.28832	7.3834	9.1595	9.3127	8.2137	6.3096	-0.94927	0.74335	1580.6
7.97	798	2.5	NaN	2.6379	8.469	0.51769	-170.3	9.9698	8.1982	-31.553	-745.12	1058.3	34.061	834.07	1076	51.782	30.481	0	0	7.7764	-1.2255	-10.105	-8.5657	0.25869	7.3184	9.1089	9.3299	8.0351	6.0929	-0.99634	0.76416	1580.7
7.98	799	2.5	NaN	2.608	8.4257	0.47483	-170.36	9.9788	8.1894	-31.592	-745.12	1058.3	34.174	834.1	1075.9	42.874	26.829	0	0	7.3294	-1.6807	-10.096	-8.5561	0.22326	7.2545	9.0641	9.3404	7.5527	5.5737	-1.0315	0.78428	1580.7
7.99	800	2.5	NaN	2.5917	8.4013	0.4113	-170.4	9.9884	8.1844	-31.522	-745.11	1058.3	34.256	834.1	1075.9	45.683	24.005	0	0	6.7963	-2.2237	-10.084	-8.5448	0.20661	7.211	9.0391	9.3505	7.0029	4.9873	-1.0452	0.80568	1580.7
8	801	2.5	NaN	2.5743	8.3911	0.38943	-170.39	10.021	8.1205	-31.523	-745.12	1058.3	34.071	834.1	1076	46.473	24.005	0	0	6.8136	-2.2061	-10.086	-8.5463	0.19581	7.2364	9.0302	9.3815	7.0094	5.0303	-1.0556	0.83522	1580.7
8.01	802	2.5	NaN	2.5398	8.3725	0.36087	-170.44	10.016	8.0936	-31.599	-745.11	1058.4	34.139	834.16	1075.9	45.402	24.005	0	0	6.8074	-2.2125	-10.087	-8.5473	0.15626	7.1778	9.0101	9.378	6.9636	4.9653	-1.0766	0.83072	1580.7
8.02	803	2.5	NaN	2.4989	8.3814	0.33055	-170.51	10.031	8.0781	-31.674	-745.09	1058.4	34.252	834.19	1075.9	42.179	24.005	0	0	6.7728	-2.2477	-10.087	-8.5476	0.1086	7.0996	9.0184	9.3943	6.8814	4.852	-1.0687	0.84676	1580.8
8.03	804	2.5	NaN	2.4587	8.4287	0.30353	-170.58	10.058	8.0581	-31.754	-745.05	1058.4	34.332	834.21	1075.9	41.313	24.005	0	0	6.7584	-2.2623	-10.089	-8.5495	0.062451	7.0248	9.0654	9.4208	6.8208	4.7625	-1.0236	0.87126	1580.7
8.04	805	2.5	NaN	2.4228	8.5129	0.27996	-170.64	10.073	8.0317	-31.858	-744.99	1058.4	34.381	834.26	1075.9	24.581	24.005	0	0	6.7485	-2.2724	-10.091	-8.5514	0.021049	6.9571	9.1486	9.4369	6.7695	4.6847	-0.94233	0.88547	1580.7
8.05	806	2.5	NaN	2.3888	8.6269	0.24629	-170.71	10.088	8.0263	-31.947	-744.91	1058.4	34.489	834.3	1075.9	43.185	24.005	0	0	6.7402	-2.2809	-10.091	-8.5519	-0.020124	6.8844	9.2608	9.4542	6.72	4.6036	-0.83052	0.90238	1580.7
8.06	807	2.5	NaN	2.3706	8.6748	0.22513	-170.72	10.113	8.0076	-31.943	-744.88	1058.4	34.478	834.29	1075.9	49.448	25.481	0	0	6.7395	-2.2815	-10.092	-8.5527	-0.037891	6.8673	9.3089	9.4788	6.7016	4.5858	-0.7832	0.92611	1580.7
8.07	808	2.5	NaN	2.3253	8.755	0.21192	-170.81	10.114	8.0274	-32.042	-744.86	1058.5	34.703	834.35	1075.9	51.786	27.714	0	0	6.7742	-2.2462	-10.095	-8.5551	-0.094804	6.7707	9.3859	9.4826	6.6794	4.5245	-0.70869	0.92757	1580.7
8.08	809	2.5	NaN	2.2913	8.8151	0.19227	-170.86	10.136	8.0125	-32.1	-744.85	1058.5	34.778	834.37	1075.9	54.987	31.378	0	0	6.7933	-2.2268	-10.096	-8.557	-0.13364	6.714	9.4439	9.507	6.6596	4.4872	-0.6525	0.95002	1580.7
8.09	810	2.5	NaN	2.2647	8.8571	0.14935	-170.88	10.191	7.9358	-32.076	-744.87	1058.5	34.636	834.36	1075.9	56.81	33.911	0	0	6.8002	-2.2198	-10.098	-8.5584	-0.15426	6.7043	9.4858	9.5621	6.6459	4.4845	-0.61214	1.0036	1580.7
8.1	811	2.5	NaN	2.2054	8.9321	0.071993	-170.95	10.249	7.8326	-32.036	-744.9	1058.6	34.548	834.41	1075.9	56.541	34.758	0	0	6.8524	-2.1665	-10.102	-8.5627	-0.20873	6.6402	9.559	9.6221	6.6437	4.4736	-0.54326	1.0593	1580.8
8.11	812	2.5	NaN	2.1684	8.9692	0.014943	-171.02	10.26	7.8487	-31.982	-744.95	1058.6	34.769	834.48	1075.8	57.868	34.564	0	0	6.8946	-2.1236	-10.106	-8.5669	-0.25162	6.5596	9.5931	9.636	6.643	4.436	-0.51326	1.0691	1580.9
8.12	813	2.5	NaN	2.0808	8.9953	-0.036154	-171.13	10.348	7.8045	-31.983	-745.04	1058.7	34.926	834.5	1075.9	57.514	35.119	0	0	6.9084	-2.1095	-10.11	-8.5702	-0.34478	6.44	9.6176	9.7255	6.5637	4.3305	-0.49207	1.1553	1581
8.13	814	2.5	NaN	1.9982	8.9897	-0.040855	-171.24	10.444	7.7423	-32.064	-745.13	1058.8	35.015	834.51	1075.9	56.654	34.476	0	0	6.9548	-2.0623	-10.112	-8.573	-0.43336	6.3328	9.6121	9.8212	6.5215	4.2705	-0.50035	1.2482	1581.2
8.14	815	2.5	NaN	1.9454	8.9675	-0.037172	-171.31	10.506	7.7016	-32.111	-745.21	1058.8	35.089	834.52	1076	57.977	35.163	0	0	7.0156	-2.0004	-10.115	-8.5756	-0.49044	6.2563	9.5904	9.8831	6.5252	4.256	-0.52461	1.3075	1581.3
8.15	816	2.5	NaN	1.9205	8.9397	-0.055439	-171.36	10.528	7.6938	-32.065	-745.26	1058.8	35.194	834.55	1076	57.335	33.911	0	0	7.1119	-1.9023	-10.117	-8.5777	-0.51738	6.2001	9.5625	9.9048	6.5945	4.2978	-0.55464	1.3271	1581.3
8.16	817	2.5	NaN	1.8798	8.8781	-0.045023	-171.45	10.562	7.6635	-32.104	-745.35	1058.8	35.316	834.62	1076	57.272	34.527	0	0	7.2254	-1.7867	-10.119	-8.5796	-0.5636	6.1088	9.5005	9.9399	6.6618	4.3221	-0.61855	1.3603	1581.5
8.17	818	2.5	NaN	1.8544	8.7638	-0.099172	-171.57	10.647	7.6068	-31.932	-745.47	1058.8	35.47	834.65	1076	57.73	35.779	0	0	7.3253	-1.685	-10.122	-8.5825	-0.58815	5.9882	9.3871	10.023	6.7371	4.3032	-0.7349	1.4408	1581.7
8.18	819	2.5	NaN	1.8274	8.6266	-0.0945	-171.69	10.707	7.5675	-31.913	-745.6	1058.9	35.665	834.72	1076.1	58.251	36.166	0	0	7.4066	-1.6022	-10.124	-8.5848	-0.62121	5.8576	9.2491	10.085	6.7853	4.2554	-0.87524	1.4998	1581.9
8.19	820	2.5	NaN	1.7964	8.4851	-0.062874	-171.83	10.754	7.5237	-31.938	-745.68	1058.9	35.867	834.8	1076.1	59.699	35.091	0	0	7.4619	-1.5459	-10.126	-8.5863	-0.66018	5.7171	9.1063	10.133	6.8017	4.1713	-1.0195	1.5465	1582
8.2	821	2.5	NaN	1.7664	8.3525	-0.028007	-171.95	10.798	7.4628	-31.955	-745.7	1058.9	36.008	834.86	1076.1	59.576	36.796	0	0	7.5172	-1.4895	-10.127	-8.5877	-0.69573	5.5879	8.9732	10.177	6.8215	4.0984	-1.154	1.5896	1582.1
8.21	822	2.5	NaN	1.745	8.2319	0.002252	-172.03	10.843	7.3856	-31.982	-745.73	1058.9	36.015	834.91	1076.1	56.754	37.534	0	0	7.5768	-1.4288	-10.129	-8.5891	-0.71826	5.5019	8.8536	10.222	6.8586	4.0731	-1.275	1.6325	1582.2
8.22	823	2.5	NaN	1.7114	8.0834	0.022484	-172.1	10.862	7.3041	-31.988	-745.77	1058.9	35.981	834.98	1076.1	56.311	33.431	0	0	7.6568	-1.3473	-10.13	-8.5902	-0.7507	5.4347	8.7049	10.24	6.9061	4.0873	-1.4247	1.6502	1582.3
8.23	824	2.5	NaN	1.6811	7.8575	-0.0085608	-172.22	10.908	7.2165	-31.803	-745.81	1059	36.025	835.03	1076.2	55.473	33.882	0	0	7.7194	-1.2836	-10.131	-8.591	-0.77576	5.3227	8.4796	10.286	6.9436	4.039	-1.6509	1.6945	1582.4
8.24	825	2.5	NaN	1.6532	7.5829	-0.0019641	-172.35	10.931	7.1398	-31.72	-745.87	1059	36.114	835.11	1076.2	54.024	32.076	0	0	7.6778	-1.326	-10.13	-8.5903	-0.80361	5.189	8.2059	10.308	6.8741	3.8631	-1.9238	1.7176	1582.5
8.25	826	2.5	NaN	1.6221	7.3094	0.04025	-172.47	10.935	7.0816	-31.749	-745.95	1059	36.201	835.18	1076.3	53.192	31.751	0	0	7.6672	-1.3368	-10.128	-8.5882	-0.8387	5.071	7.9339	10.311	6.8285	3.7342	-2.1938	1.7225	1582.7
8.26	827	2.5	NaN	1.586	7.0724	0.090607	-172.55	10.933	7.0451	-31.815	-746.01	1059	36.269	835.22	1076.3	52.21	30.583	0	0	7.6845	-1.3192	-10.124	-8.5848	-0.87945	4.9857	7.6985	10.306	6.805	3.6665	-2.4259	1.7216	1582.8
8.27	828	2.5	NaN	1.5563	6.8583	0.12261	-172.63	10.922	7.03	-31.843	-745.98	1059.1	36.393	835.27	1076.4	52.666	29.236	0	0	7.6393	-1.3652	-10.12	-8.5807	-0.91467	4.8953	7.4858	10.294	6.7246	3.5301	-2.6343	1.7136	1582.8
8.28	829	2.5	NaN	1.5148	6.6108	0.17033	-172.69	10.92	7.0016	-31.923	-746.02	1059.1	36.415	835.32	1076.5	55.401	30.285	0	0	7.6097	-1.3953	-10.115	-8.576	-0.95975	4.8384	7.2404	10.291	6.65	3.4432	-2.8751	1.7147	1582.9
8.29	830	2.5	NaN	1.469	6.3701	0.19826	-172.78	10.888	7.0029	-31.957	-746.04	1059.1	36.585	835.39	1076.5	54.465	30.431	0	0	7.6374	-1.3671	-10.11	-8.5701	-1.0128	4.7407	7.0002	10.258	6.6247	3.3736	-3.1094	1.688	1583
8.3	831	2.5	NaN	1.399	6.0677	0.17328	-172.9	10.838	7.016	-31.796	-745.99	1059.2	36.847	835.52	1076.6	53.495	27.938	0	0	7.7069	-1.2963	-10.104	-8.5648	-1.0863	4.6179	6.6994	10.206	6.6206	3.3216	-3.4049	1.6416	1583.1
8.31	832	2.5	NaN	1.3122	5.7792	0.14645	-173	10.804	7.0058	-31.594	-745.86	1059.2	37.037	835.64	1076.7	55.732	31.842	0	0	7.798	-1.2036	-10.099	-8.5598	-1.1727	4.5157	6.4141	10.169	6.6253	3.3121	-3.6852	1.6093	1583.1
8.32	833	2.5	NaN	1.2346	5.6553	0.21207	-173.04	10.82	6.9524	-31.669	-745.7	1059.2	37.013	835.69	1076.8	57.071	29.041	0	0	7.8155	-1.1857	-10.093	-8.5533	-1.2522	4.4758	6.2935	10.181	6.5633	3.2901	-3.7993	1.6279	1583
8.33	834	2.5	NaN	1.1642	5.563	0.31283	-173.12	10.813	7.0428	-31.815	-745.52	1059.1	37.347	835.78	1076.8	56.912	35.292	0	0	7.7896	-1.2121	-10.086	-8.546	-1.3401	4.3742	6.204	10.172	6.4494	3.1621	-3.8815	1.6259	1582.9
8.34	835	2.5	NaN	1.0593	5.4735	0.38643	-173.14	10.793	6.8235	-31.827	-745.26	1059.1	37.048	835.97	1076.8	56.716	26.401	0	0	7.7636	-1.2385	-10.078	-8.5387	-1.4348	4.3633	6.1146	10.152	6.3288	3.1247	-3.9636	1.6134	1582.8
8.35	836	2.5	NaN	0.98309	5.3973	0.42943	-173.22	10.809	6.8707	-31.802	-745.1	1059.1	37.386	836.07	1076.9	58.32	36.855	0	0	7.7638	-1.2383	-10.072	-8.5324	-1.5224	4.2742	6.0419	10.164	6.2414	3.0358	-4.03	1.6318	1582.8
8.36	837	2.5	NaN	0.92692	5.326	0.44417	-173.28	10.852	6.8796	-31.707	-744.99	1059	37.628	836.17	1076.9	60.312	24.005	0	0	7.8053	-1.1961	-10.067	-8.5277	-1.584	4.2134	5.9741	10.204	6.2214	3.0173	-4.0931	1.6758	1582.8
8.37	838	2.5	NaN	0.87662	5.2617	0.44626	-173.26	10.899	6.6419	-31.565	-744.86	1059	37.28	836.35	1076.9	60.888	49.312	0	0	7.8468	-1.1538	-10.066	-8.5266	-1.6164	4.249	5.9102	10.25	6.2304	3.0951	-4.1559	1.7238	1582.8
8.38	839	2.5	NaN	0.84365	5.2373	0.4724	-173.27	10.928	6.5831	-31.566	-744.78	1059	37.315	836.49	1076.9	60.564	58.938	0	0	7.8755	-1.1246	-10.066	-8.5269	-1.6506	4.2348	5.8863	10.279	6.2249	3.1101	-4.1801	1.7525	1582.9
8.39	840	2.5	NaN	0.82612	5.2695	0.47996	-173.32	10.987	6.5541	-31.473	-744.64	1059	37.58	836.7	1076.9	56.484	59.068	0	0	7.8286	-1.1723	-10.069	-8.5295	-1.6742	4.1814	5.9187	10.337	6.1544	3.0091	-4.1503	1.8079	1582.9
8.4	841	2.5	NaN	0.80706	5.3537	0.51363	-173.33	11.08	6.4501	-31.479	-744.49	1059	37.65	836.93	1076.9	49.148	59.746	0	0	7.7797	-1.2222	-10.071	-8.5314	-1.696	4.1651	6.0035	10.43	6.0837	2.9429	-4.0674	1.8989	1583
8.41	842	2.5	NaN	0.79569	5.4461	0.54133	-173.31	11.209	6.3182	-31.514	-744.37	1059	37.588	837.05	1077	46.765	59.483	0	0	7.7139	-1.2892	-10.067	-8.5276	-1.7063	4.1846	6.0989	10.556	6.0076	2.8954	-3.9681	2.0282	1583
8.42	843	2.5	NaN	0.78897	5.534	0.55145	-173.29	11.33	6.2235	-31.53	-744.28	1058.9	37.595	837.1	1077.1	41.22	57.422	0	0	7.7213	-1.2817	-10.063	-8.5233	-1.714	4.2074	6.1898	10.674	6.0073	2.9257	-3.873	2.1508	1583
8.43	844	2.5	NaN	0.7776	5.623	0.55009	-173.3	11.39	6.2197	-31.518	-744.2	1058.9	37.874	837.22	1077	44.098	54.778	0	0	7.8042	-1.1972	-10.058	-8.5186	-1.7349	4.1917	6.2779	10.735	6.0693	2.9945	-3.7802	2.2164	1583
8.44	845	2.5	NaN	0.77298	5.6739	0.54633	-173.32	11.435	6.2527	-31.521	-744.16	1059	38.101	837.28	1077.1	42.058	58.336	0	0	7.6946	-1.3088	-10.056	-8.5163	-1.7478	4.1626	6.3304	10.778	5.9468	2.8538	-3.7254	2.2621	1583.1
8.45	846	2.5	NaN	0.76633	5.7847	0.49878	-173.32	11.617	6.1806	-31.435	-744.17	1058.9	38.297	837.32	1077.2	46.93	58.983	0	0	7.5785	-1.4271	-10.054	-8.5144	-1.7583	4.1572	6.4448	10.957	5.8201	2.7301	-3.6092	2.4429	1583.1
8.46	847	2.5	NaN	0.76645	5.9059	0.42451	-173.31	11.799	6.0315	-31.301	-744.21	1058.9	38.32	837.39	1077.2	45.469	56.899	0	0	7.5291	-1.4774	-10.052	-8.5128	-1.7541	4.1744	6.5684	11.137	5.7751	2.697	-3.4839	2.6241	1583.2
8.47	848	2.5	NaN	0.76522	6.023	0.36584	-173.27	11.969	5.8606	-31.225	-744.29	1058.9	38.279	837.46	1077.3	54.678	57.876	0	0	7.484	-1.5234	-10.051	-8.5112	-1.7508	4.2148	6.6872	11.305	5.7332	2.6915	-3.3635	2.7939	1583.4
8.48	849	2.5	NaN	0.75779	6.1274	0.33781	-173.22	12.121	5.7384	-31.23	-744.37	1058.9	38.349	837.53	1077.3	56.964	57.564	0	0	7.4444	-1.5637	-10.049	-8.5094	-1.7607	4.2572	6.7928	11.455	5.6837	2.6935	-3.2561	2.9459	1583.5
8.49	850	2.5	NaN	0.75212	6.2091	0.29451	-173.23	12.21	5.745	-31.159	-744.39	1058.9	38.718	837.59	1077.3	54.114	54.718	0	0	7.3933	-1.6157	-10.047	-8.5074	-1.777	4.2426	6.875	11.544	5.6163	2.6269	-3.1719	3.0367	1583.6
8.5	851	2.5	NaN	0.74584	6.2779	0.28476	-173.19	12.346	5.7022	-31.178	-744.46	1058.9	38.903	837.55	1077.3	55.989	50.566	0	0	7.3345	-1.6756	-10.045	-8.5052	-1.7906	4.2769	6.9454	11.678	5.5438	2.6013	-3.0993	3.1731	1583.7
8.51	852	2.5	NaN	0.74275	6.3457	0.27884	-173.14	12.518	5.6707	-31.212	-744.58	1058.9	39.272	837.46	1077.4	51.78	48.361	0	0	7.2115	-1.8009	-10.043	-8.5039	-1.8082	4.3099	7.0142	11.85	5.4033	2.509	-3.0292	3.3461	1583.7
8.52	853	2.5	NaN	0.74802	6.3906	0.25191	-173.09	12.657	5.5925	-31.176	-744.7	1058.9	39.472	837.4	1077.4	50.681	46.017	0	0	7.1079	-1.9063	-10.043	-8.5034	-1.8088	4.3512	7.0592	11.988	5.2991	2.4448	-2.9836	3.485	1583.8
8.53	854	2.5	NaN	0.76536	6.4144	0.21849	-173.06	12.763	5.4861	-31.116	-744.81	1058.9	39.594	837.36	1077.3	48.483	44.557	0	0	7.0423	-1.9731	-10.044	-8.504	-1.7936	4.3849	7.0828	12.095	5.2487	2.4118	-2.9607	3.5908	1583.9
8.54	855	2.5	NaN	0.79518	6.433	0.20854	-173.03	12.876	5.3986	-31.128	-744.99	1058.9	39.916	837.31	1077.3	48.739	43.736	0	0	6.9969	-2.0194	-10.044	-8.5043	-1.7756	4.3951	7.1009	12.208	5.2213	2.3758	-2.9429	3.7038	1584
8.55	856	2.5	NaN	0.82637	6.446	0.19256	-172.96	12.957	5.2383	-31.089	-745.14	1058.9	40.004	837.24	1077.3	47.103	46.862	0	0	6.9637	-2.0532	-10.044	-8.5043	-1.7461	4.464	7.1124	12.29	5.2177	2.4108	-2.9314	3.7861	1584.1
8.56	857	2.5	NaN	0.85426	6.467	0.16683	-172.93	13.009	5.1965	-31.016	-745.23	1058.8	40.258	837.14	1077.3	47.308	55.672	0	0	6.9693	-2.0476	-10.043	-8.5039	-1.7247	4.4928	7.1333	12.342	5.2445	2.4453	-2.9101	3.8383	1584.1
8.57	858	2.5	NaN	0.8856	6.4852	0.16829	-172.9	13.053	5.1659	-31.006	-745.32	1058.8	40.535	837	1077.3	48.574	60.389	0	0	6.9752	-2.0416	-10.043	-8.5036	-1.7032	4.5105	7.1513	12.387	5.272	2.4689	-2.8918	3.8834	1584
8.58	859	2.5	NaN	0.92057	6.5162	0.17997	-172.89	13.088	5.1255	-31.02	-745.42	1058.8	40.899	836.84	1077.2	47.955	61.5	0	0	6.9855	-2.031	-10.042	-8.503	-1.6819	4.5044	7.1818	12.422	5.3036	2.4734	-2.8607	3.9194	1584
8.59	860	2.5	NaN	0.95303	6.5604	0.18063	-172.91	13.106	5.081	-31.003	-745.51	1058.8	41.294	836.69	1077.2	46.844	61.943	0	0	7.0673	-1.9477	-10.042	-8.5027	-1.6632	4.4777	7.2255	12.441	5.404	2.5299	-2.8167	3.938	1584
8.6	861	2.5	NaN	0.96922	6.5859	0.16134	-172.91	13.098	5.0568	-30.933	-745.53	1058.8	41.417	836.64	1077.2	43.655	62.033	0	0	7.2327	-1.7793	-10.042	-8.5029	-1.649	4.4706	7.2509	12.433	5.5837	2.6913	-2.7915	3.9306	1583.9
8.61	862	78	NaN	1.0084	6.7224	0.21054	-172.94	13.191	4.7972	-31.045	-745.59	1058.7	41.688	836.27	1077.2	43.794	62.128	0	0	7.2659	-1.7454	-10.043	-8.5033	-1.6242	4.426	7.3926	12.521	5.6417	2.6806	-2.6502	4.018	1583.6
8.62	863	78	NaN	1.0134	6.7503	0.21242	-172.94	13.195	4.7034	-31.042	-745.61	1058.7	41.612	836.22	1077.2	44.185	62.537	0	0	7.2969	-1.7139	-10.043	-8.5037	-1.6163	4.4351	7.4202	12.525	5.6806	2.7212	-2.623	4.0217	1583.6
8.63	864	78	0	1.0299	6.8555	0.22492	-173.02	13.172	4.5879	-31.078	-745.61	1058.6	41.945	836.05	1077.1	42.827	62.121	0	0	7.4143	-1.5943	-10.043	-8.5039	-1.6135	4.3341	7.5258	12.502	5.8008	2.7398	-2.5176	3.9978	1583.5
8.64	865	78	NaN	1.0472	6.9699	0.21959	-173.14	13.148	4.4676	-31.088	-745.59	1058.5	42.299	835.87	1077.1	42.441	60.813	0	0	7.5112	-1.4957	-10.043	-8.5037	-1.6097	4.2041	7.6412	12.477	5.9015	2.7084	-2.402	3.9728	1583.3
8.65	866	78	NaN	1.0629	7.0695	0.1953	-173.27	13.133	4.3542	-31.067	-745.56	1058.4	42.558	835.68	1077	40.128	59.923	0	0	7.594	-1.4113	-10.043	-8.5031	-1.603	4.0652	7.7426	12.46	5.991	2.6539	-2.3	3.9565	1583.1
8.66	867	78	NaN	1.08	7.1658	0.17315	-173.43	13.124	4.2538	-31.064	-745.52	1058.3	42.808	835.49	1077	39.974	59.194	0	0	7.6573	-1.3468	-10.042	-8.5027	-1.5952	3.8944	7.8417	12.448	6.0621	2.5476	-2.2004	3.9451	1582.8
8.67	868	78	NaN	1.078	7.2481	0.17658	-173.54	13.126	4.1472	-31.091	-745.44	1058.3	42.812	835.35	1077	38.612	57.61	0	0	7.7056	-1.2977	-10.042	-8.5023	-1.5987	3.7879	7.9264	12.447	6.1068	2.4903	-2.1154	3.9451	1582.6
8.68	869	78	NaN	1.0804	7.3833	0.17584	-173.79	13.113	4.0534	-31.136	-745.26	1058.1	43.07	835.11	1076.9	37.321	56.555	0	0	7.8675	-1.1328	-10.043	-8.5031	-1.608	3.518	8.0641	12.433	6.2595	2.3852	-1.9785	3.9294	1582.2
8.69	870	78	NaN	1.0788	7.4737	0.17235	-174.02	13.119	4	-31.18	-745.14	1058	43.316	834.88	1076.9	35.538	56.083	0	0	8.0019	-0.99586	-10.043	-8.5038	-1.6207	3.2757	8.1567	12.435	6.3812	2.2799	-1.8865	3.9316	1581.9
8.7	871	78	NaN	1.0766	7.5306	0.15502	-174.24	13.137	3.964	-31.199	-745.05	1058	43.504	834.68	1076.9	36.833	56.662	0	0	8.0612	-0.93548	-10.043	-8.5039	-1.6308	3.0562	8.2153	12.452	6.4304	2.1207	-1.828	3.9486	1581.6
8.71	872	78	NaN	1.0816	7.6062	0.11192	-174.5	13.155	3.9014	-31.165	-744.91	1057.9	43.655	834.45	1076.8	34.764	57.805	0	0	8.1038	-0.8921	-10.044	-8.5046	-1.6307	2.7913	8.292	12.469	6.4731	1.8992	-1.7521	3.9645	1581.2
8.72	873	78	NaN	1.092	7.6618	0.065351	-174.65	13.21	3.7929	-31.068	-744.79	1057.8	43.542	834.24	1076.8	34.36	56.882	0	0	8.116	-0.8797	-10.046	-8.5067	-1.6133	2.6428	8.3497	12.522	6.5027	1.7631	-1.6965	4.0153	1580.9
8.73	874	78	NaN	1.0833	7.7612	0.054627	-174.92	13.237	3.7577	-31.113	-744.6	1057.7	43.741	834.01	1076.7	32.57	54.311	0	0	8.1656	-0.82915	-10.048	-8.5088	-1.6315	2.3651	8.4494	12.549	6.5341	1.536	-1.5988	4.04	1580.5
8.74	875	78	NaN	1.0722	7.858	0.079877	-175.15	13.254	3.718	-31.253	-744.43	1057.7	43.878	833.84	1076.6	30.267	48.941	0	0	8.2137	-0.78015	-10.05	-8.5109	-1.6532	2.1271	8.5454	12.566	6.5605	1.347	-1.5051	4.0554	1580.2
8.75	876	78	NaN	1.067	7.9537	0.095721	-175.34	13.263	3.6807	-31.355	-744.27	1057.6	43.977	833.71	1076.5	23.649	38.458	0	0	8.231	-0.76258	-10.055	-8.5156	-1.6662	1.9275	8.6398	12.577	6.5648	1.1649	-1.4153	4.0613	1579.9
8.76	877	78	NaN	1.071	8.059	0.064971	-175.53	13.263	3.6638	-31.326	-744.11	1057.5	44.132	833.58	1076.4	23.649	29.334	0	0	8.2585	-0.73457	-10.059	-8.5198	-1.6673	1.7268	8.7437	12.578	6.5912	0.99222	-1.3156	4.0585	1579.6
8.77	878	78	NaN	1.077	8.1683	0.035876	-175.73	13.249	3.6386	-31.314	-743.98	1057.5	44.289	833.5	1076.3	23.649	24.005	0	0	8.3	-0.69229	-10.063	-8.5236	-1.6669	1.5261	8.851	12.567	6.6331	0.8338	-1.2121	4.0429	1579.4
8.78	879	78	NaN	1.0779	8.3635	-0.014791	-176.05	13.257	3.817	-31.285	-743.74	1057.4	45.102	833.24	1076.2	23.649	31.694	0	0	8.2164	-0.77746	-10.067	-8.5278	-1.6953	1.1763	9.0442	12.576	6.5211	0.39883	-1.0231	4.0484	1578.9
8.79	880	78	NaN	1.0895	8.5683	-0.08477	-176.33	13.283	3.8512	-31.23	-743.54	1057.4	45.494	832.94	1076.1	23.649	24.14	0	0	8.1019	-0.89402	-10.072	-8.5321	-1.6968	0.88185	9.2473	12.604	6.4051	-0.012171	-0.82428	4.072	1578.5
8.8	881	78	NaN	1.1035	8.7473	-0.14529	-176.56	13.313	3.8451	-31.188	-743.41	1057.3	45.725	832.66	1076	23.649	24.005	0	0	7.9875	-1.0106	-10.076	-8.5364	-1.6903	0.65102	9.4247	12.635	6.2972	-0.35956	-0.6512	4.099	1578.1
8.81	882	78	NaN	1.1118	8.914	-0.1929	-176.74	13.333	3.8873	-31.157	-743.32	1057.3	46.053	832.41	1075.9	23.649	24.087	0	0	7.873	-1.1271	-10.08	-8.5407	-1.6934	0.45757	9.5892	12.657	6.1796	-0.66957	-0.49094	4.1167	1577.7
8.82	883	78	NaN	1.114	9.1842	-0.29493	-176.92	13.338	3.8604	-31.016	-743.18	1057.2	46.227	832.12	1075.7	23.649	24.005	0	0	7.7586	-1.2437	-10.084	-8.545	-1.6932	0.26962	9.8564	12.665	6.0653	-0.97408	-0.22811	4.1203	1577.3
8.83	884	78	NaN	1.1147	9.3612	-0.33966	-177.05	13.339	3.8806	-30.989	-743.14	1057.2	46.47	831.9	1075.7	23.649	24.005	0	0	7.6441	-1.3603	-10.089	-8.5493	-1.7008	0.13371	10.032	12.668	5.9433	-1.2265	-0.05669	4.1186	1577.1
8.84	885	78	NaN	1.1022	9.6057	-0.36952	-177.19	13.3	3.9061	-31.055	-743.1	1057.2	46.81	831.68	1075.5	23.649	24.005	0	0	7.5297	-1.4768	-10.093	-8.5536	-1.7285	-0.023376	10.272	12.633	5.8012	-1.5002	0.1788	4.0797	1576.8
8.85	886	78	NaN	1.0914	9.8404	-0.41645	-177.3	13.253	3.9142	-31.077	-743.07	1057.2	47.076	831.47	1075.4	23.649	24.005	0	0	7.4152	-1.5934	-10.097	-8.5579	-1.7501	-0.13955	10.502	12.592	5.6651	-1.7329	0.40418	4.0339	1576.6
8.86	887	78	NaN	1.089	10.054	-0.49498	-177.37	13.244	3.9195	-31.007	-743.07	1057.2	47.301	831.17	1075.3	23.649	24.005	0	0	7.3311	-1.6791	-10.101	-8.5617	-1.7587	-0.21589	10.711	12.587	5.5723	-1.895	0.60986	4.0258	1576.3
8.87	888	78	NaN	1.0871	10.352	-0.59583	-177.49	13.326	3.9877	-30.936	-743.1	1057.3	47.822	830.53	1075.2	23.649	24.005	0	0	7.3241	-1.6861	-10.103	-8.564	-1.7781	-0.35549	11.004	12.675	5.546	-2.0416	0.90064	4.1109	1575.7
8.88	889	78	NaN	1.0914	10.637	-0.69284	-177.51	13.309	3.916	-30.871	-743.17	1057.4	47.935	830.19	1075.1	23.649	24.005	0	0	7.3356	-1.6745	-10.106	-8.5669	-1.776	-0.37429	11.283	12.663	5.5596	-2.0488	1.177	4.0957	1575.4
8.89	890	78	NaN	1.1059	10.83	-0.76018	-177.52	13.274	3.8806	-30.822	-743.26	1057.4	48.096	829.98	1075	23.649	24.005	0	0	7.3583	-1.6514	-10.11	-8.5701	-1.7658	-0.39031	11.472	12.632	5.5925	-2.0417	1.3628	4.0616	1575.3
8.9	891	78	NaN	1.1226	10.969	-0.79435	-177.49	13.177	3.796	-30.847	-743.41	1057.4	48.089	829.97	1075	24.235	26.638	0	0	7.4218	-1.5867	-10.112	-8.5727	-1.7495	-0.35898	11.608	12.537	5.6723	-1.9456	1.4961	3.9648	1575.5
8.91	892	78	NaN	1.1536	11.085	-0.80638	-177.42	13.056	3.6913	-30.944	-743.64	1057.4	48.037	829.99	1074.9	24.364	29.29	0	0	7.4859	-1.5214	-10.115	-8.5752	-1.7197	-0.29766	11.721	12.42	5.7662	-1.819	1.6063	3.8452	1575.7
8.92	893	78	NaN	1.2237	11.197	-0.81825	-177.39	13.02	3.6912	-31.058	-743.92	1057.4	48.335	829.66	1074.8	25.795	32.373	0	0	7.586	-1.4194	-10.118	-8.5786	-1.6646	-0.27618	11.828	12.389	5.9214	-1.6956	1.7098	3.8108	1575.7
8.93	894	78	NaN	1.2485	11.21	-0.81759	-177.38	13.019	3.7112	-31.113	-744.04	1057.4	48.479	829.51	1074.7	24.961	30.853	0	0	7.6686	-1.3354	-10.122	-8.5825	-1.6471	-0.27201	11.839	12.39	6.0214	-1.6074	1.7169	3.8076	1575.7
8.94	895	78	NaN	1.3454	11.16	-0.82539	-177.32	12.963	3.722	-31.212	-744.46	1057.5	48.809	829.12	1074.6	25.372	33.864	0	0	7.7239	-1.279	-10.126	-8.587	-1.5657	-0.23267	11.782	12.341	6.1582	-1.5117	1.6554	3.7541	1575.7
8.95	896	78	NaN	1.4321	11.076	-0.86733	-177.27	12.929	3.7213	-31.193	-744.79	1057.6	49.036	828.77	1074.6	27.2	33.988	0	0	7.7259	-1.277	-10.131	-8.5914	-1.4866	-0.18635	11.694	12.311	6.2393	-1.4633	1.5629	3.7195	1575.7
8.96	897	78	NaN	1.4943	10.963	-0.92821	-177.22	12.915	3.7178	-31.083	-744.99	1057.6	49.146	828.51	1074.6	31.218	33.394	0	0	7.7151	-1.2879	-10.135	-8.5956	-1.4246	-0.14341	11.578	12.299	6.2906	-1.4313	1.443	3.7034	1575.6
8.97	898	78	NaN	1.5553	10.805	-0.97638	-177.18	12.884	3.7267	-30.993	-745.17	1057.7	49.275	828.26	1074.5	30.742	33.402	0	0	7.7221	-1.2809	-10.139	-8.5998	-1.3651	-0.10503	11.418	12.271	6.357	-1.3859	1.2791	3.6708	1575.6
8.98	899	78	NaN	1.6435	10.547	-1.037	-177.15	12.825	3.7668	-30.868	-745.3	1057.7	49.519	827.93	1074.5	32.775	33.358	0	0	7.6976	-1.3058	-10.143	-8.6032	-1.2816	-0.076324	11.158	12.214	6.416	-1.3821	1.0152	3.6113	1575.4
8.99	900	78	NaN	1.7397	10.133	-0.97293	-177.15	12.724	3.8155	-30.986	-745.3	1057.7	49.799	827.57	1074.4	32.166	33.164	0	0	7.6451	-1.3592	-10.145	-8.6059	-1.2005	-0.090591	10.743	12.114	6.4447	-1.4498	0.59734	3.5079	1575
9	901	78	NaN	1.7987	9.8106	-0.89751	-177.16	12.653	3.8263	-31.103	-745.23	1057.6	49.93	827.3	1074.4	33.986	34.894	0	0	7.5552	-1.4508	-10.149	-8.6097	-1.1511	-0.11447	10.422	12.042	6.4041	-1.5653	0.27277	3.4324	1574.7
9.01	902	78	NaN	1.8292	9.572	-0.8422	-177.19	12.604	3.8025	-31.146	-745.09	1057.5	49.932	827.11	1074.4	35.493	34.104	0	0	7.4276	-1.5807	-10.154	-8.6143	-1.1229	-0.13997	10.185	11.991	6.3048	-1.7207	0.031502	3.3763	1574.4
9.02	903	78	NaN	1.8596	9.3279	-0.81082	-177.22	12.545	3.7632	-31.092	-744.9	1057.5	49.895	826.94	1074.4	36.447	36.302	0	0	7.3843	-1.6249	-10.158	-8.6189	-1.0899	-0.17319	9.9425	11.93	6.2944	-1.7981	-0.21588	3.3116	1574
9.03	904	78	NaN	1.9257	9.0024	-0.79909	-177.31	12.481	3.7214	-30.887	-744.52	1057.4	49.9	826.66	1074.3	37.346	37.043	0	0	7.3312	-1.679	-10.163	-8.6234	-1.0178	-0.25264	9.6207	11.863	6.3134	-1.9316	-0.54221	3.2395	1573.3
9.04	905	78	NaN	1.9572	8.8266	-0.78429	-177.37	12.428	3.6808	-30.742	-744.21	1057.3	49.851	826.51	1074.3	41.47	40.68	0	0	7.2137	-1.7986	-10.167	-8.6279	-0.98	-0.30523	9.4478	11.807	6.2337	-2.1038	-0.71968	3.1791	1572.9
9.05	906	78	NaN	1.9842	8.7125	-0.74551	-177.43	12.375	3.6542	-30.644	-743.89	1057.2	49.848	826.37	1074.3	43.216	41.352	0	0	7.1377	-1.876	-10.176	-8.6364	-0.95018	-0.36838	9.3363	11.752	6.1875	-2.2444	-0.83956	3.1151	1572.4
9.06	907	78	NaN	1.9999	8.6528	-0.65904	-177.5	12.325	3.6282	-30.659	-743.54	1057.1	49.857	826.23	1074.3	44.175	44.45	0	0	7.0866	-1.9281	-10.186	-8.647	-0.9364	-0.44101	9.2789	11.699	6.1502	-2.3691	-0.90759	3.0521	1571.9
9.07	908	78	NaN	2.0008	8.6409	-0.53707	-177.57	12.281	3.6062	-30.78	-743.19	1057	49.876	826.1	1074.2	44.105	43.197	0	0	7.1004	-1.914	-10.191	-8.6512	-0.94139	-0.5144	9.2684	11.654	6.159	-2.4284	-0.9223	3.0027	1571.5
9.08	909	78	NaN	2.01	8.6414	-0.48666	-177.63	12.246	3.6496	-30.777	-743.01	1057	50.049	826.05	1074.2	47.189	46.406	0	0	7.1142	-1.8999	-10.195	-8.6555	-0.93886	-0.57826	9.2691	11.619	6.1754	-2.4782	-0.92585	2.9631	1571.2
9.09	910	78	NaN	2.0563	8.6875	-0.2912	-177.79	12.189	3.64	-30.867	-742.4	1056.9	50.218	825.74	1074.2	49.357	47.148	0	0	7.0567	-1.9585	-10.198	-8.6586	-0.90372	-0.75	9.3169	11.56	6.153	-2.7085	-0.8812	2.9009	1570.3
9.1	911	78	NaN	2.1339	8.7214	-0.21807	-177.94	12.123	3.6699	-30.71	-741.97	1056.9	50.462	825.5	1074.2	50.348	48.446	0	0	6.988	-2.0285	-10.201	-8.6617	-0.83049	-0.90721	9.3508	11.494	6.1575	-2.9357	-0.85044	2.8321	1569.7
9.11	912	78	NaN	2.2352	8.7379	-0.18753	-178.08	12.061	3.7228	-30.498	-741.7	1057	50.753	825.31	1074.1	51.975	47.469	0	0	6.9016	-2.1165	-10.204	-8.6648	-0.733	-1.0475	9.3653	11.434	6.1686	-3.164	-0.83896	2.7688	1569.2
9.12	913	78	NaN	2.3413	8.7418	-0.1375	-178.19	12.017	3.7674	-30.379	-741.53	1057	51.012	825.14	1074.1	53.487	49.879	0	0	6.8076	-2.2123	-10.208	-8.669	-0.63265	-1.1669	9.3662	11.392	6.1749	-3.3792	-0.84231	2.7233	1568.9
9.13	914	78	NaN	2.4174	8.7461	-0.086354	-178.26	12.007	3.7654	-30.345	-741.42	1057.1	51.09	824.97	1074.2	52.951	53.024	0	0	6.6951	-2.3268	-10.213	-8.6738	-0.55869	-1.2407	9.3679	11.385	6.1364	-3.5674	-0.84537	2.711	1568.6
9.14	915	78	NaN	2.5655	8.7176	0.03276	-178.37	11.956	3.7441	-30.389	-741.37	1057.3	51.152	824.85	1074.2	57.498	56.156	0	0	6.4637	-2.5624	-10.22	-8.6805	-0.41475	-1.3481	9.3334	11.34	6.049	-3.9105	-0.88664	2.6592	1568.4
9.15	916	78	NaN	2.7078	8.6823	0.11277	-178.43	11.924	3.7088	-30.381	-741.38	1057.4	51.134	824.73	1074.2	58.783	56.978	0	0	6.3398	-2.6886	-10.224	-8.6844	-0.27178	-1.4115	9.2931	11.313	6.0681	-4.1001	-0.93076	2.6289	1568.3
9.16	917	78	NaN	2.9544	8.5816	0.20511	-178.53	11.87	3.6828	-30.289	-741.59	1057.6	51.168	824.61	1074.1	59.946	56.409	0	0	6.326	-2.7027	-10.225	-8.6853	-0.022799	-1.5051	9.1839	11.268	6.3032	-4.2077	-1.0409	2.5824	1568.4
9.17	918	78	NaN	3.2738	8.4419	0.29253	-178.68	11.785	3.6473	-30.101	-741.93	1057.9	51.2	824.55	1074.1	55.313	56.661	0	0	6.2786	-2.751	-10.225	-8.6859	0.30279	-1.6463	9.0343	11.193	6.5814	-4.3973	-1.1911	2.5072	1568.7
9.18	919	78	NaN	3.5004	8.3694	0.29452	-178.84	11.699	3.5484	-29.833	-742.12	1057.9	51.018	824.67	1074	55.356	55.506	0	0	6.1921	-2.8391	-10.225	-8.686	0.54634	-1.7923	8.9584	11.11	6.7384	-4.6314	-1.2671	2.4242	1569
9.19	920	78	NaN	3.8441	8.265	0.43	-178.94	11.629	3.5767	-29.717	-742.52	1058.1	51.199	824.6	1074	57.53	54.603	0	0	6.0708	-2.9626	-10.226	-8.6863	0.88834	-1.8945	8.8449	11.05	6.9592	-4.8571	-1.3809	2.3632	1569.3
9.2	921	78	NaN	4.1083	8.2083	0.49582	-179	11.606	3.5495	-29.493	-742.84	1058.2	51.197	824.52	1073.9	56.553	56.098	0	0	5.9522	-3.0834	-10.226	-8.6862	1.1612	-1.949	8.7833	11.031	7.1135	-5.0323	-1.4424	2.3444	1569.5
9.21	922	78	NaN	4.3513	8.1752	0.54067	-179.06	11.583	3.5201	-29.216	-743.17	1058.3	51.179	824.47	1073.9	57.836	57.527	0	0	5.866	-3.1712	-10.224	-8.6844	1.4155	-1.995	8.7462	11.012	7.2815	-5.1662	-1.4776	2.3274	1569.8
9.22	923	78	NaN	4.5895	8.156	0.58902	-179.12	11.553	3.5097	-28.919	-743.53	1058.3	51.208	824.44	1073.9	56.438	53.92	0	0	5.8372	-3.2005	-10.222	-8.6821	1.6641	-2.0422	8.7229	10.986	7.5013	-5.2427	-1.4987	2.3042	1570.1
9.23	924	78	NaN	4.8197	8.1528	0.65653	-179.17	11.528	3.517	-28.624	-743.94	1058.4	51.282	824.4	1073.8	58.319	56.939	0	0	5.8476	-3.1899	-10.219	-8.6795	1.903	-2.0863	8.7154	10.966	7.7506	-5.2763	-1.5036	2.2861	1570.4
9.24	925	78	NaN	5.1041	8.2036	0.82855	-179.26	11.483	3.515	-28.366	-744.48	1058.4	51.372	824.43	1073.7	57.266	56.349	0	0	5.794	-3.2446	-10.216	-8.6768	2.1946	-2.1706	8.7603	10.926	7.9885	-5.4152	-1.456	2.2495	1571
9.25	926	78	NaN	5.3476	8.2808	1.1015	-179.34	11.479	3.5288	-28.34	-745.06	1058.5	51.475	824.41	1073.7	58.442	56.704	0	0	5.7385	-3.301	-10.214	-8.6741	2.4363	-2.2543	8.8328	10.927	8.1749	-5.5553	-1.3808	2.2533	1571.6
9.26	927	78	NaN	5.5	8.3619	1.309	-179.39	11.499	3.5119	-28.292	-745.57	1058.6	51.463	824.39	1073.6	60.707	57.732	0	0	5.8144	-3.2238	-10.21	-8.6702	2.5918	-2.2957	8.9108	10.95	8.4061	-5.5195	-1.2989	2.2795	1572.1
9.27	928	78	NaN	5.5871	8.4378	1.4657	-179.43	11.513	3.5097	-28.225	-746.02	1058.6	51.483	824.4	1073.6	60.454	56.165	0	0	5.8669	-3.1703	-10.205	-8.666	2.6815	-2.3307	8.9841	10.967	8.5485	-5.5009	-1.2214	2.3011	1572.5
9.28	929	78	NaN	5.6638	8.5138	1.6293	-179.5	11.507	3.5665	-28.156	-746.53	1058.7	51.683	824.46	1073.6	59.079	57.12	0	0	5.8565	-3.1808	-10.2	-8.6609	2.7544	-2.4044	9.0565	10.964	8.611	-5.5852	-1.1439	2.3031	1573.1
9.29	930	78	NaN	5.7748	8.65	1.7244	-179.57	11.544	3.5421	-27.676	-747.23	1058.7	51.699	824.52	1073.5	60.271	55.627	0	0	5.9265	-3.1096	-10.196	-8.6561	2.8837	-2.4568	9.1896	11.004	8.8102	-5.5664	-1.006	2.3483	1573.8
9.3	931	78	NaN	5.8511	8.8099	1.822	-179.63	11.564	3.5711	-27.251	-747.88	1058.8	51.826	824.6	1073.5	58.693	54.918	0	0	6.0219	-3.0124	-10.191	-8.6512	2.9722	-2.5107	9.3446	11.03	8.9941	-5.5232	-0.84612	2.3785	1574.5
9.31	932	78	NaN	5.873	8.9268	1.9788	-179.68	11.598	3.5756	-27.177	-748.4	1058.9	51.88	824.66	1073.5	58.716	56.472	0	0	6.0253	-3.0089	-10.185	-8.6453	2.9959	-2.5559	9.4583	11.067	9.0212	-5.5648	-0.72645	2.4214	1575.1
9.32	933	78	NaN	5.8643	9.0388	2.178	-179.72	11.634	3.5694	-27.251	-748.93	1059	51.906	824.73	1073.6	59.354	55.666	0	0	6.0234	-3.0109	-10.178	-8.6381	2.9847	-2.5975	9.5673	11.106	9.0081	-5.6084	-0.61026	2.4678	1575.7
9.33	934	78	NaN	5.8553	9.1677	2.3582	-179.75	11.661	3.5644	-27.229	-749.51	1059.1	51.933	824.82	1073.6	57.051	56.056	0	0	6.0151	-3.0193	-10.169	-8.6294	2.9768	-2.6322	9.6926	11.136	8.9919	-5.6515	-0.47632	2.5068	1576.4
9.34	935	78	NaN	5.8643	9.2152	2.3681	-179.75	11.689	3.507	-27.073	-749.71	1059.1	51.785	824.81	1073.6	55.957	55.791	0	0	5.9895	-3.0454	-10.163	-8.6237	2.9971	-2.6181	9.7406	11.163	8.9866	-5.6635	-0.42266	2.5397	1576.6
9.35	936	78	NaN	5.8476	9.3212	2.4342	-179.77	11.734	3.4824	-26.843	-750.28	1059.2	51.771	824.88	1073.6	58.6	57.598	0	0	5.9411	-3.0947	-10.161	-8.6219	2.9904	-2.6307	9.8453	11.209	8.9315	-5.7255	-0.31602	2.5875	1577.2
9.36	937	78	NaN	5.8009	9.446	2.5216	-179.78	11.779	3.4475	-26.614	-750.98	1059.3	51.72	824.99	1073.7	57.86	56.781	0	0	5.9964	-3.0384	-10.159	-8.6198	2.9553	-2.6294	9.9683	11.256	8.9517	-5.6678	-0.19096	2.6367	1578
9.37	938	78	NaN	5.7546	9.5481	2.5905	-179.78	11.817	3.4186	-26.444	-751.52	1059.3	51.664	825.08	1073.7	55.227	57.129	0	0	6.0419	-2.992	-10.157	-8.6179	2.9183	-2.6154	10.069	11.296	8.9603	-5.6073	-0.088117	2.6783	1578.6
9.38	939	78	NaN	5.7187	9.6239	2.6391	-179.76	11.841	3.4042	-26.383	-751.82	1059.4	51.633	825.15	1073.7	58.593	57.616	0	0	5.942	-3.0938	-10.156	-8.6169	2.8864	-2.5963	10.145	11.32	8.8284	-5.6901	-0.011851	2.7032	1579
9.39	940	78	NaN	5.6589	9.7394	2.7359	-179.75	11.837	3.3879	-26.468	-752.13	1059.4	51.607	825.28	1073.7	55.96	56.974	0	0	5.8964	-3.1403	-10.156	-8.6163	2.8253	-2.5831	10.258	11.319	8.7217	-5.7234	0.10179	2.7027	1579.4
9.4	941	78	NaN	5.6172	9.8368	2.7733	-179.73	11.833	3.3691	-26.445	-752.26	1059.4	51.569	825.37	1073.7	57.452	54.839	0	0	5.8929	-3.1438	-10.155	-8.6159	2.7862	-2.5642	10.354	11.316	8.6791	-5.708	0.1983	2.7002	1579.6
9.41	942	78	NaN	5.575	9.9243	2.7956	-179.72	11.834	3.3427	-26.402	-752.37	1059.4	51.503	825.44	1073.6	56.836	56.719	0	0	5.8328	-3.2049	-10.156	-8.6168	2.7483	-2.5437	10.44	11.319	8.5812	-5.7486	0.28384	2.7019	1579.8
9.42	943	78	NaN	5.5312	10.01	2.8	-179.7	11.837	3.3295	-26.334	-752.45	1059.4	51.467	825.5	1073.6	56.502	55.074	0	0	5.769	-3.27	-10.157	-8.6177	2.7086	-2.5259	10.525	11.322	8.4776	-5.7959	0.36757	2.7042	1579.9
9.43	944	78	NaN	5.4762	10.108	2.7922	-179.69	11.838	3.3294	-26.248	-752.49	1059.4	51.463	825.56	1073.5	58.574	54.714	0	0	5.7132	-3.3268	-10.157	-8.6177	2.657	-2.5073	10.622	11.324	8.3702	-5.8341	0.46492	2.7061	1580
9.44	945	78	NaN	5.3925	10.24	2.788	-179.66	11.837	3.3188	-26.168	-752.5	1059.3	51.432	825.61	1073.4	58.828	55.486	0	0	5.6571	-3.384	-10.157	-8.6175	2.5774	-2.4763	10.751	11.326	8.2344	-5.8603	0.59403	2.7086	1580.1
9.45	946	78	NaN	5.3433	10.277	2.7721	-179.64	11.804	3.3441	-26.118	-752.5	1059.3	51.46	825.65	1073.3	58.43	57.416	0	0	5.5982	-3.4439	-10.156	-8.6169	2.529	-2.4575	10.786	11.296	8.1272	-5.9014	0.62943	2.6786	1580.1
9.46	947	78	NaN	5.2968	10.309	2.7602	-179.63	11.774	3.3782	-26.103	-752.47	1059.3	51.531	825.67	1073.2	58.129	56.923	0	0	5.5812	-3.4613	-10.156	-8.617	2.4805	-2.451	10.816	11.268	8.0617	-5.9122	0.65905	2.6508	1580.1
9.47	948	78	NaN	5.2416	10.347	2.7197	-179.63	11.733	3.4071	-26.025	-752.36	1059.2	51.577	825.67	1073.1	57.567	55.842	0	0	5.5828	-3.4596	-10.157	-8.6174	2.4263	-2.4434	10.852	11.228	8.009	-5.9031	0.6948	2.611	1580
9.48	949	78	NaN	5.1795	10.381	2.6755	-179.62	11.683	3.4316	-25.948	-752.23	1059.2	51.595	825.65	1073	57.949	56.901	0	0	5.5483	-3.4947	-10.158	-8.6184	2.366	-2.4302	10.883	11.18	7.9143	-5.925	0.72549	2.562	1579.8
9.49	950	78	NaN	5.1227	10.386	2.681	-179.6	11.641	3.462	-26.013	-752.14	1059.1	51.624	825.64	1073	57.704	57.141	0	0	5.5026	-3.5412	-10.159	-8.6192	2.3056	-2.4149	10.889	11.138	7.8082	-5.9561	0.73014	2.5186	1579.7
9.5	951	78	NaN	5.1044	10.402	2.6351	-179.61	11.596	3.5021	-25.901	-752.04	1059.1	51.728	825.66	1072.9	59.118	55.19	0	0	5.4417	-3.6034	-10.159	-8.6194	2.2875	-2.4263	10.903	11.094	7.7291	-6.0297	0.74444	2.4747	1579.7
9.51	952	78	NaN	5.0381	10.394	2.6325	-179.61	11.519	3.5398	-25.978	-751.82	1059.1	51.774	825.6	1072.9	57.401	53.578	0	0	5.412	-3.6335	-10.16	-8.6203	2.2162	-2.4306	10.895	11.018	7.6283	-6.0641	0.73506	2.3976	1579.4
9.52	953	78	NaN	4.962	10.366	2.6096	-179.6	11.439	3.5653	-26.018	-751.55	1059	51.77	825.5	1072.8	57.963	55.426	0	0	5.4293	-3.6159	-10.162	-8.6221	2.1381	-2.4263	10.868	10.936	7.5674	-6.0422	0.70684	2.3142	1579
9.53	954	78	NaN	4.8933	10.311	2.5727	-179.59	11.347	3.5742	-26.023	-751.28	1058.9	51.708	825.38	1072.8	57.555	54.948	0	0	5.3634	-3.683	-10.163	-8.6233	2.0709	-2.4156	10.815	10.843	7.4343	-6.0986	0.65195	2.2195	1578.6
9.54	955	78	NaN	4.8404	10.225	2.5485	-179.58	11.233	3.5692	-26.058	-751.02	1058.9	51.593	825.26	1072.8	56.879	56.687	0	0	5.2853	-3.7626	-10.164	-8.624	2.0202	-2.4038	10.729	10.728	7.3055	-6.1663	0.56551	2.1042	1578.3
9.55	956	78	NaN	4.8066	10.161	2.5078	-179.59	11.16	3.5808	-25.998	-750.8	1058.8	51.549	825.15	1072.7	56.208	56.727	0	0	5.2715	-3.7766	-10.163	-8.6233	1.9896	-2.4054	10.666	10.655	7.2611	-6.182	0.50368	2.0313	1577.9
9.56	957	78	NaN	4.7588	10.089	2.5226	-179.58	11.109	3.5424	-26.122	-750.59	1058.8	51.338	824.96	1072.8	58.312	55.895	0	0	5.2339	-3.815	-10.163	-8.6234	1.9443	-2.3935	10.596	10.601	7.1781	-6.2085	0.43314	1.9779	1577.5
9.57	958	78	NaN	4.7028	9.9972	2.4926	-179.6	11.025	3.5378	-26.124	-750.29	1058.7	51.214	824.74	1072.7	56.829	55.948	0	0	5.1752	-3.8748	-10.164	-8.6244	1.8918	-2.4063	10.506	10.516	7.0669	-6.2811	0.34207	1.8915	1577
9.58	959	78	NaN	4.6474	9.9064	2.4397	-179.67	10.923	3.717	-26.042	-749.98	1058.7	51.625	824.55	1072.7	57.057	53.617	0	0	5.2099	-3.8393	-10.166	-8.6261	1.8234	-2.4953	10.417	10.412	7.0334	-6.3347	0.25174	1.7857	1576.5
9.59	960	78	NaN	4.5912	9.8272	2.4	-179.81	10.825	4.0868	-25.973	-749.71	1058.6	52.6	824.45	1072.8	58.946	56.781	0	0	5.2543	-3.7942	-10.167	-8.6278	1.7337	-2.6648	10.341	10.312	6.988	-6.459	0.17361	1.6838	1576.2
9.6	961	78	NaN	4.4938	9.7065	2.3519	-179.89	10.727	4.1108	-25.917	-749.29	1058.6	52.565	824.23	1072.8	57.53	57.074	0	0	5.2808	-3.7672	-10.168	-8.6285	1.6384	-2.7502	10.222	10.211	6.9192	-6.5174	0.054338	1.5824	1575.5
9.61	962	78	NaN	4.4051	9.6194	2.3303	-179.95	10.636	4.1374	-25.904	-748.98	1058.6	52.558	824.12	1072.8	57.895	56.985	0	0	5.3131	-3.7343	-10.169	-8.6291	1.5497	-2.8072	10.135	10.12	6.8628	-6.5415	-0.033257	1.4911	1575.1
9.62	963	78	NaN	4.2661	9.4862	2.3459	-180.01	10.545	4.115	-25.982	-748.67	1058.5	52.362	823.95	1072.7	57.975	55.052	0	0	5.3684	-3.6779	-10.169	-8.6299	1.4141	-2.8638	10.003	10.029	6.7826	-6.5417	-0.16654	1.3986	1574.6
9.63	964	78	NaN	4.1222	9.346	2.3828	-180.07	10.471	4.0828	-26.107	-748.42	1058.5	52.134	823.78	1072.7	55.92	54.107	0	0	5.4302	-3.6151	-10.171	-8.6318	1.2733	-2.9185	9.8638	9.9536	6.7034	-6.5335	-0.30757	1.3218	1574.2
9.64	965	78	NaN	3.9913	9.224	2.4127	-180.12	10.417	4.0769	-26.199	-748.23	1058.5	51.995	823.65	1072.7	58.803	56.417	0	0	5.4941	-3.5499	-10.174	-8.6344	1.1434	-2.9717	9.7423	9.8989	6.6375	-6.5216	-0.43153	1.2645	1573.9
9.65	966	78	NaN	3.8045	9.0849	2.3912	-180.19	10.349	4.1015	-26.125	-747.91	1058.4	51.887	823.47	1072.6	57.669	58.074	0	0	5.4317	-3.6135	-10.177	-8.6371	0.96237	-3.0356	9.6018	9.8318	6.3941	-6.6491	-0.57483	1.1946	1573.4
9.66	967	78	NaN	3.6349	8.9438	2.4185	-180.28	10.326	4.1323	-26.151	-747.66	1058.4	51.827	823.28	1072.6	57.717	58.155	0	0	5.4343	-3.6109	-10.179	-8.6391	0.79321	-3.1221	9.462	9.8076	6.2275	-6.733	-0.71658	1.1684	1572.9
9.67	968	78	NaN	3.5008	8.8538	2.4412	-180.34	10.289	4.1716	-26.147	-747.49	1058.3	51.813	823.18	1072.5	59.243	55.815	0	0	5.5366	-3.5067	-10.179	-8.6399	0.65922	-3.1829	9.3722	9.7706	6.1958	-6.6895	-0.80718	1.1307	1572.7
9.68	969	78	NaN	3.3789	8.7916	2.4737	-180.38	10.273	4.1939	-26.161	-747.36	1058.3	51.753	823.07	1072.5	55.441	57.666	0	0	5.638	-3.4034	-10.181	-8.6412	0.53868	-3.2186	9.3106	9.7544	6.1767	-6.6219	-0.87009	1.1132	1572.4
9.69	970	78	NaN	3.2445	8.7365	2.5237	-180.41	10.281	4.1996	-26.212	-747.21	1058.3	51.624	822.92	1072.5	57.065	57.051	0	0	5.7377	-3.3018	-10.183	-8.6436	0.4065	-3.2485	9.2574	9.7603	6.1442	-6.5503	-0.92572	1.1167	1572.1
9.7	971	78	NaN	3.0746	8.6775	2.5867	-180.47	10.268	4.2217	-26.28	-747	1058.2	51.499	822.82	1072.6	57.844	55.564	0	0	5.7202	-3.3196	-10.187	-8.6471	0.2381	-3.3106	9.2008	9.7446	5.9583	-6.6302	-0.98579	1.0975	1571.8
9.71	972	78	NaN	2.9011	8.6365	2.6413	-180.56	10.2	4.2975	-26.383	-746.83	1058.2	51.543	822.87	1072.6	58.649	56.394	0	0	5.6732	-3.3675	-10.19	-8.6506	0.059031	-3.4028	9.1611	9.6755	5.7322	-6.7704	-1.029	1.0249	1571.7
9.72	973	78	NaN	2.7766	8.6091	2.6653	-180.6	10.193	4.2815	-26.438	-746.73	1058.2	51.348	822.83	1072.7	57.418	55.48	0	0	5.7112	-3.3289	-10.191	-8.6516	-0.060618	-3.4327	9.1366	9.6652	5.6506	-6.7615	-1.0545	1.0136	1571.6
9.73	974	78	NaN	2.6569	8.5746	2.6691	-180.65	10.166	4.3017	-26.451	-746.68	1058.2	51.234	822.85	1072.7	56.46	56.038	0	0	5.7475	-3.2919	-10.193	-8.653	-0.17664	-3.4818	9.1055	9.6354	5.5708	-6.7737	-1.087	0.98239	1571.5
9.74	975	78	NaN	2.5417	8.5415	2.669	-180.72	10.124	4.3681	-26.474	-746.63	1058.1	51.236	822.93	1072.8	57.805	56.596	0	0	5.782	-3.2567	-10.194	-8.6548	-0.29279	-3.5555	9.0755	9.5895	5.4892	-6.8122	-1.1188	0.93472	1571.6
9.75	976	78	NaN	2.4619	8.5381	2.6813	-180.77	10.126	4.4036	-26.573	-746.58	1058.1	51.184	822.94	1072.8	57.676	56.916	0	0	5.7668	-3.2722	-10.196	-8.6568	-0.37431	-3.6036	9.0746	9.589	5.3925	-6.8758	-1.1217	0.93216	1571.5
9.76	977	78	NaN	2.4058	8.5458	2.6531	-180.83	10.126	4.4522	-26.571	-746.52	1058.1	51.195	822.99	1072.9	57.687	55.082	0	0	5.7447	-3.2947	-10.198	-8.6588	-0.43073	-3.6685	9.0842	9.5878	5.314	-6.9631	-1.1141	0.92897	1571.5
9.77	978	78	NaN	2.3392	8.5456	2.6443	-180.88	10.139	4.5064	-26.722	-746.49	1058.1	51.141	823.09	1072.9	58.264	57.274	0	0	5.671	-3.3698	-10.199	-8.6593	-0.50073	-3.7171	9.0873	9.5969	5.1703	-7.0869	-1.1115	0.93762	1571.6
9.78	979	78	NaN	2.2932	8.5391	2.6218	-180.93	10.149	4.5716	-26.844	-746.49	1058	51.15	823.2	1072.9	58.056	57.465	0	0	5.6273	-3.4143	-10.199	-8.6598	-0.55136	-3.7756	9.0825	9.606	5.076	-7.1898	-1.1169	0.94616	1571.7
9.79	980	78	NaN	2.2659	8.53	2.5797	-180.99	10.162	4.6358	-26.919	-746.49	1058	51.19	823.31	1072.9	57.794	56.817	0	0	5.7171	-3.3228	-10.201	-8.6616	-0.58258	-3.838	9.0741	9.6175	5.1346	-7.1608	-1.1271	0.95589	1571.8
9.8	981	78	NaN	2.2428	8.5232	2.5178	-181.04	10.194	4.6782	-26.988	-746.5	1058	51.153	823.42	1073	57.268	56.992	0	0	5.738	-3.3016	-10.203	-8.6635	-0.60668	-3.8858	9.0691	9.6477	5.1313	-7.1873	-1.1338	0.98418	1571.9
9.81	982	78	NaN	2.233	8.5239	2.3778	-181.08	10.328	4.6711	-26.985	-746.5	1058	50.911	823.41	1073.1	56.219	57.029	0	0	5.7138	-3.3262	-10.205	-8.6654	-0.60758	-3.9157	9.0759	9.776	5.1062	-7.2419	-1.129	1.1106	1571.9
9.82	983	78	NaN	2.2315	8.525	2.2808	-181.17	10.333	4.7527	-26.995	-746.5	1058	51.007	823.64	1073.1	57.61	56.028	0	0	5.7201	-3.3197	-10.205	-8.6658	-0.6125	-4.0158	9.0766	9.7816	5.1076	-7.3355	-1.1288	1.1158	1572.1
9.83	984	78	NaN	2.2211	8.5243	2.2199	-181.25	10.353	4.8428	-27.101	-746.51	1058	51.16	823.82	1073.1	57.581	58.149	0	0	5.7355	-3.3041	-10.206	-8.6663	-0.63203	-4.1012	9.0753	9.802	5.1034	-7.4054	-1.1305	1.1357	1572.4
9.84	985	78	NaN	2.2047	8.5265	2.1567	-181.32	10.417	4.9112	-27.247	-746.53	1058	51.248	823.98	1073.1	58.501	57.127	0	0	5.7659	-3.2731	-10.206	-8.6669	-0.65664	-4.1767	9.0787	9.8647	5.1092	-7.4498	-1.1276	1.1978	1572.5
9.85	986	78	NaN	2.1876	8.5313	2.0617	-181.4	10.525	4.9402	-27.39	-746.56	1057.9	51.203	824.17	1073.2	57.058	55.765	0	0	5.7931	-3.2454	-10.207	-8.6679	-0.67685	-4.2649	9.0865	9.9697	5.1163	-7.5103	-1.1208	1.3018	1572.8
9.86	987	78	NaN	2.1598	8.511	1.9768	-181.5	10.691	4.9065	-27.711	-746.66	1058	50.964	824.39	1073.3	56.955	56.085	0	0	5.8139	-3.2242	-10.209	-8.6699	-0.70702	-4.3646	9.0679	10.134	5.1069	-7.5889	-1.1414	1.4638	1573.1
9.87	988	78	NaN	2.1566	8.4945	1.939	-181.54	10.739	4.9378	-27.797	-746.7	1058	50.989	824.45	1073.3	59.787	55.602	0	0	5.8667	-3.1705	-10.211	-8.6717	-0.71411	-4.4078	9.0514	10.182	5.1526	-7.5782	-1.1598	1.5101	1573.2
9.88	989	78	NaN	2.154	8.4738	1.8048	-181.61	10.81	4.9441	-27.748	-746.72	1057.9	50.922	824.61	1073.3	55.772	56.239	0	0	5.9263	-3.1097	-10.213	-8.6736	-0.71221	-4.4791	9.033	10.25	5.2141	-7.5888	-1.1801	1.5769	1573.4
9.89	990	78	NaN	2.1494	8.4539	1.6711	-181.73	10.937	4.9841	-27.71	-746.71	1057.9	50.937	824.65	1073.3	57.322	55.013	0	0	5.9263	-3.1097	-10.215	-8.6752	-0.71587	-4.5944	9.0153	10.376	5.2104	-7.7042	-1.1994	1.7004	1573.4
9.9	991	78	NaN	2.1394	8.4292	1.6167	-181.86	11.089	5.0727	-27.784	-746.73	1057.9	51.092	824.49	1073.3	56.961	56.356	0	0	5.9489	-3.0868	-10.217	-8.6774	-0.73448	-4.734	8.9908	10.527	5.2144	-7.8207	-1.2261	1.8499	1573.3
9.91	992	78	NaN	2.1105	8.363	1.5955	-181.94	11.12	5.0709	-27.959	-746.81	1057.9	50.996	824.66	1073.3	57.695	56.485	0	0	5.9972	-3.0376	-10.22	-8.6803	-0.76577	-4.8206	8.9252	10.558	5.2314	-7.8582	-1.2945	1.8778	1573.5
9.92	993	78	NaN	2.0907	8.2656	1.5018	-182.07	11.225	5.1197	-27.995	-746.86	1057.8	50.941	824.79	1073.4	55.903	56.062	0	0	6.0327	-3.0014	-10.221	-8.6813	-0.78462	-4.9446	8.8314	10.659	5.2481	-7.946	-1.3894	1.9777	1573.7
9.93	994	78	NaN	2.0669	8.1675	1.4331	-182.18	11.307	5.1663	-28.039	-746.93	1057.8	50.91	824.86	1073.5	56.81	57.017	0	0	6.0659	-2.9676	-10.221	-8.6819	-0.80859	-5.0512	8.7358	10.739	5.2573	-8.0188	-1.4855	2.0569	1573.9
9.94	995	78	NaN	2.0505	8.0752	1.3617	-182.28	11.375	5.1881	-28.04	-746.97	1057.8	50.804	824.93	1073.5	58.352	57.069	0	0	6.1115	-2.9211	-10.223	-8.6835	-0.82094	-5.1496	8.6455	10.805	5.2906	-8.0707	-1.5775	2.1216	1574
9.95	996	78	NaN	2.038	7.9754	1.2764	-182.4	11.459	5.1472	-28.017	-746.98	1057.9	50.449	825	1073.5	57.009	53.213	0	0	6.16	-2.8718	-10.225	-8.6854	-0.81959	-5.2596	8.5467	10.887	5.3404	-8.1314	-1.6782	2.2019	1574
9.96	997	78	NaN	2.0026	7.8287	1.2004	-182.58	11.606	4.9822	-28.103	-746.99	1057.8	49.566	825.02	1073.5	55.529	55.666	0	0	6.208	-2.8229	-10.227	-8.6879	-0.82597	-5.4081	8.3996	11.035	5.382	-8.231	-1.8278	2.3472	1574
9.97	998	78	NaN	1.9602	7.735	1.2008	-182.74	11.7	5.0442	-28.314	-746.97	1057.8	49.481	825.08	1073.6	55.546	56.351	0	0	6.2874	-2.742	-10.229	-8.6893	-0.87282	-5.5731	8.3072	11.128	5.4146	-8.3151	-1.9216	2.4383	1574.1
9.98	999	78	NaN	1.9263	7.6514	1.1815	-182.91	11.797	5.0866	-28.471	-746.91	1057.9	49.324	825.11	1073.6	57.07	55.359	0	0	6.3913	-2.6362	-10.229	-8.69	-0.90685	-5.741	8.2247	11.223	5.4844	-8.3772	-2.0048	2.5335	1574
9.99	1000	78	NaN	1.8872	7.5541	1.1221	-183.16	11.9	5.1937	-28.559	-746.82	1057.8	49.284	825.2	1073.6	57.519	56.116	0	0	6.4461	-2.5804	-10.231	-8.6913	-0.94769	-5.9979	8.1287	11.325	5.4984	-8.5783	-2.102	2.6341	1574
10	1001	78	NaN	1.8405	7.4438	1.042	-183.49	12.012	5.3341	-28.621	-746.72	1057.8	49.26	825.34	1073.7	58.702	56.335	0	0	6.4884	-2.5373	-10.232	-8.6923	-0.99567	-6.3298	8.0208	11.434	5.4927	-8.8671	-2.211	2.7421	1574.1
10.01	1002	78	NaN	1.7928	7.3421	0.99223	-183.81	12.132	5.3855	-28.742	-746.62	1057.7	48.925	825.41	1073.7	57.973	54.492	0	0	6.5105	-2.5148	-10.232	-8.6929	-1.0357	-6.6405	7.9236	11.551	5.4749	-9.1553	-2.3088	2.8579	1574
10.02	1003	78	NaN	1.7282	7.264	0.97532	-184.18	12.252	5.5186	-28.945	-746.47	1057.7	48.835	825.46	1073.7	57.971	55.718	0	0	6.5124	-2.5129	-10.233	-8.6933	-1.1045	-7.0093	7.8497	11.666	5.4079	-9.5222	-2.3831	2.973	1573.9
10.03	1004	78	NaN	1.6824	7.2179	0.97188	-184.45	12.331	5.6388	-29.114	-746.37	1057.6	48.794	825.49	1073.8	57.7	54.041	0	0	6.4675	-2.5585	-10.233	-8.6933	-1.1551	-7.285	7.8063	11.742	5.3125	-9.8436	-2.4265	3.049	1573.9
10.04	1005	78	NaN	1.6432	7.1951	0.93867	-184.7	12.398	5.7656	-29.187	-746.25	1057.5	48.787	825.5	1073.8	57.465	56.183	0	0	6.5187	-2.5064	-10.233	-8.6935	-1.1969	-7.5361	7.7855	11.808	5.3218	-10.042	-2.4475	3.1142	1573.8
10.05	1006	78	NaN	1.6027	7.1853	0.88093	-184.94	12.471	5.8727	-29.196	-746.13	1057.5	48.723	825.49	1073.8	58.055	56.629	0	0	6.6157	-2.4076	-10.233	-8.6939	-1.2357	-7.7763	7.7777	11.878	5.3801	-10.184	-2.4557	3.1845	1573.6
10.06	1007	78	NaN	1.5548	7.1792	0.8244	-185.17	12.557	5.9325	-29.216	-746.01	1057.4	48.512	825.46	1073.8	57.777	56.044	0	0	6.7194	-2.3021	-10.235	-8.6955	-1.2768	-8.0038	7.7746	11.961	5.4425	-10.306	-2.4603	3.266	1573.5
10.07	1008	78	NaN	1.489	7.196	0.7417	-185.5	12.646	6.1121	-29.247	-745.84	1057.3	48.497	825.44	1073.8	57.359	55.003	0	0	6.8067	-2.2131	-10.237	-8.6973	-1.3436	-8.3284	7.7959	12.046	5.4631	-10.542	-2.4409	3.3485	1573.3
10.08	1009	78	NaN	1.4084	7.2681	0.66279	-185.8	12.709	6.2931	-29.305	-745.65	1057.2	48.507	825.41	1073.8	58.134	55.192	0	0	6.8726	-2.146	-10.239	-8.6997	-1.427	-8.6388	7.8727	12.105	5.4455	-10.785	-2.3665	3.4052	1573.1
10.09	1010	78	NaN	1.3623	7.3331	0.60152	-185.98	12.738	6.3915	-29.303	-745.53	1057.2	48.497	825.41	1073.8	57.272	56.526	0	0	6.9004	-2.1177	-10.241	-8.702	-1.473	-8.8197	7.9406	12.13	5.4274	-10.937	-2.3009	3.4285	1573
10.1	1011	78	NaN	1.3084	7.4905	0.53421	-186.18	12.778	6.4791	-29.293	-745.36	1057.1	48.443	825.37	1073.9	56.788	54.864	0	0	6.9197	-2.098	-10.244	-8.7042	-1.5248	-9.0111	8.1026	12.166	5.3949	-11.109	-2.1412	3.4619	1572.7
10.11	1012	78	NaN	1.206	7.8169	0.44174	-186.5	12.867	6.6256	-29.34	-745.05	1056.9	48.334	825.22	1073.9	57.305	56.553	0	0	7.0187	-1.9972	-10.246	-8.7069	-1.6258	-9.3365	8.4386	12.246	5.3929	-11.334	-1.8078	3.5389	1572.3
10.12	1013	78	NaN	1.1515	8.0689	0.38052	-186.64	12.91	6.6616	-29.352	-744.84	1056.8	48.199	825.13	1074	56.478	56.084	0	0	7.1313	-1.8825	-10.249	-8.7096	-1.6764	-9.4671	8.698	12.281	5.4549	-11.35	-1.5511	3.5718	1572
10.13	1014	78	NaN	1.0609	8.6358	0.20375	-186.81	12.957	6.7064	-29.166	-744.5	1056.7	48.079	825	1074.1	59.912	56.385	0	0	7.2004	-1.8122	-10.252	-8.7126	-1.7567	-9.6235	9.2701	12.322	5.4437	-11.436	-0.98202	3.6096	1571.5
10.14	1015	78	NaN	1.0012	9.1623	0.12082	-186.96	12.954	6.8143	-29.194	-744.23	1056.7	48.212	825	1074.1	55.779	54.567	0	0	7.3032	-1.7075	-10.255	-8.7152	-1.8227	-9.7869	9.7996	12.317	5.4805	-11.494	-0.45501	3.6017	1571.2
10.15	1016	78	NaN	0.93549	9.8057	0.065057	-187.12	12.948	6.8922	-29.302	-744.02	1056.6	48.299	824.99	1074.2	56.47	54.36	0	0	7.4346	-1.5736	-10.257	-8.7173	-1.896	-9.9528	10.447	12.307	5.5386	-11.526	0.1898	3.5896	1571
10.16	1017	78	NaN	0.84412	10.655	-0.033941	-187.28	12.969	6.8844	-29.342	-743.83	1056.5	48.162	824.86	1074.2	54.241	56.404	0	0	7.5053	-1.5016	-10.25	-8.7104	-1.9844	-10.109	11.3	12.324	5.5209	-11.611	1.0502	3.6135	1570.7
10.17	1018	78	NaN	0.80297	11.392	-0.12595	-187.39	12.97	6.9021	-29.389	-743.61	1056.6	48.183	824.8	1074.2	58.025	55.019	0	0	7.5419	-1.4643	-10.245	-8.7052	-2.0285	-10.219	12.036	12.327	5.5134	-11.683	1.7913	3.6218	1570.4
10.18	1019	78	NaN	0.76575	12.152	-0.28556	-187.48	12.977	6.9204	-29.267	-743.48	1056.6	48.243	824.72	1074.3	56.003	55.897	0	0	7.5089	-1.4979	-10.245	-8.7057	-2.0638	-10.308	12.795	12.334	5.4451	-11.806	2.5499	3.6288	1570.2
10.19	1020	78	NaN	0.73762	12.937	-0.38498	-187.57	12.964	6.9711	-29.395	-743.39	1056.7	48.408	824.68	1074.2	56.246	55.49	0	0	7.4905	-1.5167	-10.246	-8.7064	-2.1029	-10.409	13.577	12.324	5.3876	-11.925	3.3306	3.618	1570.1
10.2	1021	78	NaN	0.69061	13.883	-0.47866	-187.66	12.957	6.9999	-29.749	-743.41	1056.8	48.578	824.6	1074.2	57.042	56.267	0	0	7.5148	-1.4919	-10.248	-8.708	-2.1691	-10.516	14.518	12.322	5.3457	-12.008	4.27	3.6145	1570.1
10.21	1022	78	NaN	0.63897	14.983	-0.63413	-187.73	12.965	6.9843	-30.145	-743.61	1057	48.722	824.44	1074.2	55.986	54.19	0	0	7.5567	-1.4492	-10.248	-8.7085	-2.2404	-10.613	15.609	12.339	5.3164	-12.062	5.3611	3.63	1570.1
10.22	1023	78	NaN	0.66762	15.983	-0.91413	-187.78	12.968	6.9624	-30.216	-744.02	1057.3	48.955	824.26	1074.2	57.562	55.658	0	0	7.6079	-1.3971	-10.248	-8.7083	-2.2224	-10.671	16.599	12.351	5.3856	-12.068	6.3514	3.6428	1570.4
10.23	1024	78	NaN	0.67489	16.543	-1.1561	-187.8	12.927	6.9871	-30.22	-744.5	1057.4	49.268	824.19	1074.1	57.876	56.082	0	0	7.6253	-1.3794	-10.247	-8.7075	-2.2259	-10.698	17.153	12.318	5.3994	-12.077	6.9055	3.6104	1570.8
10.24	1025	78	NaN	0.712	17.239	-1.5196	-187.77	12.893	6.8424	-30.172	-745.19	1057.7	49.276	823.96	1074	55.78	55.367	0	0	7.6578	-1.3464	-10.245	-8.7059	-2.1865	-10.666	17.834	12.298	5.4713	-12.013	7.5887	3.5917	1571.3
10.25	1026	78	NaN	0.83089	17.797	-1.8131	-187.74	12.845	6.7205	-30.172	-745.92	1058	49.354	823.8	1074	56.553	55.535	0	0	7.7129	-1.2902	-10.243	-8.7031	-2.0694	-10.638	18.38	12.261	5.6436	-11.928	8.1376	3.5583	1571.8
10.26	1027	78	NaN	0.97828	18.148	-1.9904	-187.73	12.783	6.6718	-30.289	-746.65	1058.1	49.607	823.72	1073.9	58.961	55.314	0	0	7.7189	-1.2841	-10.24	-8.7006	-1.9342	-10.64	18.723	12.208	5.7847	-11.924	8.4826	3.5078	1572.5
10.27	1028	78	NaN	1.0057	18.442	-2.1592	-187.73	12.733	6.6023	-30.542	-747.49	1058.3	49.869	823.62	1073.9	57.829	55.366	0	0	7.7106	-1.2925	-10.238	-8.6982	-1.9242	-10.657	19.008	12.166	5.7865	-11.95	8.7705	3.4682	1573.2
10.28	1029	78	NaN	0.93996	18.912	-2.4695	-187.7	12.719	6.6448	-30.539	-747.86	1058.8	50.401	823.48	1073.9	62.287	57.289	1	0	7.6957	-1.3077	-10.235	-8.6954	-2.0088	-10.654	19.46	12.17	5.6869	-11.961	9.2252	3.4751	1573.5
10.29	1030	78	NaN	0.98577	19.198	-2.6603	-187.64	12.678	6.5477	-30.667	-748.57	1059.2	50.549	823.3	1073.9	62.119	56.536	1	0	7.673	-1.3309	-10.232	-8.6924	-1.972	-10.594	19.732	12.143	5.701	-11.925	9.5002	3.4511	1574
10.3	1031	78	NaN	1.0838	19.437	-2.9271	-187.54	12.597	6.4103	-30.573	-749.57	1059.4	50.748	823.1	1073.8	65.19	55.954	1	0	7.611	-1.394	-10.227	-8.6879	-1.8762	-10.497	19.96	12.074	5.7348	-11.891	9.7325	3.3864	1574.8
10.31	1032	78	NaN	1.1982	19.662	-3.2287	-187.4	12.494	6.201	-30.431	-750.78	1059.6	50.898	822.85	1073.6	61.95	56.201	1	0	7.5676	-1.4382	-10.223	-8.6838	-1.7604	-10.362	20.172	11.985	5.8072	-11.801	9.9484	3.3012	1575.8
10.32	1033	78	NaN	1.3092	19.844	-3.4028	-187.23	12.401	5.857	-30.644	-752.04	1060	50.691	822.52	1073.4	62.439	55.905	1	0	7.5432	-1.463	-10.22	-8.6801	-1.6479	-10.191	20.334	11.911	5.8954	-11.654	10.114	3.2313	1576.7
10.33	1034	78	NaN	1.4296	19.946	-3.5071	-187.13	12.299	5.805	-30.667	-752.84	1060.2	50.989	822.47	1073.3	63.922	56.233	1	0	7.467	-1.5406	-10.218	-8.678	-1.5376	-10.095	20.422	11.823	5.9294	-11.636	10.204	3.1452	1577.5
10.34	1035	78	NaN	1.5424	20.026	-3.5343	-187.08	12.226	5.737	-30.853	-753.66	1060.4	51.392	822.36	1073.2	64.119	54.803	1	0	7.384	-1.6251	-10.216	-8.6764	-1.4449	-10.064	20.491	11.761	5.9391	-11.689	10.275	3.0848	1578.2
10.35	1036	78	NaN	1.6875	20.114	-3.4897	-186.98	12.128	5.5899	-31.237	-754.67	1060.6	51.76	822.16	1073	64.406	57.679	1	0	7.3015	-1.7092	-10.215	-8.6753	-1.3255	-9.9907	20.565	11.677	5.976	-11.7	10.351	3.0018	1579.1
10.36	1037	78	NaN	1.8622	20.184	-3.4153	-186.86	12.008	5.3975	-31.662	-755.83	1060.9	52.17	821.91	1072.9	60.669	56.415	1	0	7.2158	-1.7965	-10.214	-8.6742	-1.1793	-9.9028	20.621	11.571	6.0364	-11.699	10.408	2.8971	1580
10.37	1038	78	NaN	2.0408	20.203	-3.3578	-186.79	11.899	5.2202	-31.947	-756.96	1061.1	52.651	821.66	1072.9	58.526	55.752	1	0	7.1191	-1.895	-10.213	-8.6734	-1.0268	-9.8568	20.629	11.472	6.0923	-11.752	10.416	2.7984	1580.9
10.38	1039	78	NaN	2.1613	20.178	-3.3045	-186.74	11.885	5.0677	-32.175	-757.39	1061.2	52.55	821.5	1072.9	56.002	56.288	1	0	7.02	-1.9959	-10.212	-8.673	-0.91026	-9.8076	20.604	11.46	6.1098	-11.804	10.391	2.7867	1581.2
10.39	1040	78	NaN	2.3907	20.202	-3.3669	-186.55	11.802	4.8501	-32.02	-758.44	1061.4	52.675	821.28	1072.9	59.682	57.181	1	0	6.9194	-2.0983	-10.212	-8.6727	-0.6782	-9.6162	20.617	11.387	6.2412	-11.715	10.405	2.7147	1582
10.4	1041	78	NaN	2.651	20.229	-3.4803	-186.4	11.699	4.6954	-31.687	-759.57	1061.6	53.043	821.1	1072.9	58.683	57.483	1	0	6.7473	-2.2736	-10.211	-8.6714	-0.41738	-9.4672	20.636	11.293	6.3299	-11.741	10.425	2.6214	1583
10.41	1042	78	NaN	2.8977	20.242	-3.522	-186.28	11.608	4.5284	-31.575	-760.74	1061.7	53.408	820.89	1072.8	58.954	56.003	1	0	6.6279	-2.3952	-10.21	-8.6708	-0.17795	-9.3586	20.645	11.205	6.45	-11.754	10.435	2.5337	1584
10.42	1043	78	NaN	3.0844	20.242	-3.4349	-186.18	11.547	4.3153	-31.872	-761.83	1061.6	53.578	820.67	1072.8	59.699	56.303	1	0	6.6003	-2.4234	-10.211	-8.6714	-0.0063867	-9.2691	20.647	11.142	6.5939	-11.692	10.436	2.4703	1584.8
10.43	1044	78	NaN	3.1353	20.267	-3.388	-186.14	11.506	4.2767	-32.036	-762.17	1061.6	53.704	820.65	1072.8	58.313	56.251	1	0	6.5747	-2.4494	-10.211	-8.6711	0.034675	-9.2364	20.671	11.102	6.6094	-11.686	10.46	2.4304	1585.2
10.44	1045	78	NaN	3.3146	20.439	-3.3601	-186	11.455	4.1118	-32.155	-762.88	1061.7	53.857	820.52	1072.7	60.879	55.042	1	0	6.5499	-2.4747	-10.21	-8.6705	0.20525	-9.1044	20.837	11.057	6.7551	-11.579	10.627	2.3865	1585.8
10.45	1046	78	NaN	3.4636	20.608	-3.3947	-185.86	11.418	4.0212	-32.104	-763.34	1061.8	53.983	820.42	1072.6	71.859	55.517	1	0	6.5453	-2.4794	-10.211	-8.6712	0.35237	-8.9688	20.999	11.027	6.8977	-11.448	10.788	2.3563	1586.1
10.46	1047	78	NaN	3.6138	20.725	-3.423	-185.72	11.38	3.9638	-32.106	-763.91	1061.9	54.131	820.34	1072.6	69.018	57.411	1	0	6.5372	-2.4876	-10.212	-8.6722	0.49809	-8.8327	21.109	10.996	7.0353	-11.32	10.897	2.3239	1586.6
10.47	1048	78	NaN	3.7884	20.796	-3.4174	-185.56	11.336	3.8947	-32.232	-764.73	1062.1	54.299	820.23	1072.5	67.612	54.9	1	0	6.4235	-2.6034	-10.211	-8.6719	0.66348	-8.6873	21.172	10.959	7.087	-11.291	10.961	2.2872	1587.4
10.48	1049	78	NaN	3.9617	20.902	-3.446	-185.39	11.308	3.8088	-32.213	-765.32	1062.3	54.376	820.11	1072.5	70.093	55.593	1	0	6.3667	-2.6612	-10.211	-8.6717	0.83564	-8.5192	21.268	10.943	7.2024	-11.18	11.057	2.2711	1587.8
10.49	1050	78	NaN	4.0388	20.909	-3.3847	-185.29	11.301	3.7907	-32.459	-765.73	1062.5	54.485	820.02	1072.4	71.298	55.454	1	0	6.3736	-2.6542	-10.211	-8.6715	0.90055	-8.4253	21.269	10.941	7.2741	-11.08	11.058	2.2695	1588.2
10.5	1051	78	NaN	4.0993	20.923	-3.3479	-185.17	11.284	3.7743	-32.618	-766.06	1062.7	54.571	819.98	1072.4	72.114	55.802	1	0	6.3659	-2.6621	-10.21	-8.6705	0.95278	-8.3169	21.274	10.933	7.3187	-10.979	11.064	2.2629	1588.5
10.51	1052	78	NaN	4.1511	20.928	-3.3268	-185.04	11.266	3.7418	-32.73	-766.36	1063	54.578	819.95	1072.4	70.501	53.55	1	0	6.3227	-2.706	-10.209	-8.6695	1.0008	-8.1912	21.267	10.927	7.3235	-10.897	11.058	2.257	1588.7
10.52	1053	78	NaN	4.1988	20.909	-3.3257	-184.91	11.251	3.7079	-32.789	-766.66	1063.2	54.546	819.91	1072.4	66.566	57.742	1	0	6.1678	-2.8638	-10.209	-8.6696	1.0481	-8.0591	21.238	10.923	7.2158	-10.923	11.029	2.2529	1589
10.53	1054	78	NaN	4.2457	20.868	-3.3656	-184.79	11.236	3.7184	-32.727	-766.95	1063.5	54.617	819.89	1072.3	65.289	57.994	1	0	6.0315	-3.0026	-10.209	-8.6698	1.0952	-7.9423	21.185	10.918	7.1267	-10.945	10.976	2.2483	1589.3
10.54	1055	78	NaN	4.2784	20.808	-3.381	-184.68	11.217	3.7501	-32.777	-767.17	1063.8	54.702	819.89	1072.3	54.704	55.02	1	0	5.9694	-3.0658	-10.21	-8.6702	1.1234	-7.8339	21.114	10.912	7.0929	-10.9	10.904	2.2413	1589.5
10.55	1056	78	NaN	4.3654	20.664	-3.404	-184.43	11.215	3.7392	-32.783	-767.49	1064.2	54.569	819.85	1072.3	59.694	57.185	1	0	5.8693	-3.1678	-10.21	-8.6704	1.2155	-7.577	20.953	10.925	7.0849	-10.745	10.744	2.2547	1589.8
10.56	1057	78	NaN	4.4827	20.489	-3.4214	-184.17	11.227	3.7496	-32.778	-767.76	1064.6	54.442	819.82	1072.3	58.774	54.533	1	0	5.7414	-3.2981	-10.21	-8.6703	1.3381	-7.316	20.766	10.95	7.0794	-10.614	10.557	2.2796	1590
10.57	1058	78	NaN	4.615	20.32	-3.4088	-183.97	11.236	3.7881	-32.809	-767.94	1064.8	54.393	819.82	1072.3	59.931	54.132	1	0	5.6994	-3.3408	-10.21	-8.6706	1.4714	-7.1174	20.59	10.965	7.1708	-10.458	10.38	2.2945	1590.2
10.58	1059	78	NaN	4.7556	20.176	-3.342	-183.84	11.216	3.8217	-32.923	-768.06	1064.8	54.375	819.89	1072.2	60.325	57.164	1	0	5.6349	-3.4066	-10.21	-8.6707	1.6089	-6.984	20.444	10.949	7.2438	-10.391	10.234	2.2779	1590.4
10.59	1060	78	NaN	4.9382	20.057	-3.2826	-183.67	11.233	3.8093	-32.982	-768.14	1064.8	54.127	819.92	1072.2	57.822	56.576	1	0	5.5173	-3.5263	-10.21	-8.6707	1.7986	-6.8067	20.324	10.966	7.3159	-10.333	10.114	2.2948	1590.5
10.6	1061	78	NaN	5.1781	19.97	-3.1725	-183.52	11.246	3.8349	-33.179	-768.18	1064.8	53.98	819.94	1072.2	59.751	55.014	1	0	5.4855	-3.5587	-10.21	-8.6709	2.0367	-6.6626	20.237	10.978	7.5223	-10.221	10.027	2.3076	1590.5
10.61	1062	78	NaN	5.4882	19.898	-3.0476	-183.37	11.263	3.8552	-33.432	-768.21	1064.7	53.804	819.96	1072.2	58.703	56.096	1	0	5.4883	-3.5559	-10.211	-8.6711	2.3442	-6.5151	20.167	10.993	7.8325	-10.071	9.9568	2.3216	1590.6
10.62	1063	78	NaN	5.9489	19.844	-2.9031	-183.19	11.28	3.8949	-33.73	-768.23	1064.6	53.612	820.01	1072.2	59.51	55.725	1	0	5.5477	-3.4953	-10.21	-8.6704	2.8012	-6.3417	20.118	11.006	8.3489	-9.837	9.9079	2.336	1590.7
10.63	1064	78	NaN	6.6346	19.814	-2.7433	-182.98	11.299	3.9763	-34.035	-768.22	1064.5	53.423	820.09	1072.2	60.495	56.976	1	0	5.6289	-3.4126	-10.209	-8.6694	3.4829	-6.1285	20.092	11.021	9.1118	-9.5411	9.8828	2.3518	1590.7
10.64	1065	78	NaN	7.4654	19.77	-2.7292	-182.74	11.37	3.9388	-33.993	-768.33	1064.3	52.917	820.08	1072.3	58.656	56.571	1	0	5.622	-3.4197	-10.21	-8.6701	4.3336	-5.8744	20.057	11.083	9.9556	-9.2941	9.8472	2.4128	1590.8
10.65	1066	78	NaN	8.212	19.74	-2.711	-182.6	11.386	3.9416	-33.991	-768.42	1064.2	52.671	820.14	1072.3	59.888	57.251	1	0	5.6347	-3.4067	-10.209	-8.6697	5.0894	-5.7234	20.031	11.095	10.724	-9.1301	9.8213	2.4254	1590.9
10.66	1067	78	NaN	9.1579	19.727	-2.792	-182.36	11.389	3.8861	-33.765	-768.53	1064	52.202	820.33	1072.3	57.483	58.324	1	0	5.6728	-3.3679	-10.207	-8.6679	6.0608	-5.4558	20.027	11.09	11.734	-8.8238	9.8193	2.4223	1591.2
10.67	1068	78	NaN	10.077	19.725	-2.8772	-182.14	11.4	3.8597	-33.558	-768.63	1063.8	51.846	820.53	1072.4	58.705	55.505	1	0	5.7702	-3.2687	-10.211	-8.6719	7.0009	-5.2202	20.032	11.092	12.771	-8.4889	9.8207	2.4203	1591.5
10.68	1069	78	NaN	10.764	19.726	-2.87	-182.07	11.421	3.937	-33.605	-768.68	1063.7	51.896	820.62	1072.4	57.294	55.607	1	0	5.8922	-3.1445	-10.217	-8.6773	7.6847	-5.1504	20.037	11.111	13.577	-8.2949	9.8199	2.4332	1591.6
10.69	1070	78	NaN	11.491	19.753	-2.8295	-181.96	11.42	4.0019	-33.708	-768.62	1063.7	51.861	820.74	1072.3	64.489	55.999	1	0	6.0612	-2.9724	-10.222	-8.6828	8.4094	-5.0395	20.064	11.109	14.471	-8.0119	9.8419	2.4265	1591.7
10.7	1071	78	NaN	12.46	19.791	-2.8362	-181.96	11.57	4.1158	-33.59	-768.59	1063.6	52.035	820.56	1072.3	72.759	55.342	1	0	6.2301	-2.8003	-10.228	-8.6884	9.3761	-5.0434	20.105	11.256	15.606	-7.8437	9.8768	2.5681	1591.5
10.71	1072	78	NaN	13.168	19.805	-2.7639	-181.86	11.563	4.1261	-33.689	-768.51	1063.6	51.951	820.77	1072.4	75.111	54.398	1	0	6.3991	-2.6283	-10.233	-8.6939	10.083	-4.9417	20.12	11.248	16.482	-7.57	9.8866	2.5537	1591.6
10.72	1073	78	NaN	13.847	19.793	-2.6337	-181.77	11.576	4.1315	-33.883	-768.41	1063.6	51.884	820.9	1072.4	74.774	58.444	1	0	6.568	-2.4562	-10.239	-8.6995	10.758	-4.8613	20.107	11.263	17.326	-7.3175	9.8684	2.5631	1591.6
10.73	1074	78	NaN	14.598	19.77	-2.519	-181.77	11.703	4.1929	-33.957	-768.31	1063.7	52.001	820.72	1072.4	74.703	57.775	1	0	6.7369	-2.2842	-10.244	-8.705	11.501	-4.8687	20.081	11.392	18.238	-7.1528	9.837	2.6867	1591.4
10.74	1075	78	NaN	15.062	19.773	-2.5611	-181.73	11.732	4.2291	-33.654	-768.26	1063.8	52.079	820.76	1072.4	73.778	55.726	1	0	6.7406	-2.2804	-10.246	-8.707	11.973	-4.8219	20.084	11.421	18.714	-7.1024	9.8376	2.7141	1591.4
10.75	1076	78	NaN	15.416	19.728	-2.4457	-181.67	11.783	4.183	-33.634	-768.16	1063.9	51.936	820.77	1072.5	74.288	57.936	1	0	6.7542	-2.2665	-10.247	-8.7078	12.333	-4.7558	20.037	11.474	19.088	-7.0224	9.7901	2.766	1591.3
10.76	1077	78	NaN	15.809	19.664	-2.3245	-181.65	11.796	4.192	-33.477	-768.03	1064	52.018	820.88	1072.4	67.345	55.689	1	0	6.8234	-2.1961	-10.246	-8.7068	12.729	-4.73	19.968	11.491	19.553	-6.9261	9.7219	2.7842	1591.2
10.77	1078	78	NaN	16.124	19.584	-2.1938	-181.62	11.804	4.1786	-33.352	-767.91	1064.1	52.037	820.98	1072.4	58.816	56.823	1	0	6.9019	-2.1162	-10.245	-8.7057	13.048	-4.6971	19.885	11.503	19.95	-6.8133	9.6401	2.797	1591.2
10.78	1079	78	NaN	16.329	19.492	-2.0646	-181.57	11.824	4.1186	-33.259	-767.81	1064.1	51.912	821.03	1072.4	58.477	59.48	1	0	6.9848	-2.0318	-10.244	-8.7045	13.26	-4.643	19.791	11.525	20.245	-6.6747	9.5471	2.821	1591.1
10.79	1080	78	NaN	16.513	19.385	-1.9747	-181.54	11.849	4.0674	-32.961	-767.68	1064.2	51.86	821.1	1072.4	59.043	56.953	1	0	7.0271	-1.9887	-10.242	-8.7027	13.458	-4.6003	19.681	11.552	20.485	-6.589	9.4389	2.8495	1591.1
10.8	1081	78	NaN	16.558	19.362	-1.9973	-181.55	11.853	4.0712	-32.692	-767.6	1064.2	51.909	821.11	1072.4	59.87	55.229	1	0	7.0482	-1.9671	-10.24	-8.7007	13.51	-4.5957	19.659	11.557	20.558	-6.5629	9.4184	2.8564	1591
10.81	1082	78	NaN	16.616	19.25	-1.8662	-181.54	11.859	4.0432	-32.574	-767.49	1064.3	51.907	821.2	1072.4	59.833	55.003	1	0	7.0828	-1.9319	-10.239	-8.6991	13.572	-4.5827	19.542	11.566	20.655	-6.5146	9.3036	2.8672	1590.9
10.82	1083	78	NaN	16.636	19.137	-1.7258	-181.53	11.87	3.9932	-32.408	-767.33	1064.4	51.853	821.29	1072.4	59.759	56.552	1	0	7.0877	-1.9269	-10.237	-8.6972	13.6	-4.571	19.427	11.58	20.688	-6.4979	9.1905	2.8823	1590.9
10.83	1084	78	NaN	16.599	19.057	-1.6003	-181.55	11.881	3.9505	-32.218	-767.11	1064.4	51.815	821.38	1072.4	58.273	57.687	1	0	7.0497	-1.9656	-10.234	-8.6949	13.57	-4.5765	19.347	11.59	20.62	-6.5421	9.1129	2.8953	1590.7
10.84	1085	78	NaN	16.514	18.996	-1.4281	-181.59	11.879	3.9546	-32.18	-766.84	1064.3	51.905	821.49	1072.4	59.11	57.436	1	0	7.0931	-1.9215	-10.232	-8.6925	13.483	-4.6178	19.288	11.587	20.576	-6.5393	9.0556	2.8949	1590.6
10.85	1086	78	NaN	16.435	18.955	-1.2934	-181.65	11.861	4.0037	-32.215	-766.63	1064.3	52.098	821.6	1072.4	58.539	56.538	1	0	7.1574	-1.856	-10.23	-8.6901	13.396	-4.6932	19.247	11.569	20.553	-6.5491	9.0175	2.8786	1590.5
10.86	1087	78	NaN	16.346	18.906	-1.2244	-181.67	11.89	3.9421	-32.082	-766.49	1064.2	51.93	821.63	1072.4	58.794	57.01	1	0	7.2155	-1.7968	-10.228	-8.6884	13.318	-4.702	19.201	11.595	20.533	-6.4988	8.9727	2.9067	1590.4
10.87	1088	78	NaN	16.242	18.839	-1.1809	-181.71	11.912	3.9037	-31.921	-766.4	1064.2	51.84	821.68	1072.4	58.748	55.669	1	0	7.255	-1.7565	-10.226	-8.6864	13.223	-4.7326	19.137	11.615	20.478	-6.4892	8.9107	2.9286	1590.3
10.88	1089	78	NaN	16.102	18.74	-1.1531	-181.79	11.934	3.8955	-31.729	-766.32	1064.1	51.855	821.76	1072.5	58.473	55.221	1	0	7.1756	-1.8374	-10.223	-8.6833	13.089	-4.8044	19.04	11.634	20.264	-6.6418	8.8173	2.9507	1590.3
10.89	1090	78	NaN	15.894	18.593	-1.142	-181.9	11.979	3.8756	-31.466	-766.23	1064	51.84	821.83	1072.5	58.815	56.697	1	0	7.19	-1.8227	-10.22	-8.6804	12.892	-4.9057	18.898	11.673	20.082	-6.7284	8.6782	2.9929	1590.3
10.9	1091	78	NaN	15.583	18.409	-1.133	-182.04	11.987	3.8723	-31.285	-766.11	1063.9	51.886	821.97	1072.5	59.003	54.24	1	0	7.2936	-1.7172	-10.217	-8.6777	12.585	-5.0394	18.718	11.679	19.879	-6.7566	8.5004	3.0013	1590.3
10.91	1092	78	NaN	15.161	18.074	-1.0066	-182.22	12.027	3.8999	-31.611	-766.23	1063.9	52.007	822.07	1072.5	57.632	56.468	1	0	7.2343	-1.7777	-10.216	-8.6765	12.147	-5.236	18.383	11.718	19.382	-7.0136	8.1672	3.0412	1590.5
10.92	1093	78	NaN	14.792	17.84	-0.97682	-182.4	12.064	3.9246	-31.697	-766.18	1063.8	52.121	822.14	1072.5	57.589	55.174	1	0	7.19	-1.8228	-10.215	-8.6754	11.772	-5.4184	18.151	11.753	18.962	-7.2412	7.9358	3.0772	1590.6
10.93	1094	78	NaN	14.458	17.64	-0.96586	-182.58	12.105	3.9314	-31.732	-766.03	1063.8	52.211	822.2	1072.5	59.078	55.224	1	0	7.2418	-1.77	-10.213	-8.674	11.432	-5.608	17.953	11.792	18.674	-7.378	7.7398	3.1182	1590.5
10.94	1095	78	NaN	14.125	17.39	-0.87814	-182.78	12.156	3.9223	-31.987	-765.95	1063.9	52.279	822.21	1072.5	70.159	55.929	1	0	7.2886	-1.7223	-10.213	-8.6731	11.088	-5.8175	17.702	11.844	18.376	-7.5398	7.4897	3.1706	1590.4
10.95	1096	78	NaN	13.916	17.258	-0.85904	-182.88	12.175	3.9445	-32.061	-765.91	1063.9	52.353	822.22	1072.5	72.898	58.971	1	0	7.3327	-1.6774	-10.212	-8.6725	10.873	-5.921	17.57	11.864	18.206	-7.5984	7.3582	3.1912	1590.4
10.96	1097	78	NaN	13.123	16.793	-0.99048	-183.32	12.242	3.9796	-31.852	-765.62	1063.9	52.554	822.33	1072.6	73.909	56.597	1	0	7.2992	-1.7116	-10.211	-8.6719	10.08	-6.3594	17.107	11.929	17.379	-8.071	6.8954	3.2567	1590.2
10.97	1098	78	NaN	12.495	16.436	-1.0962	-183.66	12.29	4.0261	-31.682	-765.35	1063.8	52.735	822.4	1072.6	74.898	55.638	1	0	7.2163	-1.7959	-10.211	-8.6713	9.4519	-6.706	16.752	11.974	16.668	-8.5019	6.5409	3.303	1590
10.98	1099	78	NaN	11.756	16.031	-1.2724	-184.07	12.337	4.0407	-31.363	-765.02	1063.8	52.776	822.46	1072.6	75.077	56.875	1	0	7.2324	-1.7796	-10.21	-8.6705	8.7222	-7.1049	16.348	12.02	15.955	-8.8844	6.1382	3.3499	1589.7
10.99	1100	78	NaN	10.792	15.496	-1.5073	-184.61	12.387	4.0202	-30.962	-764.64	1063.9	52.702	822.56	1072.6	71.315	56.028	1	0	7.2268	-1.7853	-10.209	-8.6693	7.7742	-7.6255	15.812	12.071	15.001	-9.4108	5.6035	3.4016	1589.4
11	1101	78	NaN	10.205	15.114	-1.4497	-184.94	12.376	4.0654	-31.31	-764.54	1064	52.847	822.67	1072.6	57.982	56.41	1	0	7.1816	-1.8313	-10.207	-8.6675	7.1701	-7.9764	15.425	12.065	14.352	-9.8077	5.2183	3.3973	1589.5
11.01	1102	78	NaN	9.6378	14.853	-1.7978	-185.26	12.427	4.0315	-30.608	-764.17	1063.9	52.783	822.63	1072.7	59.802	56.293	1	0	7.1236	-1.8903	-10.206	-8.6667	6.6295	-8.2689	15.171	12.108	13.753	-10.159	4.9648	3.4414	1589
11.02	1103	78	NaN	9.0606	14.553	-2.0088	-185.6	12.442	4.0458	-30.235	-763.88	1063.8	52.883	822.67	1072.7	55.957	56.283	1	0	7.0674	-1.9476	-10.206	-8.6665	6.0616	-8.6012	14.873	12.123	13.129	-10.549	4.6669	3.456	1588.7
11.03	1104	78	NaN	8.3422	14.166	-2.1598	-186.03	12.456	4.0584	-30.078	-763.54	1063.8	53.037	822.74	1072.7	58.267	56.922	1	0	7.0509	-1.9644	-10.207	-8.6678	5.3429	-9.0282	14.487	12.135	12.394	-10.993	4.2798	3.4669	1588.5
11.04	1105	78	NaN	7.5381	13.747	-2.3041	-186.5	12.474	4.0559	-29.98	-763.12	1063.8	53.182	822.81	1072.7	58.038	56.307	1	0	7.0311	-1.9846	-10.209	-8.669	4.5364	-9.5058	14.072	12.149	11.568	-11.49	3.8632	3.4801	1588.1
11.05	1106	78	NaN	6.9633	13.481	-2.4028	-186.86	12.457	4.0924	-29.864	-762.8	1063.7	53.363	822.94	1072.8	57.619	55.175	1	0	6.9829	-2.0337	-10.209	-8.6691	3.9589	-9.8609	13.809	12.13	10.942	-11.895	3.6002	3.4605	1588
11.06	1107	78	NaN	6.1426	13.061	-2.4369	-187.31	12.463	4.0431	-30.097	-762.43	1063.5	53.33	823.01	1072.8	57.308	55.528	1	0	6.9559	-2.0612	-10.208	-8.6689	3.1305	-10.318	13.398	12.127	10.086	-12.379	3.1896	3.4578	1587.7
11.07	1108	78	NaN	5.5655	12.815	-2.5122	-187.68	12.455	4.0865	-30.109	-762.07	1063.4	53.555	823.11	1072.9	57.569	54.691	1	0	6.9524	-2.0647	-10.208	-8.6686	2.5443	-10.698	13.157	12.113	9.4967	-12.763	2.9492	3.444	1587.4
11.08	1109	78	NaN	5.0876	12.645	-2.5645	-188.02	12.453	4.2178	-30.143	-761.72	1063.3	54.025	823.23	1072.9	57.969	57.788	1	0	6.9222	-2.0955	-10.208	-8.6687	2.0479	-11.064	12.993	12.105	8.97	-13.16	2.7843	3.4367	1587.2
11.09	1110	78	NaN	4.6935	12.518	-2.5821	-188.32	12.464	4.359	-30.246	-761.42	1063.2	54.507	823.33	1073	59.096	58.204	1	0	6.8835	-2.1349	-10.209	-8.6691	1.6322	-11.384	12.872	12.11	8.5157	-13.519	2.6635	3.4411	1587
11.1	1111	78	NaN	4.4574	12.458	-2.6	-188.5	12.475	4.3851	-30.309	-761.21	1063.1	54.635	823.35	1073	56.553	54.505	1	0	6.8317	-2.1877	-10.209	-8.6698	1.3889	-11.566	12.815	12.117	8.2206	-13.754	2.606	3.4476	1586.9
11.11	1112	78	NaN	3.8479	12.308	-2.6505	-188.97	12.435	4.4312	-30.532	-760.7	1063	54.91	823.54	1073.1	58.758	56.682	1	0	6.8067	-2.2131	-10.21	-8.6703	0.76079	-12.054	12.671	12.071	7.5675	-14.267	2.4612	3.4012	1586.6
11.12	1113	78	NaN	3.3301	12.179	-2.7208	-189.41	12.405	4.4149	-30.729	-760.23	1062.9	55.004	823.71	1073.1	56.301	54.98	1	0	6.7985	-2.2215	-10.21	-8.6706	0.23189	-12.506	12.549	12.035	7.0304	-14.728	2.3385	3.3642	1586.3
11.13	1114	78	NaN	2.8948	12.058	-2.8478	-189.83	12.395	4.3727	-30.824	-759.79	1062.8	55.039	823.81	1073.2	56.345	54.942	1	0	6.7709	-2.2496	-10.21	-8.6708	-0.20875	-12.93	12.433	12.019	6.5622	-15.18	2.2229	3.3485	1586
11.14	1115	78	NaN	2.5616	11.944	-2.9886	-190.2	12.401	4.3431	-30.878	-759.46	1062.7	55.111	823.88	1073.2	56.178	56.522	1	0	6.7294	-2.2919	-10.21	-8.6708	-0.54701	-13.307	12.325	12.021	6.1824	-15.599	2.1146	3.35	1585.7
11.15	1116	78	NaN	2.3426	11.844	-3.0821	-190.5	12.413	4.3564	-30.995	-759.27	1062.6	55.292	823.93	1073.3	57.646	55.561	1	0	6.6878	-2.3342	-10.211	-8.6714	-0.77706	-13.625	12.228	12.029	5.9108	-15.959	2.0175	3.3573	1585.6
11.16	1117	78	NaN	2.089	11.731	-3.2734	-190.93	12.442	4.3604	-30.997	-758.94	1062.5	55.52	824	1073.3	61.43	55.06	1	0	6.6416	-2.3812	-10.212	-8.6725	-1.0394	-14.055	12.12	12.053	5.6022	-16.437	1.9085	3.3806	1585.3
11.17	1118	78	NaN	1.9332	11.657	-3.3193	-191.23	12.469	4.3172	-31.281	-758.69	1062.5	55.576	824.03	1073.4	66.82	54.336	1	0	6.5864	-2.4375	-10.214	-8.6743	-1.208	-14.376	12.049	12.077	5.3784	-16.814	1.8353	3.4025	1585.1
11.18	1119	78	NaN	1.8219	11.6	-3.391	-191.52	12.475	4.293	-31.454	-758.44	1062.5	55.677	824.11	1073.4	68.409	57.025	1	0	6.5262	-2.4988	-10.217	-8.6771	-1.3295	-14.669	11.994	12.081	5.1968	-17.168	1.7775	3.4035	1585
11.19	1120	78	NaN	1.7141	11.517	-3.4991	-191.84	12.476	4.2661	-31.598	-758.2	1062.5	55.8	824.23	1073.4	69.18	57.721	1	0	6.4718	-2.5542	-10.22	-8.6802	-1.4471	-15.003	11.912	12.08	5.0246	-17.557	1.6925	3.3999	1584.9
11.2	1121	78	NaN	1.5913	11.378	-3.6286	-192.24	12.492	4.2075	-31.821	-758	1062.5	55.884	824.33	1073.4	71.705	57.41	1	0	6.4912	-2.5345	-10.222	-8.6829	-1.5812	-15.41	11.775	12.096	4.9099	-17.945	1.5525	3.4126	1584.8
11.21	1122	78	NaN	1.5295	11.249	-3.8774	-192.61	12.52	4.1784	-31.666	-757.74	1062.4	56.056	824.45	1073.5	70.457	57.168	1	0	6.5164	-2.5088	-10.225	-8.6858	-1.644	-15.782	11.649	12.12	4.8724	-18.291	1.4232	3.434	1584.7
11.22	1123	78	NaN	1.484	11.163	-4.0222	-192.85	12.516	4.1678	-31.61	-757.58	1062.4	56.194	824.58	1073.5	65.124	56.291	1	0	6.6184	-2.4049	-10.231	-8.6912	-1.6925	-16.027	11.561	12.117	4.9259	-18.432	1.3306	3.426	1584.6
11.23	1124	78	NaN	1.4308	11.057	-4.1377	-193.12	12.53	4.1202	-31.659	-757.43	1062.4	56.274	824.69	1073.4	55.693	59.301	1	0	6.7204	-2.301	-10.236	-8.6966	-1.7504	-16.298	11.457	12.131	4.97	-18.599	1.2204	3.4341	1584.6
11.24	1125	78	NaN	1.3752	10.945	-4.2114	-193.37	12.566	4.0434	-31.818	-757.27	1062.3	56.304	824.76	1073.5	59.994	56.246	1	0	6.8224	-2.1971	-10.242	-8.702	-1.813	-16.561	11.347	12.164	5.0094	-18.758	1.1059	3.4618	1584.5
11.25	1126	78	NaN	1.3253	10.852	-4.2444	-193.57	12.614	3.9576	-32.035	-757.13	1062.3	56.298	824.79	1073.5	58.039	55.11	1	0	6.9244	-2.0932	-10.247	-8.7075	-1.8707	-16.765	11.259	12.207	5.0537	-18.859	1.0117	3.4999	1584.4
11.26	1127	78	NaN	1.2839	10.806	-4.3063	-193.69	12.647	3.8837	-32.111	-756.98	1062.2	56.264	824.83	1073.5	56.745	53.895	1	0	7.0264	-1.9893	-10.252	-8.7129	-1.9138	-16.885	11.215	12.238	5.1126	-18.875	0.96271	3.5251	1584.3
11.27	1128	78	NaN	1.2658	10.801	-4.3561	-193.73	12.662	3.8285	-32.126	-756.9	1062.2	56.211	824.85	1073.5	57.768	55.609	1	0	7.1284	-1.8854	-10.258	-8.7183	-1.9308	-16.926	11.209	12.253	5.1977	-18.811	0.95146	3.5347	1584.3
11.28	1129	78	NaN	1.2487	10.798	-4.3583	-193.75	12.68	3.8175	-32.204	-756.87	1062.2	56.239	824.87	1073.6	57.613	55.386	1	0	7.2305	-1.7816	-10.263	-8.7237	-1.9517	-16.951	11.208	12.27	5.2787	-18.733	0.94454	3.5465	1584.2
11.29	1130	78	NaN	1.2321	10.816	-4.3524	-193.75	12.695	3.7974	-32.305	-756.83	1062.2	56.26	824.91	1073.6	57.979	56.63	1	0	7.3325	-1.6777	-10.269	-8.7291	-1.9726	-16.952	11.227	12.284	5.3598	-18.63	0.95821	3.5551	1584.3
11.3	1131	78	NaN	1.217	10.868	-4.3496	-193.7	12.702	3.7529	-32.421	-756.77	1062.2	56.232	824.97	1073.6	58.715	56.483	1	0	7.3344	-1.6757	-10.273	-8.733	-1.991	-16.911	11.278	12.292	5.3434	-18.587	1.0058	3.5591	1584.3
11.31	1132	78	NaN	1.2035	10.951	-4.3058	-193.59	12.709	3.7373	-32.621	-756.7	1062.3	56.222	825.05	1073.6	57.078	55.577	1	0	7.2561	-1.7554	-10.275	-8.7357	-2.0113	-16.803	11.362	12.298	5.2448	-18.559	1.0866	3.5622	1584.3
11.32	1133	78	NaN	1.2077	11.014	-4.2787	-193.47	12.714	3.7138	-32.741	-756.66	1062.3	56.168	825.05	1073.6	58.644	54.502	1	0	7.1778	-1.8352	-10.278	-8.7384	-2.0096	-16.688	11.425	12.303	5.1682	-18.523	1.1471	3.5648	1584.3
11.33	1134	78	NaN	1.2238	11.086	-4.2598	-193.28	12.738	3.6939	-32.846	-756.7	1062.3	56.112	825.03	1073.7	58.681	55.293	1	0	7.0995	-1.915	-10.281	-8.7411	-1.9952	-16.499	11.498	12.326	5.1043	-18.414	1.217	3.5847	1584.3
11.34	1135	78	NaN	1.2468	11.146	-4.2663	-193.09	12.755	3.7057	-32.868	-756.75	1062.3	56.13	825.02	1073.7	56.548	55.281	1	0	7.0211	-1.9947	-10.283	-8.7438	-1.9736	-16.315	11.559	12.342	5.0476	-18.31	1.2758	3.5979	1584.3
11.35	1136	78	NaN	1.2728	11.189	-4.2852	-192.93	12.762	3.7186	-32.842	-756.82	1062.3	56.146	825.02	1073.7	56.67	56.471	1	0	6.9018	-2.1162	-10.287	-8.7475	-1.9471	-16.147	11.604	12.348	4.9548	-18.264	1.3165	3.6004	1584.4
11.36	1137	78	NaN	1.2994	11.225	-4.2773	-192.72	12.777	3.6537	-32.893	-756.89	1062.3	55.955	824.96	1073.8	56.139	57.29	1	0	6.7714	-2.2491	-10.291	-8.7516	-1.9153	-15.939	11.641	12.361	4.856	-18.188	1.3498	3.6097	1584.4
11.37	1138	78	NaN	1.3299	11.263	-4.2719	-192.54	12.768	3.7024	-32.934	-756.95	1062.3	56.078	825	1073.7	56.525	53.641	1	0	6.7521	-2.2687	-10.293	-8.7536	-1.8906	-15.758	11.678	12.353	4.8615	-18.027	1.3845	3.5993	1584.5
11.38	1139	78	NaN	1.3578	11.297	-4.2496	-192.32	12.77	3.6876	-33.038	-756.98	1062.3	56.007	824.99	1073.7	57.787	56.451	1	0	6.732	-2.2892	-10.295	-8.7557	-1.8639	-15.546	11.713	12.354	4.8682	-17.835	1.4178	3.5983	1584.5
11.39	1140	78	NaN	1.3981	11.326	-4.2529	-192.05	12.763	3.6447	-33.068	-757.04	1062.2	55.838	824.99	1073.8	56.926	54.059	1	0	6.6871	-2.3349	-10.3	-8.76	-1.8184	-15.264	11.743	12.346	4.8687	-17.599	1.4438	3.5858	1584.6
11.4	1141	78	NaN	1.4515	11.351	-4.2794	-191.72	12.746	3.592	-33.027	-757.11	1062.2	55.638	824.99	1073.8	59.419	56.233	1	0	6.6223	-2.4009	-10.303	-8.7636	-1.7561	-14.932	11.769	12.328	4.8662	-17.333	1.4657	3.5649	1584.6
11.41	1142	78	NaN	1.5105	11.373	-4.3036	-191.4	12.73	3.5367	-32.987	-757.13	1062.2	55.446	824.99	1073.8	61.634	58.354	1	0	6.5287	-2.4963	-10.305	-8.7659	-1.6888	-14.6	11.791	12.312	4.84	-17.096	1.4855	3.5462	1584.6
11.42	1143	78	NaN	1.5772	11.386	-4.3401	-191.08	12.718	3.4696	-32.828	-757.15	1062.3	55.186	824.95	1073.8	64.737	56.47	1	0	6.4655	-2.5607	-10.309	-8.7691	-1.607	-14.261	11.802	12.302	4.8585	-16.821	1.4935	3.5329	1584.6
11.43	1144	78	NaN	1.6129	11.388	-4.3096	-190.84	12.721	3.4338	-32.865	-757.14	1062.3	55.04	824.92	1073.7	63.456	55.254	1	0	6.4015	-2.6258	-10.312	-8.7725	-1.5673	-14.024	11.803	12.307	4.8341	-16.65	1.4907	3.5345	1584.5
11.44	1145	78	NaN	1.6409	11.393	-4.2508	-190.64	12.74	3.4201	-32.968	-757.11	1062.3	54.967	824.86	1073.7	64.684	54.924	1	0	6.2942	-2.7351	-10.316	-8.7767	-1.5407	-13.817	11.806	12.327	4.7535	-16.552	1.4893	3.5506	1584.5
11.45	1146	78	NaN	1.6679	11.402	-4.1852	-190.44	12.761	3.4252	-33.073	-757.04	1062.3	54.953	824.81	1073.7	66.638	57.42	1	0	6.1912	-2.84	-10.318	-8.7786	-1.5172	-13.625	11.812	12.351	4.674	-16.465	1.4942	3.5719	1584.3
11.46	1147	78	NaN	1.7001	11.406	-4.127	-190.23	12.769	3.4447	-33.131	-756.94	1062.4	54.977	824.79	1073.6	61.589	56.702	1	0	6.0917	-2.9413	-10.318	-8.7786	-1.4882	-13.417	11.814	12.362	4.6035	-16.358	1.4955	3.5832	1584.2
11.47	1148	78	NaN	1.768	11.363	-4.0805	-189.8	12.755	3.4607	-33.065	-756.84	1062.4	54.967	824.79	1073.5	58.111	58.485	1	0	5.9706	-3.0646	-10.319	-8.7799	-1.4178	-12.99	11.763	12.355	4.5528	-16.054	1.4435	3.575	1584.1
11.48	1149	78	NaN	1.8123	11.31	-4.0537	-189.45	12.732	3.4012	-32.984	-756.75	1062.5	54.774	824.78	1073.5	57.422	54.57	1	0	5.8295	-3.2084	-10.322	-8.7825	-1.3637	-12.627	11.706	12.335	4.4658	-15.836	1.3842	3.5528	1584
11.49	1150	78	NaN	1.8402	11.264	-4.032	-189.19	12.71	3.3659	-32.935	-756.67	1062.6	54.677	824.79	1073.5	59.077	57.284	1	0	5.762	-3.2771	-10.323	-8.7839	-1.3306	-12.361	11.658	12.315	4.4313	-15.638	1.3345	3.5314	1583.9
11.5	1151	78	NaN	1.854	11.227	-4.0142	-189.03	12.687	3.3721	-32.918	-756.63	1062.6	54.712	824.83	1073.5	57.514	55.11	1	0	5.6727	-3.3681	-10.325	-8.7854	-1.3176	-12.198	11.619	12.294	4.3551	-15.566	1.2946	3.5089	1583.9
11.51	1152	78	NaN	1.8581	11.185	-3.9971	-188.89	12.658	3.3871	-32.912	-756.6	1062.6	54.794	824.89	1073.4	57.275	55.83	1	0	5.4988	-3.5452	-10.327	-8.7871	-1.3162	-12.064	11.577	12.266	4.1826	-15.609	1.2503	3.479	1584
11.52	1153	78	NaN	1.8639	11.085	-3.9628	-188.5	12.611	3.2798	-32.864	-756.46	1062.6	54.607	824.86	1073.5	57.053	55.671	1	0	5.4025	-3.6432	-10.328	-8.7887	-1.3022	-11.662	11.477	12.219	4.1004	-15.305	1.1488	3.4302	1583.8
11.53	1154	78	NaN	1.8687	11.034	-3.9625	-188.31	12.585	3.267	-32.803	-756.41	1062.6	54.637	824.87	1073.5	57.767	55.53	1	0	5.3448	-3.702	-10.329	-8.79	-1.2964	-11.472	11.426	12.193	4.0484	-15.174	1.0964	3.4032	1583.7
11.54	1155	78	NaN	1.8678	10.992	-3.9765	-188.14	12.563	3.242	-32.722	-756.36	1062.6	54.63	824.86	1073.5	56.652	54.783	1	0	5.2156	-3.8335	-10.326	-8.7862	-1.2942	-11.304	11.384	12.171	3.9215	-15.138	1.0587	3.3844	1583.7
11.55	1156	78	NaN	1.8595	10.943	-3.9762	-187.95	12.538	3.2075	-32.688	-756.32	1062.7	54.622	824.86	1073.5	55.484	56.372	1	0	5.0865	-3.9651	-10.322	-8.7825	-1.301	-11.107	11.336	12.145	3.7854	-15.072	1.0142	3.3629	1583.6
11.56	1157	78	NaN	1.8435	10.886	-3.9652	-187.71	12.504	3.1742	-32.686	-756.29	1062.6	54.639	824.88	1073.5	57.656	55.649	1	0	4.9573	-4.0966	-10.318	-8.7787	-1.3176	-10.871	11.28	12.11	3.6397	-14.968	0.96155	3.3316	1583.6
11.57	1158	78	NaN	1.8213	10.843	-4.0054	-187.49	12.446	3.1465	-32.544	-756.28	1062.7	54.642	824.96	1073.5	56.109	56.171	1	0	4.8281	-4.2282	-10.314	-8.7749	-1.3346	-10.648	11.236	12.053	3.4935	-14.876	0.92201	3.2784	1583.7
11.58	1159	78	NaN	1.8163	10.828	-4.0094	-187.34	12.433	3.1406	-32.502	-756.27	1062.7	54.667	824.94	1073.5	57.342	56.493	1	0	4.699	-4.3597	-10.311	-8.7712	-1.3392	-10.5	11.221	12.039	3.3598	-14.859	0.91038	3.2683	1583.6
11.59	1160	78	NaN	1.8094	10.811	-4.0158	-187.21	12.437	3.1035	-32.464	-756.27	1062.7	54.601	824.9	1073.6	58.334	56.521	1	0	4.5698	-4.4913	-10.307	-8.7674	-1.3424	-10.361	11.206	12.042	3.2275	-14.853	0.89875	3.2751	1583.6
11.6	1161	78	NaN	1.798	10.793	-4.0354	-187.02	12.434	3.0535	-32.355	-756.31	1062.7	54.507	824.85	1073.6	58.704	55.422	1	0	4.4543	-4.609	-10.303	-8.7633	-1.3464	-10.166	11.187	12.04	3.1078	-14.774	0.88405	3.2763	1583.6
11.61	1162	78	NaN	1.7831	10.777	-4.0535	-186.81	12.421	3.0253	-32.223	-756.38	1062.7	54.472	824.8	1073.6	61.883	56.062	1	0	4.4265	-4.6372	-10.296	-8.7568	-1.3552	-9.952	11.17	12.028	3.0713	-14.589	0.87384	3.2713	1583.6
11.62	1163	78	NaN	1.769	10.778	-4.0323	-186.72	12.419	3.0608	-32.236	-756.41	1062.8	54.58	824.79	1073.6	64.067	58.098	1	0	4.3433	-4.722	-10.293	-8.7534	-1.3737	-9.8659	11.17	12.027	2.9696	-14.588	0.87667	3.2734	1583.6
11.63	1164	78	NaN	1.7666	10.789	-4.0186	-186.52	12.415	2.8666	-32.17	-756.46	1062.8	54.006	824.67	1073.5	66.598	56.912	1	0	4.2081	-4.8597	-10.292	-8.7527	-1.3531	-9.644	11.176	12.028	2.855	-14.504	0.88423	3.2749	1583.5
11.64	1165	78	NaN	1.7752	10.801	-4.0154	-186.39	12.416	2.8121	-32.088	-756.49	1062.9	53.829	824.61	1073.5	64.683	56.554	1	0	4.1402	-4.9288	-10.291	-8.7519	-1.3352	-9.5004	11.186	12.031	2.805	-14.429	0.89491	3.2789	1583.5
11.65	1166	78	NaN	1.8076	10.813	-3.9989	-186.28	12.439	2.7925	-32.039	-756.54	1062.9	53.756	824.53	1073.5	67.785	56.244	1	0	4.1436	-4.9253	-10.29	-8.751	-1.2984	-9.3828	11.196	12.055	2.8452	-14.308	0.90599	3.3044	1583.4
11.66	1167	78	NaN	1.8757	10.83	-3.9759	-186.17	12.466	2.7848	-31.99	-756.59	1062.9	53.711	824.45	1073.5	66.908	54.435	1	0	4.2903	-4.7759	-10.29	-8.7502	-1.227	-9.2698	11.213	12.083	3.0633	-14.046	0.92294	3.3327	1583.4
11.67	1168	78	NaN	2.003	10.867	-3.9648	-186.06	12.455	2.8181	-31.873	-756.62	1063	53.76	824.47	1073.5	64.023	54.541	1	0	4.4416	-4.6219	-10.288	-8.7488	-1.0971	-9.1579	11.248	12.075	3.3445	-13.78	0.95932	3.326	1583.4
11.68	1169	78	NaN	2.3906	10.962	-3.8648	-185.91	12.426	2.8906	-31.848	-756.65	1063	53.899	824.5	1073.4	59.313	55.632	1	0	4.5347	-4.527	-10.285	-8.7456	-0.71359	-9.0121	11.338	12.049	3.8211	-13.539	1.053	3.3036	1583.5
11.69	1170	78	NaN	3.6705	11.199	-3.6317	-185.66	12.434	3.0172	-31.863	-756.72	1063	54.168	824.41	1073.3	57.576	55.793	1	0	4.5915	-4.4692	-10.283	-8.7435	0.556	-8.7706	11.573	12.06	5.1475	-13.24	1.29	3.317	1583.5
11.7	1171	78	NaN	4.8087	11.386	-3.4503	-185.47	12.441	3.08	-31.89	-756.8	1063	54.286	824.33	1073.3	57.175	54.011	1	0	4.6261	-4.434	-10.282	-8.742	1.689	-8.5922	11.759	12.067	6.315	-13.026	1.4779	3.325	1583.5
11.71	1172	78	NaN	5.7772	11.522	-3.3323	-185.36	12.424	3.1013	-31.88	-756.87	1062.9	54.327	824.32	1073.3	58.216	56.51	1	0	4.5017	-4.5606	-10.27	-8.7305	2.6565	-8.485	11.897	12.05	7.1583	-13.046	1.6266	3.3192	1583.6
11.72	1173	78	NaN	6.9651	11.682	-3.2229	-185.27	12.378	3.1409	-31.764	-756.97	1062.9	54.454	824.37	1073.2	57.164	53.904	1	0	4.3772	-4.6875	-10.258	-8.7189	3.8443	-8.3925	12.056	12.005	8.2215	-13.08	1.7972	3.2857	1583.7
11.73	1174	78	NaN	8.8983	11.9	-3.0917	-185.14	12.339	3.1379	-31.402	-757.18	1062.8	54.455	824.36	1073.2	56.548	55.199	1	0	4.5386	-4.5231	-10.255	-8.7155	5.7909	-8.243	12.278	11.962	10.33	-12.766	2.0227	3.2461	1583.9
11.74	1175	78	NaN	11.01	12.153	-2.8764	-185.03	12.292	3.098	-31.179	-757.27	1062.8	54.43	824.37	1073.2	58.204	57.127	1	0	4.6328	-4.4271	-10.252	-8.7121	7.9122	-8.1263	12.531	11.914	12.545	-12.553	2.2794	3.202	1584
11.75	1176	78	NaN	12.741	12.328	-2.699	-184.95	12.263	3.0545	-30.867	-757.41	1062.7	54.41	824.38	1073.2	58.149	55.185	1	0	4.5879	-4.4728	-10.248	-8.7084	9.6549	-8.0374	12.707	11.884	14.243	-12.51	2.4589	3.1761	1584.1
11.76	1177	78	NaN	14.529	12.489	-2.495	-184.89	12.235	3.0104	-30.445	-757.55	1062.8	54.445	824.4	1073.2	58.477	56.062	1	0	4.6509	-4.4087	-10.244	-8.7046	11.458	-7.9602	12.868	11.856	16.109	-12.369	2.6238	3.1516	1584.3
11.77	1178	78	NaN	16.66	12.69	-2.2187	-184.82	12.195	2.9592	-29.946	-757.64	1062.8	54.529	824.44	1073.2	56.66	57.824	1	0	4.7372	-4.3208	-10.24	-8.7008	13.604	-7.8811	13.067	11.819	18.341	-12.202	2.8263	3.1181	1584.4
11.78	1179	78	NaN	18.099	12.804	-2.0292	-184.77	12.193	2.8828	-29.423	-757.7	1062.8	54.446	824.43	1073.2	58.452	56.154	1	0	4.672	-4.3873	-10.237	-8.698	15.064	-7.8079	13.182	11.816	19.736	-12.195	2.9444	3.1179	1584.4
11.79	1180	78	NaN	20.493	12.957	-1.487	-184.7	12.193	2.7542	-28.668	-757.56	1062.8	54.346	824.45	1073.2	57.346	53.915	1	0	4.6465	-4.4132	-10.234	-8.6949	17.49	-7.6992	13.334	11.816	22.136	-12.112	3.1	3.1206	1584.2
11.8	1181	78	NaN	21.993	13.013	-1.1201	-184.65	12.187	2.676	-28.049	-757.47	1062.8	54.327	824.47	1073.2	57.609	54.952	1	0	4.666	-4.3934	-10.231	-8.6918	19.012	-7.6337	13.389	11.811	23.678	-12.027	3.1574	3.1195	1584.1
11.81	1182	78	NaN	22.962	12.991	-0.84048	-184.63	12.186	2.6139	-27.551	-757.42	1062.9	54.319	824.5	1073.2	58.13	56.602	1	0	4.623	-4.4372	-10.222	-8.6827	20	-7.589	13.366	11.812	24.623	-12.026	3.1434	3.129	1584.1
11.82	1183	78	NaN	23.829	12.929	-0.56477	-184.6	12.195	2.5501	-27.05	-757.39	1062.9	54.306	824.53	1073.2	56.254	57.096	1	0	4.5058	-4.5565	-10.206	-8.6668	20.885	-7.5462	13.303	11.821	25.391	-12.103	3.0962	3.1546	1584
11.83	1184	78	NaN	24.576	12.852	-0.37442	-184.6	12.204	2.5332	-26.295	-757.42	1063	54.418	824.54	1073.2	57.06	54.62	1	0	4.1352	-4.9339	-10.187	-8.6479	21.656	-7.5187	13.224	11.832	25.791	-12.453	3.0362	3.1845	1584
11.84	1185	78	NaN	25.492	12.65	-0.020689	-184.58	12.22	2.4594	-25.493	-757.45	1063	54.465	824.56	1073.2	60.892	55.1	1	0	3.8168	-5.2582	-10.172	-8.6321	22.599	-7.4778	13.019	11.85	26.416	-12.736	2.8478	3.2183	1584.1
11.85	1186	78	NaN	26.332	12.461	0.35133	-184.58	12.254	2.3779	-24.663	-757.39	1063.2	54.492	824.55	1073.3	61.833	55.893	1	0	3.8856	-5.1881	-10.17	-8.6303	23.468	-7.4452	12.827	11.889	27.354	-12.633	2.6572	3.2583	1584
11.86	1187	78	NaN	26.951	12.271	0.72578	-184.58	12.315	2.2859	-23.968	-757.29	1063.3	54.477	824.49	1073.4	62.389	55.425	1	0	3.9002	-5.1732	-10.169	-8.6295	24.112	-7.4217	12.634	11.952	28.012	-12.595	2.4649	3.3226	1583.8
11.87	1188	78	NaN	27.353	12.091	1.0531	-184.6	12.369	2.2209	-23.427	-757.16	1063.5	54.504	824.45	1073.5	62.987	55.577	1	0	3.876	-5.1979	-10.169	-8.6294	24.533	-7.4202	12.451	12.008	28.409	-12.618	2.2824	3.3789	1583.6
11.88	1189	78	NaN	27.715	11.967	1.2402	-184.66	12.341	2.2667	-22.88	-757	1063.5	54.785	824.55	1073.4	58.875	55.861	1	0	3.9418	-5.1309	-10.167	-8.6273	24.903	-7.4682	12.325	11.983	28.845	-12.599	2.1584	3.3557	1583.5
11.89	1190	78	NaN	28.015	11.755	1.4165	-184.66	12.383	2.175	-21.988	-757	1063.5	54.698	824.52	1073.5	61.023	57.144	1	0	4.011	-5.0604	-10.165	-8.6252	25.239	-7.4382	12.116	12.023	29.25	-12.499	1.9512	3.3978	1583.4
11.9	1191	78	NaN	28.212	11.617	1.5349	-184.7	12.357	2.1992	-21.304	-756.99	1063.6	54.906	824.62	1073.5	60.468	54.643	1	0	4.0412	-5.0296	-10.161	-8.6213	25.453	-7.4609	11.976	11.998	29.495	-12.491	1.8155	3.3768	1583.5
11.91	1192	78	NaN	28.391	11.463	1.661	-184.74	12.354	2.1929	-20.621	-756.98	1063.5	55.026	824.69	1073.5	57.246	55.492	1	0	4.0699	-5.0004	-10.157	-8.6173	25.653	-7.4774	11.825	11.992	29.722	-12.478	1.668	3.3751	1583.5
11.92	1193	78	NaN	28.562	11.287	1.8185	-184.78	12.37	2.1574	-19.955	-756.94	1063.5	55.073	824.72	1073.6	58.45	58.237	1	0	4.1008	-4.9689	-10.153	-8.6133	25.846	-7.4946	11.653	12.004	29.947	-12.464	1.5004	3.3909	1583.5
11.93	1194	78	NaN	28.682	11.142	1.9951	-184.85	12.342	2.1928	-19.482	-756.81	1063.4	55.317	824.85	1073.6	56.014	54.898	1	0	4.0797	-4.9905	-10.146	-8.6067	25.974	-7.5614	11.51	11.975	30.054	-12.552	1.3635	3.3681	1583.5
11.94	1195	78	NaN	28.773	11.07	2.1318	-184.89	12.342	2.1667	-19.224	-756.69	1063.4	55.339	824.9	1073.6	56.984	55.108	1	0	4.0318	-5.0392	-10.139	-8.5993	26.074	-7.5921	11.439	11.973	30.106	-12.631	1.3006	3.3737	1583.4
11.95	1196	78	NaN	28.881	11.009	2.2661	-184.96	12.359	2.1504	-18.969	-756.53	1063.4	55.387	824.92	1073.6	55.972	56.776	1	0	3.9417	-5.131	-10.135	-8.5958	26.189	-7.648	11.38	11.988	30.131	-12.779	1.2445	3.3918	1583.2
11.96	1197	78	NaN	29.015	10.909	2.4267	-185.06	12.358	2.1303	-18.712	-756.4	1063.3	55.441	825.01	1073.7	57.352	57.36	1	0	3.8795	-5.1943	-10.132	-8.5928	26.331	-7.741	11.284	11.983	30.21	-12.935	1.1518	3.39	1583.2
11.97	1198	78	NaN	29.148	10.791	2.5859	-185.17	12.352	2.1027	-18.512	-756.29	1063.2	55.47	825.13	1073.7	58.438	55.934	1	0	3.8519	-5.2225	-10.13	-8.5901	26.47	-7.8503	11.171	11.972	30.321	-13.073	1.0418	3.3814	1583.2
11.98	1199	78	NaN	29.252	10.693	2.7021	-185.28	12.369	2.0685	-18.416	-756.22	1063.1	55.46	825.18	1073.7	57.846	55.194	1	0	3.8156	-5.2594	-10.128	-8.5886	26.577	-7.9562	11.078	11.984	30.393	-13.216	0.94978	3.3953	1583.2
11.99	1200	78	NaN	29.412	10.547	2.8117	-185.49	12.403	2.0239	-18.189	-756.2	1063	55.497	825.28	1073.8	57.401	56.299	1	0	3.7674	-5.3085	-10.128	-8.5886	26.745	-8.158	10.939	12.012	30.512	-13.467	0.81043	3.4229	1583.2
12	1201	78	NaN	29.519	10.451	2.8551	-185.65	12.426	2.0247	-17.98	-756.2	1062.9	55.6	825.36	1073.8	58.183	56.159	1	0	3.7053	-5.3717	-10.13	-8.5908	26.856	-8.3143	10.846	12.03	30.561	-13.686	0.71554	3.4397	1583.3
12.01	1202	78	NaN	29.636	10.335	2.8973	-185.84	12.479	1.9838	-17.744	-756.23	1062.8	55.598	825.42	1073.9	56.545	55.493	1	0	3.6569	-5.4211	-10.133	-8.5932	26.981	-8.4977	10.735	12.079	30.638	-13.919	0.60273	3.4854	1583.4
12.02	1203	78	NaN	29.753	10.22	2.9416	-186.08	12.552	1.9188	-17.491	-756.25	1062.7	55.542	825.45	1074	56.064	56.62	1	0	3.6916	-5.3857	-10.134	-8.594	27.109	-8.7218	10.626	12.146	30.801	-14.107	0.49295	3.5519	1583.4
12.03	1204	78	NaN	29.846	10.142	2.9786	-186.33	12.62	1.87	-17.258	-756.22	1062.7	55.52	825.49	1074	57.453	55.383	1	0	3.7761	-5.2997	-10.136	-8.5965	27.212	-8.964	10.552	12.21	30.988	-14.264	0.41634	3.6131	1583.4
12.04	1205	78	NaN	29.888	10.106	3.0115	-186.49	12.66	1.8589	-17.128	-756.18	1062.6	55.538	825.56	1074.1	57.528	55.664	1	0	3.9003	-5.1731	-10.14	-8.6003	27.258	-9.1234	10.519	12.247	31.158	-14.297	0.37886	3.6465	1583.4
12.05	1206	78	NaN	29.929	10.089	3.0266	-186.66	12.694	1.8386	-16.936	-756.15	1062.6	55.528	825.63	1074.1	58.043	56.921	1	0	3.9449	-5.1278	-10.143	-8.6031	27.306	-9.2867	10.504	12.278	31.251	-14.414	0.3618	3.6751	1583.5
12.06	1207	78	NaN	29.949	10.064	3.0933	-186.85	12.736	1.8199	-16.911	-756.07	1062.5	55.525	825.69	1074.1	58.588	56.409	1	0	3.9836	-5.0883	-10.145	-8.606	27.327	-9.4734	10.483	12.317	31.311	-14.562	0.338	3.7111	1583.5
12.07	1208	78	NaN	29.963	10.048	3.1706	-187.09	12.785	1.7991	-16.885	-755.97	1062.4	55.537	825.78	1074.1	58.38	56.525	1	0	4.1459	-4.923	-10.148	-8.6089	27.341	-9.7153	10.472	12.361	31.487	-14.638	0.32389	3.7519	1583.4
12.08	1209	78	NaN	29.971	10.054	3.2313	-187.41	12.833	1.7821	-16.768	-755.87	1062.2	55.592	825.93	1074.2	56.684	56.324	1	0	4.2996	-4.7665	-10.152	-8.6121	27.351	-10.029	10.486	12.401	31.651	-14.796	0.33466	3.7885	1583.5
12.09	1210	78	NaN	29.937	10.085	3.3163	-187.77	12.858	1.8023	-16.779	-755.69	1062	55.781	826.14	1074.2	56.108	54.748	1	0	4.3965	-4.6678	-10.156	-8.6162	27.311	-10.4	10.526	12.418	31.707	-15.068	0.36995	3.8017	1583.5
12.1	1211	78	NaN	29.899	10.11	3.4181	-188.07	12.886	1.9353	-16.918	-755.52	1061.8	56.278	826.32	1074.2	57.03	56.177	1	0	4.527	-4.5348	-10.16	-8.6206	27.25	-10.723	10.557	12.438	31.777	-15.258	0.3973	3.8176	1583.6
12.11	1212	78	NaN	29.849	10.146	3.4985	-188.35	12.903	1.9729	-17.015	-755.33	1061.7	56.506	826.46	1074.2	56.416	55.883	1	0	4.671	-4.3882	-10.164	-8.625	27.188	-11.007	10.601	12.448	31.859	-15.395	0.43646	3.8234	1583.6
12.12	1213	78	NaN	29.776	10.205	3.5486	-188.67	12.909	1.9663	-17.024	-755.13	1061.4	56.627	826.65	1074.2	57.306	55.086	1	0	4.6745	-4.3846	-10.166	-8.6266	27.11	-11.334	10.669	12.444	31.785	-15.719	0.50289	3.8179	1583.5
12.13	1214	78	NaN	29.687	10.28	3.5573	-189.02	12.921	1.9494	-16.925	-754.92	1061.1	56.725	826.84	1074.2	57.68	53.293	1	0	4.6983	-4.3604	-10.167	-8.6278	27.021	-11.69	10.757	12.444	31.72	-16.051	0.58966	3.8162	1583.5
12.14	1215	78	NaN	29.617	10.348	3.5081	-189.28	12.981	1.9072	-16.726	-754.8	1060.8	56.704	826.87	1074.3	56.437	56.662	1	0	4.7508	-4.307	-10.168	-8.6283	26.959	-11.934	10.838	12.491	31.71	-16.241	0.67065	3.8627	1583.4
12.15	1216	78	NaN	29.478	10.44	3.4772	-189.72	13.017	1.9209	-16.602	-754.5	1060.4	56.929	827.07	1074.4	57.732	58.457	1	0	4.7697	-4.2877	-10.169	-8.6293	26.816	-12.385	10.948	12.509	31.586	-16.672	0.77903	3.8796	1583.3
12.16	1217	78	NaN	29.343	10.508	3.4751	-190.05	13.025	1.9346	-16.591	-754.2	1060	57.09	827.26	1074.4	57.429	55.658	1	0	4.7351	-4.323	-10.171	-8.631	26.675	-12.716	11.029	12.504	31.41	-17.039	0.85821	3.8732	1583.2
12.17	1218	78	NaN	29.205	10.566	3.4843	-190.33	13.027	1.9082	-16.605	-753.89	1059.7	57.097	827.41	1074.4	57.198	55.013	1	0	4.7641	-4.2934	-10.172	-8.6324	26.537	-12.994	11.098	12.495	31.301	-17.288	0.92624	3.8621	1583.1
12.18	1219	78	NaN	29.01	10.617	3.5581	-190.63	13.047	1.8457	-16.781	-753.49	1059.5	57.006	827.5	1074.5	57.865	54.989	1	0	4.812	-4.2446	-10.173	-8.6336	26.338	-13.307	11.16	12.503	31.15	-17.551	0.98733	3.8698	1582.8
12.19	1220	78	NaN	28.673	10.656	3.7863	-191.05	13.108	1.788	-17.385	-752.88	1059.2	56.986	827.56	1074.5	59.003	57.11	1	0	4.8569	-4.1989	-10.174	-8.634	25.979	-13.743	11.21	12.554	30.836	-17.942	1.0368	3.9198	1582.3
12.2	1221	78	NaN	28.297	10.717	3.7856	-191.41	13.137	1.76	-17.369	-752.31	1058.9	56.958	827.66	1074.5	58.249	56.566	1	0	4.8514	-4.2045	-10.174	-8.6346	25.603	-14.106	11.284	12.57	30.455	-18.311	1.1098	3.9355	1581.8
12.21	1222	78	NaN	27.988	10.753	3.7435	-191.67	13.16	1.7388	-17.216	-751.87	1058.6	56.944	827.72	1074.5	58.691	56.583	1	0	4.7998	-4.257	-10.175	-8.6353	25.3	-14.36	11.328	12.584	30.1	-18.617	1.1537	3.9492	1581.4
12.22	1223	78	NaN	27.546	10.786	3.6577	-191.95	13.156	1.7295	-16.972	-751.29	1058.4	56.936	827.88	1074.5	58.905	56.563	1	0	4.7051	-4.3535	-10.176	-8.636	24.866	-14.633	11.369	12.573	29.572	-18.986	1.193	3.9371	1581
12.23	1224	78	NaN	27.05	10.801	3.5623	-192.24	13.149	1.711	-16.692	-750.67	1058.3	56.901	828.06	1074.5	54.836	54.239	1	0	4.6051	-4.4553	-10.176	-8.6368	24.381	-14.908	11.389	12.561	28.986	-19.364	1.2125	3.9237	1580.5
12.24	1225	78	NaN	26.678	10.767	3.5062	-192.46	13.176	1.665	-16.452	-750.22	1058.2	56.83	828.13	1074.5	56.25	56.82	1	0	4.5502	-4.5112	-10.179	-8.6397	24.019	-15.119	11.361	12.582	28.57	-19.63	1.1816	3.9426	1580.1
12.25	1226	78	NaN	26.223	10.711	3.5021	-192.71	13.154	1.7155	-16.46	-749.68	1058.1	57.035	828.36	1074.5	58.136	55.634	1	0	4.4993	-4.5631	-10.182	-8.6423	23.557	-15.374	11.305	12.56	28.056	-19.937	1.1232	3.9179	1579.8
12.26	1227	78	NaN	25.381	10.551	3.3432	-193.05	13.137	1.7287	-16.403	-749.06	1057.9	57.217	828.61	1074.5	57.941	59.86	1	0	4.4405	-4.6229	-10.183	-8.6433	22.709	-15.721	11.153	12.535	27.15	-20.344	0.97031	3.8915	1579.5
12.27	1228	78	NaN	24.658	10.426	3.2348	-193.34	13.149	1.737	-16.33	-748.48	1057.8	57.394	828.79	1074.5	58.241	62.959	1	0	4.3797	-4.6849	-10.185	-8.6457	21.981	-16.013	11.034	12.541	26.361	-20.698	0.84908	3.8951	1579.1
12.28	1229	78	NaN	23.929	10.318	3.1636	-193.6	13.192	1.7225	-16.251	-747.79	1057.7	57.532	828.89	1074.6	56.467	60.223	1	0	4.3176	-4.7481	-10.188	-8.6489	21.25	-16.281	10.931	12.579	25.568	-21.029	0.74226	3.9301	1578.5
12.29	1230	78	NaN	22.97	10.173	3.0628	-193.91	13.248	1.6788	-16.162	-746.91	1057.6	57.63	828.97	1074.6	56.066	59.251	1	0	4.1933	-4.8747	-10.19	-8.6506	20.289	-16.588	10.791	12.63	24.482	-21.463	0.6008	3.9796	1577.7
12.3	1231	78	NaN	21.935	9.9859	2.9213	-194.23	13.259	1.7148	-16.081	-746.07	1057.5	57.915	829.2	1074.6	57.611	59.949	1	0	4.1277	-4.9416	-10.192	-8.6527	19.246	-16.916	10.61	12.635	23.373	-21.857	0.41744	3.9827	1577.1
12.31	1232	78	NaN	21.165	9.8371	2.8118	-194.42	13.278	1.6748	-16.012	-745.52	1057.4	57.959	829.31	1074.7	56.408	58.909	1	0	4.1581	-4.9106	-10.195	-8.6555	18.476	-17.113	10.466	12.649	22.634	-22.024	0.2709	3.9936	1576.7
12.32	1233	78	NaN	20.437	9.6988	2.7294	-194.59	13.31	1.6203	-16.049	-744.95	1057.3	57.965	829.36	1074.7	56.809	61.134	1	0	4.163	-4.9056	-10.198	-8.6588	17.745	-17.284	10.333	12.676	21.908	-22.189	0.13475	4.0173	1576.1
12.33	1234	78	NaN	19.521	9.5276	2.6287	-194.79	13.344	1.5702	-16.151	-744.28	1057.2	58.014	829.42	1074.8	58.245	57.138	1	0	4.1215	-4.9479	-10.202	-8.6628	16.823	-17.486	10.168	12.703	20.945	-22.434	-0.034533	4.0406	1575.5
12.34	1235	78	NaN	18.41	9.3208	2.495	-195.02	13.368	1.5285	-16.258	-743.53	1057	58.114	829.53	1074.8	54.681	59.073	1	0	4.1054	-4.9642	-10.206	-8.667	15.703	-17.724	9.9675	12.721	19.808	-22.688	-0.23899	4.0542	1574.9
12.35	1236	78	NaN	17.655	9.1871	2.4102	-195.17	13.388	1.4789	-16.316	-742.95	1056.9	58.143	829.58	1074.8	59.16	57.42	1	0	4.1009	-4.9689	-10.211	-8.6712	14.944	-17.886	9.8398	12.735	19.045	-22.855	-0.37092	4.0636	1574.4
12.36	1237	78	NaN	16.464	9.0442	2.1266	-195.38	13.41	1.4137	-16.065	-742.15	1056.7	58.193	829.65	1074.9	58.902	57.345	1	0	4.1147	-4.9548	-10.215	-8.6757	13.759	-18.081	9.7069	12.747	17.874	-23.036	-0.50834	4.0717	1573.7
12.37	1238	78	NaN	15.271	8.9046	2.0031	-195.59	13.39	1.3857	-16.308	-741.26	1056.5	58.338	829.81	1074.9	56.042	56.203	1	0	4.1268	-4.9425	-10.219	-8.6791	12.55	-18.305	9.5737	12.721	16.677	-23.248	-0.64493	4.042	1573
12.38	1239	78	NaN	14.268	8.7805	1.9106	-195.75	13.359	1.3698	-16.551	-740.53	1056.4	58.468	829.97	1074.9	57.928	55.848	1	0	4.1371	-4.9319	-10.221	-8.6814	11.533	-18.487	9.4551	12.685	15.67	-23.419	-0.76584	4.0034	1572.4
12.39	1240	78	NaN	13.483	8.6664	1.7756	-195.87	13.332	1.3527	-16.575	-740.02	1056.3	58.54	830.1	1075	56.07	56.936	1	0	4.244	-4.8231	-10.224	-8.6844	10.744	-18.61	9.3469	12.652	14.988	-23.433	-0.87697	3.9674	1572
12.4	1241	78	NaN	12.726	8.5307	1.6725	-196	13.287	1.3499	-16.746	-739.58	1056.2	58.636	830.24	1075	56.984	55.241	1	0	4.3657	-4.6992	-10.227	-8.6875	9.9772	-18.747	9.2157	12.602	14.343	-23.446	-1.0113	3.9144	1571.7
12.41	1242	78	NaN	11.971	8.4329	1.5225	-196.12	13.269	1.3242	-16.782	-739.11	1056.2	58.711	830.31	1075.1	57.397	57.326	1	0	4.4635	-4.5995	-10.231	-8.6913	9.2169	-18.876	9.1213	12.58	13.68	-23.475	-1.1095	3.8889	1571.3
12.42	1243	78	NaN	11.235	8.3037	1.329	-196.23	13.237	1.2937	-16.733	-738.72	1056.1	58.736	830.39	1075.1	57.481	57.403	1	0	4.5757	-4.4853	-10.235	-8.6954	8.4811	-18.981	8.9967	12.544	13.057	-23.467	-1.2382	3.8489	1571
12.43	1244	78	NaN	10.355	8.1288	1.1288	-196.36	13.204	1.2569	-16.823	-738.26	1056.1	58.783	830.48	1075.2	59.098	55.505	1	0	4.7552	-4.3025	-10.24	-8.7003	7.5955	-19.12	8.8256	12.508	12.351	-23.423	-1.4143	3.8073	1570.7
12.44	1245	78	NaN	9.3293	7.9175	0.95466	-196.52	13.167	1.2257	-17.149	-737.73	1056.2	58.878	830.61	1075.3	56.927	56.309	1	0	4.8279	-4.2285	-10.243	-8.7033	6.554	-19.298	8.6145	12.47	11.382	-23.527	-1.6282	3.7664	1570.3
12.45	1246	78	NaN	8.3204	7.7014	0.82765	-196.68	13.108	1.2235	-17.661	-737.29	1056.4	58.993	830.8	1075.3	57.899	56.828	1	0	4.8279	-4.2285	-10.244	-8.7049	5.5217	-19.474	8.3926	12.417	10.35	-23.703	-1.8517	3.712	1570.1
12.46	1247	78	NaN	7.7039	7.564	0.60236	-196.79	13.065	1.2554	-17.687	-736.98	1056.5	59.158	830.97	1075.4	56.999	54.883	1	0	4.8481	-4.2079	-10.245	-8.7052	4.8981	-19.597	8.2508	12.379	9.7461	-23.805	-1.9939	3.6734	1569.9
12.47	1248	78	NaN	6.8943	7.329	0.31894	-196.93	13.041	1.2378	-17.813	-736.75	1056.8	59.21	831.11	1075.4	58.172	57.342	1	0	4.8926	-4.1625	-10.245	-8.7059	4.0818	-19.74	8.0059	12.364	8.9745	-23.902	-2.2395	3.6577	1569.9
12.48	1249	78	NaN	6.197	7.0955	0.078099	-197.04	13.023	1.2387	-17.979	-736.68	1057.1	59.276	831.24	1075.4	59.259	56.682	1	0	4.9811	-4.0724	-10.247	-8.7074	3.3761	-19.863	7.7622	12.356	8.3573	-23.935	-2.4847	3.6487	1569.9
12.49	1250	78	NaN	5.6558	6.8967	-0.11271	-197.13	13.023	1.2372	-18.134	-736.71	1057.4	59.3	831.31	1075.4	59.146	55.88	1	0	5.0577	-3.9944	-10.249	-8.7092	2.8287	-19.953	7.5544	12.366	7.8863	-23.947	-2.6943	3.6564	1570
12.5	1251	78	NaN	5.1524	6.7168	-0.29963	-197.2	13.055	1.183	-18.26	-736.79	1057.6	59.172	831.29	1075.4	56.609	57.302	1	0	5.1094	-3.9417	-10.251	-8.7117	2.3255	-20.025	7.3663	12.406	7.4349	-23.967	-2.8849	3.6942	1570.1
12.51	1252	78	NaN	4.4989	6.4435	-0.51131	-197.35	13.028	1.2508	-18.594	-737.12	1058	59.35	831.54	1075.4	56.62	56.116	1	0	5.1055	-3.9457	-10.251	-8.7115	1.6543	-20.199	7.0773	12.394	6.7598	-24.144	-3.1737	3.6828	1570.7
12.52	1253	78	NaN	3.9108	6.2832	-0.68725	-197.47	13.044	1.2439	-18.968	-737.44	1058.3	59.302	831.64	1075.3	55.939	56.23	1	0	5.0795	-3.9722	-10.25	-8.7103	1.0551	-20.325	6.9031	12.424	6.1346	-24.297	-3.3466	3.7135	1571.1
12.53	1254	78	NaN	3.5815	6.218	-0.79833	-197.54	13.062	1.2431	-19.159	-737.64	1058.5	59.293	831.7	1075.3	57.647	56.234	1	0	5.0726	-3.9792	-10.249	-8.7095	0.71968	-20.403	6.83	12.45	5.7923	-24.382	-3.419	3.7402	1571.4
12.54	1255	78	NaN	3.3194	6.1956	-0.90589	-197.61	13.086	1.2519	-19.293	-737.94	1058.7	59.309	831.74	1075.3	57.248	56.898	1	0	5.0767	-3.975	-10.249	-8.7092	0.45274	-20.477	6.8017	12.48	5.5295	-24.452	-3.447	3.7711	1571.7
12.55	1256	78	NaN	2.8845	6.1779	-1.0669	-197.71	13.133	1.2492	-19.579	-738.55	1058.9	59.259	831.79	1075.3	57.462	56.425	1	0	5.094	-3.9574	-10.249	-8.7093	0.010451	-20.586	6.7757	12.536	5.1045	-24.544	-3.4731	3.8264	1572.4
12.56	1257	78	NaN	2.4904	6.2811	-1.1503	-197.8	13.2	1.2197	-20.042	-739.18	1059	59.139	831.79	1075.3	57.44	54.092	1	0	5.083	-3.9686	-10.248	-8.7087	-0.39506	-20.685	6.8751	12.606	4.688	-24.654	-3.3731	3.8977	1573
12.57	1258	78	NaN	2.2331	6.3913	-1.1436	-197.87	13.272	1.2326	-20.521	-739.7	1059	59.155	831.76	1075.4	57.188	55.709	1	0	5.0665	-3.9855	-10.247	-8.7079	-0.66941	-20.773	6.9863	12.677	4.397	-24.759	-3.261	3.9689	1573.6
12.58	1259	78	NaN	1.9275	6.6049	-1.1271	-197.95	13.322	1.2721	-21.168	-740.35	1059	59.215	831.8	1075.3	57.22	57.831	1	0	5.0242	-4.0285	-10.246	-8.7065	-0.99943	-20.873	7.2015	12.726	4.0247	-24.902	-3.0445	4.019	1574.3
12.59	1260	78	NaN	1.642	6.8393	-1.1139	-198	13.37	1.3112	-21.822	-741.01	1058.9	59.27	831.82	1075.3	58.011	57.497	1	0	4.9758	-4.0778	-10.245	-8.7052	-1.3095	-20.953	7.4378	12.771	3.6663	-25.031	-2.8069	4.0663	1575
12.6	1261	78	NaN	1.4453	7.0184	-1.1085	-198.02	13.434	1.324	-22.339	-741.59	1058.8	59.268	831.74	1075.3	58.27	56.506	1	0	4.9276	-4.1269	-10.244	-8.7049	-1.5239	-20.984	7.6196	12.833	3.4036	-25.111	-2.6248	4.1278	1575.5
12.61	1262	78	NaN	1.2692	7.1895	-1.1274	-197.99	13.507	1.293	-22.82	-742.23	1058.7	59.141	831.61	1075.4	58.548	53.377	1	0	4.8908	-4.1643	-10.243	-8.7037	-1.7119	-20.974	7.7945	12.902	3.1789	-25.139	-2.4487	4.198	1576.1
12.62	1263	78	NaN	1.0241	7.4755	-1.329	-197.97	13.578	1.3149	-23.156	-743.06	1058.6	59.146	831.54	1075.3	58.487	55.496	1	0	4.8631	-4.1925	-10.241	-8.7018	-1.968	-20.96	8.0839	12.969	2.8952	-25.152	-2.1575	4.2675	1576.8
12.63	1264	78	NaN	0.8432	7.6955	-1.4425	-197.92	13.613	1.3414	-23.567	-743.73	1058.5	59.152	831.51	1075.3	58.494	58	1	0	4.9038	-4.1512	-10.241	-8.7011	-2.1628	-20.925	8.3046	13.004	2.741	-25.077	-1.9359	4.3032	1577.5
12.64	1265	78	NaN	0.67791	7.9273	-1.5349	-197.83	13.653	1.3697	-24.074	-744.41	1058.5	59.145	831.43	1075.3	56.37	55.673	1	0	4.9396	-4.1146	-10.241	-8.7016	-2.345	-20.85	8.5366	13.044	2.5946	-24.965	-1.7046	4.3423	1578.1
12.65	1266	78	NaN	0.49573	8.2028	-1.652	-197.69	13.711	1.3869	-24.668	-745.2	1058.5	59.09	831.3	1075.3	57.947	54.626	1	0	4.9562	-4.0977	-10.244	-8.7049	-2.5455	-20.729	8.8128	13.101	2.4107	-24.827	-1.4315	4.3965	1578.8
12.66	1267	78	NaN	0.32468	8.4315	-1.7426	-197.52	13.745	1.355	-25.335	-745.99	1058.5	58.898	831.15	1075.3	58.718	55.57	1	0	4.9971	-4.0561	-10.248	-8.7081	-2.7325	-20.581	9.0408	13.136	2.2646	-24.638	-1.2067	4.4278	1579.5
12.67	1268	78	NaN	0.24212	8.577	-1.8803	-197.39	13.75	1.3539	-25.556	-746.45	1058.6	58.807	831.06	1075.3	58.722	58.939	1	0	5.0973	-3.954	-10.251	-8.7114	-2.8191	-20.456	9.1839	13.143	2.2783	-24.41	-1.0671	4.4318	1579.8
12.68	1269	78	NaN	0.14914	8.7581	-2.1404	-197.2	13.734	1.3603	-25.638	-747.07	1058.7	58.696	830.98	1075.3	57.282	57.301	1	0	5.1444	-3.9061	-10.254	-8.7144	-2.91	-20.257	9.36	13.132	2.2344	-24.163	-0.89386	4.4179	1580.4
12.69	1270	78	NaN	0.086813	8.8886	-2.3447	-197.04	13.723	1.3321	-25.666	-747.51	1058.8	58.539	830.89	1075.3	57.166	58.98	1	0	5.1673	-3.8828	-10.257	-8.717	-2.9669	-20.094	9.4872	13.125	2.2004	-23.977	-0.76931	4.4075	1580.7
12.7	1271	78	NaN	0.050125	8.991	-2.4608	-196.91	13.72	1.2818	-25.784	-747.77	1058.8	58.361	830.77	1075.3	58.297	58.542	1	0	5.2363	-3.8125	-10.255	-8.7153	-3.0012	-19.965	9.5877	13.124	2.2351	-23.777	-0.66715	4.4083	1580.9
12.71	1272	78	NaN	-0.017908	9.2054	-2.6159	-196.69	13.705	1.2791	-26.203	-748.21	1058.9	58.238	830.59	1075.3	58.101	55.26	1	0	5.2806	-3.7674	-10.253	-8.7134	-3.0794	-19.748	9.7967	13.114	2.2012	-23.516	-0.45628	4.4001	1581.1
12.72	1273	78	NaN	-0.11484	9.5198	-2.6478	-196.44	13.642	1.3507	-27.087	-748.57	1059	58.212	830.48	1075.1	57.932	57.313	1	0	5.291	-3.7568	-10.251	-8.7113	-3.2069	-19.529	10.103	13.059	2.0841	-23.286	-0.14749	4.3474	1581.4
12.73	1274	78	NaN	-0.14542	9.698	-2.7114	-196.31	13.619	1.3871	-27.459	-748.76	1059.1	58.194	830.38	1075.1	58.375	55.135	1	0	5.3485	-3.6983	-10.249	-8.7094	-3.2501	-19.412	10.278	13.039	2.0984	-23.11	0.02936	4.3297	1581.5
12.74	1275	78	NaN	-0.14555	9.8307	-2.8015	-196.23	13.593	1.4515	-27.62	-748.87	1059.1	58.258	830.34	1075	60.53	56.89	1	0	5.4176	-3.6278	-10.247	-8.7075	-3.2583	-19.341	10.407	13.016	2.1594	-22.969	0.16013	4.3087	1581.6
12.75	1276	78	NaN	-0.13127	9.9521	-2.8966	-196.17	13.557	1.5324	-27.749	-748.94	1059.1	58.354	830.33	1074.9	59.457	55.063	1	0	5.3689	-3.6775	-10.246	-8.7061	-3.252	-19.291	10.524	12.985	2.1169	-22.969	0.27794	4.2793	1581.7
12.76	1277	78	NaN	-0.10683	10.063	-2.9714	-196.13	13.53	1.5747	-27.931	-748.98	1059.1	58.353	830.3	1074.8	61.308	55.768	1	0	5.3039	-3.7437	-10.245	-8.7051	-3.2341	-19.256	10.63	12.962	2.0698	-23	0.38561	4.2573	1581.7
12.77	1278	78	NaN	-0.088786	10.202	-3.0913	-196.1	13.505	1.5969	-28.138	-748.99	1059.1	58.238	830.21	1074.7	59.449	57.2	1	0	5.3385	-3.7084	-10.244	-8.7046	-3.2195	-19.231	10.767	12.94	2.119	-22.939	0.52246	4.2355	1581.6
12.78	1279	78	NaN	-0.080958	10.303	-3.0938	-196.09	13.496	1.6261	-28.513	-748.93	1059.1	58.193	830.15	1074.7	62.005	55.514	1	0	5.2832	-3.7647	-10.243	-8.7032	-3.2239	-19.238	10.867	12.931	2.0594	-23.002	0.62485	4.2279	1581.5
12.79	1280	78	NaN	-0.077725	10.43	-3.0842	-196.11	13.481	1.6704	-28.992	-748.73	1059	58.168	830.09	1074.6	63.109	56.122	1	0	5.1487	-3.9017	-10.24	-8.7008	-3.2376	-19.272	10.996	12.915	1.9111	-23.174	0.75601	4.2143	1581.3
12.8	1281	78	NaN	-0.072127	10.558	-3.1074	-196.14	13.464	1.7197	-29.4	-748.44	1058.9	58.149	830.04	1074.6	71.839	58.734	1	0	5.0483	-4.004	-10.239	-8.6993	-3.2467	-19.311	11.125	12.897	1.8016	-23.315	0.88586	4.1978	1581
12.81	1282	78	NaN	-0.056729	10.633	-3.1768	-196.15	13.456	1.7606	-29.575	-748.18	1058.9	58.143	830	1074.6	71.825	57.448	1	0	4.9609	-4.0929	-10.237	-8.6977	-3.238	-19.334	11.201	12.888	1.7229	-23.427	0.9642	4.1903	1580.7
12.82	1283	78	NaN	-0.023814	10.68	-3.2639	-196.19	13.441	1.8075	-29.708	-747.92	1058.9	58.17	830.01	1074.6	67.322	57.634	1	0	4.8973	-4.1578	-10.235	-8.6954	-3.2114	-19.377	11.248	12.873	1.6859	-23.535	1.0129	4.1777	1580.5
12.83	1284	78	NaN	0.01754	10.709	-3.3651	-196.2	13.457	1.8416	-29.996	-747.47	1058.9	58.125	829.94	1074.6	65.492	55.289	1	0	4.8134	-4.2432	-10.233	-8.6937	-3.1799	-19.398	11.278	12.888	1.6334	-23.641	1.0444	4.1946	1579.9
12.84	1285	78	NaN	0.032752	10.702	-3.4473	-196.18	13.484	1.8676	-30.395	-746.97	1058.9	58.052	829.85	1074.6	65.182	54.08	1	0	4.672	-4.3872	-10.233	-8.6936	-3.1777	-19.392	11.272	12.914	1.4942	-23.78	1.0385	4.2206	1579.4
12.85	1286	78	NaN	0.032481	10.665	-3.5107	-196.13	13.499	1.8974	-30.787	-746.53	1058.9	57.994	829.78	1074.6	63.472	54.768	1	0	4.4953	-4.5672	-10.232	-8.6926	-3.1911	-19.358	11.235	12.929	1.3042	-23.925	1.0029	4.2366	1578.9
12.86	1287	78	NaN	0.036412	10.6	-3.5829	-196.05	13.494	1.9372	-31.052	-746.17	1058.9	57.967	829.76	1074.5	60.16	56.962	1	0	4.2999	-4.7662	-10.231	-8.691	-3.1966	-19.285	11.168	12.926	1.1033	-24.052	0.93721	4.2346	1578.5
12.87	1288	78	NaN	0.058732	10.464	-3.7607	-195.91	13.511	1.9686	-31.132	-745.75	1058.9	57.894	829.71	1074.5	60.287	58.711	1	0	4.2101	-4.8576	-10.231	-8.6912	-3.1755	-19.141	11.03	12.945	1.0346	-23.999	0.79922	4.2539	1578
12.88	1289	78	NaN	0.06862	10.333	-3.8316	-195.76	13.516	1.9832	-31.37	-745.48	1059	57.804	829.68	1074.5	59.803	57.467	1	0	4.1271	-4.9422	-10.231	-8.6912	-3.1716	-19	10.896	12.953	0.95549	-23.942	0.66502	4.2622	1577.8
12.89	1290	78	NaN	0.080435	10.199	-3.8876	-195.6	13.522	2.0426	-31.618	-745.24	1059.1	57.846	829.68	1074.5	59.04	54.57	1	0	4.0544	-5.0162	-10.231	-8.6911	-3.1708	-18.856	10.758	12.963	0.88367	-23.872	0.52747	4.2719	1577.5
12.9	1291	78	NaN	0.11061	10.029	-3.9618	-195.37	13.548	2.11	-31.867	-744.98	1059.3	57.884	829.63	1074.5	58.486	55.747	1	0	3.9077	-5.1656	-10.23	-8.6906	-3.1517	-18.628	10.582	12.994	0.75605	-23.793	0.35241	4.3034	1577.2
12.91	1292	78	NaN	0.1566	9.8317	-4.0541	-195.04	13.593	2.1558	-32.1	-744.71	1059.5	57.839	829.51	1074.5	58.017	57.444	1	0	3.7387	-5.3377	-10.229	-8.6898	-3.1133	-18.309	10.379	13.046	0.62541	-23.647	0.14984	4.3558	1576.8
12.92	1293	78	NaN	0.17895	9.7081	-4.1124	-194.78	13.62	2.1864	-32.263	-744.54	1059.6	57.796	829.45	1074.6	55.14	56.715	1	0	3.611	-5.4678	-10.228	-8.689	-3.0958	-18.054	10.252	13.077	0.51519	-23.522	0.023049	4.3875	1576.6
12.93	1294	78	NaN	0.22554	9.5314	-4.1759	-194.32	13.632	2.2434	-32.47	-744.43	1059.8	57.659	829.38	1074.6	58.17	55.114	1	0	3.4144	-5.668	-10.227	-8.6878	-3.0521	-17.597	10.069	13.094	0.36235	-23.265	-0.15862	4.4065	1576.5
12.94	1295	78	NaN	0.27339	9.3951	-4.2338	-193.78	13.649	2.267	-32.636	-744.4	1060	57.361	829.25	1074.6	57.578	56.02	1	0	2.6058	-6.4915	-10.223	-8.6839	-2.9998	-17.049	9.928	13.116	-0.394	-23.541	-0.29547	4.4319	1576.3
12.95	1296	78	NaN	0.31042	9.3108	-4.2479	-193.27	13.659	2.2967	-32.844	-744.42	1060.1	57.12	829.15	1074.6	55.997	54.799	1	0	2.2286	-6.8757	-10.223	-8.6838	-2.9617	-16.544	9.8405	13.13	-0.73311	-23.42	-0.38279	4.4459	1576.2
12.96	1297	78	NaN	0.33517	9.2725	-4.2127	-192.83	13.674	2.343	-33.125	-744.45	1060.1	56.988	829.07	1074.6	58.831	54.859	1	0	2.2874	-6.8158	-10.227	-8.6873	-2.9425	-16.112	9.8002	13.146	-0.65512	-22.928	-0.4266	4.4586	1576.2
12.97	1298	78	NaN	0.35802	9.2586	-4.1622	-192.38	13.728	2.3762	-33.44	-744.47	1060.2	56.81	828.87	1074.7	55.243	54.538	1	0	2.21	-6.8946	-10.227	-8.6878	-2.925	-15.66	9.7866	13.2	-0.71499	-22.555	-0.44062	4.5126	1576
12.98	1299	78	NaN	0.36238	9.248	-4.1062	-191.9	13.758	2.418	-33.792	-744.59	1060.2	56.629	828.73	1074.7	55.705	54.409	1	0	2.1357	-6.9703	-10.228	-8.6884	-2.9269	-15.189	9.7761	13.23	-0.79119	-22.159	-0.4518	4.5415	1576
12.99	1300	78	NaN	0.37963	9.2612	-4.0989	-191.21	13.756	2.5105	-34.091	-744.77	1060.2	56.401	828.65	1074.7	58.5	57.001	1	0	2.1274	-6.9788	-10.23	-8.6907	-2.912	-14.498	9.7893	13.228	-0.78462	-21.477	-0.44087	4.5372	1576.1
13	1301	78	NaN	0.39441	9.3025	-4.1365	-190.28	13.768	2.6671	-34.39	-745.08	1060.2	56.156	828.5	1074.7	57.718	54.653	1	0	2.1115	-6.9949	-10.233	-8.6934	-2.8989	-13.575	9.8327	13.238	-0.78733	-20.57	-0.40015	4.5448	1576.2
13.01	1302	78	NaN	0.39831	9.3616	-4.1911	-189.34	13.79	2.7532	-34.661	-745.41	1060.1	55.696	828.26	1074.8	57.45	56.287	1	0	2.0701	-7.0371	-10.237	-8.6974	-2.8879	-12.629	9.8954	13.256	-0.8178	-19.667	-0.3415	4.5583	1576.3
13.02	1303	78	NaN	0.38907	9.4194	-4.2224	-188.75	13.778	2.5982	-34.832	-745.6	1060	54.819	828.06	1074.8	57.65	57.352	1	0	2.0558	-7.0517	-10.239	-8.6995	-2.8715	-12.007	9.9555	13.242	-0.81576	-19.059	-0.28352	4.5422	1576.3
13.03	1304	78	NaN	0.37145	9.482	-4.2608	-188.36	13.731	3.1292	-34.993	-745.76	1060	55.859	828.26	1074.8	57.945	56.973	1	0	2.0592	-7.0482	-10.24	-8.7004	-2.932	-11.666	10.021	13.192	-0.87275	-18.714	-0.21866	4.4913	1576.7
13.04	1305	78	NaN	0.34916	9.5501	-4.3185	-187.76	13.709	3.0146	-35.12	-745.93	1060	54.991	828.09	1074.8	57.422	56.342	1	0	2.0356	-7.0723	-10.243	-8.7036	-2.9274	-11.041	10.09	13.169	-0.89186	-18.113	-0.15315	4.4655	1576.7
13.05	1306	78	NaN	0.33489	9.641	-4.4236	-187.07	13.682	3.021	-35.231	-746.13	1060	54.318	827.92	1074.8	56.195	54.09	1	0	1.9966	-7.112	-10.246	-8.7069	-2.9212	-10.322	10.181	13.142	-0.92461	-17.434	-0.065462	4.4356	1576.7
13.06	1307	78	NaN	0.32327	9.7344	-4.5476	-186.42	13.654	3.1844	-35.326	-746.36	1060	54.066	827.82	1074.8	58.204	54.782	1	0	1.931	-7.1788	-10.25	-8.7103	-2.9269	-9.6709	10.274	13.115	-0.99586	-16.85	0.024387	4.4042	1576.8
13.07	1308	78	NaN	0.30294	9.8	-4.6425	-185.96	13.639	3.2649	-35.411	-746.53	1060	53.721	827.71	1074.9	62	54.933	1	0	1.9299	-7.1799	-10.253	-8.7131	-2.9376	-9.1964	10.339	13.1	-1.0078	-16.376	0.086674	4.3869	1576.8
13.08	1309	78	NaN	0.27694	9.8543	-4.705	-185.49	13.632	3.3612	-35.568	-746.66	1060.1	53.394	827.6	1074.9	61.303	55.719	1	0	1.952	-7.1574	-10.255	-8.7156	-2.9574	-8.7266	10.394	13.092	-1.0054	-15.884	0.13883	4.3766	1576.8
13.09	1310	78	NaN	0.24055	9.9166	-4.7622	-184.87	13.609	3.5009	-35.858	-746.82	1060.1	52.952	827.48	1075	59.585	55.195	1	0	1.8208	-7.291	-10.255	-8.7159	-2.9882	-8.0972	10.457	13.068	-1.1674	-15.388	0.20136	4.3525	1576.9
13.1	1311	78	NaN	0.21613	9.9752	-4.8566	-184.12	13.542	3.7377	-36.122	-746.99	1060.2	52.573	827.41	1075	60.651	55.723	1	0	1.6336	-7.4817	-10.254	-8.714	-3.0083	-7.3483	10.513	13.004	-1.3747	-14.83	0.25913	4.2901	1577
13.11	1312	78	NaN	0.20928	10.013	-4.9497	-183.56	13.467	3.9403	-36.262	-747.11	1060.4	52.349	827.38	1075	60.698	55.947	1	0	1.5094	-7.6081	-10.238	-8.6983	-3.0118	-6.7806	10.546	12.934	-1.5024	-14.389	0.30856	4.2353	1577.1
13.12	1313	78	NaN	0.21892	10.019	-5.0107	-183.31	13.423	4.0144	-36.256	-747.15	1060.4	52.22	827.38	1075	63.364	58.304	1	0	1.4252	-7.6939	-10.228	-8.6884	-2.9973	-6.5285	10.55	12.892	-1.5721	-14.222	0.32252	4.2039	1577.1
13.13	1314	78	NaN	0.23798	10.011	-5.1205	-182.65	13.393	4.1884	-36.329	-747.28	1060.5	51.638	827.19	1075.1	65.94	54.736	1	0	1.3871	-7.7327	-10.225	-8.685	-2.9599	-5.8492	10.542	12.863	-1.5727	-13.582	0.31717	4.1775	1577
13.14	1315	78	NaN	0.26892	10.017	-5.2145	-182.06	13.334	4.2962	-36.396	-747.33	1060.6	51.022	827.1	1075.2	65.401	54.145	1	0	1.4132	-7.7061	-10.224	-8.6846	-2.9091	-5.237	10.548	12.803	-1.4958	-12.943	0.32357	4.1185	1576.9
13.15	1316	78	NaN	0.30199	10.031	-5.2809	-181.5	13.239	4.5171	-36.481	-747.37	1060.7	50.787	827.06	1075.3	67.042	56.697	1	0	1.4636	-7.6548	-10.224	-8.685	-2.8706	-4.6691	10.561	12.708	-1.4069	-12.324	0.33687	4.0235	1576.9
13.16	1317	78	NaN	0.33246	10.045	-5.3133	-181.04	13.141	4.7683	-36.599	-747.39	1060.7	50.791	827.05	1075.3	66.226	56.118	1	0	1.5576	-7.5591	-10.226	-8.6864	-2.8445	-4.2166	10.576	12.61	-1.2869	-11.776	0.34978	3.9238	1576.9
13.17	1318	78	NaN	0.36505	10.056	-5.3213	-180.67	13.074	4.9901	-36.745	-747.4	1060.7	50.837	827.01	1075.4	63.443	58.151	1	0	1.6595	-7.4553	-10.227	-8.6875	-2.8189	-3.851	10.589	12.541	-1.1594	-11.306	0.36199	3.8531	1576.9
13.18	1319	78	NaN	0.42448	10.074	-5.3455	-180.11	13.059	5.2592	-36.881	-747.42	1060.7	50.795	826.71	1075.5	57.944	57.328	1	0	1.7943	-7.318	-10.226	-8.6867	-2.7635	-3.3009	10.611	12.522	-0.96922	-10.619	0.38496	3.8349	1576.6
13.19	1320	78	NaN	0.48501	10.086	-5.3763	-179.57	12.952	5.3364	-36.997	-747.46	1060.6	50.17	826.67	1075.5	57.372	55.98	1	0	1.8835	-7.2271	-10.225	-8.6858	-2.6845	-2.7354	10.627	12.411	-0.80095	-9.9625	0.40217	3.725	1576.6
13.2	1321	78	NaN	0.56981	10.104	-5.4283	-179.03	12.855	5.4737	-37.031	-747.5	1060.5	49.727	826.65	1075.6	57.402	55.105	1	0	1.9387	-7.1709	-10.224	-8.6846	-2.5848	-2.1821	10.651	12.309	-0.64606	-9.3529	0.42671	3.624	1576.6
13.21	1322	78	NaN	0.63516	10.122	-5.4559	-178.66	12.783	5.5902	-37.063	-747.52	1060.5	49.496	826.65	1075.6	56.952	58.618	1	0	2.03	-7.078	-10.222	-8.6822	-2.5122	-1.8092	10.673	12.232	-0.48221	-8.8871	0.45129	3.5499	1576.6
13.22	1323	78	NaN	0.68013	10.145	-5.4545	-178.42	12.711	5.6853	-37.141	-747.52	1060.4	49.389	826.69	1075.6	56.97	59.326	1	0	2.1323	-6.9738	-10.219	-8.6795	-2.4661	-1.5617	10.699	12.158	-0.33381	-8.5355	0.48006	3.4784	1576.7
13.23	1324	78	NaN	0.76566	10.194	-5.4796	-177.94	12.575	5.8904	-37.251	-747.51	1060.3	49.223	826.74	1075.7	57.216	58.981	1	0	2.2532	-6.8506	-10.215	-8.676	-2.3784	-1.0832	10.753	12.017	-0.1252	-7.9338	0.53715	3.3408	1576.7
13.24	1325	78	NaN	0.8599	10.242	-5.4938	-177.41	12.315	5.9994	-37.417	-747.51	1060.2	48.815	827.12	1075.7	57.979	61.266	1	0	2.3453	-6.7568	-10.212	-8.6725	-2.2747	-0.54821	10.806	11.751	0.070695	-7.305	0.5937	3.0787	1577.1
13.25	1326	78	NaN	0.93017	10.272	-5.5296	-176.98	12.186	6.0489	-37.477	-747.51	1060.1	48.352	827.24	1075.8	59.649	64.164	1	1	2.4253	-6.6754	-10.209	-8.6691	-2.1896	-0.10007	10.842	11.617	0.23572	-6.7754	0.63327	2.9478	1577.2
13.26	1327	78	NaN	0.99265	10.294	-5.5923	-176.61	12.086	6.1081	-37.454	-747.52	1060.1	48	827.29	1075.9	60.094	64.434	1	1	2.4793	-6.6203	-10.205	-8.6655	-2.1133	0.28011	10.868	11.512	0.36602	-6.3402	0.66314	2.8463	1577.2
13.27	1328	78	NaN	1.0632	10.316	-5.6795	-176.23	11.974	6.1955	-37.394	-747.53	1060	47.71	827.36	1075.9	57.034	58.773	1	1	2.5237	-6.5751	-10.201	-8.6618	-2.03	0.67201	10.893	11.397	0.49376	-5.9031	0.6919	2.7354	1577.3
13.28	1329	78	NaN	1.1548	10.347	-5.7808	-175.74	11.872	6.2883	-37.363	-747.54	1059.9	47.286	827.39	1075.9	56.758	58.317	1	1	2.6345	-6.4623	-10.196	-8.6563	-1.9217	1.1875	10.926	11.293	0.71275	-5.2748	0.73036	2.6363	1577.3
13.29	1330	78	NaN	1.2502	10.391	-5.8657	-175.29	11.859	6.4239	-37.348	-747.48	1059.9	47.03	827.31	1075.9	57.499	58.216	1	1	2.7275	-6.3676	-10.19	-8.6506	-1.8168	1.6412	10.974	11.275	0.91062	-4.7264	0.7844	2.6248	1577.1
13.3	1331	78	NaN	1.3434	10.426	-5.9251	-174.89	11.878	6.5464	-37.411	-747.39	1059.8	46.793	827.23	1075.9	59.078	60.139	1	1	2.7963	-6.2975	-10.184	-8.6445	-1.7176	2.0471	11.012	11.293	1.0787	-4.2504	0.8281	2.6481	1577
13.31	1332	78	NaN	1.4307	10.442	-5.9769	-174.56	11.923	6.6368	-37.456	-747.31	1059.8	46.527	827.12	1075.9	60.059	56.641	1	1	2.937	-6.1543	-10.179	-8.6392	-1.6227	2.3884	11.03	11.335	1.3143	-3.7658	0.85102	2.6957	1576.7
13.32	1333	78	NaN	1.5265	10.437	-6.0374	-174.26	11.958	6.7336	-37.493	-747.23	1059.7	46.282	827	1076	61.62	56.495	1	1	3.0842	-6.0043	-10.173	-8.6332	-1.5197	2.6929	11.027	11.369	1.5645	-3.3114	0.85405	2.7353	1576.5
13.33	1334	78	NaN	1.6457	10.419	-6.1191	-173.96	11.948	6.8856	-37.558	-747.12	1059.7	46.135	826.93	1075.9	62.802	57.868	1	1	3.1765	-5.9103	-10.163	-8.6237	-1.3979	2.9927	11.008	11.359	1.7786	-2.9176	0.84439	2.7353	1576.4
13.34	1335	78	NaN	1.7375	10.381	-6.2091	-173.81	11.945	6.9835	-37.524	-747.06	1059.7	45.991	826.88	1075.9	62.72	55.4	1	1	3.2688	-5.8163	-10.154	-8.6143	-1.2999	3.1557	10.969	11.357	1.969	-2.6605	0.81491	2.7425	1576.2
13.35	1336	78	NaN	1.8231	10.333	-6.337	-173.63	11.948	7.0984	-37.534	-746.94	1059.7	45.702	826.81	1075.9	61.765	58.687	1	1	3.3612	-5.7222	-10.144	-8.6048	-1.2045	3.3455	10.92	11.36	2.1567	-2.3767	0.77564	2.7556	1576
13.36	1337	78	NaN	1.8915	10.28	-6.4865	-173.52	11.954	7.191	-37.607	-746.83	1059.7	45.355	826.74	1075.8	62.323	57.323	1	1	3.4062	-5.6764	-10.139	-8.5993	-1.1265	3.4602	10.867	11.367	2.2797	-2.2161	0.72836	2.7676	1575.8
13.37	1338	78	NaN	1.9379	10.235	-6.6416	-173.5	11.947	7.2619	-37.716	-746.74	1059.7	45.066	826.69	1075.8	63.98	58.68	1	1	3.4096	-5.6729	-10.137	-8.5973	-1.0738	3.4869	10.822	11.359	2.3359	-2.1859	0.68504	2.7621	1575.7
13.38	1339	78	NaN	1.9646	10.205	-6.8032	-173.54	11.913	7.3174	-37.8	-746.69	1059.6	44.894	826.69	1075.8	67.912	65.471	1	1	3.5567	-5.5231	-10.126	-8.5864	-1.044	3.4498	10.792	11.325	2.5127	-2.0733	0.66574	2.7391	1575.6
13.39	1340	78	NaN	1.993	10.173	-7.0516	-173.6	11.876	7.3312	-37.722	-746.7	1059.6	44.612	826.69	1075.8	66.888	68.326	1	1	3.6597	-5.4181	-10.116	-8.5763	-1.0025	3.4035	10.761	11.288	2.6573	-2.0146	0.64556	2.7116	1575.6
13.4	1341	78	NaN	2.0156	10.143	-7.2707	-173.7	11.82	7.3888	-37.837	-746.68	1059.5	44.472	826.72	1075.8	61.399	69.382	1	1	3.6114	-5.4673	-10.11	-8.5703	-0.97902	3.3043	10.733	11.229	2.6324	-2.1631	0.62347	2.6589	1575.6
13.41	1342	78	NaN	2.0626	10.127	-7.6247	-173.89	11.753	7.4677	-37.892	-746.6	1059.4	44.289	826.72	1075.7	58.195	69.319	0	1	3.4484	-5.6334	-10.101	-8.5614	-0.92747	3.1171	10.721	11.159	2.5209	-2.5163	0.61976	2.5977	1575.6
13.42	1343	78	NaN	2.1068	10.12	-8.0061	-174.1	11.704	7.5557	-37.929	-746.54	1059.3	44.162	826.68	1075.7	59.171	69.827	0	1	3.2256	-5.8603	-10.09	-8.5508	-0.88024	2.9114	10.717	11.107	2.3454	-2.9488	0.62642	2.5562	1575.4
13.43	1344	78	NaN	2.1195	10.117	-8.4181	-174.31	11.69	7.6368	-37.954	-746.56	1059.2	44.105	826.59	1075.8	56.986	69.689	0	1	3.1377	-5.9498	-10.086	-8.5464	-0.86648	2.7073	10.718	11.089	2.2712	-3.2425	0.63173	2.543	1575.4
13.44	1345	78	NaN	2.0912	10.129	-9.2707	-174.68	11.69	7.6807	-37.737	-746.69	1059.1	43.794	826.46	1075.8	59.829	69.813	0	1	3.1221	-5.9657	-10.085	-8.5454	-0.87564	2.3491	10.736	11.083	2.2465	-3.6166	0.65081	2.5374	1575.3
13.45	1346	78	NaN	2.0627	10.184	-9.698	-174.93	11.689	7.6946	-37.821	-746.66	1059	43.699	826.42	1075.8	61.33	69.081	0	1	2.991	-6.0992	-10.08	-8.5409	-0.90385	2.1049	10.795	11.078	2.0872	-3.9943	0.71437	2.5372	1575.3
13.46	1347	78	NaN	2.0265	10.214	-9.9896	-175.13	11.686	7.7177	-38.223	-746.73	1058.8	43.597	826.39	1075.8	57.286	70.718	0	1	2.9071	-6.1847	-10.077	-8.5374	-0.95084	1.8976	10.831	11.07	1.9563	-4.287	0.75426	2.5324	1575.3
13.47	1348	78	NaN	1.9543	10.267	-10.293	-175.32	11.681	7.7473	-38.603	-746.79	1058.7	43.503	826.36	1075.8	57.826	68.111	0	1	2.8968	-6.1952	-10.075	-8.5354	-1.0334	1.6971	10.889	11.059	1.8633	-4.4982	0.81392	2.5234	1575.4
13.48	1349	78	NaN	1.8398	10.372	-10.694	-175.55	11.711	7.7975	-38.839	-746.79	1058.5	43.452	826.21	1075.8	57.936	62.053	0	1	2.7798	-6.3144	-10.071	-8.5317	-1.1549	1.4588	10.999	11.084	1.6249	-4.8556	0.92779	2.5523	1575.2
13.49	1350	78	NaN	1.7115	10.524	-11.196	-175.88	11.877	7.9124	-39.184	-746.85	1058.3	43.478	825.65	1075.8	56.496	66.417	0	1	2.6483	-6.4482	-10.067	-8.5279	-1.2977	1.1135	11.161	11.24	1.3507	-5.3347	1.0938	2.7124	1574.8
13.5	1351	78	NaN	1.5458	10.653	-11.427	-176.11	11.851	8.011	-39.647	-746.82	1058.1	43.622	825.57	1075.8	56.567	66.423	0	1	2.6153	-6.4819	-10.066	-8.5263	-1.4856	0.8636	11.295	11.209	1.1297	-5.6183	1.2294	2.6826	1574.7
13.51	1352	78	NaN	1.3107	10.838	-11.681	-176.43	11.816	8.04	-40.273	-746.74	1057.8	43.545	825.5	1075.7	57.409	66.693	0	1	2.5796	-6.5183	-10.064	-8.5246	-1.7409	0.51968	11.489	11.165	0.83867	-5.9986	1.4246	2.6406	1574.6
13.52	1353	78	NaN	1.082	10.993	-11.882	-176.8	11.77	8.238	-40.842	-746.68	1057.6	43.957	825.48	1075.8	57.753	67.228	0	1	2.5239	-6.5749	-10.061	-8.5217	-2.0054	0.10835	11.654	11.109	0.51856	-6.4666	1.593	2.5877	1574.6
13.53	1354	78	NaN	0.85894	11.124	-12.033	-177.13	11.685	8.4634	-41.288	-746.6	1057.5	44.473	825.61	1075.8	57.513	68.68	0	1	2.4583	-6.6417	-10.06	-8.5204	-2.2633	-0.25623	11.791	11.017	0.19496	-6.898	1.7312	2.4969	1574.6
13.54	1355	78	NaN	0.57617	11.312	-12.21	-177.3	11.52	8.2639	-41.69	-746.36	1057.6	43.818	825.94	1075.8	56.289	67.465	0	1	2.3829	-6.7185	-10.06	-8.5208	-2.5367	-0.40906	11.975	10.857	-0.1538	-7.1276	1.9149	2.3363	1574.7
13.55	1356	78	NaN	0.42697	11.368	-12.34	-177.69	11.59	8.4609	-41.922	-746.35	1057.5	44.357	825.58	1075.8	58.714	68.441	0	1	2.3368	-6.7655	-10.061	-8.5213	-2.7147	-0.83169	12.034	10.925	-0.37791	-7.5972	1.9728	2.4033	1574.4
13.56	1357	78	NaN	0.27588	11.397	-12.449	-177.98	11.622	8.4743	-42.156	-746.35	1057.4	44.334	825.42	1075.8	58.19	66.512	0	1	2.3364	-6.7659	-10.062	-8.5221	-2.8738	-1.1327	12.066	10.953	-0.53734	-7.8986	2.0045	2.4313	1574.3
13.57	1358	78	NaN	0.13652	11.326	-12.494	-178.41	11.67	8.49	-42.535	-746.52	1057.2	44.331	825.27	1075.8	57.945	55.515	0	1	2.4531	-6.647	-10.063	-8.5237	-3.0267	-1.57	12.001	10.995	-0.57362	-8.2171	1.9382	2.4714	1574.3
13.58	1359	78	NaN	-0.0085397	11.204	-12.482	-178.96	11.745	8.5268	-43.008	-746.74	1057	44.381	825.08	1075.7	55.054	56.175	0	1	2.5506	-6.5477	-10.066	-8.5261	-3.1907	-2.1395	11.886	11.064	-0.64012	-8.6872	1.8201	2.5377	1574.4
13.59	1360	78	NaN	-0.19004	11.143	-12.458	-179.51	11.827	8.5146	-43.412	-746.72	1057	44.245	824.95	1075.7	59.422	55.326	0	1	2.6368	-6.4599	-10.069	-8.529	-3.3823	-2.7048	11.824	11.146	-0.74549	-9.1647	1.7555	2.6173	1574.2
13.6	1361	78	NaN	-0.39959	11.154	-12.5	-180.15	11.856	8.441	-43.601	-746.47	1057.2	44	824.99	1075.6	57.032	54.863	0	1	2.6829	-6.413	-10.072	-8.5329	-3.5902	-3.339	11.827	11.184	-0.90736	-9.752	1.7542	2.6508	1574
13.61	1362	78	NaN	-0.41756	11.015	-12.415	-180.58	11.911	8.4222	-43.869	-746.65	1057.1	43.947	824.91	1075.6	56.945	54.59	0	1	2.7036	-6.3919	-10.077	-8.5374	-3.6158	-3.7832	11.69	11.235	-0.91222	-10.175	1.6133	2.698	1574.1
13.62	1363	78	NaN	-0.43419	10.918	-12.349	-181.02	11.975	8.4081	-44.086	-746.73	1057	43.946	824.78	1075.6	58.642	57.309	0	1	2.7243	-6.3708	-10.081	-8.5419	-3.6404	-4.2223	11.596	11.297	-0.91607	-10.593	1.5145	2.7554	1574.1
13.63	1364	78	NaN	-0.47736	10.871	-12.306	-181.53	12.043	8.3885	-44.282	-746.68	1057	43.951	824.66	1075.6	56.539	56.595	0	1	2.7451	-6.3497	-10.086	-8.5464	-3.6913	-4.7445	11.549	11.365	-0.94619	-11.094	1.4631	2.8184	1573.9
13.64	1365	78	NaN	-0.51851	10.829	-12.261	-182.13	12.11	8.3685	-44.477	-746.6	1057	43.961	824.58	1075.6	58.07	60.995	0	1	2.7658	-6.3286	-10.09	-8.5509	-3.7402	-5.35	11.507	11.432	-0.97438	-11.679	1.4167	2.8812	1573.8
13.65	1366	78	NaN	-0.51545	10.818	-12.297	-182.54	12.166	8.3657	-44.387	-746.54	1057	44.031	824.51	1075.6	56.974	61.026	0	1	2.7865	-6.3075	-10.095	-8.5554	-3.7366	-5.7593	11.494	11.49	-0.9501	-12.067	1.3988	2.9345	1573.6
13.66	1367	78	NaN	-0.5132	10.809	-12.248	-183	12.219	8.3945	-44.531	-746.48	1057	44.204	824.43	1075.5	57.07	56.403	0	1	2.8073	-6.2864	-10.099	-8.56	-3.7462	-6.229	11.484	11.544	-0.93894	-12.515	1.3844	2.9839	1573.5
13.67	1368	78	NaN	-0.50392	10.796	-12.179	-183.57	12.287	8.4096	-44.764	-746.4	1057	44.398	824.33	1075.5	58.27	60.731	0	1	2.828	-6.2652	-10.104	-8.5645	-3.7528	-6.8227	11.472	11.611	-0.92484	-13.088	1.3682	3.0465	1573.4
13.68	1369	78	NaN	-0.48612	10.787	-12.129	-184.22	12.321	8.4058	-44.972	-746.32	1057	44.57	824.32	1075.5	56.527	68.925	0	1	2.8487	-6.2441	-10.108	-8.569	-3.749	-7.4793	11.462	11.646	-0.90032	-13.723	1.3533	3.0774	1573.3
13.69	1370	78	NaN	-0.46352	10.786	-12.124	-184.79	12.3	8.387	-45.056	-746.26	1057	44.683	824.45	1075.4	59.986	69.771	0	1	2.8694	-6.223	-10.113	-8.5735	-3.7335	-8.0571	11.457	11.63	-0.86402	-14.28	1.3443	3.056	1573.4
13.7	1371	78	NaN	-0.45058	10.793	-12.175	-184.98	12.312	8.3599	-44.93	-746.23	1057	44.693	824.43	1075.4	55.964	72.662	0	1	2.8902	-6.2019	-10.117	-8.578	-3.7164	-8.2489	11.462	11.643	-0.8262	-14.451	1.3448	3.0646	1573.3
13.71	1372	78	NaN	-0.44321	10.794	-12.164	-185.68	12.357	8.2907	-45.032	-746.17	1057	44.916	824.43	1075.3	59.665	74.014	0	1	2.9109	-6.1808	-10.122	-8.5825	-3.7209	-8.9536	11.461	11.69	-0.81002	-15.134	1.3389	3.1078	1573.3
13.72	1373	78	NaN	-0.43069	10.803	-12.174	-186.32	12.432	8.233	-45.015	-746.12	1057	45.159	824.39	1075.3	56.5	73.98	0	1	2.9316	-6.1597	-10.127	-8.587	-3.7168	-9.602	11.468	11.766	-0.78519	-15.762	1.3414	3.1791	1573.2
13.73	1374	78	NaN	-0.43164	10.809	-12.158	-186.74	12.496	8.2089	-45.057	-746.08	1057	45.366	824.36	1075.3	57.22	73.442	0	1	2.9524	-6.1386	-10.131	-8.5915	-3.727	-10.032	11.475	11.83	-0.77465	-16.17	1.3441	3.2381	1573.1
13.74	1375	78	NaN	-0.46512	10.833	-12.131	-187.05	12.546	8.1883	-45.16	-746.01	1057	45.536	824.35	1075.4	58.818	73.339	0	1	2.9731	-6.1175	-10.136	-8.5961	-3.7706	-10.352	11.5	11.878	-0.79747	-16.47	1.3646	3.2824	1573.1
13.75	1376	78	NaN	-0.54705	10.947	-12.231	-187.76	12.642	8.0588	-44.938	-745.67	1057.2	45.725	824.28	1075.4	55.921	73.035	0	1	2.9938	-6.0964	-10.14	-8.6006	-3.8521	-11.063	11.609	11.98	-0.85831	-17.159	1.4694	3.3793	1572.7
13.76	1377	78	NaN	-0.55236	10.933	-12.245	-188.1	12.661	8.0301	-44.833	-745.67	1057.1	45.929	824.33	1075.4	59.625	73.137	0	1	3.0145	-6.0752	-10.145	-8.6051	-3.861	-11.41	11.597	11.997	-0.84641	-17.486	1.4524	3.3923	1572.7
13.77	1378	78	NaN	-0.52621	10.849	-12.183	-188.59	12.7	8.0248	-44.813	-745.81	1056.9	46.379	824.33	1075.4	58.565	71.995	0	1	3.0353	-6.0541	-10.149	-8.6096	-3.8501	-11.918	11.521	12.028	-0.81488	-17.972	1.372	3.4186	1572.9
13.78	1379	78	NaN	-0.55709	10.844	-12.159	-189.02	12.726	8.0109	-44.761	-745.74	1056.9	46.781	824.34	1075.4	58.063	71.797	0	1	3.056	-6.033	-10.154	-8.6141	-3.8939	-12.362	11.519	12.051	-0.83787	-18.395	1.3658	3.437	1572.9
13.79	1380	78	NaN	-0.62372	10.888	-12.161	-189.32	12.724	7.9878	-44.7	-745.55	1056.9	47.053	824.37	1075.4	59.074	69.989	0	1	3.0767	-6.0119	-10.158	-8.6186	-3.9685	-12.666	11.562	12.049	-0.89178	-18.677	1.4039	3.4309	1572.7
13.8	1381	78	NaN	-0.59594	10.77	-12.046	-189.58	12.699	7.9843	-44.793	-745.72	1056.6	47.348	824.44	1075.3	59.817	69.862	0	1	3.0975	-5.9908	-10.163	-8.6231	-3.9543	-12.935	11.452	12.017	-0.85688	-18.926	1.2893	3.3942	1573
13.81	1382	78	NaN	-0.62325	10.754	-11.971	-189.77	12.696	7.9303	-44.883	-745.63	1056.5	47.479	824.45	1075.3	59.194	70.222	0	1	3.1182	-5.9697	-10.167	-8.6276	-3.9899	-13.134	11.44	12.01	-0.87168	-19.104	1.2726	3.3824	1572.9
13.82	1383	78	NaN	-0.6799	10.719	-11.906	-189.98	12.676	7.8496	-44.893	-745.51	1056.4	47.645	824.5	1075.3	59.904	70.241	0	1	3.1118	-5.9761	-10.169	-8.6298	-4.0531	-13.35	11.409	11.986	-0.94121	-19.326	1.2398	3.356	1572.8
13.83	1384	78	NaN	-0.72844	10.686	-11.854	-190.12	12.659	7.7501	-44.891	-745.38	1056.3	47.722	824.51	1075.3	57.251	68.372	0	1	3.0934	-5.9949	-10.171	-8.6314	-4.1046	-13.492	11.379	11.966	-1.0111	-19.487	1.2079	3.3346	1572.7
13.84	1385	78	NaN	-0.76939	10.653	-11.799	-190.19	12.647	7.6315	-44.905	-745.23	1056.2	47.75	824.5	1075.3	58.867	65.179	0	1	3.0631	-6.0258	-10.175	-8.6354	-4.1474	-13.563	11.348	11.952	-1.0843	-19.589	1.1735	3.3166	1572.6
13.85	1386	78	NaN	-0.8241	10.611	-11.727	-190.24	12.632	7.4958	-44.93	-745.01	1056.1	47.863	824.51	1075.2	56.566	57.94	0	1	3.0317	-6.0578	-10.179	-8.6394	-4.2076	-13.627	11.309	11.933	-1.1759	-19.684	1.1305	3.294	1572.4
13.86	1387	78	NaN	-0.86793	10.594	-11.705	-190.27	12.621	7.432	-44.907	-744.77	1056	48.045	824.56	1075.2	57.322	56.922	0	0	2.9832	-6.1072	-10.184	-8.6446	-4.2576	-13.664	11.293	11.922	-1.2744	-19.771	1.1085	3.2774	1572.2
13.87	1388	78	NaN	-0.92085	10.562	-11.647	-190.26	12.641	7.2704	-44.904	-744.45	1056	48.088	824.58	1075.2	59.151	57.406	0	0	2.9454	-6.1457	-10.189	-8.6493	-4.3127	-13.652	11.262	11.941	-1.3673	-19.798	1.0732	3.2918	1571.9
13.88	1389	78	NaN	-0.96338	10.531	-11.624	-190.23	12.668	7.1541	-44.812	-744.15	1055.9	48.155	824.58	1075.1	58.739	56.299	0	0	2.9212	-6.1703	-10.193	-8.6532	-4.3549	-13.623	11.231	11.968	-1.4337	-19.794	1.0383	3.3148	1571.6
13.89	1390	78	NaN	-0.99749	10.501	-11.62	-190.2	12.699	7.1038	-44.67	-743.89	1055.9	48.306	824.6	1075.1	59.634	55.529	0	0	2.7615	-6.3329	-10.205	-8.6654	-4.3899	-13.594	11.2	11.999	-1.6284	-19.927	0.99557	3.3339	1571.4
13.9	1391	78	NaN	-1.0319	10.465	-11.59	-190.17	12.739	7.0791	-44.571	-743.6	1055.9	48.527	824.63	1075	60.455	55.385	0	0	2.6004	-6.497	-10.217	-8.6778	-4.4292	-13.567	11.163	12.04	-1.8288	-20.064	0.9461	3.3625	1571.1
13.91	1392	78	NaN	-1.0645	10.398	-11.518	-190.09	12.804	6.9658	-44.549	-743.19	1055.9	48.628	824.62	1074.9	58.007	55.866	0	0	2.559	-6.5392	-10.223	-8.6834	-4.4657	-13.49	11.092	12.11	-1.9067	-20.029	0.8695	3.4265	1570.7
13.92	1393	78	NaN	-1.0829	10.347	-11.462	-190.05	12.831	6.8858	-44.568	-742.86	1055.9	48.702	824.63	1074.8	57.218	56.034	0	0	2.5619	-6.5363	-10.227	-8.688	-4.4881	-13.455	11.038	12.14	-1.9263	-19.991	0.81039	3.4524	1570.4
13.93	1394	78	NaN	-1.1056	10.298	-11.419	-190.03	12.858	6.8349	-44.557	-742.54	1055.9	48.83	824.62	1074.7	57.63	57.009	0	0	2.5978	-6.4997	-10.231	-8.6918	-4.5158	-13.436	10.985	12.171	-1.918	-19.936	0.75383	3.4795	1570.1
13.94	1395	78	NaN	-1.1282	10.245	-11.38	-190.02	12.876	6.7789	-44.54	-742.22	1055.9	48.936	824.59	1074.6	57.372	56.314	0	0	2.6368	-6.46	-10.235	-8.696	-4.5424	-13.434	10.928	12.193	-1.9057	-19.894	0.69211	3.4971	1569.7
13.95	1396	78	NaN	-1.1429	10.184	-11.338	-190.04	12.875	6.6912	-44.533	-741.89	1055.9	48.968	824.57	1074.5	58.372	55.197	0	0	2.6782	-6.4178	-10.24	-8.7005	-4.5588	-13.46	10.862	12.197	-1.8806	-19.878	0.62253	3.496	1569.4
13.96	1397	78	NaN	-1.1466	10.119	-11.317	-190.13	12.88	6.592	-44.441	-741.37	1055.9	49.068	824.52	1074.4	59.514	53.206	0	0	2.7197	-6.3756	-10.244	-8.7041	-4.564	-13.55	10.793	12.206	-1.8443	-19.926	0.54962	3.5014	1568.8
13.97	1398	78	NaN	-1.1199	10.025	-11.282	-190.29	12.845	6.5142	-44.396	-740.95	1055.9	49.189	824.53	1074.3	55.893	54.405	0	0	2.7434	-6.3514	-10.249	-8.7095	-4.541	-13.714	10.695	12.175	-1.7976	-20.065	0.44624	3.4655	1568.4
13.98	1399	78	NaN	-1.0943	9.9468	-11.274	-190.43	12.815	6.4237	-44.292	-740.59	1055.9	49.171	824.52	1074.2	56.981	56.382	0	0	2.7262	-6.369	-10.259	-8.7191	-4.5117	-13.851	10.616	12.145	-1.7856	-20.22	0.35746	3.4263	1568
13.99	1400	78	NaN	-1.0782	9.8759	-11.268	-190.59	12.797	6.3635	-44.198	-740.26	1055.9	49.201	824.49	1074.2	58.077	55.631	0	0	2.7746	-6.3196	-10.264	-8.7242	-4.4941	-14.005	10.545	12.128	-1.7194	-20.325	0.28128	3.4037	1567.6
14	1401	78	NaN	-1.0756	9.8004	-11.252	-190.8	12.78	6.3359	-44.106	-739.9	1055.8	49.348	824.47	1074.1	57.586	56.677	0	0	2.8454	-6.2475	-10.267	-8.7271	-4.4943	-14.217	10.468	12.112	-1.6488	-20.464	0.20176	3.3849	1567.3
14.01	1402	78	NaN	-1.0869	9.7176	-11.253	-191.09	12.717	6.2473	-43.819	-739.34	1055.9	49.376	824.49	1074	57.813	56.213	0	0	2.7736	-6.3207	-10.27	-8.7307	-4.4973	-14.498	10.381	12.053	-1.7237	-20.819	0.11086	3.3226	1566.7
14.02	1403	78	NaN	-1.121	9.6322	-11.214	-191.27	12.719	6.1843	-43.613	-739.03	1055.9	49.386	824.39	1074	57.769	55.996	0	0	2.7054	-6.3901	-10.274	-8.7343	-4.5252	-14.674	10.294	12.057	-1.8198	-21.064	0.020604	3.3231	1566.3
14.03	1404	78	NaN	-1.1953	9.4924	-11.041	-191.5	12.682	6.1344	-43.519	-738.66	1055.9	49.454	824.37	1074	58.385	59.606	0	0	2.7606	-6.3338	-10.275	-8.7354	-4.5994	-14.906	10.153	12.022	-1.8388	-21.24	-0.12194	3.2865	1565.9
14.04	1405	78	NaN	-1.2924	9.3541	-10.784	-191.72	12.623	6.0957	-43.485	-738.23	1056	49.524	824.38	1073.9	57.532	57.068	0	0	2.7487	-6.346	-10.276	-8.7367	-4.6987	-15.125	10.012	11.965	-1.95	-21.471	-0.26425	3.2284	1565.5
14.05	1406	78	NaN	-1.3855	9.2542	-10.512	-191.88	12.561	6.0757	-43.459	-737.8	1056	49.593	824.41	1073.9	59.188	56.637	0	0	2.638	-6.4587	-10.278	-8.7382	-4.7942	-15.286	9.9084	11.906	-2.1562	-21.744	-0.36926	3.1683	1565.1
14.06	1407	78	NaN	-1.4406	9.1993	-10.307	-191.98	12.511	6.0926	-43.393	-737.47	1056	49.728	824.46	1073.8	58.433	58.925	0	0	2.6168	-6.4803	-10.277	-8.7376	-4.8525	-15.388	9.8505	11.86	-2.2357	-21.869	-0.42657	3.1221	1564.8
14.07	1408	78	NaN	-1.3908	9.1373	-10.099	-192.03	12.446	6.1139	-43.273	-737.27	1056.1	49.819	824.52	1073.8	56.719	55.993	0	0	2.6237	-6.4733	-10.275	-8.736	-4.8019	-15.442	9.7852	11.798	-2.1783	-21.915	-0.4903	3.0621	1564.7
14.08	1409	78	NaN	-1.259	9.118	-9.9439	-192.06	12.4	6.1303	-42.986	-737.04	1056.1	49.894	824.57	1073.7	57.055	56.047	0	0	2.6479	-6.4487	-10.272	-8.7325	-4.6628	-15.459	9.7629	11.755	-2.015	-21.908	-0.50911	3.0228	1564.5
14.09	1410	78	NaN	-1.0717	9.1369	-9.7863	-192.03	12.379	6.1071	-42.777	-736.8	1056.1	49.832	824.55	1073.7	56.241	55.768	0	0	2.6441	-6.4525	-10.268	-8.7286	-4.4661	-15.424	9.7802	11.736	-1.822	-21.877	-0.48791	3.0071	1564.2
14.1	1411	78	NaN	-0.76109	9.1995	-9.6028	-191.95	12.362	6.0719	-42.626	-736.56	1056.2	49.695	824.5	1073.7	58.124	55.168	0	0	2.6166	-6.4805	-10.264	-8.7243	-4.1456	-15.339	9.8414	11.72	-1.529	-21.82	-0.42241	2.9956	1563.9
14.11	1412	78	NaN	-0.21114	9.313	-9.3987	-191.84	12.314	6.09	-42.336	-736.32	1056.2	49.661	824.54	1073.7	58.885	56.103	0	0	2.5855	-6.5122	-10.259	-8.7196	-3.5842	-15.215	9.9513	11.676	-0.99877	-21.727	-0.30779	2.9565	1563.7
14.12	1413	78	NaN	0.46061	9.4135	-9.2811	-191.66	12.281	6.1136	-41.916	-736.23	1056.3	49.558	824.58	1073.6	59.427	57.679	0	0	2.5508	-6.5475	-10.254	-8.7144	-2.8935	-15.01	10.048	11.646	-0.34266	-21.557	-0.20561	2.9316	1563.6
14.13	1414	78	NaN	0.77481	9.4619	-9.2495	-191.55	12.272	6.1065	-41.671	-736.2	1056.3	49.436	824.58	1073.6	58.068	57.876	0	0	2.5653	-6.5328	-10.247	-8.708	-2.5659	-14.893	10.096	11.638	-0.00055313	-21.426	-0.1516	2.9299	1563.5
14.14	1415	78	NaN	1.2801	9.5297	-9.2203	-191.38	12.255	6.1428	-41.226	-736.18	1056.4	49.329	824.64	1073.6	58.219	54.136	0	0	2.5684	-6.5296	-10.241	-8.7018	-2.0403	-14.705	10.161	11.623	0.52813	-21.235	-0.080042	2.9217	1563.5
14.15	1416	78	NaN	1.8832	9.6036	-9.1573	-191.18	12.243	6.1914	-40.726	-736.19	1056.5	49.203	824.72	1073.7	58.199	55.793	0	0	2.5236	-6.5753	-10.236	-8.6969	-1.4141	-14.478	10.232	11.614	1.1094	-21.054	-0.0039611	2.9173	1563.6
14.16	1417	78	NaN	2.2997	9.6495	-9.0274	-191.02	12.256	6.1916	-40.464	-736.25	1056.5	48.978	824.78	1073.7	58.364	55.753	0	0	2.4094	-6.6915	-10.231	-8.6916	-0.97962	-14.296	10.278	11.627	1.4298	-20.987	0.046958	2.9353	1563.7
14.17	1418	78	NaN	2.8619	9.7464	-8.6653	-190.73	12.228	6.1949	-40.219	-736.22	1056.6	48.454	825.05	1073.7	58.884	54.959	0	0	2.2592	-6.8445	-10.226	-8.6862	-0.38873	-13.982	10.373	11.602	1.8705	-20.826	0.14706	2.9153	1563.9
14.18	1419	78	NaN	3.013	9.7667	-8.5228	-190.66	12.2	6.2351	-40.149	-736.24	1056.6	48.363	825.22	1073.7	58.533	55.725	0	0	2.182	-6.9231	-10.222	-8.6821	-0.23138	-13.905	10.391	11.576	1.9507	-20.828	0.1693	2.8935	1564.1
14.19	1420	78	NaN	3.1224	9.7654	-8.3643	-190.58	12.235	6.2112	-40.025	-736.31	1056.7	48.075	825.28	1073.7	57.489	57.133	0	0	2.1049	-7.0017	-10.218	-8.6781	-0.10661	-13.813	10.389	11.611	1.9983	-20.815	0.17192	2.9325	1564.2
14.2	1421	78	NaN	3.2541	9.7485	-8.1525	-190.51	12.294	6.2086	-39.753	-736.46	1056.7	47.717	825.4	1073.8	56.821	54.693	0	0	1.9466	-7.1629	-10.21	-8.6706	0.048658	-13.713	10.372	11.67	1.9953	-20.876	0.16219	2.9993	1564.4
14.21	1422	78	NaN	3.3856	9.7198	-7.9021	-190.48	12.336	6.3166	-39.331	-736.71	1056.8	47.518	825.7	1073.8	58.298	54.127	0	0	1.6939	-7.4202	-10.201	-8.6617	0.20395	-13.662	10.341	11.715	1.8979	-21.082	0.13975	3.0532	1564.9
14.22	1423	78	NaN	3.4505	9.7156	-7.6327	-190.51	12.412	6.4664	-38.961	-736.94	1056.9	47.362	826.03	1073.8	61.081	57.52	0	0	1.2815	-7.8402	-10.19	-8.6503	0.2893	-13.667	10.334	11.794	1.5708	-21.507	0.14454	3.1432	1565.4
14.23	1424	78	NaN	3.4863	9.7644	-7.2811	-190.56	12.507	6.6176	-38.871	-737.12	1057	47.195	826.36	1073.8	58.745	56.601	0	0	1.0841	-8.0413	-10.182	-8.6423	0.33549	-13.711	10.381	11.89	1.4196	-21.752	0.19964	3.2474	1565.9
14.24	1425	78	NaN	3.517	9.8059	-7.0895	-190.6	12.585	6.6928	-38.792	-737.2	1057	47.093	826.52	1073.9	59.075	57.038	0	0	0.95819	-8.1695	-10.175	-8.635	0.37328	-13.74	10.423	11.967	1.3315	-21.909	0.24876	3.3321	1566.2
14.25	1426	78	NaN	3.5703	9.8627	-6.9438	-190.62	12.667	6.7177	-38.647	-737.28	1057	46.868	826.61	1073.9	58.337	57.389	0	0	0.79954	-8.3311	-10.164	-8.6246	0.4404	-13.747	10.481	12.049	1.2399	-22.078	0.31712	3.424	1566.3
14.26	1427	78	NaN	3.6789	9.9643	-6.7384	-190.64	12.783	6.7402	-38.407	-737.41	1057.1	46.44	826.76	1074	56.268	55.533	0	0	0.58788	-8.5467	-10.155	-8.616	0.57406	-13.742	10.583	12.164	1.1619	-22.289	0.4277	3.5481	1566.6
14.27	1428	78	NaN	3.8902	10.134	-6.4955	-190.68	12.962	6.8235	-38.089	-737.63	1057.2	46.034	826.95	1074.1	58.665	55.437	0	0	0.32273	-8.8167	-10.149	-8.6093	0.81254	-13.754	10.751	12.344	1.1353	-22.571	0.60245	3.7352	1566.9
14.28	1429	78	NaN	4.2378	10.284	-6.2951	-190.71	13.076	6.9454	-37.743	-737.98	1057.3	45.776	827.3	1074.1	59.326	56.886	0	0	0.0831	-9.0608	-10.14	-8.6007	1.1835	-13.759	10.897	12.463	1.2666	-22.82	0.75733	3.862	1567.6
14.29	1430	78	NaN	4.6609	10.453	-6.1	-190.7	13.199	7.0178	-37.441	-738.3	1057.4	45.426	827.59	1074.1	57.498	58.064	0	0	-0.1276	-9.2754	-10.129	-8.5898	1.6316	-13.728	11.063	12.589	1.504	-23.003	0.93353	3.9988	1568.2
14.3	1431	78	NaN	4.9798	10.569	-5.9566	-190.68	13.279	7.0549	-37.282	-738.51	1057.5	45.167	827.77	1074.1	58.773	55.079	0	0	-0.33829	-9.4899	-10.119	-8.579	1.9666	-13.694	11.178	12.671	1.6283	-23.184	1.0594	4.0919	1568.5
14.31	1432	78	NaN	5.2524	10.652	-5.8374	-190.64	13.324	7.0872	-37.237	-738.65	1057.5	45.007	827.91	1074.1	58.366	57.888	0	0	-0.48181	-9.6361	-10.109	-8.5696	2.2472	-13.648	11.26	12.717	1.7654	-23.284	1.1506	4.147	1568.8
14.32	1433	78	NaN	5.8502	10.838	-5.6154	-190.53	13.423	7.1561	-37.113	-738.94	1057.6	44.693	828.18	1074.2	57.72	57.419	0	0	-0.39194	-9.5446	-10.105	-8.565	2.8619	-13.514	11.444	12.817	2.47	-23.059	1.3395	4.2523	1569.3
14.33	1434	78	NaN	6.2808	10.935	-5.5266	-190.44	13.48	7.199	-36.875	-739.18	1057.7	44.542	828.36	1074.3	57.99	56.281	0	0	-0.52334	-9.6784	-10.092	-8.553	3.3075	-13.409	11.541	12.875	2.7842	-23.087	1.4482	4.3221	1569.7
14.34	1435	78	NaN	6.8702	11.05	-5.3395	-190.29	13.532	7.2421	-36.766	-739.47	1057.8	44.368	828.63	1074.3	59.153	56.218	0	0	-0.801	-9.9612	-10.076	-8.536	3.9083	-13.256	11.654	12.927	3.1073	-23.217	1.5788	4.3908	1570.3
14.35	1436	78	NaN	7.558	11.154	-5.1706	-190.13	13.587	7.2397	-36.528	-739.81	1057.8	44.124	828.85	1074.4	56.301	55.784	0	0	-0.9103	-10.073	-10.068	-8.5287	4.6148	-13.069	11.759	12.982	3.7045	-23.142	1.6907	4.4532	1570.8
14.36	1437	78	NaN	8.216	11.225	-5.0465	-189.97	13.637	7.2149	-36.215	-740.13	1057.9	43.912	829.01	1074.5	57.043	55.639	0	0	-1.0022	-10.166	-10.062	-8.5224	5.2928	-12.891	11.832	13.029	4.2906	-23.057	1.7703	4.5071	1571.3
14.37	1438	78	NaN	8.6843	11.25	-4.9199	-189.86	13.655	7.2385	-36.106	-740.37	1057.9	43.93	829.16	1074.6	59.637	54.464	0	0	-1.0891	-10.255	-10.056	-8.5168	5.7651	-12.777	11.86	13.045	4.6761	-23.031	1.8036	4.5287	1571.7
14.38	1439	78	NaN	9.1505	11.273	-4.8157	-189.76	13.679	7.2098	-35.885	-740.57	1057.9	43.871	829.27	1074.7	56.062	54.33	0	0	-1.2106	-10.378	-10.051	-8.5111	6.2421	-12.665	11.885	13.067	5.0315	-23.043	1.8342	4.5561	1572
14.39	1440	78	NaN	9.7923	11.298	-4.6597	-189.67	13.675	7.2751	-35.616	-740.83	1057.9	44.147	829.53	1074.7	57.963	54.363	0	0	-1.4007	-10.572	-10.045	-8.5054	6.8846	-12.582	11.91	13.062	5.4839	-23.153	1.8656	4.5571	1572.5
14.4	1441	78	NaN	10.334	11.304	-4.5246	-189.6	13.672	7.2543	-35.389	-741.04	1057.9	44.239	829.73	1074.8	57.054	56.076	0	0	-1.4744	-10.647	-10.037	-8.4971	7.4317	-12.506	11.92	13.056	5.9573	-23.153	1.8831	4.5589	1572.9
14.41	1442	78	NaN	10.819	11.278	-4.3893	-189.56	13.658	7.1618	-35.193	-741.24	1057.9	44.21	829.91	1074.9	55.316	55.425	0	0	-1.5024	-10.676	-10.028	-8.4884	7.9257	-12.45	11.897	13.039	6.4233	-23.125	1.8691	4.5506	1573.2
14.42	1443	78	NaN	11.399	11.214	-4.2082	-189.55	13.617	7.0949	-34.967	-741.5	1057.8	44.344	830.15	1074.9	57.182	56.67	0	0	-1.5335	-10.707	-10.024	-8.484	8.5096	-12.437	11.836	12.995	6.9761	-23.144	1.8127	4.5108	1573.7
14.43	1444	78	NaN	11.798	11.17	-4.1155	-189.57	13.598	7.0262	-34.634	-741.64	1057.8	44.425	830.27	1074.9	57.033	56.697	0	0	-1.6272	-10.803	-10.018	-8.4786	8.9183	-12.449	11.793	12.974	7.2912	-23.252	1.7753	4.4955	1574
14.44	1445	78	NaN	12.16	11.106	-3.9799	-189.6	13.589	6.9881	-34.463	-741.79	1057.8	44.603	830.39	1075	58.143	57.964	0	0	-1.7904	-10.969	-10.011	-8.472	9.2807	-12.483	11.732	12.963	7.4903	-23.451	1.7209	4.4907	1574.3
14.45	1446	78	NaN	12.488	11.045	-3.8964	-189.64	13.593	6.9247	-34.18	-741.92	1057.7	44.744	830.46	1075	57.352	58.774	0	0	-1.9253	-11.106	-10.007	-8.4671	9.6142	-12.517	11.674	12.963	7.6889	-23.624	1.6679	4.4963	1574.5
14.46	1447	78	NaN	12.847	10.958	-3.7932	-189.7	13.595	6.8101	-33.847	-742.06	1057.7	44.841	830.53	1075.1	58.952	55.605	0	0	-2.0251	-11.208	-10.004	-8.4643	9.9822	-12.568	11.592	12.961	7.9571	-23.775	1.5878	4.497	1574.7
14.47	1448	78	NaN	13.271	10.827	-3.5902	-189.79	13.582	6.6453	-33.594	-742.23	1057.6	44.932	830.61	1075.1	58.181	54.525	0	0	-2.1084	-11.293	-9.9984	-8.4589	10.413	-12.644	11.464	12.945	8.3046	-23.937	1.4656	4.486	1574.9
14.48	1449	78	NaN	13.586	10.723	-3.3708	-189.86	13.582	6.5008	-33.435	-742.26	1057.5	45.091	830.62	1075.1	57.7	54.153	0	0	-2.1783	-11.364	-9.9927	-8.4532	10.728	-12.717	11.363	12.942	8.5493	-24.081	1.3705	4.4884	1574.9
14.49	1450	78	NaN	13.828	10.632	-3.1505	-189.93	13.611	6.3049	-33.273	-742.23	1057.4	45.129	830.58	1075.1	56.36	56.731	0	0	-2.2094	-11.396	-9.9885	-8.449	10.974	-12.78	11.277	12.966	8.7647	-24.175	1.2888	4.5169	1574.9
14.5	1451	78	NaN	13.972	10.568	-2.9727	-189.98	13.639	6.1634	-33.174	-742.17	1057.4	45.194	830.53	1075.2	58.42	56.393	0	0	-2.2244	-11.411	-9.9856	-8.4461	11.119	-12.829	11.217	12.99	8.8948	-24.24	1.2315	4.5441	1574.7
14.51	1452	78	NaN	14.048	10.527	-2.8447	-190.02	13.655	6.1027	-33.135	-742.11	1057.3	45.344	830.52	1075.2	58.701	55.899	0	0	-2.2279	-11.414	-9.9837	-8.4442	11.191	-12.877	11.178	13.004	8.9631	-24.292	1.1947	4.5595	1574.7
14.52	1453	78	NaN	14.114	10.485	-2.7305	-190.07	13.661	6.08	-33.068	-742.05	1057.3	45.593	830.56	1075.3	57.96	56.029	0	0	-2.186	-11.372	-9.9823	-8.4428	11.251	-12.932	11.138	13.007	9.0647	-24.304	1.1562	4.5643	1574.7
14.53	1454	78	NaN	14.275	10.378	-2.5045	-190.13	13.68	5.9159	-32.701	-741.9	1057.3	45.898	830.53	1075.3	56.966	56.301	0	0	-2.1419	-11.327	-9.9808	-8.4413	11.413	-12.988	11.036	13.021	9.2714	-24.315	1.0556	4.5802	1574.5
14.54	1455	78	NaN	14.318	10.31	-2.3817	-190.16	13.69	5.8849	-32.559	-741.85	1057.2	46.193	830.52	1075.4	55.664	57.994	0	0	-2.0808	-11.265	-9.9805	-8.441	11.451	-13.028	10.971	13.028	9.3703	-24.292	0.99067	4.5875	1574.5
14.55	1456	78	NaN	14.347	10.244	-2.2036	-190.19	13.71	5.8628	-32.458	-741.73	1057.2	46.597	830.5	1075.5	56.374	56.257	0	0	-2.0343	-11.217	-9.9802	-8.4408	11.468	-13.073	10.91	13.044	9.4339	-24.29	0.92933	4.6029	1574.3
14.56	1457	78	NaN	14.365	10.195	-2.0389	-190.23	13.72	5.845	-32.371	-741.58	1057.2	46.969	830.49	1075.6	58.153	56.821	0	0	-2.024	-11.207	-9.98	-8.4405	11.476	-13.117	10.864	13.051	9.4519	-24.324	0.88427	4.6101	1574.2
14.57	1458	78	NaN	14.375	10.166	-1.9208	-190.26	13.722	5.8256	-32.249	-741.41	1057.2	47.254	830.47	1075.6	57.575	57.279	0	0	-1.8883	-11.069	-9.9803	-8.4408	11.48	-13.152	10.838	13.05	9.5916	-24.221	0.85782	4.6095	1574
14.58	1459	78	NaN	14.386	10.139	-1.8044	-190.27	13.749	5.7833	-31.989	-741.17	1057.1	47.547	830.36	1075.7	57.121	53.874	0	0	-1.6931	-10.87	-9.9809	-8.4414	11.489	-13.171	10.815	13.073	9.7959	-24.04	0.8344	4.6314	1573.6
14.59	1460	78	NaN	14.398	10.132	-1.7791	-190.28	13.75	5.7831	-31.886	-741.09	1057.1	47.674	830.34	1075.8	57.064	55.912	0	0	-1.4789	-10.652	-9.9815	-8.442	11.499	-13.174	10.81	13.072	10.021	-23.826	0.82857	4.6298	1573.5
14.6	1461	78	NaN	14.416	10.097	-1.7036	-190.31	13.752	5.7585	-31.764	-740.94	1057.1	47.949	830.26	1075.8	57.976	55.89	0	0	-1.2189	-10.387	-9.983	-8.4435	11.512	-13.21	10.778	13.072	10.293	-23.596	0.79474	4.6281	1573.3
14.61	1462	78	NaN	14.443	10.058	-1.636	-190.36	13.754	5.706	-31.608	-740.77	1057.1	48.231	830.13	1075.8	58.656	57.653	0	0	-0.9014	-10.063	-9.9854	-8.4459	11.534	-13.266	10.741	13.071	10.632	-23.329	0.75564	4.625	1573
14.62	1463	78	NaN	14.474	10.026	-1.5899	-190.43	13.754	5.6191	-31.461	-740.61	1057	48.432	829.95	1075.8	58.218	57.313	0	0	-0.54823	-9.7038	-9.9931	-8.4537	11.562	-13.338	10.712	13.069	11.014	-23.042	0.71843	4.6151	1572.7
14.63	1464	78	NaN	14.495	10.001	-1.5366	-190.52	13.753	5.4925	-31.408	-740.43	1057	48.528	829.74	1075.9	57.207	55.936	0	0	-0.14437	-9.2924	-10.008	-8.469	11.581	-13.43	10.689	13.064	11.436	-22.723	0.68034	4.5954	1572.3
14.64	1465	78	NaN	14.51	9.985	-1.5152	-190.6	13.741	5.4371	-31.389	-740.3	1056.9	48.684	829.62	1075.9	57.857	55.559	0	0	-0.031078	-9.1771	-10.016	-8.4761	11.59	-13.524	10.675	13.051	11.559	-22.701	0.6594	4.5753	1572.1
14.65	1466	78	NaN	14.523	9.9571	-1.5087	-190.73	13.711	5.3015	-31.367	-740.14	1056.9	48.757	829.42	1075.9	56.864	56.058	0	0	0.0044989	-9.1408	-10.02	-8.4809	11.601	-13.65	10.65	13.019	11.605	-22.791	0.62919	4.5379	1571.7
14.66	1467	78	NaN	14.532	9.9256	-1.5167	-190.85	13.677	5.1814	-31.346	-740.01	1056.9	48.818	829.23	1075.9	57.889	55.585	0	0	0.040076	-9.1046	-10.025	-8.4858	11.608	-13.771	10.62	12.983	11.648	-22.876	0.59508	4.4967	1571.4
14.67	1468	78	NaN	14.535	9.8963	-1.5378	-190.96	13.639	5.1021	-31.332	-739.91	1056.9	48.914	829.08	1076	56.685	55.481	0	0	0.075653	-9.0684	-10.03	-8.4907	11.607	-13.887	10.593	12.943	11.683	-22.955	0.56249	4.452	1571.2
14.68	1469	78	NaN	14.528	9.8709	-1.5691	-191.08	13.592	5.0452	-31.33	-739.8	1056.9	49.06	828.94	1076	55.861	56.269	0	0	0.11123	-9.0321	-10.035	-8.4956	11.595	-14.016	10.568	12.894	11.706	-23.048	0.53335	4.3987	1570.9
14.69	1470	78	NaN	14.505	9.8263	-1.6029	-191.21	13.562	4.9625	-31.373	-739.74	1056.8	49.157	828.74	1076	58.395	55.973	0	0	0.14681	-8.9959	-10.04	-8.5004	11.566	-14.149	10.527	12.862	11.712	-23.145	0.48693	4.3615	1570.7
14.7	1471	78	NaN	14.445	9.7105	-1.6695	-191.52	13.417	4.8314	-31.53	-739.6	1056.8	49.459	828.37	1076.1	57.572	56.593	0	0	0.18238	-8.9597	-10.045	-8.5053	11.488	-14.478	10.415	12.713	11.671	-23.438	0.37023	4.2076	1570.2
14.71	1472	78	NaN	14.396	9.6292	-1.7273	-191.74	13.295	4.7535	-31.624	-739.51	1056.8	49.686	828.12	1076.1	57.926	56.983	0	0	0.21796	-8.9234	-10.05	-8.5102	11.427	-14.712	10.336	12.589	11.645	-23.636	0.28597	4.0784	1569.9
14.72	1473	78	NaN	14.353	9.5656	-1.7835	-191.89	13.176	4.708	-31.672	-739.47	1056.7	49.841	827.95	1076.1	56.927	55.212	0	0	0.25354	-8.8872	-10.055	-8.5151	11.376	-14.87	10.272	12.469	11.63	-23.757	0.21766	3.9538	1569.7
14.73	1474	78	NaN	14.303	9.482	-1.8479	-192.05	13.025	4.6531	-31.735	-739.44	1056.7	49.998	827.77	1076	56.811	56.835	0	0	0.28911	-8.851	-10.059	-8.5199	11.317	-15.035	10.189	12.318	11.606	-23.886	0.12943	3.7982	1569.5
14.74	1475	78	NaN	14.281	9.4433	-1.8661	-192.12	12.994	4.6493	-31.782	-739.46	1056.6	50.127	827.67	1076	57.7	57.178	0	0	0.32469	-8.8147	-10.064	-8.5248	11.289	-15.108	10.151	12.286	11.614	-23.922	0.087042	3.7613	1569.4
14.75	1476	78	NaN	14.225	9.383	-1.9241	-192.24	12.869	4.6262	-31.86	-739.42	1056.6	50.368	827.42	1076	56.146	53.344	0	0	0.36027	-8.7785	-10.069	-8.5297	11.221	-15.242	10.091	12.162	11.581	-24.02	0.021375	3.6322	1569.1
14.76	1477	78	NaN	14.158	9.3257	-1.9669	-192.33	12.751	4.5919	-31.997	-739.38	1056.5	50.571	827.15	1075.9	56.105	55.642	0	0	0.39584	-8.7423	-10.074	-8.5345	11.141	-15.344	10.033	12.044	11.537	-24.086	-0.041074	3.5093	1568.8
14.77	1478	78	NaN	14.096	9.2911	-1.999	-192.38	12.643	4.5898	-32.126	-739.35	1056.5	50.783	826.96	1075.8	57.684	56.686	0	0	0.43142	-8.706	-10.079	-8.5394	11.066	-15.409	9.9965	11.938	11.497	-24.115	-0.082358	3.3983	1568.6
14.78	1479	78	NaN	14.04	9.2887	-2.0332	-192.4	12.54	4.6276	-32.206	-739.32	1056.5	51.028	826.86	1075.7	57.64	54.917	0	0	0.467	-8.6698	-10.084	-8.5443	10.998	-15.441	9.9904	11.838	11.465	-24.111	-0.093412	3.2941	1568.5
14.79	1480	78	NaN	13.968	9.3055	-2.0734	-192.37	12.463	4.5953	-32.314	-739.3	1056.4	51.148	826.61	1075.6	57.892	54.86	0	0	0.50257	-8.6336	-10.089	-8.5492	10.917	-15.421	10.006	11.762	11.42	-24.055	-0.082833	3.2132	1568.2
14.8	1481	78	NaN	13.92	9.34	-2.0853	-192.36	12.421	4.6209	-32.424	-739.25	1056.4	51.365	826.46	1075.5	57.808	55.092	0	0	0.53815	-8.5973	-10.094	-8.554	10.857	-15.42	10.038	11.723	11.395	-24.017	-0.055034	3.1686	1568.1
14.81	1482	78	NaN	13.872	9.3818	-2.0905	-192.32	12.39	4.5938	-32.538	-739.21	1056.3	51.432	826.28	1075.4	56.222	56.221	0	0	0.57373	-8.5611	-10.098	-8.5589	10.802	-15.388	10.079	11.693	11.375	-23.949	-0.019771	3.1341	1567.9
14.82	1483	78	NaN	13.817	9.4432	-2.1115	-192.26	12.365	4.5433	-32.642	-739.17	1056.3	51.482	826.05	1075.3	58.907	56.825	0	0	0.60931	-8.5249	-10.103	-8.5638	10.741	-15.34	10.138	11.67	11.35	-23.865	0.034916	3.1062	1567.6
14.83	1484	78	NaN	13.764	9.51	-2.1493	-192.21	12.348	4.4962	-32.716	-739.13	1056.3	51.566	825.82	1075.2	59.66	55.47	0	0	0.64488	-8.4886	-10.108	-8.5687	10.681	-15.295	10.203	11.655	11.326	-23.784	0.095302	3.0863	1567.3
14.84	1485	78	NaN	13.743	9.5215	-2.17	-192.19	12.348	4.4524	-32.736	-739.16	1056.2	51.532	825.72	1075.2	57.2	55.877	0	0	0.68046	-8.4524	-10.113	-8.5735	10.661	-15.274	10.215	11.655	11.341	-23.726	0.10203	3.0813	1567.3
14.85	1486	78	NaN	13.688	9.5895	-2.2191	-192.17	12.314	4.419	-32.833	-739.16	1056.2	51.694	825.55	1075.2	56.199	53.67	0	0	0.71604	-8.4162	-10.118	-8.5784	10.596	-15.257	10.283	11.621	11.312	-23.673	0.16465	3.0422	1567.1
14.86	1487	78	NaN	13.645	9.6535	-2.2943	-192.16	12.295	4.3745	-32.837	-739.16	1056.2	51.825	825.38	1075.2	58.584	56.054	0	0	1.0415	-8.0847	-10.112	-8.5726	10.547	-15.256	10.348	11.601	11.589	-23.341	0.23546	3.0288	1566.9
14.87	1488	78	NaN	13.61	9.7041	-2.3395	-192.18	12.282	4.337	-32.869	-739.16	1056.1	51.941	825.26	1075.2	58.271	54.354	0	0	1.4019	-7.7177	-10.105	-8.5655	10.506	-15.282	10.4	11.586	11.908	-23	0.29491	3.0208	1566.8
14.88	1489	78	NaN	13.574	9.7527	-2.3494	-192.22	12.267	4.2939	-32.96	-739.12	1056.1	52.01	825.19	1075.2	57.063	57.577	0	0	1.7623	-7.3506	-10.098	-8.5584	10.465	-15.33	10.451	11.569	12.227	-22.681	0.35301	3.0109	1566.7
14.89	1490	78	NaN	13.527	9.828	-2.3736	-192.27	12.254	4.203	-33.035	-739.03	1056.1	51.957	825.06	1075.3	58.052	57.753	0	0	2.1227	-6.9836	-10.091	-8.5512	10.416	-15.382	10.53	11.552	12.539	-22.366	0.43949	3.0004	1566.5
14.9	1491	78	NaN	13.464	9.8877	-2.4612	-192.37	12.24	4.1636	-32.942	-738.99	1056	52.044	825.02	1075.3	57.52	53.898	0	0	2.483	-6.6166	-10.084	-8.5441	10.354	-15.476	10.594	11.534	12.837	-22.093	0.51016	2.9896	1566.4
14.91	1492	78	NaN	13.437	9.9107	-2.5016	-192.41	12.243	4.132	-32.89	-738.98	1056	52.051	824.98	1075.4	57.371	55.26	0	0	2.6733	-6.4228	-10.083	-8.5434	10.328	-15.52	10.619	11.535	13.002	-21.943	0.53598	2.9918	1566.4
14.92	1493	78	NaN	13.377	9.9377	-2.5267	-192.49	12.253	4.1026	-32.94	-738.9	1056	52.096	824.96	1075.4	56.863	57.175	0	0	2.7597	-6.3348	-10.086	-8.5466	10.264	-15.603	10.648	11.542	13.024	-21.938	0.56238	2.9951	1566.3
14.93	1494	78	NaN	13.299	9.9666	-2.5459	-192.59	12.258	4.0919	-33.032	-738.79	1056	52.201	824.96	1075.5	58.802	55.762	0	0	2.7875	-6.3065	-10.09	-8.5507	10.179	-15.708	10.68	11.545	12.967	-22.014	0.58975	2.9945	1566.2
14.94	1495	78	NaN	13.262	9.9728	-2.5578	-192.63	12.261	4.1191	-33.044	-738.74	1056	52.321	825.01	1075.5	55.333	55.181	0	0	2.7944	-6.2995	-10.094	-8.5546	10.137	-15.759	10.686	11.548	12.931	-22.059	0.5922	2.993	1566.2
14.95	1496	78	NaN	13.15	9.9799	-2.5997	-192.7	12.346	4.0699	-33.073	-738.56	1056	52.277	824.9	1075.5	59.088	56.343	0	0	2.7669	-6.3274	-10.098	-8.5581	10.025	-15.823	10.693	11.632	12.792	-22.15	0.59584	3.0743	1565.9
14.96	1497	78	NaN	13.078	9.9677	-2.6236	-192.73	12.389	4.0759	-33.095	-738.46	1056	52.326	824.9	1075.4	57.283	54.174	0	0	2.7544	-6.3401	-10.102	-8.5624	9.9509	-15.855	10.68	11.676	12.705	-22.195	0.57809	3.1141	1565.8
14.97	1498	78	NaN	13.001	9.9374	-2.6413	-192.74	12.418	4.1301	-33.143	-738.35	1056	52.481	824.99	1075.4	57.555	56.779	0	0	2.7718	-6.3224	-10.107	-8.5679	9.8663	-15.879	10.646	11.709	12.638	-22.202	0.53872	3.141	1565.8
14.98	1499	78	NaN	12.934	9.9051	-2.6665	-192.74	12.444	4.1714	-33.154	-738.25	1056	52.581	825.06	1075.3	57.905	56.293	0	0	2.7468	-6.3479	-10.113	-8.573	9.7948	-15.881	10.611	11.738	12.542	-22.229	0.49813	3.1655	1565.8
14.99	1500	78	NaN	12.894	9.8799	-2.7021	-192.71	12.475	4.1498	-33.089	-738.23	1056	52.485	825.04	1075.3	57.343	56.745	0	0	2.6995	-6.3961	-10.118	-8.578	9.7606	-15.838	10.584	11.771	12.46	-22.234	0.46672	3.1925	1565.7
15	1501	78	NaN	12.783	9.7904	-2.6825	-192.63	12.531	4.201	-33.233	-738.07	1056.1	52.551	825.17	1075.1	57.004	55.07	0	0	2.5954	-6.5022	-10.123	-8.5834	9.642	-15.771	10.488	11.833	12.237	-22.273	0.36554	3.2495	1565.7
15.01	1502	78	NaN	12.732	9.7355	-2.6846	-192.55	12.584	4.2267	-33.269	-738	1056.1	52.538	825.19	1075.1	59.532	55.882	0	0	2.4732	-6.6266	-10.128	-8.5885	9.5904	-15.691	10.431	11.888	12.064	-22.318	0.30338	3.2999	1565.6
15.02	1503	78	NaN	12.699	9.6856	-2.6925	-192.47	12.628	4.2668	-33.266	-737.94	1056.1	52.579	825.22	1075.1	56.976	54.548	0	0	2.3315	-6.7709	-10.133	-8.5933	9.5552	-15.617	10.379	11.935	11.887	-22.388	0.24571	3.3422	1565.6
15.03	1504	78	NaN	12.666	9.6148	-2.6992	-192.37	12.681	4.3291	-33.25	-737.91	1056.2	52.647	825.27	1075	56.417	55.584	0	0	2.2173	-6.8872	-10.136	-8.5962	9.5209	-15.516	10.304	11.991	11.738	-22.403	0.16867	3.3948	1565.7
15.04	1505	78	NaN	12.634	9.5203	-2.7049	-192.23	12.743	4.4063	-33.221	-737.91	1056.2	52.697	825.33	1075	57.171	56.885	0	0	2.1076	-6.9989	-10.138	-8.5988	9.4882	-15.373	10.207	12.057	11.596	-22.372	0.068461	3.4581	1565.7
15.05	1506	78	NaN	12.63	9.4688	-2.7274	-192.12	12.757	4.4682	-33.123	-737.88	1056.2	52.727	825.44	1074.9	58.264	57.416	0	0	2.0141	-7.0942	-10.141	-8.6011	9.4869	-15.264	10.152	12.074	11.501	-22.359	0.011205	3.4731	1565.8
15.06	1507	78	NaN	12.631	9.4133	-2.7408	-192	12.822	4.5147	-33.04	-737.87	1056.2	52.72	825.45	1074.9	56.993	56.17	0	0	1.853	-7.2582	-10.145	-8.6054	9.4911	-15.136	10.096	12.14	11.344	-22.394	-0.049365	3.5341	1565.8
15.07	1508	78	NaN	12.646	9.3324	-2.7367	-191.82	12.877	4.5784	-32.969	-737.88	1056.2	52.696	825.55	1074.8	57.952	55.603	0	0	1.3967	-7.7229	-10.157	-8.6177	9.5093	-14.959	10.013	12.196	10.906	-22.682	-0.14459	3.5787	1565.9
15.08	1509	78	NaN	12.66	9.2595	-2.715	-191.65	12.928	4.6205	-32.933	-737.89	1056.2	52.633	825.65	1074.8	55.59	56.22	0	0	1.1959	-7.9275	-10.165	-8.626	9.5274	-14.786	9.9378	12.249	10.723	-22.713	-0.22769	3.6234	1566
15.09	1510	78	NaN	12.667	9.2143	-2.689	-191.53	12.974	4.6257	-32.923	-737.88	1056.2	52.543	825.7	1074.7	57.177	56.119	0	0	1.1855	-7.9381	-10.171	-8.6314	9.5388	-14.658	9.8914	12.297	10.724	-22.596	-0.27947	3.6656	1566
15.1	1511	78	NaN	12.683	9.1781	-2.6931	-191.46	12.987	4.6375	-32.865	-737.93	1056.2	52.521	825.76	1074.7	57.144	56.335	0	0	1.079	-8.0465	-10.175	-8.6354	9.5576	-14.589	9.8533	12.312	10.637	-22.635	-0.32162	3.6767	1566.1
15.11	1512	78	NaN	12.729	9.095	-2.6516	-191.2	13.14	4.6705	-32.764	-737.96	1056.2	52.424	825.86	1074.6	56.999	55.405	0	0	0.9478	-8.1801	-10.179	-8.6393	9.6112	-14.318	9.7677	12.467	10.559	-22.498	-0.41109	3.8282	1566.2
15.12	1513	78	NaN	12.761	9.0552	-2.632	-191.04	13.263	4.6669	-32.665	-737.98	1056.2	52.328	825.9	1074.6	55.91	54.555	0	0	0.77672	-8.3544	-10.182	-8.643	9.6502	-14.146	9.726	12.592	10.427	-22.5	-0.45648	3.9489	1566.3
15.13	1514	78	NaN	12.791	9.0251	-2.6144	-190.89	13.387	4.6767	-32.568	-738.01	1056.3	52.298	825.94	1074.5	57.643	55.333	0	0	0.61243	-8.5217	-10.187	-8.6471	9.6845	-13.994	9.6923	12.72	10.297	-22.516	-0.4943	4.0733	1566.4
15.14	1515	78	NaN	12.824	8.9907	-2.5902	-190.72	13.524	4.7162	-32.467	-738.07	1056.3	52.342	826.04	1074.4	57.828	55.735	0	0	0.46345	-8.6734	-10.192	-8.6522	9.7206	-13.828	9.6521	12.863	10.184	-22.502	-0.53955	4.2107	1566.5
15.15	1516	78	NaN	12.859	8.9669	-2.5684	-190.58	13.646	4.7568	-32.354	-738.14	1056.3	52.399	826.21	1074.2	57.108	56.079	0	0	0.36244	-8.7763	-10.199	-8.6595	9.7578	-13.683	9.6224	12.99	10.12	-22.459	-0.57666	4.3308	1566.7
15.16	1517	78	NaN	12.883	8.951	-2.5752	-190.47	13.773	4.7756	-32.187	-738.23	1056.4	52.482	826.36	1074.1	58.261	56.492	0	0	0.27889	-8.8614	-10.207	-8.6678	9.7851	-13.565	9.6007	13.123	10.064	-22.426	-0.6066	4.4556	1567
15.17	1518	78	NaN	12.896	8.9372	-2.5622	-190.39	13.865	4.7853	-32.114	-738.31	1056.4	52.551	826.46	1074.1	56.371	57.88	0	0	0.13802	-9.0048	-10.213	-8.6735	9.7992	-13.484	9.5834	13.219	9.9373	-22.489	-0.62955	4.5453	1567.2
15.18	1519	78	NaN	12.906	8.926	-2.5541	-190.33	13.937	4.8062	-32.039	-738.39	1056.4	52.675	826.56	1074	56.728	55.465	0	0	-0.0032997	-9.1488	-10.221	-8.6813	9.8076	-13.428	9.5698	13.293	9.8043	-22.576	-0.65096	4.612	1567.3
15.19	1520	78	NaN	12.913	8.9162	-2.5468	-190.28	14.026	4.8089	-31.945	-738.5	1056.4	52.811	826.67	1074	56.546	56.959	0	0	-0.14519	-9.2933	-10.231	-8.6917	9.8133	-13.38	9.5584	13.384	9.6681	-22.673	-0.6728	4.6921	1567.6
15.2	1521	78	NaN	12.915	8.9048	-2.5176	-190.23	14.172	4.7366	-31.872	-738.61	1056.5	52.853	826.72	1074	57	57.837	0	0	-0.23469	-9.3844	-10.234	-8.694	9.8164	-13.324	9.547	13.53	9.5817	-22.709	-0.68647	4.8359	1567.7
15.21	1522	78	NaN	12.914	8.8885	-2.4691	-190.21	14.256	4.6381	-31.83	-738.73	1056.5	52.921	826.87	1074	59.603	54.772	0	0	-0.31241	-9.4636	-10.234	-8.6945	9.8158	-13.306	9.5273	13.617	9.5034	-22.77	-0.70676	4.9229	1568
15.22	1523	78	NaN	12.915	8.8752	-2.4614	-190.2	14.326	4.5341	-31.725	-738.85	1056.6	52.903	826.92	1074	58.268	54.151	0	0	-0.34746	-9.4993	-10.246	-8.706	9.821	-13.293	9.5132	13.689	9.4735	-22.792	-0.73236	4.9825	1568.2
15.23	1524	78	NaN	12.919	8.857	-2.4583	-190.21	14.369	4.4372	-31.58	-738.98	1056.6	52.968	827.04	1074	57.283	55.181	0	0	-0.35651	-9.5085	-10.258	-8.7188	9.8286	-13.298	9.4921	13.734	9.4721	-22.806	-0.76622	5.0147	1568.4
15.24	1525	78	NaN	12.922	8.8362	-2.4342	-190.23	14.39	4.3569	-31.487	-739.1	1056.6	53.102	827.21	1073.9	58.585	54.497	0	0	-0.29494	-9.4458	-10.264	-8.7246	9.8303	-13.317	9.4671	13.759	9.5353	-22.763	-0.79693	5.034	1568.7
15.25	1526	78	NaN	12.916	8.8189	-2.3808	-190.24	14.4	4.2983	-31.522	-739.16	1056.6	53.228	827.33	1073.8	57.028	55.487	0	0	-0.25901	-9.4092	-10.268	-8.7289	9.8193	-13.34	9.4466	13.772	9.5603	-22.749	-0.82183	5.0435	1568.9
15.26	1527	78	NaN	12.916	8.8058	-2.3741	-190.28	14.367	4.2496	-31.44	-739.25	1056.7	53.38	827.53	1073.7	57.218	56.809	0	0	-0.24507	-9.395	-10.271	-8.732	9.8169	-13.378	9.4278	13.745	9.5719	-22.773	-0.84366	5.0126	1569.2
15.27	1528	78	NaN	12.917	8.7683	-2.3464	-190.33	14.351	4.2747	-31.368	-739.36	1056.7	53.819	827.73	1073.6	58.022	54.987	0	0	-0.19587	-9.3449	-10.276	-8.7361	9.8059	-13.443	9.3851	13.734	9.61	-22.788	-0.89047	4.998	1569.5
15.28	1529	78	NaN	12.923	8.7294	-2.3158	-190.37	14.35	4.1694	-31.317	-739.45	1056.7	53.967	827.82	1073.5	58.062	55.441	0	0	-0.17453	-9.3232	-10.28	-8.7403	9.8079	-13.481	9.3431	13.736	9.6333	-22.804	-0.93664	4.9962	1569.7
15.29	1530	78	NaN	12.926	8.7003	-2.2897	-190.38	14.347	4.0413	-31.299	-739.5	1056.7	53.949	827.86	1073.5	56.208	55.064	0	0	-0.22149	-9.371	-10.284	-8.7447	9.8128	-13.496	9.3124	13.735	9.5913	-22.867	-0.97176	4.9902	1569.8
15.3	1531	78	NaN	12.924	8.6813	-2.2694	-190.4	14.323	4.0115	-31.314	-739.52	1056.7	54.024	827.92	1073.4	58.302	58.01	0	0	-0.25724	-9.4074	-10.289	-8.7491	9.8079	-13.515	9.2918	13.712	9.5506	-22.923	-0.99679	4.9633	1569.8
15.31	1532	78	NaN	12.927	8.6442	-2.2427	-190.45	14.269	3.9626	-31.315	-739.53	1056.7	54.278	828	1073.3	58.567	56.823	0	0	-0.26414	-9.4144	-10.293	-8.7536	9.8013	-13.575	9.2515	13.661	9.5372	-22.989	-1.0416	4.9078	1570
15.32	1533	78	NaN	12.938	8.5944	-2.2373	-190.49	14.179	3.9035	-31.295	-739.56	1056.7	54.472	828.09	1073.2	58.52	55.462	0	0	-0.23699	-9.3868	-10.297	-8.7573	9.8067	-13.621	9.1984	13.575	9.5697	-23.008	-1.0984	4.8181	1570.1
15.33	1534	78	NaN	12.954	8.5457	-2.2207	-190.55	14.07	3.8654	-31.353	-739.55	1056.7	54.727	828.2	1073.2	57.272	56.936	0	0	-0.19377	-9.3428	-10.3	-8.7606	9.8117	-13.692	9.1457	13.47	9.618	-23.034	-1.1543	4.7094	1570.2
15.34	1535	78	NaN	12.972	8.5059	-2.2109	-190.61	13.962	3.8368	-31.418	-739.52	1056.7	54.961	828.32	1073.1	58.415	55.542	0	0	-0.19723	-9.3463	-10.304	-8.7642	9.8183	-13.766	9.1015	13.366	9.6211	-23.112	-1.2021	4.602	1570.3
15.35	1536	78	NaN	12.991	8.4743	-2.2207	-190.66	13.877	3.7983	-31.435	-739.5	1056.8	55.098	828.4	1073	55.995	56.417	0	0	-0.23507	-9.3848	-10.307	-8.7679	9.832	-13.821	9.0658	13.286	9.597	-23.206	-1.2416	4.518	1570.4
15.36	1537	78	NaN	13.022	8.4335	-2.2383	-190.69	13.842	3.7257	-31.433	-739.5	1056.8	55.13	828.38	1073	56.88	55.25	0	0	-0.32158	-9.4729	-10.311	-8.7718	9.8622	-13.849	9.024	13.251	9.5406	-23.322	-1.2873	4.4795	1570.4
15.37	1538	78	NaN	13.058	8.363	-2.234	-190.74	13.787	3.628	-31.573	-739.49	1056.8	55.188	828.4	1072.9	56.864	56.282	0	0	-0.2714	-9.4218	-10.316	-8.7763	9.8906	-13.911	8.9509	13.199	9.6192	-23.333	-1.3649	4.423	1570.4
15.38	1539	78	NaN	13.105	8.2983	-2.2619	-190.81	13.767	3.5409	-31.635	-739.49	1056.8	55.255	828.38	1072.9	57.505	56.166	0	0	-0.18584	-9.3347	-10.321	-8.781	9.9329	-13.982	8.8856	13.18	9.7471	-23.316	-1.4349	4.3986	1570.4
15.39	1540	78	NaN	13.152	8.222	-2.2951	-190.88	13.763	3.4635	-31.709	-739.52	1056.9	55.31	828.37	1073	58.413	56.011	0	0	0.017727	-9.1274	-10.334	-8.7946	9.9754	-14.054	8.8099	13.175	9.9932	-23.182	-1.5242	4.3802	1570.4
15.4	1541	78	NaN	13.194	8.1378	-2.3205	-190.94	13.765	3.3999	-31.821	-739.58	1056.9	55.346	828.37	1073.1	55.626	54.761	0	0	0.25779	-8.8829	-10.35	-8.8109	10.012	-14.122	8.727	13.176	10.27	-23.004	-1.6234	4.365	1570.5
15.41	1542	78	NaN	13.233	8.08	-2.349	-190.99	13.782	3.3642	-31.889	-739.62	1056.9	55.37	828.35	1073.1	59.021	56.949	0	0	0.49785	-8.6384	-10.367	-8.8272	10.047	-14.171	8.6715	13.19	10.545	-22.809	-1.6952	4.3632	1570.5
15.42	1543	78	NaN	13.29	7.9803	-2.3684	-191.04	13.854	3.2403	-32.11	-739.69	1057	55.21	828.23	1073.3	58.323	56.788	0	0	0.66894	-8.4641	-10.374	-8.835	10.103	-14.228	8.5769	13.258	10.772	-22.692	-1.7976	4.4229	1570.4
15.43	1544	78	NaN	13.313	7.9351	-2.3719	-191.07	13.886	3.1998	-32.245	-739.73	1057	55.169	828.18	1073.4	57.727	55.384	0	0	0.77606	-8.355	-10.374	-8.8348	10.122	-14.258	8.5333	13.288	10.898	-22.613	-1.841	4.4534	1570.4
15.44	1545	78	NaN	13.344	7.8795	-2.3759	-191.08	13.944	3.1487	-32.459	-739.77	1057	55.025	828.08	1073.5	58.088	54.861	0	0	0.76538	-8.3659	-10.377	-8.8378	10.15	-14.275	8.4808	13.343	10.915	-22.641	-1.8965	4.505	1570.4
15.45	1546	78	NaN	13.391	7.7998	-2.3867	-191.08	14.025	3.1051	-32.784	-739.82	1057	54.823	827.94	1073.6	57.909	55.936	0	0	0.74712	-8.3845	-10.379	-8.8399	10.193	-14.279	8.4048	13.42	10.94	-22.663	-1.9746	4.5798	1570.3
15.46	1547	78	NaN	13.432	7.725	-2.4024	-191.05	14.071	3.1663	-33.138	-739.88	1057	54.796	827.91	1073.6	57.986	54.789	0	0	0.74437	-8.3873	-10.379	-8.8391	10.222	-14.262	8.329	13.467	10.966	-22.649	-2.0496	4.6279	1570.3
15.47	1548	78	NaN	13.457	7.6815	-2.4226	-191.01	14.042	3.2015	-33.376	-739.92	1057	54.683	827.98	1073.4	58.222	56.542	0	0	0.74311	-8.3886	-10.378	-8.8382	10.242	-14.229	8.2802	13.443	10.985	-22.617	-2.0975	4.6047	1570.5
15.48	1549	78	NaN	13.48	7.62	-2.491	-190.98	14.036	3.2721	-33.659	-740.02	1057	54.608	828	1073.3	57.366	56.133	0	0	0.74657	-8.3851	-10.377	-8.8371	10.258	-14.199	8.2145	13.441	11.004	-22.585	-2.162	4.6042	1570.6
15.49	1550	78	NaN	13.489	7.5613	-2.5459	-190.92	14.043	3.3057	-33.935	-740.11	1057	54.446	827.97	1073.2	55.901	54.969	0	0	0.75648	-8.375	-10.374	-8.8345	10.263	-14.151	8.1537	13.451	11.02	-22.526	-2.2203	4.6162	1570.6
15.5	1551	78	NaN	13.491	7.5104	-2.5892	-190.88	14.038	3.3299	-34.182	-740.18	1057	54.298	827.95	1073.2	59.018	56.041	0	0	0.77032	-8.3609	-10.371	-8.8311	10.262	-14.106	8.1017	13.446	11.032	-22.467	-2.2689	4.6153	1570.7
15.51	1552	78	NaN	13.498	7.4619	-2.6465	-190.86	13.992	3.4026	-34.421	-740.25	1057	54.306	828.05	1073.1	58.725	56.381	0	0	0.77722	-8.3538	-10.367	-8.8278	10.259	-14.095	8.0519	13.402	11.037	-22.449	-2.3154	4.5746	1570.9
15.52	1553	78	NaN	13.488	7.3926	-2.6845	-190.8	13.921	3.4345	-34.949	-740.33	1056.9	54.079	828.14	1073.1	55.297	57.344	0	0	0.73685	-8.395	-10.364	-8.8243	10.239	-14.044	7.9831	13.33	10.976	-22.439	-2.3807	4.5057	1571.1
15.53	1554	78	NaN	13.475	7.3492	-2.737	-190.75	13.873	3.4734	-35.239	-740.4	1056.9	53.97	828.17	1073.2	58.247	56.999	0	0	0.61906	-8.5149	-10.36	-8.8207	10.22	-14.005	7.942	13.28	10.839	-22.52	-2.4182	4.4593	1571.2
15.54	1555	78	NaN	13.459	7.3059	-2.7979	-190.69	13.832	3.4858	-35.57	-740.45	1056.9	53.753	828.2	1073.4	57.11	57.314	0	0	0.58048	-8.5542	-10.357	-8.8178	10.2	-13.954	7.906	13.232	10.78	-22.508	-2.4513	4.4143	1571.3
15.55	1556	78	NaN	13.438	7.2536	-2.8606	-190.64	13.766	3.4967	-35.936	-740.49	1056.9	53.499	828.28	1073.6	57.44	58.328	0	0	0.56671	-8.5682	-10.355	-8.8151	10.175	-13.902	7.8629	13.157	10.742	-22.47	-2.4917	4.3418	1571.4
15.56	1557	78	NaN	13.414	7.1932	-2.9165	-190.6	13.661	3.5373	-36.261	-740.52	1056.9	53.342	828.46	1073.8	58.725	56.676	0	0	0.51259	-8.6234	-10.351	-8.8113	10.145	-13.87	7.8098	13.044	10.658	-22.493	-2.541	4.2327	1571.6
15.57	1558	78	NaN	13.401	7.1481	-2.9474	-190.6	13.595	3.5925	-36.482	-740.53	1056.9	53.331	828.63	1074	58.091	55.642	0	0	0.44101	-8.6963	-10.347	-8.8071	10.125	-13.879	7.771	12.972	10.566	-22.575	-2.5756	4.1649	1571.8
15.58	1559	78	NaN	13.398	7.083	-3.0006	-190.61	13.551	3.6379	-36.6	-740.57	1056.9	53.325	828.77	1074.2	57.609	56.76	0	0	0.35138	-8.7875	-10.343	-8.8033	10.118	-13.888	7.7124	12.921	10.469	-22.675	-2.6304	4.1182	1572
15.59	1560	78	NaN	13.389	7.0122	-3.0312	-190.62	13.513	3.6699	-36.77	-740.58	1056.9	53.293	828.9	1074.3	59.024	55.883	0	0	0.23502	-8.9061	-10.339	-8.7994	10.104	-13.904	7.6475	12.877	10.339	-22.81	-2.6914	4.0778	1572.1
15.6	1561	78	NaN	13.376	6.9245	-3.0453	-190.63	13.489	3.6977	-37.006	-740.52	1056.9	53.236	829.03	1074.5	57.422	55.525	0	0	0.090147	-9.0536	-10.335	-8.7955	10.086	-13.924	7.5666	12.847	10.176	-22.978	-2.7683	4.0514	1572.2
15.61	1562	78	NaN	13.363	6.809	-3.0555	-190.65	13.492	3.7378	-37.284	-740.44	1056.9	53.198	829.18	1074.7	58.494	56.724	0	0	0.0044862	-9.1408	-10.332	-8.7923	10.064	-13.95	7.4598	12.842	10.068	-23.091	-2.8719	4.0494	1572.3
15.62	1563	78	NaN	13.344	6.6644	-3.0687	-190.68	13.533	3.8194	-37.557	-740.44	1056.9	53.306	829.27	1075	59.312	55.069	0	0	-0.080855	-9.2278	-10.328	-8.7889	10.031	-13.994	7.3233	12.874	9.9506	-23.222	-3.0051	4.0849	1572.4
15.63	1564	78	NaN	13.325	6.5769	-3.0805	-190.7	13.55	3.8661	-37.7	-740.41	1056.9	53.344	829.39	1075.1	56.737	55.552	0	0	-0.19656	-9.3456	-10.324	-8.7846	10.006	-14.014	7.2378	12.89	9.8092	-23.36	-3.0862	4.105	1572.5
15.64	1565	78	NaN	13.3	6.5002	-3.0944	-190.71	13.588	3.9049	-37.83	-740.38	1056.9	53.368	829.46	1075.1	58.077	55.18	0	0	-0.28823	-9.439	-10.32	-8.7806	9.9756	-14.038	7.162	12.926	9.6874	-23.477	-3.158	4.1457	1572.6
15.65	1566	78	NaN	13.282	6.4531	-3.1056	-190.73	13.619	3.9478	-37.925	-740.28	1057	53.428	829.55	1075.1	57.755	56.011	0	0	-0.28477	-9.4354	-10.317	-8.7778	9.9514	-14.065	7.1135	12.959	9.6666	-23.501	-3.2038	4.1813	1572.6
15.66	1567	78	NaN	13.268	6.4192	-3.1003	-190.76	13.643	4.0031	-38.035	-740.13	1057	53.56	829.69	1075	59.223	57.417	0	0	-0.34387	-9.4956	-10.315	-8.7756	9.9289	-14.102	7.0755	12.986	9.5851	-23.598	-3.2395	4.2107	1572.6
15.67	1568	78	NaN	13.238	6.325	-3.0529	-190.81	13.698	4.0743	-38.312	-740.04	1057	53.791	829.85	1074.9	58.602	55.593	0	0	-0.44817	-9.6019	-10.313	-8.7738	9.8807	-14.167	6.9771	13.046	9.4325	-23.769	-3.3362	4.2726	1572.7
15.68	1569	78	NaN	13.229	6.2764	-3.019	-190.82	13.742	4.0626	-38.487	-739.97	1057	53.822	829.95	1074.8	55.523	56.192	0	0	-0.52172	-9.6768	-10.309	-8.7697	9.8644	-14.187	6.9235	13.095	9.3427	-23.864	-3.3857	4.3256	1572.7
15.69	1570	78	NaN	13.236	6.2252	-3.0373	-190.82	13.811	4.0593	-38.524	-739.87	1057	53.879	830.04	1074.6	56.287	54.684	0	0	-0.60867	-9.7653	-10.305	-8.7658	9.8671	-14.189	6.8661	13.17	9.2584	-23.955	-3.4392	4.4042	1572.7
15.7	1571	78	NaN	13.253	6.1771	-3.0496	-190.81	13.875	4.0393	-38.552	-739.8	1057	53.888	830.07	1074.5	55.163	53.973	0	0	-0.72282	-9.8816	-10.302	-8.7627	9.8832	-14.178	6.8128	13.239	9.1603	-24.06	-3.4893	4.4761	1572.7
15.71	1572	78	NaN	13.276	6.1321	-3.0398	-190.79	13.928	3.9998	-38.614	-739.74	1057	53.856	830.05	1074.4	56.844	57.534	0	0	-0.8158	-9.9763	-10.3	-8.7602	9.9044	-14.162	6.7648	13.296	9.0886	-24.138	-3.535	4.5353	1572.6
15.72	1573	78	NaN	13.295	6.0842	-3.0307	-190.78	13.988	3.9607	-38.674	-739.68	1057	53.859	830.03	1074.4	56.686	56.671	0	0	-0.9008	-10.063	-10.298	-8.758	9.9213	-14.152	6.7153	13.357	9.0205	-24.214	-3.5822	4.5989	1572.5
15.73	1574	78	NaN	13.329	6.0111	-3.0069	-190.75	14.019	3.9517	-38.779	-739.59	1057	53.973	830.1	1074.3	55.839	56.662	0	0	-1.0176	-10.182	-10.294	-8.7548	9.9477	-14.135	6.6393	13.391	8.9301	-24.317	-3.655	4.636	1572.5
15.74	1575	78	NaN	13.356	5.9486	-2.9935	-190.73	14.059	3.9264	-38.845	-739.55	1057	54.023	830.07	1074.2	58.309	55.522	0	0	-1.1455	-10.312	-10.291	-8.7511	9.9699	-14.117	6.5764	13.431	8.8245	-24.429	-3.7142	4.6803	1572.5
15.75	1576	78	NaN	13.391	5.8716	-3.0103	-190.7	14.082	3.9333	-38.825	-739.52	1057	54.184	830.05	1074.3	58.194	55.033	0	0	-1.2181	-10.386	-10.288	-8.7489	10	-14.095	6.4996	13.454	8.782	-24.481	-3.7888	4.705	1572.4
15.76	1577	78	NaN	13.432	5.7829	-3.0592	-190.66	14.088	3.9444	-38.727	-739.51	1057	54.384	830.04	1074.3	56.347	56.029	0	0	-1.3077	-10.477	-10.286	-8.7464	10.037	-14.058	6.4124	13.459	8.729	-24.535	-3.8734	4.7122	1572.4
15.77	1578	78	NaN	13.462	5.7041	-3.1246	-190.6	14.091	3.9047	-38.602	-739.53	1057	54.446	830.01	1074.3	57.417	55.885	0	0	-1.4187	-10.59	-10.283	-8.7433	10.069	-13.996	6.3373	13.458	8.6503	-24.586	-3.9455	4.7143	1572.4
15.78	1579	78	NaN	13.463	5.6842	-3.1349	-190.58	14.069	3.9054	-38.594	-739.53	1056.9	54.507	830.05	1074.3	56.557	56.228	0	0	-1.3633	-10.534	-10.28	-8.7407	10.069	-13.974	6.3179	13.436	8.7052	-24.508	-3.9623	4.6948	1572.4
15.79	1580	78	NaN	13.464	5.6576	-3.1573	-190.5	14.043	3.8652	-38.524	-739.5	1056.9	54.571	829.98	1074.4	57.999	54.518	0	0	-1.3163	-10.486	-10.278	-8.7384	10.069	-13.891	6.2956	13.405	8.7527	-24.377	-3.9823	4.6665	1572.3
15.8	1581	78	NaN	13.449	5.6443	-3.153	-190.42	14.001	3.8625	-38.534	-739.45	1056.8	54.709	829.96	1074.4	57.889	58.896	0	0	-1.4322	-10.604	-10.276	-8.7364	10.049	-13.819	6.2857	13.359	8.6164	-24.423	-3.9902	4.623	1572.3
15.81	1582	78	NaN	13.422	5.647	-3.1485	-190.32	13.948	3.8537	-38.548	-739.39	1056.7	54.821	829.95	1074.4	59.378	54.964	0	0	-1.5465	-10.72	-10.274	-8.734	10.017	-13.73	6.2915	13.303	8.471	-24.45	-3.982	4.5693	1572.2
15.82	1583	78	NaN	13.393	5.6616	-3.1811	-190.18	13.894	3.7796	-38.451	-739.33	1056.6	54.799	829.91	1074.4	56.265	56.606	0	0	-1.6536	-10.829	-10.27	-8.7302	9.9919	-13.582	6.3104	13.245	8.3383	-24.411	-3.9593	4.5153	1572.1
15.83	1584	78	NaN	13.358	5.681	-3.2365	-190.03	13.847	3.6935	-38.292	-739.3	1056.6	54.757	829.8	1074.4	56.753	56.823	0	0	-1.6728	-10.849	-10.266	-8.7266	9.9638	-13.424	6.3316	13.196	8.291	-24.273	-3.9345	4.4698	1572
15.84	1585	78	NaN	13.329	5.6912	-3.2601	-189.93	13.803	3.6542	-38.216	-739.31	1056.5	54.782	829.78	1074.4	58.073	56.947	0	0	-1.6215	-10.797	-10.263	-8.7233	9.9373	-13.326	6.3406	13.153	8.3158	-24.123	-3.9222	4.4299	1571.9
15.85	1586	78	NaN	13.298	5.707	-3.2906	-189.86	13.778	3.6204	-38.112	-739.3	1056.5	54.828	829.73	1074.3	56.868	56.765	0	0	-1.6833	-10.86	-10.261	-8.722	9.9082	-13.247	6.3549	13.13	8.2249	-24.107	-3.9066	4.4083	1571.9
15.86	1587	78	NaN	13.274	5.7232	-3.3241	-189.8	13.762	3.6067	-37.997	-739.28	1056.5	54.904	829.68	1074.2	58.658	55.698	0	0	-1.7241	-10.901	-10.26	-8.7202	9.8849	-13.19	6.3695	13.116	8.1608	-24.092	-3.8902	4.3958	1571.8
15.87	1588	78	NaN	13.253	5.7383	-3.3496	-189.76	13.747	3.5957	-37.889	-739.26	1056.4	54.97	829.65	1074.1	56.792	54.804	0	0	-1.6467	-10.823	-10.255	-8.7159	9.8654	-13.146	6.383	13.102	8.2187	-23.969	-3.8724	4.3861	1571.8
15.88	1589	78	NaN	13.189	5.7724	-3.3574	-189.67	13.747	3.4528	-37.735	-739.15	1056.4	54.823	829.52	1074	58.186	56.182	0	0	-1.6133	-10.788	-10.253	-8.7133	9.8125	-13.042	6.4146	13.105	8.1992	-23.831	-3.8382	4.3918	1571.5
15.89	1590	78	NaN	13.132	5.7903	-3.3424	-189.67	13.721	3.4374	-37.589	-739.06	1056.3	55.064	829.47	1073.9	58.816	54.362	0	0	-1.5996	-10.775	-10.251	-8.7115	9.7519	-13.05	6.4294	13.082	8.1523	-23.825	-3.8216	4.3706	1571.4
15.9	1591	78	NaN	13.076	5.7959	-3.3103	-189.72	13.682	3.3625	-37.471	-738.95	1056.3	55.148	829.43	1073.7	58.093	56.948	0	0	-1.559	-10.733	-10.25	-8.7105	9.6966	-13.099	6.4308	13.047	8.1376	-23.832	-3.8191	4.3365	1571.2
15.91	1592	78	NaN	13.033	5.7874	-3.2844	-189.79	13.65	3.2544	-37.334	-738.86	1056.3	55.107	829.4	1073.6	58.705	54.494	0	0	-1.5047	-10.678	-10.249	-8.7099	9.6595	-13.167	6.4193	13.018	8.1549	-23.845	-3.8301	4.3082	1571.1
15.92	1593	78	NaN	13.002	5.7619	-3.2674	-189.9	13.63	3.1381	-37.148	-738.79	1056.2	55.028	829.35	1073.5	57.845	55.984	0	0	-1.4908	-10.664	-10.248	-8.7084	9.6381	-13.267	6.3927	12.999	8.1473	-23.931	-3.8551	4.2905	1570.9
15.93	1594	78	NaN	12.96	5.716	-3.2257	-190.11	13.596	3.0026	-36.921	-738.68	1056.2	54.986	829.3	1073.5	58.19	55.375	0	0	-1.4362	-10.608	-10.247	-8.7074	9.6052	-13.464	6.3448	12.967	8.169	-24.072	-3.9021	4.2593	1570.8
15.94	1595	78	NaN	12.934	5.6727	-3.2158	-190.28	13.568	2.9133	-36.723	-738.62	1056.2	54.945	829.3	1073.5	57.997	56.861	0	0	-1.3221	-10.492	-10.247	-8.7071	9.5884	-13.63	6.3016	12.939	8.2663	-24.122	-3.945	4.2324	1570.7
15.95	1596	78	NaN	12.911	5.6314	-3.2038	-190.46	13.56	2.811	-36.531	-738.56	1056.2	54.853	829.24	1073.5	57.279	56.111	0	0	-1.3465	-10.517	-10.247	-8.7077	9.5755	-13.8	6.2615	12.93	8.229	-24.316	-3.9856	4.2221	1570.6
15.96	1597	78	NaN	12.895	5.6023	-3.1953	-190.61	13.549	2.7567	-36.378	-738.5	1056.2	54.837	829.23	1073.5	56.385	56.976	0	0	-1.381	-10.552	-10.248	-8.7087	9.5647	-13.937	6.2331	12.918	8.1836	-24.489	-4.0151	4.2096	1570.5
15.97	1598	78	NaN	12.876	5.5704	-3.1723	-190.77	13.532	2.7119	-36.216	-738.4	1056.2	54.835	829.24	1073.5	57.634	57.037	0	0	-1.2701	-10.439	-10.251	-8.7114	9.5515	-14.096	6.2022	12.9	8.2814	-24.535	-4.0487	4.1891	1570.4
15.98	1599	78	NaN	12.835	5.4979	-3.0957	-191.11	13.523	2.5452	-35.921	-738.19	1056.1	54.602	829.17	1073.6	57.407	55.01	0	0	-1.1553	-10.322	-10.254	-8.7141	9.5295	-14.413	6.1347	12.886	8.3742	-24.735	-4.1189	4.1719	1570.1
15.99	1600	78	NaN	12.815	5.4628	-3.0186	-191.36	13.504	2.499	-35.742	-737.97	1056.1	54.53	829.22	1073.7	56.109	55.012	0	0	-1.0162	-10.18	-10.257	-8.7175	9.5185	-14.653	6.1059	12.86	8.5023	-24.833	-4.1511	4.143	1569.9
16	1601	78	NaN	12.795	5.4211	-2.8882	-191.52	13.464	2.5161	-35.826	-737.84	1056.1	54.55	829.34	1073.8	58.994	54.282	0	0	-0.89031	-10.052	-10.262	-8.7224	9.4946	-14.819	6.0673	12.818	8.6042	-24.871	-4.1946	4.0958	1569.9
16.01	1602	78	NaN	12.788	5.3938	-2.8366	-191.67	13.441	2.5282	-35.657	-737.65	1056	54.492	829.41	1073.9	58.004	56.652	0	0	-0.77632	-9.9361	-10.268	-8.7287	9.4957	-14.963	6.0473	12.787	8.7194	-24.899	-4.2209	4.0587	1569.8
16.02	1603	78	NaN	12.789	5.3725	-2.8349	-191.8	13.436	2.5229	-35.356	-737.42	1056	54.35	829.43	1074.2	58.834	57.744	0	0	-0.7374	-9.8964	-10.275	-8.7355	9.5121	-15.077	6.037	12.772	8.7747	-24.974	-4.238	4.0364	1569.5
16.03	1604	78	NaN	12.782	5.3341	-2.7729	-191.85	13.434	2.5245	-35.365	-737.27	1055.9	54.225	829.42	1074.4	56.17	55.827	0	0	-0.64507	-9.8024	-10.283	-8.7435	9.509	-15.125	6.0079	12.761	8.8639	-24.928	-4.2751	4.0171	1569.4
16.04	1605	78	NaN	12.78	5.2985	-2.7658	-191.88	13.431	2.5733	-35.223	-737.15	1055.9	54.219	829.45	1074.6	57.076	56.37	0	0	-0.38664	-9.5392	-10.294	-8.755	9.5121	-15.152	5.9812	12.748	9.1254	-24.691	-4.3133	3.9933	1569.3
16.05	1606	78	NaN	12.769	5.2433	-2.7415	-191.85	13.469	2.538	-35.096	-736.93	1055.8	53.91	829.32	1075	57.292	55.28	0	0	-0.12821	-9.276	-10.306	-8.7665	9.5165	-15.098	5.9418	12.771	9.3883	-24.374	-4.3642	4.0042	1568.9
16.06	1607	78	NaN	12.748	5.1858	-2.7254	-191.76	13.437	2.5796	-34.981	-736.71	1055.8	53.752	829.33	1075.1	56.976	55.432	0	0	0.13022	-9.0128	-10.317	-8.7779	9.5048	-15.008	5.8939	12.729	9.6351	-24.021	-4.4235	3.9506	1568.7
16.07	1608	78	NaN	12.723	5.1407	-2.7183	-191.66	13.363	2.6662	-34.894	-736.51	1055.7	53.721	829.45	1075.2	57.831	57.294	0	0	0.24839	-8.8924	-10.326	-8.7863	9.4837	-14.894	5.8524	12.651	9.7321	-23.787	-4.4734	3.8649	1568.6
16.08	1609	78	NaN	12.7	5.1167	-2.7129	-191.53	13.322	2.7183	-34.856	-736.31	1055.6	53.661	829.52	1075.2	57.196	57.788	0	0	0.27954	-8.8607	-10.332	-8.7929	9.4647	-14.763	5.8309	12.608	9.7442	-23.624	-4.5015	3.8147	1568.5
16.09	1610	78	NaN	12.67	5.0958	-2.7085	-191.39	13.331	2.8015	-34.847	-736.09	1055.6	53.686	829.51	1075.2	57.416	56.224	0	0	-0.058958	-9.2055	-10.341	-8.8013	9.4338	-14.622	5.8144	12.612	9.3749	-23.828	-4.5264	3.8111	1568.2
16.1	1611	78	NaN	12.62	5.0537	-2.7167	-191.18	13.292	2.8717	-34.848	-735.78	1055.5	53.651	829.58	1075.2	56.794	56.776	0	0	-0.19613	-9.3452	-10.349	-8.8097	9.3842	-14.419	5.774	12.572	9.1881	-23.764	-4.5752	3.7625	1568
16.11	1612	78	NaN	12.57	5.0112	-2.7298	-191.03	13.243	2.923	-34.857	-735.56	1055.5	53.659	829.67	1075.2	58.026	54.875	0	0	-0.014185	-9.1599	-10.358	-8.818	9.3335	-14.265	5.7309	12.524	9.3193	-23.425	-4.6266	3.7055	1567.9
16.12	1613	78	NaN	12.534	4.9769	-2.7459	-190.93	13.213	2.9444	-34.862	-735.42	1055.4	53.671	829.71	1075.1	56.078	56.761	0	0	0.16776	-8.9746	-10.366	-8.8264	9.2966	-14.171	5.6961	12.494	9.4643	-23.145	-4.6698	3.6672	1567.8
16.13	1614	78	NaN	12.505	4.9411	-2.7714	-190.85	13.216	2.9303	-34.849	-735.29	1055.4	53.637	829.7	1075.1	57.413	55.616	0	0	0.3497	-8.7893	-10.374	-8.8347	9.2692	-14.088	5.6617	12.495	9.6189	-22.878	-4.7125	3.6603	1567.6
16.14	1615	78	NaN	12.421	4.8428	-2.8383	-190.63	13.226	2.8897	-34.825	-734.94	1055.3	53.561	829.65	1075.1	57.875	56.307	0	0	0.53164	-8.604	-10.383	-8.8431	9.1875	-13.867	5.5658	12.502	9.7192	-22.471	-4.8168	3.6594	1567.2
16.15	1616	78	NaN	12.369	4.7849	-2.8814	-190.58	13.187	2.9171	-34.811	-734.75	1055.3	53.72	829.77	1075	58.977	56.369	0	0	0.71358	-8.4187	-10.391	-8.8515	9.13	-13.814	5.5062	12.465	9.8436	-22.232	-4.8847	3.6137	1567.1
16.16	1617	78	NaN	12.291	4.7117	-2.9015	-190.55	13.149	2.9309	-34.92	-734.55	1055.2	53.932	829.84	1074.9	57.83	56.002	0	0	0.89553	-8.2334	-10.399	-8.8598	9.0403	-13.804	5.4308	12.43	9.9358	-22.037	-4.9685	3.5704	1567
16.17	1618	78	NaN	12.218	4.6431	-2.9144	-190.56	13.118	2.9303	-35.041	-734.38	1055.2	54.133	829.89	1074.8	56.829	54.927	0	0	1.2289	-7.8938	-10.4	-8.8601	8.9555	-13.823	5.36	12.401	10.184	-21.717	-5.0395	3.541	1566.9
16.18	1619	78	NaN	12.162	4.5885	-2.9398	-190.61	13.1	2.912	-35.086	-734.25	1055.1	54.306	829.92	1074.7	58.552	55.704	0	0	1.722	-7.3917	-10.391	-8.8517	8.8907	-13.878	5.3036	12.385	10.613	-21.269	-5.0875	3.5332	1566.8
16.19	1620	78	NaN	12.079	4.5218	-3.0023	-190.72	13.12	2.8509	-35.059	-734.06	1055.1	54.497	829.89	1074.6	59.512	55.799	0	0	1.8689	-7.242	-10.393	-8.8533	8.8015	-13.997	5.2364	12.405	10.67	-21.239	-5.1564	3.5518	1566.6
16.2	1621	78	NaN	12.031	4.4831	-2.9943	-190.83	13.123	2.7935	-35.18	-733.92	1055	54.572	829.86	1074.5	55.835	55.82	0	0	1.9442	-7.1654	-10.395	-8.8558	8.7462	-14.112	5.1962	12.41	10.69	-21.278	-5.1991	3.5542	1566.5
16.21	1622	78	NaN	11.97	4.4514	-2.9681	-190.99	13.11	2.7625	-35.349	-733.71	1055	54.814	829.84	1074.5	58.075	55.512	0	0	1.9545	-7.1548	-10.397	-8.8571	8.6699	-14.294	5.1628	12.399	10.624	-21.448	-5.2338	3.5419	1566.3
16.22	1623	78	NaN	11.916	4.4229	-2.9542	-191.16	13.102	2.744	-35.466	-733.55	1055	55.065	829.81	1074.4	56.594	55.343	0	0	1.9809	-7.128	-10.395	-8.8554	8.6016	-14.473	5.1336	12.392	10.582	-21.601	-5.2613	3.5364	1566.1
16.23	1624	78	NaN	11.874	4.399	-2.9546	-191.3	13.108	2.713	-35.528	-733.44	1055	55.217	829.75	1074.4	57.898	55.369	0	0	2.0167	-7.0915	-10.391	-8.8518	8.5514	-14.625	5.1095	12.398	10.568	-21.716	-5.2818	3.546	1565.9
16.24	1625	78	NaN	11.832	4.3854	-2.9407	-191.45	13.122	2.6371	-35.639	-733.31	1055	55.249	829.68	1074.3	57.341	54.688	0	0	2.0333	-7.0746	-10.386	-8.847	8.5039	-14.775	5.0943	12.414	10.537	-21.85	-5.2921	3.5666	1565.7
16.25	1626	78	NaN	11.783	4.3587	-2.9672	-191.65	13.091	2.6563	-35.683	-733.17	1055	55.585	829.68	1074.2	57.442	55.059	0	0	2.0368	-7.071	-10.381	-8.8413	8.441	-14.993	5.0631	12.387	10.478	-22.064	-5.3177	3.5459	1565.6
16.26	1627	78	NaN	11.732	4.3373	-2.9829	-191.79	13.082	2.59	-35.752	-733.04	1055	55.715	829.6	1074.1	59.071	56.793	0	0	1.9693	-7.1397	-10.373	-8.834	8.3818	-15.141	5.0388	12.38	10.351	-22.281	-5.3347	3.5465	1565.4
16.27	1628	78	NaN	11.69	4.3234	-2.9933	-191.87	13.098	2.5419	-35.806	-732.94	1055	55.831	829.49	1074.1	59.453	56.492	0	0	1.9897	-7.119	-10.363	-8.8234	8.3338	-15.225	5.0232	12.398	10.323	-22.344	-5.3397	3.5745	1565.2
16.28	1629	78	NaN	11.66	4.3137	-2.9936	-191.89	13.122	2.5357	-35.87	-732.87	1055	55.974	829.37	1074	58.226	56.64	0	0	2.1719	-6.9335	-10.347	-8.807	8.2951	-15.251	5.012	12.424	10.467	-22.184	-5.3345	3.6171	1565.1
16.29	1630	78	NaN	11.631	4.3007	-2.9764	-191.85	13.129	2.5384	-35.995	-732.78	1054.9	56.089	829.28	1073.9	58.986	58.49	0	0	1.9137	-7.1964	-10.336	-8.7968	8.2571	-15.225	4.9969	12.433	10.171	-22.421	-5.3394	3.6359	1564.9
16.3	1631	78	NaN	11.597	4.2794	-2.9874	-191.73	13.129	2.5386	-36.054	-732.7	1054.9	56.257	829.13	1073.8	59.464	54.603	0	0	1.5297	-7.5875	-10.328	-8.7889	8.2149	-15.114	4.9721	12.437	9.7446	-22.701	-5.3563	3.6477	1564.7
16.31	1632	78	NaN	11.583	4.2715	-2.9976	-191.67	13.144	2.5435	-36.058	-732.65	1054.9	56.356	829.03	1073.8	58.937	53.572	0	0	1.502	-7.6156	-10.319	-8.78	8.1966	-15.059	4.9626	12.453	9.6987	-22.674	-5.3569	3.673	1564.5
16.32	1633	78	NaN	11.567	4.2613	-3.0118	-191.56	13.158	2.5441	-36.071	-732.61	1054.9	56.423	828.9	1073.7	60.774	56.944	0	0	1.4495	-7.6692	-10.31	-8.7703	8.1774	-14.952	4.9516	12.468	9.6268	-22.621	-5.3582	3.6974	1564.4
16.33	1634	78	NaN	11.546	4.2394	-3.0292	-191.34	13.155	2.5311	-36.103	-732.57	1054.9	56.414	828.72	1073.7	59.131	56.872	0	0	1.0814	-8.0441	-10.29	-8.7503	8.1547	-14.727	4.9286	12.466	9.2361	-22.771	-5.3612	3.716	1564.1
16.34	1635	78	NaN	11.523	4.2033	-3.0449	-190.97	13.117	2.5128	-36.14	-732.57	1054.8	56.308	828.52	1073.6	58.675	56.567	0	0	0.71331	-8.4189	-10.27	-8.7304	8.134	-14.355	4.8904	12.43	8.8473	-22.774	-5.3795	3.6999	1563.9
16.35	1636	78	NaN	11.502	4.1772	-3.046	-190.52	12.992	2.6139	-36.151	-732.54	1054.8	56.383	828.47	1073.5	58.634	56.361	0	0	0.34523	-8.7938	-10.25	-8.7104	8.1093	-13.909	4.8614	12.308	8.4545	-22.703	-5.3885	3.598	1563.9
16.36	1637	78	NaN	11.482	4.1463	-3.028	-189.97	12.898	2.6855	-36.226	-732.53	1054.8	56.312	828.34	1073.4	57.316	55.095	0	0	0.43856	-8.6988	-10.24	-8.7	8.089	-13.362	4.8304	12.213	8.5275	-22.06	-5.4091	3.5134	1563.7
16.37	1638	78	NaN	11.473	4.122	-3.0411	-189.5	12.823	2.7819	-36.211	-732.55	1054.8	56.316	828.22	1073.4	58.394	58.363	0	0	0.51195	-8.624	-10.228	-8.6887	8.0803	-12.888	4.8049	12.14	8.5922	-21.512	-5.4233	3.4513	1563.6
16.38	1639	78	NaN	11.469	4.1036	-3.0568	-189.06	12.77	2.8578	-36.181	-732.57	1054.8	56.254	828.05	1073.4	58.113	54.75	0	0	0.17528	-8.9669	-10.206	-8.6668	8.0798	-12.452	4.7856	12.088	8.2551	-21.419	-5.4207	3.4207	1563.5
16.39	1640	78	NaN	11.465	4.0874	-3.0505	-188.57	12.728	2.8695	-36.193	-732.58	1054.7	55.962	827.82	1073.4	58.789	54.525	0	0	0.042639	-9.102	-10.187	-8.6476	8.0854	-11.954	4.7703	12.045	8.128	-21.056	-5.4168	3.3972	1563.2
16.4	1641	78	NaN	11.468	4.07	-3.0815	-187.89	12.643	2.8603	-36.028	-732.66	1054.7	55.491	827.61	1073.4	56.901	55.712	0	0	0.05374	-9.0907	-10.17	-8.6302	8.1114	-11.247	4.7519	11.961	8.1651	-20.338	-5.4177	3.3306	1563.1
16.41	1642	78	NaN	11.469	4.053	-3.0553	-187.36	12.651	2.705	-36.063	-732.72	1054.7	54.713	827.28	1073.4	56.897	56.379	0	0	0.00019825	-9.1452	-10.151	-8.6119	8.1386	-10.687	4.7362	11.968	8.1388	-19.832	-5.4153	3.3561	1562.7
16.42	1643	78	NaN	11.47	4.0525	-3.031	-186.76	12.607	2.7662	-36.049	-732.76	1054.8	54.362	827.15	1073.4	56.589	56.295	0	0	-0.10265	-9.25	-10.133	-8.5931	8.1533	-10.074	4.7345	11.925	8.0506	-19.324	-5.398	3.3315	1562.6
16.43	1644	78	NaN	11.478	4.0593	-3.0161	-186.13	12.555	2.894	-35.97	-732.82	1054.8	54.112	827.05	1073.3	55.359	54.21	0	0	-0.40072	-9.5535	-10.11	-8.5702	8.173	-9.4373	4.7396	11.875	7.7723	-18.991	-5.3701	3.3045	1562.6
16.44	1645	78	NaN	11.489	4.0649	-3.0054	-185.57	12.541	2.966	-35.868	-732.91	1054.8	53.745	826.88	1073.4	55.633	56.694	0	0	-0.61289	-9.7696	-10.089	-8.5492	8.2011	-8.8614	4.7451	11.861	7.5882	-18.631	-5.3436	3.3117	1562.5
16.45	1646	78	NaN	11.483	4.0718	-2.9825	-185.21	12.553	3.066	-35.835	-732.96	1054.8	53.587	826.74	1073.4	56.661	56.174	0	0	-0.60943	-9.7661	-10.073	-8.5331	8.2016	-8.4942	4.7534	11.872	7.5921	-18.26	-5.3191	3.3387	1562.4
16.46	1647	78	NaN	11.492	4.0831	-2.9814	-184.84	12.575	3.1371	-35.75	-733	1054.8	53.278	826.61	1073.5	56.922	59.8	0	0	-0.67086	-9.8287	-10.055	-8.5158	8.2248	-8.1048	4.767	11.891	7.554	-17.933	-5.2883	3.375	1562.3
16.47	1648	78	NaN	11.5	4.0917	-2.9503	-184.4	12.634	3.2904	-35.711	-733.07	1054.9	53.039	826.46	1073.7	57.963	63.209	0	0	-0.75866	-9.9181	-10.039	-8.499	8.2428	-7.6607	4.7813	11.945	7.4841	-17.579	-5.2572	3.4457	1562.2
16.48	1649	78	NaN	11.506	4.0996	-2.9297	-184.08	12.702	3.3703	-35.672	-733.12	1054.9	52.744	826.32	1073.8	56.503	63.604	0	1	-0.81938	-9.9799	-10.033	-8.4939	8.2614	-7.3208	4.795	12.006	7.442	-17.301	-5.2383	3.5125	1562.1
16.49	1650	78	NaN	11.514	4.1086	-2.9284	-183.8	12.774	3.4006	-35.597	-733.16	1054.9	52.357	826.18	1074	58.343	64.571	0	1	-0.88016	-10.042	-10.028	-8.4887	8.2852	-7.0269	4.8091	12.073	7.4051	-17.069	-5.2191	3.5844	1561.9
16.5	1651	78	NaN	11.524	4.1196	-2.9094	-183.23	12.884	3.6475	-35.477	-733.27	1054.9	51.971	826.07	1074.2	57.818	67.886	0	1	-0.94256	-10.105	-10.024	-8.4847	8.3147	-6.4397	4.8264	12.178	7.3721	-16.545	-5.1978	3.6928	1561.9
16.51	1652	78	NaN	11.535	4.1239	-2.8986	-182.94	12.952	3.7352	-35.401	-733.33	1054.9	51.67	826.01	1074.3	55.936	70.027	0	1	-0.97087	-10.134	-10.021	-8.4818	8.3385	-6.1325	4.8339	12.242	7.3677	-16.267	-5.1874	3.7605	1561.9
16.52	1653	78	NaN	11.544	4.131	-2.8895	-182.54	13.068	3.919	-35.288	-733.39	1055	51.33	825.92	1074.5	58.698	68.44	0	1	-0.95359	-10.117	-10.02	-8.4803	8.3648	-5.719	4.8471	12.352	7.4112	-15.836	-5.1727	3.872	1561.8
16.53	1654	78	NaN	11.554	4.1362	-2.8822	-182.15	13.186	4.1176	-35.192	-733.42	1055	50.963	825.82	1074.7	58.376	71.657	0	1	-0.92522	-10.088	-10.02	-8.4806	8.3912	-5.3095	4.8594	12.463	7.466	-15.397	-5.1606	3.9825	1561.7
16.54	1655	78	NaN	11.562	4.1397	-2.8817	-181.79	13.27	4.3189	-35.105	-733.44	1055	50.657	825.79	1074.9	57.459	75.205	0	1	-0.87044	-10.032	-10.021	-8.4811	8.4133	-4.9428	4.8682	12.542	7.5428	-14.975	-5.1523	4.0607	1561.7
16.55	1656	78	NaN	11.565	4.1448	-2.8968	-181.46	13.299	4.5621	-34.972	-733.47	1055	50.543	825.86	1074.9	58.13	72.568	0	1	-0.70824	-9.8667	-10.02	-8.4809	8.4259	-4.5981	4.8738	12.57	7.7176	-14.465	-5.1466	4.0886	1561.8
16.56	1657	78	NaN	11.572	4.1426	-2.9325	-181.15	13.308	4.8084	-34.79	-733.55	1055	50.437	826.01	1074.8	60.198	74.085	0	1	-0.57796	-9.734	-10.021	-8.4816	8.444	-4.2741	4.8698	12.58	7.866	-14.008	-5.1513	4.0987	1562
16.57	1658	78	NaN	11.583	4.1507	-2.9513	-180.62	13.394	5.2326	-34.615	-733.6	1055	50.433	825.99	1074.7	59.728	71.551	0	1	-0.47305	-9.6272	-10.023	-8.4831	8.4621	-3.7433	4.8748	12.67	7.989	-13.37	-5.1478	4.1864	1562
16.58	1659	78	NaN	11.583	4.1585	-2.9561	-180.14	13.484	5.5022	-34.486	-733.62	1055	50.114	825.98	1074.7	61.726	68.746	1	1	-0.3634	-9.5155	-10.024	-8.4848	8.478	-3.2417	4.8811	12.762	8.1146	-12.757	-5.1433	4.2771	1562
16.59	1660	78	NaN	11.577	4.1634	-2.94	-179.68	13.564	5.7023	-34.412	-733.6	1055	49.652	826.03	1074.7	58.908	67.859	1	1	-0.24948	-9.3995	-10.026	-8.4867	8.4921	-2.7676	4.8844	12.843	8.2426	-12.167	-5.1418	4.3561	1562
16.6	1661	78	NaN	11.581	4.1646	-2.9037	-179.15	13.646	6.0581	-34.358	-733.57	1055.1	49.408	826.16	1074.6	59.255	69.914	1	1	-0.18552	-9.3343	-10.029	-8.4893	8.5073	-2.2251	4.8819	12.928	8.3218	-11.559	-5.1468	4.4391	1562.1
16.61	1662	78	NaN	11.589	4.1485	-2.9413	-178.61	13.767	6.3284	-34.068	-733.69	1055.1	48.99	826.17	1074.6	57.498	76.948	1	1	-0.12007	-9.2677	-10.032	-8.4921	8.5406	-1.6605	4.8649	13.051	8.4205	-10.928	-5.1667	4.5588	1562.2
16.62	1663	78	NaN	11.593	4.129	-2.9465	-178.23	13.861	6.4739	-33.919	-733.77	1055.1	48.501	826.19	1074.7	62.292	78.001	1	1	-0.036969	-9.1831	-10.035	-8.4957	8.5684	-1.2564	4.8462	13.144	8.5315	-10.439	-5.189	4.6481	1562.3
16.63	1664	78	NaN	11.59	4.1173	-2.9305	-177.81	13.911	6.7346	-33.774	-733.79	1055.1	48.137	826.32	1074.7	62.808	77.556	1	1	0.014155	-9.131	-10.039	-8.4994	8.5848	-0.81179	4.8358	13.193	8.599	-9.9428	-5.2031	4.6933	1562.4
16.64	1665	78	NaN	11.585	4.1135	-2.9011	-177.38	13.926	7.0098	-33.641	-733.79	1055.1	47.792	826.51	1074.8	62.309	77.099	1	1	0.050566	-9.0939	-10.043	-8.503	8.5978	-0.36377	4.8335	13.206	8.6484	-9.4577	-5.209	4.7026	1562.5
16.65	1666	78	NaN	11.583	4.1145	-2.8678	-177.02	13.92	7.1678	-33.543	-733.78	1055.2	47.343	826.66	1074.8	60.319	75.52	1	1	0.12697	-9.0161	-10.045	-8.5054	8.6155	0.017139	4.8359	13.199	8.7425	-8.999	-5.209	4.6934	1562.7
16.66	1667	78	NaN	11.575	4.1165	-2.8474	-176.66	13.91	7.3459	-33.393	-733.81	1055.2	46.93	826.8	1074.9	60.425	77.476	1	1	0.20338	-8.9383	-10.047	-8.5078	8.6282	0.39212	4.84	13.186	8.8316	-8.5462	-5.2073	4.6786	1562.8
16.67	1668	78	NaN	11.558	4.118	-2.7821	-176.19	13.959	7.7306	-33.281	-733.84	1055.2	46.655	826.93	1075.1	58.221	77.843	1	1	0.18614	-8.9558	-10.05	-8.5107	8.6264	0.88265	4.8468	13.23	8.8126	-8.0732	-5.2035	4.7191	1562.9
16.68	1669	78	NaN	11.543	4.1263	-2.7509	-175.62	14.083	8.0337	-33.079	-733.85	1055.2	46.007	826.96	1075.3	59.733	76.453	1	1	0.16639	-8.976	-10.053	-8.5135	8.6426	1.4835	4.8617	13.348	8.809	-7.4925	-5.1913	4.8346	1562.9
16.69	1670	78	NaN	11.532	4.1388	-2.7282	-175.11	14.216	8.3002	-32.887	-733.85	1055.3	45.446	826.95	1075.5	59.152	74.926	1	1	0.16984	-8.9724	-10.056	-8.516	8.6587	2.0142	4.8796	13.475	8.8286	-6.9583	-5.176	4.959	1562.9
16.7	1671	78	NaN	11.524	4.1521	-2.6889	-174.76	14.317	8.5825	-32.778	-733.84	1055.3	45.265	826.92	1075.6	58.653	74.149	1	1	0.16265	-8.9798	-10.058	-8.5188	8.6613	2.3758	4.8955	13.574	8.8239	-6.604	-5.1628	5.0551	1562.8
16.71	1672	78	NaN	11.514	4.1654	-2.6482	-174.43	14.456	8.8247	-32.668	-733.83	1055.4	44.986	826.81	1075.7	59.395	73.586	1	1	0.15129	-8.9913	-10.061	-8.5217	8.6654	2.7241	4.9096	13.712	8.8166	-6.2672	-5.1515	5.1902	1562.7
16.72	1673	78	NaN	11.512	4.1869	-2.5987	-174.08	14.572	9.0498	-32.587	-733.79	1055.4	44.621	826.78	1075.7	57.883	73.873	1	1	0.13399	-9.0089	-10.064	-8.5246	8.68	3.0907	4.9306	13.829	8.814	-5.9182	-5.1335	5.3042	1562.6
16.73	1674	78	NaN	11.519	4.1895	-2.5319	-173.63	14.681	9.344	-32.507	-733.78	1055.4	44.149	826.76	1075.6	58.578	73.932	1	1	0.11999	-9.0232	-10.067	-8.5274	8.7072	3.5584	4.9306	13.94	8.8271	-5.4648	-5.1363	5.4122	1562.6
16.74	1675	78	NaN	11.526	4.1824	-2.4887	-173.24	14.761	9.6211	-32.392	-733.78	1055.4	43.754	826.74	1075.6	58.66	73.078	1	1	0.10895	-9.0345	-10.069	-8.53	8.7326	3.9688	4.9211	14.022	8.8416	-5.0656	-5.1484	5.4921	1562.5
16.75	1676	78	NaN	11.533	4.1726	-2.4839	-172.96	14.798	9.8525	-32.237	-733.79	1055.5	43.531	826.71	1075.6	61.255	71.835	1	1	0.09653	-9.0471	-10.072	-8.5325	8.7529	4.2571	4.9091	14.061	8.8494	-4.79	-5.1629	5.5289	1562.5
16.76	1677	78	NaN	11.551	4.1585	-2.489	-172.71	14.788	10.111	-32.077	-733.79	1055.6	43.423	826.73	1075.5	59.744	70.439	1	1	0.082709	-9.0612	-10.074	-8.5348	8.7816	4.5171	4.8907	14.056	8.8643	-4.5441	-5.1836	5.5214	1562.5
16.77	1678	78	NaN	11.56	4.1325	-2.4468	-172.47	14.756	10.366	-32.067	-733.81	1055.6	43.283	826.76	1075.4	58.03	70.618	1	1	0.023676	-9.1213	-10.078	-8.5386	8.7957	4.7689	4.86	14.029	8.8193	-4.3524	-5.218	5.4901	1562.5
16.78	1679	78	NaN	11.575	4.1019	-2.3734	-172.05	14.699	10.711	-32.01	-733.85	1055.6	42.854	826.75	1075.3	58.201	69.742	1	1	0.26386	-8.8767	-10.077	-8.5376	8.829	5.2011	4.8231	13.978	9.0928	-3.6756	-5.2539	5.44	1562.5
16.79	1680	78	NaN	11.586	4.08	-2.3112	-171.72	14.617	10.971	-31.956	-733.86	1055.7	42.459	826.76	1075.2	59.309	70.388	1	1	1.4226	-7.6966	-10.061	-8.5219	8.8561	5.5503	4.795	13.902	10.279	-2.1463	-5.2663	5.3805	1562.5
16.8	1681	78	NaN	11.589	4.0664	-2.2618	-171.5	14.516	11.145	-31.943	-733.86	1055.7	42.171	826.8	1075.1	61.29	70.696	1	1	1.8134	-7.2985	-10.057	-8.5172	8.8697	5.7854	4.7763	13.806	10.683	-1.5131	-5.2804	5.2891	1562.5
16.81	1682	78	NaN	11.588	4.0497	-2.1945	-171.22	14.405	11.377	-31.99	-733.84	1055.7	41.847	826.82	1075	56.96	74.29	1	1	1.7619	-7.351	-10.058	-8.5189	8.8795	6.074	4.7558	13.699	10.641	-1.2769	-5.3026	5.1797	1562.5
16.82	1683	78	NaN	11.591	4.0543	-2.2046	-171.13	14.369	11.463	-31.916	-733.83	1055.7	41.791	826.81	1075	56.415	74.347	1	1	1.7371	-7.3762	-10.06	-8.5202	8.8871	6.1629	4.7594	13.664	10.624	-1.2134	-5.3003	5.1436	1562.5
16.83	1684	78	NaN	11.589	4.0453	-2.1768	-170.95	14.283	11.674	-31.868	-733.91	1055.8	41.684	826.79	1075	58.136	72.068	1	1	1.7123	-7.4015	-10.061	-8.5215	8.8904	6.3506	4.749	13.58	10.603	-1.0509	-5.312	5.0581	1562.6
16.84	1685	78	NaN	11.564	4.0715	-2.1593	-170.76	14.212	11.87	-31.781	-733.96	1055.8	41.515	826.76	1075	59.676	73.465	1	1	1.7017	-7.4123	-10.064	-8.5242	8.8754	6.5468	4.7741	13.51	10.577	-0.86553	-5.2897	4.9854	1562.6
16.85	1686	78	NaN	11.518	4.1331	-2.1593	-170.61	14.192	11.978	-31.667	-733.97	1055.9	41.238	826.69	1075	56.212	73.996	1	1	1.6584	-7.4564	-10.066	-8.5261	8.8432	6.7182	4.8356	13.49	10.502	-0.7382	-5.23	4.9635	1562.5
16.86	1687	78	NaN	11.45	4.2103	-2.1617	-170.48	14.229	11.99	-31.569	-733.96	1055.9	40.846	826.57	1075.1	59.632	75.912	1	1	1.5542	-7.5625	-10.066	-8.5263	8.7927	6.8617	4.9141	13.525	10.347	-0.70085	-5.1517	4.9987	1562.3
16.87	1688	78	NaN	11.273	4.3561	-2.1574	-170.39	14.195	12.121	-31.443	-733.97	1055.9	40.79	826.51	1075.1	59.582	77.05	1	1	1.476	-7.6422	-10.068	-8.5283	8.6232	6.9566	5.0584	13.493	10.099	-0.68558	-5.0093	4.9643	1562.3
16.88	1689	78	NaN	11.095	4.5015	-2.1651	-170.34	14.142	12.179	-31.284	-734.01	1056	40.678	826.52	1075.1	58.15	76.955	1	1	1.3952	-7.7245	-10.07	-8.5308	8.4544	7.0189	5.2027	13.44	9.8496	-0.70556	-4.8676	4.9096	1562.3
16.89	1690	78	NaN	10.866	4.6671	-2.1418	-170.3	14.103	12.217	-31.198	-734.04	1056	40.548	826.51	1075.1	57.447	77.094	1	1	1.2228	-7.9	-10.072	-8.5325	8.234	7.0704	5.3671	13.403	9.4568	-0.82959	-4.7048	4.8707	1562.3
16.9	1691	78	NaN	10.58	4.8611	-2.0952	-170.25	14.077	12.24	-31.168	-734.06	1056	40.383	826.49	1075.1	56.541	77.634	1	1	1.0886	-8.0368	-10.074	-8.5348	7.9551	7.1215	5.5601	13.378	9.0437	-0.91528	-4.5143	4.8432	1562.3
16.91	1692	78	NaN	10.193	5.123	-2.041	-170.21	14.046	12.258	-31.15	-734.04	1056.1	40.204	826.48	1075.1	58.735	77.319	1	1	0.99429	-8.1328	-10.077	-8.538	7.5748	7.1715	5.821	13.348	8.5691	-0.96132	-4.2565	4.8098	1562.3
16.92	1693	78	NaN	9.4037	5.6764	-1.9488	-170.2	13.981	12.373	-31.162	-733.95	1056.2	40.253	826.41	1075.2	59.795	71.121	1	1	0.91023	-8.2184	-10.08	-8.5409	6.7832	7.1828	6.3726	13.285	7.6935	-1.0355	-3.7078	4.7439	1562.1
16.93	1694	78	NaN	8.9094	6.027	-2.0015	-170.19	13.95	12.357	-30.919	-733.98	1056.3	40.131	826.38	1075.1	55.968	66.339	1	1	0.83782	-8.2921	-10.083	-8.5436	6.3023	7.2061	6.7192	13.258	7.1401	-1.086	-3.3639	4.7142	1562.1
16.94	1695	78	NaN	8.2472	6.4258	-2.012	-170.23	13.878	12.383	-30.929	-734.06	1056.3	40.229	826.39	1075	57.445	61.783	1	1	0.60772	-8.5265	-10.085	-8.5454	5.6363	7.1597	7.1124	13.191	6.244	-1.3668	-2.9726	4.6458	1562.2
16.95	1696	78	NaN	7.5757	6.8125	-2.0353	-170.29	13.811	12.418	-30.993	-734.14	1056.4	40.402	826.38	1075	57.83	60.31	1	1	0.35364	-8.7852	-10.087	-8.5472	4.9562	7.0898	7.4937	13.13	5.3098	-1.6954	-2.5929	4.5826	1562.3
16.96	1697	78	NaN	7.042	7.1298	-2.1218	-170.34	13.784	12.424	-30.938	-734.21	1056.5	40.526	826.31	1074.9	58.268	57.093	1	1	0.11957	-9.0236	-10.089	-8.5491	4.4199	7.0362	7.8064	13.108	4.5395	-1.9875	-2.2821	4.5586	1562.3
16.97	1698	78	NaN	6.4592	7.4779	-2.193	-170.41	13.744	12.459	-31.005	-734.21	1056.7	40.81	826.25	1074.9	58.345	59.011	1	1	-0.10296	-9.2503	-10.089	-8.5498	3.8242	6.9537	8.1463	13.075	3.7213	-2.2966	-1.9429	4.5254	1562.2
16.98	1699	78	NaN	5.5823	7.8942	-2.3209	-170.52	13.756	12.452	-31.194	-734.43	1056.8	41.126	826.1	1074.9	58.907	57.676	1	1	-0.31765	-9.4689	-10.089	-8.5496	2.9289	6.8313	8.5571	13.093	2.6113	-2.6376	-1.532	4.5431	1562.3
16.99	1700	78	NaN	4.9005	8.188	-2.4872	-170.6	13.793	12.402	-31.263	-734.63	1056.9	41.292	825.94	1074.8	57.527	58.557	1	1	-0.46295	-9.6169	-10.089	-8.5495	2.2386	6.74	8.8465	13.134	1.7756	-2.8769	-1.2425	4.585	1562.4
17	1701	78	NaN	4.3161	8.4289	-2.6775	-170.69	13.819	12.373	-31.283	-734.8	1057	41.537	825.8	1074.8	58.243	58.244	1	1	-0.60663	-9.7632	-10.089	-8.5493	1.6446	6.6373	9.0832	13.165	1.038	-3.126	-1.0056	4.6158	1562.4
17.01	1702	78	NaN	3.5812	8.7008	-2.9338	-170.84	13.823	12.339	-31.335	-735.05	1057.1	41.976	825.65	1074.8	57.93	59.056	1	1	-0.87651	-10.038	-10.089	-8.5493	0.89184	6.4692	9.3499	13.174	0.015328	-3.5689	-0.73893	4.625	1562.5
17.02	1703	78	NaN	2.293	9.0691	-3.3911	-171.11	13.834	12.116	-31.465	-735.63	1057.4	42.49	825.35	1074.9	58.066	57.305	1	1	-1.1123	-10.278	-10.088	-8.549	-0.41948	6.1786	9.7107	13.193	-1.5318	-4.0996	-0.37779	4.6439	1562.8
17.03	1704	78	NaN	1.8352	9.1458	-3.5136	-171.26	13.812	12.071	-31.665	-735.93	1057.4	42.937	825.23	1074.9	56.775	70.533	1	1	-1.2644	-10.433	-10.087	-8.5479	-0.90065	6.008	9.7847	13.173	-2.1651	-4.4251	-0.30268	4.6255	1563
17.04	1705	78	NaN	1.4356	9.1743	-3.5761	-171.36	13.8	11.934	-32.008	-736.27	1057.5	43.099	825.08	1074.9	58.252	77.463	1	1	-1.4091	-10.58	-10.086	-8.5461	-1.3185	5.8815	9.8139	13.16	-2.7276	-4.699	-0.27169	4.6142	1563.3
17.05	1706	78	NaN	0.99798	9.202	-3.6607	-171.51	13.749	11.765	-32.386	-736.63	1057.5	43.326	824.91	1075	59.323	79.248	1	1	-1.5773	-10.752	-10.083	-8.5438	-1.7779	5.7161	9.8432	13.108	-3.3552	-5.0356	-0.24009	4.5643	1563.5
17.06	1707	78	NaN	0.56664	9.2373	-3.7737	-171.69	13.646	11.598	-32.72	-736.95	1057.6	43.653	824.78	1075.1	58.394	78.417	1	1	-2.0336	-11.217	-10.08	-8.5405	-2.233	5.5117	9.8788	13.005	-4.2666	-5.7049	-0.20126	4.4644	1563.7
17.07	1708	78	NaN	0.29777	9.2536	-3.8541	-171.84	13.514	11.423	-32.965	-737.15	1057.7	43.794	824.78	1075.2	58.106	78.095	1	1	-2.3451	-11.534	-10.077	-8.5378	-2.5157	5.347	9.8928	12.874	-4.8608	-6.1868	-0.18444	4.3366	1563.9
17.08	1709	78	NaN	-0.013158	9.239	-4.0085	-172.01	13.352	11.135	-33.177	-737.46	1057.8	43.871	824.65	1075.3	57.569	76.562	1	1	-2.4889	-11.68	-10.075	-8.5355	-2.8369	5.1706	9.8783	12.713	-5.3258	-6.5096	-0.19669	4.1776	1564.1
17.09	1710	78	NaN	-0.21461	9.2216	-4.0948	-172.09	13.263	10.936	-33.388	-737.69	1057.8	43.895	824.48	1075.4	60.525	74.284	1	1	-2.6342	-11.828	-10.071	-8.5319	-3.0468	5.0746	9.8633	12.621	-5.681	-6.7536	-0.20808	4.0893	1564.2
17.1	1711	78	NaN	-0.36622	9.2051	-4.1768	-172.17	13.181	10.801	-33.547	-737.89	1057.9	44.04	824.31	1075.5	59.81	72.256	1	1	-2.7816	-11.978	-10.066	-8.5266	-3.2095	4.9914	9.8489	12.537	-5.9911	-6.9869	-0.21719	4.0109	1564.2
17.11	1712	78	NaN	-0.47526	9.194	-4.256	-172.23	13.113	10.713	-33.639	-738.03	1057.9	44.243	824.18	1075.5	58.632	64.154	1	1	-2.936	-12.136	-10.062	-8.5223	-3.3293	4.9167	9.8392	12.468	-6.2653	-7.2189	-0.22257	3.9454	1564.2
17.12	1713	78	NaN	-0.52962	9.19	-4.3055	-172.27	13.094	10.652	-33.688	-738.1	1057.9	44.347	824.05	1075.6	58.12	67.013	1	1	-3.0573	-12.259	-10.058	-8.5184	-3.3894	4.8737	9.837	12.447	-6.4467	-7.3855	-0.22087	3.9285	1564.2
17.13	1714	78	NaN	-0.64183	9.1567	-4.4078	-172.35	13.036	10.578	-33.9	-738.33	1057.9	44.789	823.71	1075.8	56.259	66.722	1	1	-3.0263	-12.227	-10.055	-8.5157	-3.5257	4.7633	9.8101	12.383	-6.5519	-7.4642	-0.24507	3.8669	1564.1
17.14	1715	78	NaN	-0.7343	9.1382	-4.5343	-172.41	12.987	10.469	-34.056	-738.53	1058	45.039	823.39	1076	59.952	68.887	1	1	-2.997	-12.198	-10.052	-8.5129	-3.6333	4.6955	9.7967	12.329	-6.6303	-7.5023	-0.25563	3.816	1564
17.15	1716	78	NaN	-0.803	9.1268	-4.62	-172.46	12.926	10.368	-34.312	-738.71	1058	45.284	823.11	1076.1	58.234	69.967	1	1	-2.9693	-12.169	-10.049	-8.51	-3.7205	4.6224	9.7905	12.262	-6.6898	-7.5471	-0.25899	3.7521	1563.9
17.16	1717	78	NaN	-0.84809	9.1287	-4.6663	-172.51	12.853	10.272	-34.662	-738.84	1058	45.521	822.85	1076.3	59.446	74.976	1	1	-2.8691	-12.067	-10.048	-8.5083	-3.7873	4.5468	9.7971	12.184	-6.6564	-7.5207	-0.25077	3.676	1563.9
17.17	1718	78	NaN	-0.87043	9.1489	-4.702	-172.56	12.78	10.168	-35.008	-738.92	1058	45.7	822.62	1076.4	62.163	77.533	1	1	-2.765	-11.961	-10.046	-8.5068	-3.8291	4.4843	9.8208	12.109	-6.5941	-7.477	-0.2255	3.6017	1563.7
17.18	1719	78	NaN	-0.85849	9.164	-4.7641	-172.61	12.728	10.108	-35.117	-738.98	1058	45.887	822.43	1076.4	64.603	79.337	1	1	-2.6639	-11.858	-10.046	-8.5061	-3.8283	4.422	9.8368	12.055	-6.4922	-7.4365	-0.20886	3.5493	1563.6
17.19	1720	78	NaN	-0.79916	9.1941	-4.8877	-172.7	12.519	9.9174	-35.305	-739.11	1058.1	46.07	822.46	1076.5	63.587	81.628	1	1	-2.5196	-11.711	-10.045	-8.5055	-3.7822	4.3186	9.8689	11.845	-6.3018	-7.3928	-0.17607	3.339	1563.8
17.2	1721	78	NaN	-0.74691	9.2283	-4.9883	-172.77	12.395	9.7557	-35.41	-739.17	1058.1	46.113	822.42	1076.5	64.149	80.136	1	1	-2.2678	-11.455	-10.044	-8.5047	-3.7353	4.245	9.904	11.719	-6.0031	-7.21	-0.14015	3.2145	1563.8
17.21	1722	78	NaN	-0.71133	9.2531	-5.0407	-172.81	12.35	9.6585	-35.488	-739.19	1058	46.108	822.31	1076.5	64.177	73.536	1	1	-2.0909	-11.275	-10.043	-8.5039	-3.7026	4.1995	9.9296	11.674	-5.7935	-7.0754	-0.11382	3.1697	1563.7
17.22	1723	78	NaN	-0.68269	9.2712	-5.0652	-172.84	12.323	9.5985	-35.609	-739.2	1058	46.147	822.2	1076.5	58.653	65.942	1	1	-1.9511	-11.133	-10.043	-8.5031	-3.68	4.158	9.9489	11.645	-5.6311	-6.9746	-0.093722	3.1417	1563.7
17.23	1724	78	NaN	-0.62041	9.3376	-5.1818	-172.92	12.239	9.4368	-35.75	-739.19	1058	46.165	821.98	1076.5	55.961	69.914	1	1	-1.7955	-10.974	-10.042	-8.5026	-3.624	4.0759	10.015	11.562	-5.4195	-6.8981	-0.027252	3.0591	1563.4
17.24	1725	78	NaN	-0.54585	9.4037	-5.2817	-173.06	12.154	9.3474	-36.096	-739.2	1058	46.45	821.73	1076.3	58.092	68.908	1	1	-1.6559	-10.832	-10.042	-8.5021	-3.573	3.909	10.077	11.48	-5.2289	-6.9229	0.035875	2.9781	1563.2
17.25	1726	78	NaN	-0.48325	9.443	-5.3737	-173.2	12.221	9.364	-36.258	-739.21	1057.9	46.808	821.3	1076.3	56.825	67.528	1	1	-1.5375	-10.711	-10.041	-8.5014	-3.5302	3.7532	10.116	11.549	-5.0678	-6.9581	0.074731	3.0471	1562.8
17.26	1727	78	NaN	-0.42878	9.4688	-5.4476	-173.32	12.299	9.3986	-36.359	-739.22	1057.9	47.124	820.93	1076.2	57.614	67.912	1	1	-1.4194	-10.591	-10.04	-8.5007	-3.4917	3.6208	10.14	11.627	-4.9112	-6.9703	0.10019	3.1267	1562.5
17.27	1728	78	NaN	-0.37654	9.4908	-5.4964	-173.4	12.278	9.3652	-36.508	-739.22	1057.8	47.26	820.84	1076.1	57.672	69.027	1	1	-1.3018	-10.471	-10.039	-8.4999	-3.4501	3.5274	10.16	11.609	-4.7519	-6.9438	0.12066	3.1088	1562.4
17.28	1729	78	NaN	-0.32283	9.5024	-5.5215	-173.41	12.168	9.208	-36.693	-739.24	1057.8	47.024	821.08	1076	57.176	69.302	1	1	-1.018	-10.182	-10.038	-8.4986	-3.394	3.5139	10.171	11.5	-4.412	-6.6683	0.13289	3.0012	1562.7
17.29	1730	78	NaN	-0.23121	9.5286	-5.5509	-173.58	12.129	9.4073	-36.904	-739.22	1057.7	47.655	821.02	1076	57.45	69.844	1	1	-0.70752	-9.866	-10.037	-8.4971	-3.3334	3.3225	10.198	11.459	-4.0409	-6.5435	0.16159	2.9621	1562.6
17.3	1731	78	NaN	-0.14359	9.5499	-5.6039	-173.6	12.112	9.2672	-37.016	-739.2	1057.7	47.398	820.85	1075.9	58.244	67.276	1	1	-0.51482	-9.6697	-10.035	-8.4956	-3.2408	3.307	10.218	11.443	-3.7557	-6.3627	0.18322	2.9478	1562.4
17.31	1732	78	NaN	-0.065975	9.5624	-5.6606	-173.6	12.087	9.1667	-37.034	-739.19	1057.6	47.228	820.71	1075.8	57.471	67.427	1	1	-0.36159	-9.5137	-10.034	-8.4948	-3.158	3.3092	10.229	11.42	-3.5196	-6.2045	0.195	2.9248	1562.3
17.32	1733	78	NaN	0.0062025	9.5612	-5.704	-173.64	12.031	9.2302	-37.028	-739.18	1057.6	47.46	820.66	1075.8	61.7	77.363	1	1	-0.24396	-9.3939	-10.034	-8.4948	-3.0942	3.2614	10.227	11.365	-3.3381	-6.1325	0.19283	2.8702	1562.2
17.33	1734	78	NaN	0.086945	9.541	-5.7232	-173.67	11.934	9.2516	-37.127	-739.19	1057.6	47.55	820.63	1075.7	63.854	80.145	1	1	-0.1427	-9.2907	-10.035	-8.4956	-3.0204	3.2195	10.205	11.27	-3.1631	-6.0712	0.16983	2.7741	1562.2
17.34	1735	78	NaN	0.14826	9.5284	-5.7435	-173.81	11.844	9.4416	-37.125	-739.16	1057.5	48.133	820.66	1075.6	63.184	81.731	1	1	-0.043146	-9.1894	-10.036	-8.4964	-2.9803	3.0601	10.193	11.18	-3.0235	-6.1292	0.15676	2.6832	1562.3
17.35	1736	78	NaN	0.20299	9.5171	-5.782	-173.84	11.793	9.4516	-37.059	-739.11	1057.5	48.159	820.61	1075.6	63.885	81.82	1	1	0.1022	-9.0413	-10.038	-8.4986	-2.9243	3.035	10.183	11.127	-2.8221	-6.0064	0.1448	2.6285	1562.2
17.36	1737	78	NaN	0.254	9.5011	-5.8024	-173.76	11.731	9.2937	-37.022	-739.06	1057.5	47.671	820.57	1075.6	66.97	81.728	1	1	0.27156	-8.8688	-10.041	-8.5013	-2.8543	3.1333	10.166	11.067	-2.5827	-5.7355	0.12501	2.5655	1562
17.37	1738	78	NaN	0.3092	9.4708	-5.8036	-173.68	11.618	9.1245	-37.021	-739.02	1057.4	47.173	820.58	1075.5	66.64	80.744	1	1	0.49326	-8.6431	-10.044	-8.5046	-2.7809	3.2329	10.132	10.956	-2.2876	-5.4101	0.088275	2.4515	1562
17.38	1739	78	NaN	0.37821	9.4173	-5.8085	-173.75	11.429	9.1772	-36.995	-738.98	1057.4	47.418	820.65	1075.3	62.674	78.802	1	1	0.71027	-8.422	-10.047	-8.5073	-2.7198	3.1507	10.077	10.769	-2.0096	-5.2713	0.030332	2.2615	1562
17.39	1740	78	NaN	0.44914	9.3556	-5.8365	-173.98	11.312	9.4092	-36.861	-738.9	1057.3	48.299	820.63	1075.5	61.126	72.901	1	1	0.92428	-8.2041	-10.049	-8.5097	-2.6765	2.8931	10.022	10.646	-1.7522	-5.311	-0.02725	2.1362	1562
17.4	1741	78	NaN	0.50139	9.2846	-5.8384	-173.95	11.254	9.1423	-36.766	-738.86	1057.3	47.624	820.55	1075.5	58.28	67.16	1	1	1.1167	-8.0081	-10.053	-8.5139	-2.5962	2.9508	9.953	10.585	-1.4795	-5.0573	-0.10035	2.0716	1561.8
17.41	1742	78	NaN	0.52939	9.239	-5.8208	-174.03	11.218	9.0962	-36.752	-738.84	1057.2	47.622	820.5	1075.5	57.258	66.335	1	1	1.2961	-7.8254	-10.057	-8.518	-2.5678	2.8706	9.9107	10.547	-1.2717	-4.9548	-0.14676	2.0288	1561.7
17.42	1743	78	NaN	0.55373	9.1884	-5.7965	-174.22	11.158	9.1848	-36.725	-738.8	1057.2	48.099	820.52	1075.6	57.847	66.885	1	1	1.4546	-7.6639	-10.061	-8.5218	-2.56	2.6629	9.8646	10.482	-1.1053	-5.001	-0.19673	1.9602	1561.7
17.43	1744	78	NaN	0.59621	9.0939	-5.7779	-174.38	11.044	9.0776	-36.577	-738.73	1057.1	48.083	820.6	1075.7	57.963	67.362	1	1	1.7175	-7.3962	-10.069	-8.5294	-2.5115	2.5086	9.7738	10.364	-0.79393	-4.8876	-0.29509	1.8344	1561.7
17.44	1745	78	NaN	0.61383	9.0357	-5.7544	-174.46	10.997	9.0252	-36.513	-738.72	1057.1	48.071	820.6	1075.7	55.934	66.593	1	1	2.1602	-6.9453	-10.083	-8.5435	-2.4911	2.4353	9.7176	10.315	-0.33086	-4.5101	-0.36547	1.7719	1561.7
17.45	1746	78	NaN	0.63263	8.9818	-5.719	-174.51	10.96	8.9456	-36.465	-738.72	1057.1	47.957	820.63	1075.8	58.05	66.099	1	1	2.427	-6.6737	-10.092	-8.5525	-2.4663	2.3913	9.668	10.274	-0.039311	-4.2824	-0.42393	1.7217	1561.8
17.46	1747	78	NaN	0.6558	8.9249	-5.6991	-174.57	10.9	8.871	-36.306	-738.7	1057	47.895	820.69	1075.9	58.073	66.809	1	1	2.6247	-6.4723	-10.099	-8.5595	-2.435	2.3394	9.6171	10.208	0.18972	-4.1329	-0.48183	1.6488	1561.8
17.47	1748	78	NaN	0.67751	8.8732	-5.6661	-174.62	10.826	8.7992	-36.174	-738.68	1057	47.864	820.77	1076	57.3	65.746	1	1	2.7556	-6.339	-10.105	-8.5654	-2.4071	2.2939	9.5712	10.128	0.34842	-4.0451	-0.53368	1.5629	1561.8
17.48	1749	78	NaN	0.69258	8.8348	-5.6024	-174.64	10.756	8.7234	-36.175	-738.68	1056.9	47.816	820.87	1076.1	58.52	65.775	1	1	2.9001	-6.1918	-10.113	-8.5736	-2.3901	2.2745	9.5374	10.053	0.50996	-3.9172	-0.57566	1.4796	1561.9
17.49	1750	78	NaN	0.70548	8.807	-5.5746	-174.64	10.705	8.65	-36.074	-738.68	1056.9	47.77	820.95	1076.2	56.644	64.837	1	1	3.0585	-6.0305	-10.124	-8.5842	-2.3717	2.2781	9.5157	9.9963	0.68681	-3.7524	-0.60803	1.412	1562
17.5	1751	78	NaN	0.72099	8.7889	-5.5573	-174.63	10.63	8.5882	-35.856	-738.65	1056.8	47.847	821.09	1076.4	57.631	64.726	1	1	3.2169	-5.8691	-10.134	-8.5948	-2.3508	2.2989	9.5061	9.9123	0.86607	-3.5702	-0.62821	1.3174	1562.1
17.51	1752	78	NaN	0.7355	8.7785	-5.5208	-174.59	10.581	8.5075	-35.689	-738.63	1056.8	47.898	821.24	1076.6	58.242	61.316	1	1	3.3753	-5.7078	-10.145	-8.6055	-2.3318	2.3476	9.5045	9.8551	1.0435	-3.3602	-0.6404	1.2496	1562.2
17.52	1753	78	NaN	0.75076	8.7693	-5.483	-174.52	10.565	8.4338	-35.553	-738.62	1056.8	47.927	821.36	1076.8	56.598	56.984	1	1	3.4457	-5.6362	-10.15	-8.6109	-2.3124	2.4171	9.5034	9.8311	1.1332	-3.2191	-0.64702	1.2202	1562.3
17.53	1754	78	NaN	0.76632	8.7597	-5.4513	-174.44	10.569	8.3821	-35.437	-738.63	1056.8	47.95	821.46	1077	57.445	56.43	1	1	3.4938	-5.5871	-10.156	-8.6162	-2.2933	2.4993	9.5003	9.8289	1.2006	-3.0878	-0.65534	1.2127	1562.4
17.54	1755	78	NaN	0.7756	8.7592	-5.3977	-174.35	10.562	8.3305	-35.392	-738.61	1056.8	47.969	821.6	1077.1	57.622	55.756	1	1	3.5181	-5.5624	-10.164	-8.624	-2.2828	2.592	9.5055	9.8154	1.2353	-2.9704	-0.65806	1.1914	1562.6
17.55	1756	78	NaN	0.80189	8.7597	-5.3463	-174.09	10.581	7.9762	-35.225	-738.59	1056.8	47.147	821.82	1077.3	58.464	57.296	1	1	3.5423	-5.5377	-10.171	-8.6319	-2.2199	2.8859	9.5129	9.8274	1.3224	-2.6518	-0.65847	1.1956	1562.7
17.56	1757	78	NaN	0.83395	8.7639	-5.3117	-173.96	10.594	7.8024	-35.066	-738.56	1056.8	46.791	822	1077.5	57.147	57.07	1	1	3.5665	-5.5131	-10.179	-8.6397	-2.1687	3.0353	9.5237	9.8344	1.3979	-2.4777	-0.65545	1.1946	1562.8
17.57	1758	78	NaN	0.86505	8.7644	-5.2773	-173.88	10.607	7.6422	-34.928	-738.54	1056.8	46.429	822.19	1077.7	57.708	54.777	1	1	3.8802	-5.1937	-10.19	-8.6503	-2.119	3.1377	9.5316	9.8397	1.7612	-2.056	-0.65819	1.1894	1563
17.58	1759	78	NaN	0.90131	8.7605	-5.2283	-173.86	10.611	7.5355	-34.797	-738.53	1056.8	46.239	822.44	1077.9	58.002	56.075	1	1	4.198	-4.87	-10.2	-8.6609	-2.0705	3.168	9.5364	9.8352	2.1275	-1.7019	-0.66394	1.1743	1563.2
17.59	1760	78	NaN	0.96405	8.7607	-5.155	-174.07	10.583	7.8179	-34.63	-738.48	1056.8	47.303	822.76	1078.3	55.756	54.724	1	1	4.5158	-4.5463	-10.211	-8.6715	-2.04	2.9227	9.5469	9.7969	2.4758	-1.6236	-0.66407	1.1255	1563.5
17.6	1761	78	NaN	1.043	8.7484	-5.0811	-174.19	10.665	7.7663	-34.446	-738.45	1056.8	47.24	822.95	1078.6	59.44	53.2	1	1	4.7351	-4.323	-10.221	-8.6819	-1.9517	2.8148	9.5452	9.8677	2.7834	-1.5081	-0.67623	1.1858	1563.7
17.61	1762	78	NaN	1.109	8.7251	-5.025	-174.35	10.712	7.864	-34.323	-738.45	1056.8	47.61	823.09	1078.7	56.855	60.59	1	1	4.7593	-4.2983	-10.231	-8.6919	-1.8945	2.6453	9.527	9.9103	2.8648	-1.6531	-0.70438	1.2184	1563.8
17.62	1763	78	NaN	1.1797	8.6934	-4.9596	-174.56	10.779	7.9458	-34.21	-738.47	1056.8	47.877	823.26	1078.9	57.98	67.85	1	1	4.6874	-4.3715	-10.235	-8.696	-1.8291	2.4274	9.5014	9.9706	2.8583	-1.9441	-0.73408	1.2747	1564
17.63	1764	78	NaN	1.2525	8.6619	-4.8922	-174.75	10.865	7.8799	-34.096	-738.48	1056.8	47.65	823.43	1079	57.081	67.884	1	1	4.6322	-4.4278	-10.238	-8.6986	-1.7435	2.2573	9.4759	10.051	2.8887	-2.1704	-0.76218	1.3525	1564.2
17.64	1765	78	NaN	1.3103	8.6418	-4.8529	-174.77	10.935	7.5987	-34.001	-738.46	1056.8	46.765	823.56	1079	57.271	71.759	1	1	5.1318	-3.9189	-10.251	-8.7112	-1.6496	2.2657	9.456	10.121	3.4822	-1.6532	-0.79465	1.4094	1564.3
17.65	1766	78	NaN	1.3604	8.611	-4.7968	-174.94	10.985	7.5834	-33.995	-738.47	1056.8	46.666	823.7	1079.1	59.367	72.043	1	1	5.438	-3.6071	-10.259	-8.7194	-1.5954	2.1087	9.4273	10.169	3.8427	-1.4983	-0.83161	1.4496	1564.4
17.66	1767	78	NaN	1.4104	8.5867	-4.7673	-175.08	11.06	7.5455	-33.93	-738.45	1056.8	46.514	823.76	1079.2	59.098	64.531	1	1	5.521	-3.5225	-10.262	-8.7226	-1.5373	1.974	9.4054	10.241	3.9837	-1.5485	-0.85667	1.5184	1564.4
17.67	1768	78	NaN	1.4602	8.5619	-4.7322	-175.32	11.107	7.736	-33.896	-738.44	1056.8	47.04	823.87	1079.3	56.406	54.256	1	1	5.5457	-3.4974	-10.266	-8.7262	-1.5053	1.7185	9.3838	10.285	4.0403	-1.7789	-0.88188	1.5585	1564.6
17.68	1769	78	NaN	1.5245	8.5275	-4.6934	-175.56	11.147	7.8906	-33.877	-738.41	1056.8	47.475	824.05	1079.3	56.638	56.401	1	1	5.5595	-3.4833	-10.269	-8.7299	-1.456	1.4582	9.3492	10.325	4.1035	-2.0252	-0.92019	1.5954	1564.7
17.69	1770	78	NaN	1.6133	8.4789	-4.6678	-175.66	11.223	7.6397	-33.823	-738.37	1056.8	46.739	824.23	1079.1	59.232	56.159	1	1	5.6468	-3.3944	-10.275	-8.7356	-1.338	1.3853	9.2936	10.408	4.3088	-2.0091	-0.98143	1.6727	1564.8
17.7	1771	78	NaN	1.6531	8.4563	-4.6663	-175.7	11.275	7.6342	-33.775	-738.35	1056.8	46.679	824.27	1079.1	57.264	56.537	1	1	5.7546	-3.2846	-10.28	-8.7408	-1.2943	1.3536	9.2707	10.46	4.4603	-1.931	-1.0096	1.7197	1564.8
17.71	1772	78	NaN	1.7315	8.3985	-4.6442	-175.68	11.342	7.6464	-33.821	-738.3	1056.8	46.621	824.33	1079.2	57.756	56.613	1	1	5.8791	-3.1578	-10.281	-8.742	-1.2154	1.3741	9.2205	10.52	4.6637	-1.7837	-1.0609	1.7783	1564.9
17.72	1773	78	NaN	1.77	8.3702	-4.6245	-175.66	11.353	7.6774	-33.889	-738.26	1056.8	46.667	824.4	1079.4	58.752	56.276	1	1	5.9577	-3.0778	-10.283	-8.7439	-1.181	1.3907	9.1967	10.526	4.7767	-1.6871	-1.0867	1.7822	1564.9
17.73	1774	78	NaN	1.7872	8.35	-4.6058	-175.61	11.32	7.7018	-33.975	-738.23	1056.8	46.748	824.49	1079.5	57.495	55.276	1	1	6.0025	-3.0322	-10.286	-8.7463	-1.1698	1.4303	9.1807	10.489	4.8326	-1.6019	-1.1051	1.7429	1565
17.74	1775	78	NaN	1.8162	8.3069	-4.5877	-175.51	11.277	7.7072	-34.081	-738.21	1056.8	46.806	824.58	1079.7	57.916	58.953	1	1	6.4978	-2.5278	-10.29	-8.7506	-1.1467	1.5252	9.1463	10.438	5.3511	-1.0026	-1.1438	1.6871	1565.1
17.75	1776	78	NaN	1.8362	8.2655	-4.5995	-175.39	11.227	7.7657	-34.138	-738.16	1056.8	47.012	824.69	1080	57.389	54.334	1	1	6.9146	-2.1032	-10.294	-8.755	-1.1361	1.6423	9.1161	10.377	5.7785	-0.46093	-1.1784	1.6216	1565.1
17.76	1777	78	NaN	1.8467	8.2107	-4.6001	-175.25	11.199	7.733	-34.233	-738.13	1056.7	46.994	824.77	1080.3	57.922	56.135	1	1	7.1234	-1.8905	-10.299	-8.7593	-1.1284	1.7704	9.0721	10.338	5.995	-0.12014	-1.2266	1.5788	1565.2
17.77	1778	78	NaN	1.8543	8.1653	-4.596	-175.15	11.196	7.6849	-34.312	-738.11	1056.7	46.931	824.82	1080.5	57.098	56.439	1	1	7.3323	-1.6779	-10.303	-8.7636	-1.1213	1.8698	9.0357	10.326	6.2109	0.19192	-1.2673	1.5622	1565.2
17.78	1779	78	NaN	1.8551	8.1212	-4.5916	-175.08	11.205	7.6198	-34.387	-738.08	1056.7	46.858	824.89	1080.8	56.827	53.518	1	1	7.5411	-1.4652	-10.307	-8.7679	-1.1205	1.9479	9.0012	10.325	6.4206	0.48275	-1.3062	1.5571	1565.3
17.79	1780	78	NaN	1.8475	8.0765	-4.5884	-175.02	11.214	7.5577	-34.462	-738.02	1056.7	46.832	824.97	1081	57.702	55.782	1	1	7.6594	-1.3447	-10.309	-8.7692	-1.1299	2.0031	8.9665	10.324	6.5295	0.6584	-1.3422	1.555	1565.3
17.8	1781	78	NaN	1.8383	8.0555	-4.5805	-175.02	11.222	7.5972	-34.515	-738	1056.7	47.016	824.97	1081.1	56.181	55.895	1	1	7.7319	-1.2708	-10.309	-8.7691	-1.1478	1.9914	8.949	10.328	6.5842	0.7206	-1.3597	1.5589	1565.3
17.81	1782	78	NaN	1.8383	8.001	-4.5958	-175.05	11.226	7.5534	-34.542	-737.91	1056.7	47.119	825.06	1081.3	56.802	55.366	1	1	7.7492	-1.2532	-10.309	-8.7692	-1.1525	1.9639	8.9034	10.324	6.5967	0.71068	-1.4053	1.5544	1565.3
17.82	1783	78	NaN	1.8329	7.934	-4.5978	-175.1	11.257	7.4929	-34.611	-737.83	1056.7	47.161	825.1	1081.6	57.859	54.438	1	1	7.7755	-1.2264	-10.309	-8.7691	-1.1621	1.9045	8.8462	10.345	6.6135	0.67808	-1.4624	1.5757	1565.3
17.83	1784	78	NaN	1.8251	7.8722	-4.5856	-175.18	11.29	7.4412	-34.712	-737.77	1056.7	47.204	825.11	1081.8	57.578	54.683	1	1	7.8136	-1.1877	-10.308	-8.7688	-1.1752	1.8191	8.7924	10.37	6.6383	0.63143	-1.5159	1.6011	1565.2
17.84	1785	78	NaN	1.8187	7.8188	-4.5764	-175.29	11.314	7.4001	-34.807	-737.69	1056.7	47.272	825.1	1082	58.035	63.514	1	1	7.8724	-1.1278	-10.309	-8.7696	-1.1878	1.7035	8.7446	10.388	6.6846	0.57567	-1.5644	1.6188	1565.2
17.85	1786	78	NaN	1.8167	7.7567	-4.6086	-175.45	11.343	7.3427	-34.818	-737.52	1056.7	47.339	825.08	1082.1	58.677	66.715	1	1	7.9359	-1.0631	-10.31	-8.7706	-1.193	1.5358	8.6881	10.411	6.743	0.47269	-1.6219	1.6407	1565
17.86	1787	78	NaN	1.8187	7.7044	-4.6265	-175.59	11.358	7.3475	-34.845	-737.42	1056.7	47.481	825.03	1082.2	59.836	68.009	1	1	7.8897	-1.1102	-10.31	-8.7705	-1.1974	1.3987	8.6393	10.423	6.6922	0.2885	-1.6706	1.6524	1564.8
17.87	1788	78	NaN	1.8151	7.6313	-4.639	-175.73	11.385	7.3072	-34.936	-737.28	1056.7	47.518	824.92	1082.3	59.143	73.467	1	1	7.8296	-1.1713	-10.309	-8.7697	-1.2062	1.2521	8.5698	10.447	6.6234	0.080815	-1.7394	1.6768	1564.6
17.88	1789	78	NaN	1.815	7.562	-4.669	-175.85	11.415	7.2654	-34.967	-737.14	1056.7	47.53	824.78	1082.3	59.852	73.463	1	1	7.8504	-1.1502	-10.307	-8.7673	-1.2084	1.1315	8.5031	10.474	6.642	-0.018664	-1.8037	1.7066	1564.3
17.89	1790	78	NaN	1.8212	7.4868	-4.7103	-175.94	11.432	7.2386	-34.954	-737	1056.6	47.564	824.62	1082.4	57.427	62.197	1	1	7.8168	-1.1844	-10.305	-8.7653	-1.2035	1.0349	8.429	10.49	6.6133	-0.14948	-1.8758	1.7245	1564
17.9	1791	78	NaN	1.8308	7.3698	-4.7321	-176.04	11.419	7.2155	-35.028	-736.83	1056.6	47.633	824.44	1082.3	58.81	56.619	1	1	7.7376	-1.2651	-10.303	-8.7637	-1.1998	0.93073	8.3117	10.477	6.5377	-0.33435	-1.9915	1.713	1563.7
17.91	1792	78	NaN	1.8432	7.2774	-4.7078	-176.07	11.403	7.151	-35.18	-736.71	1056.6	47.557	824.33	1082.3	57.832	56.442	1	1	7.6358	-1.3687	-10.299	-8.76	-1.1908	0.89685	8.2192	10.461	6.445	-0.47189	-2.0802	1.701	1563.4
17.92	1793	78	NaN	1.8446	7.119	-4.6573	-176.08	11.364	7.1341	-35.457	-736.52	1056.6	47.612	824.08	1082.4	59.389	56.509	1	1	7.5628	-1.4431	-10.296	-8.7563	-1.2023	0.87207	8.0626	10.421	6.3605	-0.57101	-2.2332	1.6645	1563
17.93	1794	78	NaN	1.8364	6.9669	-4.6026	-176.07	11.282	7.1392	-35.726	-736.34	1056.7	47.717	823.9	1082.4	58	55.437	1	1	7.5628	-1.4431	-10.293	-8.7533	-1.225	0.87184	7.9112	10.337	6.3378	-0.57124	-2.3816	1.5842	1562.7
17.94	1795	78	NaN	1.8218	6.7727	-4.5665	-176	11.135	7.1191	-35.95	-736.12	1056.7	47.749	823.77	1082.5	58.168	56.576	1	1	7.5619	-1.444	-10.29	-8.7502	-1.2496	0.93107	7.7169	10.191	6.3123	-0.51293	-2.5728	1.4408	1562.3
17.95	1796	78	NaN	1.8086	6.4627	-4.5713	-175.86	10.928	7.0487	-36.112	-735.77	1056.8	47.643	823.55	1082.6	58.018	55.894	1	1	7.5584	-1.4475	-10.286	-8.7465	-1.266	1.0681	7.4081	9.9821	6.2925	-0.37936	-2.8779	1.2357	1561.8
17.96	1797	78	NaN	1.8336	6.301	-4.6388	-175.84	10.831	7.2068	-35.959	-735.51	1056.9	48.066	823.45	1082.8	57.178	55.534	1	1	7.5068	-1.5001	-10.28	-8.7408	-1.2516	1.0777	7.2519	9.8799	6.2552	-0.4224	-3.0283	1.1391	1561.4
17.97	1798	78	NaN	1.8704	5.9865	-4.6257	-175.73	10.696	7.2546	-36.019	-735.17	1057.1	48.2	823.24	1083	58.724	55.23	1	1	7.4278	-1.5806	-10.273	-8.734	-1.2229	1.1745	6.9378	9.7448	6.2048	-0.40611	-3.3357	1.0108	1560.9
17.98	1799	78	NaN	1.8976	5.6896	-4.5704	-175.62	10.584	7.2627	-36.19	-734.87	1057.1	48.216	823.08	1083	57.505	56.971	1	1	7.3546	-1.6551	-10.269	-8.7293	-1.2036	1.2739	6.6403	9.6328	6.1511	-0.38114	-3.6285	0.90351	1560.4
17.99	1800	78	NaN	1.9214	5.4061	-4.499	-175.53	10.492	7.2633	-36.393	-734.62	1057.2	48.203	822.96	1083	60.316	57.961	1	1	7.2407	-1.7711	-10.264	-8.7243	-1.1874	1.3628	6.3561	9.5423	6.0534	-0.40829	-3.9077	0.81804	1560.1
18	1801	78	NaN	1.9548	5.0758	-4.4369	-175.44	10.403	7.2752	-36.548	-734.39	1057.2	48.223	822.85	1083	57.767	55.472	1	1	7.0652	-1.9499	-10.258	-8.7187	-1.1611	1.4478	6.0242	9.4542	5.9041	-0.50206	-4.234	0.73549	1559.8
18.01	1802	78	NaN	2.0005	4.6233	-4.416	-175.35	10.299	7.3061	-36.562	-734.01	1057.3	48.332	822.7	1083	55.175	55.606	1	1	6.9671	-2.0497	-10.254	-8.7143	-1.121	1.5263	5.5682	9.3546	5.8461	-0.52348	-4.6856	0.6403	1559.2
18.02	1803	78	NaN	2.051	4.1654	-4.4429	-175.29	10.222	7.264	-36.381	-733.45	1057.3	48.209	822.52	1082.9	58.394	57.832	1	1	6.8922	-2.126	-10.25	-8.7102	-1.0608	1.6	5.1034	9.2835	5.8314	-0.52604	-5.1463	0.57325	1558.5
18.03	1804	78	NaN	2.0802	3.9585	-4.4554	-175.28	10.179	7.2373	-36.282	-733.02	1057.4	48.151	822.41	1082.7	60.391	55.596	1	1	6.7551	-2.2657	-10.243	-8.7039	-1.0269	1.6134	4.8902	9.2472	5.7282	-0.65233	-5.3531	0.54332	1557.9
18.04	1805	78	NaN	2.0999	3.9278	-4.4483	-175.32	10.152	7.2263	-36.257	-732.66	1057.5	48.166	822.36	1082.6	69.327	58.911	1	1	6.6009	-2.4227	-10.236	-8.6968	-1.0076	1.572	4.853	9.227	5.5933	-0.85068	-5.3832	0.53022	1557.5
18.05	1806	78	NaN	2.1188	3.9647	-4.4186	-175.39	10.128	7.207	-36.278	-732.32	1057.5	48.18	822.32	1082.5	70.549	57.014	1	1	6.4757	-2.5502	-10.23	-8.6902	-0.99083	1.4998	4.8822	9.2102	5.4849	-1.0505	-5.3474	0.52004	1557.1
18.06	1807	78	NaN	2.1179	4.0496	-4.3388	-175.46	10.125	7.1301	-36.4	-732.07	1057.7	48.032	822.27	1082.4	71.398	61.109	1	1	6.3386	-2.6898	-10.224	-8.6841	-0.99137	1.4342	4.9592	9.2151	5.3473	-1.2556	-5.2643	0.53101	1556.8
18.07	1808	78	NaN	2.1254	4.3111	-4.2352	-175.64	10.073	7.0847	-36.548	-731.85	1057.9	48.071	822.28	1082.1	71.14	62.714	1	1	6.19	-2.8412	-10.218	-8.6784	-0.9912	1.2391	5.2029	9.1813	5.1988	-1.6021	-5.015	0.50296	1556.6
18.08	1809	78	NaN	2.165	4.6764	-4.1596	-175.78	9.9979	6.881	-36.618	-731.78	1058.2	47.694	822.35	1081.8	68.164	62.946	1	1	6.066	-2.9675	-10.213	-8.6736	-0.94025	1.1122	5.544	9.1303	5.1258	-1.8552	-4.6691	0.45668	1556.6
18.09	1810	78	NaN	2.2246	5.0676	-4.1055	-176	9.8984	6.8154	-36.591	-731.92	1058.6	47.77	822.5	1081.5	63.033	66.038	1	1	5.9357	-3.1002	-10.208	-8.669	-0.88187	0.89303	5.9099	9.0561	5.0539	-2.2071	-4.2986	0.38713	1556.9
18.1	1811	78	NaN	2.29	5.4283	-4.0599	-176.31	9.783	6.9381	-36.495	-732.32	1059	48.444	822.69	1081.2	62.674	71.773	1	1	5.7783	-3.2604	-10.204	-8.6643	-0.8366	0.56295	6.2464	8.9648	4.9418	-2.6975	-3.9574	0.30058	1557.5
18.11	1812	78	NaN	2.3496	5.7396	-4.0087	-176.5	9.6764	6.8445	-36.416	-732.9	1059.3	48.511	822.88	1080.9	62.817	70.996	1	1	5.5776	-3.4649	-10.199	-8.6595	-0.77492	0.37601	6.5319	8.8842	4.8027	-3.0888	-3.6671	0.22465	1558.2
[truncated: 64,090 more rows]
