# Supplementary material for: Speech, movement, and gaze behaviours during dyadic conversation in noise
Source: Sci Rep. 2019 Jul 18;9:10451. doi: 10.1038/s41598-019-46416-0 (PMC6639257; doi:10.1038/s41598-019-46416-0)
Supplement: Supplementary file 1 — All data [file 41598_2019_46416_MOESM1_ESM.zip › dyad9conv3.txt]

timestamps	sample	levels (dB)	level change	talker 1	talker 1	talker 1	talker 2	talker 2	talker 2	talker 1	talker 1	talker 1	talker 2	talker 2	talker 2	talker 1	talker 2	talker 1	talker 2	talker 1	talker 2	talker 1	talker 2	talker 1	talker 2	talker 1	talker 2	talker 1	talker 2	talker 1	talker 2	talker 1 and 2
timestamps	sample	levels (dB)	(dB)	yaw	pitch	roll	yaw	pitch	roll	x (mm)	y (mm)	z (mm)	x (mm)	y (mm)	z (mm)	rms (volts)	rms (volts)	talking	talking	eye phi (deg)	eye phi (deg)	eye theta (deg)	eye theta (deg)	yaw re t2	yaw re t1	pitch re t2	pitch re t1	gaze yaw re t2	gaze yaw re t1	gaze pitch re t2	gaze pitch re t1	distance
0	1	60	NaN	-3.498	8.3945	-1.317	-174.82	5.4817	-0.77425	-31.766	-717.54	1060.8	15.288	719.96	1070.7	36.247	24.005	0	0	14.148	0.74752	-9.5539	-14.739	-5.3729	3.3045	8.7903	5.0859	8.7751	4.0521	-0.76365	-9.6535	1438.3
0.01	2	60	NaN	-3.491	8.2614	-1.2782	-174.93	5.448	-0.71528	-31.833	-717.29	1060.8	16.062	719.9	1071	41.045	24.178	0	0	14.068	0.6658	-9.5527	-14.738	-5.3996	3.1632	8.667	5.0424	8.6681	3.829	-0.88569	-9.6958	1438
0.02	3	60	NaN	-3.472	8.0755	-1.2052	-175.02	5.4796	-0.71756	-31.948	-717	1060.8	16.78	719.84	1071.4	38.449	24.005	0	0	14.025	0.62183	-9.552	-14.737	-5.4143	3.0327	8.4967	5.0584	8.6102	3.6545	-1.0553	-9.6791	1437.7
0.03	4	60	NaN	-3.4487	7.9081	-1.1394	-175.16	5.5567	-0.69682	-32.029	-716.72	1060.9	17.47	719.72	1071.8	37.132	24.005	0	0	14.038	0.63605	-9.5521	-14.738	-5.4223	2.8685	8.3433	5.1215	8.6162	3.5046	-1.2088	-9.6161	1437.3
0.04	5	60	NaN	-3.4262	7.7974	-1.1057	-175.34	5.6658	-0.61257	-32.023	-716.47	1060.9	18.157	719.56	1072.1	31.756	26.853	0	0	14.03	0.62786	-9.5513	-14.737	-5.4275	2.6603	8.2414	5.2218	8.603	3.2881	-1.3099	-9.515	1437
0.05	6	60	NaN	-3.4012	7.6525	-1.0715	-175.41	5.8242	-0.60784	-31.952	-716.18	1061	18.911	719.64	1072.5	31.871	24.005	0	0	14.016	0.61364	-9.5503	-14.736	-5.43	2.5583	8.1128	5.3639	8.5864	3.1719	-1.4375	-9.3719	1436.8
0.06	7	60	NaN	-3.3782	7.5264	-1.0147	-175.44	6.0207	-0.57941	-31.945	-715.92	1061	19.663	719.69	1072.9	29.449	24.005	0	0	14.024	0.62163	-9.5508	-14.736	-5.437	2.5038	7.9992	5.5479	8.5873	3.1255	-1.5516	-9.1884	1436.6
0.07	8	60	NaN	-3.3556	7.4477	-0.9808	-175.42	6.1591	-0.55687	-31.927	-715.76	1061	20.133	719.73	1073.1	25.499	24.005	0	0	14.039	0.63645	-9.5516	-14.737	-5.4326	2.499	7.9277	5.679	8.6062	3.1355	-1.6238	-9.058	1436.5
0.08	9	60	NaN	-3.3334	7.3976	-0.96121	-175.39	6.2695	-0.54949	-31.884	-715.65	1061	20.502	719.78	1073.2	24.518	28.263	0	0	14.056	0.65417	-9.5519	-14.737	-5.4235	2.5177	7.882	5.7851	8.6328	3.1719	-1.6699	-8.9522	1436.4
0.09	10	60	NaN	-3.3125	7.2987	-0.89096	-175.39	6.5217	-0.55685	-31.846	-715.44	1061	21.531	720	1073.4	23.649	24.005	0	0	14.086	0.68397	-9.5521	-14.738	-5.4421	2.4851	7.7918	6.0286	8.6434	3.1691	-1.7602	-8.709	1436.5
0.1	11	60	NaN	-3.2976	7.256	-0.85997	-175.39	6.6085	-0.57229	-31.801	-715.37	1061	22.074	720.23	1073.4	24.418	45.395	0	0	14.124	0.72309	-9.5521	-14.738	-5.4467	2.4582	7.7514	6.1132	8.6772	3.1813	-1.8008	-8.6245	1436.7
0.11	12	60	NaN	-3.2889	7.2104	-0.80202	-175.41	6.6969	-0.55693	-31.817	-715.33	1061	22.825	720.53	1073.3	33.295	45.55	0	0	14.169	0.76906	-9.5523	-14.738	-5.4683	2.4144	7.7035	6.2038	8.7008	3.1835	-1.8488	-8.534	1437
0.12	13	60	NaN	-3.2855	7.1643	-0.73925	-175.4	6.7947	-0.55383	-31.853	-715.32	1060.9	23.541	720.79	1073.2	28.979	39.617	0	0	14.217	0.81807	-9.553	-14.738	-5.4944	2.388	7.6536	6.3054	8.7228	3.206	-1.8994	-8.4331	1437.2
0.13	14	60	NaN	-3.2854	7.129	-0.70933	-175.36	6.8875	-0.62156	-31.844	-715.34	1060.9	23.819	720.91	1073.1	30.465	41.508	0	0	14.27	0.87205	-9.5546	-14.74	-5.5048	2.4238	7.6162	6.4003	8.7654	3.2959	-1.9384	-8.3398	1437.4
0.14	15	60	NaN	-3.2809	7.0892	-0.70416	-175.33	6.9616	-0.66538	-31.782	-715.38	1060.9	24.15	721.07	1073	25.197	39.887	0	0	14.315	0.91718	-9.5558	-14.741	-5.5107	2.4377	7.5735	6.4772	8.8038	3.3549	-1.9823	-8.2641	1437.6
0.15	16	60	NaN	-3.2854	7.0317	-0.70073	-175.3	6.9941	-0.7056	-31.685	-715.44	1060.8	24.645	721.33	1072.9	26.11	43.5	0	0	14.342	0.94562	-9.5563	-14.742	-5.5306	2.4552	7.5104	6.5154	8.8119	3.4009	-2.0459	-8.2264	1437.9
0.16	17	60	NaN	-3.3009	6.9603	-0.68789	-175.25	6.9834	-0.72513	-31.61	-715.52	1060.8	25.209	721.63	1072.7	28.234	48.389	0	0	14.365	0.96879	-9.5571	-14.743	-5.5649	2.4865	7.4315	6.5122	8.8003	3.4553	-2.1256	-8.2304	1438.3
0.17	18	60	NaN	-3.3258	6.8819	-0.66077	-175.19	6.93	-0.70774	-31.588	-715.61	1060.8	25.785	721.92	1072.4	33.598	52.705	0	0	14.381	0.98533	-9.5561	-14.742	-5.6113	2.5279	7.344	6.4678	8.7702	3.5133	-2.2121	-8.2738	1438.7
0.18	19	60	NaN	-3.3438	6.8206	-0.63242	-175.17	6.839	-0.61585	-31.591	-715.66	1060.8	26.431	722.17	1072.2	36.563	57.209	0	0	14.367	0.97112	-9.5436	-14.729	-5.6546	2.5182	7.2736	6.3859	8.7129	3.4893	-2.2699	-8.3431	1439
0.19	20	60	NaN	-3.3752	6.7457	-0.61866	-175.09	6.7611	-0.62986	-31.537	-715.73	1060.8	26.728	722.4	1072.1	40.176	61.457	0	0	14.348	0.95128	-9.5353	-14.721	-5.6952	2.5858	7.1925	6.3143	8.6528	3.5371	-2.3428	-8.4065	1439.3
0.2	21	60	NaN	-3.4142	6.625	-0.59484	-175	6.6539	-0.67535	-31.466	-715.81	1060.9	27.006	722.69	1071.9	39.064	57.209	0	0	14.324	0.92642	-9.5309	-14.716	-5.7418	2.6733	7.0645	6.2144	8.5818	3.5998	-2.4663	-8.502	1439.7
0.21	22	60	NaN	-3.4561	6.4673	-0.55408	-174.91	6.528	-0.72193	-31.411	-715.91	1060.9	27.315	723.02	1071.8	31.782	42.276	0	0	14.332	0.93493	-9.5312	-14.717	-5.7932	2.7574	6.8991	6.0962	8.5388	3.6923	-2.6321	-8.6205	1440.2
0.22	23	60	NaN	-3.4935	6.3173	-0.49676	-174.83	6.4404	-0.74606	-31.428	-716.03	1061	27.54	723.26	1071.7	28.22	37.262	0	0	14.343	0.94631	-9.532	-14.717	-5.8396	2.8201	6.7458	6.0119	8.5036	3.7664	-2.7862	-8.7055	1440.5
0.23	24	60	NaN	-3.5321	6.1497	-0.47836	-174.76	6.3581	-0.7843	-31.321	-716.13	1061	27.726	723.5	1071.7	25.769	29.366	0	0	14.37	0.97329	-9.5343	-14.72	-5.8808	2.89	6.576	5.9318	8.4889	3.8633	-2.9583	-8.788	1440.9
0.24	25	60	NaN	-3.572	5.9756	-0.45142	-174.72	6.2706	-0.79063	-31.202	-716.22	1061	27.994	723.77	1071.7	23.649	31.625	0	0	14.39	0.99404	-9.5362	-14.722	-5.926	2.9305	6.3998	5.8464	8.464	3.9245	-3.1365	-8.8753	1441.2
0.25	26	60	NaN	-3.6268	5.7438	-0.39083	-174.67	6.1767	-0.7926	-31.058	-716.33	1061.1	28.321	724.17	1071.7	23.649	29.552	0	0	14.393	0.99758	-9.5369	-14.722	-5.9872	2.9688	6.1669	5.7536	8.4062	3.9664	-3.37	-8.9688	1441.8
0.26	27	60	NaN	-3.7097	5.4057	-0.27701	-174.6	6.0788	-0.82689	-30.865	-716.48	1061.1	28.652	724.82	1071.8	23.649	24.005	0	0	14.47	1.0752	-9.5379	-14.723	-6.0743	3.0398	5.8299	5.6546	8.3954	4.115	-3.708	-9.0689	1442.6
0.27	28	60	NaN	-3.7562	5.2756	-0.22047	-174.53	6.0592	-0.87754	-30.747	-716.56	1061.2	28.647	725.25	1071.9	23.649	25.27	0	0	14.571	1.1785	-9.5393	-14.725	-6.1151	3.1065	5.7017	5.6331	8.456	4.285	-3.8376	-9.0917	1443.1
0.28	29	60	NaN	-3.8071	5.187	-0.15668	-174.5	6.0515	-0.8985	-30.631	-716.6	1061.2	28.727	725.76	1072	23.649	33.358	0	0	14.603	1.2106	-9.5421	-14.728	-6.1637	3.1438	5.6144	5.624	8.4389	4.3544	-3.9277	-9.1036	1443.6
0.29	30	60	NaN	-3.8731	5.1372	-0.044	-174.48	6.0865	-0.88839	-30.581	-716.61	1061.2	28.876	726.39	1072.1	28.508	27.158	0	0	14.611	1.2186	-9.5441	-14.73	-6.2326	3.1618	5.5677	5.656	8.3779	4.3805	-3.9764	-9.0736	1444.3
0.3	31	60	NaN	-3.9544	5.1272	0.12043	-174.47	6.1698	-0.85117	-30.614	-716.62	1061.2	29.06	727.12	1072.2	23.649	24.005	0	0	14.594	1.2016	-9.5454	-14.731	-6.3212	3.1677	5.5625	5.7345	8.2726	4.3693	-3.9828	-8.9964	1445
0.31	32	60	NaN	-4.0174	5.1737	0.22386	-174.46	6.2376	-0.80995	-30.617	-716.63	1061.2	29.161	727.7	1072.2	36.694	24.005	0	0	14.577	1.1842	-9.5466	-14.732	-6.3875	3.1657	5.6103	5.8011	8.1893	4.3499	-3.9363	-8.931	1445.6
0.32	33	60	NaN	-4.0709	5.3045	0.29537	-174.43	6.3535	-0.81811	-30.473	-716.6	1061.2	29.048	728.65	1072.3	46.204	24.681	0	0	14.559	1.1665	-9.5478	-14.733	-6.4293	3.2105	5.7423	5.9158	8.1301	4.3771	-3.8055	-8.8175	1446.5
0.33	34	60	NaN	-4.0981	5.4794	0.32051	-174.41	6.5	-0.77318	-30.217	-716.59	1061.3	29.024	729.69	1072.3	46.565	27.831	0	0	14.563	1.1703	-9.5485	-14.734	-6.4437	3.2403	5.9176	6.0619	8.1194	4.4106	-3.631	-8.6721	1447.5
0.34	35	60	NaN	-4.0963	5.6784	0.30767	-174.4	6.6792	-0.69482	-29.899	-716.6	1061.3	29.028	730.73	1072.3	43.29	25.503	0	0	14.545	1.1517	-9.5498	-14.735	-6.4277	3.2684	6.116	6.2415	8.1171	4.4201	-3.4337	-8.4938	1448.6
0.35	36	60	NaN	-4.069	5.8783	0.28445	-174.33	6.9045	-0.68503	-29.61	-716.69	1061.3	28.748	731.73	1072.3	48.569	24.005	0	0	14.454	1.0593	-9.5526	-14.738	-6.3763	3.3599	6.3151	6.4677	8.0778	4.4191	-3.2376	-8.2704	1449.6
0.36	37	60	NaN	-4.0515	5.9585	0.26114	-174.31	6.9836	-0.69157	-29.468	-716.72	1061.3	28.645	732.15	1072.3	53.473	30.64	0	0	14.361	0.96423	-9.5543	-14.74	-6.3483	3.3939	6.3944	6.5477	8.0124	4.3581	-3.1599	-8.1921	1450.1
0.37	38	60	NaN	-4.0334	6.1158	0.31263	-174.3	7.097	-0.58866	-29.482	-716.85	1061.3	28.738	733.09	1072.2	56.699	33.664	0	0	14.268	0.86929	-9.5553	-14.741	-6.3328	3.4028	6.5478	6.665	7.9347	4.2721	-3.0076	-8.0758	1451.2
0.38	39	60	NaN	-4.002	6.3157	0.3922	-174.27	7.2595	-0.5031	-29.555	-717.04	1061.3	28.692	734.29	1072.1	57.654	41.062	0	0	14.2	0.801	-9.5576	-14.743	-6.3003	3.4363	6.7429	6.8324	7.9002	4.2373	-2.8147	-7.9107	1452.5
0.39	40	60	NaN	-3.9451	6.5042	0.44062	-174.19	7.4645	-0.56675	-29.572	-717.21	1061.3	28.191	735.44	1072.1	56.023	42.698	0	0	14.138	0.73787	-9.5598	-14.745	-6.2222	3.5378	6.9284	7.0404	7.9163	4.2756	-2.6314	-7.7049	1453.8
0.4	41	60	NaN	-3.8633	6.6746	0.40295	-174.17	7.5638	-0.5153	-29.369	-717.41	1061.3	28.131	736.76	1071.9	58.776	40.316	0	0	14.173	0.77338	-9.5611	-14.747	-6.1277	3.5671	7.0919	7.1465	8.0457	4.3405	-2.4692	-7.6001	1455.3
0.41	42	60	NaN	-3.7803	6.8298	0.3765	-174.13	7.6712	-0.53853	-29.215	-717.59	1061.3	27.828	738.03	1071.8	57.453	42.028	0	0	14	0.59651	-9.5561	-14.742	-6.0244	3.6305	7.2424	7.2586	7.9753	4.227	-2.3137	-7.483	1456.8
0.42	43	60	NaN	-3.7114	6.946	0.36388	-174.11	7.7547	-0.5467	-29.118	-717.74	1061.3	27.614	739.07	1071.7	58.502	38.12	0	0	13.564	0.1523	-9.5431	-14.729	-5.9415	3.6643	7.3545	7.3462	7.622	3.8166	-2.1886	-7.3824	1458
0.43	44	60	NaN	-3.6619	7.0168	0.36491	-174.13	7.8067	-0.51087	-29.078	-717.86	1061.3	27.602	739.85	1071.6	58.058	37.755	0	0	13.478	0.064872	-9.5431	-14.729	-5.8886	3.6479	7.4215	7.402	7.5891	3.7128	-2.1216	-7.3265	1458.9
0.44	45	60	NaN	-3.6199	7.0693	0.3731	-174.14	7.8687	-0.51557	-29.063	-717.98	1061.3	27.5	740.69	1071.6	57.362	33.468	0	0	13.455	0.041479	-9.5452	-14.731	-5.8406	3.6394	7.4727	7.4653	7.6141	3.6809	-2.0726	-7.2655	1459.8
0.45	46	60	NaN	-3.5761	7.0994	0.38335	-174.03	7.9545	-0.97032	-29.045	-718.11	1061.3	26.153	741.55	1071.6	55.876	35.253	0	0	13.413	-0.0011892	-9.5466	-14.732	-5.7417	3.8008	7.5037	7.5502	7.6711	3.7996	-2.0429	-7.1819	1460.7
0.46	47	60	NaN	-3.5213	7.113	0.37719	-174	8.0639	-1.2399	-28.983	-718.29	1061.2	25.263	742.52	1071.6	56.073	33.889	0	0	13.38	-0.03502	-9.5479	-14.733	-5.648	3.8758	7.5181	7.6588	7.7316	3.8407	-2.0298	-7.0746	1461.8
0.47	48	60	NaN	-3.4599	7.1112	0.36165	-174.04	8.1876	-1.2952	-28.897	-718.49	1061.2	24.915	743.58	1071.6	53.193	35.756	0	0	13.352	-0.063475	-9.5491	-14.735	-5.5677	3.8489	7.517	7.7819	7.7839	3.7854	-2.0322	-6.9528	1463.1
0.48	49	60	NaN	-3.4044	7.094	0.35929	-174.11	8.3067	-1.3627	-28.851	-718.67	1061.2	24.515	744.67	1071.6	53.444	32.272	0	0	13.345	-0.070023	-9.5505	-14.736	-5.493	3.8049	7.5011	7.8996	7.8522	3.7349	-2.0495	-6.8364	1464.4
0.49	50	60	NaN	-3.3506	7.0718	0.37743	-174.22	8.3614	-1.3598	-28.821	-718.84	1061.1	24.28	745.87	1071.5	53.097	36.045	0	0	13.352	-0.063108	-9.5519	-14.737	-5.4269	3.702	7.4795	7.9537	7.9251	3.6389	-2.0724	-6.7838	1465.7
0.5	51	60	NaN	-3.3237	7.0642	0.387	-174.28	8.4062	-1.38	-28.808	-718.9	1061.1	24.063	746.52	1071.6	53.235	35.014	0	0	13.342	-0.073754	-9.5529	-14.738	-5.3899	3.6536	7.4732	7.9972	7.9516	3.5798	-2.0796	-6.7412	1466.4
0.51	52	60	NaN	-3.2953	7.059	0.39811	-174.33	8.5087	-1.448	-28.791	-718.98	1061	23.576	747.21	1071.6	53.261	36.842	0	0	13.297	-0.11874	-9.5546	-14.74	-5.3408	3.6268	7.473	8.0947	7.9566	3.5081	-2.0816	-6.6454	1467.2
0.52	53	60	NaN	-3.2395	7.0454	0.41827	-174.41	8.7141	-1.5657	-28.745	-719.15	1061	22.638	748.46	1071.8	53.915	37.618	0	0	13.203	-0.21464	-9.5575	-14.743	-5.2447	3.5833	7.47	8.2896	7.9585	3.3686	-2.0875	-6.4535	1468.6
0.53	54	60	NaN	-3.1992	7.0613	0.38709	-174.48	8.7772	-1.4839	-28.596	-719.17	1060.9	22.481	749.13	1071.9	53.698	36.146	0	0	13.195	-0.22298	-9.5591	-14.745	-5.1915	3.5244	7.4896	8.3489	8.0036	3.3015	-2.0695	-6.3957	1469.2
0.54	55	60	NaN	-3.1745	7.0684	0.39001	-174.52	8.8592	-1.503	-28.549	-719.25	1060.9	22.002	749.81	1072	48.377	37.884	0	0	13.184	-0.23451	-9.5601	-14.746	-5.1453	3.5054	7.5031	8.4245	8.0384	3.2709	-2.057	-6.3211	1470
0.55	56	60	NaN	-3.1528	7.087	0.40372	-174.57	8.9183	-1.4883	-28.52	-719.31	1060.8	21.59	750.53	1072.2	49.163	35.375	0	0	13.057	-0.36322	-9.56	-14.746	-5.1054	3.4807	7.5277	8.4775	7.9519	3.1175	-2.0323	-6.268	1470.7
0.56	57	60	NaN	-3.1256	7.1272	0.42196	-174.62	8.9506	-1.407	-28.477	-719.33	1060.8	21.286	751.34	1072.3	54.73	37.605	0	0	12.951	-0.47151	-9.56	-14.746	-5.0636	3.443	7.5733	8.5045	7.8874	2.9715	-1.9867	-6.241	1471.6
0.57	58	60	NaN	-3.0823	7.1931	0.46459	-174.65	9.0228	-1.3847	-28.439	-719.37	1060.7	20.5	752.38	1072.5	56.687	37.949	0	0	12.934	-0.48925	-9.5605	-14.746	-4.9868	3.4498	7.6493	8.5666	7.9468	2.9606	-1.9112	-6.1794	1472.6
0.58	59	60	NaN	-3.055	7.2471	0.50125	-174.67	9.0988	-1.3377	-28.413	-719.39	1060.7	19.966	753.06	1072.6	57.713	36.713	0	0	12.864	-0.56032	-9.5613	-14.747	-4.9369	3.4496	7.7115	8.6344	7.9269	2.8893	-1.8498	-6.1124	1473.3
0.59	60	60	NaN	-3.021	7.315	0.5474	-174.71	9.171	-1.24	-28.363	-719.43	1060.6	19.434	753.93	1072.8	57.546	38.052	0	0	12.755	-0.67072	-9.5624	-14.748	-4.8791	3.4358	7.7888	8.6972	7.8763	2.7651	-1.7736	-6.0507	1474.2
0.6	61	60	NaN	-2.9745	7.3957	0.59856	-174.74	9.2334	-1.0925	-28.283	-719.47	1060.6	18.886	754.98	1073	57.997	36.335	0	0	12.763	-0.66337	-9.5622	-14.748	-4.8068	3.4271	7.8795	8.7497	7.9558	2.7637	-1.6827	-5.998	1475.3
0.61	62	60	NaN	-2.9134	7.478	0.64112	-174.73	9.2785	-0.90738	-28.173	-719.51	1060.5	18.381	756.01	1073.2	56.788	37.818	0	0	12.757	-0.66947	-9.5622	-14.748	-4.7205	3.46	7.9702	8.7863	8.0361	2.7905	-1.5921	-5.9615	1476.3
0.62	63	60	NaN	-2.8735	7.5412	0.65124	-174.73	9.2503	-0.75557	-28.032	-719.51	1060.5	18.127	756.82	1073.2	53.824	37.098	0	0	12.722	-0.70484	-9.5629	-14.748	-4.6644	3.4791	8.0362	8.7553	8.0575	2.7743	-1.5266	-5.9931	1477.1
0.63	64	60	NaN	-2.8301	7.5983	0.68453	-174.71	9.2817	-0.69257	-27.95	-719.52	1060.4	17.635	757.54	1073.4	49.605	37.846	0	0	12.69	-0.73727	-9.5612	-14.747	-4.5978	3.5264	8.1007	8.7793	8.0923	2.7891	-1.4605	-5.9674	1477.8
0.64	65	60	NaN	-2.7815	7.6657	0.74346	-174.67	9.3504	-0.61086	-27.91	-719.53	1060.4	17.103	758.34	1073.6	43.319	38.484	0	0	12.659	-0.76871	-9.5588	-14.744	-4.526	3.5805	8.1776	8.8385	8.1331	2.8118	-1.3812	-5.9058	1478.6
0.65	66	60	NaN	-2.7297	7.7509	0.82059	-174.65	9.4252	-0.4333	-27.889	-719.55	1060.3	16.727	759.27	1073.7	47.989	35.769	0	0	12.581	-0.84865	-9.5564	-14.742	-4.4578	3.6205	8.2719	8.9041	8.1229	2.7719	-1.2845	-5.8378	1479.5
0.66	67	60	NaN	-2.7059	7.7786	0.83221	-174.64	9.4318	-0.40103	-27.822	-719.55	1060.3	16.532	759.63	1073.8	45.297	38.521	0	0	12.49	-0.9414	-9.5544	-14.74	-4.4235	3.6448	8.3021	8.9082	8.0662	2.7034	-1.2522	-5.8316	1479.9
0.67	68	60	NaN	-2.6483	7.8472	0.87649	-174.54	9.5245	-0.32131	-27.655	-719.59	1060.2	15.829	760.77	1073.9	44.247	39.886	0	0	12.416	-1.0161	-9.5547	-14.74	-4.3308	3.7725	8.379	8.9927	8.0855	2.7565	-1.1757	-5.7474	1481.1
0.68	69	60	NaN	-2.5849	7.9099	0.91336	-174.44	9.6674	-0.23908	-27.456	-719.63	1060.1	15.086	761.95	1074.1	41.976	39.329	0	0	12.494	-0.93732	-9.5618	-14.747	-4.2296	3.9169	8.4517	9.1256	8.264	2.9796	-1.1102	-5.6217	1482.3
0.69	70	60	NaN	-2.5302	7.9489	0.93441	-174.35	9.8313	-0.17262	-27.276	-719.65	1060	14.503	762.84	1074.3	44.514	37.512	0	0	12.699	-0.72775	-9.5748	-14.76	-4.1444	4.0388	8.5002	9.28	8.555	3.3111	-1.0746	-5.4803	1483.1
0.7	71	60	NaN	-2.495	7.9711	0.97066	-174.28	9.9638	-0.11994	-27.196	-719.67	1060	14.091	763.41	1074.4	42.96	36.699	0	0	12.619	-0.80949	-9.5746	-14.76	-4.0896	4.1282	8.5287	9.4062	8.5295	3.3188	-1.0459	-5.3539	1483.7
0.71	72	60	NaN	-2.4614	7.999	0.98857	-174.23	10.079	-0.023809	-27.074	-719.63	1060	13.84	763.96	1074.5	42.981	38.296	0	0	12.56	-0.87005	-9.5735	-14.759	-4.0411	4.1932	8.5604	9.5176	8.5186	3.3232	-1.0131	-5.2414	1484.2
0.72	73	60	NaN	-2.4229	8.0219	1.0189	-174.17	10.234	-0.0022548	-26.972	-719.6	1059.9	13.364	764.5	1074.6	41.989	36.61	0	0	12.588	-0.84156	-9.5726	-14.758	-3.9797	4.2744	8.5887	9.6672	8.6079	3.4329	-0.98391	-5.091	1484.7
0.73	74	60	NaN	-2.3794	8.0412	1.0606	-174.08	10.431	-0.045947	-26.877	-719.56	1059.9	12.621	765.11	1074.8	38.474	38.917	0	0	12.568	-0.86169	-9.571	-14.757	-3.9034	4.3915	8.6148	9.8574	8.6645	3.5298	-0.95621	-4.8991	1485.3
0.74	75	60	NaN	-2.3333	8.0624	1.103	-173.95	10.657	-0.10541	-26.751	-719.5	1059.9	11.651	765.95	1074.9	39.649	38.118	0	0	12.446	-0.9862	-9.5679	-14.753	-3.8142	4.5644	8.6426	10.077	8.6314	3.5782	-0.9253	-4.6766	1486
0.75	76	60	NaN	-2.3014	8.0677	1.1022	-173.95	10.762	0.19518	-26.595	-719.45	1059.9	11.869	766.48	1075	39.917	38.41	0	0	12.411	-1.0219	-9.5658	-14.751	-3.7842	4.571	8.65	10.18	8.6264	3.5491	-0.9158	-4.5712	1486.5
0.76	77	60	NaN	-2.2597	8.0697	1.111	-173.82	10.975	0.16379	-26.432	-719.38	1059.9	10.995	767.14	1075.2	39.606	39.496	0	0	12.405	-1.028	-9.564	-14.749	-3.7019	4.7347	8.6591	10.386	8.7027	3.7067	-0.90486	-4.3639	1487.1
0.77	78	60	NaN	-2.2144	8.0716	1.1258	-173.71	11.19	0.19108	-26.278	-719.3	1059.8	10.213	767.83	1075.3	41.24	37.477	0	0	12.349	-1.0847	-9.5615	-14.747	-3.62	4.8812	8.6669	10.594	8.7289	3.7964	-0.89457	-4.1527	1487.7
0.78	79	60	NaN	-2.1738	8.0758	1.1444	-173.7	11.323	0.53532	-26.154	-719.23	1059.8	10.352	768.43	1075.3	37.594	38.62	0	0	12.297	-1.138	-9.5597	-14.745	-3.5795	4.89	8.6712	10.728	8.717	3.7519	-0.88851	-4.0177	1488.2
0.79	80	60	NaN	-2.1627	8.0805	1.1855	-173.6	11.436	0.5139	-26.171	-719.18	1059.8	9.7329	768.86	1075.3	38.94	39.26	0	0	12.248	-1.1878	-9.5587	-14.744	-3.5449	5.0201	8.6786	10.837	8.7028	3.8322	-0.88011	-3.9068	1488.5
0.8	81	60	NaN	-2.1485	8.0877	1.2036	-173.5	11.54	0.60679	-26.131	-719.1	1059.8	9.3821	769.22	1075.4	39.096	37.401	0	0	12.255	-1.1804	-9.5559	-14.741	-3.5154	5.137	8.6884	10.939	8.7395	3.9566	-0.86743	-3.8023	1488.8
0.81	82	60	NaN	-2.1331	8.0938	1.2006	-173.42	11.614	0.73315	-26.035	-719.03	1059.7	9.1727	769.59	1075.4	38.565	36.779	0	0	12.269	-1.1662	-9.5528	-14.738	-3.488	5.2216	8.6966	11.011	8.7809	4.0554	-0.85621	-3.7275	1489.1
0.82	83	60	NaN	-2.1173	8.0982	1.1895	-173.36	11.665	0.85786	-25.918	-718.96	1059.7	8.9666	769.98	1075.4	39.711	38.306	0	0	12.289	-1.1457	-9.55	-14.736	-3.4595	5.2943	8.7029	11.061	8.8296	4.1486	-0.84715	-3.675	1489.4
0.83	84	60	NaN	-2.1016	8.1032	1.2107	-173.23	11.75	0.96517	-25.88	-718.86	1059.7	8.466	770.43	1075.5	37.928	39.353	0	0	12.293	-1.1413	-9.5474	-14.733	-3.4227	5.4462	8.712	11.141	8.8706	4.3049	-0.83535	-3.5915	1489.8
0.84	85	60	NaN	-2.0924	8.0952	1.2161	-173.1	11.784	1.0778	-25.803	-718.79	1059.7	8.0945	770.84	1075.6	38.846	37.131	0	0	12.255	-1.1803	-9.5447	-14.73	-3.3959	5.5967	8.7067	11.172	8.8592	4.4164	-0.83799	-3.5577	1490.1
0.85	86	60	NaN	-2.0845	8.0871	1.209	-172.97	11.789	1.1784	-25.708	-718.73	1059.6	7.7569	771.21	1075.6	40.023	40.209	0	0	12.207	-1.2289	-9.5426	-14.728	-3.3712	5.745	8.7007	11.176	8.8361	4.5161	-0.8419	-3.5522	1490.4
0.86	87	60	NaN	-2.0807	8.0862	1.1983	-172.85	11.772	1.2654	-25.625	-718.66	1059.6	7.4923	771.49	1075.6	39.841	38.448	0	0	12.154	-1.2835	-9.5407	-14.726	-3.3538	5.8747	8.7013	11.157	8.8	4.5912	-0.83938	-3.5692	1490.6
0.87	88	60	NaN	-2.0855	8.1	1.1966	-172.77	11.737	1.3409	-25.589	-718.59	1059.6	7.3746	771.7	1075.7	38.65	38.744	0	0	12.084	-1.3544	-9.5386	-14.724	-3.3527	5.9626	8.7163	11.121	8.7314	4.6081	-0.82228	-3.6035	1490.7
0.88	89	60	NaN	-2.0901	8.1158	1.1644	-172.65	11.654	1.3896	-25.464	-718.52	1059.6	7.089	772.01	1075.7	39.363	38.885	0	0	12.04	-1.3994	-9.5369	-14.722	-3.3412	6.0959	8.733	11.037	8.6987	4.6965	-0.80388	-3.6856	1491
0.89	90	60	NaN	-2.098	8.1234	1.1598	-172.6	11.598	1.4161	-25.437	-718.5	1059.6	6.9581	772.19	1075.7	38.668	36.261	0	0	12.026	-1.4136	-9.5358	-14.721	-3.343	6.1552	8.7406	10.981	8.683	4.7416	-0.79516	-3.7402	1491.1
0.9	91	60	NaN	-2.1139	8.1435	1.1561	-172.54	11.527	1.4668	-25.425	-718.46	1059.6	6.8425	772.38	1075.7	38.999	38.357	0	0	11.727	-1.7181	-9.5664	-14.752	-3.3538	6.2213	8.7613	10.909	8.3732	4.5032	-0.80509	-3.8425	1491.3
0.91	92	60	NaN	-2.14	8.1867	1.1353	-172.43	11.423	1.5604	-25.371	-718.37	1059.6	6.6477	772.68	1075.7	39.216	39.459	0	0	11.081	-2.3762	-9.6359	-14.821	-3.3702	6.341	8.8066	10.803	7.7107	3.9648	-0.82926	-4.0186	1491.5
0.92	93	60	NaN	-2.169	8.2153	1.1148	-172.37	11.388	1.5761	-25.346	-718.34	1059.6	6.4673	772.85	1075.8	40.899	38.332	0	0	10.435	-3.0342	-9.7053	-14.891	-3.3911	6.4036	8.8373	10.766	7.0436	3.3694	-0.86806	-4.1249	1491.6
0.93	94	60	NaN	-2.1849	8.2459	1.0833	-172.34	11.35	1.6471	-25.277	-718.31	1059.6	6.431	773.01	1075.8	38.448	40.452	0	0	9.9016	-3.5771	-9.7573	-14.943	-3.403	6.4433	8.8688	10.727	6.4987	2.8662	-0.8885	-4.2162	1491.7
0.94	95	60	NaN	-2.2042	8.2785	1.0566	-172.3	11.34	1.6789	-25.227	-718.29	1059.6	6.2805	773.16	1075.8	38.83	38.097	0	0	9.7235	-3.7585	-9.7543	-14.94	-3.4145	6.4904	8.9034	10.715	6.3091	2.7319	-0.85094	-4.2248	1491.9
0.95	96	60	NaN	-2.2317	8.3173	1.0307	-172.26	11.356	1.6884	-25.191	-718.27	1059.6	6.0449	773.31	1075.9	37.672	38.1	0	0	9.8628	-3.6167	-9.7512	-14.937	-3.4314	6.5397	8.9452	10.728	6.4314	2.923	-0.80594	-4.2082	1492
0.96	97	60	NaN	-2.2652	8.3747	0.97888	-172.26	11.36	1.8186	-25.101	-718.26	1059.6	6.0641	773.54	1076	38.826	38.003	0	0	10.175	-3.2988	-9.7482	-14.934	-3.462	6.5463	9.0047	10.73	6.713	3.2476	-0.74355	-4.204	1492.2
0.97	98	60	NaN	-2.3008	8.4443	0.96251	-172.25	11.389	1.9396	-25.121	-718.27	1059.6	6.0341	773.78	1076	39.085	38.942	0	0	10.195	-3.2789	-9.7558	-14.941	-3.497	6.5569	9.0755	10.758	6.6975	3.2781	-0.68034	-4.1834	1492.5
0.98	99	60	NaN	-2.3346	8.5075	0.94977	-172.26	11.411	2.0595	-25.14	-718.26	1059.6	6.0837	773.98	1076	38.478	38.359	0	0	10.217	-3.256	-9.7631	-14.949	-3.5333	6.5449	9.1381	10.78	6.6837	3.2889	-0.62499	-4.1683	1492.7
0.99	100	60	NaN	-2.3694	8.5707	0.93117	-172.27	11.456	2.1476	-25.142	-718.24	1059.6	6.0622	774.16	1076	39.438	38.586	0	0	10.381	-3.089	-9.758	-14.943	-3.5672	6.5312	9.2012	10.826	6.8137	3.4422	-0.55678	-4.1179	1492.8
1	101	60	NaN	-2.4098	8.645	0.8997	-172.27	11.568	2.1644	-25.124	-718.25	1059.6	5.7554	774.36	1076.1	39.94	35.648	0	0	10.48	-2.9881	-9.7561	-14.942	-3.5949	6.5473	9.2785	10.935	6.885	3.5592	-0.47764	-4.0071	1493
1.01	102	60	NaN	-2.4355	8.6801	0.88697	-172.26	11.638	2.1828	-25.116	-718.28	1059.7	5.5913	774.52	1076.2	37.566	41.007	0	0	10.487	-2.981	-9.759	-14.944	-3.614	6.5573	9.3145	11.003	6.873	3.5763	-0.44449	-3.9411	1493.2
1.02	103	60	NaN	-2.4575	8.7075	0.87241	-172.29	11.684	2.2581	-25.111	-718.33	1059.7	5.6107	774.67	1076.2	40.518	39.554	0	0	10.731	-2.7323	-9.7621	-14.948	-3.6363	6.5347	9.3408	11.051	7.0948	3.8024	-0.42127	-3.8966	1493.4
1.03	104	60	NaN	-2.4882	8.7295	0.86072	-172.32	11.719	2.3865	-25.132	-718.4	1059.8	5.7359	774.92	1076.2	37.584	36.986	0	0	11.033	-2.4246	-9.7654	-14.951	-3.6724	6.4967	9.3596	11.088	7.3609	4.0721	-0.40577	-3.8624	1493.7
1.04	105	60	NaN	-2.5325	8.7448	0.85815	-172.34	11.751	2.5382	-25.196	-718.52	1059.8	5.8624	775.29	1076.1	39.406	33.563	0	0	11.343	-2.1088	-9.769	-14.954	-3.7236	6.4657	9.3699	11.126	7.6198	4.3569	-0.39909	-3.8282	1494.2
1.05	106	60	NaN	-2.5672	8.7303	0.88647	-172.3	11.805	2.5351	-25.32	-718.6	1059.9	5.6496	775.52	1076.2	39.639	42.583	0	0	11.653	-1.793	-9.7725	-14.958	-3.7547	6.5116	9.3541	11.181	7.8988	4.7187	-0.41844	-3.7769	1494.5
1.06	107	60	NaN	-2.5889	8.7062	0.90307	-172.31	11.806	2.6104	-25.411	-718.65	1060	5.7823	775.7	1076.1	38.843	47.366	0	0	11.964	-1.4771	-9.7761	-14.962	-3.7847	6.4953	9.3262	11.186	8.1789	5.0181	-0.44994	-3.7756	1494.8
1.07	108	60	NaN	-2.6079	8.6696	0.90911	-172.3	11.807	2.6527	-25.476	-718.7	1060	5.8362	775.86	1076.1	40.013	35.594	0	0	12.12	-1.318	-9.7795	-14.965	-3.8081	6.4993	9.2868	11.19	8.3117	5.1813	-0.49264	-3.7749	1495
1.08	109	60	NaN	-2.6324	8.6129	0.9119	-172.26	11.822	2.6414	-25.544	-718.78	1060.1	5.7326	776.01	1076.1	38.483	39.82	0	0	12.169	-1.2683	-9.7826	-14.968	-3.8311	6.5411	9.2281	11.206	8.3376	5.2728	-0.55445	-3.7616	1495.2
1.09	110	60	NaN	-2.6756	8.5174	0.92972	-172.2	11.843	2.6104	-25.684	-718.9	1060.2	5.5977	776.19	1076.1	39.506	37.809	0	0	12.151	-1.2865	-9.7813	-14.967	-3.8742	6.601	9.1291	11.231	8.2766	5.3145	-0.6522	-3.7357	1495.5
1.1	111	60	NaN	-2.7006	8.4362	0.93487	-172.16	11.845	2.6036	-25.768	-718.95	1060.2	5.5581	776.26	1076.1	39.487	40.745	0	0	12.132	-1.3061	-9.78	-14.965	-3.9008	6.6448	9.0454	11.236	8.2308	5.3387	-0.73461	-3.7296	1495.6
1.11	112	60	NaN	-2.7205	8.3609	0.91603	-172.14	11.835	2.6122	-25.805	-718.95	1060.2	5.6097	776.34	1076.1	43.519	39.57	0	0	12.112	-1.3256	-9.7786	-14.964	-3.924	6.6599	8.9679	11.228	8.1884	5.3343	-0.81076	-3.7361	1495.7
1.12	113	60	NaN	-2.7463	8.2759	0.8758	-172.13	11.816	2.629	-25.816	-718.91	1060.2	5.7197	776.43	1076	45.549	40.919	0	0	12.269	-1.1663	-9.7803	-14.966	-3.9545	6.6661	8.88	11.212	8.3143	5.4998	-0.90037	-3.7542	1495.8
1.13	114	60	NaN	-2.7896	8.1642	0.82102	-172.1	11.791	2.6448	-25.826	-718.87	1060.3	5.8433	776.51	1075.9	53.528	42.11	0	0	12.407	-1.0252	-9.7818	-14.967	-4.0029	6.6887	8.7638	11.191	8.4044	5.6634	-1.018	-3.7762	1495.8
1.14	115	60	NaN	-2.8356	8.0635	0.81039	-172.06	11.76	2.6098	-25.977	-718.82	1060.3	5.8526	776.59	1075.9	50.619	42.954	0	0	12.178	-1.2588	-9.7771	-14.963	-4.0549	6.7176	8.6583	11.165	8.1231	5.4588	-1.1188	-3.7973	1495.8
1.15	116	60	NaN	-2.8722	7.9889	0.78068	-172.03	11.74	2.5809	-26.073	-718.76	1060.4	5.8677	776.6	1075.8	53.669	43.468	0	0	12.013	-1.4267	-9.7742	-14.96	-4.0958	6.7436	8.5801	11.149	7.9172	5.3169	-1.1942	-3.811	1495.8
1.16	117	60	NaN	-2.9023	7.9332	0.74347	-172.02	11.714	2.5727	-26.147	-718.7	1060.4	5.942	776.57	1075.7	51.401	40.734	0	0	12.194	-1.2421	-9.7814	-14.967	-4.1316	6.7549	8.5212	11.126	8.0627	5.5128	-1.2602	-3.8411	1495.7
1.17	118	60	NaN	-2.9267	7.8935	0.70768	-172.02	11.673	2.5911	-26.214	-718.64	1060.4	6.0918	776.52	1075.7	53.556	40.97	0	0	12.418	-1.0145	-9.7841	-14.97	-4.1645	6.7472	8.4784	11.088	8.2534	5.7327	-1.3058	-3.8816	1495.6
1.18	119	60	NaN	-2.9393	7.8807	0.68369	-172.02	11.622	2.6199	-26.265	-718.6	1060.4	6.229	776.48	1075.6	50.719	42.042	0	0	12.676	-0.75153	-9.7832	-14.969	-4.1844	6.736	8.4618	11.04	8.4917	5.9845	-1.3214	-3.9282	1495.5
1.19	120	60	NaN	-2.9651	7.8691	0.65961	-172.01	11.575	2.606	-26.367	-718.57	1060.5	6.2485	776.42	1075.5	44.898	40.518	0	0	12.934	-0.48859	-9.7823	-14.968	-4.2149	6.7432	8.4467	10.997	8.7194	6.2546	-1.3356	-3.9704	1495.4
1.2	121	60	NaN	-2.987	7.8588	0.63295	-172	11.531	2.6114	-26.472	-718.57	1060.5	6.32	776.32	1075.5	44.458	40.608	0	0	13.143	-0.27638	-9.7832	-14.969	-4.2437	6.7389	8.4334	10.956	8.8989	6.4625	-1.3498	-4.0125	1495.3
1.21	122	60	NaN	-3.0022	7.8535	0.60172	-172.01	11.494	2.6305	-26.562	-718.59	1060.5	6.4229	776.2	1075.5	41.29	40.645	0	0	13.253	-0.16419	-9.7876	-14.973	-4.2663	6.7276	8.4257	10.921	8.9865	6.5634	-1.3619	-4.0518	1495.2
1.22	123	60	NaN	-3.0141	7.8618	0.56294	-172	11.475	2.6117	-26.621	-718.62	1060.6	6.4036	776.02	1075.4	50.568	41.537	0	0	13.363	-0.052003	-9.7921	-14.978	-4.2798	6.7385	8.4325	10.905	9.0831	6.6865	-1.3596	-4.073	1495.1
1.23	124	60	NaN	-3.0218	7.8696	0.55323	-172.02	11.435	2.6498	-26.692	-718.65	1060.6	6.5747	775.93	1075.4	56.698	42.402	0	0	13.473	0.060184	-9.7965	-14.982	-4.2969	6.7009	8.4369	10.868	9.1761	6.7611	-1.3596	-4.1145	1495
1.24	125	60	NaN	-3.0258	7.8824	0.54753	-172.04	11.405	2.6521	-26.775	-718.68	1060.6	6.6344	775.84	1075.3	56.276	42.1	0	0	13.56	0.14898	-9.8039	-14.989	-4.3064	6.6839	8.4475	10.84	9.2538	6.8328	-1.3565	-4.1493	1495
1.25	126	60	NaN	-3.0289	7.9036	0.54117	-172.04	11.382	2.6454	-26.875	-718.7	1060.6	6.6648	775.72	1075.3	58.11	42.755	0	0	13.639	0.22886	-9.8125	-14.998	-4.3146	6.6741	8.4666	10.819	9.3241	6.9029	-1.346	-4.1788	1494.9
1.26	127	60	NaN	-3.0337	7.9346	0.53096	-172.05	11.36	2.666	-26.996	-718.71	1060.7	6.781	775.52	1075.3	55.569	42.341	0	0	13.717	0.30875	-9.8211	-15.007	-4.3286	6.6507	8.4949	10.799	9.3885	6.9595	-1.3262	-4.2073	1494.7
1.27	128	60	NaN	-3.0277	7.9502	0.51064	-172.07	11.359	2.6728	-27.074	-718.75	1060.7	6.8903	775.28	1075.2	55.682	42.846	0	0	13.8	0.39323	-9.8251	-15.011	-4.33	6.6274	8.5068	10.802	9.47	7.0207	-1.3183	-4.2085	1494.5
1.28	129	60	NaN	-3.0173	7.954	0.4803	-172.1	11.357	2.7101	-27.12	-718.79	1060.8	7.0962	775.04	1075.1	58.509	42.528	0	0	13.887	0.48216	-9.8248	-15.01	-4.3294	6.5913	8.5058	10.805	9.558	7.0734	-1.319	-4.2055	1494.3
1.29	130	60	NaN	-3.0009	7.9471	0.44607	-172.11	11.39	2.6997	-27.147	-718.84	1060.8	7.1869	774.78	1075.1	57.922	43.259	0	0	13.893	0.48745	-9.834	-15.02	-4.3177	6.5724	8.4958	10.842	9.5748	7.0598	-1.3383	-4.1778	1494.1
1.3	131	60	NaN	-2.9802	7.9331	0.41251	-172.1	11.466	2.612	-27.163	-718.89	1060.9	7.077	774.52	1075.1	58.675	41.673	0	0	13.849	0.44324	-9.841	-15.026	-4.2936	6.5822	8.4813	10.918	9.5556	7.0254	-1.3597	-4.1082	1493.9
1.31	132	60	NaN	-2.9666	7.926	0.38553	-172.1	11.517	2.5089	-27.142	-718.93	1060.9	6.9096	774.36	1075.2	58.366	44.738	0	0	13.713	0.30409	-9.8401	-15.026	-4.2729	6.5959	8.4736	10.969	9.4397	6.9	-1.3665	-4.0563	1493.7
1.32	133	60	NaN	-2.9599	7.9165	0.37915	-172.13	11.531	2.4996	-27.175	-718.97	1060.9	7.0364	774.19	1075.1	58.059	43.226	0	0	13.557	0.14604	-9.8409	-15.026	-4.2725	6.5599	8.4612	10.986	9.2849	6.7059	-1.3797	-4.0403	1493.6
1.33	134	60	NaN	-2.9491	7.9044	0.3668	-172.16	11.569	2.4432	-27.19	-719.02	1060.9	7.0938	773.97	1075.1	58.949	42.514	0	0	13.357	-0.058306	-9.846	-15.031	-4.2645	6.5286	8.447	11.026	9.0922	6.4703	-1.399	-4.005	1493.5
1.34	135	60	NaN	-2.9347	7.8935	0.34897	-172.18	11.626	2.3406	-27.183	-719.08	1061	7.0539	773.72	1075.1	58.059	43.688	0	0	13.156	-0.26265	-9.851	-15.037	-4.2485	6.5093	8.4352	11.085	8.9076	6.2467	-1.4159	-3.9518	1493.3
1.35	136	60	NaN	-2.9239	7.892	0.33983	-172.2	11.662	2.263	-27.177	-719.13	1061	7.0376	773.54	1075.1	58.915	44.213	0	0	12.94	-0.48303	-9.856	-15.041	-4.237	6.4907	8.433	11.121	8.7027	6.0077	-1.4229	-3.9205	1493.1
1.36	137	60	NaN	-2.9128	7.8866	0.31864	-172.25	11.714	2.2007	-27.139	-719.21	1061	7.1794	773.23	1075.1	59.102	43.054	0	0	12.537	-0.89366	-9.859	-15.045	-4.2301	6.4369	8.4275	11.173	8.3064	5.5433	-1.4316	-3.8713	1492.9
1.37	138	60	NaN	-2.9041	7.8881	0.31085	-172.29	11.748	2.1578	-27.126	-719.27	1061	7.3284	773	1075.1	58.262	44.37	0	0	12.133	-1.3043	-9.8621	-15.048	-4.2267	6.3853	8.4284	11.208	7.9066	5.081	-1.4338	-3.8397	1492.7
1.38	139	60	NaN	-2.8954	7.8985	0.30548	-172.35	11.763	2.1205	-27.11	-719.32	1061	7.5092	772.79	1075.1	50.533	44.347	0	0	11.73	-1.7149	-9.8652	-15.051	-4.2245	6.3252	8.4376	11.224	7.5057	4.6103	-1.4277	-3.8271	1492.6
1.39	140	60	NaN	-2.8841	7.9183	0.29021	-172.42	11.759	2.0756	-27.064	-719.39	1061	7.7542	772.56	1075	39.736	42.96	0	0	11.736	-1.7094	-9.8719	-15.057	-4.221	6.2444	8.4555	11.222	7.5146	4.535	-1.4164	-3.8352	1492.4
1.4	141	60	NaN	-2.8693	7.9366	0.27338	-172.51	11.746	2.0423	-26.987	-719.49	1061.1	8.0534	772.35	1075	45.561	44.27	0	0	11.804	-1.6399	-9.879	-15.065	-4.2149	6.1475	8.4728	11.21	7.5889	4.5075	-1.4062	-3.8546	1492.3
1.41	142	60	NaN	-2.8625	7.9457	0.26724	-172.55	11.741	1.9974	-26.954	-719.54	1061.1	8.1197	772.25	1075	50.362	41.775	0	0	11.872	-1.5705	-9.8862	-15.072	-4.2093	6.1072	8.4813	11.205	7.6626	4.5367	-1.4049	-3.8664	1492.3
1.42	143	60	NaN	-2.8494	7.9627	0.26093	-172.59	11.732	1.94	-26.894	-719.6	1061	8.1766	772.13	1075	49.476	41.307	0	0	11.898	-1.5444	-9.8927	-15.078	-4.1962	6.0673	8.4987	11.196	7.7014	4.5229	-1.394	-3.8817	1492.2
1.43	144	60	NaN	-2.8268	7.9932	0.25963	-172.65	11.717	1.8814	-26.81	-719.69	1061	8.3306	771.95	1075	44.619	41.96	0	0	11.796	-1.6474	-9.8968	-15.082	-4.1763	6.0034	8.5305	11.18	7.6201	4.356	-1.3663	-3.9022	1492.1
1.44	145	60	NaN	-2.8104	8.0243	0.31041	-172.71	11.707	1.8736	-26.861	-719.78	1061	8.5686	771.78	1075	42.432	41.102	0	0	11.695	-1.7505	-9.9009	-15.086	-4.1712	5.9293	8.5639	11.167	7.524	4.1788	-1.337	-3.9192	1492
1.45	146	60	NaN	-2.7986	8.0455	0.35264	-172.74	11.702	1.7996	-26.921	-719.82	1060.9	8.5165	771.69	1075	41.635	40.077	0	0	11.594	-1.8536	-9.905	-15.09	-4.1597	5.9034	8.5877	11.16	7.4343	4.0499	-1.3173	-3.9309	1492
1.46	147	60	NaN	-2.7821	8.0627	0.38352	-172.76	11.692	1.7701	-26.961	-719.86	1060.9	8.5406	771.62	1075	39.503	41.428	0	0	11.493	-1.9566	-9.9091	-15.095	-4.1456	5.8768	8.607	11.148	7.3472	3.9202	-1.3021	-3.9466	1492
1.47	148	60	NaN	-2.7521	8.0764	0.39261	-172.79	11.683	1.7877	-26.948	-719.91	1060.8	8.6652	771.54	1075	41.778	40.349	0	0	11.464	-1.9856	-9.9153	-15.101	-4.12	5.8444	8.6229	11.137	7.3443	3.8587	-1.2924	-3.9643	1491.9
1.48	149	60	NaN	-2.6963	8.0853	0.3618	-172.82	11.686	1.8129	-26.828	-719.98	1060.8	8.7921	771.42	1075.1	40.621	42.558	0	0	11.531	-1.9177	-9.9242	-15.11	-4.0644	5.8156	8.635	11.136	7.4666	3.8979	-1.2892	-3.9735	1491.9
1.49	150	60	NaN	-2.6366	8.0919	0.31409	-172.83	11.669	1.858	-26.667	-720.02	1060.7	8.899	771.38	1075.1	38.877	40.574	0	0	11.598	-1.8498	-9.9331	-15.119	-4.0027	5.8067	8.642	11.119	7.595	3.9569	-1.2911	-3.9997	1491.9
1.5	151	60	NaN	-2.5921	8.0973	0.32728	-172.81	11.673	1.8774	-26.704	-720.04	1060.7	8.898	771.33	1075.1	38.764	39.3	0	0	11.664	-1.7819	-9.942	-15.128	-3.9596	5.8209	8.6487	11.121	7.7047	4.039	-1.2933	-4.0063	1491.9
1.51	152	60	NaN	-2.5494	8.1032	0.37415	-172.79	11.68	1.9149	-26.85	-720.07	1060.7	8.9123	771.29	1075.1	39.22	40.447	0	0	11.582	-1.8656	-9.9425	-15.128	-3.923	5.8392	8.6552	11.128	7.6591	3.9736	-1.2873	-4.0001	1491.9
1.52	153	60	NaN	-2.4968	8.1104	0.42043	-172.77	11.675	2.0041	-26.997	-720.09	1060.7	9.0392	771.25	1075.1	41.267	40.727	0	0	11.503	-1.9459	-9.9404	-15.126	-3.881	5.8464	8.6609	11.124	7.6223	3.9005	-1.2794	-4.0017	1491.8
1.53	154	60	NaN	-2.4571	8.1107	0.40335	-172.74	11.677	2.0364	-26.989	-720.08	1060.7	9.0105	771.24	1075	39.321	40.604	0	0	11.559	-1.889	-9.9359	-15.121	-3.8399	5.8771	8.6606	11.127	7.7192	3.988	-1.2753	-3.9948	1491.8
1.54	155	60	NaN	-2.4117	8.096	0.35415	-172.71	11.649	2.0936	-26.914	-720.12	1060.7	9.0491	771.26	1075	40.767	40.227	0	0	11.953	-1.4876	-9.9335	-15.119	-3.7931	5.9093	8.6433	11.102	8.1602	4.4216	-1.2902	-4.0174	1491.9
1.55	156	60	NaN	-2.357	8.0729	0.28463	-172.67	11.63	2.1676	-26.818	-720.19	1060.8	9.1037	771.26	1075	39.153	41.228	0	0	12.567	-0.8621	-9.9324	-15.118	-3.7367	5.9537	8.6176	11.085	8.8308	5.0916	-1.3148	-4.0326	1491.9
1.56	157	60	NaN	-2.2985	8.0484	0.20777	-172.61	11.626	2.2385	-26.732	-720.24	1060.8	9.1218	771.26	1075	38.276	40.976	0	0	12.039	-1.4001	-9.9342	-15.12	-3.6755	6.0157	8.5914	11.083	8.3637	4.6157	-1.3428	-4.0363	1492
1.57	158	60	NaN	-2.265	8.0384	0.15366	-172.53	11.597	2.2432	-26.706	-720.3	1060.8	8.9852	771.34	1075	41.648	41.221	0	0	11.511	-1.938	-9.936	-15.122	-3.6357	6.0985	8.5806	11.055	7.8753	4.1604	-1.3555	-4.0663	1492.1
1.58	159	60	NaN	-2.2614	8.0422	0.16082	-172.51	11.596	2.2626	-26.788	-720.31	1060.9	8.9846	771.32	1075	39.156	39.682	0	0	10.983	-2.476	-9.9378	-15.123	-3.6352	6.1174	8.5834	11.054	7.3476	3.6413	-1.3544	-4.0691	1492.1
1.59	160	60	NaN	-2.2557	8.062	0.15584	-172.48	11.574	2.2729	-26.872	-720.3	1060.9	8.9609	771.35	1075	40.276	40.145	0	0	10.455	-3.014	-9.9396	-15.125	-3.6318	6.1465	8.6024	11.034	6.8228	3.1325	-1.3373	-4.0912	1492.1
1.6	161	60	NaN	-2.2457	8.0859	0.1234	-172.44	11.54	2.2666	-26.916	-720.28	1060.9	8.9092	771.4	1075	39.588	39.389	0	0	9.9264	-3.5519	-9.9414	-15.127	-3.6215	6.1822	8.6256	11.001	6.3049	2.6302	-1.3158	-4.1263	1492.2
1.61	162	60	NaN	-2.2376	8.0926	0.060434	-172.43	11.52	2.239	-26.882	-720.3	1060.9	8.8697	771.45	1075	39.076	39.965	0	0	9.4059	-4.082	-9.9462	-15.132	-3.6105	6.1957	8.6325	10.98	5.7953	2.1136	-1.3136	-4.1519	1492.2
1.62	163	60	NaN	-2.2389	8.0978	0.0039167	-172.46	11.477	2.2389	-26.809	-720.33	1060.9	8.9673	771.53	1074.9	40.111	39.893	0	0	8.8875	-4.6099	-9.9517	-15.137	-3.6126	6.1709	8.636	10.939	5.2749	1.5609	-1.3157	-4.1982	1492.4
1.63	164	60	NaN	-2.2445	8.1128	-0.042931	-172.48	11.452	2.233	-26.745	-720.33	1060.9	9.0481	771.58	1074.9	39.73	40.01	0	0	8.3692	-5.1378	-9.9573	-15.143	-3.6188	6.1462	8.6507	10.914	4.7504	1.0084	-1.3066	-4.2289	1492.4
1.64	165	60	NaN	-2.2597	8.1391	-0.061739	-172.5	11.437	2.2033	-26.762	-720.3	1060.9	9.078	771.64	1074.9	40.391	40.865	0	0	7.8509	-5.6657	-9.9628	-15.148	-3.6359	6.1209	8.677	10.899	4.215	0.45519	-1.2858	-4.2491	1492.4
1.65	166	60	NaN	-2.2874	8.1763	-0.041503	-172.53	11.429	2.1426	-26.901	-720.25	1060.9	9.05	771.71	1074.9	38.548	37.148	0	0	7.3325	-6.1936	-9.9684	-15.154	-3.6677	6.0912	8.7136	10.891	3.6648	-0.10244	-1.2548	-4.2627	1492.5
1.66	167	60	NaN	-2.3108	8.2136	-0.01876	-172.58	11.443	2.1195	-26.989	-720.17	1060.9	9.1414	771.74	1075	39.372	38.675	0	0	6.8142	-6.7215	-9.974	-15.159	-3.6981	6.0312	8.7518	10.905	3.1161	-0.69037	-1.2222	-4.2547	1492.4
1.67	168	60	NaN	-2.3328	8.2341	-0.009252	-172.63	11.432	2.1266	-27.046	-720.11	1060.9	9.2912	771.79	1074.9	39.227	37.551	0	0	6.2959	-7.2494	-9.9795	-15.165	-3.728	5.9775	8.7712	10.895	2.5678	-1.272	-1.2083	-4.2699	1492.4
1.68	169	60	NaN	-2.348	8.2399	-0.021205	-172.66	11.437	2.1167	-27.033	-720.07	1060.9	9.3692	771.82	1074.9	40.108	40.315	0	0	5.7775	-7.7773	-9.9851	-15.171	-3.7458	5.9432	8.7768	10.9	2.0317	-1.8341	-1.2083	-4.2707	1492.4
1.69	170	60	NaN	-2.3582	8.2338	-0.050136	-172.68	11.458	2.0887	-26.962	-720.04	1060.9	9.3822	771.83	1074.9	39.641	39.517	0	0	5.3625	-8.2	-9.9904	-15.176	-3.7537	5.9238	8.7717	10.921	1.6088	-2.2762	-1.2188	-4.2553	1492.4
1.7	171	60	NaN	-2.3767	8.2223	-0.069459	-172.71	11.448	2.1026	-26.922	-720.01	1060.9	9.5314	771.9	1074.9	37.641	36.328	0	0	5.1426	-8.424	-9.9954	-15.181	-3.7764	5.8855	8.7595	10.911	1.3662	-2.5386	-1.2358	-4.27	1492.4
1.71	172	60	NaN	-2.403	8.1983	-0.063575	-172.73	11.464	2.0778	-26.933	-719.96	1060.9	9.5821	771.93	1074.9	40.899	39.99	0	0	4.971	-8.5987	-9.9966	-15.182	-3.805	5.866	8.7364	10.926	1.166	-2.7327	-1.2602	-4.2564	1492.4
1.72	173	60	NaN	-2.4359	8.1754	-0.027198	-172.74	11.494	2.0349	-27.027	-719.89	1060.9	9.6015	771.94	1075	38.674	38.68	0	0	4.8164	-8.7562	-9.9966	-15.182	-3.8424	5.8526	8.7148	10.954	0.97402	-2.9037	-1.2818	-4.228	1492.3
1.73	174	60	NaN	-2.4662	8.1572	0.01759	-172.75	11.519	2.0001	-27.138	-719.82	1060.9	9.6544	771.94	1075	40.997	37.838	0	0	4.6617	-8.9137	-9.9966	-15.182	-3.879	5.8364	8.6975	10.978	0.78275	-3.0773	-1.2991	-4.2037	1492.3
1.74	175	60	NaN	-2.48	8.146	0.035358	-172.77	11.514	2.0092	-27.156	-719.75	1060.9	9.8237	771.96	1075	38.906	39.941	0	0	4.5071	-9.0712	-9.9966	-15.182	-3.9001	5.8074	8.6857	10.974	0.60702	-3.2638	-1.3109	-4.2078	1492.2
1.75	176	60	NaN	-2.5038	8.1297	0.039245	-172.79	11.522	2.0035	-27.162	-719.68	1060.9	9.9556	771.96	1074.9	40.092	37.628	0	0	4.3525	-9.2287	-9.9966	-15.182	-3.9293	5.7885	8.6698	10.982	0.42321	-3.4402	-1.3268	-4.2002	1492.2
1.76	177	60	NaN	-2.5223	8.1051	0.043272	-172.81	11.503	2.0118	-27.176	-719.64	1060.9	10.15	771.99	1074.9	39.436	37.339	0	0	4.1978	-9.3862	-9.9966	-15.182	-3.9558	5.7603	8.6442	10.964	0.24201	-3.6259	-1.3524	-4.2186	1492.2
1.77	178	60	NaN	-2.5369	8.0808	0.03791	-172.81	11.491	1.9901	-27.163	-719.6	1060.8	10.263	771.99	1074.9	40.29	38.11	0	0	4.0432	-9.5437	-9.9966	-15.182	-3.9742	5.7485	8.6197	10.953	0.068963	-3.7952	-1.3769	-4.2296	1492.1
1.78	179	60	NaN	-2.551	8.0618	0.022125	-172.8	11.513	1.9144	-27.113	-719.53	1060.8	10.222	771.93	1074.9	40.411	36.474	0	0	3.8885	-9.7012	-9.9966	-15.182	-3.9849	5.7652	8.603	10.972	-0.096386	-3.936	-1.3936	-4.2101	1492
1.79	180	60	NaN	-2.5841	8.0346	0.049949	-172.81	11.544	1.8636	-27.172	-719.42	1060.8	10.371	771.82	1075	38.253	39.712	0	0	3.7339	-9.8587	-9.9966	-15.182	-4.0263	5.7455	8.5799	10.999	-0.29237	-4.1132	-1.4167	-4.183	1491.8
1.8	181	60	NaN	-2.6073	8.0239	0.075151	-172.8	11.548	1.7687	-27.233	-719.32	1060.7	10.321	771.78	1075	39.744	36.292	0	0	3.5793	-10.016	-9.9966	-15.182	-4.05	5.7545	8.5713	11	-0.47075	-4.2616	-1.4253	-4.1817	1491.6
1.81	182	60	NaN	-2.6308	8.0039	0.091592	-172.81	11.533	1.6917	-27.282	-719.21	1060.7	10.415	771.73	1075	39.392	37.928	0	0	3.3273	-10.273	-9.9894	-15.175	-4.0792	5.7367	8.5523	10.985	-0.75189	-4.536	-1.4371	-4.1904	1491.5
1.82	183	60	NaN	-2.6521	7.9724	0.094934	-172.85	11.514	1.6416	-27.309	-719.1	1060.7	10.646	771.64	1075	39.672	36.88	0	0	3.0342	-10.571	-9.9792	-15.165	-4.1105	5.6943	8.5215	10.964	-1.0764	-4.8771	-1.4577	-4.2002	1491.3
1.83	184	60	NaN	-2.6519	7.9508	0.078409	-172.85	11.522	1.5784	-27.287	-719.05	1060.7	10.622	771.58	1075	39.406	38.169	0	0	2.741	-10.87	-9.9689	-15.154	-4.1087	5.6942	8.5018	10.971	-1.3677	-5.1757	-1.4672	-4.1832	1491.2
1.84	185	60	NaN	-2.6526	7.9301	0.074267	-172.91	11.506	1.5289	-27.306	-718.97	1060.7	10.758	771.51	1075	38.183	37.912	0	0	2.4403	-11.176	-9.9574	-15.143	-4.1155	5.632	8.4813	10.955	-1.6752	-5.5442	-1.4761	-4.188	1491
1.85	186	60	NaN	-2.6586	7.9193	0.092356	-172.93	11.511	1.482	-27.384	-718.93	1060.7	10.788	771.45	1075	40.226	37.787	0	0	2.0626	-11.561	-9.9322	-15.118	-4.1258	5.5984	8.4712	10.959	-2.0632	-5.9624	-1.461	-4.159	1490.9
1.86	187	60	NaN	-2.6671	7.9152	0.11749	-172.96	11.526	1.4291	-27.483	-718.9	1060.7	10.767	771.39	1075.1	39.335	36.607	0	0	1.6848	-11.946	-9.9071	-15.093	-4.1374	5.5731	8.4685	10.973	-2.4525	-6.3725	-1.4385	-4.1196	1490.8
1.87	188	60	NaN	-2.6733	7.9117	0.12662	-173.01	11.531	1.3602	-27.546	-718.82	1060.7	10.823	771.3	1075.1	39.443	36.544	0	0	1.3071	-12.33	-9.8819	-15.067	-4.1483	5.511	8.4664	10.976	-2.8412	-6.8192	-1.4155	-4.0913	1490.7
1.88	189	60	NaN	-2.6766	7.9123	0.13897	-173.06	11.526	1.3255	-27.625	-718.77	1060.7	10.921	771.27	1075.1	37.353	37.605	0	0	0.92936	-12.715	-9.8568	-15.042	-4.1584	5.4532	8.4658	10.973	-3.2291	-7.2618	-1.391	-4.0693	1490.6
1.89	190	60	NaN	-2.6808	7.8948	0.10482	-173.16	11.531	1.2662	-27.641	-718.74	1060.7	11.035	771.22	1075	37.109	38.167	0	0	0.54925	-13.102	-9.8299	-15.015	-4.1677	5.352	8.4474	10.978	-3.6185	-7.7501	-1.3825	-4.0371	1490.5
1.9	191	60	NaN	-2.6878	7.8756	0.060129	-173.25	11.549	1.2074	-27.628	-718.72	1060.7	11.124	771.16	1075	38.633	39.046	0	0	0.16264	-13.496	-9.7983	-14.984	-4.1778	5.2575	8.4281	10.996	-4.0151	-8.2383	-1.3702	-3.9874	1490.4
1.91	192	60	NaN	-2.6986	7.8667	0.031179	-173.31	11.58	1.1635	-27.617	-718.71	1060.6	11.164	771.09	1075	38.802	37.868	0	0	-0.22397	-13.89	-9.7667	-14.952	-4.1897	5.1994	8.4197	11.027	-4.4137	-8.6902	-1.347	-3.9252	1490.4
1.92	193	60	NaN	-2.7103	7.8706	0.022647	-173.37	11.604	1.1113	-27.655	-718.67	1060.7	11.193	771.05	1075	38.546	37.261	0	0	-0.61057	-14.283	-9.7351	-14.921	-4.2041	5.1365	8.4238	11.05	-4.8147	-9.1468	-1.3113	-3.8702	1490.3
1.93	194	60	NaN	-2.7387	7.8811	0.022708	-173.45	11.61	1.071	-27.748	-718.64	1060.6	11.311	771.07	1075	38.231	39.062	0	0	-0.99718	-14.677	-9.7035	-14.889	-4.2406	5.0504	8.434	11.057	-5.2378	-9.6267	-1.2695	-3.8322	1490.3
1.94	195	60	NaN	-2.765	7.8888	0.021444	-173.51	11.616	1.04	-27.831	-718.61	1060.6	11.416	771.09	1075	39.335	39.013	0	0	-1.3734	-15.06	-9.6719	-14.857	-4.2742	4.983	8.4414	11.063	-5.6476	-10.077	-1.2305	-3.7942	1490.3
1.95	196	60	NaN	-2.7858	7.8922	0.011806	-173.55	11.621	1.0251	-27.88	-718.6	1060.6	11.514	771.1	1075	39.927	38.675	0	0	-1.5477	-15.238	-9.6409	-14.826	-4.3006	4.937	8.4442	11.069	-5.8483	-10.301	-1.1967	-3.7577	1490.3
1.96	197	60	NaN	-2.8079	7.894	-0.01704	-173.59	11.607	1.047	-27.879	-718.59	1060.6	11.715	771.16	1075	38.88	38.913	0	0	-1.6034	-15.294	-9.6242	-14.81	-4.3303	4.8838	8.4452	11.056	-5.9337	-10.411	-1.179	-3.754	1490.3
1.97	198	60	NaN	-2.834	7.8847	-0.080554	-173.62	11.651	1.0199	-27.816	-718.61	1060.6	11.806	771.18	1075	38.118	37.543	0	0	-1.5087	-15.198	-9.6256	-14.811	-4.3574	4.8539	8.4372	11.098	-5.8661	-10.344	-1.1884	-3.7129	1490.4
1.98	199	60	NaN	-2.8606	7.8719	-0.10478	-173.64	11.671	1.0097	-27.833	-718.64	1060.6	11.889	771.22	1075	37.944	39.406	0	0	-1.4139	-15.101	-9.627	-14.812	-4.3878	4.8299	8.4247	11.119	-5.8018	-10.272	-1.2023	-3.6939	1490.5
1.99	200	60	NaN	-2.8898	7.861	-0.10573	-173.66	11.67	1.0281	-27.9	-718.67	1060.6	12.022	771.29	1075	40.501	37.84	0	0	-1.3192	-15.005	-9.6284	-14.814	-4.4246	4.8046	8.4126	11.119	-5.7438	-10.2	-1.2158	-3.6951	1490.6
2	201	60	NaN	-2.9245	7.857	-0.11455	-173.68	11.662	1.0792	-27.96	-718.68	1060.6	12.25	771.39	1074.9	40.377	38.318	0	0	-1.2244	-14.909	-9.6298	-14.815	-4.4703	4.7722	8.4062	11.113	-5.6947	-10.136	-1.2235	-3.702	1490.7
2.01	202	60	NaN	-2.9586	7.8513	-0.12255	-173.66	11.696	1.1109	-28.013	-718.71	1060.6	12.343	771.47	1074.9	38.969	40.696	0	0	-1.1297	-14.812	-9.6311	-14.817	-4.5099	4.7839	8.4001	11.147	-5.6396	-10.028	-1.2311	-3.6697	1490.8
2.02	203	60	NaN	-2.9777	7.8543	-0.13859	-173.64	11.721	1.1448	-28.013	-718.72	1060.6	12.401	771.54	1074.9	40.655	37.642	0	0	-1.035	-14.716	-9.6325	-14.818	-4.5311	4.8028	8.403	11.173	-5.566	-9.9127	-1.2295	-3.6454	1490.9
2.03	204	60	NaN	-2.9906	7.8532	-0.16124	-173.6	11.761	1.1707	-27.987	-718.74	1060.7	12.371	771.61	1075	39.531	37.68	0	0	-0.94021	-14.619	-9.6339	-14.819	-4.5418	4.8499	8.4028	11.212	-5.482	-9.7692	-1.2312	-3.6075	1491
2.04	205	60	NaN	-2.9977	7.8485	-0.18491	-173.5	11.83	1.2133	-27.961	-718.82	1060.7	12.253	771.73	1075	39.196	37.434	0	0	-0.84546	-14.523	-9.6353	-14.821	-4.5431	4.951	8.4002	11.278	-5.3886	-9.5716	-1.2351	-3.5426	1491.2
2.05	206	60	NaN	-2.9638	7.8938	-0.1812	-173.27	11.928	1.4678	-27.973	-718.93	1060.7	12.224	772.1	1075.1	38.415	38.684	0	0	-0.75071	-14.426	-9.6367	-14.822	-4.5081	5.1904	8.4492	11.372	-5.2588	-9.2357	-1.1875	-3.4498	1491.6
2.06	207	60	NaN	-2.9263	7.9109	-0.21118	-173.1	11.976	1.614	-27.874	-719.05	1060.6	12.187	772.32	1075.1	38.808	36.237	0	0	-0.65597	-14.33	-9.6381	-14.824	-4.465	5.3563	8.4694	11.418	-5.121	-8.9732	-1.1687	-3.4059	1492
2.07	208	60	NaN	-2.8973	7.9305	-0.23728	-172.96	12.034	1.6664	-27.766	-719.14	1060.6	11.992	772.48	1075.2	40.729	37.527	0	0	-0.56122	-14.233	-9.6394	-14.825	-4.4241	5.5153	8.493	11.471	-4.9853	-8.7177	-1.1465	-3.3538	1492.2
2.08	209	60	NaN	-2.8756	7.9605	-0.24081	-172.81	12.102	1.6655	-27.702	-719.19	1060.5	11.688	772.62	1075.3	42.556	36.721	0	0	-0.46648	-14.137	-9.6408	-14.826	-4.3881	5.6772	8.5273	11.535	-4.8545	-8.4593	-1.1135	-3.2909	1492.4
2.09	210	60	NaN	-2.8502	7.9998	-0.20158	-172.67	12.146	1.702	-27.744	-719.24	1060.5	11.5	772.78	1075.3	40.704	38.968	0	0	-0.37173	-14.04	-9.6422	-14.828	-4.3569	5.8208	8.5684	11.578	-4.7286	-8.2192	-1.0738	-3.2501	1492.6
2.1	211	60	NaN	-2.8435	8.023	-0.17629	-172.56	12.209	1.7069	-27.745	-719.29	1060.5	11.291	772.84	1075.4	40.275	37.005	0	0	-0.33404	-14.002	-9.6442	-14.83	-4.3421	5.9392	8.5944	11.638	-4.6761	-8.0624	-1.0498	-3.1918	1492.7
2.11	212	60	NaN	-2.8307	8.0531	-0.17143	-172.42	12.266	1.7379	-27.661	-719.32	1060.5	11.093	772.95	1075.4	39.267	38.378	0	0	-0.31276	-13.98	-9.6463	-14.832	-4.3184	6.0927	8.6273	11.692	-4.6311	-7.8873	-1.0191	-3.1397	1492.8
2.12	213	60	NaN	-2.8125	8.0815	-0.16718	-172.27	12.301	1.8013	-27.554	-719.37	1060.4	10.969	773.1	1075.4	38.773	39.781	0	0	-0.29147	-13.958	-9.6484	-14.834	-4.2911	6.252	8.6573	11.726	-4.5826	-7.7064	-0.99119	-3.1082	1493
2.13	214	60	NaN	-2.7926	8.0985	-0.13959	-172.14	12.305	1.8955	-27.498	-719.47	1060.4	10.97	773.27	1075.4	38.992	38.22	0	0	-0.27019	-13.937	-9.6506	-14.836	-4.2688	6.3825	8.6736	11.73	-4.539	-7.5541	-0.97701	-3.1063	1493.3
2.14	215	60	NaN	-2.7796	8.172	-0.075846	-171.88	12.418	1.9637	-27.438	-719.58	1060.4	10.704	773.42	1075.5	40.239	37.838	0	0	-0.24891	-13.915	-9.6527	-14.838	-4.243	6.6557	8.7514	11.839	-4.4919	-7.2592	-0.90134	-2.9994	1493.6
2.15	216	60	NaN	-2.7734	8.2409	-0.031129	-171.71	12.498	2.0097	-27.393	-719.63	1060.4	10.496	773.5	1075.5	39.582	36.569	0	0	-0.22763	-13.893	-9.6548	-14.84	-4.227	6.839	8.8236	11.916	-4.4547	-7.0543	-0.83125	-2.9247	1493.7
2.16	217	60	NaN	-2.7656	8.3069	0.0090248	-171.57	12.553	2.0602	-27.37	-719.68	1060.3	10.352	773.55	1075.6	39.777	37.699	0	0	-0.20635	-13.872	-9.657	-14.842	-4.2127	6.9787	8.8913	11.969	-4.419	-6.893	-0.76562	-2.8737	1493.8
2.17	218	60	NaN	-2.7506	8.3719	0.049633	-171.46	12.585	2.1333	-27.365	-719.74	1060.3	10.284	773.62	1075.6	38.925	36.912	0	0	-0.18507	-13.85	-9.6591	-14.845	-4.1948	7.0993	8.9566	12.001	-4.3799	-6.7507	-0.7025	-2.8439	1493.9
2.18	219	60	NaN	-2.7263	8.443	0.072707	-171.37	12.578	2.2433	-27.325	-719.8	1060.3	10.347	773.69	1075.5	37.918	38.344	0	0	-0.16379	-13.828	-9.6612	-14.847	-4.1712	7.1867	9.0258	11.996	-4.335	-6.6416	-0.63539	-2.8511	1494
2.19	220	60	NaN	-2.7043	8.4866	0.099013	-171.3	12.595	2.2829	-27.326	-719.86	1060.3	10.271	773.73	1075.5	41.212	37.541	0	0	-0.1425	-13.807	-9.6633	-14.849	-4.1463	7.2597	9.0699	12.012	-4.2888	-6.5469	-0.59347	-2.8369	1494.1
2.2	221	60	NaN	-2.6718	8.5284	0.11661	-171.21	12.64	2.2975	-27.3	-719.95	1060.3	10.095	773.74	1075.6	38.244	36.467	0	0	-0.12122	-13.785	-9.6655	-14.851	-4.1059	7.3518	9.1144	12.054	-4.2272	-6.4331	-0.55107	-2.7967	1494.2
2.21	222	60	NaN	-2.6302	8.5739	0.12364	-171.13	12.686	2.3274	-27.247	-720.06	1060.3	9.9358	773.75	1075.7	38.973	38.104	0	0	-0.099941	-13.763	-9.6676	-14.853	-4.056	7.4468	9.1631	12.097	-4.156	-6.3165	-0.50453	-2.7562	1494.3
2.22	223	60	NaN	-2.5895	8.6212	0.12265	-171.08	12.669	2.4361	-27.193	-720.16	1060.3	10.032	773.79	1075.7	38.777	37.914	0	0	-0.078659	-13.742	-9.6697	-14.855	-4.0169	7.4911	9.2101	12.08	-4.0955	-6.2505	-0.45964	-2.7753	1494.5
2.23	224	60	NaN	-2.5504	8.6767	0.11222	-171	12.702	2.4343	-27.121	-720.25	1060.3	9.8081	773.77	1075.7	39.364	37.798	0	0	-0.057378	-13.72	-9.6719	-14.857	-3.9664	7.5887	9.2685	12.111	-4.0237	-6.1312	-0.40341	-2.7467	1494.6
2.24	225	60	NaN	-2.5053	8.7298	0.095875	-170.92	12.733	2.4348	-27.04	-720.32	1060.3	9.6068	773.73	1075.8	38.152	38.768	0	0	-0.036096	-13.698	-9.674	-14.859	-3.9105	7.6742	9.3244	12.139	-3.9465	-6.0241	-0.34958	-2.7208	1494.6
2.25	226	60	NaN	-2.4642	8.7765	0.08085	-170.87	12.736	2.465	-26.977	-720.36	1060.3	9.5358	773.72	1075.8	38.982	37.197	0	0	-0.014815	-13.677	-9.6761	-14.862	-3.8642	7.7258	9.3722	12.14	-3.879	-5.9507	-0.30389	-2.7213	1494.6
2.26	227	60	NaN	-2.4364	8.814	0.072986	-170.86	12.694	2.5398	-26.953	-720.38	1060.3	9.6593	773.76	1075.8	39.107	37.832	0	0	0.006467	-13.655	-9.6783	-14.864	-3.84	7.7313	9.4079	12.1	-3.8336	-5.9235	-0.27039	-2.7638	1494.7
2.27	228	60	NaN	-2.3896	8.8499	0.041936	-170.82	12.701	2.5652	-26.845	-720.43	1060.3	9.5821	773.68	1075.8	39.177	36.485	0	0	-0.04985	-13.712	-9.676	-14.861	-3.7862	7.7791	9.4446	12.107	-3.8361	-5.9332	-0.23132	-2.7547	1494.6
2.28	229	60	NaN	-2.3498	8.8705	0.021569	-170.79	12.681	2.6121	-26.775	-720.48	1060.3	9.5862	773.63	1075.8	38.537	37.406	0	0	-0.11268	-13.776	-9.6733	-14.859	-3.7439	7.8142	9.4648	12.087	-3.8566	-5.962	-0.20852	-2.7718	1494.6
2.29	230	60	NaN	-2.3184	8.8797	0.019404	-170.77	12.662	2.6469	-26.753	-720.53	1060.3	9.5821	773.6	1075.8	40.837	38.184	0	0	-0.1755	-13.84	-9.6706	-14.856	-3.7115	7.8392	9.4736	12.068	-3.887	-6.001	-0.19697	-2.7883	1494.6
2.3	231	60	NaN	-2.2915	8.8803	0.033527	-170.75	12.655	2.6527	-26.762	-720.56	1060.3	9.5166	773.56	1075.8	39.922	37.391	0	0	-0.19861	-13.864	-9.6706	-14.856	-3.6824	7.8606	9.4746	12.061	-3.881	-6.0032	-0.19599	-2.7954	1494.6
2.31	232	60	NaN	-2.2475	8.8749	0.037734	-170.71	12.651	2.6309	-26.707	-720.61	1060.3	9.356	773.46	1075.8	38.312	35.981	0	0	-0.19777	-13.863	-9.6714	-14.857	-3.6302	7.903	9.4697	12.056	-3.8279	-5.9599	-0.20161	-2.8012	1494.6
2.32	233	60	NaN	-2.2151	8.8591	0.060448	-170.7	12.62	2.6391	-26.709	-720.63	1060.3	9.2962	773.38	1075.8	40.22	36.49	0	0	-0.13087	-13.795	-9.6698	-14.855	-3.5957	7.9159	9.4528	12.027	-3.7265	-5.8788	-0.21696	-2.8286	1494.5
2.33	234	60	NaN	-2.189	8.8375	0.075741	-170.7	12.587	2.6496	-26.694	-720.67	1060.3	9.2775	773.31	1075.7	39.282	39.537	0	0	-0.11623	-13.78	-9.6681	-14.854	-3.5683	7.9192	9.4293	11.995	-3.6845	-5.8607	-0.23875	-2.8584	1494.5
2.34	235	60	NaN	-2.1671	8.8143	0.082133	-170.71	12.553	2.6582	-26.654	-720.71	1060.3	9.2778	773.25	1075.7	38.038	37.011	0	0	-0.59767	-14.27	-9.6652	-14.851	-3.5449	7.9169	9.4042	11.963	-4.1426	-6.3533	-0.26096	-2.8878	1494.5
2.35	236	60	NaN	-2.148	8.7958	0.087966	-170.71	12.513	2.6684	-26.611	-720.72	1060.3	9.2778	773.22	1075.6	39.871	38.1	0	0	-0.68849	-14.363	-9.658	-14.843	-3.5241	7.909	9.3851	11.924	-4.2126	-6.4537	-0.27287	-2.92	1494.4
2.36	237	60	NaN	-2.1375	8.7746	0.10293	-170.7	12.463	2.6136	-26.573	-720.73	1060.3	9.0661	773.1	1075.6	39.521	39.191	0	0	-0.37087	-14.039	-9.6463	-14.832	-3.5041	7.9293	9.3627	11.875	-3.875	-6.1098	-0.28358	-2.9567	1494.3
2.37	238	60	NaN	-2.1262	8.7577	0.12987	-170.73	12.376	2.6338	-26.557	-720.75	1060.3	9.1103	772.99	1075.5	40.25	37.906	0	0	0.0020559	-13.659	-9.6412	-14.827	-3.494	7.8977	9.3428	11.791	-3.492	-5.7617	-0.29845	-3.0361	1494.2
2.38	239	60	NaN	-2.1172	8.75	0.14995	-170.77	12.284	2.6636	-26.53	-720.74	1060.3	9.1931	772.92	1075.5	41.065	38.249	0	0	0.47535	-13.177	-9.6365	-14.822	-3.4873	7.8568	9.3327	11.702	-3.0119	-5.3205	-0.30383	-3.1204	1494.2
2.39	240	60	NaN	-2.1143	8.7541	0.14939	-170.79	12.22	2.636	-26.466	-720.71	1060.3	9.0938	772.89	1075.5	44.62	39.099	0	0	1.1919	-12.448	-9.6303	-14.816	-3.4781	7.8482	9.3372	11.637	-2.2862	-4.5994	-0.29309	-3.1789	1494.1
2.4	241	60	NaN	-2.1214	8.7507	0.19187	-170.83	12.135	2.6011	-26.487	-720.73	1060.3	9.0121	772.82	1075.5	44.085	38.268	0	0	1.718	-11.912	-9.6199	-14.805	-3.4829	7.8126	9.3329	11.553	-1.7649	-4.0991	-0.28699	-3.2528	1494
2.41	242	60	NaN	-2.1266	8.7523	0.22215	-170.85	12.085	2.6018	-26.508	-720.73	1060.3	9.0114	772.75	1075.5	42.034	36.84	0	0	2.1517	-11.47	-9.6075	-14.793	-3.489	7.7859	9.3342	11.503	-1.3373	-3.6842	-0.27332	-3.2898	1494
2.42	243	60	NaN	-2.1289	8.7563	0.24595	-170.87	12.045	2.6085	-26.506	-720.73	1060.3	9.0126	772.67	1075.4	44.429	36.866	0	0	2.8323	-10.777	-9.5969	-14.782	-3.4914	7.7636	9.3381	11.464	-0.65908	-3.0133	-0.25888	-3.3187	1493.9
2.43	244	60	NaN	-2.1293	8.7627	0.26354	-170.9	12.01	2.6082	-26.478	-720.74	1060.3	8.9878	772.59	1075.4	42.935	39.073	0	0	3.6363	-9.9581	-9.5869	-14.772	-3.4898	7.7432	9.3445	11.428	0.14643	-2.2149	-0.24246	-3.3441	1493.8
2.44	245	60	NaN	-2.133	8.7771	0.2649	-170.92	12.002	2.6057	-26.447	-720.71	1060.3	8.9722	772.52	1075.4	43.628	36.603	0	0	4.3506	-9.2306	-9.5696	-14.755	-3.4918	7.7238	9.3586	11.421	0.8588	-1.5068	-0.21098	-3.3342	1493.7
2.45	246	60	NaN	-2.1375	8.7917	0.29125	-170.96	11.981	2.6455	-26.458	-720.7	1060.2	9.0674	772.43	1075.4	42.897	37.53	0	0	4.7925	-8.7806	-9.5608	-14.746	-3.5005	7.6795	9.3722	11.401	1.292	-1.1011	-0.18852	-3.3455	1493.6
2.46	247	60	NaN	-2.15	8.8184	0.31143	-170.99	11.966	2.6774	-26.469	-720.67	1060.2	9.1379	772.35	1075.3	41.893	36.511	0	0	4.9006	-8.6704	-9.5624	-14.748	-3.5161	7.6414	9.3976	11.387	1.3845	-1.029	-0.16481	-3.3612	1493.5
2.47	248	60	NaN	-2.1659	8.8478	0.315	-171.01	11.965	2.6859	-26.457	-720.63	1060.2	9.1456	772.29	1075.3	40.633	36.924	0	0	5.3066	-8.257	-9.5655	-14.751	-3.532	7.6197	9.4261	11.387	1.7746	-0.6373	-0.13939	-3.3641	1493.4
2.48	249	60	NaN	-2.175	8.8595	0.29431	-171.02	11.989	2.6613	-26.394	-720.62	1060.2	9.0698	772.25	1075.3	42.527	39.176	0	0	5.8288	-7.7251	-9.5677	-14.753	-3.5358	7.6218	9.4386	11.41	2.293	-0.10326	-0.12905	-3.3434	1493.4
2.49	250	60	NaN	-2.1963	8.8838	0.31788	-171.04	12.002	2.6477	-26.462	-720.57	1060.2	9.051	772.24	1075.3	41.057	37.309	0	0	6.5456	-6.9951	-9.5658	-14.751	-3.559	7.5989	9.4627	11.423	2.9865	0.60378	-0.10305	-3.3279	1493.3
2.5	251	60	NaN	-2.2132	8.9009	0.34639	-171.06	12.006	2.6469	-26.548	-720.53	1060.2	9.0787	772.23	1075.2	40.296	37.723	0	0	7.2329	-6.2952	-9.5648	-14.75	-3.5804	7.5732	9.4792	11.428	3.6524	1.278	-0.085579	-3.3222	1493.3
2.51	252	60	NaN	-2.2295	8.9154	0.37187	-171.08	12.016	2.6499	-26.629	-720.49	1060.2	9.1156	772.21	1075.2	38.788	37.708	0	0	7.8214	-5.6957	-9.5668	-14.752	-3.6012	7.5484	9.4933	11.438	4.2202	1.8527	-0.073568	-3.3142	1493.2
2.52	253	60	NaN	-2.2481	8.9302	0.38726	-171.1	12.042	2.6494	-26.687	-720.43	1060.2	9.1339	772.17	1075.2	40.719	39.713	0	0	8.7717	-4.728	-9.5727	-14.758	-3.6228	7.5254	9.5083	11.464	5.1488	2.7974	-0.064402	-3.2939	1493.1
2.53	254	60	NaN	-2.2628	8.9252	0.37679	-171.14	12.065	2.6551	-26.691	-720.38	1060.1	9.1932	772.14	1075.2	39.722	37.935	0	0	9.9353	-3.5428	-9.5806	-14.766	-3.6401	7.4825	9.5028	11.488	6.2952	3.9396	-0.077818	-3.2786	1493
2.54	255	60	NaN	-2.2769	8.9096	0.36059	-171.15	12.097	2.6293	-26.688	-720.32	1060.1	9.1323	772.12	1075.2	39.377	37.634	0	0	10.669	-2.7953	-9.5706	-14.756	-3.6518	7.4712	9.4876	11.519	7.0175	4.6759	-0.083032	-3.2372	1492.9
2.55	256	60	NaN	-2.293	8.8804	0.34552	-171.17	12.119	2.6237	-26.698	-720.27	1060.1	9.1225	772.1	1075.2	42.105	36.528	0	0	11.218	-2.2369	-9.5675	-14.753	-3.668	7.4533	9.4581	11.541	7.5495	5.2164	-0.10937	-3.2121	1492.9
2.56	257	60	NaN	-2.3099	8.8423	0.33556	-171.2	12.127	2.6456	-26.725	-720.22	1060.1	9.1924	772.08	1075.2	38.535	37.244	0	0	11.503	-1.9459	-9.5742	-14.76	-3.6886	7.4223	9.4192	11.55	7.8147	5.4764	-0.15499	-3.2099	1492.8
2.57	258	60	NaN	-2.3185	8.8176	0.33502	-171.21	12.135	2.6433	-26.758	-720.19	1060.1	9.1888	772.07	1075.1	40.746	38.498	0	0	12.026	-1.4134	-9.5754	-14.761	-3.6984	7.4117	9.3946	11.558	8.3278	5.9983	-0.18078	-3.2033	1492.8
2.58	259	60	NaN	-2.3281	8.7883	0.33345	-171.23	12.132	2.6617	-26.796	-720.17	1060.1	9.2553	772.05	1075.1	39.799	34.95	0	0	12.606	-0.82285	-9.5752	-14.761	-3.7121	7.3849	9.3646	11.555	8.8939	6.562	-0.21057	-3.2052	1492.7
2.59	260	60	NaN	-2.3408	8.7561	0.33475	-171.24	12.137	2.6588	-26.858	-720.13	1060.1	9.2411	772.02	1075.1	38.429	36.892	0	0	12.957	-0.465	-9.5731	-14.759	-3.7267	7.3728	9.3331	11.56	9.2307	6.9078	-0.24006	-3.1986	1492.7
2.6	261	60	NaN	-2.3526	8.7236	0.32954	-171.24	12.144	2.6381	-26.909	-720.09	1060.1	9.1638	772	1075.1	39.507	38.586	0	0	13.21	-0.20743	-9.5711	-14.757	-3.7375	7.3716	9.302	11.566	9.4728	7.1641	-0.26911	-3.191	1492.6
2.61	262	60	NaN	-2.3566	8.6942	0.30204	-171.25	12.138	2.6164	-26.885	-720.06	1060.1	9.0933	772	1075.1	38.989	38.438	0	0	13.291	-0.12548	-9.5708	-14.756	-3.7379	7.3667	9.2733	11.559	9.5528	7.2412	-0.29754	-3.1974	1492.6
2.62	263	60	NaN	-2.364	8.6746	0.28857	-171.29	12.105	2.6683	-26.893	-720.04	1060	9.2441	771.99	1075.1	38.697	39.962	0	0	13.181	-0.23741	-9.5744	-14.76	-3.7514	7.3268	9.2527	11.527	9.4294	7.0894	-0.32168	-3.2329	1492.5
2.63	264	60	NaN	-2.3764	8.6645	0.29454	-171.3	12.09	2.6757	-26.968	-720.02	1060	9.2463	771.98	1075.1	39.07	37.927	0	0	12.936	-0.48653	-9.5806	-14.766	-3.7669	7.3101	9.2425	11.512	9.1694	6.8236	-0.33808	-3.2538	1492.5
2.64	265	60	NaN	-2.3863	8.6608	0.30164	-171.3	12.093	2.6638	-27.032	-720	1060	9.1777	771.96	1075.1	39.486	36.056	0	0	12.932	-0.49107	-9.5812	-14.767	-3.7766	7.3073	9.2396	11.514	9.1552	6.8162	-0.34161	-3.2528	1492.5
2.65	266	60	NaN	-2.3887	8.6606	0.29542	-171.3	12.107	2.6573	-27.029	-720	1060	9.1127	771.92	1075.1	39.828	38.011	0	0	12.975	-0.44667	-9.5814	-14.767	-3.7765	7.3086	9.2407	11.527	9.1989	6.8619	-0.34073	-3.2397	1492.4
2.66	267	60	NaN	-2.3962	8.6621	0.27933	-171.31	12.11	2.6751	-27.023	-719.99	1060	9.0884	771.89	1075.1	36.204	37.105	0	0	13.092	-0.32741	-9.5812	-14.767	-3.7828	7.3049	9.2424	11.53	9.3097	6.9775	-0.33882	-3.2366	1492.4
2.67	268	60	NaN	-2.4033	8.6618	0.28807	-171.31	12.112	2.7072	-27.071	-720.01	1060	9.1217	771.88	1075.1	39.608	38.294	0	0	13.229	-0.18834	-9.581	-14.767	-3.793	7.298	9.2415	11.533	9.436	7.1097	-0.33953	-3.2339	1492.4
2.68	269	60	NaN	-2.4097	8.6621	0.28904	-171.31	12.116	2.7342	-27.101	-720.03	1060	9.116	771.87	1075.1	39.806	36.288	0	0	13.4	-0.014373	-9.5811	-14.767	-3.8003	7.2994	9.2413	11.537	9.5996	7.2851	-0.33979	-3.2299	1492.4
2.69	270	60	NaN	-2.4153	8.6646	0.27827	-171.3	12.127	2.7431	-27.107	-720.06	1060	9.0258	771.88	1075.1	40.291	38.872	0	0	13.502	0.089977	-9.5844	-14.77	-3.8026	7.3136	9.2439	11.548	9.6997	7.4036	-0.34046	-3.222	1492.4
2.7	271	60	NaN	-2.4204	8.6726	0.28186	-171.28	12.163	2.7155	-27.156	-720.08	1060	8.8176	771.86	1075.1	39.643	37.557	0	0	13.531	0.11911	-9.5892	-14.775	-3.8016	7.3404	9.2527	11.583	9.7293	7.4595	-0.33648	-3.1913	1492.5
2.71	272	60	NaN	-2.4246	8.6848	0.28168	-171.28	12.171	2.7459	-27.171	-720.08	1060	8.8132	771.86	1075.2	40.419	37.698	0	0	13.262	-0.15527	-9.5963	-14.782	-3.8062	7.3407	9.2654	11.59	9.4553	7.1855	-0.3309	-3.1916	1492.5
2.72	273	60	NaN	-2.423	8.6975	0.27392	-171.26	12.189	2.7676	-27.161	-720.09	1060	8.7524	771.86	1075.2	38.92	38.661	0	0	12.892	-0.53205	-9.6018	-14.787	-3.8019	7.357	9.2788	11.608	9.0897	6.8249	-0.323	-3.1795	1492.5
2.73	274	60	NaN	-2.4191	8.709	0.26548	-171.25	12.211	2.7873	-27.145	-720.11	1060	8.6763	771.85	1075.2	37.825	38.035	0	0	12.438	-0.99405	-9.6059	-14.791	-3.7945	7.3793	9.2908	11.629	8.6434	6.3852	-0.31511	-3.1621	1492.5
2.74	275	60	NaN	-2.4195	8.7175	0.26714	-171.24	12.219	2.8281	-27.153	-720.12	1060	8.6966	771.85	1075.2	40.118	37.989	0	0	12.625	-0.80305	-9.6161	-14.802	-3.7959	7.3847	9.2991	11.637	8.8295	6.5816	-0.31699	-3.1647	1492.5
2.75	276	60	NaN	-2.4096	8.7196	0.26094	-171.21	12.25	2.8608	-27.173	-720.15	1060	8.6166	771.84	1075.2	38.779	37.691	0	0	12.854	-0.57017	-9.6268	-14.812	-3.7838	7.4197	9.3016	11.668	9.0704	6.8495	-0.32518	-3.1439	1492.5
2.76	277	60	NaN	-2.4119	8.7092	0.26273	-171.16	12.275	2.8677	-27.22	-720.2	1060	8.4618	771.85	1075.2	38.346	36.791	0	0	13	-0.42174	-9.637	-14.822	-3.7818	7.4665	9.2921	11.692	9.218	7.0447	-0.34486	-3.1304	1492.6
2.77	278	60	NaN	-2.4162	8.7006	0.25028	-171.13	12.29	2.8807	-27.221	-720.24	1060	8.3552	771.87	1075.2	39.795	38.097	0	0	12.988	-0.43354	-9.645	-14.831	-3.7821	7.5033	9.2841	11.707	9.2062	7.0698	-0.36089	-3.1239	1492.6
2.78	279	60	NaN	-2.4167	8.702	0.21655	-171.12	12.295	2.9248	-27.154	-720.23	1060	8.3798	771.86	1075.2	37.335	37.648	0	0	12.66	-0.76799	-9.6488	-14.834	-3.781	7.5168	9.2854	11.712	8.8789	6.7488	-0.3634	-3.1227	1492.6
2.79	280	60	NaN	-2.4271	8.6959	0.23142	-171.1	12.287	3.0109	-27.255	-720.26	1060	8.494	771.86	1075.2	39.428	37.793	0	0	12.593	-0.83651	-9.6584	-14.844	-3.7996	7.5226	9.2781	11.704	8.7931	6.6861	-0.38031	-3.1396	1492.6
2.8	281	60	NaN	-2.4285	8.6959	0.21448	-171.06	12.31	2.9885	-27.233	-720.26	1060	8.314	771.88	1075.2	39.689	37.252	0	0	12.544	-0.8865	-9.6705	-14.856	-3.7931	7.5712	9.2799	11.726	8.7504	6.6847	-0.39065	-3.1303	1492.6
2.81	282	60	NaN	-2.4321	8.7022	0.19675	-171.03	12.319	2.9893	-27.213	-720.25	1060	8.2112	771.91	1075.2	41.693	38.404	0	0	11.843	-1.6	-9.6836	-14.869	-3.792	7.6066	9.2869	11.734	8.051	6.0067	-0.39678	-3.1351	1492.7
2.82	283	60	NaN	-2.4401	8.7088	0.19518	-171.02	12.312	3.0342	-27.25	-720.24	1060	8.2454	771.95	1075.2	40.293	38.582	0	0	11.569	-1.8789	-9.6937	-14.879	-3.8028	7.619	9.2926	11.728	7.7664	5.7401	-0.40111	-3.1511	1492.7
2.83	284	60	NaN	-2.4484	8.6978	0.22934	-171	12.328	3.0575	-27.381	-720.26	1060	8.2364	771.95	1075.2	39.385	35.884	0	0	11.712	-1.7339	-9.7007	-14.886	-3.8157	7.6323	9.2817	11.745	7.8958	5.8984	-0.41905	-3.1416	1492.7
2.84	285	60	NaN	-2.4483	8.6895	0.22233	-170.97	12.343	3.063	-27.394	-720.27	1060	8.1801	771.97	1075.2	40.583	37.473	0	0	11.84	-1.6027	-9.7077	-14.893	-3.8139	7.6624	9.2736	11.759	8.0264	6.0597	-0.43413	-3.134	1492.7
2.85	286	60	NaN	-2.4467	8.6802	0.21333	-170.96	12.362	3.0633	-27.406	-720.25	1060	8.1284	771.98	1075.2	38.936	39.239	0	0	11.955	-1.4854	-9.7148	-14.9	-3.8108	7.6808	9.2648	11.778	8.1447	6.1954	-0.45	-3.1228	1492.7
2.86	287	60	NaN	-2.4469	8.6709	0.19907	-170.95	12.38	3.0633	-27.398	-720.23	1060	8.0908	771.99	1075.3	39.126	38.554	0	0	12.929	-0.49406	-9.7363	-14.922	-3.8093	7.6915	9.2557	11.795	9.1195	7.1975	-0.48059	-3.127	1492.7
2.87	288	60	NaN	-2.4524	8.6632	0.17019	-170.94	12.389	3.0673	-27.332	-720.2	1060	8.0699	772.03	1075.2	40.38	38.103	0	0	14.319	0.92203	-9.772	-14.957	-3.8115	7.7047	9.2478	11.805	10.508	8.6267	-0.52421	-3.1529	1492.7
2.88	289	60	NaN	-2.4616	8.647	0.18885	-170.92	12.412	3.0434	-27.428	-720.21	1060	7.9521	772.07	1075.3	40.869	37.987	0	0	16.5	3.1433	-9.8387	-15.024	-3.8198	7.7241	9.2327	11.827	12.681	10.867	-0.60605	-3.1976	1492.8
2.89	290	60	NaN	-2.4638	8.6383	0.17959	-170.92	12.418	3.0475	-27.431	-720.19	1060	7.957	772.12	1075.3	39.98	38.063	0	0	17.166	3.8212	-9.8655	-15.051	-3.8222	7.7225	9.2239	11.832	13.344	11.544	-0.64159	-3.2186	1492.8
2.9	291	60	NaN	-2.4685	8.6339	0.167	-170.93	12.426	3.0614	-27.419	-720.17	1060	7.9941	772.14	1075.2	39.864	38.882	0	0	17.087	3.7403	-9.8737	-15.059	-3.8279	7.7154	9.2195	11.84	13.259	11.456	-0.65427	-3.2188	1492.8
2.91	292	60	NaN	-2.4792	8.6324	0.16499	-170.93	12.445	3.0748	-27.433	-720.16	1060	8.0142	772.14	1075.3	40.951	37.986	0	0	16.529	3.1724	-9.8859	-15.071	-3.8399	7.7113	9.2187	11.858	12.689	10.884	-0.66717	-3.213	1492.8
2.92	293	60	NaN	-2.4765	8.6409	0.15675	-170.94	12.439	3.1047	-27.417	-720.12	1060	8.0981	772.18	1075.2	38.234	38.632	0	0	15.984	2.6173	-9.8979	-15.083	-3.8399	7.6975	9.2264	11.854	12.144	10.315	-0.67148	-3.2295	1492.8
2.93	294	60	NaN	-2.482	8.6503	0.14496	-170.94	12.456	3.1064	-27.414	-720.07	1060	8.09	772.2	1075.2	38.877	37.668	0	0	15.647	2.2744	-9.9084	-15.094	-3.845	7.6933	9.2358	11.87	11.802	9.9677	-0.67253	-3.2236	1492.8
2.94	295	60	NaN	-2.4836	8.6521	0.14978	-170.95	12.471	3.1163	-27.451	-720.05	1060	8.1064	772.22	1075.2	38.093	38.959	0	0	15.412	2.035	-9.9225	-15.108	-3.8486	7.6869	9.2373	11.886	11.563	9.7219	-0.68515	-3.2222	1492.8
2.95	296	60	NaN	-2.4796	8.6475	0.16127	-170.95	12.481	3.1354	-27.496	-720.05	1060	8.1502	772.25	1075.2	39.061	36.702	0	0	15.297	1.9176	-9.9409	-15.126	-3.848	7.6794	9.232	11.897	11.449	9.597	-0.70894	-3.2295	1492.8
2.96	297	60	NaN	-2.4752	8.6448	0.13841	-170.95	12.495	3.1392	-27.44	-720.04	1060	8.1401	772.25	1075.2	38.261	39.371	0	0	15.152	1.77	-9.9593	-15.145	-3.841	7.683	9.2298	11.91	11.311	9.453	-0.72952	-3.2343	1492.8
2.97	298	60	NaN	-2.4694	8.6409	0.13068	-170.94	12.518	3.1538	-27.433	-720.03	1060	8.1594	772.25	1075.2	37.908	37.212	0	0	15.02	1.6357	-9.9732	-15.159	-3.8357	7.6895	9.2262	11.933	11.184	9.3252	-0.74699	-3.2255	1492.8
2.98	299	60	NaN	-2.4665	8.6407	0.12041	-170.94	12.533	3.1602	-27.417	-720.01	1060	8.1597	772.27	1075.2	39.06	38.501	0	0	14.944	1.5579	-9.9734	-15.159	-3.8322	7.6973	9.2256	11.948	11.111	9.2551	-0.74779	-3.211	1492.8
2.99	300	60	NaN	-2.4653	8.6426	0.11259	-170.93	12.541	3.1682	-27.409	-719.98	1060	8.1692	772.29	1075.2	40.262	36.676	0	0	15.338	1.9596	-9.992	-15.178	-3.8311	7.7023	9.2265	11.957	11.507	9.6618	-0.76557	-3.2207	1492.8
3	301	60	NaN	-2.4633	8.6438	0.11476	-170.93	12.548	3.1898	-27.436	-719.99	1060	8.2228	772.3	1075.2	38.674	38.42	0	0	16.003	2.6363	-10.021	-15.207	-3.8322	7.7005	9.2266	11.965	12.17	10.337	-0.7947	-3.2416	1492.8
3.01	302	60	NaN	-2.4593	8.6458	0.1131	-170.91	12.567	3.1751	-27.431	-719.97	1060	8.1558	772.29	1075.2	39.565	39.913	0	0	15.55	2.175	-10.024	-15.21	-3.8254	7.7207	9.2295	11.984	11.724	9.8957	-0.79465	-3.226	1492.8
3.02	303	60	NaN	-2.4582	8.6536	0.11189	-170.91	12.583	3.1851	-27.437	-719.95	1060	8.166	772.3	1075.2	36.912	36.49	0	0	14.48	1.0855	-10.012	-15.197	-3.825	7.7251	9.2367	12	10.655	8.8105	-0.77522	-3.1972	1492.8
3.03	304	60	NaN	-2.4615	8.6622	0.11096	-170.9	12.598	3.1918	-27.443	-719.95	1060	8.1597	772.3	1075.2	40.049	39.563	0	0	15.235	1.8545	-10.029	-15.214	-3.8282	7.7344	9.2445	12.016	11.407	9.589	-0.78441	-3.1985	1492.7
3.04	305	60	NaN	-2.4683	8.6677	0.11223	-170.88	12.613	3.1876	-27.45	-719.95	1060	8.1094	772.3	1075.2	41.114	37.878	0	0	15.183	1.8017	-10.029	-15.215	-3.8333	7.7563	9.2501	12.031	11.35	9.5579	-0.77894	-3.1838	1492.8
3.05	306	60	NaN	-2.47	8.667	0.12774	-170.87	12.624	3.2239	-27.493	-719.96	1060	8.1785	772.29	1075.2	37.998	38.549	0	0	14.02	0.61702	-10.006	-15.191	-3.8393	7.7618	9.2502	12.041	10.18	8.3788	-0.75568	-3.1508	1492.8
3.06	307	60	NaN	-2.4762	8.6692	0.13281	-170.84	12.636	3.22	-27.51	-719.96	1060	8.1029	772.28	1075.2	39.824	38.533	0	0	13.956	0.55236	-10.002	-15.187	-3.8433	7.7897	9.2532	12.052	10.113	8.3421	-0.74873	-3.1354	1492.7
3.07	308	60	NaN	-2.4794	8.669	0.13449	-170.83	12.636	3.2116	-27.516	-719.96	1060	8.0442	772.3	1075.2	38.746	35.485	0	0	14.124	0.72287	-10.001	-15.186	-3.8445	7.8094	9.253	12.052	10.279	8.5322	-0.74779	-3.1339	1492.8
3.08	309	60	NaN	-2.4802	8.665	0.13306	-170.82	12.631	3.2111	-27.51	-719.97	1060	8.0289	772.32	1075.2	38.345	37.832	0	0	14.196	0.79694	-9.9937	-15.179	-3.8444	7.8187	9.2485	12.048	10.352	8.6157	-0.7452	-3.1315	1492.8
3.09	310	60	NaN	-2.4841	8.6569	0.12493	-170.81	12.643	3.226	-27.484	-719.98	1060	8.0205	772.29	1075.2	38.784	39.898	0	0	14.312	0.91509	-9.9913	-15.177	-3.8471	7.8317	9.2407	12.059	10.465	8.7468	-0.75059	-3.1177	1492.8
3.1	311	60	NaN	-2.4967	8.6504	0.10871	-170.81	12.621	3.2682	-27.46	-719.99	1060	8.1074	772.3	1075.2	39.796	37.441	0	0	14.598	1.2061	-10.007	-15.193	-3.862	7.8284	9.2331	12.038	10.736	9.0344	-0.77404	-3.1547	1492.8
3.11	312	60	NaN	-2.5029	8.6433	0.10342	-170.79	12.626	3.2612	-27.461	-720.01	1060	8.0521	772.29	1075.2	38.07	38.301	0	0	14.15	0.74932	-9.9901	-15.176	-3.8661	7.8444	9.2263	12.043	10.284	8.5937	-0.76382	-3.1327	1492.8
3.12	313	60	NaN	-2.5079	8.6352	0.10671	-170.78	12.637	3.2547	-27.482	-720.03	1060	7.9966	772.26	1075.2	39.47	37.254	0	0	13.201	-0.2171	-9.9507	-15.136	-3.8698	7.8597	9.2187	12.053	9.331	7.6426	-0.73203	-3.083	1492.8
3.13	314	60	NaN	-2.5183	8.627	0.11316	-170.78	12.624	3.3047	-27.517	-720.07	1060	8.1038	772.25	1075.2	39.712	37.783	0	0	12.836	-0.58817	-9.9382	-15.124	-3.8856	7.8501	9.2092	12.042	8.9508	7.262	-0.72893	-3.0814	1492.8
3.14	315	60	NaN	-2.5207	8.635	0.10053	-170.79	12.623	3.2994	-27.5	-720.06	1060	8.0793	772.25	1075.2	36.781	37.807	0	0	12.341	-1.0927	-9.9307	-15.116	-3.8865	7.8404	9.217	12.041	8.4545	6.7476	-0.71368	-3.0752	1492.8
3.15	316	60	NaN	-2.5246	8.6399	0.094994	-170.79	12.636	3.2698	-27.502	-720.06	1060	7.9793	772.24	1075.2	40.481	37.041	0	0	11.617	-1.8303	-9.9305	-15.116	-3.8866	7.8476	9.2224	12.054	7.7302	6.0174	-0.70807	-3.062	1492.8
3.16	317	60	NaN	-2.5281	8.6399	0.091743	-170.79	12.642	3.2545	-27.514	-720.08	1060	7.909	772.22	1075.2	43.134	38.06	0	0	11.269	-2.1845	-9.9227	-15.108	-3.8879	7.852	9.2227	12.059	7.3811	5.6674	-0.70005	-3.0488	1492.8
3.17	318	60	NaN	-2.5302	8.6375	0.0894	-170.8	12.633	3.2723	-27.534	-720.11	1060	7.9206	772.21	1075.2	40.321	36.855	0	0	11.027	-2.431	-9.9128	-15.098	-3.8912	7.8434	9.2199	12.05	7.1359	5.4124	-0.69298	-3.048	1492.8
3.18	319	60	NaN	-2.5295	8.6496	0.094134	-170.81	12.631	3.3144	-27.569	-720.14	1060	7.9944	772.18	1075.2	42.158	37.023	0	0	10.898	-2.5621	-9.9058	-15.091	-3.8947	7.8252	9.2317	12.049	7.0036	5.263	-0.67408	-3.0421	1492.8
3.19	320	60	NaN	-2.5258	8.6609	0.088171	-170.81	12.625	3.3272	-27.585	-720.17	1060	7.9537	772.18	1075.2	44.488	41.796	0	0	10.793	-2.6692	-9.9011	-15.087	-3.89	7.8258	9.2433	12.043	6.9032	5.1566	-0.65783	-3.0441	1492.9
3.2	321	60	NaN	-2.5259	8.6699	0.090845	-170.8	12.625	3.334	-27.625	-720.21	1060	7.8859	772.17	1075.2	40.429	38.769	0	0	10.629	-2.8366	-9.9047	-15.09	-3.8889	7.835	9.2531	12.042	6.7398	4.9984	-0.65158	-3.0485	1492.9
3.21	322	60	NaN	-2.5276	8.6794	0.094482	-170.79	12.626	3.3464	-27.662	-720.26	1060	7.84	772.15	1075.2	40.825	38.111	0	0	10.738	-2.7258	-9.9063	-15.092	-3.8903	7.846	9.2634	12.042	6.8473	5.1202	-0.64291	-3.0496	1492.9
3.22	323	60	NaN	-2.5233	8.6959	0.073972	-170.79	12.612	3.3775	-27.614	-720.26	1060	7.8759	772.14	1075.2	41.602	40.092	0	0	11.066	-2.3916	-9.9062	-15.092	-3.8855	7.8496	9.2791	12.029	7.1802	5.458	-0.62714	-3.0626	1492.9
3.23	324	60	NaN	-2.5242	8.7038	0.087263	-170.79	12.606	3.4297	-27.691	-720.3	1060	7.9366	772.14	1075.2	42.316	37.186	0	0	10.652	-2.8129	-9.9111	-15.097	-3.8917	7.843	9.287	12.023	6.7604	5.0302	-0.62416	-3.0741	1492.9
3.24	325	60	NaN	-2.5175	8.7125	0.086529	-170.77	12.608	3.433	-27.705	-720.32	1060	7.8661	772.13	1075.3	40.464	37.85	0	0	10.475	-2.9935	-9.9141	-15.1	-3.8828	7.8599	9.2963	12.024	6.5919	4.8665	-0.61775	-3.0757	1493
3.25	326	60	NaN	-2.5094	8.7259	0.078113	-170.76	12.609	3.4303	-27.69	-720.35	1060	7.7831	772.12	1075.3	42.868	38.244	0	0	10.829	-2.6331	-9.9127	-15.098	-3.8709	7.8815	9.31	12.025	6.9577	5.2484	-0.60273	-3.0733	1493
3.26	327	60	NaN	-2.5059	8.7458	0.071312	-170.75	12.6	3.4677	-27.69	-720.37	1060.1	7.815	772.13	1075.3	42.868	37.56	0	0	11.221	-2.2332	-9.9127	-15.098	-3.8686	7.8865	9.3291	12.017	7.3526	5.6533	-0.58357	-3.0815	1493
3.27	328	60	NaN	-2.4955	8.7549	0.063708	-170.76	12.563	3.5258	-27.666	-720.4	1060.1	7.9514	772.17	1075.2	48.296	38.347	0	0	11.692	-1.7534	-9.9154	-15.101	-3.8625	7.8751	9.3362	11.982	7.8298	6.1217	-0.57921	-3.1187	1493.1
3.28	329	60	NaN	-2.4905	8.7694	0.073991	-170.75	12.554	3.575	-27.71	-720.43	1060.1	8.0436	772.15	1075.2	50.87	39.064	0	0	12.093	-1.3449	-9.9241	-15.11	-3.8627	7.8745	9.3492	11.975	8.2307	6.5296	-0.5749	-3.1351	1493.1
3.29	330	60	NaN	-2.488	8.7841	0.07983	-170.74	12.558	3.5967	-27.745	-720.47	1060.1	8.0523	772.14	1075.2	51.037	39.823	0	0	12.415	-1.0175	-9.9343	-15.12	-3.8619	7.8849	9.3633	11.979	8.553	6.8674	-0.57106	-3.1411	1493.1
3.3	331	60	NaN	-2.4849	8.7969	0.071935	-170.72	12.564	3.5883	-27.737	-720.52	1060.1	7.9802	772.16	1075.2	52.373	40.127	0	0	12.359	-1.0744	-9.9393	-15.125	-3.8557	7.9046	9.376	11.985	8.5034	6.8302	-0.56332	-3.1397	1493.2
3.31	332	60	NaN	-2.4744	8.8086	0.056492	-170.71	12.562	3.5772	-27.691	-720.54	1060.1	7.9183	772.19	1075.2	52.249	36.775	0	0	12.359	-1.0742	-9.946	-15.132	-3.8409	7.9247	9.387	11.984	8.5183	6.8504	-0.55904	-3.1479	1493.2
3.32	333	60	NaN	-2.4386	8.8401	0.061755	-170.66	12.577	3.6035	-27.708	-720.63	1060.1	7.8027	772.23	1075.2	51.738	38.132	0	0	12.411	-1.021	-9.9543	-15.14	-3.8013	7.9822	9.4178	12	8.6102	6.9612	-0.53646	-3.14	1493.4
3.33	334	60	NaN	-2.4147	8.8542	0.050923	-170.63	12.583	3.6247	-27.671	-720.69	1060.2	7.739	772.26	1075.2	52.49	38.628	0	0	12.449	-0.98255	-9.9569	-15.142	-3.7734	8.0161	9.4316	12.006	8.6758	7.0336	-0.52533	-3.1363	1493.4
3.34	335	60	NaN	-2.4034	8.8532	0.035687	-170.62	12.582	3.6349	-27.616	-720.71	1060.2	7.7074	772.29	1075.2	52.644	40.543	0	0	12.486	-0.94557	-9.9589	-15.144	-3.7587	8.0273	9.4304	12.005	8.7268	7.0817	-0.52849	-3.1397	1493.5
3.35	336	60	NaN	-2.3917	8.8558	0.05166	-170.61	12.588	3.6395	-27.656	-720.73	1060.2	7.6308	772.31	1075.2	52.758	37.818	0	0	12.26	-1.1757	-9.9584	-15.144	-3.7456	8.0407	9.4328	12.011	8.5139	6.865	-0.5256	-3.1328	1493.5
3.36	337	60	NaN	-2.3889	8.8463	0.05526	-170.59	12.595	3.6466	-27.668	-720.76	1060.2	7.5866	772.31	1075.2	52.707	39.886	0	0	12.041	-1.3983	-9.9573	-15.143	-3.7416	8.0574	9.4227	12.018	8.2994	6.6591	-0.53463	-3.1247	1493.6
3.37	338	60	NaN	-2.3837	8.8363	0.066495	-170.59	12.591	3.6627	-27.692	-720.79	1060.2	7.5844	772.33	1075.2	53.241	37.151	0	0	11.908	-1.5335	-9.9557	-15.141	-3.7372	8.0527	9.412	12.015	8.1711	6.5193	-0.54375	-3.1264	1493.6
3.38	339	60	NaN	-2.3801	8.8293	0.077006	-170.59	12.596	3.6575	-27.713	-720.81	1060.2	7.5088	772.35	1075.2	52.896	38.079	0	0	12.24	-1.1956	-9.9489	-15.134	-3.7314	8.057	9.405	12.021	8.5087	6.8614	-0.54394	-3.1138	1493.7
3.39	340	60	NaN	-2.3817	8.8269	0.079235	-170.57	12.624	3.6152	-27.717	-720.81	1060.2	7.2963	772.37	1075.2	54.048	36.712	0	0	12.751	-0.67479	-9.9409	-15.126	-3.725	8.091	9.4037	12.047	9.0264	7.4162	-0.53715	-3.0793	1493.7
3.4	341	60	NaN	-2.3843	8.8154	0.083763	-170.59	12.588	3.6826	-27.731	-720.84	1060.2	7.4609	772.41	1075.2	52.27	38.185	0	0	12.936	-0.48663	-9.9449	-15.13	-3.7344	8.0584	9.3897	12.014	9.2018	7.5718	-0.55519	-3.1169	1493.7
3.41	342	60	NaN	-2.3925	8.8109	0.087124	-170.59	12.607	3.6553	-27.75	-720.84	1060.2	7.3366	772.42	1075.2	52.739	37.837	0	0	12.858	-0.56643	-9.948	-15.133	-3.7385	8.0677	9.3861	12.032	9.1193	7.5013	-0.56184	-3.1018	1493.7
3.42	343	60	NaN	-2.4044	8.8113	0.07539	-170.59	12.617	3.6406	-27.724	-720.83	1060.2	7.2615	772.43	1075.2	51.363	38.186	0	0	12.492	-0.93934	-9.9499	-15.135	-3.7465	8.0691	9.3866	12.042	8.7451	7.1298	-0.56331	-3.0939	1493.7
3.43	344	60	NaN	-2.4203	8.8134	0.053823	-170.61	12.605	3.6705	-27.667	-720.81	1060.2	7.3341	772.45	1075.2	50.428	38.039	0	0	12.2	-1.2362	-9.9452	-15.131	-3.7631	8.0471	9.3872	12.031	8.4371	6.8109	-0.558	-3.0997	1493.7
3.44	345	60	NaN	-2.4444	8.8091	0.06568	-170.63	12.625	3.69	-27.731	-720.81	1060.2	7.3714	772.41	1075.1	49.024	37.792	0	0	11.997	-1.4428	-9.9324	-15.118	-3.7911	8.025	9.3825	12.052	8.2062	6.5822	-0.54986	-3.0659	1493.7
3.45	346	60	NaN	-2.4651	8.8019	0.063996	-170.62	12.656	3.6618	-27.747	-720.8	1060.2	7.2571	772.39	1075.2	47.652	36.65	0	0	11.402	-2.0491	-9.9237	-15.109	-3.8081	8.0321	9.3756	12.083	7.5939	5.9829	-0.54806	-3.0264	1493.7
3.46	347	60	NaN	-2.4874	8.7922	0.062637	-170.61	12.685	3.6351	-27.778	-720.78	1060.2	7.1161	772.38	1075.2	46.339	37.329	0	0	11.041	-2.4164	-9.914	-15.1	-3.8261	8.0492	9.3666	12.111	7.2152	5.6328	-0.54747	-2.9884	1493.6
3.47	348	60	NaN	-2.5082	8.7823	0.061686	-170.6	12.703	3.6279	-27.818	-720.75	1060.2	7.0311	772.36	1075.2	40.069	37.395	0	0	11.562	-1.886	-9.8996	-15.085	-3.8452	8.0598	9.357	12.128	7.717	6.1738	-0.54259	-2.9567	1493.6
3.48	349	60	NaN	-2.5212	8.7758	0.057249	-170.62	12.698	3.6553	-27.837	-720.74	1060.2	7.1019	772.35	1075.2	41.401	37.66	0	0	11.573	-1.8753	-9.8926	-15.078	-3.8617	8.0421	9.3496	12.124	7.711	6.1668	-0.54303	-2.9541	1493.6
3.49	350	60	NaN	-2.5419	8.7545	0.055022	-170.59	12.71	3.6496	-27.87	-720.72	1060.2	7.0052	772.33	1075.2	36.96	37.876	0	0	11.31	-2.1424	-9.8895	-15.075	-3.88	8.069	9.329	12.135	7.4304	5.9266	-0.56043	-2.9398	1493.5
3.5	351	60	NaN	-2.5557	8.7405	0.037827	-170.58	12.711	3.6436	-27.871	-720.66	1060.2	6.9369	772.31	1075.2	39.762	37.565	0	0	11.051	-2.4062	-9.8824	-15.068	-3.8913	8.0806	9.3152	12.136	7.1601	5.6744	-0.56726	-2.9319	1493.5
3.51	352	60	NaN	-2.5662	8.7241	0.022027	-170.59	12.707	3.6583	-27.873	-720.62	1060.2	6.9488	772.3	1075.2	38.307	36.599	0	0	10.783	-2.6793	-9.8749	-15.06	-3.9024	8.0762	9.2987	12.132	6.8808	5.3969	-0.5762	-2.928	1493.4
3.52	353	60	NaN	-2.5766	8.6986	0.019242	-170.6	12.705	3.701	-27.899	-720.63	1060.2	7.0481	772.27	1075.2	40.259	37.263	0	0	10.281	-3.1909	-9.855	-15.041	-3.9176	8.0612	9.2735	12.13	6.3633	4.8703	-0.58148	-2.9106	1493.4
3.53	354	60	NaN	-2.5863	8.6843	0.0048454	-170.58	12.706	3.6788	-27.891	-720.6	1060.2	6.934	772.28	1075.2	39.196	37.168	0	0	9.926	-3.5523	-9.8437	-15.029	-3.9226	8.0805	9.2605	12.13	6.0034	4.5282	-0.58316	-2.8994	1493.4
3.54	355	60	NaN	-2.5996	8.6612	-0.00083967	-170.59	12.689	3.706	-27.933	-720.57	1060.2	6.9916	772.26	1075.2	40.523	38.217	0	0	9.7659	-3.7154	-9.8435	-15.029	-3.9398	8.0655	9.2368	12.113	5.8261	4.3502	-0.60674	-2.916	1493.3
3.55	356	60	NaN	-2.6147	8.649	-0.015047	-170.6	12.676	3.737	-27.943	-720.52	1060.2	7.0555	772.22	1075.2	39.491	36.451	0	0	9.5592	-3.9259	-9.8415	-15.027	-3.9578	8.0545	9.2245	12.101	5.6014	4.1286	-0.61703	-2.9265	1493.2
3.56	357	60	NaN	-2.6325	8.6517	-0.03554	-170.6	12.671	3.7477	-27.919	-720.45	1060.2	7.0501	772.18	1075.2	38.579	37.518	0	0	9.26	-4.2306	-9.839	-15.024	-3.9745	8.0594	9.2278	12.095	5.2854	3.8288	-0.61119	-2.9299	1493.1
3.57	358	60	NaN	-2.6584	8.6558	-0.031947	-170.59	12.653	3.7164	-27.956	-720.38	1060.1	6.9356	772.21	1075.2	40.205	37.714	0	0	8.6665	-4.8351	-9.8361	-15.022	-3.9975	8.0717	9.2322	12.077	4.669	3.2366	-0.60392	-2.9449	1493.1
3.58	359	60	NaN	-2.6769	8.6655	-0.035099	-170.6	12.661	3.7306	-27.958	-720.33	1060.1	6.9628	772.16	1075.2	39.495	37.496	0	0	8.2673	-5.2416	-9.8327	-15.018	-4.0172	8.0638	9.2429	12.084	4.2501	2.8222	-0.58988	-2.9347	1493
3.59	360	60	NaN	-2.6933	8.6742	-0.025623	-170.59	12.67	3.7379	-27.987	-720.3	1060.1	6.9585	772.13	1075.2	39.806	37.761	0	0	7.9956	-5.5184	-9.8292	-15.015	-4.0346	8.0686	9.2526	12.092	3.9609	2.5502	-0.57652	-2.923	1492.9
3.6	361	60	NaN	-2.7076	8.6905	-0.013151	-170.58	12.667	3.748	-28.021	-720.25	1060.1	6.9626	772.12	1075.2	39.956	37.36	0	0	7.9574	-5.5573	-9.8255	-15.011	-4.0505	8.0755	9.2694	12.088	3.9069	2.5183	-0.55604	-2.9228	1492.9
3.61	362	60	NaN	-2.7188	8.7289	-0.016684	-170.59	12.637	3.7866	-28.012	-720.16	1060.1	7.074	772.13	1075.1	39.957	37.167	0	0	8.0725	-5.44	-9.8217	-15.007	-4.0656	8.0614	9.3067	12.06	4.0069	2.6214	-0.51502	-2.9476	1492.8
3.62	363	60	NaN	-2.7305	8.7392	-0.025598	-170.6	12.646	3.8016	-27.982	-720.17	1060.1	7.1049	772.1	1075.2	39.314	38.974	0	0	8.2609	-5.2482	-9.8209	-15.006	-4.0774	8.0553	9.3183	12.067	4.1834	2.8071	-0.50258	-2.939	1492.8
3.63	364	60	NaN	-2.7399	8.7799	-0.027272	-170.6	12.63	3.7984	-27.987	-720.15	1060.1	7.0901	772.12	1075.1	41.216	40.011	0	0	8.7103	-4.7905	-9.8226	-15.008	-4.0864	8.0579	9.3585	12.051	4.6239	3.2675	-0.46413	-2.9569	1492.8
3.64	365	60	NaN	-2.7525	8.8395	-0.020665	-170.59	12.621	3.7916	-28.027	-720.13	1060.1	7.0531	772.14	1075.1	39.414	38.368	0	0	9.5637	-3.9213	-9.8285	-15.014	-4.0991	8.0649	9.4173	12.043	5.4646	4.1436	-0.41113	-2.9705	1492.8
3.65	366	60	NaN	-2.7708	8.9069	-0.0090396	-170.58	12.64	3.7972	-28.088	-720.13	1060.1	7.0319	772.09	1075.1	38.212	37.264	0	0	9.4018	-4.0862	-9.847	-15.032	-4.119	8.0698	9.4845	12.062	5.2828	3.9836	-0.3625	-2.9703	1492.7
3.66	367	60	NaN	-2.7794	8.9702	-0.023856	-170.6	12.629	3.8555	-28.085	-720.09	1060.1	7.1925	772.09	1075.1	38.454	38.072	0	0	8.9592	-4.5369	-9.869	-15.054	-4.1337	8.0503	9.5467	12.052	4.8255	3.5133	-0.32229	-3.0024	1492.7
3.67	368	60	NaN	-2.7866	9.024	-0.029486	-170.57	12.651	3.8133	-28.102	-720.11	1060.1	7.0448	772.09	1075.2	38.709	38.279	0	0	8.5167	-4.9876	-9.891	-15.076	-4.1359	8.0779	9.6013	12.074	4.3808	3.0903	-0.28966	-3.0027	1492.7
3.68	369	60	NaN	-2.79	9.082	-0.043173	-170.56	12.664	3.7919	-28.099	-720.12	1060.1	6.9642	772.09	1075.2	39.655	39.471	0	0	8.0742	-5.4383	-9.913	-15.099	-4.1361	8.091	9.6593	12.086	3.9381	2.6526	-0.25367	-3.0122	1492.7
3.69	370	60	NaN	-2.7896	9.1503	-0.074982	-170.57	12.66	3.8147	-28.055	-720.13	1060.2	7.0186	772.11	1075.2	38.496	37.267	0	0	7.6316	-5.8891	-9.935	-15.121	-4.1361	8.0806	9.7262	12.084	3.4955	2.1915	-0.20879	-3.0367	1492.7
3.7	371	60	NaN	-2.7873	9.2333	-0.13742	-170.57	12.666	3.825	-27.956	-720.24	1060.2	7.0207	772.12	1075.1	40.463	36.19	0	0	7.1891	-6.3398	-9.957	-15.143	-4.1299	8.0847	9.8073	12.092	3.0591	1.745	-0.1497	-3.0508	1492.8
3.71	372	60	NaN	-2.7915	9.2756	-0.16187	-170.58	12.665	3.8397	-27.937	-720.28	1060.2	7.0546	772.14	1075.1	38.714	37.937	0	0	6.7465	-6.7905	-9.9791	-15.165	-4.1346	8.0796	9.8483	12.093	2.6119	1.2892	-0.13075	-3.072	1492.9
3.72	373	60	NaN	-2.7934	9.3125	-0.17738	-170.58	12.681	3.84	-27.942	-720.33	1060.2	7.0382	772.14	1075.1	36.886	37.148	0	0	6.304	-7.2412	-10.001	-15.187	-4.1361	8.0804	9.8848	12.108	2.1679	0.83925	-0.11631	-3.0782	1492.9
3.73	374	60	NaN	-2.7964	9.3512	-0.19566	-170.57	12.697	3.834	-27.934	-720.38	1060.3	6.9998	772.15	1075.2	39.861	40.548	0	0	5.8614	-7.6919	-10.023	-15.209	-4.1372	8.0859	9.923	12.125	1.7243	0.39403	-0.10006	-3.0834	1493
3.74	375	60	NaN	-2.8064	9.3956	-0.22754	-170.57	12.69	3.8362	-27.876	-720.47	1060.3	6.9933	772.19	1075.1	41.377	37.945	0	0	5.4189	-8.1426	-10.045	-15.231	-4.1446	8.0916	9.9654	12.12	1.2743	-0.051005	-0.07968	-3.1103	1493.1
3.75	376	60	NaN	-2.8187	9.418	-0.25554	-170.58	12.698	3.8536	-27.824	-720.56	1060.3	7.0458	772.24	1075.1	37.429	37.469	0	0	4.9763	-8.5933	-10.067	-15.253	-4.1569	8.0819	9.9865	12.13	0.81947	-0.51141	-0.080642	-3.123	1493.3
3.76	377	60	NaN	-2.8207	9.4252	-0.24834	-170.57	12.73	3.8288	-27.864	-720.63	1060.3	6.9611	772.23	1075.2	40.221	38.38	0	0	4.5338	-9.044	-10.089	-15.275	-4.157	8.0918	9.9936	12.161	0.37675	-0.95224	-0.09549	-3.1132	1493.3
3.77	378	60	NaN	-2.8157	9.4236	-0.25311	-170.57	12.751	3.8183	-27.856	-720.71	1060.4	6.9218	772.23	1075.2	39.927	37.395	0	0	4.0912	-9.4947	-10.111	-15.297	-4.1501	8.0978	9.9912	12.183	-0.058869	-1.3969	-0.11997	-3.1136	1493.4
3.78	379	60	NaN	-2.8081	9.4171	-0.2899	-170.58	12.743	3.8474	-27.747	-720.79	1060.4	7.0116	772.29	1075.1	39.423	37.376	0	0	3.6487	-9.9454	-10.133	-15.319	-4.1417	8.0885	9.9822	12.178	-0.49303	-1.8569	-0.15096	-3.1403	1493.6
3.79	380	60	NaN	-2.8128	9.4007	-0.26997	-170.57	12.755	3.8208	-27.814	-720.85	1060.4	6.9329	772.32	1075.1	37.478	37.868	0	0	3.2062	-10.396	-10.155	-15.341	-4.1458	8.0966	9.9656	12.19	-0.93965	-2.2995	-0.18956	-3.1503	1493.6
3.8	381	60	NaN	-2.8028	9.3853	-0.27799	-170.58	12.758	3.84	-27.776	-720.89	1060.4	6.9778	772.34	1075.1	41.059	40.749	0	0	2.7636	-10.847	-10.177	-15.363	-4.1361	8.0916	9.9499	12.194	-1.3724	-2.7553	-0.22727	-3.1691	1493.7
3.81	382	60	NaN	-2.7877	9.3575	-0.27855	-170.57	12.774	3.8521	-27.76	-720.94	1060.4	6.9858	772.34	1075.2	39.153	37.236	0	0	2.3211	-11.298	-10.199	-15.385	-4.1207	8.0967	9.9225	12.209	-1.7996	-3.2009	-0.27674	-3.1761	1493.8
3.82	383	60	NaN	-2.7737	9.3253	-0.26829	-170.56	12.796	3.8494	-27.783	-721	1060.4	6.9446	772.32	1075.2	38.27	37.981	0	0	1.8785	-11.748	-10.221	-15.407	-4.1059	8.1111	9.8907	12.23	-2.2273	-3.6372	-0.33047	-3.1763	1493.8
3.83	384	60	NaN	-2.7691	9.321	-0.26765	-170.56	12.793	3.8548	-27.777	-721	1060.4	6.9556	772.35	1075.2	38.278	37.318	0	0	1.436	-12.199	-10.243	-15.429	-4.1015	8.1124	9.8857	12.228	-2.6655	-4.0866	-0.35751	-3.2004	1493.8
3.84	385	60	NaN	-2.7498	9.287	-0.27511	-170.55	12.797	3.8734	-27.73	-721.03	1060.4	6.9931	772.37	1075.2	38.754	38.697	0	0	0.99343	-12.65	-10.265	-15.451	-4.0817	8.1136	9.8517	12.232	-3.0883	-4.5361	-0.4135	-3.2189	1493.9
3.85	386	60	NaN	-2.7315	9.2571	-0.27529	-170.55	12.801	3.8952	-27.701	-721.07	1060.4	7.029	772.39	1075.1	40.826	39.019	0	0	0.57636	-13.074	-10.258	-15.444	-4.0637	8.1176	9.8222	12.235	-3.4873	-4.9569	-0.43605	-3.2084	1493.9
3.86	387	60	NaN	-2.7163	9.2346	-0.26752	-170.54	12.8	3.9088	-27.691	-721.1	1060.4	7.0442	772.42	1075.1	39.718	36.291	0	0	0.21708	-13.44	-10.186	-15.371	-4.0486	8.1247	9.8002	12.234	-3.8315	-5.3156	-0.38534	-3.1367	1494
3.87	388	60	NaN	-2.7043	9.2195	-0.2533	-170.53	12.789	3.9024	-27.695	-721.11	1060.4	7.0193	772.46	1075.1	39.033	38.671	0	0	-0.1422	-13.806	-10.113	-15.298	-4.0358	8.1351	9.785	12.224	-4.178	-5.6712	-0.32782	-3.0744	1494.1
3.88	389	60	NaN	-2.6957	9.2203	-0.23305	-170.52	12.797	3.892	-27.723	-721.09	1060.4	6.9557	772.47	1075.2	38.638	36.967	0	0	-0.21434	-13.88	-10.042	-15.227	-4.0258	8.1532	9.787	12.23	-4.2402	-5.7265	-0.25456	-2.9968	1494
3.89	390	60	NaN	-2.6933	9.2135	-0.22055	-170.51	12.796	3.8919	-27.734	-721.09	1060.4	6.9442	772.49	1075.2	38.471	35.825	0	0	2.5321	-11.083	-9.9846	-15.17	-4.0234	8.1598	9.7801	12.229	-1.4914	-2.9229	-0.20458	-2.941	1494
3.9	391	60	NaN	-2.693	9.2054	-0.21638	-170.5	12.796	3.8941	-27.728	-721.09	1060.4	6.93	772.49	1075.1	37.696	38.705	0	0	1.789	-11.84	-9.9158	-15.101	-4.0223	8.1705	9.7719	12.23	-2.2333	-3.669	-0.14396	-2.8716	1494.1
3.91	392	60	NaN	-2.6918	9.2004	-0.21971	-170.48	12.802	3.894	-27.708	-721.07	1060.4	6.8884	772.5	1075.2	36.989	37.85	0	0	-2.6376	-16.348	-9.8345	-15.02	-4.0187	8.1905	9.7676	12.235	-6.6563	-8.1572	-0.066942	-2.7852	1494
3.92	393	60	NaN	-2.6884	9.2025	-0.22429	-170.48	12.794	3.8936	-27.68	-721.05	1060.4	6.8813	772.52	1075.1	41.276	38.754	0	0	-3.1239	-16.843	-9.8079	-14.993	-4.014	8.192	9.7689	12.228	-7.1379	-8.651	-0.039025	-2.7657	1494
3.93	394	60	NaN	-2.6937	9.191	-0.21482	-170.48	12.795	3.9017	-27.685	-721.03	1060.4	6.8726	772.52	1075.1	41.113	39.885	0	0	-3.0849	-16.803	-9.7886	-14.974	-4.0192	8.1978	9.7576	12.228	-7.104	-8.6054	-0.031029	-2.7458	1494
3.94	395	60	NaN	-2.7025	9.184	-0.20208	-170.47	12.791	3.9159	-27.7	-721	1060.4	6.8755	772.54	1075.1	40.591	37.055	0	0	4.2666	-9.3161	-9.7565	-14.942	-4.0287	8.2029	9.7503	12.225	0.23792	-1.1132	-0.0061946	-2.7171	1494
3.95	396	60	NaN	-2.7101	9.18	-0.18724	-170.47	12.785	3.9279	-27.718	-720.94	1060.4	6.8708	772.57	1075.1	40.429	37.396	0	0	11.396	-2.0553	-9.7101	-14.896	-4.0368	8.2076	9.7459	12.219	7.359	6.1523	0.035743	-2.6766	1494
3.96	397	60	NaN	-2.7084	9.1641	-0.16605	-170.46	12.788	3.9194	-27.737	-720.91	1060.4	6.8036	772.59	1075.1	39.057	37.672	0	0	14.998	1.6133	-9.6299	-14.815	-4.0333	8.2162	9.7303	12.222	10.965	9.8295	0.10045	-2.5936	1494
3.97	398	60	NaN	-2.7086	9.1546	-0.15777	-170.46	12.796	3.9111	-27.743	-720.88	1060.4	6.7601	772.59	1075.1	39.416	38.876	0	0	16.133	2.769	-9.611	-14.797	-4.032	8.218	9.7204	12.231	12.101	10.987	0.1094	-2.566	1493.9
3.98	399	60	NaN	-2.7078	9.1497	-0.14847	-170.47	12.809	3.9281	-27.76	-720.85	1060.4	6.79	772.57	1075.1	39.794	36.471	0	0	15.987	2.6208	-9.6228	-14.808	-4.0331	8.208	9.7152	12.243	11.954	10.829	0.092437	-2.5651	1493.9
3.99	400	60	NaN	-2.7047	9.1429	-0.14018	-170.47	12.827	3.9448	-27.776	-720.8	1060.4	6.7884	772.54	1075.1	39.191	38.197	0	0	15.508	2.1326	-9.6225	-14.808	-4.0306	8.2073	9.709	12.261	11.477	10.34	0.086469	-2.5469	1493.8
4	401	60	NaN	-2.6981	9.1277	-0.13688	-170.44	12.853	3.9312	-27.777	-720.74	1060.3	6.6422	772.52	1075.2	39.559	38.133	0	0	15.027	1.6428	-9.6234	-14.809	-4.0185	8.2383	9.6955	12.285	11.009	9.8812	0.07205	-2.5241	1493.7
4.01	402	60	NaN	-2.6859	9.1191	-0.14869	-170.44	12.849	3.9458	-27.719	-720.71	1060.3	6.6227	772.55	1075.1	41.289	37.778	0	0	14.544	1.1512	-9.6259	-14.811	-4.0033	8.2469	9.6873	12.281	10.541	9.3981	0.061346	-2.5307	1493.7
4.02	403	60	NaN	-2.683	9.1108	-0.1385	-170.42	12.86	3.9663	-27.752	-720.68	1060.3	6.5992	772.53	1075.2	38.545	38.208	0	0	14.14	0.73976	-9.6313	-14.817	-4.0008	8.2615	9.6796	12.291	10.14	9.0013	0.04831	-2.5256	1493.7
4.03	404	60	NaN	-2.6781	9.0973	-0.11793	-170.41	12.862	3.9978	-27.818	-720.64	1060.3	6.597	772.52	1075.2	40.578	38.091	0	0	13.839	0.43282	-9.6405	-14.826	-3.9984	8.272	9.6665	12.293	9.8405	8.7049	0.025954	-2.5328	1493.6
4.04	405	60	NaN	-2.6682	9.078	-0.098524	-170.4	12.851	4.0342	-27.874	-720.59	1060.3	6.6051	772.56	1075.2	41.293	36.124	0	0	13.6	0.18948	-9.651	-14.836	-3.991	8.2789	9.6472	12.282	9.609	8.4683	-0.0037276	-2.5543	1493.6
4.05	406	60	NaN	-2.6709	9.0666	-0.1062	-170.37	12.871	4.0306	-27.862	-720.57	1060.3	6.4919	772.52	1075.2	40.337	36.433	0	0	13.414	-0.00011705	-9.6594	-14.845	-3.989	8.314	9.6368	12.301	9.4249	8.3139	-0.022574	-2.5442	1493.6
4.06	407	60	NaN	-2.665	9.0381	-0.10791	-170.35	12.87	4.0495	-27.868	-720.54	1060.3	6.4378	772.52	1075.2	38.99	36.64	0	0	13.365	-0.049894	-9.6601	-14.846	-3.9812	8.3316	9.6089	12.299	9.3838	8.2817	-0.051287	-2.5463	1493.5
4.07	408	60	NaN	-2.6629	9.0089	-0.096594	-170.34	12.865	4.0615	-27.905	-720.53	1060.3	6.3903	772.54	1075.2	38.939	36.768	0	0	13.16	-0.25836	-9.6663	-14.852	-3.9787	8.3439	9.5797	12.294	9.1816	8.0855	-0.086569	-2.5578	1493.5
4.08	409	60	NaN	-2.6632	8.9801	-0.086506	-170.33	12.865	4.0706	-27.932	-720.53	1060.3	6.3491	772.55	1075.2	41.183	38.931	0	0	12.86	-0.56397	-9.6757	-14.861	-3.9785	8.3558	9.5509	12.294	8.8817	7.7918	-0.12479	-2.5669	1493.5
4.09	410	60	NaN	-2.6562	8.9456	-0.11231	-170.32	12.884	4.1006	-27.849	-720.5	1060.3	6.3408	772.5	1075.2	37.096	38.889	0	0	12.494	-0.93735	-9.6805	-14.866	-3.968	8.3713	9.5169	12.313	8.5256	7.434	-0.16356	-2.5531	1493.5
4.1	411	60	NaN	-2.6638	8.9174	-0.095807	-170.3	12.879	4.0844	-27.911	-720.5	1060.3	6.237	772.52	1075.2	43.975	39.201	0	0	12.119	-1.3188	-9.6852	-14.871	-3.9741	8.3936	9.4884	12.308	8.145	7.0748	-0.19685	-2.5623	1493.5
4.11	412	60	NaN	-2.6743	8.8725	-0.081215	-170.28	12.881	4.0814	-27.959	-720.53	1060.3	6.1854	772.52	1075.2	44.701	39.556	0	0	10.891	-2.5694	-9.6843	-14.87	-3.9843	8.4116	9.4429	12.311	6.9068	5.8422	-0.24143	-2.5589	1493.5
4.12	413	60	NaN	-2.6857	8.826	-0.07602	-170.26	12.884	4.0777	-27.977	-720.57	1060.3	6.1465	772.51	1075.2	53.005	39.607	0	0	10.068	-3.4079	-9.6843	-14.87	-3.995	8.4282	9.3957	12.315	6.0728	5.0203	-0.2886	-2.555	1493.5
4.13	414	60	NaN	-2.6974	8.7951	-0.083945	-170.25	12.881	4.0582	-27.961	-720.58	1060.4	6.0784	772.54	1075.2	55.273	37.794	0	0	9.8447	-3.6351	-9.6855	-14.871	-4.0034	8.4455	9.3637	12.312	5.8414	4.8104	-0.32179	-2.5587	1493.6
4.14	415	60	NaN	-2.7113	8.7722	-0.092428	-170.26	12.874	4.0846	-27.944	-720.62	1060.4	6.1686	772.54	1075.2	54.577	36.399	0	0	9.608	-3.8762	-9.6915	-14.877	-4.0201	8.4347	9.3402	12.306	5.5879	4.5585	-0.35126	-2.5708	1493.6
4.15	416	60	NaN	-2.7301	8.7597	-0.090749	-170.25	12.88	4.0928	-27.957	-720.66	1060.4	6.1905	772.53	1075.2	53.688	37.091	0	0	9.2243	-4.267	-9.6982	-14.884	-4.0402	8.4414	9.3272	12.312	5.1841	4.1744	-0.37105	-2.5716	1493.7
4.16	417	60	NaN	-2.7473	8.7586	-0.095259	-170.25	12.878	4.0991	-27.948	-720.71	1060.4	6.2179	772.53	1075.2	53.728	36.638	0	0	8.2106	-5.2993	-9.7031	-14.889	-4.058	8.4434	9.3248	12.312	4.1527	3.144	-0.3783	-2.5769	1493.7
4.17	418	60	NaN	-2.761	8.7687	-0.10893	-170.25	12.868	4.1032	-27.908	-720.75	1060.4	6.2544	772.57	1075.1	51.737	38.628	0	0	7.6048	-5.9163	-9.713	-14.898	-4.0715	8.4377	9.3331	12.303	3.5333	2.5213	-0.37986	-2.595	1493.8
4.18	419	60	NaN	-2.7785	8.7888	-0.10765	-170.23	12.888	4.0643	-27.918	-720.8	1060.4	6.1432	772.57	1075.2	44.136	38.222	0	0	7.2919	-6.2351	-9.7264	-14.912	-4.0851	8.4624	9.3528	12.324	3.2068	2.2274	-0.37364	-2.5882	1493.8
4.19	420	60	NaN	-2.7919	8.8025	-0.11853	-170.23	12.894	4.0768	-27.91	-720.86	1060.4	6.1715	772.57	1075.1	44.436	39.851	0	0	7.1995	-6.3291	-9.7355	-14.921	-4.0992	8.4645	9.3663	12.331	3.1003	2.1353	-0.36918	-2.5904	1493.9
4.2	421	60	NaN	-2.8029	8.8204	-0.12847	-170.23	12.9	4.0814	-27.908	-720.9	1060.5	6.1745	772.57	1075.1	40.479	37.663	0	0	7.2693	-6.2581	-9.7413	-14.927	-4.1102	8.4655	9.3836	12.337	3.159	2.2074	-0.35778	-2.5898	1493.9
4.21	422	60	NaN	-2.8128	8.844	-0.14381	-170.23	12.909	4.0802	-27.893	-720.94	1060.5	6.1597	772.58	1075.2	41.766	37.878	0	0	7.0889	-6.4418	-9.7473	-14.933	-4.1189	8.4669	9.4062	12.347	2.9699	2.0251	-0.34112	-2.5863	1494
4.22	423	60	NaN	-2.8234	8.8718	-0.1822	-170.23	12.922	4.1016	-27.82	-721.02	1060.5	6.2103	772.57	1075.2	41.752	37.225	0	0	6.9776	-6.5551	-9.7519	-14.937	-4.1286	8.4624	9.4333	12.36	2.849	1.9072	-0.31868	-2.5771	1494.1
4.23	424	60	NaN	-2.8371	8.8835	-0.17426	-170.25	12.909	4.1285	-27.878	-721.08	1060.5	6.2877	772.61	1075.1	42.846	37.699	0	0	7.002	-6.5303	-9.7542	-14.94	-4.1474	8.4408	9.4433	12.349	2.8546	1.9105	-0.31092	-2.5907	1494.2
4.24	425	60	NaN	-2.8488	8.8952	-0.17521	-170.25	12.913	4.1293	-27.919	-721.17	1060.6	6.2686	772.63	1075.1	40.548	38.367	0	0	7.0527	-6.4786	-9.7567	-14.942	-4.1598	8.4421	9.4545	12.354	2.8929	1.9635	-0.30216	-2.588	1494.3
4.25	426	60	NaN	-2.8573	8.9061	-0.18598	-170.24	12.928	4.1282	-27.936	-721.27	1060.6	6.243	772.63	1075.2	41.289	39.617	0	0	7.1455	-6.3842	-9.7586	-14.944	-4.1679	8.4469	9.4651	12.369	2.9775	2.0628	-0.2935	-2.5751	1494.4
4.26	427	60	NaN	-2.8621	8.9144	-0.2034	-170.25	12.942	4.1476	-27.934	-721.34	1060.6	6.2944	772.62	1075.2	40.806	39.304	0	0	7.4333	-6.091	-9.7572	-14.943	-4.1746	8.4369	9.4722	12.384	3.2586	2.3458	-0.28496	-2.5584	1494.4
4.27	428	60	NaN	-2.8658	8.9131	-0.21064	-170.25	12.948	4.1589	-27.948	-721.4	1060.6	6.3112	772.63	1075.2	42.419	40.327	0	0	7.7406	-5.7781	-9.7551	-14.941	-4.1794	8.4385	9.4709	12.39	3.5612	2.6604	-0.28422	-2.5501	1494.5
4.28	429	60	NaN	-2.8746	8.9181	-0.22306	-170.24	12.954	4.1326	-27.951	-721.45	1060.6	6.2289	772.66	1075.2	44.39	38.836	0	0	8.1668	-5.344	-9.7491	-14.935	-4.1851	8.4491	9.4755	12.397	3.9817	3.1051	-0.27355	-2.5379	1494.6
4.29	430	60	NaN	-2.8801	8.9206	-0.23565	-170.24	12.961	4.1294	-27.942	-721.51	1060.6	6.2219	772.67	1075.1	43.217	38.042	0	0	8.3884	-5.1183	-9.7456	-14.931	-4.1899	8.4542	9.4775	12.404	4.1985	3.3359	-0.26806	-2.5274	1494.6
4.3	431	60	NaN	-2.8816	8.9175	-0.24202	-170.24	12.969	4.1559	-27.939	-721.55	1060.6	6.3078	772.65	1075.1	40.436	36.388	0	0	8.4334	-5.0724	-9.7442	-14.93	-4.1946	8.4515	9.4739	12.412	4.2389	3.3791	-0.27032	-2.5173	1494.7
4.31	432	60	NaN	-2.892	8.913	-0.22534	-170.23	12.981	4.1286	-28.025	-721.6	1060.6	6.2384	772.67	1075.1	37.924	38.243	0	0	8.6148	-4.8878	-9.7355	-14.921	-4.2056	8.4576	9.4688	12.425	4.4092	3.5698	-0.26673	-2.496	1494.7
4.32	433	60	NaN	-2.9032	8.9009	-0.20966	-170.22	12.996	4.136	-28.094	-721.65	1060.6	6.2567	772.66	1075.1	37.397	38.568	0	0	8.7838	-4.7156	-9.7276	-14.913	-4.2201	8.459	9.4568	12.44	4.5637	3.7434	-0.27075	-2.473	1494.8
4.33	434	60	NaN	-2.9129	8.8872	-0.21036	-170.22	13.017	4.1217	-28.128	-721.69	1060.6	6.2241	772.66	1075.1	39.806	36.268	0	0	8.9024	-4.5949	-9.7225	-14.908	-4.2298	8.465	9.4438	12.46	4.6726	3.8702	-0.27878	-2.4478	1494.8
4.34	435	60	NaN	-2.9222	8.8671	-0.22082	-170.21	13.038	4.1022	-28.141	-721.72	1060.6	6.1812	772.66	1075.1	40.288	37.769	0	0	9.2455	-4.2454	-9.7257	-14.911	-4.2379	8.4732	9.4244	12.481	5.0075	4.2278	-0.30121	-2.4304	1494.8
4.35	436	60	NaN	-2.9339	8.8303	-0.22408	-170.2	13.05	4.1251	-28.167	-721.77	1060.6	6.2445	772.62	1075.1	38.459	38.005	0	0	9.6772	-3.8058	-9.732	-14.917	-4.2531	8.4762	9.3881	12.492	5.4241	4.6705	-0.34387	-2.4255	1494.9
4.36	437	60	NaN	-2.9458	8.7969	-0.2112	-170.2	13.052	4.1031	-28.234	-721.8	1060.6	6.199	772.63	1075.1	38.98	38.853	0	0	9.4026	-4.0853	-9.7403	-14.926	-4.2658	8.4761	9.3549	12.494	5.1369	4.3907	-0.3854	-2.4315	1494.9
4.37	438	60	NaN	-2.958	8.7636	-0.22508	-170.22	13.037	4.1231	-28.239	-721.81	1060.6	6.2769	772.64	1075.1	38.599	37.661	0	0	8.8324	-4.6661	-9.7495	-14.935	-4.2811	8.4603	9.3207	12.479	4.5513	3.7943	-0.42876	-2.4555	1494.9
4.38	439	60	NaN	-2.9723	8.7266	-0.2403	-170.22	13.033	4.1367	-28.247	-721.81	1060.6	6.3204	772.63	1075.1	40.289	38.916	0	0	8.2622	-5.2468	-9.7587	-14.944	-4.2973	8.4555	9.284	12.476	3.9649	3.2087	-0.47473	-2.4681	1494.9
4.39	440	60	NaN	-2.9889	8.685	-0.23711	-170.2	13.063	4.1064	-28.307	-721.81	1060.6	6.2117	772.58	1075.2	40.347	37.879	0	0	7.692	-5.8275	-9.7679	-14.953	-4.3122	8.4798	9.2449	12.503	3.3799	2.6523	-0.52303	-2.4503	1494.9
4.4	441	60	NaN	-2.9963	8.6605	-0.25599	-170.2	13.056	4.1094	-28.267	-721.8	1060.5	6.233	772.56	1075.2	38.951	36.811	0	0	7.1218	-6.4082	-9.7771	-14.963	-4.3189	8.4801	9.2206	12.496	2.8029	2.0719	-0.5565	-2.4665	1494.8
4.41	442	60	NaN	-3.0103	8.6282	-0.26691	-170.22	13.039	4.1308	-28.277	-721.77	1060.5	6.3271	772.57	1075.1	39.609	39.036	0	0	6.5516	-6.9889	-9.7863	-14.972	-4.3369	8.4545	9.1881	12.479	2.2148	1.4656	-0.59813	-2.4927	1494.8
4.42	443	60	NaN	-3.022	8.5967	-0.27114	-170.23	13.026	4.1379	-28.308	-721.75	1060.5	6.3704	772.58	1075.1	42.348	39.528	0	0	5.9814	-7.5697	-9.7955	-14.981	-4.3514	8.4392	9.1564	12.466	1.6301	0.86954	-0.63911	-2.5147	1494.8
4.43	444	60	NaN	-3.0302	8.5681	-0.2724	-170.22	13.027	4.1203	-28.341	-721.73	1060.5	6.3239	772.57	1075.1	39.586	38.788	0	0	5.4113	-8.1504	-9.8047	-14.99	-4.3592	8.4468	9.128	12.467	1.0521	0.29642	-0.67671	-2.523	1494.8
4.44	445	60	NaN	-3.0439	8.5377	-0.28204	-170.2	13.058	4.0881	-28.357	-721.7	1060.5	6.2262	772.53	1075.2	39.234	37.241	0	0	4.8411	-8.7311	-9.8139	-14.999	-4.3697	8.4707	9.1	12.495	0.47131	-0.26036	-0.71387	-2.5039	1494.7
4.45	446	60	NaN	-3.0461	8.5025	-0.29961	-170.21	13.057	4.086	-28.342	-721.66	1060.5	6.2458	772.53	1075.1	41.736	35.941	0	0	4.2709	-9.3118	-9.823	-15.009	-4.3722	8.4668	9.0654	12.494	-0.10135	-0.84506	-0.75764	-2.5143	1494.7
4.46	447	60	NaN	-3.0542	8.4852	-0.31946	-170.21	13.054	4.1048	-28.315	-721.61	1060.4	6.3152	772.52	1075.1	40.335	37.275	0	0	3.7007	-9.8925	-9.8322	-15.018	-4.382	8.4621	9.0481	12.491	-0.6813	-1.4304	-0.78416	-2.5264	1494.6
4.47	448	60	NaN	-3.0655	8.4766	-0.33071	-170.21	13.049	4.1303	-28.307	-721.56	1060.4	6.3946	772.52	1075.1	40.072	36.182	0	0	3.1305	-10.473	-9.8414	-15.027	-4.396	8.4595	9.0394	12.486	-1.2655	-2.0137	-0.80203	-2.5408	1494.6
4.48	449	60	NaN	-3.0711	8.4568	-0.31796	-170.21	13.034	4.1414	-28.365	-721.53	1060.4	6.4373	772.56	1075.1	40.696	38.473	0	0	2.5603	-11.054	-9.8506	-15.036	-4.4055	8.4565	9.0195	12.471	-1.8452	-2.5974	-0.83111	-2.5653	1494.6
4.49	450	60	NaN	-3.0719	8.4533	-0.33808	-170.18	13.081	4.0995	-28.308	-721.47	1060.4	6.2953	772.52	1075.1	42.037	38.094	0	0	1.9901	-11.635	-9.8598	-15.045	-4.3987	8.4905	9.019	12.515	-2.4086	-3.1442	-0.84079	-2.53	1494.5
4.5	451	60	NaN	-3.0816	8.4599	-0.33036	-170.18	13.088	4.1142	-28.327	-721.41	1060.4	6.339	772.53	1075.1	40.619	37.249	0	0	1.4199	-12.215	-9.869	-15.055	-4.4109	8.4931	9.0261	12.522	-2.991	-3.7223	-0.84288	-2.5329	1494.4
4.51	452	60	NaN	-3.0869	8.4696	-0.3211	-170.18	13.087	4.1434	-28.342	-721.35	1060.4	6.4298	772.55	1075.1	40.812	37.124	0	0	0.84967	-12.796	-9.8782	-15.064	-4.4203	8.4849	9.0358	12.521	-3.5706	-4.3112	-0.84244	-2.5426	1494.4
4.52	453	60	NaN	-3.0784	8.4761	-0.33062	-170.18	13.105	4.1524	-28.291	-721.3	1060.3	6.4542	772.55	1075.1	39.934	36.361	0	0	0.27947	-13.377	-9.8874	-15.073	-4.4108	8.484	9.0432	12.537	-4.1313	-4.8928	-0.84419	-2.5355	1494.3
4.53	454	60	NaN	-3.0694	8.4734	-0.34602	-170.17	13.11	4.1457	-28.232	-721.3	1060.3	6.438	772.57	1075.1	38.832	38.115	0	0	-0.29072	-13.958	-9.8966	-15.082	-4.3989	8.4959	9.0412	12.542	-4.6896	-5.4616	-0.85537	-2.5398	1494.3
4.54	455	60	NaN	-3.062	8.4834	-0.33731	-170.16	13.133	4.1492	-28.229	-721.29	1060.3	6.4409	772.55	1075.1	38.375	37.861	0	0	-0.86092	-14.538	-9.9058	-15.091	-4.3916	8.5075	9.0524	12.564	-5.2525	-6.0308	-0.85338	-2.5273	1494.3
4.55	456	60	NaN	-3.0518	8.4979	-0.33405	-170.15	13.154	4.1409	-28.2	-721.28	1060.3	6.4172	772.54	1075.2	41.046	39.078	0	0	-1.4311	-15.119	-9.915	-15.1	-4.3793	8.5177	9.0683	12.584	-5.8104	-6.6013	-0.8467	-2.5169	1494.3
4.56	457	60	NaN	-3.0389	8.5147	-0.33839	-170.15	13.167	4.1215	-28.145	-721.26	1060.3	6.3672	772.54	1075.2	39.536	39.116	0	0	-2.0013	-15.7	-9.9242	-15.11	-4.3624	8.5268	9.0862	12.595	-6.3638	-7.1729	-0.83802	-2.5145	1494.3
4.57	458	60	NaN	-3.0297	8.5354	-0.32292	-170.14	13.173	4.1188	-28.16	-721.23	1060.3	6.3445	772.56	1075.2	39.874	37.973	0	0	-2.5715	-16.28	-9.9334	-15.119	-4.353	8.5373	9.1073	12.601	-6.9245	-7.7431	-0.82611	-2.5175	1494.3
4.58	459	60	NaN	-3.0189	8.5568	-0.30299	-170.13	13.188	4.099	-28.179	-721.25	1060.3	6.3154	772.56	1075.2	38.668	39.016	0	0	-3.1417	-16.861	-9.9426	-15.128	-4.3417	8.548	9.1294	12.616	-7.4834	-8.3131	-0.81318	-2.5123	1494.3
4.59	460	60	NaN	-2.9994	8.5865	-0.29626	-170.12	13.195	4.0759	-28.151	-721.24	1060.3	6.2698	772.58	1075.2	40.293	38.912	0	0	-3.7119	-17.442	-9.9518	-15.137	-4.3194	8.5628	9.1593	12.622	-8.0313	-8.879	-0.79245	-2.5154	1494.3
4.6	461	60	NaN	-2.9774	8.6126	-0.2965	-170.12	13.186	4.0771	-28.103	-721.24	1060.3	6.294	772.61	1075.2	40.12	37.285	0	0	-4.2821	-18.023	-9.961	-15.146	-4.2964	8.565	9.185	12.613	-8.5785	-9.4576	-0.77599	-2.5333	1494.3
4.61	462	60	NaN	-2.963	8.6173	-0.29112	-170.14	13.155	4.1379	-28.085	-721.3	1060.3	6.5096	772.65	1075.1	40.576	37.413	0	0	-4.8523	-18.603	-9.9702	-15.156	-4.2895	8.5306	9.1881	12.584	-9.1418	-10.073	-0.78205	-2.5714	1494.4
4.62	463	60	NaN	-2.9471	8.6379	-0.27823	-170.11	13.197	4.0863	-28.07	-721.34	1060.3	6.3317	772.63	1075.2	40.911	35.798	0	0	-5.4225	-19.184	-9.9793	-15.165	-4.2662	8.5712	9.2113	12.624	-9.6887	-10.613	-0.76801	-2.5412	1494.4
4.63	464	60	NaN	-2.9403	8.6605	-0.26986	-170.1	13.198	4.0759	-28.062	-721.35	1060.3	6.29	772.65	1075.2	40.539	37.957	0	0	-5.9927	-19.765	-9.9885	-15.174	-4.2575	8.5817	9.2338	12.625	-10.25	-11.183	-0.75475	-2.549	1494.5
4.64	465	60	NaN	-2.9338	8.6811	-0.26345	-170.11	13.191	4.0899	-28.048	-721.38	1060.3	6.3324	772.67	1075.2	39.587	37.226	0	0	-6.5629	-20.345	-9.9977	-15.183	-4.252	8.5761	9.2533	12.619	-10.815	-11.769	-0.74445	-2.5641	1494.5
4.65	466	60	NaN	-2.9234	8.6977	-0.25931	-170.11	13.198	4.1142	-28.018	-721.44	1060.3	6.4106	772.66	1075.2	40.308	38.462	0	0	-7.1331	-20.926	-10.007	-15.192	-4.2435	8.5669	9.2691	12.626	-11.377	-12.359	-0.73782	-2.5662	1494.6
4.66	467	60	NaN	-2.9275	8.7157	-0.27508	-170.11	13.197	4.1435	-27.966	-721.5	1060.3	6.4758	772.67	1075.2	38.518	37.545	0	0	-7.7033	-21.507	-10.016	-15.202	-4.248	8.5674	9.2868	12.626	-11.951	-12.94	-0.72929	-2.5754	1494.6
4.67	468	60	NaN	-2.9333	8.7403	-0.28519	-170.11	13.195	4.1615	-27.93	-721.55	1060.3	6.5103	772.69	1075.2	40.101	38.366	0	0	-8.2735	-22.088	-10.025	-15.211	-4.2537	8.5685	9.311	12.624	-12.527	-13.519	-0.71435	-2.5864	1494.7
4.68	469	60	NaN	-2.9388	8.7712	-0.29314	-170.1	13.209	4.152	-27.905	-721.59	1060.3	6.4515	772.69	1075.2	41.08	37.709	0	0	-8.8437	-22.668	-10.035	-15.22	-4.2559	8.5863	9.3422	12.638	-13.1	-14.082	-0.69227	-2.5822	1494.8
4.69	470	60	NaN	-2.945	8.8048	-0.29787	-170.07	13.237	4.1151	-27.894	-721.62	1060.3	6.3046	772.68	1075.2	38.499	37.458	0	0	-9.4139	-23.249	-10.044	-15.229	-4.256	8.6197	9.3769	12.665	-13.67	-14.629	-0.66677	-2.5642	1494.8
4.7	471	60	NaN	-2.957	8.831	-0.29317	-170.04	13.259	4.0663	-27.91	-721.67	1060.3	6.1412	772.7	1075.2	39.175	39.34	0	0	-9.9841	-23.83	-10.053	-15.238	-4.2624	8.651	9.4039	12.687	-14.246	-15.179	-0.64904	-2.5518	1494.8
4.71	472	60	NaN	-2.9653	8.8611	-0.30759	-170.05	13.254	4.1033	-27.888	-721.68	1060.3	6.234	772.7	1075.2	41.447	36.698	0	0	-10.554	-24.41	-10.062	-15.248	-4.2733	8.6423	9.4334	12.682	-14.828	-15.768	-0.62871	-2.566	1494.8
4.72	473	60	NaN	-2.9777	8.9044	-0.3346	-170.05	13.253	4.1291	-27.834	-721.72	1060.3	6.2831	772.73	1075.2	39.985	37.91	0	0	-11.124	-24.991	-10.071	-15.257	-4.2855	8.6458	9.4761	12.681	-15.41	-16.345	-0.59521	-2.5757	1494.9
4.73	474	60	NaN	-2.99	8.9483	-0.35816	-170.03	13.265	4.1285	-27.788	-721.76	1060.3	6.2474	772.77	1075.2	37.081	37.494	0	0	-11.695	-25.572	-10.08	-15.266	-4.2946	8.6604	9.52	12.694	-15.989	-16.911	-0.56048	-2.5723	1495
4.74	475	60	NaN	-2.9954	8.9754	-0.35929	-170.02	13.297	4.0984	-27.797	-721.78	1060.3	6.1248	772.75	1075.3	41.034	37.279	0	0	-12.265	-26.153	-10.09	-15.275	-4.2957	8.6763	9.5482	12.725	-16.561	-17.476	-0.54143	-2.5506	1495
4.75	476	60	NaN	-3.0094	9.0005	-0.39123	-170.02	13.307	4.1252	-27.733	-721.82	1060.3	6.1827	772.77	1075.2	39.968	37.053	0	0	-12.835	-26.733	-10.099	-15.284	-4.3094	8.6798	9.5725	12.735	-17.144	-18.054	-0.52639	-2.5495	1495.1
4.76	477	60	NaN	-3.02	9.0418	-0.4119	-170	13.334	4.1265	-27.7	-721.81	1060.3	6.1303	772.78	1075.3	38.218	37.742	0	0	-13.405	-27.314	-10.108	-15.294	-4.3166	8.7016	9.6143	12.762	-17.722	-18.612	-0.49374	-2.5321	1495
4.77	478	60	NaN	-3.029	9.0764	-0.41926	-170	13.348	4.1436	-27.695	-721.8	1060.4	6.1424	772.79	1075.3	37.959	36.854	0	0	-13.975	-27.895	-10.117	-15.303	-4.3259	8.7042	9.6489	12.775	-18.301	-19.191	-0.46836	-2.5275	1495
4.78	479	60	NaN	-3.0371	9.0924	-0.41744	-170.02	13.335	4.1907	-27.703	-721.8	1060.4	6.2848	772.83	1075.3	38.751	37.32	0	0	-14.546	-28.476	-10.126	-15.312	-4.3398	8.6757	9.6636	12.764	-18.885	-19.8	-0.46282	-2.5479	1495.1
4.79	480	60	NaN	-3.041	9.1095	-0.43982	-170	13.344	4.1896	-27.64	-721.78	1060.3	6.2492	772.85	1075.3	39.134	38.912	0	0	-15.116	-29.056	-10.136	-15.321	-4.3399	8.6963	9.6811	12.772	-19.456	-20.36	-0.45449	-2.5491	1495.1
4.8	481	60	NaN	-3.0469	9.1216	-0.43709	-169.99	13.36	4.1919	-27.642	-721.77	1060.4	6.2064	772.89	1075.3	40.856	36.206	0	0	-15.686	-29.637	-10.145	-15.33	-4.3442	8.7158	9.6939	12.788	-20.03	-20.921	-0.45091	-2.5426	1495.1
4.81	482	60	NaN	-3.0528	9.1186	-0.41816	-169.98	13.375	4.2146	-27.686	-721.77	1060.4	6.2206	772.93	1075.3	39.489	37.236	0	0	-16.256	-30.218	-10.154	-15.34	-4.3523	8.7237	9.6916	12.802	-20.609	-21.494	-0.46242	-2.5379	1495.2
4.82	483	60	NaN	-3.0571	9.1014	-0.39338	-169.97	13.391	4.2443	-27.748	-721.77	1060.3	6.246	772.96	1075.3	39.801	37.377	0	0	-16.826	-30.798	-10.163	-15.349	-4.36	8.73	9.6754	12.817	-21.186	-22.068	-0.48785	-2.5312	1495.2
4.83	484	60	NaN	-3.0576	9.0796	-0.38259	-169.93	13.428	4.235	-27.776	-721.75	1060.3	6.1188	772.98	1075.4	40.002	38.238	0	0	-17.397	-31.379	-10.172	-15.358	-4.3566	8.7685	9.6559	12.852	-21.753	-22.611	-0.51651	-2.5062	1495.2
4.84	485	60	NaN	-3.0576	9.0501	-0.37595	-169.92	13.431	4.2407	-27.792	-721.77	1060.3	6.0959	773.01	1075.4	39.044	37.543	0	0	-17.967	-31.96	-10.182	-15.367	-4.3563	8.7842	9.6259	12.856	-22.323	-23.176	-0.55571	-2.5114	1495.2
4.85	486	60	NaN	-3.0569	9.0139	-0.37055	-169.9	13.437	4.2499	-27.795	-721.8	1060.3	6.0683	773.05	1075.4	40.056	36.709	0	0	-18.537	-32.541	-10.191	-15.376	-4.3546	8.7997	9.5898	12.861	-22.892	-23.741	-0.60098	-2.5149	1495.3
4.86	487	60	NaN	-3.0597	8.979	-0.37514	-169.89	13.444	4.2788	-27.77	-721.8	1060.3	6.0903	773.08	1075.4	40.509	38.477	0	0	-19.107	-33.121	-10.2	-15.385	-4.3572	8.8079	9.5548	12.868	-23.464	-24.313	-0.64523	-2.5174	1495.3
4.87	488	60	NaN	-3.0705	8.9542	-0.39847	-169.9	13.447	4.3441	-27.705	-721.76	1060.3	6.2262	773.11	1075.3	39.771	38.433	0	0	-19.677	-33.702	-10.209	-15.395	-4.3708	8.7991	9.5285	12.872	-24.048	-24.903	-0.68071	-2.5224	1495.3
4.88	489	60	NaN	-3.082	8.9313	-0.38717	-169.89	13.483	4.3326	-27.743	-721.76	1060.3	6.1254	773.11	1075.4	39.388	38.241	0	0	-20.248	-34.283	-10.218	-15.404	-4.3799	8.8159	9.5069	12.907	-24.628	-25.467	-0.71144	-2.497	1495.3
4.89	490	60	NaN	-3.102	8.9078	-0.36208	-169.87	13.497	4.3265	-27.807	-721.74	1060.3	6.0002	773.14	1075.4	40.092	37.236	0	0	-20.818	-34.863	-10.228	-15.413	-4.3976	8.8374	9.4845	12.921	-25.215	-26.026	-0.74309	-2.4926	1495.3
4.9	491	60	NaN	-3.1184	8.8885	-0.33563	-169.85	13.502	4.3353	-27.861	-721.72	1060.3	5.8958	773.19	1075.4	39.036	38.195	0	0	-21.388	-35.444	-10.237	-15.422	-4.412	8.859	9.4656	12.925	-25.8	-26.585	-0.77118	-2.4971	1495.4
4.91	492	60	NaN	-3.1255	8.8751	-0.31735	-169.83	13.506	4.3621	-27.881	-721.7	1060.3	5.8259	773.25	1075.4	39.594	39.076	0	0	-21.958	-36.025	-10.246	-15.431	-4.4171	8.8797	9.4523	12.929	-26.375	-27.145	-0.79363	-2.5025	1495.4
4.92	493	60	NaN	-3.1311	8.8627	-0.31972	-169.81	13.518	4.3963	-27.849	-721.7	1060.3	5.7184	773.28	1075.4	40.222	36.968	0	0	-22.528	-36.606	-10.255	-15.441	-4.4174	8.9084	9.442	12.938	-26.946	-27.697	-0.81312	-2.5024	1495.4
4.93	494	60	NaN	-3.1337	8.8609	-0.31651	-169.78	13.535	4.4273	-27.845	-721.68	1060.3	5.6405	773.27	1075.4	38.658	37.457	0	0	-22.444	-36.519	-10.205	-15.391	-4.4168	8.9358	9.4415	12.954	-26.861	-27.583	-0.76364	-2.4366	1495.4
4.94	495	60	NaN	-3.1365	8.8634	-0.3139	-169.76	13.534	4.4503	-27.836	-721.67	1060.3	5.5597	773.3	1075.4	40.955	37.911	0	0	-22.048	-36.116	-10.127	-15.312	-4.4162	8.9619	9.4439	12.954	-26.464	-27.154	-0.68304	-2.3587	1495.4
4.95	496	60	NaN	-3.137	8.8672	-0.30776	-169.74	13.526	4.4834	-27.832	-721.67	1060.3	5.4905	773.35	1075.4	39.451	37.208	0	0	-14.463	-28.391	-9.9827	-15.168	-4.4138	8.9864	9.4472	12.946	-18.876	-19.405	-0.53548	-2.2226	1495.5
4.96	497	60	NaN	-3.1275	8.8692	-0.28511	-169.71	13.542	4.5702	-27.87	-721.66	1060.3	5.4843	773.36	1075.4	37.86	36.633	0	0	-4.4022	-18.145	-9.8225	-15.008	-4.4056	9.0089	9.4503	12.961	-8.8078	-9.136	-0.37218	-2.0468	1495.5
4.97	498	60	NaN	-3.1214	8.8765	-0.28271	-169.67	13.567	4.5706	-27.881	-721.64	1060.3	5.2832	773.4	1075.5	38.376	35.928	0	0	-5.4497	-19.212	-9.849	-15.034	-4.3922	9.058	9.4593	12.984	-9.8419	-10.154	-0.38968	-2.0504	1495.5
4.98	499	60	NaN	-3.1068	8.885	-0.29235	-169.6	13.608	4.5808	-27.845	-721.64	1060.3	4.9775	773.43	1075.6	39.498	36.743	0	0	-6.6099	-20.393	-9.8713	-15.057	-4.3645	9.1451	9.4703	13.022	-10.974	-11.248	-0.40105	-2.0346	1495.5
4.99	500	60	NaN	-3.0896	8.8959	-0.30847	-169.53	13.629	4.6133	-27.783	-721.64	1060.3	4.7426	773.49	1075.6	38.214	36.835	0	0	-7.8975	-21.705	-9.8891	-15.075	-4.3358	9.2248	9.4826	13.042	-12.233	-12.48	-0.40648	-2.0325	1495.6
5	501	60	NaN	-3.0772	8.9101	-0.32402	-169.51	13.597	4.6717	-27.722	-721.63	1060.3	4.7464	773.6	1075.5	39.238	40.998	0	0	-9.1994	-23.031	-9.9425	-15.128	-4.3212	9.2499	9.4953	13.012	-13.521	-13.781	-0.44721	-2.1163	1495.7
5.01	502	60	NaN	-3.0711	8.9156	-0.306	-169.48	13.612	4.7292	-27.758	-721.66	1060.3	4.7287	773.63	1075.6	40.038	35.792	0	0	-10.521	-24.377	-9.992	-15.178	-4.3157	9.2729	9.5018	13.026	-14.837	-15.104	-0.49024	-2.1515	1495.7
5.02	503	60	NaN	-3.0658	8.9358	-0.3054	-169.46	13.623	4.7657	-27.745	-721.64	1060.3	4.6678	773.68	1075.6	40.071	42.197	0	0	-11.894	-25.775	-10.011	-15.197	-4.3076	9.3023	9.5222	13.037	-16.202	-16.473	-0.48881	-2.1598	1495.7
5.03	504	60	NaN	-3.0596	8.9599	-0.30701	-169.43	13.635	4.8215	-27.715	-721.63	1060.3	4.6285	773.76	1075.6	38.866	24.005	0	0	-13.972	-27.892	-10.034	-15.22	-4.2987	9.3273	9.5465	13.048	-18.271	-18.564	-0.48762	-2.1716	1495.8
5.04	505	60	NaN	-3.0523	8.9812	-0.30098	-169.42	13.648	4.9047	-27.695	-721.65	1060.3	4.6337	773.85	1075.6	39.626	52.819	0	0	-18.182	-32.179	-10.069	-15.255	-4.2907	9.3427	9.5683	13.06	-22.473	-22.836	-0.5011	-2.1946	1495.9
5.05	506	60	NaN	-3.0467	8.9968	-0.27835	-169.41	13.653	4.9539	-27.738	-721.64	1060.3	4.6289	773.96	1075.6	44.332	61.811	0	0	-20.201	-34.236	-10.101	-15.286	-4.2865	9.3511	9.5838	13.066	-24.488	-24.885	-0.51693	-2.2202	1496
5.06	507	60	NaN	-3.0305	9.0238	-0.31532	-169.37	13.727	5.0048	-27.597	-721.63	1060.3	4.4679	774.09	1075.6	42.898	60.732	0	0	-20.997	-35.046	-10.129	-15.315	-4.2586	9.4005	9.6123	13.138	-25.255	-25.645	-0.51689	-2.1767	1496.1
5.07	508	60	NaN	-3.0192	9.0377	-0.31434	-169.34	13.81	5.0662	-27.56	-721.65	1060.3	4.3497	774.23	1075.7	42.333	62.179	0	0	-21.794	-35.857	-10.146	-15.332	-4.2412	9.4361	9.6282	13.22	-26.035	-26.421	-0.51817	-2.1122	1496.3
5.08	509	60	NaN	-3.012	9.0417	-0.28389	-169.32	13.903	5.1365	-27.604	-721.68	1060.3	4.2785	774.4	1075.7	42.055	60.977	0	0	-14.275	-28.2	-10.018	-15.203	-4.2328	9.4542	9.6342	13.31	-18.508	-18.745	-0.38339	-1.8926	1496.5
5.09	510	60	NaN	-3.0003	9.054	-0.28653	-169.31	14.03	5.2083	-27.548	-721.68	1060.2	4.1713	774.62	1075.8	44.523	61.864	0	0	4.8659	-8.7058	-9.6848	-14.87	-4.2147	9.4733	9.6483	13.435	0.65116	0.76744	-0.036533	-1.4351	1496.7
5.1	511	60	NaN	-2.9899	9.0651	-0.28155	-169.26	14.166	5.1379	-27.507	-721.67	1060.2	3.7095	774.83	1075.9	43.8	61.743	0	0	8.4172	-5.089	-9.6252	-14.811	-4.1848	9.5429	9.6639	13.567	4.2324	4.454	0.038673	-1.2434	1496.9
5.11	512	60	NaN	-2.9882	9.0705	-0.2785	-169.25	14.241	5.1332	-27.49	-721.67	1060.2	3.5572	774.93	1075.9	42.644	58.249	0	0	8.434	-5.0718	-9.6276	-14.813	-4.1766	9.5647	9.6716	13.64	4.2574	4.4929	0.044033	-1.173	1497
5.12	513	60	NaN	-2.9871	9.0708	-0.27409	-169.25	14.286	5.1714	-27.484	-721.66	1060.2	3.5638	775.02	1076	43.946	56.606	0	0	8.4114	-5.0948	-9.6307	-14.816	-4.1756	9.5643	9.6732	13.684	4.2359	4.4695	0.042523	-1.1322	1497.1
5.13	514	60	NaN	-2.9771	9.0662	-0.26528	-169.24	14.344	5.2191	-27.47	-721.66	1060.2	3.5337	775.2	1076	42.252	57.464	0	0	8.3793	-5.1275	-9.6332	-14.819	-4.1636	9.5737	9.6705	13.74	4.2157	4.4462	0.037245	-1.0786	1497.3
5.14	515	60	NaN	-2.9366	9.04	-0.26286	-169.22	14.524	5.3176	-27.388	-721.68	1060.2	3.4001	775.74	1076.2	43.282	59.117	0	0	8.3445	-5.163	-9.6331	-14.819	-4.1145	9.5982	9.6524	13.911	4.23	4.4352	0.019279	-0.90716	1497.8
5.15	516	60	NaN	-2.9142	9.0272	-0.25141	-169.2	14.629	5.3857	-27.372	-721.69	1060.2	3.3345	776.09	1076.3	42.565	62.644	0	1	8.3348	-5.1729	-9.6336	-14.819	-4.0887	9.624	9.6452	14.011	4.2461	4.4512	0.011612	-0.80809	1498.2
5.16	517	60	NaN	-2.9027	9.0221	-0.24094	-169.18	14.703	5.4226	-27.38	-721.68	1060.2	3.2693	776.34	1076.4	44.043	65.496	0	1	8.3418	-5.1658	-9.6343	-14.82	-4.0748	9.644	9.6438	14.081	4.267	4.4782	0.0095086	-0.739	1498.4
5.17	518	60	NaN	-2.8958	9.0189	-0.2359	-169.18	14.771	5.4436	-27.387	-721.68	1060.2	3.1997	776.55	1076.5	46.498	67.119	0	1	9.2965	-4.1934	-9.6205	-14.806	-4.0654	9.6525	9.6435	14.146	5.2311	5.459	0.023013	-0.66009	1498.6
5.18	519	60	NaN	-2.8808	9.0044	-0.23499	-169.19	14.855	5.5164	-27.385	-721.69	1060.1	3.2422	776.88	1076.6	47.535	67.198	0	1	9.8689	-3.6105	-9.612	-14.798	-4.0516	9.6405	9.6335	14.226	5.8173	6.03	0.021454	-0.57144	1499
5.19	520	60	NaN	-2.8704	8.9955	-0.2254	-169.18	14.908	5.5438	-27.412	-721.7	1060.1	3.194	777.14	1076.7	46.54	67.022	0	1	9.8015	-3.6791	-9.6126	-14.798	-4.0402	9.6527	9.6271	14.276	5.7613	5.9736	0.014491	-0.5219	1499.2
5.2	521	60	NaN	-2.8596	8.9876	-0.22597	-169.15	14.977	5.5484	-27.416	-721.71	1060.1	3.0367	777.46	1076.7	46.512	65.268	0	1	9.7318	-3.7501	-9.6125	-14.798	-4.0233	9.6886	9.6224	14.342	5.7085	5.9385	0.0099485	-0.45559	1499.6
5.21	522	60	NaN	-2.8506	8.9814	-0.2355	-169.11	15.069	5.532	-27.406	-721.7	1060.1	2.7933	777.83	1076.9	44.727	61.619	0	1	9.6584	-3.8249	-9.6113	-14.797	-4.0044	9.7353	9.6211	14.43	5.654	5.9104	0.009851	-0.36716	1499.9
5.22	523	60	NaN	-2.849	8.98	-0.24471	-169.09	15.177	5.4905	-27.422	-721.69	1060.1	2.5158	778.23	1077	41.214	58.274	0	0	9.6339	-3.8498	-9.6089	-14.794	-3.9924	9.7698	9.6267	14.53	5.6415	5.92	0.017845	-0.26457	1500.3
5.23	524	60	NaN	-2.847	8.976	-0.22381	-169.07	15.235	5.5553	-27.519	-721.69	1060.1	2.4977	778.64	1077.2	39.764	54.863	0	0	9.6454	-3.8381	-9.6063	-14.792	-3.9932	9.7819	9.6267	14.584	5.6522	5.9438	0.020371	-0.2073	1500.7
5.24	525	60	NaN	-2.8514	8.9759	-0.22793	-169.04	15.304	5.5997	-27.56	-721.71	1060.1	2.3957	779.04	1077.3	37.808	51.065	0	0	9.7634	-3.7179	-9.6044	-14.79	-3.9949	9.8119	9.6313	14.649	5.7685	6.094	0.026854	-0.14133	1501.1
5.25	526	60	NaN	-2.8591	8.9846	-0.25277	-169.02	15.379	5.6301	-27.549	-721.7	1060.1	2.2364	779.43	1077.4	39.899	50.657	0	0	9.8546	-3.625	-9.6031	-14.789	-3.9958	9.8443	9.6451	14.718	5.8588	6.2193	0.042041	-0.07016	1501.5
5.26	527	60	NaN	-2.8671	9.0035	-0.28751	-169.01	15.45	5.6562	-27.507	-721.66	1060.1	2.0694	779.81	1077.5	38.76	52.53	0	0	9.9244	-3.554	-9.6022	-14.788	-3.9956	9.8628	9.6687	14.784	5.9288	6.3088	0.066498	-0.0032024	1501.9
5.27	528	60	NaN	-2.8767	8.9987	-0.27931	-169.01	15.463	5.6697	-27.567	-721.7	1060.1	2.0348	779.97	1077.6	39.605	52.783	0	0	10.002	-3.4745	-9.6022	-14.788	-4.006	9.8603	9.6651	14.796	5.9964	6.3858	0.062892	0.0086218	1502.1
5.28	529	60	NaN	-2.886	9.0125	-0.29776	-168.97	15.534	5.6495	-27.601	-721.68	1060.1	1.6386	780.48	1077.7	41.706	53.108	0	0	10.081	-3.3946	-9.6022	-14.788	-4.0011	9.9116	9.6846	14.862	6.0798	6.5171	0.082419	0.074332	1502.5
5.29	530	60	NaN	-2.8974	9.0238	-0.31183	-168.95	15.587	5.6467	-27.626	-721.67	1060.1	1.3658	780.88	1077.8	39.157	52.544	0	0	10.131	-3.3433	-9.6013	-14.787	-4.0028	9.9475	9.7004	14.91	6.1284	6.6042	0.099162	0.12356	1502.9
5.3	531	60	NaN	-2.9118	9.0303	-0.31482	-168.94	15.602	5.678	-27.651	-721.68	1060.1	1.3115	781.15	1077.9	37.877	52.251	0	0	10.227	-3.2459	-9.6003	-14.786	-4.0158	9.9524	9.7091	14.923	6.211	6.7065	0.10883	0.13738	1503.2
5.31	532	60	NaN	-2.928	9.0571	-0.33138	-168.93	15.631	5.7252	-27.682	-721.66	1060.1	1.0565	781.9	1078.1	39.225	50.736	0	0	10.412	-3.0577	-9.5992	-14.785	-4.023	9.9787	9.7412	14.947	6.3887	6.921	0.14203	0.16229	1503.9
5.32	533	60	NaN	-2.9415	9.0765	-0.34291	-168.94	15.616	5.8267	-27.723	-721.65	1060.1	1.0524	782.51	1078.1	40.702	51.597	0	0	10.501	-2.9662	-9.5994	-14.785	-4.0374	9.9642	9.7637	14.929	6.464	6.998	0.16428	0.14383	1504.5
5.33	534	60	NaN	-2.951	9.0942	-0.35898	-168.93	15.63	5.879	-27.751	-721.64	1060.1	0.89048	783.08	1078.2	37.422	48.909	0	0	10.562	-2.9051	-9.5997	-14.785	-4.0414	9.9822	9.785	14.939	6.5201	7.0771	0.1853	0.15417	1505.1
5.34	535	60	NaN	-2.9567	9.1076	-0.37674	-168.9	15.664	5.8858	-27.762	-721.63	1060.1	0.61262	783.57	1078.3	40.367	46.686	0	0	10.648	-2.8166	-9.5977	-14.783	-4.0366	10.023	9.8023	14.969	6.6117	7.2063	0.20453	0.18566	1505.6
5.35	536	60	NaN	-2.9595	9.1118	-0.3887	-168.88	15.677	5.884	-27.758	-721.65	1060.1	0.40664	783.94	1078.4	39.531	36.512	0	0	10.729	-2.7342	-9.5964	-14.782	-4.0312	10.049	9.8086	14.98	6.6982	7.315	0.21213	0.19848	1506
5.36	537	60	NaN	-2.965	9.13	-0.39638	-168.86	15.695	5.9108	-27.786	-721.63	1060.1	0.27179	784.32	1078.5	39.144	56.319	0	0	10.805	-2.6572	-9.5957	-14.781	-4.0324	10.073	9.8291	14.996	6.7726	7.4159	0.2334	0.21482	1506.3
5.37	538	60	NaN	-2.9681	9.1381	-0.39135	-168.85	15.71	5.9746	-27.851	-721.64	1060.1	0.17229	784.83	1078.6	42.882	61.667	0	0	10.816	-2.6459	-9.5936	-14.779	-4.0338	10.087	9.8407	15.007	6.7823	7.4416	0.24707	0.22806	1506.8
5.38	539	60	NaN	-2.9659	9.1403	-0.38726	-168.82	15.741	6.0379	-27.915	-721.66	1060.1	0.023976	785.39	1078.7	42.483	60.305	0	0	10.767	-2.6956	-9.5904	-14.776	-4.028	10.115	9.8479	15.034	6.7392	7.4189	0.25752	0.25776	1507.4
5.39	540	60	NaN	-2.9576	9.1413	-0.3947	-168.78	15.802	6.0715	-27.944	-721.69	1060.1	-0.22322	785.92	1078.9	41.442	60.294	0	0	10.826	-2.6352	-9.5867	-14.772	-4.011	10.168	9.8553	15.088	6.8155	7.5329	0.2686	0.31536	1508
5.4	541	60	NaN	-2.9516	9.1454	-0.40565	-168.75	15.852	6.0959	-27.946	-721.7	1060.1	-0.39869	786.32	1079	40.455	58.078	0	0	10.879	-2.5815	-9.5826	-14.768	-3.9981	10.206	9.8652	15.132	6.8811	7.6241	0.28253	0.36364	1508.4
5.41	542	60	NaN	-2.9478	9.1481	-0.41058	-168.71	15.886	6.1699	-27.972	-721.73	1060.1	-0.56763	786.91	1079.2	39.951	56.333	0	0	10.893	-2.5673	-9.5781	-14.764	-3.9884	10.253	9.8753	15.158	6.9047	7.6859	0.29724	0.39484	1509
5.42	543	60	NaN	-2.9491	9.1554	-0.41058	-168.69	15.895	6.2858	-28.007	-721.75	1060.1	-0.55902	787.46	1079.4	41.203	51.997	0	0	10.965	-2.4939	-9.5738	-14.759	-3.991	10.267	9.8876	15.162	6.9743	7.7732	0.31383	0.40309	1509.6
5.43	544	60	NaN	-2.9534	9.169	-0.41105	-168.69	15.892	6.4082	-28.039	-721.75	1060.1	-0.46275	787.94	1079.5	38.896	48.245	0	0	11.06	-2.3973	-9.5697	-14.755	-3.9998	10.26	9.9041	15.156	7.0603	7.8627	0.33437	0.40127	1510.1
5.44	545	60	NaN	-2.95	9.1875	-0.42871	-168.63	15.932	6.4282	-28.033	-721.75	1060.1	-0.79868	788.56	1079.6	39.303	48.422	0	0	11.127	-2.3288	-9.567	-14.753	-3.9831	10.332	9.9292	15.191	7.1443	8.0033	0.36212	0.43798	1510.7
5.45	546	60	NaN	-2.9474	9.1993	-0.4473	-168.61	15.961	6.4543	-28.009	-721.74	1060.1	-0.97789	789.02	1079.7	37.304	50.473	0	0	11.197	-2.2576	-9.5642	-14.75	-3.9725	10.362	9.9449	15.216	7.2248	8.1041	0.38077	0.46585	1511.1
5.46	547	60	NaN	-2.9512	9.2018	-0.4484	-168.6	15.998	6.5108	-28.034	-721.78	1060.1	-1.088	789.61	1079.9	39.457	52.465	0	0	11.295	-2.1581	-9.5589	-14.744	-3.9725	10.382	9.9525	15.247	7.3224	8.2241	0.39366	0.50272	1511.8
5.47	548	60	NaN	-2.9565	9.2043	-0.44442	-168.58	16.038	6.6001	-28.072	-721.83	1060.1	-1.12	790.32	1080	38.15	50.075	0	0	11.352	-2.0996	-9.5507	-14.736	-3.9777	10.397	9.9607	15.282	7.3748	8.2973	0.40999	0.54532	1512.5
5.48	549	60	NaN	-2.9553	9.2211	-0.458	-168.57	16.071	6.7192	-28.06	-721.83	1060.1	-1.045	791.03	1080.2	39.94	47.594	0	0	11.366	-2.0854	-9.5394	-14.725	-3.9783	10.404	9.9821	15.31	7.3881	8.3183	0.44268	0.58481	1513.2
5.49	550	60	NaN	-2.9551	9.2323	-0.46619	-168.55	16.088	6.7551	-28.054	-721.84	1060.1	-1.0741	791.53	1080.2	40.551	48.416	0	0	11.378	-2.0733	-9.5375	-14.723	-3.9765	10.424	9.9946	15.325	7.4018	8.3511	0.45705	0.60243	1513.7
5.5	551	60	NaN	-2.9566	9.2466	-0.46111	-168.51	16.113	6.7286	-28.094	-721.84	1060.1	-1.2964	792.07	1080.3	37.574	46.912	0	0	11.39	-2.0615	-9.5371	-14.723	-3.9707	10.477	10.01	15.349	7.4191	8.4156	0.4733	0.62679	1514.3
5.51	552	60	NaN	-2.9599	9.2559	-0.45341	-168.47	16.134	6.7238	-28.147	-721.85	1060.1	-1.4718	792.71	1080.3	40.004	46.363	0	0	11.401	-2.0497	-9.5367	-14.722	-3.9689	10.519	10.022	15.368	7.4325	8.4695	0.48506	0.6456	1514.9
5.52	553	60	NaN	-2.9642	9.2567	-0.45255	-168.47	16.142	6.7925	-28.183	-721.87	1060.1	-1.4436	793.48	1080.4	37.751	43.231	0	0	11.413	-2.0379	-9.5362	-14.722	-3.9751	10.523	10.025	15.374	7.4379	8.4855	0.48877	0.65223	1515.7
5.53	554	60	NaN	-2.9612	9.2667	-0.46973	-168.46	16.17	6.847	-28.15	-721.87	1060.1	-1.4035	793.99	1080.5	38.113	43.946	0	0	11.425	-2.0261	-9.5358	-14.721	-3.972	10.528	10.038	15.399	7.4526	8.5017	0.50259	0.67726	1516.2
5.54	555	60	NaN	-2.9548	9.2739	-0.46809	-168.44	16.21	6.8622	-28.176	-721.88	1060.1	-1.5059	794.73	1080.6	37.153	39.625	0	0	11.436	-2.0143	-9.5353	-14.721	-3.9623	10.551	10.05	15.433	7.4739	8.5366	0.51497	0.71224	1517
5.55	556	60	NaN	-2.9508	9.2766	-0.46472	-168.43	16.24	6.8649	-28.205	-721.9	1060.1	-1.6248	795.43	1080.8	38.731	52.873	0	0	11.448	-2.0025	-9.5349	-14.72	-3.9544	10.563	10.057	15.459	7.4934	8.5606	0.5222	0.73899	1517.7
5.56	557	60	NaN	-2.9484	9.2775	-0.4672	-168.44	16.258	6.8687	-28.21	-721.92	1060.1	-1.7222	796.01	1080.8	39.604	58.88	0	0	11.459	-1.9907	-9.5345	-14.72	-3.9481	10.56	10.061	15.475	7.5112	8.569	0.52628	0.75463	1518.3
5.57	558	60	NaN	-2.94	9.2859	-0.48087	-168.45	16.274	6.8863	-28.171	-721.92	1060.1	-1.8123	796.56	1080.9	38.729	58.425	0	0	11.471	-1.9789	-9.534	-14.72	-3.9345	10.557	10.071	15.488	7.5364	8.5779	0.53704	0.76896	1518.8
5.58	559	60	NaN	-2.9411	9.2922	-0.47061	-168.47	16.316	6.9129	-28.222	-721.92	1060.1	-1.944	797.4	1081	40.653	57.525	0	0	11.483	-1.9671	-9.5336	-14.719	-3.9319	10.538	10.082	15.526	7.5506	8.5711	0.54868	0.80643	1519.7
5.59	560	60	NaN	-2.9373	9.2928	-0.47429	-168.49	16.388	6.958	-28.227	-721.93	1060.1	-2.0759	798.2	1081.2	41.746	55.638	0	0	11.494	-1.9553	-9.5332	-14.719	-3.9228	10.52	10.089	15.591	7.5713	8.5645	0.55574	0.87281	1520.5
5.6	561	60	NaN	-2.9325	9.2937	-0.48616	-168.52	16.449	7.0166	-28.202	-721.94	1060.1	-2.17	798.91	1081.3	41.263	52.646	0	0	11.506	-1.9435	-9.5327	-14.718	-3.9131	10.499	10.095	15.648	7.5925	8.5556	0.56208	0.92981	1521.2
5.61	562	60	NaN	-2.9344	9.3036	-0.49174	-168.55	16.446	7.0801	-28.191	-721.92	1060.1	-2.1842	799.52	1081.4	41.285	51.071	0	0	11.517	-1.9317	-9.5323	-14.718	-3.9137	10.471	10.106	15.644	7.6036	8.539	0.57374	0.92591	1521.8
5.62	563	60	NaN	-2.9354	9.3	-0.48181	-168.58	16.479	7.2101	-28.237	-721.93	1060.1	-2.1671	800.38	1081.5	39.253	51.754	0	0	11.529	-1.9199	-9.5318	-14.717	-3.9165	10.437	10.106	15.673	7.6123	8.517	0.57398	0.95587	1522.7
5.63	564	60	NaN	-2.9329	9.2977	-0.4806	-168.58	16.509	7.2358	-28.244	-721.94	1060.1	-2.276	800.83	1081.6	41.782	52.544	0	0	11.54	-1.9081	-9.5314	-14.717	-3.9099	10.439	10.106	15.701	7.6306	8.5313	0.57436	0.98448	1523.1
5.64	565	60	NaN	-2.9303	9.2962	-0.4863	-168.61	16.538	7.3021	-28.231	-721.95	1060.1	-2.2856	801.47	1081.6	38.597	52.186	0	0	11.552	-1.8963	-9.531	-14.716	-3.906	10.418	10.107	15.727	7.646	8.5219	0.57622	1.0108	1523.8
5.65	566	60	NaN	-2.9299	9.2961	-0.49553	-168.67	16.566	7.4749	-28.216	-721.96	1060.1	-2.097	802.53	1081.8	40.488	53.418	0	0	11.564	-1.8845	-9.5305	-14.716	-3.9115	10.346	10.111	15.751	7.6521	8.4615	0.58091	1.035	1524.9
5.66	567	60	NaN	-2.9311	9.3048	-0.49452	-168.7	16.594	7.5319	-28.223	-721.92	1060.1	-2.0743	803.05	1081.8	39.135	52.403	0	0	11.575	-1.8727	-9.5301	-14.716	-3.9134	10.316	10.122	15.777	7.6618	8.4436	0.59194	1.0615	1525.3
5.67	568	60	NaN	-2.935	9.3006	-0.48528	-168.78	16.675	7.6733	-28.264	-721.92	1060.1	-1.8103	803.32	1081.9	41.047	53.399	0	0	11.587	-1.8609	-9.5296	-14.715	-3.9286	10.221	10.12	15.856	7.6582	8.3605	0.59073	1.1406	1525.6
5.68	569	60	NaN	-2.9334	9.297	-0.48836	-168.83	16.756	7.7589	-28.264	-721.92	1060	-1.7137	803.81	1082	40.662	53.011	0	0	11.598	-1.8491	-9.5292	-14.715	-3.9303	10.171	10.121	15.933	7.668	8.322	0.59133	1.2181	1526.1
5.69	570	60	NaN	-2.9262	9.2957	-0.50112	-168.82	16.797	7.7602	-28.23	-721.9	1060	-1.8435	804.55	1082.1	38.731	51.863	0	0	11.61	-1.8374	-9.5288	-14.714	-3.9165	10.192	10.123	15.969	7.6934	8.3545	0.59451	1.2552	1526.8
5.7	571	60	NaN	-2.9202	9.2906	-0.49981	-168.75	16.735	7.7151	-28.24	-721.9	1060	-2.0254	805.36	1082.1	39.592	53.384	0	0	11.621	-1.8256	-9.5283	-14.714	-3.9035	10.264	10.119	15.906	7.718	8.4385	0.59099	1.192	1527.6
5.71	572	60	NaN	-2.9102	9.287	-0.4897	-168.77	16.72	7.8267	-28.267	-721.88	1060	-1.7496	806.11	1082.2	42.083	51.983	0	0	11.633	-1.8138	-9.5279	-14.713	-3.9045	10.234	10.117	15.891	7.7286	8.4202	0.58878	1.1775	1528.4
5.72	573	60	NaN	-2.9035	9.2874	-0.4982	-168.79	16.712	7.8889	-28.241	-721.87	1060	-1.5804	806.56	1082.2	39.776	49.833	0	0	11.645	-1.802	-9.5275	-14.713	-3.9029	10.212	10.117	15.882	7.7418	8.4098	0.58959	1.169	1528.8
5.73	574	60	NaN	-2.8994	9.2873	-0.5059	-168.79	16.712	7.9103	-28.22	-721.86	1060	-1.5051	806.95	1082.2	39.68	50.64	0	0	11.656	-1.7902	-9.527	-14.713	-3.9005	10.204	10.117	15.882	7.7557	8.4141	0.59009	1.17	1529.2
5.74	575	60	NaN	-2.8962	9.2809	-0.48639	-168.79	16.732	7.9299	-28.28	-721.86	1060	-1.4297	807.61	1082.2	38.875	49.503	0	0	11.668	-1.7784	-9.5266	-14.712	-3.9019	10.206	10.112	15.901	7.7659	8.4272	0.58588	1.1889	1529.9
5.75	576	60	NaN	-2.8915	9.2668	-0.47951	-168.78	16.736	7.993	-28.298	-721.87	1060	-1.1515	808.3	1082.2	38.497	48.247	0	0	11.679	-1.7666	-9.5261	-14.712	-3.9079	10.206	10.098	15.904	7.7715	8.4394	0.57213	1.1926	1530.6
5.76	577	60	NaN	-2.8891	9.2638	-0.48994	-168.78	16.761	8.0323	-28.273	-721.85	1060	-0.96536	808.79	1082.3	39.276	47.323	0	0	11.691	-1.7548	-9.5257	-14.711	-3.9112	10.2	10.097	15.928	7.7797	8.4457	0.57117	1.2169	1531
5.77	578	60	NaN	-2.8876	9.2642	-0.50386	-168.81	16.838	8.0818	-28.241	-721.82	1060	-0.77521	809.16	1082.4	38.443	47.501	0	0	11.703	-1.743	-9.5253	-14.711	-3.9154	10.16	10.1	16.002	7.7872	8.4166	0.57472	1.291	1531.4
5.78	579	60	NaN	-2.8865	9.2625	-0.5127	-168.88	16.963	8.151	-28.222	-721.78	1060	-0.55146	809.48	1082.4	39.415	44.402	0	0	11.714	-1.7312	-9.5248	-14.71	-3.9217	10.086	10.102	16.124	7.7924	8.3551	0.57676	1.4136	1531.7
5.79	580	60	NaN	-2.8891	9.2561	-0.51633	-168.86	17.024	8.172	-28.212	-721.78	1060	-0.47076	809.82	1082.5	37.234	43.94	0	0	11.726	-1.7194	-9.5244	-14.71	-3.9268	10.102	10.097	16.184	7.799	8.3829	0.57228	1.4738	1532
5.8	581	60	NaN	-2.8912	9.2443	-0.49952	-168.87	17.031	8.2516	-28.267	-721.79	1060	-0.2047	810.19	1082.4	39.829	41.758	0	0	11.737	-1.7076	-9.5239	-14.709	-3.9406	10.08	10.083	16.192	7.7967	8.3726	0.55954	1.4829	1532.4
5.81	582	60	NaN	-2.892	9.237	-0.49389	-168.88	17.043	8.3409	-28.284	-721.78	1060	0.079219	810.55	1082.4	38.806	40.201	0	0	11.749	-1.6958	-9.5235	-14.709	-3.9525	10.061	10.075	16.205	7.7964	8.3657	0.55198	1.496	1532.8
5.82	583	60	NaN	-2.8907	9.2337	-0.50463	-168.88	17.076	8.4286	-28.247	-721.76	1060	0.33541	810.88	1082.4	38.526	38.798	0	0	11.76	-1.684	-9.5231	-14.709	-3.9591	10.056	10.073	16.237	7.8013	8.3724	0.55011	1.5284	1533.1
5.83	584	60	NaN	-2.8855	9.2271	-0.52366	-168.86	17.131	8.5198	-28.189	-721.74	1060	0.56245	811.15	1082.5	39.926	38.004	0	0	11.772	-1.6722	-9.5226	-14.708	-3.96	10.063	10.069	16.289	7.812	8.3904	0.54652	1.5812	1533.3
5.84	585	60	NaN	-2.8888	9.2012	-0.48419	-168.88	17.204	8.7416	-28.305	-721.76	1059.9	1.2203	811.74	1082.6	39.344	38.558	0	0	11.784	-1.6604	-9.5222	-14.708	-3.9919	10.015	10.046	16.359	7.7918	8.355	0.52394	1.6512	1533.9
5.85	586	60	NaN	-2.8855	9.1866	-0.48778	-168.88	17.263	8.8272	-28.292	-721.76	1059.9	1.4953	812.15	1082.6	39.164	38.61	0	0	11.795	-1.6486	-9.5217	-14.707	-3.998	10.011	10.034	16.415	7.7972	8.3628	0.51221	1.708	1534.4
5.86	587	60	NaN	-2.8777	9.1801	-0.50341	-168.87	17.291	8.8573	-28.24	-721.75	1059.9	1.6488	812.51	1082.7	39.096	37.043	0	0	11.807	-1.6368	-9.5213	-14.707	-3.9937	10.013	10.029	16.443	7.8131	8.3759	0.50764	1.7358	1534.7
5.87	588	60	NaN	-2.87	9.1751	-0.48787	-168.9	17.278	8.943	-28.276	-721.75	1059.9	2.0305	813.01	1082.7	38.4	38.237	0	0	11.818	-1.625	-9.5209	-14.706	-4.0012	9.972	10.024	16.429	7.8172	8.3469	0.50328	1.7228	1535.2
5.88	589	60	NaN	-2.8716	9.1773	-0.48088	-168.87	17.281	8.9012	-28.291	-721.75	1059.9	1.9857	813.38	1082.7	39.468	37.551	0	0	11.83	-1.6132	-9.5204	-14.706	-4.0015	10.001	10.027	16.432	7.8285	8.3878	0.50641	1.7258	1535.6
5.89	590	60	NaN	-2.8691	9.182	-0.49312	-168.86	17.279	8.9116	-28.252	-721.73	1059.9	2.0758	813.6	1082.7	39.056	38.05	0	0	11.842	-1.6014	-9.52	-14.705	-4.0007	10.004	10.032	16.429	7.8409	8.4021	0.51168	1.7236	1535.8
5.9	591	60	NaN	-2.8621	9.1851	-0.49146	-168.89	17.281	8.9959	-28.244	-721.72	1059.9	2.458	813.93	1082.7	38.681	35.864	0	0	11.853	-1.5897	-9.5196	-14.705	-4.0075	9.96	10.035	16.431	7.8457	8.3703	0.51561	1.726	1536.1
5.91	592	60	NaN	-2.8536	9.185	-0.46417	-168.95	17.293	9.1325	-28.3	-721.73	1059.9	3.0839	814.44	1082.8	40.121	40.105	0	0	11.865	-1.5779	-9.5191	-14.705	-4.024	9.8791	10.036	16.443	7.8407	8.3012	0.51655	1.7381	1536.7
5.92	593	60	NaN	-2.8579	9.1836	-0.44437	-168.96	17.314	9.1514	-28.361	-721.74	1059.9	3.2708	814.73	1082.8	39.344	39.051	0	0	11.876	-1.5661	-9.5187	-14.704	-4.0373	9.8574	10.034	16.463	7.839	8.2914	0.51581	1.7593	1537
5.93	594	60	NaN	-2.8556	9.1894	-0.46811	-169.01	17.327	9.2495	-28.294	-721.73	1060	3.7743	815.1	1082.8	38.457	37.546	0	0	11.888	-1.5543	-9.5182	-14.704	-4.051	9.7897	10.04	16.476	7.8369	8.2355	0.52135	1.7728	1537.3
5.94	595	60	NaN	-2.8527	9.1893	-0.48106	-169.05	17.349	9.3403	-28.259	-721.73	1060	4.2209	815.36	1082.8	39.04	39.365	0	0	11.899	-1.5425	-9.5178	-14.703	-4.0632	9.7365	10.039	16.5	7.8362	8.194	0.52112	1.7964	1537.6
5.95	596	60	NaN	-2.8525	9.1857	-0.48269	-169.08	17.371	9.4193	-28.256	-721.74	1060	4.6116	815.58	1082.7	39.411	37.517	0	0	11.911	-1.5307	-9.5174	-14.703	-4.0772	9.6981	10.034	16.522	7.8338	8.1675	0.51696	1.8195	1537.8
5.96	597	60	NaN	-2.8582	9.1903	-0.49956	-169.11	17.358	9.5208	-28.209	-721.71	1060	5.1381	815.95	1082.7	38.704	37.948	0	0	11.923	-1.5189	-9.5169	-14.702	-4.1006	9.6449	10.036	16.513	7.822	8.126	0.51899	1.8103	1538.2
5.97	598	60	NaN	-2.8693	9.1805	-0.4919	-169.14	17.347	9.5894	-28.211	-721.73	1060	5.5461	816.22	1082.6	39.272	38.806	0	0	11.934	-1.5071	-9.5165	-14.702	-4.1267	9.6033	10.024	16.504	7.8075	8.0962	0.50788	1.8016	1538.5
5.98	599	60	NaN	-2.8745	9.1746	-0.49242	-169.16	17.343	9.6425	-28.192	-721.72	1059.9	5.9152	816.49	1082.6	38.097	37.034	0	0	11.946	-1.4953	-9.516	-14.702	-4.1448	9.5648	10.018	16.5	7.801	8.0695	0.50146	1.7981	1538.7
5.99	600	60	NaN	-2.8774	9.1672	-0.48609	-169.2	17.346	9.6957	-28.187	-721.7	1059.9	6.3132	816.75	1082.6	39.19	38.424	0	0	11.957	-1.4835	-9.5156	-14.701	-4.162	9.5196	10.01	16.503	7.7953	8.0361	0.49457	1.802	1539
6	601	60	NaN	-2.8827	9.1508	-0.4561	-169.24	17.356	9.765	-28.234	-721.7	1060	6.8088	817.03	1082.6	41.47	38.817	0	0	11.969	-1.4717	-9.5152	-14.701	-4.1873	9.4559	9.9953	16.512	7.7816	7.9842	0.48017	1.8108	1539.3
6.01	602	60	NaN	-2.8961	9.1154	-0.41085	-169.34	17.297	9.8773	-28.324	-721.72	1059.9	7.5128	817.39	1082.7	39.022	38.331	0	0	11.981	-1.4599	-9.5147	-14.7	-4.2299	9.3215	9.9614	16.451	7.7506	7.8616	0.44663	1.7506	1539.7
6.02	603	60	NaN	-2.9015	9.0874	-0.39784	-169.41	17.255	9.9305	-28.325	-721.72	1059.9	7.946	817.65	1082.7	39.995	40.772	0	0	11.992	-1.4481	-9.5143	-14.7	-4.2512	9.2353	9.9336	16.409	7.7409	7.7872	0.41934	1.7087	1540
6.03	604	60	NaN	-2.9032	9.0565	-0.4024	-169.48	17.217	9.9633	-28.28	-721.73	1060	8.2928	817.9	1082.7	38.408	37.515	0	0	12.004	-1.4363	-9.5139	-14.699	-4.264	9.1599	9.9028	16.371	7.7397	7.7236	0.38898	1.6714	1540.2
6.04	605	60	NaN	-2.9037	9.0189	-0.41256	-169.55	17.177	9.995	-28.224	-721.74	1060	8.6387	818.16	1082.7	39.542	38.828	0	0	12.015	-1.4245	-9.5134	-14.699	-4.275	9.0797	9.8655	16.33	7.7403	7.6552	0.35207	1.6315	1540.5
6.05	606	60	NaN	-2.9044	8.9807	-0.40789	-169.61	17.133	10.025	-28.214	-721.75	1060	8.9499	818.43	1082.7	40.107	38.626	0	0	12.027	-1.4127	-9.513	-14.698	-4.2867	9.0095	9.8267	16.287	7.7402	7.5968	0.31372	1.5882	1540.8
6.06	607	60	NaN	-2.9113	8.9225	-0.39625	-169.67	17.101	10.042	-28.22	-721.74	1060	9.2779	818.77	1082.7	39.853	37.128	0	0	12.038	-1.4009	-9.5125	-14.698	-4.3057	8.9358	9.7672	16.256	7.7327	7.5349	0.25465	1.5579	1541.1
6.07	608	60	NaN	-2.9154	8.855	-0.38519	-169.75	17.066	10.079	-28.217	-721.76	1060	9.6767	819.14	1082.6	37.861	36.887	0	0	12.05	-1.3891	-9.5121	-14.698	-4.3241	8.8445	9.697	16.224	7.7259	7.4554	0.18492	1.526	1541.5
6.08	609	60	NaN	-2.9178	8.7922	-0.37112	-169.82	17.041	10.117	-28.224	-721.77	1060	10.038	819.48	1082.6	37.744	36.625	0	0	12.066	-1.3725	-9.5061	-14.692	-4.3399	8.7578	9.6312	16.202	7.7264	7.3853	0.12518	1.5109	1541.9
6.09	610	60	NaN	-2.925	8.7562	-0.34424	-169.85	17.06	10.102	-28.283	-721.75	1060	10.135	819.7	1082.6	39.846	37.48	0	0	12.084	-1.3549	-9.4989	-14.684	-4.3527	8.7236	9.5946	16.222	7.7309	7.3686	0.095683	1.5374	1542.1
6.1	611	60	NaN	-2.9218	8.6986	-0.35194	-169.92	17.06	10.163	-28.226	-721.75	1060	10.534	820.01	1082.5	39.809	39.408	0	0	12.101	-1.3373	-9.4918	-14.677	-4.3619	8.636	9.5342	16.224	7.7389	7.2987	0.042469	1.5466	1542.4
6.11	612	60	NaN	-2.9236	8.6611	-0.34253	-169.97	17.083	10.186	-28.218	-721.73	1060	10.764	820.22	1082.4	40.19	39.527	0	0	12.118	-1.3198	-9.4846	-14.67	-4.3718	8.5845	9.4949	16.25	7.7463	7.2648	0.010262	1.5794	1542.6
6.12	613	60	NaN	-2.9289	8.6294	-0.3189	-169.99	17.127	10.209	-28.246	-721.71	1060	10.973	820.37	1082.4	39.604	39.967	0	0	12.135	-1.3022	-9.4775	-14.663	-4.3858	8.5494	9.4612	16.295	7.7496	7.2473	-0.016314	1.6318	1542.7
6.13	614	60	NaN	-2.9355	8.5904	-0.28809	-170.02	17.179	10.272	-28.287	-721.71	1060	11.307	820.53	1082.3	39.255	36.907	0	0	12.153	-1.2846	-9.4703	-14.656	-4.4061	8.5083	9.4191	16.35	7.7466	7.2237	-0.051196	1.6946	1542.9
6.14	615	60	NaN	-2.9422	8.5815	-0.27197	-170.05	17.205	10.336	-28.298	-721.68	1059.9	11.627	820.64	1082.1	40.206	37.741	0	0	12.168	-1.2686	-9.4633	-14.649	-4.4251	8.4645	9.4059	16.381	7.7432	7.1959	-0.057472	1.732	1543
6.15	616	60	NaN	-2.9426	8.5693	-0.27482	-170.04	17.275	10.426	-28.237	-721.65	1059.9	12.009	820.63	1082	39.367	38.103	0	0	12.099	-1.3397	-9.4633	-14.649	-4.4374	8.4604	9.3898	16.454	7.6612	7.1207	-0.073563	1.8052	1543
6.16	617	60	NaN	-2.9439	8.5618	-0.26655	-170.02	17.337	10.496	-28.215	-721.63	1059.9	12.337	820.61	1081.9	38.953	37.79	0	0	12.047	-1.3917	-9.4636	-14.649	-4.4501	8.4723	9.3783	16.52	7.5974	7.0807	-0.085219	1.8714	1542.9
6.17	618	60	NaN	-2.9478	8.5607	-0.24559	-169.99	17.375	10.533	-28.247	-721.62	1059.9	12.579	820.58	1081.8	38.188	38.663	0	0	12.023	-1.4165	-9.4641	-14.65	-4.4642	8.492	9.3732	16.563	7.5589	7.0755	-0.090923	1.9132	1542.9
6.18	619	60	NaN	-2.949	8.5583	-0.25915	-169.95	17.41	10.568	-28.179	-721.62	1059.9	12.81	820.49	1081.7	41.194	38.063	0	0	11.862	-1.5806	-9.4659	-14.651	-4.4715	8.5286	9.3676	16.601	7.3905	6.948	-0.098317	1.9493	1542.8
6.19	620	60	NaN	-2.9504	8.5808	-0.25545	-169.9	17.446	10.611	-28.162	-721.59	1059.9	13.174	820.27	1081.6	40.314	37.754	0	0	11.68	-1.7664	-9.4677	-14.653	-4.4861	8.5675	9.3845	16.643	7.1935	6.8012	-0.08327	1.9893	1542.6
6.2	621	60	NaN	-2.9523	8.5996	-0.25114	-169.85	17.486	10.647	-28.146	-721.58	1060	13.509	820.03	1081.5	39.882	39.698	0	0	11.551	-1.8976	-9.4682	-14.654	-4.5001	8.5997	9.3998	16.686	7.0506	6.7021	-0.06843	2.0324	1542.3
6.21	622	60	NaN	-2.953	8.6149	-0.24373	-169.8	17.521	10.66	-28.145	-721.58	1060	13.8	819.77	1081.4	39.538	37.541	0	0	11.425	-2.0261	-9.4686	-14.654	-4.5118	8.6401	9.4131	16.723	6.9128	6.614	-0.055563	2.0686	1542.1
6.22	623	60	NaN	-2.9494	8.6362	-0.22382	-169.71	17.533	10.629	-28.197	-721.58	1060	14.069	819.46	1081.4	39.149	37.732	0	0	11.309	-2.1433	-9.4686	-14.654	-4.5204	8.7172	9.4308	16.738	6.7891	6.5739	-0.037804	2.0839	1541.8
6.23	624	60	NaN	-2.9451	8.6622	-0.23616	-169.66	17.55	10.596	-28.159	-721.57	1060	14.26	819.14	1081.3	39.831	37.355	0	0	11.062	-2.3958	-9.4673	-14.653	-4.5221	8.7674	9.4533	16.759	6.5395	6.3717	-0.014085	2.1058	1541.4
6.24	625	60	NaN	-2.9344	8.6869	-0.24926	-169.61	17.563	10.548	-28.12	-721.59	1060	14.591	818.69	1081.2	39.299	39.603	0	0	10.719	-2.7442	-9.4652	-14.651	-4.5228	8.8003	9.4738	16.776	6.1967	6.056	0.0086713	2.1255	1541
6.25	626	60	NaN	-2.9238	8.7072	-0.25536	-169.57	17.567	10.48	-28.111	-721.62	1060	14.898	818.26	1081	41.932	39.189	0	0	10.593	-2.8731	-9.4652	-14.651	-4.5237	8.8282	9.4899	16.784	6.0692	5.9551	0.024735	2.1336	1540.6
6.26	627	60	NaN	-2.9179	8.7229	-0.25276	-169.53	17.56	10.391	-28.138	-721.64	1060	15.067	817.92	1080.9	39.727	37.543	0	0	10.449	-3.0199	-9.4663	-14.652	-4.5254	8.8603	9.5015	16.781	5.9234	5.8404	0.035247	2.1295	1540.3
6.27	628	60	NaN	-2.9029	8.7565	-0.28462	-169.5	17.575	10.315	-28.063	-721.66	1060	15.452	817.27	1080.8	37.253	37.804	0	0	10.268	-3.2045	-9.4691	-14.655	-4.5226	8.8773	9.53	16.801	5.7449	5.6729	0.060948	2.1465	1539.7
6.28	629	60	NaN	-2.8971	8.7685	-0.27839	-169.5	17.577	10.299	-28.088	-721.67	1060	15.712	816.94	1080.7	39.788	39.236	0	0	10.092	-3.3828	-9.4715	-14.657	-4.5277	8.8718	9.5396	16.806	5.5648	5.489	0.068151	2.1493	1539.4
6.29	630	60	NaN	-2.891	8.7864	-0.2832	-169.47	17.586	10.275	-28.089	-721.68	1060	16.043	816.45	1080.6	36.923	38.701	0	0	9.9191	-3.5593	-9.4738	-14.659	-4.5345	8.8836	9.5554	16.817	5.3846	5.3242	0.081677	2.1575	1538.9
6.3	631	60	NaN	-2.8812	8.8147	-0.30677	-169.43	17.594	10.227	-28.045	-721.69	1060	16.504	815.69	1080.5	38.85	37.122	0	0	9.7531	-3.7284	-9.4763	-14.662	-4.5411	8.9101	9.5811	16.828	5.2121	5.1817	0.1048	2.1663	1538.2
6.31	632	60	NaN	-2.8678	8.832	-0.30707	-169.43	17.558	10.188	-28.05	-721.71	1060	17.02	815	1080.4	39.42	38.346	0	0	9.5951	-3.8893	-9.4789	-14.664	-4.5478	8.8869	9.5938	16.796	5.0474	4.9976	0.11487	2.1317	1537.5
6.32	633	60	NaN	-2.8648	8.8406	-0.29539	-169.43	17.541	10.191	-28.102	-721.73	1060	17.607	814.2	1080.3	37.993	38.933	0	0	9.4692	-4.0175	-9.4821	-14.668	-4.5693	8.8619	9.5994	16.782	4.8999	4.8444	0.11728	2.1147	1536.8
6.33	634	60	NaN	-2.8613	8.8432	-0.2988	-169.44	17.504	10.212	-28.1	-721.75	1060	18.028	813.74	1080.2	39.759	37.127	0	0	9.3626	-4.1261	-9.4848	-14.67	-4.582	8.8366	9.5989	16.749	4.7806	4.7105	0.11418	2.0783	1536.3
6.34	635	60	NaN	-2.8586	8.8424	-0.31108	-169.44	17.46	10.206	-28.062	-721.76	1060	18.252	813.45	1080.1	37.808	36.903	0	0	9.2719	-4.2185	-9.487	-14.672	-4.5866	8.8312	9.5948	16.707	4.6854	4.6127	0.10785	2.0346	1536
6.35	636	60	NaN	-2.8608	8.8415	-0.31564	-169.39	17.436	10.112	-28.047	-721.79	1060	18.293	812.96	1080	39.6	37.238	0	0	9.2698	-4.2206	-9.4892	-14.675	-4.5902	8.8759	9.5907	16.686	4.6796	4.6553	0.10147	2.0117	1535.6
6.36	637	60	NaN	-2.8518	8.8355	-0.32709	-169.36	17.378	10.047	-28.002	-721.82	1060	18.513	812.21	1079.9	40.841	38.047	0	0	9.2498	-4.241	-9.4909	-14.676	-4.5886	8.9037	9.5803	16.633	4.6611	4.6626	0.089331	1.9565	1534.9
6.37	638	60	NaN	-2.8505	8.8407	-0.31959	-169.34	17.335	10.01	-28.015	-721.83	1060	18.715	811.6	1079.8	39.62	37.443	0	0	9.1828	-4.3093	-9.4915	-14.677	-4.596	8.9147	9.5808	16.595	4.5868	4.6054	0.089313	1.9177	1534.3
6.38	639	60	NaN	-2.8542	8.8473	-0.30533	-169.34	17.291	9.9992	-28.056	-721.83	1060	18.985	810.96	1079.7	39.055	39.378	0	0	9.1342	-4.3587	-9.4928	-14.678	-4.612	8.8997	9.5835	16.555	4.5222	4.541	0.090722	1.8769	1533.6
6.39	640	60	NaN	-2.8593	8.8486	-0.29645	-169.37	17.231	10.005	-28.089	-721.86	1060	19.372	810.17	1079.6	39.3	39.083	0	0	9.1238	-4.3694	-9.4953	-14.681	-4.6337	8.8546	9.5819	16.498	4.49	4.4852	0.086607	1.8172	1532.9
6.4	641	60	NaN	-2.8549	8.8554	-0.31164	-169.42	17.13	9.9693	-28.035	-721.88	1060	19.668	809.48	1079.5	40.052	36.762	0	0	9.1911	-4.3008	-9.4965	-14.682	-4.6391	8.7995	9.5853	16.4	4.552	4.4987	0.088829	1.7183	1532.2
6.41	642	60	NaN	-2.8546	8.8542	-0.31252	-169.45	17.036	9.9235	-28.019	-721.92	1060	19.825	809.03	1079.4	38.943	37.103	0	0	9.2896	-4.2005	-9.4972	-14.683	-4.6446	8.7621	9.5806	16.31	4.645	4.5616	0.08334	1.6272	1531.8
6.42	643	60	NaN	-2.8512	8.8622	-0.32188	-169.49	16.913	9.8721	-27.99	-721.94	1060	19.998	808.55	1079.3	39.835	38.083	0	0	9.3943	-4.0938	-9.499	-14.685	-4.6471	8.7106	9.5842	16.191	4.7472	4.6168	0.08521	1.5062	1531.4
6.43	644	60	NaN	-2.8451	8.8778	-0.33782	-169.55	16.769	9.8176	-27.952	-721.94	1060	20.194	808.03	1079.2	40.745	37.594	0	0	9.5291	-3.9565	-9.5015	-14.687	-4.6475	8.6434	9.5954	16.051	4.8817	4.6869	0.093903	1.364	1530.8
6.44	645	60	NaN	-2.8458	8.8773	-0.32875	-169.6	16.672	9.7636	-27.967	-721.99	1060	20.258	807.68	1079.1	37.685	39.11	0	0	9.6931	-3.7895	-9.5045	-14.69	-4.6515	8.5905	9.5924	15.957	5.0416	4.801	0.087926	1.2667	1530.5
6.45	646	60	NaN	-2.8487	8.8847	-0.32391	-169.7	16.581	9.7917	-27.995	-722.01	1060	20.582	807.27	1079.1	40.825	38.063	0	0	9.7436	-3.7381	-9.5096	-14.695	-4.668	8.4831	9.5987	15.867	5.0755	4.745	0.089072	1.1718	1530.2
6.46	647	60	NaN	-2.8413	8.9029	-0.33441	-169.82	16.427	9.7929	-27.962	-722.01	1060	20.892	806.84	1079	39.85	37.428	0	0	9.7816	-3.6994	-9.515	-14.7	-4.6715	8.3491	9.6134	15.716	5.1101	4.6497	0.098413	1.0159	1529.8
6.47	648	60	NaN	-2.8296	8.9259	-0.34564	-169.94	16.244	9.735	-27.923	-722.02	1060	21.053	806.42	1078.8	39.192	38.169	0	0	9.8196	-3.6606	-9.5203	-14.706	-4.6649	8.2228	9.6313	15.538	5.1547	4.5621	0.11101	0.83246	1529.3
6.48	649	60	NaN	-2.8247	8.9442	-0.33505	-170.02	16.094	9.5961	-27.963	-722.03	1060	20.939	806.02	1078.7	39.896	36.751	0	0	9.8577	-3.6219	-9.5256	-14.711	-4.6577	8.1465	9.6452	15.393	5.2	4.5246	0.11959	0.68149	1529
6.49	650	2.5	NaN	-2.8243	8.9705	-0.34072	-170.12	15.866	9.5257	-27.957	-722.07	1060.1	21.047	805.61	1078.5	39.098	37.561	0	0	9.8957	-3.5832	-9.531	-14.716	-4.6616	8.0418	9.6626	15.174	5.2342	4.4586	0.13157	0.45792	1528.6
6.5	651	2.5	NaN	-2.8188	8.9719	-0.3354	-170.18	15.758	9.5641	-27.974	-722.11	1060.1	21.24	805.38	1078.5	38.817	36.9	0	0	9.9338	-3.5444	-9.5363	-14.722	-4.6642	7.9768	9.6625	15.067	5.2696	4.4324	0.12622	0.34521	1528.4
6.51	652	2.5	NaN	-2.8162	8.9847	-0.33722	-170.24	15.628	9.6369	-27.977	-722.11	1060.1	21.551	805.2	1078.4	38.375	36.812	0	0	9.9718	-3.5057	-9.5417	-14.727	-4.6736	7.8995	9.6713	14.941	5.2982	4.3938	0.12968	0.21403	1528.2
6.52	653	2.5	NaN	-2.8136	9.0019	-0.34627	-170.3	15.506	9.6806	-27.957	-722.09	1060.1	21.766	804.99	1078.3	39.911	38.076	0	0	10.01	-3.4669	-9.547	-14.732	-4.6785	7.8349	9.6847	14.824	5.3314	4.3679	0.13769	0.091073	1528
6.53	654	2.5	NaN	-2.8095	9.0171	-0.35843	-170.34	15.416	9.663	-27.922	-722.09	1060.1	21.77	804.74	1078.3	36.534	36.852	0	0	10.048	-3.4282	-9.5523	-14.738	-4.6736	7.7985	9.6981	14.735	5.3743	4.3704	0.14576	-0.0024032	1527.7
6.54	655	2.5	NaN	-2.8098	9.0228	-0.34597	-170.35	15.376	9.6642	-27.97	-722.09	1060.1	21.803	804.7	1078.2	38.405	34.279	0	0	10.086	-3.3894	-9.5577	-14.743	-4.6769	7.7807	9.7022	14.697	5.409	4.3912	0.14452	-0.046393	1527.7
6.55	656	2.5	NaN	-2.8033	9.0253	-0.34481	-170.41	15.266	9.6647	-27.988	-722.11	1060.1	21.854	804.42	1078.1	35.06	34.835	0	0	10.124	-3.3507	-9.563	-14.749	-4.6734	7.7154	9.7001	14.591	5.4506	4.3647	0.13714	-0.15758	1527.4
6.56	657	2.5	NaN	-2.7959	9.0237	-0.34303	-170.46	15.184	9.6548	-27.997	-722.13	1060.1	21.858	804.21	1078	34.532	33.258	0	0	10.162	-3.312	-9.5683	-14.754	-4.6666	7.6702	9.6954	14.512	5.4954	4.3582	0.12705	-0.2414	1527.3
6.57	658	2.5	NaN	-2.7893	9.0205	-0.33793	-170.49	15.137	9.6512	-28.006	-722.13	1060.1	21.864	804.14	1078	34.635	33.396	0	0	10.2	-3.2732	-9.5737	-14.759	-4.6607	7.6411	9.6906	14.466	5.5393	4.3679	0.11695	-0.29269	1527.2
6.58	659	2.5	NaN	-2.7837	9.0236	-0.33165	-170.55	15.061	9.704	-28.026	-722.13	1060.1	22.05	804.05	1077.9	33.121	30.766	0	0	10.238	-3.2345	-9.579	-14.765	-4.663	7.5676	9.6901	14.395	5.5752	4.3331	0.11107	-0.36962	1527.1
6.59	660	2.5	NaN	-2.7718	9.0275	-0.34942	-170.54	15.053	9.6651	-27.975	-722.11	1060.1	21.873	803.97	1077.9	31.023	30.855	0	0	10.276	-3.1957	-9.5844	-14.77	-4.6427	7.5937	9.6944	14.387	5.6335	4.398	0.11001	-0.38331	1527
6.6	661	2.5	NaN	-2.7648	9.027	-0.35831	-170.54	15.027	9.6622	-27.948	-722.11	1060.1	21.845	803.94	1077.9	29.419	27.443	0	0	10.314	-3.157	-9.5897	-14.775	-4.6337	7.5892	9.693	14.361	5.6805	4.4322	0.10328	-0.41397	1527
6.61	662	2.5	NaN	-2.7594	9.0213	-0.35306	-170.56	14.997	9.6816	-27.963	-722.12	1060.1	21.901	803.93	1077.8	29.284	26.27	0	0	10.352	-3.1182	-9.595	-14.781	-4.6308	7.5689	9.6862	14.332	5.7214	4.4506	0.091194	-0.44869	1527
6.62	663	2.5	NaN	-2.7503	9.0107	-0.33276	-170.56	14.983	9.691	-28.022	-722.13	1060.1	21.902	803.92	1077.8	26.669	26.323	0	0	10.39	-3.0795	-9.6004	-14.786	-4.624	7.5655	9.6763	14.318	5.7662	4.4861	0.07594	-0.46829	1527
6.63	664	2.5	NaN	-2.7298	9.0127	-0.32617	-170.51	14.881	9.6244	-28.044	-722.08	1060.1	21.713	804.21	1077.8	26.381	24.005	0	0	10.428	-3.0408	-9.6057	-14.791	-4.597	7.6242	9.6762	14.218	5.8313	4.5834	0.070524	-0.57346	1527.2
6.64	665	2.5	NaN	-2.7207	9.0076	-0.31725	-170.5	14.827	9.6207	-28.066	-722.08	1060.1	21.717	804.34	1077.7	23.649	24.136	0	0	10.466	-3.002	-9.611	-14.797	-4.5887	7.6324	9.6694	14.165	5.8776	4.6304	0.058338	-0.63171	1527.3
6.65	666	2.5	NaN	-2.7109	8.9981	-0.31581	-170.48	14.812	9.5986	-28.066	-722.08	1060.1	21.644	804.41	1077.7	24.053	24.005	0	0	10.46	-3.0082	-9.6071	-14.793	-4.5761	7.656	9.6598	14.15	5.8842	4.6478	0.052701	-0.64267	1527.4
6.66	667	2.5	NaN	-2.6936	8.9862	-0.3245	-170.43	14.828	9.5375	-28.042	-722.07	1060.1	21.43	804.45	1077.8	23.649	24.005	0	0	10.394	-3.0757	-9.5904	-14.776	-4.5498	7.7149	9.6497	14.165	5.8442	4.6392	0.059351	-0.61127	1527.4
6.67	668	2.5	NaN	-2.6676	8.9744	-0.3312	-170.41	14.861	9.549	-28.022	-722.05	1060	21.459	804.43	1077.8	23.649	24.005	0	0	10.328	-3.1431	-9.5737	-14.759	-4.5242	7.7369	9.6401	14.195	5.8036	4.5938	0.066344	-0.56415	1527.4
6.68	669	2.5	NaN	-2.6586	8.9611	-0.31561	-170.4	14.839	9.5096	-28.06	-722.07	1060	21.414	804.54	1077.8	23.649	24.005	0	0	10.111	-3.3639	-9.5654	-14.751	-4.5148	7.7478	9.6266	14.174	5.5962	4.3839	0.061153	-0.5771	1527.5
6.69	670	2.5	NaN	-2.6465	8.9558	-0.31095	-170.4	14.836	9.5084	-28.061	-722.06	1060	21.457	804.56	1077.8	23.649	24.005	0	0	9.322	-4.1675	-9.5889	-14.774	-4.5043	7.7469	9.6211	14.171	4.8177	3.5794	0.032197	-0.60361	1527.5
6.7	671	2.5	NaN	-2.6326	8.9584	-0.31556	-170.4	14.835	9.5143	-28.033	-722.05	1060	21.513	804.56	1077.8	23.649	24.005	0	0	9.2829	-4.2072	-9.5927	-14.778	-4.4915	7.742	9.6236	14.17	4.7915	3.5347	0.030852	-0.60812	1527.5
6.71	672	2.5	NaN	-2.6278	8.9641	-0.31216	-170.4	14.776	9.4298	-28.032	-722.04	1060	21.372	804.75	1077.7	23.649	24.005	0	0	9.7377	-3.7441	-9.5836	-14.769	-4.4812	7.7488	9.6286	14.112	5.2565	4.0047	0.045055	-0.65728	1527.7
6.72	673	2.5	NaN	-2.6234	8.9694	-0.32669	-170.4	14.824	9.3897	-27.978	-722.03	1060	21.295	804.67	1077.8	23.649	24.005	0	0	10.192	-3.281	-9.5744	-14.76	-4.472	7.7558	9.6355	14.158	5.7205	4.4748	0.061045	-0.60163	1527.6
6.73	674	2.5	NaN	-2.6181	8.9682	-0.31976	-170.41	14.831	9.3602	-27.987	-722.03	1060	21.277	804.67	1077.8	23.649	24.005	0	0	10.647	-2.8179	-9.5653	-14.751	-4.4663	7.7434	9.6345	14.164	6.1809	4.9255	0.06924	-0.58648	1527.6
6.74	675	2.5	NaN	-2.6142	8.9722	-0.31358	-170.42	14.848	9.3275	-27.991	-722.03	1060	21.246	804.65	1077.8	23.649	24.005	0	0	11.645	-1.8018	-9.5456	-14.731	-4.4614	7.7287	9.639	14.182	7.1834	5.9269	0.093355	-0.54946	1527.6
6.75	676	2.5	NaN	-2.6139	8.9911	-0.32639	-170.44	14.927	9.2922	-27.935	-722	1060	21.172	804.47	1077.8	23.649	24.005	0	0	12.277	-1.1581	-9.533	-14.718	-4.4565	7.7201	9.6598	14.258	7.8204	6.562	0.12686	-0.46009	1527.4
6.76	677	2.5	NaN	-2.614	9.0128	-0.31609	-170.53	15.01	9.3965	-27.94	-721.96	1060	21.499	804.2	1077.9	23.649	24.005	0	0	12.308	-1.1261	-9.5318	-14.717	-4.4694	7.6186	9.6826	14.34	7.8389	6.4926	0.15085	-0.37682	1527.1
6.77	678	2.5	NaN	-2.6129	9.018	-0.31365	-170.53	14.945	9.3495	-27.931	-721.96	1060	21.42	804.39	1077.8	23.649	24.005	0	0	12.248	-1.1879	-9.5291	-14.715	-4.4648	7.6192	9.6863	14.277	7.7827	6.4313	0.15724	-0.43748	1527.2
6.78	679	2.5	NaN	-2.6098	9.0205	-0.3092	-170.52	14.909	9.2817	-27.91	-721.97	1060	21.24	804.52	1077.8	23.649	24.005	0	0	12.172	-1.265	-9.5262	-14.712	-4.4539	7.6345	9.6884	14.241	7.718	6.3695	0.16215	-0.47082	1527.4
6.79	680	2.5	NaN	-2.6053	9.0265	-0.30141	-170.54	14.961	9.2619	-27.884	-721.98	1060	21.141	804.38	1077.8	23.649	24.005	0	0	12.152	-1.2849	-9.5243	-14.71	-4.445	7.623	9.6957	14.292	7.7073	6.338	0.17137	-0.41787	1527.2
6.8	681	2.5	NaN	-2.604	9.0369	-0.29972	-170.59	15.064	9.3431	-27.886	-721.96	1060	21.328	804.05	1077.9	23.649	24.005	0	0	12.116	-1.322	-9.5226	-14.708	-4.4512	7.5651	9.7078	14.393	7.6648	6.2431	0.18521	-0.31477	1526.9
6.81	682	2.5	NaN	-2.6021	9.0374	-0.29383	-170.55	15.024	9.2879	-27.872	-721.97	1060	21.074	804.16	1077.8	23.649	24.005	0	0	11.994	-1.4461	-9.5219	-14.707	-4.4391	7.6104	9.7081	14.353	7.555	6.1643	0.18626	-0.35411	1527
6.82	683	2.5	NaN	-2.5998	9.0423	-0.28274	-170.53	14.993	9.2685	-27.885	-721.97	1060	20.936	804.2	1077.8	23.649	24.005	0	0	11.874	-1.5684	-9.5217	-14.707	-4.432	7.6337	9.7127	14.323	7.4419	6.0653	0.19103	-0.38452	1527.1
6.83	684	2.5	NaN	-2.5973	9.0478	-0.26896	-170.53	14.979	9.2697	-27.911	-721.96	1060	20.876	804.19	1077.8	23.649	24.005	0	0	11.755	-1.6893	-9.522	-14.708	-4.4282	7.6354	9.7178	14.309	7.3271	5.9461	0.19575	-0.39874	1527
6.84	685	2.5	NaN	-2.5944	9.045	-0.25661	-170.53	14.956	9.2295	-27.92	-721.99	1060	20.715	804.22	1077.8	23.649	24.005	0	0	11.6	-1.8472	-9.5209	-14.706	-4.4196	7.6453	9.7138	14.288	7.1806	5.798	0.19293	-0.41872	1527.1
6.85	686	2.5	NaN	-2.5883	9.0467	-0.26459	-170.53	14.917	9.2568	-27.898	-721.96	1060	20.688	804.2	1077.8	23.649	24.005	0	0	11.472	-1.9779	-9.5198	-14.705	-4.4117	7.648	9.7147	14.249	7.0602	5.6701	0.19486	-0.45586	1527
6.86	687	2.5	NaN	-2.5865	9.0435	-0.26705	-170.52	14.884	9.252	-27.903	-721.95	1059.9	20.594	804.22	1077.7	23.649	24.005	0	0	11.399	-2.0526	-9.519	-14.705	-4.4066	7.6573	9.7108	14.217	6.992	5.6047	0.19175	-0.48738	1527.1
6.87	688	2.5	NaN	-2.5862	9.0383	-0.27205	-170.52	14.839	9.2464	-27.904	-721.95	1059.9	20.508	804.26	1077.7	23.649	24.005	0	0	11.334	-2.1183	-9.5185	-14.704	-4.403	7.663	9.7041	14.173	6.931	5.5447	0.18565	-0.53055	1527.1
6.88	689	2.5	NaN	-2.5861	9.0321	-0.28168	-170.53	14.776	9.2614	-27.89	-721.93	1059.9	20.483	804.29	1077.6	23.649	24.005	0	0	11.273	-2.1809	-9.518	-14.703	-4.4015	7.6582	9.6953	14.113	6.8711	5.4773	0.17736	-0.59031	1527.1
6.89	690	2.5	NaN	-2.5914	9.0138	-0.26787	-170.54	14.752	9.2816	-27.954	-721.96	1059.9	20.503	804.3	1077.6	23.649	24.005	0	0	11.21	-2.2445	-9.5176	-14.703	-4.4099	7.645	9.6771	14.089	6.8003	5.4005	0.15948	-0.61405	1527.1
6.9	691	2.5	NaN	-2.5887	9.0059	-0.28091	-170.53	14.734	9.2769	-27.931	-721.95	1059.9	20.423	804.31	1077.6	23.649	24.005	0	0	11.139	-2.3173	-9.5171	-14.703	-4.4033	7.6515	9.6694	14.071	6.7353	5.3341	0.15228	-0.63168	1527.1
6.91	692	2.5	NaN	-2.5893	8.9891	-0.28662	-170.53	14.7	9.3032	-27.946	-721.93	1059.9	20.388	804.33	1077.6	23.649	24.005	0	0	11.006	-2.4523	-9.5152	-14.701	-4.4032	7.6526	9.6523	14.037	6.6029	5.2003	0.13716	-0.6638	1527.1
6.92	693	2.5	NaN	-2.5968	8.9647	-0.28056	-170.53	14.655	9.3551	-28.011	-721.92	1059.9	20.389	804.36	1077.6	23.649	24.005	0	0	10.924	-2.5357	-9.514	-14.7	-4.4131	7.6516	9.6274	13.993	6.5111	5.1159	0.11339	-0.70698	1527.1
6.93	694	2.5	NaN	-2.6108	8.9522	-0.27896	-170.51	14.633	9.3717	-28.059	-721.9	1059.9	20.281	804.39	1077.5	23.649	24.005	0	0	10.889	-2.5713	-9.5137	-14.699	-4.4249	7.6772	9.6148	13.971	6.4644	5.1059	0.10116	-0.72844	1527.2
6.94	695	2.5	NaN	-2.6173	8.9332	-0.28125	-170.47	14.636	9.3635	-28.094	-721.86	1059.9	20.06	804.41	1077.6	23.649	24.005	0	0	10.826	-2.6359	-9.5122	-14.698	-4.4243	7.7259	9.5968	13.973	6.4015	5.09	0.084612	-0.72478	1527.1
6.95	696	2.5	NaN	-2.6281	8.9108	-0.27797	-170.46	14.621	9.4209	-28.134	-721.84	1059.9	20.093	804.45	1077.6	23.649	24.005	0	0	10.758	-2.7053	-9.5108	-14.696	-4.438	7.7282	9.5751	13.957	6.3198	5.0229	0.064305	-0.73972	1527.2
6.96	697	2.5	NaN	-2.6397	8.8839	-0.26777	-170.46	14.603	9.4912	-28.191	-721.83	1059.8	20.177	804.5	1077.6	23.649	24.005	0	0	10.685	-2.7793	-9.5099	-14.695	-4.4547	7.725	9.5486	13.938	6.2303	4.9457	0.038674	-0.75693	1527.2
6.97	698	2.5	NaN	-2.6465	8.8488	-0.25038	-170.42	14.607	9.5045	-28.274	-721.78	1059.8	20.035	804.54	1077.6	23.649	24.005	0	0	10.615	-2.8503	-9.5091	-14.695	-4.4593	7.7706	9.5138	13.942	6.1559	4.9202	0.0047841	-0.75209	1527.2
6.98	699	2.5	NaN	-2.6605	8.7393	-0.22485	-170.38	14.611	9.5431	-28.376	-721.73	1059.8	19.945	804.62	1077.5	23.649	24.005	0	0	10.552	-2.9143	-9.5082	-14.694	-4.4737	7.806	9.4039	13.946	6.0787	4.8917	-0.10428	-0.74772	1527.2
6.99	700	2.5	NaN	-2.6701	8.6333	-0.20092	-170.36	14.624	9.5676	-28.445	-721.7	1059.8	19.899	804.64	1077.5	23.649	24.005	0	0	10.466	-3.0028	-9.5079	-14.693	-4.4842	7.8274	9.2982	13.959	5.9813	4.8245	-0.20976	-0.73442	1527.2
7	701	2.5	NaN	-2.6713	8.4865	-0.19632	-170.34	14.642	9.5988	-28.438	-721.68	1059.8	19.896	804.65	1077.5	23.649	24.005	0	0	10.374	-3.0962	-9.5081	-14.694	-4.485	7.8442	9.1514	13.977	5.8888	4.7479	-0.35669	-0.71656	1527.2
7.01	702	2.5	NaN	-2.6622	8.2932	-0.21859	-170.33	14.666	9.6426	-28.341	-721.63	1059.8	19.92	804.67	1077.5	23.649	24.005	0	0	10.346	-3.1246	-9.5102	-14.696	-4.4733	7.8638	8.958	14.002	5.8727	4.7391	-0.55225	-0.69405	1527.2
7.02	703	2.5	NaN	-2.6443	8.146	-0.25754	-170.3	14.722	9.6709	-28.196	-721.55	1059.8	19.902	804.61	1077.6	23.649	24.005	0	0	10.263	-3.2091	-9.5117	-14.697	-4.4494	7.8958	8.8137	14.054	5.8136	4.6867	-0.69808	-0.64281	1527
7.03	704	2.5	NaN	-2.6475	7.8996	-0.25719	-170.28	14.747	9.6754	-28.163	-721.46	1059.8	19.855	804.64	1077.6	23.649	24.005	0	0	10.12	-3.3549	-9.5126	-14.698	-4.4496	7.9227	8.566	14.081	5.6702	4.5678	-0.94664	-0.61744	1527
7.04	705	2.5	NaN	-2.659	7.7269	-0.24574	-170.26	14.766	9.6921	-28.177	-721.41	1059.8	19.866	804.64	1077.5	23.649	24.005	0	0	10.087	-3.3884	-9.5135	-14.699	-4.4622	7.9328	8.3926	14.1	5.6248	4.5444	-1.121	-0.59857	1526.9
7.05	706	2.5	NaN	-2.6749	7.5864	-0.22102	-170.26	14.786	9.7166	-28.242	-721.37	1059.8	19.902	804.63	1077.5	23.649	24.005	0	0	10.07	-3.4054	-9.5145	-14.7	-4.4819	7.9359	8.2524	14.12	5.5883	4.5304	-1.2621	-0.58023	1526.9
7.06	707	2.5	NaN	-2.6931	7.3154	-0.16618	-170.23	14.807	9.7233	-28.39	-721.26	1059.8	19.851	804.66	1077.5	23.649	24.005	0	0	9.9987	-3.4783	-9.5173	-14.703	-4.5039	7.957	7.9815	14.141	5.4948	4.4787	-1.5357	-0.56152	1526.8
7.07	708	2.5	NaN	-2.7133	7.1629	-0.15983	-170.22	14.82	9.7156	-28.393	-721.14	1059.7	19.79	804.69	1077.5	23.649	24.005	0	0	9.958	-3.5197	-9.5212	-14.707	-4.522	7.9755	7.8307	14.152	5.436	4.4558	-1.6904	-0.55496	1526.7
7.08	709	2.5	NaN	-2.7383	6.9955	-0.17801	-170.2	14.849	9.7589	-28.271	-720.94	1059.6	19.856	804.63	1077.5	23.649	24.005	0	0	10.032	-3.4441	-9.5275	-14.713	-4.5452	7.9908	7.6669	14.178	5.487	4.5466	-1.8607	-0.53514	1526.4
7.09	710	2.5	NaN	-2.7707	6.9087	-0.17195	-170.2	14.862	9.8025	-28.167	-720.68	1059.5	19.948	804.58	1077.5	23.649	24.005	0	0	10.106	-3.3686	-9.5339	-14.719	-4.5775	7.9959	7.5844	14.187	5.5289	4.6273	-1.9496	-0.53272	1526.1
7.1	711	2.5	NaN	-2.8115	6.9864	-0.1064	-170.2	14.831	9.7962	-28.196	-720.38	1059.4	19.955	804.62	1077.5	23.649	24.005	0	0	10.181	-3.293	-9.5403	-14.726	-4.62	7.9881	7.6659	14.152	5.5606	4.6951	-1.8744	-0.57409	1525.9
7.11	712	2.5	NaN	-2.8453	7.1129	-0.092778	-170.18	14.825	9.7455	-28.167	-720.19	1059.3	19.788	804.65	1077.5	23.649	24.005	0	0	10.255	-3.2175	-9.5466	-14.732	-4.6466	8.0146	7.7959	14.142	5.6082	4.7971	-1.7508	-0.58978	1525.7
7.12	713	2.5	NaN	-2.8652	7.2591	-0.065871	-170.19	14.806	9.7471	-28.183	-720.03	1059.3	19.802	804.66	1077.5	23.649	24.005	0	0	10.329	-3.1419	-9.553	-14.739	-4.6678	8.0049	7.9439	14.121	5.6612	4.8629	-1.6091	-0.61746	1525.6
7.13	714	2.5	NaN	-2.8892	7.4534	-0.051747	-170.21	14.785	9.7594	-28.172	-719.91	1059.3	19.867	804.64	1077.5	23.649	24.005	0	0	10.403	-3.0664	-9.5594	-14.745	-4.694	7.9851	8.1392	14.099	5.7091	4.9187	-1.4202	-0.646	1525.4
7.14	715	2.5	NaN	-2.9227	7.7219	-0.059469	-170.23	14.759	9.7697	-28.118	-719.83	1059.3	19.94	804.6	1077.5	23.649	24.005	0	0	10.477	-2.9909	-9.5658	-14.751	-4.7284	7.962	8.4079	14.073	5.749	4.9711	-1.1579	-0.67858	1525.3
7.15	716	2.5	NaN	-2.9569	8.1176	-0.08173	-170.27	14.697	9.7977	-28.08	-719.91	1059.3	20.064	804.62	1077.5	23.649	24.005	0	0	10.551	-2.9153	-9.5721	-14.758	-4.7657	7.9184	8.8011	14.013	5.7858	5.0031	-0.77106	-0.74439	1525.4
7.16	717	2.5	NaN	-2.9593	8.307	-0.12621	-170.27	14.689	9.7542	-27.991	-719.94	1059.3	19.944	804.61	1077.5	23.649	24.005	0	0	10.626	-2.8398	-9.5785	-14.764	-4.7602	7.9286	8.9896	14.006	5.8655	5.0888	-0.58895	-0.75765	1525.4
7.17	718	2.5	NaN	-2.9729	8.4899	-0.13842	-170.28	14.676	9.7496	-28.012	-720.04	1059.4	19.927	804.6	1077.5	23.649	24.005	0	0	10.7	-2.7642	-9.5849	-14.77	-4.7738	7.9146	9.1702	13.996	5.926	5.1504	-0.41465	-0.77442	1525.5
7.18	719	2.5	NaN	-2.9914	8.669	-0.11949	-170.31	14.66	9.7744	-28.131	-720.23	1059.5	19.983	804.59	1077.5	23.649	24.005	0	0	10.774	-2.6887	-9.5913	-14.777	-4.7987	7.8853	9.3461	13.983	5.9753	5.1966	-0.24513	-0.79344	1525.7
7.19	720	2.5	NaN	-2.9945	8.7997	-0.085949	-170.31	14.658	9.7857	-28.281	-720.53	1059.5	19.976	804.59	1077.5	23.649	24.005	0	0	10.848	-2.6131	-9.5976	-14.783	-4.8068	7.874	9.4741	13.984	6.0414	5.2609	-0.12356	-0.79897	1526
7.2	721	2.5	NaN	-2.9862	8.8847	-0.07944	-170.3	14.676	9.7519	-28.318	-720.7	1059.6	19.825	804.56	1077.5	23.649	24.005	0	0	10.922	-2.5376	-9.604	-14.79	-4.7941	7.8926	9.5572	14.003	6.1283	5.355	-0.04686	-0.78647	1526.1
7.21	722	2.5	NaN	-2.9432	9.01	-0.11008	-170.28	14.692	9.7241	-28.225	-720.89	1059.7	19.642	804.55	1077.5	23.649	24.005	0	0	10.997	-2.462	-9.6104	-14.796	-4.7405	7.9194	9.6793	14.023	6.2561	5.4574	0.068936	-0.77329	1526.3
7.22	723	2.5	NaN	-2.8975	9.1037	-0.13236	-170.28	14.696	9.7253	-28.136	-721.08	1059.8	19.549	804.56	1077.5	23.649	24.005	0	0	11.071	-2.3865	-9.6168	-14.802	-4.6878	7.9334	9.77	14.03	6.383	5.5469	0.15328	-0.77237	1526.5
7.23	724	2.5	NaN	-2.8717	9.1198	-0.11903	-170.29	14.683	9.765	-28.133	-721.24	1059.8	19.617	804.59	1077.5	23.649	24.005	0	0	11.145	-2.3109	-9.6231	-14.809	-4.6641	7.9216	9.7845	14.018	6.4808	5.6107	0.16136	-0.79047	1526.7
7.24	725	2.5	NaN	-2.8512	9.1178	-0.12238	-170.31	14.67	9.7958	-28.087	-721.33	1059.8	19.702	804.6	1077.5	23.649	24.005	0	0	11.219	-2.2354	-9.6295	-14.815	-4.6451	7.9	9.7815	14.006	6.5741	5.6646	0.15202	-0.80903	1526.8
7.25	726	2.5	NaN	-2.8081	9.1001	-0.10451	-170.29	14.684	9.7708	-28.081	-721.52	1059.8	19.531	804.6	1077.5	23.649	24.005	0	0	11.293	-2.1598	-9.6359	-14.821	-4.595	7.9279	9.7622	14.021	6.6982	5.7681	0.12632	-0.79993	1527
7.26	727	2.5	NaN	-2.754	9.0457	-0.094263	-170.28	14.691	9.7977	-28.038	-721.75	1059.9	19.493	804.61	1077.5	23.649	24.005	0	0	11.367	-2.0843	-9.6423	-14.828	-4.5376	7.9378	9.7065	14.031	6.8299	5.8536	0.064291	-0.79712	1527.2
7.27	728	2.5	NaN	-2.6986	8.9661	-0.099018	-170.29	14.695	9.8588	-27.949	-721.98	1059.9	19.564	804.6	1077.5	23.649	24.005	0	0	11.442	-2.0087	-9.6486	-14.834	-4.4813	7.9314	9.6263	14.035	6.9604	5.9227	-0.022368	-0.79937	1527.4
7.28	729	2.5	NaN	-2.6584	8.9106	-0.11345	-170.26	14.728	9.8103	-27.861	-722.11	1059.9	19.324	804.57	1077.5	23.649	24.005	0	0	11.516	-1.9332	-9.655	-14.84	-4.4287	7.9728	9.5712	14.067	7.0871	6.0397	-0.083775	-0.77321	1527.5
7.29	730	2.5	NaN	-2.5924	8.7972	-0.099623	-170.24	14.725	9.8369	-27.785	-722.35	1059.9	19.252	804.63	1077.5	23.649	24.005	0	0	11.554	-1.8944	-9.6571	-14.843	-4.3567	7.9944	9.4572	14.065	7.1972	6.1	-0.19992	-0.77778	1527.8
7.3	731	2.5	NaN	-2.5572	8.7199	-0.059052	-170.22	14.717	9.8611	-27.817	-722.51	1059.9	19.197	804.67	1077.5	23.649	24.005	0	0	11.565	-1.883	-9.6561	-14.842	-4.3205	8.0122	9.3784	14.059	7.2446	6.1292	-0.2777	-0.78263	1528
7.31	732	2.5	NaN	-2.5358	8.6669	-0.014398	-170.2	14.73	9.8609	-27.87	-722.61	1059.9	19.069	804.67	1077.5	23.649	24.005	0	0	11.748	-1.6968	-9.6525	-14.838	-4.2961	8.0439	9.3248	14.072	7.4518	6.347	-0.32776	-0.76617	1528.1
7.32	733	2.5	NaN	-2.5	8.6113	0.0069113	-170.15	14.784	9.8244	-27.827	-722.72	1059.9	18.792	804.64	1077.5	23.649	24.005	0	0	12.062	-1.3773	-9.6471	-14.833	-4.2483	8.1053	9.2717	14.123	7.8134	6.728	-0.37541	-0.70943	1528.2
7.33	734	2.5	NaN	-2.4634	8.5746	0.0069255	-170.16	14.775	9.8892	-27.728	-722.8	1059.9	18.9	804.66	1077.5	23.649	24.005	0	0	12.375	-1.0578	-9.6417	-14.827	-4.2119	8.0959	9.2335	14.116	8.1634	7.0382	-0.40813	-0.71117	1528.3
7.34	735	2.5	NaN	-2.4453	8.5529	0.01452	-170.15	14.773	9.9136	-27.691	-722.87	1059.9	18.906	804.69	1077.5	23.649	24.005	0	0	12.689	-0.73823	-9.6362	-14.822	-4.1925	8.101	9.2109	14.115	8.4966	7.3628	-0.42528	-0.70651	1528.4
7.35	736	2.5	NaN	-2.4288	8.5407	0.027058	-170.13	14.794	9.8961	-27.659	-722.94	1059.9	18.762	804.69	1077.5	23.649	24.005	0	0	13.003	-0.41869	-9.6308	-14.816	-4.1694	8.1292	9.199	14.136	8.8335	7.7105	-0.43183	-0.68069	1528.4
7.36	737	2.5	NaN	-2.4062	8.5363	0.043538	-170.1	14.83	9.8562	-27.613	-723	1060	18.527	804.67	1077.5	23.649	24.005	0	0	13.317	-0.099151	-9.6253	-14.811	-4.1362	8.1694	9.1954	14.171	9.1804	8.0702	-0.42997	-0.64005	1528.5
7.37	738	2.5	NaN	-2.3885	8.548	0.067364	-170.13	14.8	9.8983	-27.631	-723.01	1060	18.651	804.74	1077.5	23.649	24.005	0	0	13.63	0.22039	-9.6199	-14.805	-4.1237	8.1384	9.205	14.143	9.5067	8.3588	-0.41489	-0.66215	1528.6
7.38	739	2.5	NaN	-2.3782	8.5569	0.10546	-170.13	14.785	9.9309	-27.689	-723.03	1060	18.706	804.79	1077.5	23.649	24.005	0	0	13.944	0.53993	-9.6145	-14.8	-4.1176	8.1302	9.2128	14.129	9.8266	8.6702	-0.40164	-0.67083	1528.6
7.39	740	2.5	NaN	-2.3638	8.568	0.12468	-170.11	14.802	9.903	-27.693	-723.05	1060	18.561	804.79	1077.5	23.649	24.005	0	0	14.258	0.85947	-9.609	-14.795	-4.0979	8.1596	9.2245	14.146	10.16	9.0191	-0.38454	-0.64881	1528.6
7.4	741	2.5	NaN	-2.3432	8.5905	0.12918	-170.07	14.836	9.847	-27.653	-723.02	1060	18.318	804.77	1077.5	23.649	24.005	0	0	14.572	1.179	-9.6036	-14.789	-4.0667	8.2087	9.2481	14.179	10.505	9.3877	-0.35552	-0.61041	1528.6
7.41	742	2.5	NaN	-2.3174	8.641	0.14431	-170.05	14.846	9.8575	-27.642	-722.93	1060	18.265	804.79	1077.5	23.649	24.005	0	0	14.539	1.1458	-9.5974	-14.783	-4.0386	8.2324	9.2973	14.189	10.5	9.3782	-0.30006	-0.59363	1528.5
7.42	743	2.5	NaN	-2.3001	8.6531	0.17371	-170.04	14.854	9.8472	-27.695	-722.88	1060	18.216	804.82	1077.5	23.649	24.005	0	0	14.197	0.79784	-9.5905	-14.776	-4.0215	8.2338	9.3088	14.199	10.176	9.0317	-0.2817	-0.57733	1528.5
7.43	744	2.5	NaN	-2.2778	8.6578	0.16585	-170.03	14.854	9.8461	-27.648	-722.8	1060	18.174	804.86	1077.5	23.649	24.005	0	0	14.122	0.72124	-9.5881	-14.774	-3.9959	8.247	9.3137	14.198	10.126	8.9682	-0.27442	-0.57576	1528.4
7.44	745	2.5	NaN	-2.259	8.657	0.14845	-170.04	14.831	9.8759	-27.586	-722.71	1060	18.246	804.93	1077.5	23.649	24.005	0	0	14.043	0.64104	-9.5862	-14.772	-3.9775	8.2405	9.3125	14.175	10.066	8.8816	-0.27373	-0.59641	1528.4
7.45	746	2.5	NaN	-2.252	8.6512	0.15008	-170.08	14.781	9.9485	-27.594	-722.63	1060	18.504	805.03	1077.4	23.649	24.005	0	0	13.907	0.5024	-9.5844	-14.77	-3.9805	8.1889	9.3044	14.128	9.9268	8.6913	-0.27994	-0.64219	1528.4
7.46	747	2.5	NaN	-2.247	8.6415	0.14867	-170.09	14.805	9.9767	-27.618	-722.53	1060	18.586	804.99	1077.5	23.649	24.005	0	0	13.828	0.4218	-9.5835	-14.769	-3.9796	8.1748	9.2955	14.151	9.8486	8.5966	-0.28796	-0.61841	1528.3
7.47	748	2.5	NaN	-2.2458	8.6173	0.14958	-170.09	14.816	9.9574	-27.641	-722.41	1060	18.525	805.02	1077.5	23.649	24.005	0	0	13.772	0.36495	-9.5831	-14.769	-3.977	8.1823	9.2727	14.161	9.7953	8.5473	-0.31034	-0.60801	1528.2
7.48	749	2.5	NaN	-2.2502	8.5909	0.1565	-170.08	14.827	9.9275	-27.679	-722.26	1060	18.445	805.06	1077.5	23.649	24.005	0	0	13.624	0.21347	-9.5818	-14.767	-3.98	8.1875	9.2482	14.17	9.6436	8.4009	-0.33367	-0.59732	1528.1
7.49	750	2.5	NaN	-2.2584	8.5673	0.16781	-170.08	14.845	9.8955	-27.73	-722.09	1059.9	18.368	805.08	1077.5	23.649	24.005	0	0	13.448	0.034724	-9.5805	-14.766	-3.9873	8.1889	9.2266	14.185	9.4608	8.2236	-0.35397	-0.58065	1528
7.5	751	2.5	NaN	-2.2595	8.5448	0.17117	-170.05	14.87	9.8307	-27.758	-721.96	1059.9	18.172	805.07	1077.5	23.649	24.005	0	0	13.396	-0.018543	-9.5816	-14.767	-3.9824	8.2231	9.2051	14.21	9.4134	8.2046	-0.37659	-0.55717	1527.8
7.51	752	2.5	NaN	-2.2672	8.5079	0.19027	-170.06	14.863	9.8349	-27.831	-721.87	1059.9	18.205	805.11	1077.5	23.649	24.005	0	0	13.282	-0.13422	-9.5821	-14.768	-3.994	8.2084	9.1686	14.202	9.2882	8.0742	-0.4135	-0.5652	1527.8
7.52	753	2.5	NaN	-2.2812	8.4589	0.18431	-170.09	14.844	9.8698	-27.856	-721.72	1059.9	18.344	805.15	1077.5	23.649	24.005	0	0	13.104	-0.31562	-9.5819	-14.767	-4.0144	8.175	9.12	14.182	9.0897	7.8594	-0.46182	-0.58488	1527.7
7.53	754	2.5	NaN	-2.2964	8.405	0.16273	-170.11	14.832	9.8843	-27.846	-721.55	1059.8	18.417	805.18	1077.5	23.649	24.005	0	0	13.058	-0.36206	-9.583	-14.768	-4.032	8.1567	9.0671	14.17	9.0264	7.7946	-0.51589	-0.59874	1527.5
7.54	755	2.5	NaN	-2.304	8.357	0.15224	-170.07	14.854	9.8078	-27.848	-721.43	1059.8	18.18	805.19	1077.5	23.649	24.005	0	0	13.029	-0.39208	-9.5839	-14.769	-4.031	8.1986	9.0216	14.19	8.998	7.8065	-0.5623	-0.57957	1527.4
7.55	756	2.5	NaN	-2.3125	8.3123	0.14153	-170.1	14.832	9.8355	-27.856	-721.32	1059.8	18.301	805.22	1077.5	23.649	24.005	0	0	12.995	-0.42621	-9.5837	-14.769	-4.0443	8.1712	8.9772	14.167	8.9511	7.745	-0.60646	-0.60252	1527.3
7.56	757	2.5	NaN	-2.3243	8.2511	0.13069	-170.11	14.812	9.8377	-27.871	-721.19	1059.8	18.339	805.27	1077.5	23.649	24.005	0	0	12.948	-0.47413	-9.5834	-14.769	-4.0583	8.16	8.9179	14.145	8.8901	7.6859	-0.66549	-0.62393	1527.3
7.57	758	2.5	NaN	-2.3345	8.1879	0.1194	-170.11	14.799	9.8338	-27.887	-721.05	1059.7	18.358	805.3	1077.5	23.649	24.005	0	0	12.865	-0.55925	-9.5827	-14.768	-4.0699	8.1533	8.8568	14.13	8.795	7.5941	-0.72595	-0.63863	1527.2
7.58	759	2.5	NaN	-2.3397	8.1371	0.10864	-170.12	14.792	9.8392	-27.9	-720.93	1059.7	18.404	805.31	1077.5	23.649	24.005	0	0	12.809	-0.61632	-9.5823	-14.768	-4.0775	8.142	8.8077	14.122	8.7313	7.5257	-0.7746	-0.64608	1527
7.59	760	2.5	NaN	-2.3468	8.1272	0.10886	-170.13	14.774	9.8395	-27.924	-720.87	1059.6	18.42	805.34	1077.5	23.649	24.005	0	0	12.734	-0.69241	-9.5824	-14.768	-4.0861	8.1338	8.7977	14.104	8.648	7.4414	-0.78472	-0.66395	1527
7.6	761	2.5	NaN	-2.3512	8.0782	0.088719	-170.13	14.764	9.8308	-27.918	-720.81	1059.6	18.437	805.36	1077.5	23.649	24.005	0	0	12.107	-1.3314	-9.5907	-14.776	-4.0909	8.1311	8.7497	14.093	8.0158	6.7997	-0.84106	-0.68329	1527
7.61	762	2.5	NaN	-2.3523	8.0353	0.070713	-170.14	14.759	9.8315	-27.919	-720.76	1059.6	18.501	805.38	1077.5	23.649	24.005	0	0	11.775	-1.6696	-9.5939	-14.779	-4.0945	8.1155	8.7076	14.087	7.6801	6.4459	-0.88629	-0.69276	1526.9
7.62	763	2.5	NaN	-2.3506	8.0107	0.061217	-170.16	14.76	9.8314	-27.935	-720.74	1059.6	18.562	805.39	1077.5	23.649	24.005	0	0	11.806	-1.6376	-9.5908	-14.776	-4.0957	8.0948	8.6836	14.087	7.7103	6.4572	-0.90723	-0.68944	1526.9
7.63	764	2.5	NaN	-2.3485	7.9957	0.056816	-170.15	14.774	9.7839	-27.947	-720.74	1059.6	18.441	805.4	1077.5	23.649	24.005	0	0	11.834	-1.6086	-9.5867	-14.772	-4.0895	8.1082	8.6695	14.1	7.745	6.4996	-0.91718	-0.67173	1527
7.64	765	2.5	NaN	-2.3406	7.9912	0.042735	-170.17	14.786	9.7923	-27.925	-720.76	1059.6	18.505	805.39	1077.5	23.649	24.005	0	0	11.862	-1.5802	-9.5824	-14.768	-4.0831	8.0897	8.6644	14.113	7.7792	6.5095	-0.91807	-0.65468	1527
7.65	766	2.5	NaN	-2.3371	7.9873	0.042347	-170.17	14.797	9.7786	-27.95	-720.78	1059.6	18.485	805.39	1077.5	23.649	24.005	0	0	11.779	-1.6646	-9.5788	-14.764	-4.0798	8.0869	8.6596	14.125	7.6997	6.4223	-0.91917	-0.6397	1527
7.66	767	2.5	NaN	-2.334	7.9885	0.051366	-170.17	14.816	9.7655	-28.004	-720.81	1059.7	18.445	805.38	1077.5	23.649	24.005	0	0	11.705	-1.7403	-9.5753	-14.761	-4.0773	8.0915	8.66	14.144	7.628	6.3513	-0.91524	-0.61662	1527
7.67	768	2.5	NaN	-2.3247	8.0013	0.060361	-170.17	14.853	9.7894	-28.052	-720.84	1059.7	18.501	805.31	1077.6	23.649	24.005	0	0	11.733	-1.7119	-9.5715	-14.757	-4.0719	8.0872	8.672	14.182	7.6613	6.3753	-0.89952	-0.57462	1527
7.68	769	2.5	NaN	-2.3192	8.0138	0.051687	-170.15	14.857	9.7282	-28.046	-720.86	1059.7	18.311	805.35	1077.6	23.649	24.005	0	0	11.748	-1.6967	-9.5681	-14.754	-4.0589	8.1099	8.6831	14.188	7.6891	6.4132	-0.885	-0.56602	1527
7.69	770	2.5	NaN	-2.3124	8.016	0.078793	-170.16	14.843	9.7375	-28.125	-720.93	1059.9	18.32	805.4	1077.6	23.649	24.005	0	0	11.753	-1.6914	-9.5648	-14.75	-4.0553	8.1015	8.6814	14.178	7.6979	6.4101	-0.88342	-0.5727	1527.1
7.7	771	2.5	NaN	-2.3051	8.0141	0.096905	-170.16	14.828	9.7539	-28.19	-721.02	1060	18.35	805.45	1077.6	23.649	24.005	0	0	11.663	-1.7838	-9.5626	-14.748	-4.0514	8.0908	8.6737	14.168	7.6111	6.3071	-0.88889	-0.57995	1527.3
7.71	772	2.5	NaN	-2.297	8.0078	0.082614	-170.16	14.821	9.7501	-28.184	-721.09	1060.2	18.325	805.5	1077.6	31.197	24.005	0	0	11.598	-1.8498	-9.5609	-14.746	-4.0421	8.0912	8.6609	14.168	7.5556	6.2414	-0.89999	-0.57822	1527.4
7.72	773	2.5	NaN	-2.2855	7.9751	0.054954	-170.17	14.822	9.7885	-28.132	-721.21	1060.3	18.417	805.47	1077.6	45.505	24.005	0	0	11.57	-1.8782	-9.5597	-14.745	-4.0319	8.0788	8.6229	14.174	7.5379	6.2006	-0.93677	-0.57097	1527.5
7.73	774	2.5	NaN	-2.2742	7.9298	0.017419	-170.17	14.826	9.7905	-28.043	-721.35	1060.5	18.41	805.47	1077.6	36.898	24.005	0	0	11.526	-1.9224	-9.5583	-14.744	-4.0169	8.0827	8.572	14.184	7.5095	6.1603	-0.98638	-0.55963	1527.6
7.74	775	2.5	NaN	-2.2568	7.8634	-0.01124	-170.17	14.82	9.7722	-27.959	-721.52	1060.7	18.347	805.52	1077.6	40.921	24.005	0	0	11.46	-1.9899	-9.5567	-14.742	-3.9937	8.0957	8.498	14.186	7.4664	6.1057	-1.0587	-0.55658	1527.8
7.75	776	2.5	NaN	-2.2356	7.7715	-0.014593	-170.16	14.808	9.7463	-27.92	-721.72	1061	18.262	805.59	1077.7	48.36	24.005	0	0	11.299	-2.1537	-9.5542	-14.74	-3.9676	8.1106	8.3968	14.183	7.3317	5.9569	-1.1574	-0.55686	1528.1
7.76	777	2.5	NaN	-2.2194	7.6498	0.032348	-170.15	14.808	9.7321	-27.987	-721.96	1061.2	18.21	805.61	1077.6	55.643	24.005	0	0	11.128	-2.3285	-9.5519	-14.737	-3.9516	8.1159	8.265	14.193	7.1761	5.7875	-1.287	-0.54467	1528.4
7.77	778	2.5	NaN	-2.1952	7.4688	0.091998	-170.17	14.801	9.7819	-28.037	-722.24	1061.5	18.378	805.64	1077.6	54.565	33.048	0	0	11.013	-2.4456	-9.551	-14.737	-3.9353	8.0924	8.074	14.196	7.0774	5.6468	-1.4771	-0.54058	1528.7
7.78	779	2.5	NaN	-2.1524	7.2363	0.10695	-170.17	14.808	9.7829	-27.949	-722.56	1061.7	18.401	805.67	1077.6	54.894	32.635	0	0	10.875	-2.5858	-9.5491	-14.735	-3.8896	8.0892	7.8324	14.212	6.9854	5.5034	-1.7167	-0.52283	1529
7.79	780	2.5	NaN	-2.1057	6.9979	0.09307	-170.17	14.837	9.7564	-27.787	-722.85	1061.8	18.32	805.66	1077.6	55.098	33.904	0	0	10.721	-2.7424	-9.5465	-14.732	-3.8335	8.105	7.5876	14.247	6.8878	5.3626	-1.9588	-0.48453	1529.3
7.8	781	2.5	NaN	-2.07	6.7963	0.072329	-170.15	14.89	9.7325	-27.629	-723.08	1062	18.213	805.59	1077.6	50.497	31.163	0	0	10.693	-2.7707	-9.5438	-14.729	-3.7877	8.1325	7.3834	14.303	6.9057	5.3618	-2.1604	-0.4265	1529.4
7.81	782	2.5	NaN	-2.036	6.5853	0.065696	-170.15	14.876	9.7275	-27.506	-723.29	1062	18.22	805.68	1077.6	50.866	28.467	0	0	10.668	-2.7963	-9.5411	-14.727	-3.7491	8.1324	7.1683	14.293	6.9193	5.3361	-2.3728	-0.43376	1529.7
7.82	783	2.5	NaN	-2.0141	6.197	0.17276	-170.16	14.899	9.7335	-27.605	-723.61	1062.2	18.243	805.68	1077.6	43.353	26.247	0	0	10.617	-2.8487	-9.5377	-14.723	-3.7313	8.1205	6.773	14.323	6.8856	5.2718	-2.7647	-0.40044	1530
7.83	784	2.5	NaN	-2.0039	5.9074	0.25947	-170.16	14.924	9.7336	-27.691	-723.82	1062.4	18.236	805.67	1077.6	43.579	24.005	0	0	10.587	-2.8788	-9.5347	-14.72	-3.7238	8.1166	6.4788	14.352	6.8636	5.2378	-3.0559	-0.36785	1530.3
7.84	785	2.5	NaN	-1.9998	5.7338	0.28534	-170.16	14.938	9.7308	-27.661	-723.92	1062.4	18.21	805.68	1077.6	39.871	24.005	0	0	10.598	-2.8681	-9.5325	-14.718	-3.7175	8.1235	6.3039	14.368	6.8804	5.2554	-3.2286	-0.34985	1530.4
7.85	786	2.5	NaN	-1.9805	5.2371	0.33556	-170.17	14.954	9.7675	-27.526	-724.24	1062.6	18.294	805.69	1077.6	41.272	24.005	0	0	10.566	-2.9006	-9.5301	-14.716	-3.6959	8.1161	5.801	14.39	6.87	5.2156	-3.7291	-0.32532	1530.7
7.86	787	2.5	NaN	-1.9658	4.9779	0.30516	-170.17	14.962	9.7558	-27.248	-724.38	1062.6	18.254	805.7	1077.6	43.023	24.005	0	0	10.524	-2.9435	-9.5276	-14.713	-3.6692	8.1306	5.5386	14.401	6.8546	5.1871	-3.989	-0.31163	1530.8
7.87	788	2.5	NaN	-1.9469	4.7845	0.29425	-170.16	14.992	9.7723	-27.006	-724.46	1062.7	18.273	805.65	1077.6	39.738	24.005	0	0	10.499	-2.9684	-9.5249	-14.71	-3.6419	8.1416	5.3441	14.432	6.8575	5.1732	-4.1807	-0.27813	1530.9
7.88	789	2.5	NaN	-1.932	4.6315	0.31725	-170.16	15.024	9.8002	-26.837	-724.5	1062.7	18.318	805.6	1077.7	36.585	24.005	0	0	10.406	-3.0633	-9.5216	-14.707	-3.6223	8.1447	5.191	14.464	6.7838	5.0814	-4.3306	-0.24267	1530.8
7.89	790	2.5	NaN	-1.9368	4.5259	0.36728	-170.17	15.018	9.789	-26.745	-724.51	1062.8	18.279	805.66	1077.7	38.862	24.005	0	0	10.256	-3.2165	-9.518	-14.704	-3.6222	8.1409	5.0843	14.459	6.6335	4.9243	-4.4337	-0.24424	1530.9
7.9	791	2.5	NaN	-1.9577	4.5034	0.57596	-170.24	15.123	9.8509	-26.78	-724.38	1062.8	18.383	805.41	1077.7	48.117	24.005	0	0	9.8737	-3.6055	-9.5097	-14.695	-3.6487	8.0652	5.0615	14.565	6.225	4.4597	-4.4482	-0.13055	1530.5
7.91	792	2.5	NaN	-1.9693	4.5478	0.72671	-170.27	15.173	9.8903	-26.728	-724.29	1062.8	18.44	805.32	1077.7	44.829	24.005	0	0	9.29	-4.2001	-9.4973	-14.683	-3.6607	8.0434	5.1057	14.615	5.6293	3.8433	-4.3916	-0.067861	1530.3
7.92	793	2.5	NaN	-1.9702	4.6192	0.82676	-170.23	15.152	9.8811	-26.633	-724.24	1062.9	18.39	805.43	1077.7	50.406	24.005	0	0	9.266	-4.2245	-9.4978	-14.683	-3.6561	8.082	5.1759	14.595	5.6099	3.8575	-4.3219	-0.088088	1530.4
7.93	794	2.5	NaN	-1.9607	4.6873	0.88683	-170.16	15.078	9.8263	-26.527	-724.23	1062.9	18.242	805.71	1077.7	49.584	24.787	0	0	9.2664	-4.2241	-9.4989	-14.684	-3.6368	8.1592	5.2416	14.524	5.6296	3.9351	-4.2573	-0.1607	1530.7
7.94	795	2.5	NaN	-1.9477	4.7742	0.90153	-170.25	15.178	9.9118	-26.3	-724.2	1062.9	18.451	805.45	1077.7	53.941	27.567	0	0	9.2315	-4.2596	-9.4992	-14.685	-3.6234	8.0699	5.3296	14.623	5.6081	3.8102	-4.1696	-0.062075	1530.4
7.95	796	2.5	NaN	-1.9253	4.9074	0.95571	-170.29	15.204	9.9725	-26.102	-724.16	1062.9	18.639	805.43	1077.7	53	29.835	0	0	9.2142	-4.2773	-9.501	-14.686	-3.6007	8.03	5.4618	14.649	5.6135	3.7528	-4.0392	-0.037339	1530.3
7.96	797	2.5	NaN	-1.9076	5.0347	1.0113	-170.3	15.23	9.9584	-25.95	-724.12	1063	18.605	805.46	1077.7	53.631	28.441	0	0	9.204	-4.2877	-9.5031	-14.689	-3.5761	8.0338	5.5881	14.676	5.6279	3.7461	-3.915	-0.01207	1530.3
7.97	798	2.5	NaN	-1.8947	5.1552	1.0534	-170.28	15.273	9.9011	-25.807	-724.09	1063	18.43	805.45	1077.8	51.786	28.374	0	0	9.1956	-4.2962	-9.5035	-14.689	-3.5514	8.0589	5.7081	14.721	5.6442	3.7628	-3.7955	0.031532	1530.2
7.98	799	2.5	NaN	-1.8728	5.3197	1.0771	-170.3	15.304	9.9476	-25.546	-724.08	1063	18.575	805.44	1077.8	47.376	24.427	0	0	9.1916	-4.3002	-9.5042	-14.69	-3.5251	8.0454	5.8721	14.752	5.6665	3.7452	-3.6321	0.062187	1530.2
7.99	800	2.5	NaN	-1.8479	5.4873	1.1007	-170.3	15.341	9.9109	-25.269	-724.08	1063.1	18.468	805.48	1077.8	43.86	24.005	0	0	9.2266	-4.2646	-9.5066	-14.692	-3.4858	8.0636	6.038	14.791	5.7409	3.799	-3.4686	0.098676	1530.2
8	801	2.5	NaN	-1.8242	5.6136	1.1361	-170.31	15.352	9.9416	-25.09	-724.1	1063.1	18.571	805.52	1077.8	45.368	24.005	0	0	9.2476	-4.2432	-9.5086	-14.694	-3.4592	8.051	6.1625	14.803	5.7884	3.8078	-3.3461	0.10909	1530.3
8.01	802	2.5	NaN	-1.798	5.7105	1.1835	-170.33	15.353	9.9906	-24.981	-724.14	1063.2	18.729	805.55	1077.8	50.839	24.005	0	0	9.2546	-4.2361	-9.5101	-14.696	-3.4347	8.0323	6.2581	14.805	5.8198	3.7962	-3.252	0.10972	1530.4
8.02	803	2.5	NaN	-1.7639	5.8022	1.2401	-170.32	15.37	9.9715	-24.88	-724.18	1063.2	18.67	805.55	1077.8	55.647	25.316	0	0	9.3052	-4.1846	-9.5143	-14.7	-3.3946	8.0485	6.3493	14.823	5.9106	3.8639	-3.1649	0.12362	1530.4
8.03	804	2.5	NaN	-1.7262	5.9051	1.2597	-170.32	15.371	9.9629	-24.623	-724.19	1063.2	18.652	805.6	1077.8	51.714	28.409	0	0	9.349	-4.14	-9.5185	-14.704	-3.3465	8.0629	6.4529	14.823	6.0024	3.9229	-3.0656	0.11917	1530.5
8.04	805	2.5	NaN	-1.6568	6.0537	1.3134	-170.32	15.385	9.9583	-24.348	-724.19	1063.1	18.663	805.62	1077.8	49.807	25.927	0	0	9.363	-4.1258	-9.5218	-14.707	-3.2673	8.0699	6.6028	14.836	6.0957	3.9441	-2.919	0.12853	1530.5
8.05	806	2.5	NaN	-1.5732	6.2242	1.3818	-170.32	15.401	9.9594	-24.053	-724.16	1063.1	18.696	805.62	1077.8	40.468	24.005	0	0	9.4092	-4.0787	-9.5247	-14.71	-3.1739	8.077	6.7752	14.85	6.2353	3.9984	-2.7495	0.1401	1530.5
8.06	807	2.5	NaN	-1.4903	6.3902	1.4562	-170.32	15.408	9.9656	-23.773	-724.11	1063.1	18.747	805.63	1077.9	36.348	24.005	0	0	9.4706	-4.0162	-9.5273	-14.713	-3.0824	8.0845	6.9429	14.855	6.3882	4.0683	-2.5843	0.14243	1530.4
8.07	808	2.5	NaN	-1.4307	6.4857	1.5598	-170.34	15.379	9.9696	-23.711	-724.11	1063.1	18.82	805.69	1077.8	30.727	24.005	0	0	9.5682	-3.9168	-9.5294	-14.715	-3.0231	8.0654	7.0379	14.827	6.545	4.1487	-2.4915	0.11163	1530.5
8.08	809	2.5	NaN	-1.3445	6.5988	1.7087	-170.35	15.38	9.9598	-23.606	-724.17	1063	18.866	805.71	1077.8	28.252	24.005	0	0	9.6825	-3.8004	-9.5313	-14.717	-2.9347	8.0627	7.1525	14.826	6.7478	4.2623	-2.3788	0.10947	1530.5
8.09	810	2.5	NaN	-1.2427	6.7145	1.86	-170.34	15.378	9.9362	-23.472	-724.22	1063	18.854	805.74	1077.8	23.649	24.005	0	0	9.7834	-3.6976	-9.5343	-14.72	-2.8274	8.0719	7.2698	14.823	6.956	4.3743	-2.2645	0.10284	1530.6
8.1	811	2.5	NaN	-1.1361	6.8155	1.9882	-170.34	15.372	9.9128	-23.309	-724.26	1063	18.821	805.78	1077.9	23.649	24.005	0	0	9.8637	-3.6158	-9.5366	-14.722	-2.7133	8.0849	7.3723	14.816	7.1504	4.4691	-2.1643	0.09365	1530.7
8.11	812	2.5	NaN	-1.042	6.8717	2.0609	-170.34	15.383	9.9208	-23.116	-724.3	1063	18.871	805.77	1077.9	23.649	24.005	0	0	9.9196	-3.5589	-9.5381	-14.724	-2.6139	8.0855	7.4301	14.825	7.3057	4.5266	-2.108	0.10116	1530.7
8.12	813	2.5	NaN	-0.85473	7.0012	2.224	-170.36	15.377	9.913	-22.697	-724.38	1062.9	18.967	805.83	1077.9	23.649	24.005	0	0	9.9754	-3.502	-9.5395	-14.725	-2.4144	8.0767	7.5629	14.816	7.5611	4.5747	-1.9766	0.090648	1530.9
8.13	814	2.5	NaN	-0.72936	7.0811	2.3209	-170.38	15.375	9.9098	-22.421	-724.42	1062.8	19.026	805.86	1077.9	23.649	24.005	0	0	10.037	-3.4388	-9.5409	-14.726	-2.2808	8.069	7.6445	14.811	7.7566	4.6301	-1.8964	0.084759	1530.9
8.14	815	2.5	NaN	-0.64528	7.1324	2.3781	-170.39	15.383	9.9126	-22.246	-724.43	1062.8	19.071	805.88	1077.9	23.649	24.005	0	0	10.118	-3.3566	-9.542	-14.727	-2.1919	8.0609	7.6965	14.818	7.9264	4.7043	-1.8455	0.091002	1530.9
8.15	816	2.5	NaN	-0.56685	7.1863	2.4378	-170.41	15.407	9.9193	-22.098	-724.43	1062.8	19.126	805.87	1077.9	23.649	24.005	0	0	10.17	-3.3036	-9.5426	-14.728	-2.1099	8.0512	7.7513	14.842	8.0603	4.7476	-1.7914	0.11387	1530.9
8.16	817	2.5	NaN	-0.46511	7.2441	2.5375	-170.41	15.428	9.8983	-22.009	-724.46	1062.8	19.07	805.91	1077.9	29.113	24.005	0	0	10.128	-3.3464	-9.5419	-14.727	-2.0027	8.0551	7.8097	14.862	8.1255	4.7087	-1.7322	0.13445	1531
8.17	818	2.5	NaN	-0.37219	7.3078	2.6004	-170.4	15.448	9.9009	-21.865	-724.48	1062.7	19.066	805.93	1077.9	34.02	24.005	0	0	10.124	-3.3508	-9.5395	-14.725	-1.9042	8.064	7.8746	14.881	8.2197	4.7132	-1.6649	0.15608	1531
8.18	819	2.5	NaN	-0.30146	7.3533	2.644	-170.41	15.468	9.906	-21.752	-724.52	1062.7	19.071	805.95	1077.9	35.197	24.005	0	0	10.139	-3.3351	-9.5361	-14.722	-1.8294	8.0653	7.921	14.9	8.3099	4.7302	-1.6151	0.17839	1531.1
8.19	820	2.5	NaN	-0.2512	7.38	2.6776	-170.42	15.488	9.9058	-21.684	-724.57	1062.7	19.061	805.97	1077.9	34.964	24.005	0	0	10.087	-3.3882	-9.5318	-14.717	-1.7761	8.0585	7.949	14.919	8.311	4.6703	-1.5829	0.20179	1531.2
8.2	821	2.5	NaN	-0.18808	7.4346	2.7022	-170.41	15.511	9.9089	-21.559	-724.57	1062.7	19.014	805.98	1077.9	34.08	24.005	0	0	10.068	-3.4073	-9.5269	-14.712	-1.7065	8.0681	8.0061	14.94	8.3619	4.6608	-1.5207	0.22754	1531.2
8.21	822	2.5	NaN	-0.14246	7.474	2.7386	-170.42	15.507	9.9292	-21.504	-724.59	1062.6	19.04	806.04	1077.9	23.649	24.005	0	0	10.096	-3.3788	-9.5209	-14.706	-1.6598	8.0665	8.0467	14.934	8.4366	4.6877	-1.4742	0.22807	1531.2
8.22	823	2.5	NaN	-0.10351	7.5135	2.7594	-170.42	15.51	9.9537	-21.446	-724.58	1062.6	19.08	806.08	1077.9	25.012	24.005	0	0	10.176	-3.2973	-9.5157	-14.701	-1.6201	8.06	8.0876	14.936	8.5563	4.7628	-1.4281	0.23443	1531.3
8.23	824	2.5	NaN	-0.072879	7.5462	2.7721	-170.43	15.513	9.9763	-21.403	-724.56	1062.6	19.118	806.11	1077.9	26.589	24.005	0	0	10.268	-3.2036	-9.5106	-14.696	-1.5893	8.0498	8.1213	14.938	8.6791	4.8463	-1.3893	0.24185	1531.3
8.24	825	2.5	NaN	-0.056585	7.5554	2.798	-170.45	15.497	9.9902	-21.434	-724.57	1062.5	19.147	806.16	1077.9	30.703	24.005	0	0	10.265	-3.2066	-9.5037	-14.689	-1.5752	8.0359	8.1302	14.922	8.6903	4.8293	-1.3735	0.23263	1531.3
8.25	826	2.5	NaN	-0.033433	7.5714	2.7741	-170.4	15.549	9.9347	-21.341	-724.53	1062.5	18.884	806.12	1078	33.224	24.005	0	0	10.239	-3.2332	-9.4963	-14.682	-1.5388	8.0996	8.1504	14.97	8.7005	4.8663	-1.346	0.28804	1531.3
8.26	827	2.5	NaN	-0.021971	7.5805	2.7872	-170.4	15.534	9.9723	-21.357	-724.5	1062.5	18.965	806.17	1078	28.138	24.005	0	0	10.213	-3.2599	-9.4889	-14.674	-1.531	8.0909	8.1599	14.955	8.6821	4.8309	-1.329	0.28038	1531.3
8.27	828	2.5	NaN	-0.015526	7.5866	2.8081	-170.42	15.507	10.026	-21.415	-724.45	1062.4	19.109	806.23	1077.9	27.697	24.005	0	0	10.227	-3.2454	-9.4831	-14.669	-1.5321	8.0652	8.1658	14.928	8.6953	4.8198	-1.3174	0.25964	1531.3
8.28	829	2.5	NaN	-0.0089803	7.592	2.8126	-170.41	15.515	10.031	-21.453	-724.36	1062.4	19.079	806.25	1077.9	23.649	24.005	0	0	10.269	-3.2027	-9.4784	-14.664	-1.5259	8.0716	8.1725	14.934	8.7434	4.8688	-1.3059	0.27033	1531.2
8.29	830	2.5	NaN	-0.011887	7.5841	2.821	-170.38	15.537	10.002	-21.508	-724.31	1062.4	18.952	806.23	1077.9	23.649	24.005	0	0	10.311	-3.1601	-9.4783	-14.664	-1.5262	8.1025	8.1653	14.956	8.785	4.9425	-1.313	0.29214	1531.2
8.3	831	2.5	NaN	-0.022492	7.5759	2.8	-170.37	15.548	10.005	-21.504	-724.27	1062.4	18.915	806.23	1077.9	23.649	24.005	0	0	10.319	-3.1522	-9.4792	-14.665	-1.5353	8.1175	8.1585	14.965	8.7836	4.9653	-1.3207	0.30036	1531.1
8.31	832	2.5	NaN	-0.033662	7.5627	2.7782	-170.37	15.554	10.024	-21.505	-724.21	1062.3	18.938	806.25	1077.9	23.649	24.005	0	0	10.272	-3.2004	-9.4819	-14.667	-1.5474	8.1212	8.1466	14.97	8.7241	4.9208	-1.3353	0.30288	1531.1
8.32	833	2.5	NaN	-0.048532	7.542	2.7608	-170.36	15.557	10.052	-21.534	-724.15	1062.3	18.998	806.27	1077.9	23.649	24.005	0	0	10.217	-3.2558	-9.4821	-14.668	-1.5656	8.1197	8.1266	14.972	8.6516	4.8639	-1.3555	0.30488	1531
8.33	834	2.5	NaN	-0.08489	7.5114	2.7315	-170.35	15.551	10.085	-21.591	-724.09	1062.3	19.05	806.3	1077.9	23.649	24.005	0	0	10.151	-3.3234	-9.4782	-14.664	-1.6061	8.1266	8.0967	14.966	8.5447	4.8032	-1.3816	0.30192	1531
8.34	835	2.5	NaN	-0.13574	7.4872	2.7072	-170.33	15.555	10.076	-21.703	-723.99	1062.3	18.985	806.35	1077.9	23.649	24.005	0	0	10.199	-3.2739	-9.4737	-14.659	-1.6588	8.1434	8.0738	14.968	8.5406	4.8695	-1.3999	0.30917	1531
8.35	836	2.5	NaN	-0.19154	7.4635	2.6657	-170.3	15.572	10.046	-21.794	-723.89	1062.2	18.853	806.37	1078	23.649	24.005	0	0	10.247	-3.2251	-9.4694	-14.655	-1.7131	8.1754	8.0524	14.983	8.5342	4.9504	-1.417	0.32833	1530.9
8.36	837	2.5	NaN	-0.24352	7.4442	2.613	-170.28	15.584	10.034	-21.856	-723.79	1062.2	18.776	806.38	1078	23.649	24.005	0	0	10.108	-3.3674	-9.4674	-14.653	-1.7646	8.2028	8.0352	14.993	8.343	4.8354	-1.4322	0.34022	1530.8
8.37	838	2.5	NaN	-0.28192	7.4348	2.5615	-170.27	15.567	10.088	-21.892	-723.7	1062.1	18.904	806.39	1077.9	23.649	24.005	0	0	10.018	-3.4588	-9.4656	-14.651	-1.8092	8.1989	8.0266	14.976	8.2086	4.7401	-1.439	0.32439	1530.7
8.38	839	2.5	NaN	-0.32155	7.4271	2.5088	-170.25	15.572	10.1	-21.941	-723.61	1062.1	18.901	806.39	1078	23.649	24.005	0	0	9.968	-3.5096	-9.464	-14.65	-1.8507	8.2173	8.0212	14.978	8.1173	4.7077	-1.4428	0.32825	1530.6
8.39	840	2.5	NaN	-0.38908	7.4173	2.4548	-170.22	15.585	10.101	-22.078	-723.49	1062	18.861	806.39	1078	23.649	24.005	0	0	9.9256	-3.5528	-9.4623	-14.648	-1.9219	8.2426	8.0143	14.988	8.0036	4.6898	-1.448	0.33985	1530.5
8.4	841	2.5	NaN	-0.47106	7.3976	2.4172	-170.2	15.592	10.105	-22.306	-723.37	1062	18.833	806.39	1078	23.649	24.005	0	0	9.8856	-3.5935	-9.4605	-14.646	-2.0115	8.2634	7.9973	14.992	7.8741	4.6699	-1.4632	0.34591	1530.4
8.41	842	2.5	NaN	-0.55311	7.3671	2.3963	-170.17	15.587	10.116	-22.577	-723.28	1061.9	18.831	806.41	1078	23.649	24.005	0	0	9.8274	-3.6528	-9.4583	-14.644	-2.1037	8.2766	7.9691	14.985	7.7237	4.6238	-1.4892	0.34131	1530.3
8.42	843	2.5	NaN	-0.60246	7.3507	2.324	-170.15	15.59	10.092	-22.606	-723.2	1061.9	18.731	806.41	1078	23.649	24.005	0	0	9.7458	-3.7359	-9.4564	-14.642	-2.1505	8.3058	7.9552	14.985	7.5953	4.5699	-1.5012	0.34344	1530.3
8.43	844	2.5	NaN	-0.67355	7.3197	2.244	-170.12	15.592	10.086	-22.74	-723.09	1061.8	18.684	806.43	1078	23.649	24.005	0	0	9.62	-3.864	-9.4552	-14.641	-2.2249	8.327	7.9266	14.985	7.3951	4.463	-1.5285	0.34443	1530.2
8.44	845	2.5	NaN	-0.72188	7.2991	2.2025	-170.1	15.591	10.075	-22.864	-723.01	1061.8	18.634	806.44	1078	23.649	24.005	0	0	9.5376	-3.9479	-9.4553	-14.641	-2.2761	8.3423	7.9074	14.983	7.2615	4.3944	-1.548	0.34235	1530.1
8.45	846	2.5	NaN	-0.75863	7.2886	2.1788	-170.09	15.591	10.069	-22.988	-722.94	1061.7	18.598	806.45	1078	23.649	24.005	0	0	9.4748	-4.0118	-9.4559	-14.641	-2.3162	8.3528	7.8976	14.983	7.1586	4.341	-1.5584	0.34108	1530
8.46	847	2.5	NaN	-0.83846	7.2711	2.0949	-170.07	15.602	10.102	-23.204	-722.78	1061.7	18.649	806.45	1078	23.649	24.005	0	0	9.4364	-4.0509	-9.456	-14.641	-2.4062	8.3603	7.8822	14.991	7.0303	4.3094	-1.5738	0.34917	1529.9
8.47	848	2.5	NaN	-0.913	7.2672	2.0558	-170.04	15.613	10.113	-23.457	-722.67	1061.7	18.612	806.44	1078	23.649	24.005	0	0	9.4207	-4.0669	-9.4558	-14.641	-2.4889	8.382	7.8797	15	6.9318	4.315	-1.5761	0.3589	1529.8
8.48	849	2.5	NaN	-0.97254	7.2646	2.029	-170.02	15.616	10.103	-23.661	-722.6	1061.7	18.553	806.46	1078	23.649	24.005	0	0	9.4263	-4.0612	-9.4555	-14.641	-2.554	8.3956	7.8777	15.002	6.8723	4.3344	-1.5778	0.36149	1529.7
8.49	850	2.5	NaN	-1.0208	7.2639	2.002	-170.01	15.615	10.099	-23.824	-722.55	1061.7	18.531	806.48	1078	23.649	24.005	0	0	9.4344	-4.053	-9.455	-14.641	-2.6075	8.4012	7.8772	15.002	6.8268	4.3482	-1.5778	0.36141	1529.7
8.5	851	2.5	NaN	-1.0642	7.266	1.9623	-170	15.617	10.128	-23.968	-722.49	1061.7	18.6	806.48	1078	23.649	24.005	0	0	9.4448	-4.0424	-9.4544	-14.64	-2.6589	8.4005	7.8793	15.004	6.7859	4.3582	-1.5751	0.36399	1529.7
8.51	852	2.5	NaN	-1.1263	7.2524	1.8675	-170	15.616	10.162	-24.181	-722.43	1061.6	18.682	806.5	1078	23.649	24.005	0	0	9.5966	-3.8878	-9.4545	-14.64	-2.7321	8.3892	7.8678	15	6.8644	4.5013	-1.5867	0.36043	1529.6
8.52	853	2.5	NaN	-1.1567	7.2465	1.8072	-169.97	15.635	10.107	-24.285	-722.4	1061.6	18.505	806.51	1078.1	23.649	24.005	0	0	9.7169	-3.7653	-9.4548	-14.64	-2.7598	8.4232	7.8634	15.019	6.9571	4.658	-1.5914	0.3783	1529.6
8.53	854	2.5	NaN	-1.1866	7.2489	1.7522	-169.96	15.639	10.1	-24.39	-722.38	1061.6	18.479	806.52	1078	23.649	24.005	0	0	9.7239	-3.7581	-9.4552	-14.641	-2.7927	8.4349	7.8664	15.022	6.9313	4.6768	-1.5888	0.3813	1529.6
8.54	855	2.5	NaN	-1.2272	7.259	1.6923	-169.97	15.621	10.169	-24.532	-722.35	1061.5	18.693	806.56	1078	23.649	24.005	0	0	9.8081	-3.6725	-9.4555	-14.641	-2.8467	8.41	7.8764	15.003	6.9614	4.7376	-1.5791	0.36212	1529.6
8.55	856	2.5	NaN	-1.2603	7.2719	1.647	-169.95	15.626	10.159	-24.626	-722.34	1061.5	18.643	806.57	1078.1	23.649	24.005	0	0	9.9237	-3.5547	-9.4557	-14.641	-2.8814	8.4336	7.8906	15.007	7.0423	4.8789	-1.565	0.36624	1529.6
8.56	857	2.5	NaN	-1.3013	7.2943	1.5826	-169.9	15.64	10.131	-24.746	-722.34	1061.5	18.529	806.58	1078.1	23.649	24.005	0	0	10.007	-3.4695	-9.4551	-14.641	-2.9226	8.4755	7.9146	15.02	7.0847	5.006	-1.5404	0.37953	1529.6
8.57	858	2.5	NaN	-1.3412	7.323	1.5313	-169.87	15.655	10.123	-24.894	-722.34	1061.5	18.507	806.59	1078.1	23.649	24.005	0	0	10.088	-3.3869	-9.4545	-14.64	-2.9671	8.5017	7.9452	15.032	7.1213	5.1148	-1.5093	0.39249	1529.6
8.58	859	2.5	NaN	-1.3734	7.3493	1.5014	-169.86	15.664	10.136	-25.034	-722.35	1061.4	18.565	806.58	1078.1	23.649	24.005	0	0	10.137	-3.3373	-9.4542	-14.64	-3.0068	8.5107	7.973	15.041	7.1304	5.1734	-1.4812	0.40106	1529.6
8.59	860	2.5	NaN	-1.3901	7.3586	1.4953	-169.85	15.665	10.155	-25.103	-722.37	1061.4	18.628	806.57	1078.1	23.649	24.005	0	0	10.243	-3.2298	-9.4544	-14.64	-3.0285	8.5117	7.9827	15.041	7.2142	5.2819	-1.4717	0.40133	1529.7
8.6	861	2.5	NaN	-1.4281	7.4221	1.4607	-169.81	15.7	10.076	-25.321	-722.33	1061.4	18.421	806.58	1078.1	23.649	24.005	0	0	10.414	-3.0557	-9.4553	-14.641	-3.0669	8.5545	8.0489	15.073	7.3467	5.4988	-1.4064	0.43191	1529.6
8.61	862	2.5	NaN	-1.4595	7.4649	1.4224	-169.79	15.723	10.046	-25.47	-722.3	1061.3	18.358	806.58	1078.1	23.649	24.005	0	0	10.489	-2.9787	-9.4555	-14.641	-3.1015	8.5636	8.0944	15.094	7.3877	5.5849	-1.3611	0.45295	1529.6
8.62	863	2.5	NaN	-1.4829	7.4856	1.3881	-169.8	15.742	10.044	-25.568	-722.29	1061.3	18.36	806.57	1078.2	23.649	24.005	0	0	10.549	-2.9177	-9.4556	-14.641	-3.1287	8.5531	8.1175	15.11	7.4204	5.6354	-1.3381	0.46869	1529.6
8.63	864	2.5	NaN	-1.4991	7.4879	1.3593	-169.81	15.758	10.044	-25.638	-722.3	1061.2	18.351	806.55	1078.2	23.649	24.005	0	0	10.564	-2.9029	-9.4575	-14.643	-3.1472	8.5371	8.1219	15.124	7.4164	5.6342	-1.3356	0.48126	1529.6
8.64	865	2.5	NaN	-1.5193	7.4916	1.2927	-169.85	15.759	10.06	-25.658	-722.29	1061.2	18.37	806.58	1078.2	23.649	24.005	0	0	10.599	-2.8664	-9.4596	-14.645	-3.1689	8.5034	8.1275	15.123	7.4306	5.637	-1.332	0.47752	1529.6
8.65	866	2.5	NaN	-1.5319	7.4945	1.2596	-169.87	15.757	10.068	-25.662	-722.28	1061.2	18.388	806.59	1078.2	23.649	24.005	0	0	10.65	-2.8154	-9.4617	-14.647	-3.1823	8.4813	8.1314	15.12	7.4673	5.666	-1.3303	0.4731	1529.6
8.66	867	2.5	NaN	-1.5534	7.5107	1.2148	-169.9	15.772	10.054	-25.702	-722.24	1061.2	18.297	806.6	1078.2	23.649	28.758	0	0	10.679	-2.7857	-9.4654	-14.651	-3.2018	8.4528	8.15	15.133	7.477	5.6671	-1.3154	0.48215	1529.6
8.67	868	2.5	NaN	-1.583	7.5418	1.1544	-169.95	15.793	10.034	-25.776	-722.18	1061.1	18.157	806.62	1078.3	23.649	24.005	0	0	10.697	-2.7671	-9.47	-14.656	-3.229	8.4088	8.1847	15.15	7.468	5.6417	-1.2854	0.49487	1529.5
8.68	869	2.5	NaN	-1.5986	7.5755	1.121	-170	15.762	10.086	-25.815	-722.12	1061.1	18.301	806.68	1078.3	31.369	56.873	0	0	10.739	-2.7244	-9.4738	-14.659	-3.2515	8.3428	8.2186	15.119	7.4874	5.6184	-1.2553	0.45959	1529.5
8.69	870	2.5	NaN	-1.6166	7.6027	1.0961	-170.03	15.785	10.071	-25.85	-722.1	1061.1	18.209	806.68	1078.3	38.111	60.791	0	0	10.713	-2.7503	-9.4779	-14.663	-3.2674	8.3216	8.2483	15.14	7.4461	5.5713	-1.2296	0.47632	1529.5
8.7	871	2.5	NaN	-1.6405	7.6458	1.049	-170.06	15.793	10.066	-25.867	-722.05	1061	18.144	806.71	1078.3	41.48	62.877	0	1	10.598	-2.868	-9.4822	-14.668	-3.2895	8.2899	8.2935	15.145	7.3084	5.4218	-1.1887	0.47747	1529.5
8.71	872	2.5	NaN	-1.6636	7.6964	1.004	-170.1	15.778	10.082	-25.901	-721.99	1061	18.152	806.76	1078.3	42.162	62.271	0	1	10.482	-2.9858	-9.4866	-14.672	-3.3143	8.247	8.3451	15.129	7.168	5.2613	-1.1414	0.45685	1529.5
8.72	873	2.5	NaN	-1.6761	7.7386	0.99981	-170.14	15.744	10.12	-26.006	-721.96	1061	18.243	806.82	1078.3	40.476	61.785	0	1	10.367	-3.1035	-9.4909	-14.676	-3.334	8.2033	8.3867	15.096	7.0327	5.0998	-1.1042	0.41937	1529.5
8.73	874	2.5	NaN	-1.7063	7.802	0.97174	-170.15	15.751	10.125	-26.092	-721.9	1060.9	18.212	806.85	1078.3	40.615	62.694	0	1	10.251	-3.2212	-9.4953	-14.681	-3.3663	8.1874	8.4526	15.1	6.8849	4.9662	-1.0427	0.41944	1529.5
8.74	875	2.5	NaN	-1.7233	7.8278	0.96407	-170.16	15.743	10.134	-26.153	-721.9	1060.9	18.223	806.89	1078.3	42.224	63.073	0	1	10.136	-3.3389	-9.4996	-14.685	-3.386	8.1784	8.4789	15.092	6.7496	4.8395	-1.0207	0.40645	1529.5
8.75	876	2.5	NaN	-1.7468	7.8661	0.94215	-170.16	15.742	10.129	-26.216	-721.88	1060.9	18.197	806.93	1078.3	40.864	59.509	0	1	10.02	-3.4566	-9.504	-14.689	-3.4109	8.1794	8.5182	15.09	6.6091	4.7228	-0.9858	0.40069	1529.6
8.76	877	2.5	NaN	-1.7848	7.9392	0.88931	-170.15	15.759	10.107	-26.291	-721.81	1060.9	18.104	806.97	1078.3	38.318	55.546	0	0	9.9044	-3.5743	-9.5083	-14.694	-3.4481	8.1908	8.5934	15.105	6.4563	4.6165	-0.91496	0.41077	1529.5
8.77	878	2.5	NaN	-1.8038	7.9702	0.84708	-170.13	15.757	10.1	-26.307	-721.79	1060.9	18.079	807	1078.3	34.764	49.831	0	0	9.7888	-3.692	-9.5127	-14.698	-3.4668	8.2039	8.6247	15.103	6.322	4.5119	-0.88802	0.40469	1529.5
8.78	879	2.5	NaN	-1.8316	8.0152	0.78519	-170.11	15.762	10.125	-26.297	-721.73	1060.8	18.138	807.03	1078.4	34.579	55.957	0	0	9.7808	-3.7002	-9.515	-14.701	-3.4965	8.2225	8.6711	15.106	6.2843	4.5223	-0.84387	0.40586	1529.5
8.79	880	2.5	NaN	-1.8596	8.0483	0.74806	-170.08	15.784	10.123	-26.338	-721.68	1060.8	18.116	807.04	1078.4	37.46	52.711	0	0	9.7847	-3.6963	-9.5177	-14.703	-3.5253	8.2549	8.7063	15.126	6.2594	4.5586	-0.81141	0.42302	1529.5
8.8	881	2.5	NaN	-1.8874	8.0669	0.73362	-170.03	15.815	10.092	-26.424	-721.65	1060.8	18.015	807.03	1078.4	29.37	48.658	0	0	9.8057	-3.6749	-9.521	-14.707	-3.5525	8.3008	8.7265	15.155	6.2531	4.626	-0.79452	0.44862	1529.4
8.81	882	2.5	NaN	-1.92	8.0828	0.70576	-169.98	15.826	10.063	-26.492	-721.63	1060.8	17.952	807.07	1078.4	27.664	48.405	0	0	9.8606	-3.619	-9.5237	-14.709	-3.5853	8.354	8.7414	15.167	6.2753	4.735	-0.78227	0.45823	1529.5
8.82	883	2.5	NaN	-1.9356	8.0794	0.66804	-169.96	15.813	10.098	-26.483	-721.63	1060.8	18.074	807.12	1078.4	26.511	48.198	0	0	9.9247	-3.5536	-9.5263	-14.712	-3.6051	8.3687	8.7381	15.155	6.3196	4.8151	-0.78819	0.44285	1529.5
8.83	884	2.5	NaN	-1.9522	8.0747	0.63129	-169.93	15.831	10.107	-26.465	-721.62	1060.8	18.096	807.09	1078.4	27.39	49.533	0	0	10.018	-3.4591	-9.5295	-14.715	-3.6219	8.398	8.7346	15.171	6.3957	4.9389	-0.79493	0.45562	1529.5
8.84	885	2.5	NaN	-1.9682	8.0685	0.59424	-169.9	15.855	10.091	-26.44	-721.62	1060.8	18.045	807.06	1078.5	30.102	49.576	0	0	10.111	-3.3639	-9.5332	-14.719	-3.635	8.4374	8.7298	15.194	6.476	5.0735	-0.80337	0.47496	1529.4
8.85	886	2.5	NaN	-1.9811	8.059	0.55715	-169.86	15.857	10.063	-26.412	-721.61	1060.8	17.981	807.09	1078.5	27.244	46.819	0	0	10.167	-3.307	-9.5377	-14.723	-3.6445	8.4769	8.7209	15.195	6.5224	5.1699	-0.8168	0.47201	1529.5
8.86	887	2.5	NaN	-2.0111	8.0473	0.58021	-169.81	15.861	10.067	-26.563	-721.6	1060.8	17.985	807.1	1078.5	25.971	45.572	0	0	10.183	-3.2902	-9.5422	-14.728	-3.6803	8.5229	8.7115	15.197	6.5031	5.2328	-0.83064	0.46885	1529.4
8.87	888	2.5	NaN	-2.0351	8.0322	0.58611	-169.78	15.853	10.073	-26.649	-721.59	1060.7	18.005	807.1	1078.5	24.94	43.045	0	0	10.169	-3.3044	-9.5465	-14.732	-3.7083	8.5513	8.6979	15.187	6.4612	5.2469	-0.84866	0.45499	1529.4
8.88	889	2.5	NaN	-2.0468	8.0214	0.56971	-169.76	15.842	10.069	-26.646	-721.58	1060.7	18	807.11	1078.5	23.649	43.165	0	0	10.176	-3.2982	-9.5507	-14.736	-3.7196	8.5721	8.6886	15.175	6.4559	5.2739	-0.86208	0.43878	1529.5
8.89	890	2.5	NaN	-2.0468	8.0184	0.54023	-169.74	15.834	10.057	-26.578	-721.57	1060.6	17.974	807.13	1078.5	23.649	40.945	0	0	10.161	-3.3126	-9.5544	-14.74	-3.7161	8.5857	8.6874	15.165	6.4452	5.2731	-0.867	0.42468	1529.5
8.9	891	2.5	NaN	-2.0525	8.0204	0.55116	-169.76	15.825	10.076	-26.614	-721.56	1060.6	18.045	807.14	1078.5	23.649	40.838	0	0	10.108	-3.3666	-9.5572	-14.743	-3.7259	8.5699	8.69	15.155	6.3825	5.2033	-0.86716	0.41231	1529.5
8.91	892	2.5	NaN	-2.0499	8.0297	0.54807	-169.77	15.826	10.072	-26.594	-721.55	1060.6	18.029	807.14	1078.5	23.649	40.263	0	0	10.029	-3.4471	-9.5606	-14.746	-3.722	8.5628	8.6998	15.156	6.3074	5.1157	-0.86086	0.40956	1529.4
8.92	893	2.5	NaN	-2.0352	8.0467	0.56043	-169.78	15.838	10.049	-26.591	-721.54	1060.6	17.973	807.13	1078.5	23.649	42.746	0	0	9.9005	-3.5783	-9.5654	-14.751	-3.705	8.546	8.7178	15.167	6.1955	4.9677	-0.84752	0.41592	1529.4
8.93	894	2.5	NaN	-2.0129	8.0713	0.58533	-169.82	15.857	10.023	-26.603	-721.54	1060.6	17.919	807.12	1078.5	25.588	48.624	0	0	9.8431	-3.6367	-9.57	-14.755	-3.6812	8.5153	8.7436	15.184	6.1619	4.8785	-0.82638	0.4289	1529.4
8.94	895	2.5	NaN	-1.9936	8.1027	0.60566	-169.86	15.873	10.019	-26.594	-721.53	1060.6	17.922	807.11	1078.5	31.852	53.693	0	0	9.8003	-3.6804	-9.5745	-14.76	-3.6617	8.4703	8.7751	15.201	6.1386	4.7899	-0.79941	0.44091	1529.4
8.95	896	2.5	NaN	-1.9846	8.1102	0.58992	-169.89	15.873	10.033	-26.523	-721.54	1060.6	17.971	807.1	1078.5	34.277	53.474	0	0	9.6817	-3.8012	-9.5791	-14.765	-3.6518	8.4441	8.7825	15.2	6.0298	4.6429	-0.79663	0.43576	1529.4
8.96	897	2.5	NaN	-1.9527	8.1303	0.59529	-169.93	15.904	10.007	-26.468	-721.58	1060.6	17.886	807.05	1078.5	32.774	50.677	0	0	9.5977	-3.8867	-9.587	-14.772	-3.6147	8.411	8.803	15.231	5.983	4.5244	-0.78401	0.45885	1529.4
8.97	898	2.5	NaN	-1.9178	8.1546	0.60694	-169.97	15.931	9.9817	-26.427	-721.62	1060.6	17.803	807.01	1078.6	33.521	49.079	0	0	9.5453	-3.9401	-9.5978	-14.783	-3.5751	8.3755	8.8271	15.258	5.9702	4.4354	-0.77066	0.47496	1529.4
8.98	899	2.5	NaN	-1.8968	8.1745	0.61112	-170	15.927	9.9865	-26.39	-721.63	1060.6	17.827	807.02	1078.5	30.68	46.65	0	0	9.554	-3.9312	-9.6026	-14.788	-3.5537	8.3448	8.8457	15.256	6.0003	4.4136	-0.75683	0.46754	1529.4
8.99	900	2.5	NaN	-1.8708	8.1927	0.6245	-170	15.976	9.953	-26.354	-721.67	1060.7	17.689	806.92	1078.6	29.496	44.867	0	0	9.5679	-3.917	-9.6068	-14.792	-3.5212	8.3471	8.8637	15.304	6.0467	4.4301	-0.74315	0.51213	1529.3
9	901	2.5	NaN	-1.8427	8.204	0.63219	-170.03	15.965	9.9992	-26.311	-721.7	1060.7	17.819	806.88	1078.6	26.296	46.514	0	0	9.5151	-3.9708	-9.6101	-14.796	-3.4963	8.3149	8.8732	15.296	6.0188	4.3441	-0.73696	0.5005	1529.3
9.01	902	2.5	NaN	-1.8138	8.2143	0.64512	-170.04	15.952	10.034	-26.262	-721.76	1060.7	17.891	806.83	1078.5	26.344	47.738	0	0	9.4473	-4.0399	-9.6133	-14.799	-3.4683	8.3064	8.8808	15.285	5.979	4.2665	-0.73251	0.48666	1529.3
9.02	903	2.5	NaN	-1.787	8.2256	0.66086	-170.02	15.952	10.032	-26.208	-721.85	1060.8	17.825	806.75	1078.5	31.544	55.656	0	0	9.36	-4.1288	-9.6164	-14.802	-3.437	8.3335	8.8896	15.288	5.923	4.2047	-0.72676	0.4865	1529.3
9.03	904	2.5	NaN	-1.7693	8.2373	0.65662	-170	15.95	10.032	-26.149	-721.87	1060.8	17.777	806.69	1078.6	39.041	59.826	0	0	9.2655	-4.2251	-9.6205	-14.806	-3.4154	8.3587	8.9014	15.286	5.8501	4.1336	-0.71918	0.47953	1529.3
9.04	905	2.5	NaN	-1.7526	8.2514	0.66009	-169.99	15.933	10.066	-26.103	-721.9	1060.9	17.845	806.61	1078.6	39.918	61.05	0	0	9.1551	-4.3374	-9.6254	-14.811	-3.3995	8.3674	8.9146	15.269	5.7556	4.03	-0.71076	0.45858	1529.2
9.05	906	2.5	NaN	-1.736	8.2679	0.68428	-169.97	15.89	10.101	-26.091	-721.95	1060.9	17.91	806.54	1078.5	40.017	61.391	0	0	8.9214	-4.5754	-9.6321	-14.818	-3.3849	8.3826	8.9292	15.229	5.5365	3.8072	-0.70293	0.41097	1529.2
9.06	907	2.5	NaN	-1.716	8.2896	0.71973	-169.94	15.831	10.129	-26.087	-721.99	1060.9	17.946	806.48	1078.5	40.679	61.513	0	0	8.7946	-4.7046	-9.6361	-14.822	-3.3662	8.4087	8.949	15.171	5.4284	3.7041	-0.68709	0.34973	1529.2
9.07	908	2.5	NaN	-1.6882	8.3204	0.74969	-169.9	15.771	10.145	-26.047	-722.01	1060.9	17.943	806.4	1078.5	41.549	61.347	0	0	8.7807	-4.7188	-9.637	-14.823	-3.3369	8.4467	8.9791	15.112	5.4438	3.7279	-0.65796	0.28991	1529.1
9.08	909	78	NaN	-1.6558	8.3437	0.77478	-169.87	15.674	10.218	-25.99	-722.07	1061	18.08	806.28	1078.5	41.778	61.118	0	0	8.7319	-4.7685	-9.6376	-14.823	-3.3075	8.4779	9.0002	15.017	5.4244	3.7094	-0.63737	0.19434	1529.1
9.09	910	78	NaN	-1.6221	8.3601	0.79853	-169.83	15.599	10.207	-25.935	-722.1	1061	17.983	806.19	1078.4	41.854	60.717	0	0	8.6445	-4.8575	-9.6377	-14.823	-3.2681	8.5202	9.0141	14.945	5.3764	3.6627	-0.62359	0.12134	1529
9.1	911	78	0	-1.5898	8.3697	0.83579	-169.8	15.546	10.198	-25.916	-722.14	1061	17.883	806.08	1078.4	41.949	60.465	0	0	8.5209	-4.9834	-9.638	-14.824	-3.2314	8.5539	9.0226	14.893	5.2895	3.5705	-0.61546	0.06964	1528.9
9.11	912	78	NaN	-1.563	8.3745	0.87308	-169.78	15.515	10.177	-25.916	-722.17	1061	17.757	805.97	1078.4	42.14	60.344	0	0	8.4029	-5.1035	-9.6378	-14.823	-3.2	8.5816	9.0274	14.862	5.2029	3.4781	-0.61046	0.038902	1528.9
9.12	913	78	NaN	-1.5355	8.3762	0.89906	-169.76	15.491	10.145	-25.895	-722.19	1061	17.602	805.86	1078.4	42.454	60.311	0	0	8.3158	-5.1922	-9.636	-14.821	-3.1661	8.6073	9.0296	14.838	5.1497	3.4151	-0.60638	0.01612	1528.8
9.13	914	78	NaN	-1.4813	8.3767	0.90192	-169.74	15.432	10.126	-25.766	-722.2	1061	17.436	805.69	1078.4	43.206	60.565	0	0	8.2926	-5.2158	-9.6336	-14.819	-3.1009	8.6374	9.0294	14.78	5.1917	3.4216	-0.60425	-0.039505	1528.6
9.14	915	78	NaN	-1.4414	8.3591	0.91846	-169.69	15.248	10.076	-25.706	-722.22	1061	17.272	805.92	1078.3	43.631	60.599	0	0	8.2999	-5.2085	-9.631	-14.816	-3.0524	8.7007	9.0077	14.6	5.2474	3.4922	-0.62329	-0.21679	1528.9
9.15	916	78	NaN	-1.4125	8.3529	0.92527	-169.66	15.151	10.056	-25.647	-722.23	1061	17.181	805.97	1078.2	44.014	60.855	0	0	8.2439	-5.2655	-9.6282	-14.814	-3.0179	8.7321	8.9987	14.505	5.226	3.4667	-0.62952	-0.30887	1528.9
9.16	917	78	NaN	-1.3853	8.3466	0.93434	-169.66	15.091	10.058	-25.598	-722.22	1061	17.143	805.89	1078.2	44.307	61.417	0	0	8.1943	-5.316	-9.6254	-14.811	-2.9874	8.7373	8.9908	14.447	5.2069	3.4213	-0.63463	-0.36405	1528.8
9.17	918	78	NaN	-1.3546	8.3308	0.95619	-169.67	15.019	10.072	-25.572	-722.24	1061	17.139	805.81	1078.2	45.238	61.249	0	0	8.2779	-5.2309	-9.6215	-14.807	-2.9556	8.7279	8.9743	14.376	5.3222	3.497	-0.64721	-0.43136	1528.7
9.18	919	78	NaN	-1.3369	8.3226	0.98331	-169.68	14.98	10.109	-25.589	-722.24	1061	17.211	805.75	1078.2	45.769	58.176	0	0	8.3204	-5.1875	-9.6171	-14.803	-2.9414	8.7117	8.9656	14.337	5.379	3.5242	-0.65152	-0.46559	1528.7
9.19	920	78	NaN	-1.3163	8.317	0.98674	-169.77	15.031	10.216	-25.539	-722.25	1061	17.453	805.36	1078.2	41.041	49.686	0	0	8.3099	-5.1982	-9.612	-14.797	-2.9284	8.6161	8.9615	14.387	5.3816	3.4179	-0.6505	-0.41053	1528.3
9.2	921	78	NaN	-1.285	8.3123	0.99409	-169.82	15.02	10.278	-25.465	-722.26	1061	17.571	805.09	1078.2	33.112	48.175	0	0	8.3953	-5.1113	-9.6071	-14.793	-2.899	8.5683	8.9579	14.375	5.4963	3.4571	-0.64925	-0.41804	1528.1
9.21	922	78	NaN	-1.2558	8.31	1.0084	-169.82	14.972	10.293	-25.407	-722.26	1061	17.562	804.95	1078.2	30.458	46.183	0	0	8.4771	-5.028	-9.6021	-14.788	-2.8674	8.5708	8.9564	14.325	5.6097	3.5428	-0.64563	-0.46244	1527.9
9.22	923	78	NaN	-1.245	8.3122	1.0265	-169.8	14.956	10.294	-25.404	-722.25	1061	17.511	804.82	1078.3	28.506	49.858	0	0	8.4806	-5.0244	-9.596	-14.782	-2.8548	8.5881	8.9598	14.309	5.6258	3.5637	-0.63618	-0.47299	1527.8
9.23	924	78	NaN	-1.222	8.3152	1.0597	-169.81	14.908	10.306	-25.424	-722.27	1061	17.525	804.72	1078.2	32.952	45.411	0	0	8.4767	-5.0283	-9.5883	-14.774	-2.8332	8.5833	8.962	14.261	5.6436	3.555	-0.62634	-0.51232	1527.7
9.24	925	78	NaN	-1.21	8.3171	1.0728	-169.79	14.887	10.294	-25.432	-722.27	1061	17.473	804.67	1078.2	27.411	51.248	0	0	8.4684	-5.0369	-9.5796	-14.765	-2.8194	8.5957	8.9639	14.24	5.6489	3.5588	-0.6157	-0.52499	1527.6
9.25	926	78	NaN	-1.1911	8.3185	1.0719	-169.78	14.84	10.271	-25.371	-722.28	1061	17.388	804.59	1078.2	38.312	57.728	0	0	8.4352	-5.0706	-9.5751	-14.761	-2.7952	8.6176	8.9647	14.194	5.6401	3.547	-0.61042	-0.56706	1527.6
9.26	927	78	NaN	-1.1632	8.3226	1.0704	-169.76	14.758	10.247	-25.281	-722.29	1061	17.302	804.47	1078.2	41.599	58.752	0	0	8.3872	-5.1195	-9.5732	-14.759	-2.7608	8.6433	8.9671	14.114	5.6264	3.5237	-0.60609	-0.64487	1527.4
9.27	928	78	NaN	-1.1359	8.3355	1.0909	-169.74	14.667	10.238	-25.281	-722.28	1061	17.247	804.38	1078.1	40.947	59.554	0	0	8.4674	-5.0378	-9.571	-14.757	-2.7316	8.6661	8.9778	14.025	5.7359	3.6283	-0.59325	-0.73188	1527.3
9.28	929	78	NaN	-1.1251	8.3415	1.107	-169.74	14.611	10.208	-25.305	-722.29	1061	17.186	804.37	1078	40.455	59.258	0	0	8.4751	-5.03	-9.5694	-14.755	-2.7194	8.6631	8.9807	13.972	5.7557	3.6331	-0.58862	-0.78297	1527.3
9.29	930	78	NaN	-1.113	8.3518	1.1021	-169.69	14.476	10.099	-25.275	-722.29	1061	16.907	804.64	1078	38.963	59.799	0	0	8.3742	-5.1328	-9.5684	-14.754	-2.6954	8.7323	8.9885	13.839	5.6788	3.5995	-0.57994	-0.91451	1527.6
9.3	931	78	NaN	-1.105	8.3604	1.1082	-169.65	14.357	10.01	-25.282	-722.29	1061	16.678	804.84	1077.9	39.122	60.279	0	0	8.3503	-5.1571	-9.5679	-14.753	-2.6789	8.7798	8.9946	13.723	5.6714	3.6226	-0.57338	-1.0304	1527.8
9.31	932	78	NaN	-1.1026	8.3648	1.134	-169.66	14.302	9.9901	-25.351	-722.3	1061	16.628	804.82	1077.9	38.399	60.709	0	0	8.3357	-5.1719	-9.5678	-14.753	-2.6772	8.7661	8.9965	13.671	5.6585	3.5942	-0.57128	-1.0827	1527.8
9.32	933	78	NaN	-1.0985	8.3694	1.14	-169.66	14.269	9.9904	-25.367	-722.3	1061	16.627	804.8	1077.8	37.549	60.563	0	0	8.2713	-5.2376	-9.5687	-14.754	-2.6737	8.7598	9.0002	13.638	5.5976	3.5223	-0.56849	-1.116	1527.8
9.33	934	78	NaN	-1.0968	8.3784	1.1143	-169.68	14.232	9.9769	-25.337	-722.29	1061	16.565	804.74	1077.8	37.345	60.713	0	0	8.2084	-5.3016	-9.5694	-14.755	-2.6686	8.7453	9.0083	13.602	5.5398	3.4437	-0.56115	-1.1528	1527.7
9.34	935	78	NaN	-1.1004	8.3725	1.1075	-169.7	14.204	9.9681	-25.355	-722.31	1061	16.518	804.7	1077.8	37.109	60.47	0	0	8.1528	-5.3582	-9.5694	-14.755	-2.6712	8.7324	9.0015	13.575	5.4816	3.3742	-0.5678	-1.1796	1527.7
9.35	936	78	NaN	-1.1053	8.3637	1.1053	-169.71	14.181	9.9727	-25.379	-722.33	1061	16.521	804.69	1077.8	37.21	61.598	0	0	8.095	-5.4171	-9.569	-14.755	-2.6771	8.7173	8.9922	13.552	5.4179	3.3002	-0.57679	-1.2024	1527.7
9.36	937	78	NaN	-1.1086	8.364	1.0933	-169.73	14.157	9.9934	-25.375	-722.32	1061	16.583	804.71	1077.8	35.124	58.417	0	0	8.0356	-5.4776	-9.5684	-14.754	-2.6825	8.6964	8.9923	13.529	5.3531	3.2188	-0.57618	-1.2251	1527.7
9.37	938	78	NaN	-1.12	8.3623	1.1049	-169.74	14.154	10.012	-25.451	-722.32	1061	16.608	804.66	1077.8	32.47	54.634	0	0	8.0369	-5.4762	-9.5688	-14.754	-2.6978	8.6786	8.9905	13.526	5.3392	3.2023	-0.57831	-1.2283	1527.7
9.38	939	78	NaN	-1.1324	8.3594	1.0955	-169.74	14.15	10.004	-25.492	-722.33	1061	16.554	804.65	1077.8	34.162	54.939	0	0	8.0266	-5.4867	-9.5694	-14.755	-2.7096	8.6808	8.9882	13.522	5.317	3.1941	-0.58125	-1.2334	1527.6
9.39	940	78	NaN	-1.1389	8.3598	1.0942	-169.75	14.143	10	-25.531	-722.32	1061	16.537	804.67	1077.8	25.738	32.313	0	0	7.9918	-5.5222	-9.5705	-14.756	-2.717	8.6733	8.9888	13.514	5.2748	3.1512	-0.58163	-1.2423	1527.7
9.4	941	78	NaN	-1.1441	8.3613	1.0967	-169.76	14.136	10.003	-25.572	-722.32	1061	16.552	804.7	1077.8	24.727	33.763	0	0	7.937	-5.5781	-9.5709	-14.756	-2.7242	8.6575	8.9904	13.507	5.2127	3.0794	-0.58052	-1.2494	1527.7
9.41	942	78	NaN	-1.1558	8.3596	1.0872	-169.77	14.137	10.002	-25.607	-722.32	1061	16.552	804.72	1077.8	23.814	24.005	0	0	7.8754	-5.6408	-9.5712	-14.757	-2.7373	8.6457	8.9892	13.508	5.1381	3.0049	-0.58207	-1.2489	1527.7
9.42	943	78	NaN	-1.1627	8.3671	1.0698	-169.78	14.126	9.9903	-25.61	-722.29	1061	16.53	804.79	1077.8	26.483	29.856	0	0	7.8729	-5.6433	-9.5727	-14.758	-2.7434	8.6414	8.9963	13.497	5.1295	2.9981	-0.57637	-1.2615	1527.8
9.43	944	78	NaN	-1.1752	8.3573	1.0609	-169.78	14.15	10.016	-25.664	-722.3	1061	16.602	804.77	1077.8	30.18	28.984	0	0	7.875	-5.6411	-9.5744	-14.76	-2.7606	8.633	8.9871	13.521	5.1144	2.9919	-0.5873	-1.2393	1527.7
9.44	945	78	NaN	-1.1875	8.3444	1.0515	-169.77	14.179	10.021	-25.72	-722.32	1061	16.607	804.76	1077.8	30.168	29.73	0	0	7.7847	-5.7332	-9.5754	-14.761	-2.7752	8.6395	8.9749	13.549	5.0094	2.9063	-0.60044	-1.212	1527.8
9.45	946	78	NaN	-1.1964	8.334	1.0347	-169.76	14.198	10.003	-25.739	-722.33	1061	16.549	804.79	1077.8	30.918	34.051	0	0	7.7347	-5.784	-9.5754	-14.761	-2.7826	8.6576	8.965	13.567	4.9522	2.8736	-0.61038	-1.1939	1527.8
9.46	947	78	NaN	-1.1996	8.3249	1.0028	-169.75	14.202	10.015	-25.681	-722.35	1061	16.589	804.82	1077.8	32.615	36.433	0	0	7.7208	-5.7982	-9.5747	-14.76	-2.7851	8.6618	8.9562	13.571	4.9357	2.8635	-0.61848	-1.1892	1527.8
9.47	948	78	NaN	-1.2121	8.3166	1.0173	-169.75	14.199	10.005	-25.774	-722.37	1061	16.565	804.87	1077.8	35.042	31.871	0	0	7.6649	-5.8552	-9.5755	-14.761	-2.8	8.6648	8.9474	13.568	4.8648	2.8097	-0.62811	-1.1933	1527.9
9.48	949	78	NaN	-1.2206	8.3149	1.0126	-169.76	14.203	10.02	-25.807	-722.37	1061	16.631	804.9	1077.8	35.939	34.554	0	0	7.6387	-5.8818	-9.5768	-14.762	-2.8123	8.6515	8.9453	13.572	4.8264	2.7696	-0.63146	-1.1901	1528
9.49	950	78	NaN	-1.2279	8.3189	1.0033	-169.75	14.224	10.015	-25.834	-722.36	1061	16.618	804.93	1077.8	36.295	36.716	0	0	7.6835	-5.8362	-9.5785	-14.764	-2.82	8.6543	8.9498	13.593	4.8634	2.8181	-0.62873	-1.1713	1528
9.5	951	78	NaN	-1.2368	8.3253	0.9989	-169.73	14.257	9.9865	-25.89	-722.35	1061	16.501	804.95	1077.8	40.042	35.907	0	0	7.7218	-5.7972	-9.5799	-14.765	-2.8267	8.6798	8.9577	13.625	4.8951	2.8826	-0.62221	-1.1407	1528
9.51	952	78	NaN	-1.2514	8.3246	0.99093	-169.74	14.261	10.042	-25.935	-722.38	1061	16.661	805.02	1077.8	40.711	38.109	0	0	7.7462	-5.7723	-9.5804	-14.766	-2.8488	8.6627	8.9577	13.628	4.8974	2.8904	-0.62266	-1.1382	1528.1
9.52	953	78	NaN	-1.2574	8.3318	0.98836	-169.74	14.279	10.034	-25.971	-722.39	1061	16.652	805.04	1077.8	41.779	39.063	0	0	7.7929	-5.7248	-9.5811	-14.767	-2.8559	8.6582	8.9649	13.646	4.9371	2.9335	-0.61629	-1.121	1528.1
9.53	954	78	NaN	-1.2619	8.3445	0.96407	-169.76	14.297	10.064	-25.963	-722.38	1061	16.76	805.08	1077.9	43.023	41.29	0	0	7.8499	-5.6668	-9.5822	-14.768	-2.8641	8.6427	8.978	13.663	4.9858	2.9759	-0.60423	-1.1046	1528.2
9.54	955	78	NaN	-1.2673	8.3587	0.93621	-169.79	14.375	10.13	-25.953	-722.37	1060.9	16.951	804.96	1077.9	42.636	43.511	0	0	7.9158	-5.5996	-9.5847	-14.77	-2.8764	8.6001	8.9942	13.739	5.0394	3.0005	-0.59055	-1.0308	1528
9.55	956	78	NaN	-1.275	8.37	0.92828	-169.86	14.547	10.204	-25.992	-722.38	1061	17.132	804.57	1078	46.743	46.7	0	0	7.9187	-5.5967	-9.5874	-14.773	-2.8927	8.5272	9.0092	13.908	5.026	2.9305	-0.57819	-0.86482	1527.7
9.56	957	78	NaN	-1.2831	8.3726	0.94562	-169.88	14.56	10.205	-26.078	-722.4	1061	17.189	804.61	1078	47.362	45.365	0	0	7.8556	-5.6609	-9.5902	-14.776	-2.9061	8.5014	9.0115	13.921	4.9495	2.8405	-0.57872	-0.85478	1527.7
9.57	958	78	NaN	-1.2906	8.3868	0.90753	-169.88	14.588	10.185	-26.01	-722.4	1061	17.142	804.62	1078	48.202	47.364	0	0	7.9405	-5.5745	-9.5912	-14.777	-2.9094	8.4988	9.0268	13.948	5.0312	2.9244	-0.56435	-0.82882	1527.7
9.58	959	78	NaN	-1.2925	8.3957	0.88554	-169.9	14.592	10.199	-25.977	-722.4	1060.9	17.201	804.65	1078	49.546	47.238	0	0	8.0439	-5.4692	-9.5919	-14.777	-2.9121	8.4803	9.0358	13.952	5.1317	3.0111	-0.55614	-0.82592	1527.8
9.59	960	78	NaN	-1.2943	8.4028	0.89051	-169.92	14.591	10.217	-26.009	-722.4	1060.9	17.27	804.68	1078	54.112	52.3	0	0	8.1449	-5.3663	-9.5942	-14.78	-2.9177	8.455	9.0428	13.951	5.2272	3.0887	-0.55136	-0.82821	1527.8
9.6	961	78	NaN	-1.3069	8.4203	0.90707	-169.93	14.636	10.17	-26.07	-722.37	1060.9	17.117	804.68	1078.1	53.205	52.385	0	0	8.2025	-5.3076	-9.597	-14.782	-2.9269	8.4537	9.0628	13.994	5.2756	3.1461	-0.5342	-0.78886	1527.8
9.61	962	78	NaN	-1.315	8.4214	0.93424	-169.95	14.648	10.187	-26.15	-722.36	1060.9	17.162	804.7	1078.1	55.767	55.78	0	0	8.1429	-5.3683	-9.6008	-14.786	-2.9396	8.426	9.0645	14.005	5.2033	3.0577	-0.53629	-0.78172	1527.8
9.62	963	78	NaN	-1.3216	8.4225	0.93639	-169.98	14.647	10.208	-26.16	-722.35	1060.9	17.234	804.73	1078.1	57.649	55.437	0	0	8.1489	-5.3622	-9.6028	-14.788	-2.9493	8.3954	9.0658	14.004	5.1997	3.0333	-0.53703	-0.78441	1527.8
9.63	964	78	NaN	-1.3222	8.4143	0.92805	-170.01	14.647	10.226	-26.14	-722.34	1060.9	17.29	804.75	1078.1	55.387	54.321	0	0	8.1871	-5.3233	-9.6039	-14.789	-2.9512	8.3601	9.0579	14.004	5.2359	3.0367	-0.54605	-0.78593	1527.8
9.64	965	78	NaN	-1.3189	8.3993	0.91456	-170.04	14.653	10.226	-26.112	-722.34	1060.9	17.291	804.77	1078.1	58.563	56.301	0	0	8.222	-5.2878	-9.6057	-14.791	-2.9469	8.3284	9.0436	14.008	5.2751	3.0406	-0.56216	-0.78294	1527.8
9.65	966	78	NaN	-1.3231	8.3965	0.89107	-170.05	14.66	10.187	-26.071	-722.31	1060.9	17.183	804.8	1078.1	57.48	58.034	0	0	8.2307	-5.2789	-9.6077	-14.793	-2.9455	8.3252	9.0409	14.016	5.2852	3.0464	-0.5668	-0.77718	1527.8
9.66	967	78	NaN	-1.3237	8.3785	0.91486	-170.09	14.649	10.21	-26.127	-722.32	1060.9	17.279	804.84	1078.1	57.782	57.729	0	0	8.2084	-5.3016	-9.6097	-14.795	-2.9518	8.2837	9.0222	14.006	5.2567	2.9821	-0.5875	-0.78966	1527.9
9.67	968	78	NaN	-1.3266	8.3708	0.92499	-170.12	14.639	10.209	-26.152	-722.32	1060.9	17.31	804.89	1078.1	59.02	55.61	0	0	8.1587	-5.3522	-9.6109	-14.796	-2.9567	8.2483	9.0134	13.996	5.2019	2.8961	-0.5975	-0.80026	1527.9
9.68	969	78	NaN	-1.3271	8.3659	0.92618	-170.15	14.644	10.204	-26.159	-722.31	1060.9	17.319	804.91	1078.1	55.076	57.525	0	0	8.0749	-5.4376	-9.6111	-14.797	-2.9578	8.2229	9.0089	14.001	5.117	2.7853	-0.60222	-0.79523	1527.9
9.69	970	78	NaN	-1.3222	8.3573	0.92485	-170.16	14.669	10.21	-26.168	-722.3	1060.9	17.352	804.9	1078.1	57.46	56.807	0	0	8.138	-5.3734	-9.6126	-14.798	-2.9545	8.2038	9.0024	14.023	5.1835	2.8304	-0.61026	-0.77466	1527.9
9.7	971	78	NaN	-1.3167	8.3451	0.91996	-170.2	14.677	10.21	-26.173	-722.3	1060.9	17.416	804.93	1078.1	57.8	55.84	0	0	8.2016	-5.3086	-9.6145	-14.8	-2.9515	8.1697	8.9908	14.031	5.2501	2.8611	-0.62365	-0.76894	1528
9.71	972	78	NaN	-1.3088	8.3433	0.90886	-170.21	14.675	10.218	-26.146	-722.3	1060.9	17.479	804.96	1078.1	58.472	56.29	0	0	8.1772	-5.3334	-9.6164	-14.802	-2.945	8.1516	8.9891	14.029	5.2322	2.8182	-0.62735	-0.77267	1528
9.72	973	78	NaN	-1.3025	8.3412	0.90541	-170.22	14.683	10.192	-26.142	-722.3	1060.9	17.438	804.99	1078.1	57.533	56.077	0	0	8.1725	-5.3382	-9.6174	-14.803	-2.937	8.1484	8.9877	14.037	5.2355	2.8102	-0.6297	-0.76618	1528
9.73	974	78	NaN	-1.2965	8.3395	0.91407	-170.22	14.697	10.176	-26.173	-722.3	1060.9	17.419	804.99	1078.2	56.327	55.81	0	0	8.1799	-5.3306	-9.6178	-14.803	-2.9314	8.1417	8.987	14.05	5.2485	2.8111	-0.63085	-0.75356	1528
9.74	975	78	NaN	-1.2885	8.3405	0.93426	-170.24	14.707	10.215	-26.235	-722.29	1060.9	17.565	804.97	1078.2	58.154	56.193	0	0	8.2106	-5.2993	-9.6184	-14.804	-2.9312	8.1142	8.9884	14.059	5.2794	2.8148	-0.62997	-0.74452	1528
9.75	976	78	NaN	-1.2792	8.34	0.93813	-170.25	14.702	10.208	-26.264	-722.29	1060.9	17.64	804.99	1078.1	56.713	56.808	0	0	8.2412	-5.2682	-9.619	-14.804	-2.9257	8.1066	8.9871	14.055	5.3155	2.8384	-0.63182	-0.74974	1528
9.76	977	78	NaN	-1.2759	8.3363	0.92735	-170.24	14.714	10.209	-26.245	-722.28	1060.9	17.661	804.98	1078.2	57.203	55.81	0	0	8.2622	-5.2468	-9.6209	-14.806	-2.9226	8.1122	8.984	14.066	5.3396	2.8654	-0.63696	-0.74006	1528
9.77	978	78	NaN	-1.2672	8.33	0.91459	-170.23	14.722	10.193	-26.222	-722.29	1060.9	17.638	804.97	1078.2	58.637	56.888	0	0	8.3019	-5.2064	-9.6229	-14.808	-2.9122	8.1267	8.9785	14.073	5.3897	2.9203	-0.64435	-0.73524	1528
9.78	979	78	NaN	-1.2552	8.325	0.90311	-170.21	14.72	10.162	-26.207	-722.3	1060.9	17.59	804.96	1078.2	57.716	56.942	0	0	8.3681	-5.1389	-9.6248	-14.81	-2.8978	8.1476	8.9743	14.071	5.4703	3.0087	-0.6505	-0.73972	1528
9.79	980	78	NaN	-1.2503	8.3275	0.8916	-170.19	14.713	10.134	-26.195	-722.28	1060.9	17.55	804.93	1078.2	57.599	56.548	0	0	8.381	-5.1258	-9.6264	-14.812	-2.891	8.1726	8.9775	14.063	5.49	3.0468	-0.64896	-0.74903	1527.9
9.8	981	78	NaN	-1.2486	8.3375	0.89558	-170.2	14.663	10.171	-26.217	-722.28	1060.9	17.706	804.95	1078.2	56.733	56.981	0	0	8.3907	-5.116	-9.6283	-14.814	-2.896	8.1513	8.9862	14.015	5.4947	3.0354	-0.64209	-0.79918	1527.9
9.81	982	78	NaN	-1.2512	8.3444	0.89732	-170.19	14.645	10.15	-26.232	-722.28	1060.9	17.679	804.93	1078.2	55.368	56.664	0	0	8.4394	-5.0663	-9.6312	-14.817	-2.8982	8.1664	8.9939	13.995	5.5412	3.1001	-0.63737	-0.82134	1527.9
9.82	983	78	NaN	-1.2598	8.3528	0.90499	-170.18	14.599	10.132	-26.277	-722.28	1060.9	17.681	804.93	1078.2	57.932	55.983	0	0	8.4792	-5.0258	-9.6328	-14.818	-2.9085	8.1743	9.002	13.95	5.5707	3.1485	-0.63081	-0.86877	1527.9
9.83	984	78	NaN	-1.2705	8.3642	0.91352	-170.18	14.521	10.131	-26.335	-722.29	1060.9	17.739	804.93	1078.2	57.197	57.759	0	0	8.5127	-4.9917	-9.6335	-14.819	-2.9235	8.1709	9.0119	13.873	5.5891	3.1792	-0.62155	-0.94585	1527.9
9.84	985	78	NaN	-1.2696	8.3755	0.89478	-170.14	14.493	10.083	-26.299	-722.28	1060.9	17.601	804.87	1078.2	58.372	56.484	0	0	8.5552	-4.9485	-9.6348	-14.82	-2.9162	8.2158	9.0248	13.843	5.639	3.2673	-0.60996	-0.9768	1527.9
9.85	986	78	NaN	-1.2862	8.387	0.87317	-170.08	14.219	10.015	-26.297	-722.27	1060.9	17.535	805.29	1078.1	56.83	55.131	0	0	8.6042	-4.8985	-9.6366	-14.822	-2.9299	8.2801	9.0311	13.575	5.6743	3.3815	-0.60545	-1.2473	1528.3
9.86	987	78	NaN	-1.3005	8.3939	0.86771	-170.03	14.086	9.9564	-26.323	-722.28	1060.9	17.41	805.37	1078	56.754	55.627	0	0	8.6527	-4.8491	-9.639	-14.825	-2.9403	8.3331	9.0368	13.443	5.7124	3.484	-0.60225	-1.3814	1528.4
9.87	988	78	NaN	-1.3136	8.3969	0.85896	-169.99	13.999	9.9098	-26.329	-722.29	1060.9	17.292	805.26	1078	59.497	55.512	0	0	8.7215	-4.779	-9.6409	-14.826	-2.9493	8.3694	9.0398	13.356	5.7722	3.5904	-0.60104	-1.4703	1528.3
9.88	989	78	NaN	-1.3271	8.3981	0.83685	-169.98	13.864	9.8733	-26.298	-722.3	1060.9	17.236	805.12	1078	55.433	56.265	0	0	8.8264	-4.6722	-9.6416	-14.827	-2.9597	8.3905	9.0398	13.223	5.8667	3.7183	-0.60171	-1.6045	1528.1
9.89	990	78	NaN	-1.3356	8.4042	0.84364	-169.95	13.765	9.8379	-26.348	-722.31	1060.9	17.164	805.05	1078	57.563	55.827	0	0	8.8915	-4.6059	-9.6427	-14.828	-2.9674	8.4161	9.0454	13.123	5.9242	3.8102	-0.59735	-1.7048	1528.1
9.9	991	78	NaN	-1.3486	8.4071	0.84113	-169.96	13.604	9.8736	-26.381	-722.31	1060.9	17.343	804.89	1077.9	56.865	55.788	0	0	8.9393	-4.5572	-9.6439	-14.829	-2.9885	8.4005	9.0469	12.964	5.9508	3.8433	-0.59706	-1.8653	1527.9
9.91	992	78	NaN	-1.358	8.4056	0.82994	-169.96	13.426	9.9035	-26.387	-722.32	1060.9	17.502	804.71	1077.9	57.77	56.337	0	0	8.9617	-4.5344	-9.6445	-14.83	-3.0043	8.392	9.0452	12.786	5.9575	3.8577	-0.59933	-2.0439	1527.8
9.92	993	78	NaN	-1.3646	8.4066	0.81631	-169.96	13.271	9.9263	-26.375	-722.31	1060.9	17.628	804.58	1077.9	55.776	56.447	0	0	8.9738	-4.5221	-9.645	-14.831	-3.0154	8.3879	9.0462	12.631	5.9585	3.8658	-0.59881	-2.1992	1527.6
9.93	994	78	NaN	-1.3719	8.4164	0.80953	-169.97	13.168	9.9547	-26.369	-722.28	1060.9	17.757	804.54	1077.9	56.256	57.087	0	0	8.9285	-4.5682	-9.645	-14.831	-3.0273	8.3765	9.0547	12.53	5.9012	3.8082	-0.59033	-2.3007	1527.6
9.94	995	78	NaN	-1.38	8.3977	0.83151	-169.92	12.937	9.9155	-26.476	-722.32	1060.9	17.668	804.33	1077.8	58.365	56.903	0	0	8.961	-4.5352	-9.6452	-14.831	-3.0363	8.4228	9.0346	12.3	5.9247	3.8876	-0.61062	-2.5302	1527.4
9.95	996	78	NaN	-1.3853	8.3923	0.81808	-169.84	12.713	9.7791	-26.484	-722.3	1060.9	17.303	804.11	1077.8	57.421	53.612	0	0	9.0586	-4.4358	-9.6455	-14.831	-3.0284	8.5178	9.0272	12.078	6.0301	4.082	-0.61828	-2.7527	1527.1
9.96	997	78	NaN	-1.3895	8.3844	0.79651	-169.81	12.525	9.7377	-26.463	-722.28	1060.9	17.23	803.87	1077.8	55.563	56.025	0	0	9.1628	-4.3296	-9.647	-14.832	-3.0294	8.5541	9.0185	11.891	6.1334	4.2245	-0.62853	-2.9412	1526.9
9.97	998	78	NaN	-1.3941	8.3684	0.78134	-169.83	12.334	9.8256	-26.465	-722.28	1060.9	17.565	803.61	1077.8	55.71	55.843	0	0	9.2549	-4.2358	-9.6488	-14.834	-3.047	8.5168	9.0022	11.7	6.2079	4.2809	-0.64666	-3.1346	1526.6
9.98	999	78	NaN	-1.4011	8.3442	0.78141	-169.87	12.038	9.9672	-26.539	-722.26	1060.9	18.108	803.33	1077.7	56.748	55.354	0	0	9.3214	-4.1681	-9.6512	-14.837	-3.0774	8.4562	8.9768	11.405	6.244	4.2881	-0.67442	-3.4313	1526.3
9.99	1000	78	NaN	-1.4104	8.3323	0.76045	-169.8	11.905	9.835	-26.535	-722.23	1060.9	17.734	803.09	1077.7	57.245	56.412	0	0	9.3536	-4.1353	-9.6535	-14.839	-3.0728	8.5386	8.964	11.273	6.2808	4.4033	-0.68946	-3.5656	1526.1
10	1001	78	NaN	-1.417	8.3141	0.74692	-169.79	11.733	9.76	-26.54	-722.22	1060.9	17.607	802.92	1077.6	58.502	55.273	0	0	9.3731	-4.1154	-9.6558	-14.841	-3.075	8.5538	8.9442	11.103	6.2981	4.4384	-0.71153	-3.7385	1525.9
10.01	1002	78	NaN	-1.423	8.2854	0.72505	-169.78	11.505	9.6932	-26.529	-722.19	1060.9	17.526	802.73	1077.6	57.776	54.536	0	0	9.4662	-4.0206	-9.6584	-14.844	-3.0778	8.5614	8.9134	10.877	6.3884	4.5408	-0.74504	-3.9672	1525.6
10.02	1003	78	NaN	-1.4298	8.2485	0.69621	-169.77	11.252	9.6208	-26.511	-722.16	1060.9	17.414	802.48	1077.5	57.793	56.102	0	0	9.5826	-3.9021	-9.6612	-14.847	-3.08	8.5841	8.8744	10.626	6.5026	4.6821	-0.78677	-4.2204	1525.4
10.03	1004	78	NaN	-1.4371	8.2185	0.69847	-169.78	11.109	9.6082	-26.572	-722.12	1060.9	17.479	802.26	1077.5	57.459	53.808	0	0	9.6524	-3.831	-9.6642	-14.85	-3.0924	8.5681	8.8446	10.483	6.56	4.737	-0.81963	-4.3664	1525.1
10.04	1005	78	NaN	-1.4462	8.1662	0.70144	-169.83	10.897	9.6547	-26.61	-722.09	1060.9	17.818	801.97	1077.4	57.095	55.592	0	0	9.754	-3.7275	-9.6668	-14.852	-3.1159	8.4958	8.7884	10.275	6.638	4.7683	-0.87842	-4.5776	1524.8
10.05	1006	78	NaN	-1.4557	8.0971	0.7086	-169.87	10.767	9.6373	-26.657	-722.06	1060.8	17.946	801.6	1077.3	57.806	56.352	0	0	9.8867	-3.5923	-9.6689	-14.854	-3.1325	8.4524	8.7157	10.148	6.7543	4.86	-0.95318	-4.7062	1524.4
10.06	1007	78	NaN	-1.4646	8.0244	0.71583	-169.89	10.716	9.5789	-26.703	-722.03	1060.8	17.927	801.25	1077.2	57.53	56.149	0	0	9.9594	-3.5183	-9.6622	-14.848	-3.1428	8.4282	8.6397	10.1	6.8166	4.9099	-1.0224	-4.7472	1524
10.07	1008	78	NaN	-1.4708	7.9537	0.71706	-169.92	10.729	9.5118	-26.73	-722	1060.9	17.871	800.95	1077.1	56.95	53.78	0	0	9.9967	-3.4804	-9.6569	-14.842	-3.1483	8.4063	8.5659	10.117	6.8484	4.9259	-1.0909	-4.7253	1523.7
10.08	1009	78	NaN	-1.4665	7.8418	0.69931	-169.94	10.859	9.4162	-26.689	-721.95	1060.8	17.758	800.47	1077.1	58.072	57.676	0	0	9.9633	-3.5143	-9.6574	-14.843	-3.1388	8.3923	8.4535	10.247	6.8246	4.878	-1.2039	-4.596	1523.2
10.09	1010	78	NaN	-1.4678	7.7484	0.70138	-169.98	10.98	9.3963	-26.716	-721.95	1060.8	17.849	800.15	1077.1	57.192	61.464	0	0	9.9457	-3.5322	-9.6582	-14.844	-3.1449	8.3469	8.3585	10.369	6.8009	4.8147	-1.2996	-4.4743	1522.8
10.1	1011	78	NaN	-1.478	7.6459	0.70178	-170.03	11.203	9.3414	-26.732	-721.94	1060.8	17.891	799.72	1077	56.141	62.914	0	1	9.9703	-3.5072	-9.6598	-14.845	-3.1578	8.2937	8.2559	10.593	6.8125	4.7865	-1.4039	-4.252	1522.4
10.11	1012	78	NaN	-1.4958	7.5484	0.68637	-170.08	11.501	9.2602	-26.698	-721.91	1060.8	17.892	799.22	1077	56.613	65.193	0	1	10.014	-3.4632	-9.6602	-14.846	-3.1749	8.2452	8.1591	10.891	6.8386	4.782	-1.5011	-3.9551	1521.9
10.12	1013	78	NaN	-1.5176	7.486	0.64531	-170.11	11.788	9.2026	-26.592	-721.87	1060.8	17.947	798.78	1077	56.531	64.918	0	1	10.064	-3.4123	-9.66	-14.845	-3.1953	8.2098	8.0969	11.177	6.8683	4.7975	-1.5631	-3.6682	1521.4
10.13	1014	78	NaN	-1.5332	7.5035	0.62905	-170.16	11.95	9.1819	-26.562	-721.82	1060.7	18.052	798.61	1076.9	59.538	65.877	0	1	10.081	-3.3944	-9.6592	-14.845	-3.214	8.1598	8.1138	11.34	6.8671	4.7654	-1.5453	-3.5047	1521.2
10.14	1015	78	NaN	-1.5602	7.6174	0.62151	-170.25	12.174	9.1471	-26.548	-721.75	1060.7	18.194	798.37	1076.9	55.814	65.084	0	1	10.116	-3.3585	-9.6574	-14.843	-3.2462	8.068	8.2282	11.563	6.8701	4.7095	-1.4292	-3.2797	1520.9
10.15	1016	78	NaN	-1.5865	7.7788	0.62023	-170.32	12.384	9.0823	-26.546	-721.67	1060.6	18.219	798.13	1076.9	56.744	65.266	0	1	10.172	-3.3017	-9.6546	-14.84	-3.2737	7.9933	8.3914	11.772	6.8984	4.6915	-1.2633	-3.0681	1520.5
10.16	1017	78	NaN	-1.6145	7.9655	0.63266	-170.38	12.55	8.9986	-26.587	-721.59	1060.6	18.145	797.92	1076.9	55.638	65.911	0	1	10.173	-3.3009	-9.6521	-14.838	-3.3007	7.937	8.5801	11.935	6.8722	4.6361	-1.072	-2.9022	1520.3
10.17	1018	78	NaN	-1.661	8.1725	0.67761	-170.46	12.671	8.9354	-26.744	-721.56	1060.6	18.16	797.76	1076.9	57.493	64.266	0	1	10.165	-3.3094	-9.6496	-14.835	-3.3539	7.8471	8.788	12.055	6.8106	4.5377	-0.86161	-2.7801	1520.1
10.18	1019	78	NaN	-1.7047	8.501	0.66608	-170.6	12.738	8.814	-26.771	-721.57	1060.5	18.145	797.66	1076.9	56.935	62.648	0	1	10.149	-3.3257	-9.6468	-14.832	-3.3982	7.7029	9.1174	12.122	6.7503	4.3772	-0.52945	-2.7105	1520
10.19	1020	78	NaN	-1.7447	8.7579	0.62348	-170.74	12.746	8.7564	-26.737	-721.65	1060.5	18.267	797.58	1076.9	56.365	60.685	0	1	10.12	-3.3544	-9.6435	-14.829	-3.4415	7.5588	9.3744	12.13	6.6789	4.2044	-0.26917	-2.6994	1520
10.2	1021	78	NaN	-1.7726	8.9947	0.54917	-170.88	12.703	8.7268	-26.641	-721.77	1060.5	18.439	797.54	1076.9	57.745	57.933	0	1	10.058	-3.4182	-9.639	-14.825	-3.4721	7.4164	9.6107	12.087	6.5856	3.9982	-0.028355	-2.7377	1520.1
10.21	1022	78	NaN	-1.794	9.3048	0.43949	-171.05	12.598	8.6902	-26.508	-721.93	1060.6	18.633	797.51	1076.9	56.376	61.492	0	1	10.019	-3.4577	-9.635	-14.82	-3.4957	7.2437	9.9196	11.983	6.5232	3.786	0.28461	-2.8373	1520.2
10.22	1023	78	NaN	-1.8531	9.9049	0.27846	-171.37	12.358	8.6188	-26.442	-722.21	1060.6	18.999	797.48	1076.9	57.128	59.948	0	1	9.9925	-3.4846	-9.6313	-14.817	-3.5658	6.9128	10.517	11.745	6.4267	3.4282	0.88595	-3.0713	1520.5
10.23	1024	78	NaN	-1.8981	10.261	0.26841	-171.57	12.188	8.5964	-26.629	-722.37	1060.7	19.29	797.49	1076.8	57.846	58.116	0	1	9.9085	-3.5701	-9.6295	-14.815	-3.6287	6.6951	10.869	11.579	6.2799	3.125	1.24	-3.2357	1520.6
10.24	1025	78	NaN	-1.946	10.662	0.25107	-171.83	11.989	8.5282	-26.863	-722.64	1060.8	19.538	797.47	1076.8	54.956	56.039	0	1	9.8248	-3.6554	-9.6279	-14.813	-3.6944	6.4241	11.267	11.384	6.1304	2.7688	1.6391	-3.4298	1520.9
10.25	1026	78	NaN	-1.9858	11.094	0.18619	-172.12	11.778	8.4028	-27.038	-723.03	1060.9	19.688	797.41	1076.8	56.23	56.463	0	1	9.7415	-3.7402	-9.6268	-14.812	-3.746	6.1168	11.695	11.177	5.9955	2.3766	2.0683	-3.6348	1521.2
10.26	1027	78	NaN	-2.0152	11.507	0.051157	-172.43	11.585	8.2405	-27.075	-723.47	1061.1	19.739	797.29	1076.8	59.158	57.335	0	1	9.6522	-3.8311	-9.6258	-14.811	-3.7784	5.8057	12.1	10.992	5.8739	1.9746	2.4739	-3.8189	1521.6
10.27	1028	78	NaN	-2.1279	11.915	-0.19713	-172.81	11.393	8.1811	-26.969	-723.89	1061.4	20.124	797.17	1076.8	56.142	57.041	0	1	9.5546	-3.9306	-9.625	-14.81	-3.9013	5.4141	12.494	10.815	5.6533	1.4835	2.869	-3.9959	1521.9
10.28	1029	78	NaN	-2.1478	12.046	-0.26452	-172.98	11.326	8.1127	-26.985	-724.16	1061.4	20.185	797.09	1076.7	56.736	58.529	0	1	9.4538	-4.0333	-9.6246	-14.81	-3.9238	5.24	12.622	10.75	5.53	1.2067	2.9971	-4.0596	1522.1
10.29	1030	78	NaN	-2.143	12.186	-0.32352	-173.33	11.235	8.139	-27.052	-724.61	1061.5	20.642	797	1076.7	58.245	59.12	0	1	9.3372	-4.152	-9.6242	-14.81	-3.9383	4.8717	12.759	10.662	5.3989	0.71967	3.1348	-4.148	1522.4
10.3	1031	78	NaN	-2.0952	12.338	-0.39993	-173.87	11.114	8.1866	-27.067	-725.24	1061.5	21.394	796.91	1076.7	58.076	57.052	0	1	9.1626	-4.3298	-9.6228	-14.808	-3.9187	4.3045	12.909	10.542	5.2439	-0.025382	3.2865	-4.266	1523
10.31	1032	78	NaN	-1.9545	12.393	-0.46103	-174.44	11.018	8.094	-26.914	-725.9	1061.4	21.945	796.84	1076.6	58.186	58.173	0	1	9.076	-4.418	-9.6227	-14.808	-3.7923	3.7244	12.966	10.445	5.2837	-0.69355	3.343	-4.3629	1523.6
10.32	1033	78	NaN	-1.928	12.441	-0.49426	-174.63	11.033	7.7296	-26.962	-726.25	1061.5	21.328	796.71	1076.6	58.213	53.93	0	1	9.0481	-4.4464	-9.6232	-14.809	-3.7441	3.5588	13.009	10.466	5.304	-0.8876	3.3859	-4.3432	1523.8
10.33	1034	78	NaN	-1.8673	12.435	-0.59633	-175.11	11.023	7.5682	-26.826	-726.72	1061.6	21.589	796.6	1076.5	58.054	62.903	0	1	9.023	-4.472	-9.6226	-14.808	-3.6876	3.0697	12.998	10.46	5.3354	-1.4023	3.375	-4.3484	1524.2
10.34	1035	78	NaN	-1.8109	12.39	-0.6713	-175.64	11.019	7.6069	-26.742	-727.15	1061.7	22.372	796.53	1076.6	55.565	67.905	0	1	8.9979	-4.4975	-9.622	-14.808	-3.6571	2.5166	12.95	10.459	5.3408	-1.9809	3.3278	-4.3487	1524.5
10.35	1036	78	NaN	-1.7679	12.314	-0.68911	-176.09	11.037	7.735	-26.777	-727.49	1061.7	23.262	796.48	1076.6	57.407	67.92	0	1	9.001	-4.4944	-9.6232	-14.809	-3.6486	2.0314	12.874	10.478	5.3524	-2.463	3.2506	-4.3309	1524.9
10.36	1037	78	NaN	-1.7147	12.209	-0.68851	-176.47	11.075	7.6788	-26.809	-727.82	1061.8	23.646	796.38	1076.6	57.544	67.317	0	1	8.9592	-4.537	-9.6238	-14.809	-3.6107	1.6344	12.767	10.518	5.3485	-2.9025	3.1431	-4.2917	1525.1
10.37	1038	78	NaN	-1.6504	12.063	-0.65323	-177.01	11.162	7.5766	-26.93	-728.15	1061.8	24.166	796.21	1076.6	56.535	66.697	0	1	8.8443	-4.654	-9.6235	-14.809	-3.5702	1.0731	12.619	10.606	5.2741	-3.5808	2.9957	-4.2034	1525.3
10.38	1039	78	NaN	-1.5785	11.907	-0.59938	-177.53	11.264	7.427	-27.053	-728.48	1061.9	24.573	796.04	1076.7	57.044	67.399	0	1	8.8236	-4.6751	-9.6233	-14.809	-3.518	0.52678	12.463	10.708	5.3055	-4.1483	2.8401	-4.101	1525.5
10.39	1040	78	NaN	-1.5108	11.783	-0.55604	-177.97	11.346	7.2713	-27.128	-728.72	1061.9	24.835	795.92	1076.7	59.202	68.218	0	1	8.8277	-4.6709	-9.623	-14.809	-3.4628	0.082636	12.339	10.79	5.3649	-4.5882	2.716	-4.0184	1525.6
10.4	1041	78	NaN	-1.4554	11.71	-0.53698	-178.28	11.389	7.1477	-27.14	-728.83	1061.9	25.006	795.86	1076.7	57.975	67.114	0	1	8.8172	-4.6816	-9.6218	-14.807	-3.4142	-0.23681	12.265	10.834	5.403	-4.9184	2.6432	-3.9737	1525.7
10.41	1042	78	NaN	-1.4121	11.649	-0.50977	-178.6	11.412	7.0906	-27.175	-728.93	1061.9	25.369	795.83	1076.6	57.968	65.946	0	1	8.7251	-4.7753	-9.6213	-14.807	-3.3858	-0.57724	12.203	10.858	5.3393	-5.3526	2.5822	-3.9492	1525.7
10.42	1043	78	NaN	-1.3603	11.608	-0.48419	-178.92	11.44	7.0214	-27.178	-729	1061.8	25.688	795.78	1076.6	59.447	66.24	0	1	8.5687	-4.9347	-9.6214	-14.807	-3.346	-0.90959	12.163	10.885	5.2227	-5.8443	2.5418	-3.9217	1525.8
10.43	1044	78	NaN	-1.2959	11.598	-0.43779	-179.57	11.549	6.9428	-27.212	-729.02	1061.8	26.296	795.53	1076.6	57.661	65.17	0	1	8.4641	-5.0412	-9.6217	-14.807	-3.306	-1.5765	12.154	10.992	5.158	-6.6178	2.5328	-3.8147	1525.6
10.44	1045	78	NaN	-1.2324	11.613	-0.38397	-180.28	11.661	6.8536	-27.269	-729.01	1061.8	27.011	795.26	1076.7	57.21	61.172	0	1	8.4013	-5.1051	-9.6221	-14.808	-3.2718	-2.3229	12.171	11.103	5.1295	-7.428	2.5485	-3.7044	1525.3
10.45	1046	78	NaN	-1.1853	11.642	-0.34467	-180.74	11.681	6.756	-27.316	-728.98	1061.8	27.56	795.19	1076.6	58.341	61.877	0	1	8.2758	-5.233	-9.6221	-14.808	-3.2472	-2.8058	12.199	11.125	5.0285	-8.0388	2.5765	-3.6823	1525.2
10.46	1047	78	NaN	-1.1514	11.661	-0.34536	-181.08	11.697	6.6862	-27.288	-728.95	1061.8	27.93	795.13	1076.6	56.233	62.33	0	1	8.1774	-5.3331	-9.6221	-14.808	-3.2263	-3.151	12.218	11.14	4.9511	-8.4842	2.5958	-3.6674	1525.1
10.47	1048	78	NaN	-1.1088	11.696	-0.34366	-181.53	11.688	6.6198	-27.273	-728.87	1061.8	28.51	795.07	1076.6	57.102	59.365	0	1	8.1391	-5.3722	-9.6224	-14.808	-3.2051	-3.6241	12.252	11.133	4.934	-8.9963	2.6293	-3.6748	1525
10.48	1049	78	NaN	-1.0814	11.715	-0.33897	-181.82	11.7	6.5477	-27.276	-728.84	1061.8	28.828	794.99	1076.6	57.755	59.816	0	0	8.0417	-5.4713	-9.6224	-14.808	-3.1899	-3.9284	12.27	11.145	4.8519	-9.3997	2.6472	-3.6629	1524.9
10.49	1050	78	NaN	-1.058	11.731	-0.34337	-182.09	11.719	6.4432	-27.264	-728.79	1061.8	29.057	794.91	1076.6	56.895	59.376	0	0	7.9387	-5.5763	-9.6225	-14.808	-3.1749	-4.2061	12.286	11.164	4.7638	-9.7825	2.6633	-3.6442	1524.8
10.5	1051	78	NaN	-1.0068	11.789	-0.37707	-182.72	11.698	6.2676	-27.175	-728.58	1061.8	29.752	794.88	1076.5	58.423	57.972	0	0	7.9414	-5.5735	-9.6227	-14.808	-3.1468	-4.8582	12.34	11.146	4.7947	-10.432	2.7177	-3.6623	1524.6
10.51	1052	78	NaN	-0.9821	11.804	-0.36024	-183.02	11.673	6.1531	-27.228	-728.45	1061.8	30.012	794.87	1076.4	58.948	56.822	0	0	7.9539	-5.5608	-9.6228	-14.808	-3.134	-5.1687	12.353	11.124	4.8199	-10.729	2.73	-3.6844	1524.5
10.52	1053	78	NaN	-0.94978	11.813	-0.35803	-183.39	11.696	5.9957	-27.228	-728.27	1061.8	30.274	794.74	1076.4	56.634	57.041	0	0	8.0409	-5.4722	-9.6216	-14.807	-3.112	-5.5543	12.361	11.148	4.929	-11.026	2.7393	-3.6591	1524.2
10.53	1054	78	NaN	-0.91951	11.811	-0.36318	-183.74	11.723	5.8687	-27.215	-728.1	1061.8	30.568	794.61	1076.4	56.921	57.825	0	0	8.0805	-5.4319	-9.6214	-14.807	-3.0927	-5.9134	12.358	11.176	4.9878	-11.345	2.7369	-3.6314	1523.9
10.54	1055	78	NaN	-0.89554	11.797	-0.37055	-184.03	11.734	5.7887	-27.205	-727.95	1061.8	30.889	794.53	1076.3	56.665	54.607	0	0	8.0735	-5.439	-9.6222	-14.808	-3.0807	-6.2129	12.342	11.189	4.9927	-11.652	2.7198	-3.6187	1523.7
10.55	1056	78	NaN	-0.87528	11.767	-0.37707	-184.32	11.748	5.6914	-27.185	-727.79	1061.8	31.177	794.45	1076.3	57.002	56.968	0	0	8.1076	-5.4043	-9.6205	-14.806	-3.0709	-6.5142	12.311	11.204	5.0367	-11.918	2.6906	-3.6019	1523.4
10.56	1057	78	NaN	-0.85264	11.702	-0.38174	-184.73	11.779	5.5306	-27.195	-727.55	1061.8	31.561	794.28	1076.2	56.979	54.208	0	0	8.1682	-5.3426	-9.6209	-14.806	-3.0636	-6.9437	12.244	11.237	5.1045	-12.286	2.6233	-3.5694	1523
10.57	1058	78	NaN	-0.83356	11.644	-0.39099	-185.02	11.79	5.343	-27.174	-727.35	1061.7	31.523	794.18	1076	57.719	54.517	0	0	8.2798	-5.2289	-9.6263	-14.812	-3.0428	-7.2297	12.182	11.252	5.237	-12.459	2.5557	-3.5595	1522.7
10.58	1059	78	NaN	-0.82312	11.573	-0.39001	-185.32	11.799	5.1788	-27.183	-727.15	1061.7	31.558	794.07	1075.9	58.766	57.225	0	0	8.4325	-5.0734	-9.6318	-14.817	-3.0345	-7.5349	12.107	11.264	5.398	-12.608	2.4757	-3.5534	1522.4
10.59	1060	78	NaN	-0.82326	11.478	-0.37572	-185.75	11.815	5.0742	-27.245	-726.89	1061.7	32.048	793.91	1075.8	56.763	56.297	0	0	8.6031	-4.8996	-9.6374	-14.823	-3.056	-7.9862	12.012	11.28	5.5472	-12.886	2.3747	-3.5426	1522
10.6	1061	78	NaN	-0.82594	11.402	-0.39867	-186.2	11.805	5.0191	-27.198	-726.57	1061.6	32.698	793.81	1075.8	58.164	54.982	0	0	8.7737	-4.7258	-9.643	-14.828	-3.0819	-8.4558	11.937	11.27	5.6918	-13.182	2.2941	-3.5588	1521.6
10.61	1062	78	NaN	-0.83856	11.352	-0.40809	-186.47	11.792	4.9507	-27.203	-726.32	1061.6	33.012	793.73	1075.8	57.042	55.9	0	0	8.9444	-4.5521	-9.6486	-14.834	-3.1071	-8.7379	11.887	11.258	5.8373	-13.29	2.2381	-3.5766	1521.3
10.62	1063	78	NaN	-0.86129	11.284	-0.40997	-186.76	11.782	4.8728	-27.225	-726.05	1061.5	33.371	793.62	1075.7	57.577	55.956	0	0	9.115	-4.3783	-9.6542	-14.84	-3.1447	-9.0408	11.819	11.246	5.9703	-13.419	2.1648	-3.5933	1520.9
10.63	1064	78	NaN	-0.88505	11.189	-0.40333	-187.07	11.774	4.833	-27.258	-725.79	1061.4	33.907	793.52	1075.7	59.332	56.881	0	0	9.1999	-4.2918	-9.6579	-14.843	-3.1904	-9.3795	11.726	11.237	6.0095	-13.671	2.0676	-3.6061	1520.6
10.64	1065	78	NaN	-0.89914	11.072	-0.38887	-187.38	11.768	4.8817	-27.297	-725.63	1061.3	34.662	793.46	1075.6	59.091	56.434	0	0	9.1894	-4.3025	-9.6596	-14.845	-3.2348	-9.7146	11.611	11.229	5.9547	-14.017	1.9512	-3.6163	1520.4
10.65	1066	78	NaN	-0.91456	10.992	-0.40784	-187.59	11.728	4.9257	-27.254	-725.54	1061.2	35.226	793.5	1075.5	59.521	57.138	0	0	9.2488	-4.242	-9.659	-14.844	-3.2699	-9.9446	11.53	11.19	5.9789	-14.187	1.8708	-3.6541	1520.4
10.66	1067	78	NaN	-0.92683	10.91	-0.4176	-187.76	11.707	4.93	-27.223	-725.47	1061.2	35.686	793.47	1075.5	56.922	58.202	0	0	9.3223	-4.1672	-9.6579	-14.843	-3.2985	-10.132	11.448	11.17	6.0239	-14.299	1.7897	-3.6736	1520.3
10.67	1068	78	NaN	-0.9393	10.815	-0.42837	-187.91	11.696	4.8555	-27.202	-725.39	1061.1	36.041	793.37	1075.4	58.603	56.009	0	0	9.406	-4.0819	-9.6567	-14.842	-3.3238	-10.299	11.353	11.159	6.0822	-14.38	1.6963	-3.6836	1520.2
10.68	1069	78	NaN	-0.95123	10.721	-0.43751	-188.03	11.69	4.7255	-27.191	-725.31	1061.1	36.28	793.23	1075.4	57.269	55.305	0	0	9.4736	-4.013	-9.6552	-14.841	-3.3446	-10.427	11.26	11.151	6.129	-14.44	1.6043	-3.6894	1519.9
10.69	1070	78	NaN	-0.95889	10.664	-0.43297	-188.08	11.682	4.615	-27.188	-725.27	1061.1	36.39	793.09	1075.4	59.105	55.858	0	0	9.4946	-3.9917	-9.6531	-14.839	-3.3566	-10.474	11.202	11.144	6.138	-14.466	1.5489	-3.6948	1519.8
10.7	1071	78	NaN	-0.96685	10.612	-0.42007	-188.12	11.644	4.5852	-27.209	-725.26	1061.1	36.702	793.06	1075.3	57.12	55.863	0	0	9.5246	-3.9612	-9.6514	-14.837	-3.3772	-10.529	11.148	11.107	6.1474	-14.49	1.4968	-3.7296	1519.7
10.71	1072	78	NaN	-0.95851	10.564	-0.43122	-188.14	11.606	4.4955	-27.153	-725.25	1061.1	36.96	792.99	1075.3	58.338	53.684	0	0	9.5563	-3.9288	-9.6497	-14.835	-3.3766	-10.555	11.099	11.072	6.1797	-14.484	1.4491	-3.7635	1519.7
10.72	1073	78	NaN	-0.9402	10.528	-0.44189	-188.09	11.588	4.3491	-27.098	-725.27	1061.1	37.049	792.83	1075.2	57.865	58.509	0	0	9.5179	-3.9679	-9.6474	-14.833	-3.3598	-10.506	11.061	11.054	6.1581	-14.474	1.4138	-3.7787	1519.5
10.73	1074	78	NaN	-0.91758	10.505	-0.43991	-187.97	11.586	4.2036	-27.082	-725.33	1061.1	37.041	792.65	1075.3	57.16	56.76	0	0	9.5252	-3.9605	-9.645	-14.831	-3.3365	-10.393	11.038	11.054	6.1888	-14.353	1.3927	-3.777	1519.4
10.74	1075	78	NaN	-0.89541	10.494	-0.43445	-187.91	11.564	4.2381	-27.068	-725.4	1061.2	37.386	792.64	1075.3	57.258	55.033	0	0	9.5913	-3.8932	-9.6426	-14.828	-3.3267	-10.342	11.024	11.034	6.2647	-14.235	1.3818	-3.7944	1519.5
10.75	1076	78	NaN	-0.86147	10.49	-0.43453	-187.82	11.576	4.2018	-27.032	-725.47	1061.3	37.514	792.53	1075.3	58.514	57.782	0	0	9.6513	-3.8321	-9.6406	-14.826	-3.2962	-10.256	11.019	11.047	6.3551	-14.088	1.378	-3.7793	1519.4
10.76	1077	78	NaN	-0.83411	10.49	-0.41239	-187.69	11.607	4.1517	-27.052	-725.58	1061.3	37.567	792.37	1075.3	56.803	55.18	0	0	9.71	-3.7723	-9.6388	-14.824	-3.2717	-10.13	11.018	11.079	6.4383	-13.902	1.3794	-3.7454	1519.4
10.77	1078	78	NaN	-0.79589	10.5	-0.38206	-187.5	11.623	4.1415	-27.079	-725.72	1061.4	37.714	792.23	1075.3	57.258	56.984	0	0	9.6545	-3.8288	-9.6359	-14.821	-3.2401	-9.9467	11.025	11.098	6.4145	-13.776	1.3891	-3.7235	1519.4
10.78	1079	78	NaN	-0.73161	10.524	-0.35697	-187.24	11.601	4.204	-27.067	-725.87	1061.5	38.054	792.14	1075.3	56.806	59.569	0	0	9.6142	-3.8699	-9.6328	-14.818	-3.188	-9.7001	11.041	11.083	6.4261	-13.57	1.4085	-3.7355	1519.5
10.79	1080	78	NaN	-0.65276	10.563	-0.32146	-186.95	11.585	4.2813	-27.069	-726.03	1061.7	38.367	792.01	1075.2	58.127	56.84	0	0	9.7188	-3.7633	-9.6302	-14.816	-3.121	-9.4168	11.072	11.075	6.5978	-13.18	1.4423	-3.7402	1519.5
10.8	1081	78	NaN	-0.56205	10.584	-0.26003	-186.58	11.583	4.2045	-27.109	-726.23	1061.8	38.23	791.82	1075.1	57.944	55.597	0	0	9.7109	-3.7714	-9.6285	-14.814	-3.0266	-9.0414	11.086	11.081	6.6843	-12.813	1.4577	-3.733	1519.5
10.81	1082	78	NaN	-0.4838	10.592	-0.21072	-186.25	11.567	4.1481	-27.134	-726.41	1061.9	38.101	791.7	1075.1	57.838	55.445	0	0	9.6309	-3.8528	-9.6275	-14.813	-2.9444	-8.7063	11.088	11.07	6.6866	-12.559	1.4607	-3.7426	1519.6
10.82	1083	78	NaN	-0.39351	10.592	-0.17497	-185.91	11.535	4.1223	-27.115	-726.58	1062	38.037	791.6	1075	56.542	56.766	0	0	9.6833	-3.7995	-9.626	-14.812	-2.8508	-8.3639	11.082	11.045	6.8325	-12.163	1.4561	-3.7667	1519.6
10.83	1084	78	NaN	-0.25619	10.591	-0.14318	-185.47	11.499	4.0871	-27.036	-726.79	1062.1	37.968	791.47	1074.9	56.937	57.687	0	0	9.7325	-3.7493	-9.6249	-14.81	-2.7078	-7.9253	11.073	11.018	7.0247	-11.675	1.4476	-3.7924	1519.7
10.84	1085	78	NaN	-0.19124	10.59	-0.13602	-185.31	11.518	4.0681	-26.987	-726.85	1062.2	37.924	791.35	1074.9	57.291	57.259	0	0	9.7771	-3.704	-9.6244	-14.81	-2.6394	-7.7591	11.07	11.038	7.1376	-11.463	1.4454	-3.7718	1519.6
10.85	1086	78	NaN	-0.00050006	10.59	-0.09783	-184.92	11.522	3.9782	-26.904	-727.06	1062.3	37.699	791.08	1074.8	57.783	56.456	0	0	9.7726	-3.7086	-9.6238	-14.809	-2.4372	-7.3599	11.064	11.047	7.3354	-11.068	1.4406	-3.7621	1519.6
10.86	1087	78	NaN	0.26888	10.603	-0.033986	-184.48	11.488	3.9314	-26.848	-727.28	1062.4	37.547	790.85	1074.8	58.332	56.971	0	0	9.6889	-3.7938	-9.6232	-14.809	-2.16	-6.913	11.07	11.021	7.5289	-10.707	1.4467	-3.7878	1519.5
10.87	1088	78	NaN	0.60348	10.631	0.047244	-184.09	11.421	3.9342	-26.838	-727.48	1062.5	37.491	790.71	1074.7	56.865	55.91	0	0	9.6836	-3.7992	-9.6224	-14.808	-1.8228	-6.5132	11.088	10.963	7.8608	-10.312	1.4658	-3.8444	1519.6
10.88	1089	78	NaN	1.0151	10.663	0.13235	-183.78	11.355	3.8983	-26.849	-727.68	1062.7	37.351	790.55	1074.6	57.253	55.528	0	0	9.6903	-3.7923	-9.6214	-14.807	-1.4062	-6.2014	11.112	10.907	8.2841	-9.9937	1.4903	-3.9	1519.6
10.89	1090	78	NaN	1.3751	10.681	0.16175	-183.61	11.297	3.9261	-26.798	-727.82	1062.8	37.402	790.47	1074.5	57.263	56.448	0	0	9.6447	-3.8388	-9.6195	-14.805	-1.0461	-6.0344	11.122	10.855	8.5986	-9.8732	1.5023	-3.9496	1519.7
10.9	1091	78	NaN	1.9193	10.672	0.15152	-183.4	11.244	3.9311	-26.576	-728.09	1063	37.311	790.3	1074.5	57.498	53.768	0	0	9.5893	-3.8952	-9.6185	-14.804	-0.49002	-5.808	11.105	10.812	9.0993	-9.7032	1.4865	-3.9923	1519.8
10.91	1092	78	NaN	2.4836	10.661	0.15078	-183.2	11.21	3.9037	-26.383	-728.36	1063.1	37.115	790.11	1074.4	58.35	56.675	0	0	9.5265	-3.9592	-9.618	-14.804	0.089064	-5.5982	11.086	10.785	9.6156	-9.5574	1.4683	-4.0188	1519.8
10.92	1093	78	NaN	3.0433	10.67	0.17792	-183.06	11.188	3.8617	-26.294	-728.55	1063.3	36.896	789.96	1074.4	58.132	54.826	0	0	9.5082	-3.9779	-9.6193	-14.805	0.66042	-5.4455	11.089	10.77	10.169	-9.4233	1.4696	-4.0352	1519.9
10.93	1094	78	NaN	3.9506	10.726	0.18016	-182.92	11.133	3.8892	-26.075	-728.74	1063.4	36.846	789.82	1074.3	58.936	54.968	0	0	9.4915	-3.9949	-9.6207	-14.806	1.5779	-5.2971	11.135	10.724	11.069	-9.292	1.514	-4.0817	1519.9
10.94	1095	78	NaN	4.6736	10.769	0.23258	-182.84	11.035	4.0841	-26.112	-728.9	1063.6	37.348	789.91	1074.3	60.252	55.723	0	0	9.4442	-4.0431	-9.6208	-14.806	2.281	-5.2319	11.173	10.631	11.725	-9.275	1.5517	-4.1749	1520.2
10.95	1096	78	NaN	5.7365	10.836	0.24859	-182.76	10.955	4.1713	-25.985	-729.09	1063.7	37.451	789.88	1074.2	59.336	58.138	0	0	9.411	-4.0768	-9.6207	-14.806	3.345	-5.1468	11.234	10.558	12.756	-9.2236	1.6128	-4.2484	1520.3
10.96	1097	78	NaN	6.7079	10.898	0.24391	-182.69	10.912	4.1671	-25.827	-729.26	1063.8	37.282	789.79	1074.2	59.745	55.641	0	0	9.4075	-4.0804	-9.6203	-14.806	4.3289	-5.0653	11.289	10.52	13.736	-9.1457	1.6689	-4.2856	1520.4
10.97	1098	78	NaN	7.3669	10.941	0.23474	-182.65	10.906	4.1346	-25.759	-729.37	1063.8	37.092	789.71	1074.2	58.797	55.026	0	0	9.3806	-4.1078	-9.6204	-14.806	4.9977	-5.0195	11.33	10.517	14.378	-9.1273	1.7097	-4.2892	1520.4
10.98	1099	78	NaN	9.9841	11.165	0.12425	-182.63	10.856	4.1317	-25.202	-729.77	1064	36.807	789.52	1074.1	60.385	57.44	0	0	9.3432	-4.1459	-9.6207	-14.806	7.6469	-4.9717	11.544	10.477	16.99	-9.1176	1.9236	-4.3293	1520.6
10.99	1100	78	NaN	11.363	11.287	0.15944	-182.65	10.838	4.1119	-25.232	-729.93	1064.1	36.627	789.45	1074	61.686	55.856	0	0	9.2909	-4.1991	-9.6215	-14.807	9.0311	-4.9773	11.661	10.465	18.322	-9.1764	2.039	-4.3424	1520.7
11	1101	78	NaN	12.821	11.436	0.13799	-182.71	10.825	4.1237	-25.094	-730.13	1064.2	36.561	789.41	1074	61.824	55.919	0	0	9.2621	-4.2285	-9.622	-14.807	10.498	-5.0314	11.804	10.457	19.76	-9.2599	2.1823	-4.3509	1520.8
11.01	1102	78	NaN	14.392	11.61	0.044376	-182.8	10.815	4.1535	-24.737	-730.39	1064.2	36.552	789.38	1073.9	61.019	56.038	0	0	9.2537	-4.237	-9.6223	-14.808	12.082	-5.1078	11.975	10.45	21.336	-9.3448	2.3524	-4.3574	1521
11.02	1103	78	NaN	15.6	11.759	-0.05921	-182.87	10.814	4.162	-24.402	-730.58	1064.3	36.508	789.35	1073.9	59.813	56.266	0	0	9.228	-4.2632	-9.6225	-14.808	13.305	-5.1694	12.121	10.453	22.533	-9.4326	2.4983	-4.3551	1521.2
11.03	1104	78	NaN	16.78	11.956	-0.13018	-183.03	10.871	4.2257	-24.088	-730.72	1064.3	36.554	789.12	1073.8	60.968	56.787	0	0	9.1861	-4.3059	-9.6225	-14.808	14.495	-5.319	12.315	10.512	23.682	-9.6249	2.6921	-4.2958	1521.1
11.04	1105	78	NaN	18.334	12.236	-0.07073	-183.22	10.899	4.208	-24.116	-730.8	1064.4	36.469	789.04	1073.8	58.449	56.205	0	0	9.1441	-4.3487	-9.6231	-14.809	16.052	-5.5026	12.59	10.546	25.196	-9.8513	2.9669	-4.2629	1521.1
11.05	1106	78	NaN	19.722	12.508	-0.06241	-183.38	10.917	4.2007	-23.951	-730.9	1064.5	36.425	789.01	1073.7	59.461	56.05	0	0	9.0978	-4.3958	-9.6241	-14.81	17.448	-5.6513	12.858	10.567	26.546	-10.047	3.2334	-4.2422	1521.1
11.06	1107	78	NaN	20.79	12.743	-0.12836	-183.5	10.93	4.2268	-23.507	-731.02	1064.5	36.45	789.01	1073.7	59.527	55.821	0	0	9.0421	-4.4526	-9.626	-14.811	18.531	-5.7543	13.089	10.584	27.573	-10.207	3.4631	-4.2276	1521.2
11.07	1108	78	NaN	21.774	12.976	-0.11689	-183.62	10.938	4.238	-23.191	-731.11	1064.6	36.417	789.02	1073.7	57.768	54.966	0	0	8.9814	-4.5144	-9.6288	-14.814	19.529	-5.8644	13.319	10.595	28.51	-10.379	3.6898	-4.2191	1521.3
11.08	1109	78	NaN	22.682	13.198	-0.1027	-183.73	10.964	4.2263	-22.811	-731.26	1064.6	36.271	789.02	1073.7	59.03	57.19	0	0	8.9266	-4.5702	-9.6319	-14.817	20.456	-5.9549	13.539	10.623	29.383	-10.525	3.9073	-4.1942	1521.5
11.09	1110	78	NaN	23.752	13.473	0.0088869	-183.87	10.986	4.2236	-22.399	-731.43	1064.7	36.145	789.05	1073.7	61.026	58.266	0	0	8.9461	-4.5503	-9.6346	-14.82	21.547	-6.0739	13.81	10.649	30.493	-10.624	4.1754	-4.1713	1521.6
11.1	1111	78	NaN	24.662	13.728	0.163	-183.98	11.004	4.2279	-22.021	-731.58	1064.8	36.039	789.1	1073.7	56.914	55.285	0	0	8.9734	-4.5225	-9.6376	-14.823	22.476	-6.1699	14.06	10.672	31.449	-10.692	4.4227	-4.1515	1521.8
11.11	1112	78	NaN	25.221	13.914	0.3181	-184.05	11.019	4.239	-21.708	-731.7	1064.9	35.956	789.13	1073.7	58.649	56.664	0	0	9.0765	-4.4175	-9.6431	-14.829	23.05	-6.2176	14.243	10.69	32.126	-10.635	4.5997	-4.1388	1521.9
11.12	1113	78	NaN	25.654	14.058	0.49286	-184.12	11.021	4.2682	-21.394	-731.89	1065	35.94	789.19	1073.7	57.938	55.261	0	0	9.1795	-4.3126	-9.6486	-14.834	23.496	-6.277	14.385	10.694	32.675	-10.59	4.736	-4.1397	1522.2
11.13	1114	78	NaN	26.111	14.304	1.0597	-184.2	11.054	4.2751	-20.692	-732.26	1065.2	35.66	789.32	1073.7	59.276	55.447	0	0	9.2825	-4.2077	-9.654	-14.84	23.99	-6.323	14.624	10.733	33.273	-10.531	4.9702	-4.1066	1522.6
11.14	1115	78	NaN	26.271	14.453	1.501	-184.25	11.07	4.2968	-20.01	-732.62	1065.3	35.45	789.41	1073.7	57.788	56.748	0	0	9.3855	-4.1028	-9.6595	-14.845	24.184	-6.3321	14.771	10.753	33.57	-10.435	5.111	-4.092	1523.1
11.15	1116	78	NaN	26.204	14.517	1.8088	-184.26	11.064	4.333	-19.512	-732.89	1065.3	35.339	789.5	1073.7	58.323	56.083	0	0	9.4885	-3.9978	-9.665	-14.85	24.141	-6.3211	14.832	10.748	33.629	-10.319	5.1673	-4.1021	1523.4
11.16	1117	78	NaN	26.053	14.548	2.0713	-184.26	11.039	4.3753	-19.228	-733.05	1065.4	35.282	789.62	1073.7	60.562	55.29	0	0	9.5916	-3.8929	-9.6704	-14.856	24.003	-6.3084	14.862	10.725	33.594	-10.201	5.1912	-4.1304	1523.7
11.17	1118	78	NaN	25.768	14.599	2.3051	-184.22	11.031	4.4121	-18.418	-733.38	1065.4	35.139	789.71	1073.7	59.738	54.006	0	0	9.6946	-3.788	-9.6759	-14.861	23.754	-6.2379	14.912	10.719	33.449	-10.026	5.2358	-4.1428	1524.1
11.18	1119	78	NaN	25.517	14.625	2.5682	-184.19	11.027	4.4558	-18.189	-733.49	1065.5	35.049	789.77	1073.7	60.322	56.759	0	0	9.7976	-3.6831	-9.6814	-14.867	23.515	-6.1933	14.936	10.717	33.312	-9.8764	5.2543	-4.1498	1524.2
11.19	1120	78	NaN	25.269	14.642	2.8109	-184.16	11.02	4.5008	-18.051	-733.54	1065.5	34.979	789.85	1073.7	57.128	58.365	0	0	9.7803	-3.7007	-9.685	-14.871	23.275	-6.1535	14.949	10.712	33.056	-9.8541	5.2643	-4.1584	1524.3
11.2	1121	78	NaN	24.929	14.659	2.9821	-184.11	11.011	4.5616	-17.604	-733.67	1065.6	34.906	789.95	1073.7	58.292	57.384	0	0	9.7012	-3.7812	-9.6877	-14.873	22.956	-6.0851	14.963	10.706	32.657	-9.8663	5.2757	-4.1668	1524.5
11.21	1122	78	NaN	24.357	14.689	3.0259	-184.02	11.006	4.6642	-16.451	-734.03	1065.8	34.807	790.06	1073.7	58.394	56.115	0	0	9.6222	-3.8618	-9.6905	-14.876	22.431	-5.9455	14.987	10.708	32.053	-9.8073	5.2969	-4.1676	1525
11.22	1123	78	NaN	24.087	14.656	3.0885	-183.98	11.006	4.7755	-16.037	-734.1	1065.8	34.925	790.13	1073.7	57.71	57.027	0	0	9.5431	-3.9423	-9.6932	-14.879	22.172	-5.8987	14.954	10.708	31.715	-9.8411	5.261	-4.1707	1525.1
11.23	1124	78	NaN	23.582	14.561	3.1936	-183.89	11.024	4.8165	-15.695	-734.15	1065.9	34.718	790.17	1073.8	58.377	58.832	0	0	9.464	-4.0229	-9.6959	-14.881	21.687	-5.784	14.858	10.727	31.151	-9.8069	5.1622	-4.1544	1525.2
11.24	1125	78	NaN	23.064	14.447	3.222	-183.8	11.043	4.8644	-15.284	-734.23	1065.9	34.543	790.19	1073.8	61.078	55.926	0	0	9.3342	-4.155	-9.6999	-14.885	21.192	-5.6744	14.743	10.746	30.526	-9.8294	5.0433	-4.1395	1525.3
11.25	1126	78	NaN	22.607	14.322	3.1876	-183.74	11.055	4.9348	-14.898	-734.31	1066	34.491	790.21	1073.8	59.484	54.911	0	0	9.2228	-4.2685	-9.7037	-14.889	20.751	-5.5911	14.618	10.76	29.974	-9.8596	4.9142	-4.1297	1525.3
11.26	1127	78	NaN	22.085	14.145	3.3054	-183.63	11.075	4.9567	-15.009	-734.27	1066.1	34.281	790.2	1073.9	57.665	54.557	0	0	9.2033	-4.2884	-9.7057	-14.891	20.233	-5.4846	14.438	10.782	29.436	-9.773	4.7325	-4.1095	1525.3
11.27	1128	78	NaN	20.903	13.811	3.3352	-183.49	11.083	5.0484	-14.582	-734.16	1066.3	34.065	790.29	1073.9	58.286	55.316	0	0	9.1782	-4.314	-9.7082	-14.894	19.075	-5.3169	14.096	10.798	28.253	-9.6309	4.3879	-4.0961	1525.2
11.28	1129	78	NaN	19.988	13.543	3.4879	-183.41	11.094	5.1008	-14.755	-733.93	1066.4	33.954	790.33	1073.9	58.893	56.306	0	0	9.1328	-4.3602	-9.7126	-14.898	18.158	-5.2371	13.824	10.812	27.291	-9.5973	4.1117	-4.086	1525.1
11.29	1130	78	NaN	19.248	13.335	3.6175	-183.36	11.108	5.1409	-14.906	-733.64	1066.5	33.903	790.36	1073.9	60.072	55.961	0	0	9.0572	-4.4371	-9.7158	-14.901	17.414	-5.1931	13.615	10.827	26.471	-9.6302	3.8993	-4.0742	1524.8
11.3	1131	78	NaN	18.473	13.144	3.6327	-183.31	11.126	5.1923	-14.6	-733.33	1066.5	33.858	790.42	1074	59.928	55.813	0	0	8.9632	-4.5329	-9.7182	-14.904	16.652	-5.1363	13.423	10.846	25.615	-9.6692	3.7052	-4.0576	1524.5
11.31	1132	78	NaN	17.268	12.851	3.7402	-183.27	11.157	5.2278	-14.548	-732.81	1066.6	33.751	790.52	1074	57.813	56.118	0	0	8.9074	-4.5897	-9.7215	-14.907	15.452	-5.0866	13.129	10.879	24.359	-9.6763	3.4075	-4.0278	1524.1
11.32	1133	78	NaN	16.038	12.526	3.8991	-183.25	11.199	5.2797	-14.632	-732.18	1066.6	33.714	790.61	1074	59.821	55.169	0	0	8.8303	-4.6682	-9.7252	-14.911	14.219	-5.0659	12.805	10.921	23.049	-9.7342	3.0796	-3.99	1523.6
11.33	1134	78	NaN	15.305	12.32	3.9932	-183.23	11.229	5.2952	-14.689	-731.8	1066.6	33.655	790.66	1074	60.485	55.98	0	0	8.7219	-4.7786	-9.7295	-14.915	13.486	-5.0508	12.599	10.95	22.208	-9.8294	2.8693	-3.9652	1523.2
11.34	1135	78	NaN	14.624	12.111	4.03	-183.22	11.263	5.2978	-14.608	-731.45	1066.6	33.577	790.7	1074	58.901	55.213	0	0	8.6199	-4.8825	-9.7303	-14.916	12.811	-5.0326	12.393	10.981	21.431	-9.9151	2.6623	-3.9344	1522.9
11.35	1136	78	NaN	13.344	11.727	4.0474	-183.21	11.325	5.3316	-14.314	-730.76	1066.4	33.517	790.77	1074.1	57.496	56.296	0	0	8.5195	-4.9848	-9.7303	-14.916	11.544	-5.01	12.015	11.038	20.063	-9.9948	2.2846	-3.8782	1522.3
11.36	1137	78	NaN	11.686	11.268	4.0315	-183.24	11.401	5.4332	-13.991	-729.55	1066.1	33.672	790.9	1074.1	57.712	56.912	0	0	8.3857	-5.1211	-9.7323	-14.918	9.8901	-5.0376	11.568	11.101	18.276	-10.159	1.8353	-3.8171	1521.2
11.37	1138	78	NaN	10.712	10.965	4.1181	-183.25	11.475	5.4482	-14.045	-728.85	1066	33.643	790.92	1074.2	57.468	53.755	0	0	8.2582	-5.2509	-9.7347	-14.92	8.9146	-5.043	11.273	11.167	17.173	-10.294	1.5382	-3.7535	1520.5
11.38	1139	78	NaN	9.7183	10.638	4.255	-183.26	11.538	5.4545	-14.236	-728.1	1065.8	33.609	790.96	1074.2	56.471	56.227	0	0	8.1991	-5.3111	-9.736	-14.922	7.9143	-5.0629	10.954	11.222	16.113	-10.374	1.218	-3.6997	1519.8
11.39	1140	78	NaN	8.567	10.266	4.3822	-183.29	11.59	5.4953	-14.372	-727.15	1065.6	33.682	791.04	1074.2	57.183	55.31	0	0	8.0733	-5.4392	-9.7376	-14.923	6.754	-5.1077	10.592	11.265	14.827	-10.547	0.85407	-3.6586	1519
11.4	1141	78	NaN	7.4672	9.927	4.421	-183.35	11.641	5.5996	-14.249	-726.11	1065.3	33.945	791.11	1074.3	59.681	56.475	0	0	7.8977	-5.618	-9.7394	-14.925	5.6479	-5.1723	10.267	11.301	13.546	-10.79	0.52727	-3.6239	1518
11.41	1142	78	NaN	7.0905	9.7979	4.5169	-183.35	11.645	5.6011	-14.491	-725.75	1065.2	33.927	791.16	1074.3	59.221	58.642	0	0	7.839	-5.6779	-9.7409	-14.926	5.2623	-5.1814	10.141	11.302	13.101	-10.859	0.39982	-3.6239	1517.7
11.42	1143	78	NaN	6.004	9.3956	4.723	-183.39	11.699	5.6097	-15.053	-724.74	1065	33.947	791.21	1074.4	59.048	56.464	0	0	7.7555	-5.7628	-9.7404	-14.926	4.1526	-5.2379	9.7491	11.345	11.908	-11.001	0.0086937	-3.5809	1516.8
11.43	1144	78	NaN	4.994	9.0059	4.8826	-183.43	11.745	5.6396	-15.507	-723.74	1064.8	34.039	791.27	1074.4	59.331	56.028	0	0	7.6251	-5.8957	-9.7366	-14.922	3.1209	-5.2996	9.3699	11.381	10.746	-11.195	-0.36676	-3.5409	1515.9
11.44	1145	78	NaN	4.4061	8.7559	4.9348	-183.46	11.761	5.6846	-15.689	-723.06	1064.7	34.181	791.33	1074.4	58.703	55.169	0	0	7.4946	-6.0285	-9.7328	-14.918	2.52	-5.3448	9.1262	11.39	10.015	-11.373	-0.6066	-3.5279	1515.2
11.45	1146	78	NaN	3.8416	8.504	4.9788	-183.49	11.773	5.702	-15.882	-722.41	1064.5	34.248	791.37	1074.5	58.17	57.062	0	0	7.3642	-6.1614	-9.729	-14.914	1.9449	-5.385	8.88	11.397	9.3091	-11.546	-0.84905	-3.5177	1514.6
11.46	1147	78	NaN	3.0448	8.1654	5.0434	-183.53	11.796	5.7368	-16.268	-721.48	1064.3	34.375	791.41	1074.5	59.746	56.41	0	0	7.2338	-6.2943	-9.7252	-14.911	1.1277	-5.4481	8.5515	11.41	8.3614	-11.742	-1.1737	-3.5003	1513.8
11.47	1148	78	NaN	2.4604	7.9364	5.0893	-183.55	11.828	5.7078	-16.581	-720.61	1064.2	34.318	791.41	1074.5	58.646	58.569	0	0	7.1033	-6.4271	-9.7214	-14.907	0.53237	-5.4733	8.3299	11.434	7.6357	-11.9	-1.3915	-3.4726	1512.9
11.48	1149	78	NaN	1.9315	7.7292	5.1316	-183.56	11.858	5.6894	-16.949	-719.73	1064	34.291	791.42	1074.6	59.844	54.563	0	0	6.9729	-6.56	-9.7176	-14.903	-0.010598	-5.499	8.1283	11.459	6.9623	-12.059	-1.5893	-3.4437	1512.1
11.49	1150	78	NaN	1.3082	7.4584	5.1702	-183.58	11.886	5.7382	-17.448	-718.77	1063.9	34.456	791.46	1074.6	59.89	57.907	0	0	6.8976	-6.6366	-9.7123	-14.898	-0.66021	-5.5513	7.8632	11.481	6.2374	-12.188	-1.8491	-3.4163	1511.2
11.5	1151	78	NaN	0.79251	7.1951	5.0946	-183.56	11.941	5.7478	-17.697	-717.91	1063.7	34.481	791.41	1074.6	58.444	55.085	0	0	6.8696	-6.6651	-9.7058	-14.891	-1.1875	-5.5409	7.6088	11.527	5.6822	-12.206	-2.097	-3.3642	1510.3
11.51	1152	78	NaN	0.48569	7.0387	5.085	-183.56	11.953	5.8064	-18.05	-717.26	1063.6	34.653	791.45	1074.6	58.74	55.328	0	0	6.7399	-6.7972	-9.7048	-14.89	-1.515	-5.5567	7.456	11.536	5.2249	-12.354	-2.2488	-3.3547	1509.7
11.52	1153	78	NaN	0.24495	6.899	5.1151	-183.53	11.974	5.8516	-18.509	-716.7	1063.5	34.779	791.47	1074.6	58.529	55.263	0	0	6.6034	-6.9363	-9.7041	-14.89	-1.7786	-5.5549	7.3194	11.553	4.8248	-12.491	-2.3847	-3.3362	1509.1
11.53	1154	78	NaN	0.0071104	6.7501	5.1415	-183.47	12.008	5.871	-19.066	-716.07	1063.4	34.81	791.46	1074.6	59.364	55.36	0	0	6.5965	-6.9433	-9.7032	-14.889	-2.0397	-5.5147	7.1748	11.583	4.5568	-12.458	-2.5283	-3.3057	1508.5
11.54	1155	78	NaN	-0.26496	6.5854	5.1132	-183.36	12.042	5.871	-19.691	-715.27	1063.2	34.759	791.43	1074.6	57.651	54.48	0	0	6.6531	-6.8856	-9.7023	-14.888	-2.3346	-5.4253	7.0166	11.611	4.3184	-12.311	-2.6857	-3.2765	1507.7
11.55	1156	78	NaN	-0.43093	6.4386	5.0305	-183.24	12.029	5.9151	-20.178	-714.58	1063.2	34.861	791.52	1074.6	55.278	56.109	0	0	6.825	-6.7105	-9.7015	-14.887	-2.5238	-5.333	6.8724	11.595	4.3012	-12.044	-2.8291	-3.2922	1507.2
11.56	1157	78	NaN	-0.49468	6.3654	4.9864	-183.18	12.02	5.9275	-20.42	-714.3	1063.1	34.889	791.54	1074.6	57.527	55.42	0	0	6.941	-6.5924	-9.699	-14.885	-2.5982	-5.2856	6.8008	11.585	4.3428	-11.878	-2.8982	-3.3	1506.9
11.57	1158	78	NaN	-0.53539	6.2631	4.9181	-183.1	11.987	5.9445	-20.832	-713.95	1063.1	34.945	791.63	1074.5	56.694	55.781	0	0	7.0286	-6.5032	-9.696	-14.881	-2.6571	-5.2239	6.7001	11.55	4.3715	-11.727	-2.9959	-3.3312	1506.7
11.58	1159	78	NaN	-0.56183	6.1348	4.8221	-182.99	11.943	5.9629	-21.419	-713.48	1063	35.017	791.75	1074.5	57.399	56.941	0	0	7.0635	-6.4677	-9.6945	-14.88	-2.709	-5.1403	6.5737	11.504	4.3545	-11.608	-3.1208	-3.3756	1506.3
11.59	1160	78	NaN	-0.52536	6.0754	4.7456	-182.91	11.941	5.9448	-21.827	-713.11	1062.9	34.994	791.77	1074.5	58.604	56.409	0	0	7.0176	-6.5144	-9.6879	-14.873	-2.6877	-5.0688	6.5161	11.5	4.3299	-11.583	-3.1718	-3.3735	1506
11.6	1161	78	NaN	-0.40288	5.9911	4.6055	-182.79	11.931	5.9771	-22.368	-712.72	1062.9	35.114	791.84	1074.5	57.38	55.155	0	0	6.8918	-6.6425	-9.6762	-14.862	-2.5908	-4.9788	6.434	11.488	4.301	-11.621	-3.2422	-3.3739	1505.7
11.61	1162	78	NaN	-0.19172	5.9079	4.41	-182.66	11.955	5.9633	-22.893	-712.38	1062.8	35.113	791.86	1074.5	56.113	55.427	0	0	6.9137	-6.6202	-9.6687	-14.854	-2.4	-4.8705	6.3539	11.509	4.5137	-11.491	-3.3148	-3.3453	1505.4
11.62	1163	78	NaN	0.092798	5.8341	4.1914	-182.54	12.004	5.9434	-23.454	-712.09	1062.7	35.108	791.86	1074.5	57.967	58.084	0	0	7.0845	-6.4462	-9.6655	-14.851	-2.1371	-4.7654	6.2828	11.555	4.9474	-11.212	-3.3827	-3.2956	1505.1
11.63	1164	78	NaN	0.41278	5.7747	3.9707	-182.43	12.067	5.9459	-24.006	-711.87	1062.7	35.179	791.86	1074.5	59.408	56.962	0	0	7.0629	-6.4683	-9.6617	-14.847	-1.8411	-4.6791	6.225	11.617	5.2218	-11.147	-3.4367	-3.2305	1504.9
11.64	1165	78	NaN	0.67252	5.7302	3.7429	-182.35	12.13	5.9723	-24.235	-711.84	1062.6	35.322	791.84	1074.5	58.409	56.585	0	0	7.06	-6.4712	-9.6579	-14.843	-1.5956	-4.6186	6.1829	11.678	5.4643	-11.09	-3.475	-3.1658	1504.9
11.65	1166	78	NaN	0.91063	5.6913	3.5211	-182.25	12.185	5.9636	-24.51	-711.83	1062.6	35.321	791.84	1074.5	57.892	56.585	0	0	7.1644	-6.3649	-9.6541	-14.84	-1.368	-4.5334	6.1455	11.731	5.7964	-10.898	-3.5086	-3.1084	1504.9
11.66	1167	78	NaN	1.1547	5.6636	3.2699	-182.15	12.234	5.9574	-24.75	-711.81	1062.5	35.331	791.87	1074.5	56.338	55.942	0	0	7.1542	-6.3753	-9.6509	-14.836	-1.1334	-4.4381	6.1193	11.778	6.0207	-10.813	-3.5316	-3.0583	1504.9
11.67	1168	78	NaN	1.3787	5.6431	2.9953	-182.04	12.281	5.9449	-24.939	-711.81	1062.4	35.327	791.91	1074.4	57.354	54.734	0	0	7.0932	-6.4374	-9.6479	-14.833	-0.91639	-4.3378	6.101	11.823	6.1768	-10.775	-3.5469	-3.0103	1505
11.68	1169	78	NaN	1.5525	5.622	2.6977	-181.92	12.335	5.9184	-25.119	-711.86	1062.3	35.284	791.94	1074.4	58.001	55.341	0	0	7.1129	-6.4174	-9.6447	-14.83	-0.74768	-4.2217	6.0833	11.874	6.3652	-10.639	-3.5615	-2.9561	1505.1
11.69	1170	78	NaN	1.6561	5.5764	2.2943	-181.65	12.418	5.9181	-25.628	-712.08	1062.1	35.335	792	1074.4	57.81	55.731	0	0	7.1235	-6.4065	-9.6407	-14.826	-0.66496	-3.9747	6.0437	11.951	6.4586	-10.381	-3.597	-2.8751	1505.4
11.7	1171	78	NaN	1.6037	5.5283	2.0688	-181.39	12.492	5.4815	-26.034	-712.32	1061.9	34.053	791.99	1074.3	57.73	55.088	0	0	7.0052	-6.527	-9.6246	-14.81	-0.68361	-3.6787	6.0002	12.02	6.3216	-10.206	-3.6244	-2.7897	1505.6
11.71	1172	78	NaN	1.4956	5.4796	1.9432	-181.22	12.525	5.2628	-26.361	-712.59	1061.8	33.445	792.05	1074.3	57.609	57.198	0	0	6.7467	-6.7903	-9.6069	-14.792	-0.78054	-3.4971	5.9556	12.049	5.9662	-10.287	-3.6513	-2.7436	1505.9
11.72	1173	78	NaN	1.365	5.4313	1.8943	-181.12	12.535	5.2677	-26.688	-712.89	1061.7	33.529	792.15	1074.3	57.066	54.186	0	0	6.3205	-7.2243	-9.5872	-14.773	-0.9262	-3.4069	5.9111	12.055	5.3943	-10.631	-3.6761	-2.7177	1506.3
11.73	1174	78	NaN	1.2261	5.3848	1.9081	-181	12.564	5.2445	-27.107	-713.24	1061.6	33.529	792.2	1074.3	56.617	55.87	0	0	6.3162	-7.2288	-9.5826	-14.768	-1.0804	-3.3071	5.869	12.08	5.2358	-10.536	-3.7136	-2.6878	1506.7
11.74	1175	78	NaN	1.1219	5.3749	1.8522	-180.93	12.585	5.2529	-27.239	-713.52	1061.5	33.668	792.24	1074.4	58.277	57.839	0	0	6.3632	-7.1808	-9.5812	-14.767	-1.1944	-3.2513	5.8636	12.096	5.1688	-10.432	-3.7176	-2.6703	1507
11.75	1176	78	NaN	1.0034	5.3801	1.826	-180.84	12.638	5.1703	-27.506	-713.95	1061.4	33.603	792.26	1074.5	58.494	55.587	0	0	6.3388	-7.2057	-9.5811	-14.767	-1.3199	-3.1595	5.8763	12.142	5.0188	-10.365	-3.7048	-2.6247	1507.5
11.76	1177	78	NaN	0.92609	5.4082	1.7888	-180.76	12.692	5.0973	-27.688	-714.31	1061.3	33.563	792.27	1074.6	57.429	56.764	0	0	6.3743	-7.1696	-9.5797	-14.765	-1.4021	-3.0914	5.9128	12.188	4.9722	-10.261	-3.6669	-2.5777	1507.9
11.77	1178	78	NaN	0.90574	5.473	1.7354	-180.74	12.742	5.0624	-27.774	-714.63	1061.3	33.658	792.27	1074.8	56.398	57.938	0	0	6.4442	-7.0984	-9.5775	-14.763	-1.4288	-3.0784	5.9864	12.228	5.0154	-10.177	-3.5911	-2.5347	1508.2
11.78	1179	78	NaN	0.91976	5.5991	1.6981	-180.78	12.81	5.0232	-27.973	-715.25	1061.3	33.905	792.33	1075.1	57.857	55.694	0	0	6.4876	-7.0542	-9.5742	-14.76	-1.4306	-3.1313	6.1243	12.285	5.057	-10.185	-3.4499	-2.4745	1508.9
11.79	1180	78	NaN	0.96481	5.6893	1.6531	-180.84	12.818	5.0045	-28.001	-715.57	1061.3	34.021	792.39	1075.2	58.401	54.137	0	0	6.5156	-7.0257	-9.5701	-14.756	-1.3904	-3.1939	6.2197	12.288	5.1251	-10.22	-3.3504	-2.468	1509.3
11.8	1181	78	NaN	1.0161	5.7756	1.6048	-180.93	12.817	4.9999	-27.993	-715.9	1061.3	34.177	792.46	1075.4	57.064	54.456	0	0	6.5468	-6.9939	-9.5661	-14.752	-1.3442	-3.2871	6.3108	12.282	5.2027	-10.281	-3.2552	-2.4697	1509.7
11.81	1182	78	NaN	1.074	5.875	1.5551	-181.08	12.807	5.0076	-27.978	-716.32	1061.3	34.408	792.53	1075.6	58.984	56.531	0	0	6.5466	-6.9941	-9.5605	-14.746	-1.2936	-3.4435	6.417	12.265	5.253	-10.438	-3.1435	-2.4806	1510.2
11.82	1183	78	NaN	1.1301	5.993	1.5128	-181.29	12.794	5.019	-27.977	-716.83	1061.3	34.698	792.6	1075.9	56.697	57.127	0	0	6.5013	-7.0403	-9.5527	-14.738	-1.2476	-3.6699	6.545	12.242	5.2537	-10.71	-3.0078	-2.4966	1510.8
11.83	1184	78	NaN	1.1421	6.1059	1.5124	-181.52	12.803	5.004	-28.014	-717.32	1061.3	34.919	792.62	1076.2	58.769	54.848	0	0	6.4191	-7.1239	-9.5484	-14.734	-1.2445	-3.9085	6.671	12.238	5.1746	-11.032	-2.8774	-2.4964	1511.3
11.84	1185	78	NaN	1.1477	6.2119	1.5715	-181.82	12.728	5.0903	-28.114	-717.84	1061.3	35.511	792.8	1076.4	57.544	55.305	0	0	6.341	-7.2035	-9.5451	-14.731	-1.264	-4.2282	6.784	12.156	5.0769	-11.432	-2.7611	-2.5745	1512
11.85	1186	78	NaN	1.1445	6.2744	1.6165	-182	12.683	5.1231	-28.191	-718.13	1061.3	35.825	792.9	1076.5	58.003	55.703	0	0	6.313	-7.232	-9.5424	-14.728	-1.2815	-4.4217	6.8501	12.107	5.0316	-11.654	-2.6923	-2.6208	1512.5
11.86	1187	78	NaN	1.1212	6.3332	1.6553	-182.18	12.662	5.0846	-28.237	-718.38	1061.3	35.975	792.96	1076.6	57.322	56.009	0	0	6.281	-7.2646	-9.5403	-14.726	-1.3116	-4.6123	6.9132	12.082	4.9694	-11.877	-2.6272	-2.6434	1512.8
11.87	1188	78	NaN	1.0694	6.4318	1.704	-182.51	12.644	4.9863	-28.257	-718.84	1061.2	36.187	793.03	1076.7	56.522	55.854	0	0	6.2323	-7.3141	-9.5403	-14.726	-1.3713	-4.9513	7.0198	12.056	4.861	-12.265	-2.5205	-2.6694	1513.3
11.88	1189	78	NaN	1.0099	6.5064	1.7197	-182.82	12.652	4.8467	-28.226	-719.35	1061.1	36.326	793.1	1076.9	55.345	57.384	0	0	6.1734	-7.3742	-9.5419	-14.727	-1.434	-5.268	7.104	12.055	4.7394	-12.642	-2.4379	-2.6727	1513.9
11.89	1190	78	NaN	0.98224	6.6117	1.7048	-183.15	12.649	4.7335	-28.158	-719.78	1061	36.65	793.15	1077	58.673	64.711	0	1	6.1071	-7.4417	-9.5447	-14.73	-1.4706	-5.5987	7.216	12.044	4.6365	-13.04	-2.3286	-2.6858	1514.4
11.9	1191	78	NaN	0.98134	6.7065	1.6925	-183.39	12.645	4.6629	-28.127	-720.09	1060.9	37.005	793.21	1077	58.519	67.544	0	1	6.14	-7.4082	-9.5456	-14.731	-1.4831	-5.8569	7.3161	12.036	4.6569	-13.265	-2.2295	-2.6951	1514.8
11.91	1192	78	NaN	1.0029	6.7819	1.6934	-183.56	12.654	4.6111	-28.153	-720.34	1060.8	37.336	793.24	1077	55.957	70.35	0	1	6.2093	-7.3376	-9.5476	-14.733	-1.4746	-6.0365	7.3957	12.04	4.7347	-13.374	-2.1518	-2.693	1515.1
11.92	1193	78	NaN	1.0407	6.844	1.7082	-183.68	12.685	4.5307	-28.23	-720.6	1060.7	37.631	793.22	1077	57.457	73.802	0	1	6.3348	-7.2098	-9.5514	-14.737	-1.4504	-6.1747	7.4618	12.068	4.8844	-13.384	-2.0895	-2.6694	1515.3
11.93	1194	78	NaN	1.0905	6.9106	1.7042	-183.83	12.637	4.5125	-28.308	-720.82	1060.6	38.105	793.36	1076.9	58.272	75.921	0	1	6.3937	-7.1498	-9.5544	-14.74	-1.4209	-6.3422	7.5275	12.02	4.9728	-13.492	-2.0269	-2.7198	1515.7
11.94	1195	78	NaN	1.1867	7.0005	1.6492	-183.93	12.61	4.3999	-28.284	-721.11	1060.6	38.514	793.42	1076.9	58.69	75.893	0	1	6.4328	-7.11	-9.5573	-14.743	-1.3387	-6.453	7.6167	11.994	5.0941	-13.563	-1.9406	-2.7485	1516.1
11.95	1196	78	NaN	1.2876	7.0918	1.5727	-183.93	12.606	4.2087	-28.228	-721.4	1060.5	38.672	793.43	1076.8	56.586	78.668	0	1	6.5773	-6.9628	-9.5602	-14.746	-1.2411	-6.4627	7.7079	11.99	5.3362	-13.425	-1.8523	-2.7558	1516.4
11.96	1197	78	NaN	1.3636	7.1698	1.4985	-183.85	12.624	3.9928	-28.178	-721.65	1060.5	38.607	793.38	1076.8	59.634	77.498	0	1	6.7423	-6.7947	-9.5633	-14.749	-1.1605	-6.3758	7.7863	12.007	5.5818	-13.171	-1.7771	-2.7417	1516.6
11.97	1198	78	NaN	1.3915	7.2246	1.4494	-183.74	12.663	3.8761	-28.146	-721.8	1060.4	38.65	793.29	1076.8	56.435	65.601	0	1	6.8402	-6.695	-9.5675	-14.753	-1.1329	-6.264	7.8408	12.047	5.7073	-12.959	-1.7267	-2.7059	1516.6
11.98	1199	78	NaN	1.3856	7.3136	1.4228	-183.46	12.704	3.7188	-28.211	-721.9	1060.4	38.645	793.13	1076.7	56.895	63.431	0	1	6.9664	-6.5665	-9.5718	-14.757	-1.1412	-5.9897	7.9287	12.089	5.8253	-12.556	-1.6431	-2.6685	1516.6
11.99	1200	78	NaN	1.3617	7.3808	1.4082	-183.21	12.708	3.5977	-28.27	-721.96	1060.5	38.637	793.05	1076.7	57.442	63.019	0	1	7.1162	-6.414	-9.5763	-14.762	-1.167	-5.7428	7.9946	12.094	5.9492	-12.157	-1.5817	-2.6675	1516.6
12	1201	78	NaN	1.31	7.4344	1.3993	-182.89	12.686	3.494	-28.335	-722	1060.5	38.635	792.99	1076.7	56.631	63.588	0	1	7.1289	-6.401	-9.5781	-14.764	-1.2211	-5.4213	8.0466	12.074	5.9079	-11.822	-1.5315	-2.6898	1516.6
12.01	1202	78	NaN	1.2317	7.481	1.3917	-182.44	12.654	3.3837	-28.415	-722.06	1060.5	38.612	792.87	1076.7	56.598	60.284	0	1	7.1492	-6.3804	-9.5794	-14.765	-1.3016	-4.9741	8.0919	12.044	5.8475	-11.355	-1.4875	-2.7214	1516.5
12.02	1203	78	NaN	1.1716	7.5027	1.3895	-182.07	12.643	3.2452	-28.494	-722.1	1060.6	38.391	792.71	1076.8	57.136	60.028	0	1	7.2022	-6.3264	-9.58	-14.765	-1.3566	-4.5962	8.1148	12.031	5.8456	-10.923	-1.4652	-2.7349	1516.4
12.03	1204	78	NaN	1.0989	7.542	1.3795	-181.43	12.487	2.9422	-28.628	-722.09	1060.6	37.868	792.74	1076.8	56.733	60.429	0	1	7.2263	-6.3019	-9.5809	-14.766	-1.4145	-3.9478	8.1542	11.875	5.8117	-10.25	-1.4267	-2.8912	1516.4
12.04	1205	78	NaN	1.0521	7.5829	1.362	-180.92	12.36	2.7509	-28.731	-722.04	1060.6	37.537	792.7	1076.8	57.467	65.989	0	1	7.1913	-6.3375	-9.5826	-14.768	-1.453	-3.4266	8.195	11.748	5.7384	-9.7641	-1.3876	-3.0206	1516.3
12.05	1206	78	NaN	1.0318	7.6196	1.3467	-180.48	12.269	2.639	-28.839	-721.99	1060.6	37.352	792.58	1076.8	56.903	75.421	0	1	7.2172	-6.3112	-9.5841	-14.77	-1.4706	-2.9809	8.2324	11.656	5.7465	-9.292	-1.3516	-3.1131	1516.1
12.06	1207	78	NaN	1.0306	7.6503	1.3423	-179.96	12.176	2.5037	-29.011	-721.95	1060.6	37.144	792.43	1076.9	58.833	78.695	0	1	7.2656	-6.2618	-9.5853	-14.771	-1.4708	-2.4589	8.2656	11.561	5.7948	-8.7207	-1.3197	-3.2096	1515.9
12.07	1208	78	NaN	1.0678	7.696	1.314	-179.37	11.907	2.349	-29.247	-721.84	1060.5	36.959	792.47	1076.8	63.174	76.224	1	1	7.311	-6.2156	-9.5857	-14.771	-1.4357	-1.8697	8.3116	11.291	5.8753	-8.0853	-1.2741	-3.4799	1515.8
12.08	1209	78	NaN	1.1382	7.7206	1.2496	-178.71	11.72	2.2655	-29.412	-721.72	1060.5	36.902	792.24	1076.8	59.699	76.122	1	1	7.3063	-6.2204	-9.5863	-14.772	-1.3698	-1.2155	8.3383	11.102	5.9365	-7.4359	-1.248	-3.6698	1515.5
12.09	1210	78	NaN	1.2038	7.7259	1.188	-178.2	11.573	2.1811	-29.551	-721.63	1060.4	36.764	792.04	1076.8	57.599	76.102	0	1	7.2543	-6.2734	-9.587	-14.772	-1.3047	-0.70585	8.346	10.953	5.9495	-6.9792	-1.241	-3.8193	1515.2
12.1	1211	78	NaN	1.2676	7.7097	1.1141	-177.8	11.436	2.0792	-29.665	-721.53	1060.4	36.505	791.9	1076.8	60.161	74.983	0	1	7.1583	-6.3711	-9.5877	-14.773	-1.2359	-0.30505	8.3322	10.813	5.9224	-6.6762	-1.2555	-3.96	1515
12.11	1212	78	NaN	1.3592	7.6677	0.97591	-177.32	11.274	1.9751	-29.726	-721.4	1060.3	36.19	791.73	1076.8	57.38	75.373	0	1	7.0573	-6.474	-9.5885	-14.774	-1.1352	0.19049	8.2932	10.649	5.9221	-6.2835	-1.2953	-4.1255	1514.7
12.12	1213	78	NaN	1.3956	7.642	0.86672	-177.06	11.154	1.9922	-29.729	-721.26	1060.2	36.154	791.63	1076.8	58.792	73.728	0	1	7.0032	-6.529	-9.5915	-14.777	-1.0979	0.44776	8.2691	10.527	5.9053	-6.0813	-1.3223	-4.2502	1514.4
12.13	1214	78	NaN	1.4084	7.5911	0.74191	-176.74	11.033	1.8968	-29.784	-721.11	1060.2	35.735	791.48	1076.9	58.055	72.676	0	1	6.9513	-6.5819	-9.594	-14.78	-1.0718	0.77821	8.2251	10.399	5.8795	-5.8037	-1.369	-4.3802	1514.1
12.14	1215	78	NaN	1.3995	7.5423	0.64612	-176.5	10.919	1.8152	-29.874	-720.97	1060.1	35.334	791.36	1077	55.831	72.558	0	1	6.892	-6.6423	-9.5951	-14.781	-1.0694	1.0347	8.1819	10.279	5.8226	-5.6076	-1.4132	-4.5014	1513.8
12.15	1216	78	NaN	1.3724	7.5104	0.59272	-176.38	10.808	1.8088	-29.982	-720.83	1060.1	35.144	791.32	1077	59.775	70.179	0	1	6.8304	-6.705	-9.5976	-14.783	-1.0938	1.1543	8.1516	10.166	5.7367	-5.5507	-1.446	-4.6168	1513.6
12.16	1217	78	NaN	1.3329	7.492	0.5445	-176.33	10.678	1.8383	-30.083	-720.67	1060	35.046	791.35	1077	57.057	62.494	0	1	6.763	-6.7737	-9.6008	-14.786	-1.1335	1.2027	8.1342	10.036	5.6294	-5.571	-1.4665	-4.7501	1513.5
12.17	1218	78	NaN	1.2686	7.4678	0.53895	-176.4	10.53	1.9435	-30.384	-720.43	1059.9	35.039	791.35	1076.9	58.274	62.927	0	1	6.6374	-6.9016	-9.6024	-14.788	-1.2094	1.1207	8.1131	9.8846	5.428	-5.7809	-1.4893	-4.9033	1513.3
12.18	1219	78	NaN	1.2227	7.4468	0.54472	-176.5	10.447	1.9977	-30.636	-720.25	1059.8	34.914	791.33	1076.9	58.775	63.432	0	1	6.5853	-6.9547	-9.6047	-14.79	-1.2604	1.0212	8.0953	9.7983	5.3249	-5.9335	-1.5093	-4.9919	1513.1
12.19	1220	78	NaN	1.1874	7.4232	0.5542	-176.66	10.407	2.0374	-30.903	-720.07	1059.7	34.71	791.29	1076.9	59.336	61.288	0	1	6.616	-6.9233	-9.6075	-14.793	-1.2984	0.85862	8.0745	9.7561	5.3176	-6.0647	-1.533	-5.0369	1512.9
12.2	1221	78	NaN	1.1563	7.3937	0.55732	-176.9	10.391	2.1059	-31.223	-719.84	1059.7	34.513	791.21	1076.9	58.682	57.65	0	1	6.6129	-6.9265	-9.6109	-14.796	-1.3347	0.60459	8.0474	9.737	5.2783	-6.3219	-1.5635	-5.0594	1512.6
12.21	1222	78	NaN	1.1587	7.3739	0.51824	-177.14	10.439	2.204	-31.353	-719.67	1059.6	34.478	791.06	1076.9	58.761	57.556	0	1	6.571	-6.9692	-9.615	-14.8	-1.3365	0.36868	8.0297	9.7831	5.2346	-6.6005	-1.5852	-5.0174	1512.3
12.22	1223	78	NaN	1.1645	7.3391	0.44559	-177.52	10.508	2.3343	-31.544	-719.48	1059.5	34.333	790.96	1076.9	58.808	65.442	0	1	6.5592	-6.9812	-9.6192	-14.805	-1.3328	-0.01531	7.9968	9.8502	5.2264	-6.9965	-1.6225	-4.9545	1512
12.23	1224	78	NaN	1.1808	7.3128	0.35214	-177.86	10.558	2.4296	-31.624	-719.32	1059.5	34.158	790.88	1076.9	56.075	68.284	0	1	6.5576	-6.9829	-9.6236	-14.809	-1.3133	-0.35388	7.972	9.899	5.2443	-7.3368	-1.6516	-4.9101	1511.7
12.24	1225	78	NaN	1.1979	7.2983	0.25959	-178.28	10.565	2.6346	-31.705	-719.16	1059.4	34.304	790.89	1076.8	56.372	66.797	0	1	6.5715	-6.9687	-9.6281	-14.814	-1.3051	-0.78334	7.9579	9.9058	5.2664	-7.752	-1.6702	-4.9078	1511.6
12.25	1226	78	NaN	1.2011	7.2921	0.19263	-178.96	10.516	3.1274	-31.967	-718.96	1059.4	35.13	791.05	1076.8	58.107	66.009	0	1	6.5832	-6.9568	-9.6312	-14.817	-1.3432	-1.5003	7.9504	9.8574	5.2401	-8.4571	-1.6808	-4.9593	1511.6
12.26	1227	78	NaN	1.201	7.2907	0.13842	-179.31	10.497	3.4008	-32.08	-718.87	1059.4	35.413	791.04	1076.6	58.232	67.368	0	1	6.5983	-6.9414	-9.6336	-14.819	-1.3585	-1.8726	7.9423	9.8451	5.2398	-8.814	-1.6913	-4.974	1511.5
12.27	1228	78	NaN	1.2051	7.304	0.073274	-179.66	10.506	3.5841	-32.155	-718.75	1059.4	35.469	790.97	1076.5	58.716	70.348	0	1	6.7212	-6.8163	-9.6367	-14.822	-1.3596	-2.2251	7.9528	9.8571	5.3616	-9.0414	-1.6839	-4.9651	1511.3
12.28	1229	78	NaN	1.2024	7.3283	-0.0094384	-180.09	10.481	3.7137	-32.204	-718.62	1059.4	35.231	790.92	1076.4	57.356	73.211	0	1	6.8431	-6.6921	-9.6399	-14.825	-1.3554	-2.6431	7.9745	9.8352	5.4877	-9.3352	-1.6654	-4.9902	1511.1
12.29	1230	78	NaN	1.1828	7.3587	-0.096906	-180.61	10.409	3.8604	-32.261	-718.47	1059.4	34.819	790.89	1076.3	57.572	73.966	0	1	6.9373	-6.5961	-9.6438	-14.829	-1.3619	-3.154	8.0006	9.7666	5.5755	-9.7502	-1.6432	-5.0626	1510.9
12.3	1231	78	NaN	1.1343	7.3878	-0.1567	-181.2	10.308	4.1427	-32.386	-718.33	1059.4	34.541	790.82	1076.2	57.805	73.925	0	1	7.0689	-6.4621	-9.6482	-14.834	-1.4049	-3.7433	8.0229	9.6732	5.664	-10.205	-1.6253	-5.1605	1510.7
12.31	1232	78	NaN	1.0909	7.4063	-0.15279	-181.49	10.283	4.2292	-32.496	-718.24	1059.4	34.271	790.73	1076.1	57.029	72.823	0	1	7.2502	-6.2775	-9.6531	-14.839	-1.4426	-4.0277	8.0407	9.6488	5.8076	-10.305	-1.6125	-5.1899	1510.5
12.32	1233	78	NaN	1.043	7.4142	-0.15373	-181.73	10.224	4.348	-32.578	-718.17	1059.4	34.062	790.7	1076.1	57.31	66.349	0	1	7.2826	-6.2445	-9.6554	-14.841	-1.4858	-4.2573	8.0452	9.5933	5.7968	-10.502	-1.6102	-5.2475	1510.4
12.33	1234	78	NaN	0.99456	7.4135	-0.16388	-181.95	10.168	4.4796	-32.628	-718.11	1059.4	33.875	790.66	1075.9	59.465	66.324	0	1	7.2871	-6.2399	-9.6567	-14.842	-1.5292	-4.4701	8.04	9.5416	5.7579	-10.71	-1.6166	-5.3005	1510.3
12.34	1235	78	NaN	0.94355	7.4025	-0.1832	-182.16	10.151	4.607	-32.653	-718.06	1059.4	33.611	790.48	1075.8	56.903	69.786	0	1	7.3081	-6.2186	-9.657	-14.843	-1.5716	-4.6787	8.0253	9.5286	5.7365	-10.897	-1.6317	-5.3139	1510.1
12.35	1236	78	NaN	0.87267	7.369	-0.20628	-182.36	10.218	4.7277	-32.688	-717.98	1059.4	33.001	789.97	1075.8	60.543	71.969	0	1	7.3707	-6.1547	-9.658	-14.844	-1.6216	-4.8495	7.991	9.5962	5.7491	-11.004	-1.667	-5.2473	1509.5
12.36	1237	78	NaN	0.79	7.3253	-0.21631	-182.55	10.29	4.9903	-32.769	-717.93	1059.4	32.992	789.44	1075.8	58.456	73.488	0	1	7.4601	-6.0637	-9.6595	-14.845	-1.708	-5.0451	7.9455	9.6699	5.7521	-11.109	-1.714	-5.1752	1508.9
12.37	1238	78	NaN	0.72789	7.2953	-0.23606	-182.6	10.23	5.1972	-32.801	-717.87	1059.4	32.992	789.31	1075.7	58.98	74.98	0	1	7.5271	-5.9955	-9.6616	-14.847	-1.7717	-5.0966	7.9137	9.6119	5.7554	-11.092	-1.7479	-5.2352	1508.7
12.38	1239	78	NaN	0.66724	7.2694	-0.25093	-182.58	10.127	5.3746	-32.866	-717.79	1059.4	32.996	789.27	1075.6	59.019	73.501	0	1	7.5794	-5.9422	-9.6641	-14.85	-1.8351	-5.0813	7.8865	9.5102	5.7443	-11.024	-1.7776	-5.3395	1508.6
12.39	1240	78	NaN	0.59259	7.2363	-0.25013	-182.57	10.081	5.5485	-33.023	-717.7	1059.3	33.027	789	1075.6	57.316	74.368	0	1	7.5518	-5.9703	-9.6628	-14.848	-1.9175	-5.0841	7.8535	9.464	5.6343	-11.054	-1.8093	-5.3843	1508.2
12.4	1241	78	NaN	0.55668	7.2047	-0.27732	-182.5	10.063	5.5394	-33.067	-717.66	1059.3	32.804	788.72	1075.5	57.831	74.436	0	1	7.5321	-5.9904	-9.6617	-14.847	-1.9472	-5.0042	7.8235	9.4445	5.5849	-10.995	-1.8382	-5.4027	1507.9
12.41	1242	78	NaN	0.51008	7.1794	-0.30448	-182.41	9.9942	5.541	-33.134	-717.59	1059.2	32.691	788.52	1075.5	58.353	74.557	0	1	7.5251	-5.9975	-9.661	-14.846	-1.9925	-4.9144	7.7973	9.3763	5.5327	-10.912	-1.8637	-5.4701	1507.6
12.42	1243	78	NaN	0.45614	7.138	-0.37099	-182.25	9.8971	5.4941	-33.171	-717.53	1059.2	32.498	788.25	1075.4	58.918	74.8	0	1	7.5372	-5.9852	-9.6609	-14.846	-2.041	-4.7435	7.7552	9.2799	5.4962	-10.729	-1.9057	-5.5665	1507.3
12.43	1244	78	NaN	0.39195	7.0815	-0.4692	-182.01	9.7607	5.42	-33.191	-717.46	1059.1	32.304	787.94	1075.3	59.595	74.495	0	1	7.5486	-5.9736	-9.6609	-14.846	-2.0992	-4.5048	7.6975	9.1447	5.4494	-10.478	-1.9634	-5.7017	1506.9
12.44	1245	78	NaN	0.31316	7.0209	-0.57069	-181.75	9.5669	5.3704	-33.235	-717.42	1059.1	32.289	787.72	1075.2	57.808	72.806	0	1	7.5319	-5.9906	-9.6601	-14.846	-2.1795	-4.2475	7.6331	8.9547	5.3524	-10.238	-2.027	-5.8909	1506.7
12.45	1246	78	NaN	0.23592	6.9689	-0.65153	-181.46	9.453	5.265	-33.349	-717.38	1059	32.206	787.37	1075.2	57.932	70.65	0	1	7.5097	-6.0132	-9.6592	-14.845	-2.2586	-3.95	7.5823	8.8396	5.2511	-9.9631	-2.0769	-6.0051	1506.3
12.46	1247	78	NaN	0.17196	6.9392	-0.72298	-181.21	9.3175	5.2124	-33.391	-717.37	1059	32.234	787.24	1075.1	57.709	69.492	0	1	7.4608	-6.063	-9.6576	-14.843	-2.3255	-3.7081	7.5509	8.7058	5.1353	-9.7711	-2.1067	-6.1373	1506.1
12.47	1248	78	NaN	0.11174	6.9222	-0.78427	-181	9.1862	5.1782	-33.432	-717.36	1059	32.297	787.15	1075	57.426	66.041	0	1	7.412	-6.1127	-9.6567	-14.842	-2.3898	-3.4983	7.5308	8.5776	5.0222	-9.611	-2.126	-6.2647	1506
12.48	1249	78	NaN	0.04303	6.9168	-0.849	-180.77	9.0792	5.1286	-33.485	-717.31	1059	32.317	786.98	1075	58.838	59.539	0	1	7.3634	-6.1622	-9.6564	-14.842	-2.4617	-3.2701	7.5226	8.4735	4.9017	-9.4324	-2.1339	-6.3685	1505.8
12.49	1250	78	NaN	-0.05322	6.9311	-0.95037	-180.43	9.0179	5.0207	-33.51	-717.22	1059.1	32.186	786.66	1075	58.71	58.406	0	1	7.3344	-6.1917	-9.6546	-14.84	-2.5545	-2.9292	7.5366	8.4123	4.7799	-9.121	-2.118	-6.4278	1505.4
12.5	1251	78	NaN	-0.1401	6.9443	-1.0278	-180.13	8.902	5.0602	-33.57	-717.16	1059.1	32.422	786.56	1074.9	56.52	55.143	0	1	7.3321	-6.1941	-9.6532	-14.839	-2.653	-2.6445	7.5461	8.3002	4.6791	-8.8386	-2.1071	-6.5385	1505.2
12.51	1252	78	NaN	-0.20067	6.9673	-1.0974	-179.88	8.8404	5.0657	-33.565	-717.09	1059.1	32.476	786.43	1074.8	56.121	58.759	0	1	7.3775	-6.1479	-9.6525	-14.838	-2.7157	-2.3952	7.5677	8.24	4.6618	-8.5431	-2.0848	-6.598	1505.1
12.52	1253	78	NaN	-0.25713	6.9939	-1.1569	-179.62	8.8132	5.0618	-33.57	-717.03	1059.1	32.466	786.3	1074.8	55.908	59.425	0	1	7.4015	-6.1234	-9.6547	-14.84	-2.7723	-2.1372	7.5939	8.2131	4.6293	-8.2606	-2.0608	-6.6271	1504.9
12.53	1254	78	NaN	-0.31816	7.0191	-1.2095	-179.35	8.8	5.0689	-33.607	-716.98	1059.1	32.479	786.19	1074.8	58.263	57.622	0	1	7.4183	-6.1063	-9.658	-14.843	-2.8355	-1.8643	7.619	8.2	4.5828	-7.9706	-2.039	-6.6435	1504.7
12.54	1255	78	NaN	-0.35012	7.0433	-1.2762	-179.17	8.7938	5.0737	-33.516	-716.92	1059.1	32.459	786.15	1074.8	56.835	58.34	0	1	7.4972	-6.0259	-9.6613	-14.847	-2.8634	-1.6814	7.6431	8.194	4.6338	-7.7073	-2.0182	-6.6528	1504.6
12.55	1256	78	NaN	-0.38582	7.0806	-1.3064	-178.97	8.7915	5.1494	-33.549	-716.81	1059.1	32.611	786.16	1074.8	58.521	58.904	0	1	7.588	-5.9335	-9.6646	-14.85	-2.9063	-1.4858	7.6795	8.1925	4.6816	-7.4193	-1.9851	-6.6576	1504.5
12.56	1257	78	NaN	-0.40758	7.1049	-1.3172	-178.84	8.8104	5.1885	-33.576	-716.74	1059.1	32.668	786.14	1074.9	57.659	60.348	0	1	7.6089	-5.9122	-9.6675	-14.853	-2.9314	-1.3646	7.704	8.2113	4.6775	-7.2768	-1.9635	-6.6416	1504.4
12.57	1258	78	NaN	-0.42659	7.125	-1.3163	-178.74	8.8342	5.209	-33.611	-716.67	1059.1	32.656	786.12	1074.9	56.943	64.055	0	1	7.6553	-5.8649	-9.6679	-14.853	-2.9515	-1.2601	7.7248	8.2345	4.7039	-7.125	-1.9431	-6.6189	1504.3
12.58	1259	78	NaN	-0.45596	7.1534	-1.3143	-178.58	8.8353	5.249	-33.672	-716.56	1059.2	32.657	786.18	1074.9	57.7	69.564	0	1	7.725	-5.7939	-9.6662	-14.852	-2.9833	-1.1087	7.7532	8.2355	4.7417	-6.9027	-1.913	-6.6161	1504.3
12.59	1260	78	NaN	-0.47832	7.1767	-1.3551	-178.5	8.7492	5.3224	-33.607	-716.42	1059.2	32.729	786.42	1074.9	57.965	73.254	0	1	7.7405	-5.7781	-9.6641	-14.85	-3.0058	-1.0322	7.7747	8.1513	4.7348	-6.8103	-1.8894	-6.6983	1504.4
12.6	1261	78	NaN	-0.49693	7.1737	-1.3769	-178.48	8.7058	5.3953	-33.605	-716.31	1059.2	32.757	786.56	1074.8	57.936	71.536	0	1	7.7695	-5.7487	-9.662	-14.848	-3.0253	-1.0046	7.7705	8.109	4.7442	-6.7533	-1.8915	-6.7385	1504.4
12.61	1262	78	NaN	-0.51606	7.1763	-1.3885	-178.48	8.6904	5.4745	-33.629	-716.19	1059.2	32.838	786.64	1074.8	58.099	67.553	0	1	7.8393	-5.6775	-9.6601	-14.846	-3.0485	-1.0163	7.7717	8.095	4.7908	-6.6938	-1.8884	-6.7506	1504.4
12.62	1263	78	NaN	-0.53124	7.1807	-1.4022	-178.51	8.698	5.5432	-33.638	-716.06	1059.2	32.917	786.7	1074.8	58.432	64.955	0	1	7.8623	-5.6541	-9.6584	-14.844	-3.0671	-1.0474	7.7745	8.1041	4.7952	-6.7014	-1.8838	-6.7397	1504.3
12.63	1264	78	NaN	-0.53373	7.1648	-1.4338	-178.54	8.7264	5.5721	-33.581	-715.97	1059.2	32.861	786.73	1074.8	58.36	64.383	0	1	7.7787	-5.7393	-9.6572	-14.843	-3.0654	-1.0696	7.7576	8.1335	4.7132	-6.8089	-1.8995	-6.7092	1504.2
12.64	1265	78	NaN	-0.54349	7.0975	-1.4451	-178.6	8.7875	5.6012	-33.64	-715.93	1059.2	32.777	786.73	1074.8	56.478	63.306	0	1	7.7777	-5.7403	-9.6565	-14.842	-3.0743	-1.1309	7.6916	8.1934	4.7034	-6.8711	-1.9649	-6.6487	1504.2
12.65	1266	78	NaN	-0.53901	7.081	-1.4852	-178.65	8.8138	5.6452	-33.578	-715.81	1059.2	32.769	786.77	1074.7	57.927	63.161	0	1	7.7969	-5.7207	-9.6559	-14.841	-3.0673	-1.183	7.6738	8.221	4.7296	-6.9037	-1.9821	-6.6204	1504.1
12.66	1267	78	NaN	-0.53167	7.0413	-1.5137	-178.71	8.8345	5.6982	-33.537	-715.72	1059.2	32.764	786.81	1074.7	57.795	65.142	0	1	7.661	-5.8591	-9.6535	-14.839	-3.0583	-1.2392	7.6335	8.2423	4.6028	-7.0982	-2.02	-6.5967	1504.1
12.67	1268	78	NaN	-0.52494	6.9699	-1.5214	-178.77	8.8608	5.752	-33.55	-715.69	1059.1	32.738	786.83	1074.7	58.169	65.46	0	1	7.5435	-5.9788	-9.6516	-14.837	-3.0511	-1.2973	7.563	8.2677	4.4924	-7.276	-2.0885	-6.5694	1504.1
12.68	1269	78	NaN	-0.51254	6.9442	-1.5377	-178.81	8.8837	5.7936	-33.525	-715.59	1059.1	32.721	786.8	1074.7	57.461	65.51	0	1	7.4457	-6.0784	-9.6502	-14.836	-3.0373	-1.3337	7.5384	8.2896	4.4084	-7.4121	-2.1118	-6.5461	1503.9
12.69	1270	78	NaN	-0.51023	6.8882	-1.5183	-178.83	8.9126	5.8391	-33.578	-715.48	1059.1	32.61	786.76	1074.7	56.857	63.271	0	1	7.3774	-6.148	-9.648	-14.834	-3.033	-1.3555	7.4842	8.3166	4.3443	-7.5035	-2.1638	-6.5169	1503.8
12.7	1271	78	NaN	-0.51171	6.8429	-1.5079	-178.83	8.9541	5.8622	-33.596	-715.39	1059.1	32.454	786.67	1074.8	57.024	65.125	0	1	7.3131	-6.2134	-9.6457	-14.831	-3.0296	-1.3496	7.4414	8.3556	4.2835	-7.5631	-2.2043	-6.4757	1503.6
12.71	1272	78	NaN	-0.50952	6.7945	-1.5066	-178.81	9.0093	5.8834	-33.573	-715.28	1059	32.236	786.51	1074.8	56.66	70.723	0	1	7.1802	-6.3488	-9.6454	-14.831	-3.0186	-1.3166	7.3969	8.4069	4.1616	-7.6654	-2.2485	-6.424	1503.3
12.72	1273	78	NaN	-0.50139	6.7393	-1.51	-178.77	9.0671	5.92	-33.525	-715.14	1059	31.995	786.33	1074.9	57.073	74.471	0	1	7.0226	-6.5093	-9.6449	-14.83	-3	-1.2705	7.3466	8.4598	4.0225	-7.7799	-2.2983	-6.3706	1503
12.73	1274	78	NaN	-0.50322	6.724	-1.5087	-178.77	9.0693	5.9719	-33.517	-715.1	1059	32.01	786.29	1074.9	58.252	75.246	0	1	6.8238	-6.7118	-9.6433	-14.829	-3.0023	-1.2718	7.3318	8.4616	3.8215	-7.9836	-2.3115	-6.3672	1502.9
12.74	1275	78	NaN	-0.51018	6.6747	-1.5175	-178.67	9.1015	6.1311	-33.459	-714.95	1059	32.053	786.06	1075	59.814	74.998	0	1	6.6962	-6.8418	-9.6428	-14.828	-3.0093	-1.1682	7.2855	8.4906	3.6869	-8.01	-2.3573	-6.3377	1502.5
12.75	1276	78	NaN	-0.52587	6.6247	-1.5073	-178.56	9.125	6.2675	-33.442	-714.77	1058.9	31.944	785.8	1075	60.451	74.684	0	1	6.6064	-6.9332	-9.6429	-14.828	-3.0209	-1.056	7.239	8.5106	3.5855	-7.9891	-2.4039	-6.3178	1502.1
12.76	1277	78	NaN	-0.54481	6.587	-1.4912	-178.47	9.1352	6.3718	-33.447	-714.6	1058.9	31.764	785.57	1075.1	58.102	75.03	0	1	6.533	-7.0079	-9.6429	-14.828	-3.0338	-0.95701	7.2038	8.5185	3.4992	-7.9649	-2.4391	-6.3099	1501.7
12.77	1278	78	NaN	-0.5603	6.5674	-1.4893	-178.39	9.1342	6.4626	-33.436	-714.45	1058.9	31.644	785.36	1075	60.081	74.957	0	1	6.4163	-7.1268	-9.6425	-14.828	-3.0449	-0.87627	7.1844	8.5172	3.3714	-8.003	-2.4581	-6.3108	1501.3
12.78	1279	78	NaN	-0.58144	6.5424	-1.4795	-178.32	9.1061	6.5567	-33.452	-714.34	1058.8	31.56	785.2	1075	61.521	74.653	0	1	6.2457	-7.3006	-9.6417	-14.827	-3.0639	-0.8036	7.158	8.4905	3.1817	-8.1042	-2.4838	-6.3368	1501
12.79	1280	78	NaN	-0.61283	6.5036	-1.4771	-178.16	9.0576	6.6573	-33.453	-714.15	1058.8	31.22	784.84	1074.8	58.345	75.757	0	1	6.0997	-7.4492	-9.6409	-14.826	-3.0833	-0.6323	7.1161	8.4451	3.0164	-8.0815	-2.5248	-6.3814	1500.5
12.8	1281	78	NaN	-0.6339	6.4736	-1.4845	-178.04	9.0151	6.7537	-33.436	-714	1058.7	31.005	784.52	1074.7	56.724	75.964	0	1	5.9849	-7.5662	-9.6401	-14.826	-3.0963	-0.49938	7.0833	8.4055	2.8886	-8.0655	-2.5568	-6.4201	1500
12.81	1282	78	NaN	-0.64566	6.4521	-1.4925	-177.96	8.9756	6.8513	-33.433	-713.89	1058.7	30.952	784.28	1074.6	58.502	75.46	0	1	5.2862	-8.2777	-9.6367	-14.822	-3.1065	-0.41683	7.0591	8.3686	2.1797	-8.6945	-2.5777	-6.4536	1499.6
12.82	1283	78	NaN	-0.66274	6.4244	-1.4831	-177.86	8.9171	6.9656	-33.505	-713.75	1058.7	30.883	783.97	1074.4	57.999	73.191	0	1	4.6675	-8.9078	-9.6345	-14.82	-3.1244	-0.32136	7.0275	8.314	1.5431	-9.2292	-2.6071	-6.506	1499.2
12.83	1284	78	NaN	-0.65948	6.4052	-1.5196	-177.8	8.8744	7.0533	-33.451	-713.66	1058.6	30.905	783.77	1074.3	58.1	69.983	0	1	4.7269	-8.8474	-9.6381	-14.824	-3.1204	-0.26461	7.0061	8.2734	1.6064	-9.112	-2.6319	-6.5501	1498.9
12.84	1285	78	NaN	-0.65615	6.3752	-1.5515	-177.7	8.8213	7.0899	-33.44	-713.56	1058.6	30.706	783.45	1074.2	56.748	66.631	0	1	4.6888	-8.8861	-9.6395	-14.825	-3.1098	-0.15266	6.9723	8.2242	1.5791	-9.0388	-2.6672	-6.6007	1498.5
12.85	1286	78	NaN	-0.65514	6.3493	-1.5871	-177.59	8.755	7.1311	-33.43	-713.45	1058.6	30.508	783.11	1074.1	58.117	61.751	0	1	4.5924	-8.9844	-9.6396	-14.825	-3.1015	-0.034343	6.9417	8.1625	1.4909	-9.0187	-2.6978	-6.6625	1498
12.86	1287	78	NaN	-0.65721	6.3355	-1.6253	-177.5	8.6908	7.1856	-33.4	-713.34	1058.6	30.406	782.84	1073.9	56.305	61.231	0	1	4.584	-8.9929	-9.6418	-14.827	-3.0991	0.056344	6.9237	8.1027	1.4848	-8.9366	-2.7182	-6.7246	1497.6
12.87	1288	78	NaN	-0.66074	6.3331	-1.6483	-177.46	8.681	7.1816	-33.369	-713.29	1058.6	30.301	782.69	1073.9	58.313	60.76	0	1	4.5754	-9.0017	-9.6442	-14.83	-3.0978	0.10047	6.9186	8.0955	1.4775	-8.9012	-2.7255	-6.7341	1497.4
12.88	1289	78	NaN	-0.67154	6.3243	-1.6686	-177.39	8.5857	7.2354	-33.402	-713.15	1058.5	30.236	782.49	1073.7	57.137	60.083	0	1	4.5335	-9.0443	-9.6483	-14.834	-3.108	0.1755	6.9051	8.0048	1.4255	-8.8688	-2.7432	-6.8289	1497.1
12.89	1290	78	NaN	-0.68516	6.3142	-1.6924	-177.32	8.4618	7.2645	-33.424	-713.04	1058.5	30.142	782.33	1073.6	56.209	61.481	0	1	4.5098	-9.0684	-9.6511	-14.837	-3.1192	0.25089	6.8898	7.8862	1.3906	-8.8175	-2.7613	-6.9503	1496.8
12.9	1291	78	NaN	-0.69782	6.3058	-1.7218	-177.25	8.3478	7.2796	-33.419	-712.96	1058.5	30.067	782.2	1073.4	58.859	63.956	0	1	4.5133	-9.0649	-9.6519	-14.837	-3.1292	0.31517	6.8768	7.7767	1.3841	-8.7497	-2.7751	-7.0607	1496.6
12.91	1292	78	NaN	-0.70748	6.3007	-1.7585	-177.21	8.2564	7.297	-33.386	-712.89	1058.5	30.047	782.09	1073.4	58.534	66.786	0	1	4.4946	-9.0839	-9.6547	-14.84	-3.1371	0.36453	6.8683	7.6889	1.3575	-8.7194	-2.7864	-7.1513	1496.4
12.92	1293	78	NaN	-0.71929	6.2995	-1.8057	-177.15	8.0929	7.3167	-33.349	-712.8	1058.5	30.034	782.05	1073.2	55.757	72.349	0	1	4.4624	-9.1167	-9.658	-14.843	-3.1472	0.41882	6.8601	7.5323	1.3152	-8.6979	-2.7979	-7.3111	1496.3
12.93	1294	78	NaN	-0.7355	6.3093	-1.8246	-177.11	8.02	7.3261	-33.35	-712.74	1058.6	30.031	781.99	1073.1	57.869	71.675	0	1	4.3962	-9.1841	-9.6615	-14.847	-3.1635	0.46096	6.8652	7.4642	1.2327	-8.7232	-2.7963	-7.3828	1496.1
12.94	1295	78	NaN	-0.7635	6.3364	-1.8321	-177.03	8.0001	7.2906	-33.403	-712.65	1058.6	29.92	781.84	1072.9	56.685	68.844	0	1	4.3813	-9.1994	-9.6644	-14.85	-3.1897	0.54774	6.8868	7.4498	1.1915	-8.6516	-2.7776	-7.4001	1495.9
12.95	1296	78	NaN	-0.79237	6.3701	-1.8372	-176.94	7.9975	7.2533	-33.467	-712.53	1058.6	29.838	781.7	1072.8	56.118	68.361	0	1	4.4037	-9.1766	-9.6669	-14.852	-3.2183	0.6315	6.9149	7.4527	1.1854	-8.5451	-2.7521	-7.3997	1495.6
12.96	1297	78	NaN	-0.80649	6.394	-1.8481	-176.93	7.9769	7.273	-33.482	-712.46	1058.6	29.966	781.71	1072.7	59.272	70.302	0	1	4.3007	-9.2815	-9.6677	-14.853	-3.238	0.64113	6.9349	7.436	1.0626	-8.6403	-2.7328	-7.4172	1495.6
12.97	1298	78	NaN	-0.81852	6.401	-1.8762	-176.88	7.9871	7.2245	-33.472	-712.44	1058.6	29.9	781.68	1072.7	56.525	71.234	0	1	4.1054	-9.4803	-9.6671	-14.853	-3.2472	0.68915	6.9392	7.4489	0.85818	-8.7912	-2.7279	-7.4037	1495.5
12.98	1299	78	NaN	-0.82371	6.4148	-1.9068	-176.85	7.9824	7.1729	-33.51	-712.4	1058.6	29.947	781.74	1072.6	55.895	65.605	0	1	3.9779	-9.6102	-9.6518	-14.837	-3.2556	0.71597	6.9494	7.4477	0.72222	-8.8942	-2.7024	-7.3896	1495.6
12.99	1300	78	NaN	-0.83033	6.4315	-1.9465	-176.84	7.9862	7.1396	-33.501	-712.35	1058.7	30.023	781.79	1072.6	58.757	62.194	0	1	3.8837	-9.7061	-9.6404	-14.826	-3.2648	0.72993	6.9642	7.4535	0.6189	-8.9761	-2.6763	-7.3724	1495.5
13	1301	78	NaN	-0.83862	6.4479	-1.9821	-176.82	8.0217	7.102	-33.473	-712.29	1058.7	30.049	781.8	1072.6	58.377	56.093	0	1	3.8453	-9.7452	-9.637	-14.823	-3.2731	0.74242	6.9807	7.4889	0.57219	-9.0028	-2.6563	-7.3337	1495.5
13.01	1302	78	NaN	-0.84252	6.4604	-1.9815	-176.8	8.1164	6.9974	-33.56	-712.22	1058.7	29.929	781.8	1072.6	56.965	55.773	0	1	3.8649	-9.7253	-9.6363	-14.822	-3.2758	0.77035	6.9944	7.5824	0.58906	-8.9549	-2.6419	-7.2394	1495.4
13.02	1303	78	NaN	-0.85517	6.4665	-1.9987	-176.81	8.1608	6.9759	-33.558	-712.18	1058.7	29.987	781.86	1072.6	57.14	56.677	0	1	3.9117	-9.6776	-9.6365	-14.822	-3.2906	0.75426	7.0003	7.6271	0.62108	-8.9233	-2.6363	-7.1949	1495.5
13.03	1304	78	NaN	-0.86748	6.4626	-1.9927	-176.82	8.2342	6.9216	-33.623	-712.16	1058.7	29.957	781.91	1072.7	57.758	57.47	0	1	4.0066	-9.5809	-9.638	-14.824	-3.3042	0.74041	6.997	7.6998	0.70243	-8.8405	-2.6411	-7.1237	1495.5
13.04	1305	78	NaN	-0.87853	6.4611	-2.0007	-176.84	8.287	6.8749	-33.641	-712.14	1058.7	29.923	781.99	1072.7	57.771	55.605	0	1	4.1074	-9.4783	-9.6392	-14.825	-3.3146	0.72048	6.9959	7.7522	0.79285	-8.7578	-2.6433	-7.0725	1495.5
13.05	1306	78	NaN	-0.89041	6.467	-2.0274	-176.87	8.2989	6.853	-33.595	-712.09	1058.8	29.924	782.1	1072.7	56.615	56.975	0	1	4.2435	-9.3397	-9.6385	-14.824	-3.3246	0.6909	7.0014	7.7645	0.91888	-8.6488	-2.6371	-7.0594	1495.6
13.06	1307	78	NaN	-0.91223	6.4698	-2.0057	-176.9	8.3088	6.8224	-33.698	-712.05	1058.8	29.882	782.2	1072.7	56.617	55.235	0	1	4.3366	-9.2449	-9.6375	-14.823	-3.3487	0.65891	7.0029	7.7756	0.98789	-8.586	-2.6346	-7.0474	1495.7
13.07	1308	78	NaN	-0.93928	6.466	-1.9918	-176.95	8.3391	6.8021	-33.748	-712.02	1058.8	29.808	782.33	1072.7	57.868	57.314	0	1	4.3923	-9.1881	-9.6363	-14.822	-3.3746	0.61119	6.9989	7.8062	1.0177	-8.5769	-2.6374	-7.0156	1495.8
13.08	1309	78	NaN	-0.96267	6.4676	-1.9788	-177	8.3657	6.8134	-33.797	-711.97	1058.8	29.808	782.43	1072.7	56.869	59.109	0	1	4.4837	-9.095	-9.634	-14.819	-3.3998	0.55824	6.9994	7.8339	1.0839	-8.5368	-2.6345	-6.9856	1495.8
13.09	1310	78	NaN	-0.9917	6.4664	-1.9749	-177.06	8.4049	6.8193	-33.818	-711.93	1058.8	29.754	782.52	1072.7	57.432	66.185	0	1	4.5869	-8.99	-9.6312	-14.817	-3.4275	0.50482	6.9973	7.8741	1.1593	-8.4852	-2.6339	-6.9426	1495.9
13.1	1311	78	NaN	-1.0357	6.4542	-1.9836	-177.13	8.4644	6.7974	-33.794	-711.89	1058.9	29.563	782.61	1072.7	57.343	65.968	0	1	4.709	-8.8655	-9.6276	-14.813	-3.4633	0.4473	6.9849	7.9337	1.2458	-8.4182	-2.6428	-6.8794	1495.9
13.11	1312	78	NaN	-1.0935	6.4363	-1.9706	-177.24	8.4704	6.8586	-33.823	-711.86	1058.9	29.608	782.78	1072.7	57.584	65.588	0	1	4.8016	-8.7713	-9.6241	-14.81	-3.5237	0.33284	6.9654	7.9413	1.2779	-8.4385	-2.6588	-6.8683	1496
13.12	1313	78	NaN	-1.1576	6.4234	-1.9581	-177.38	8.4468	6.9015	-33.807	-711.79	1058.9	29.616	783.01	1072.7	58.408	68.577	0	1	4.8823	-8.6891	-9.6207	-14.806	-3.5872	0.18905	6.9506	7.9195	1.2951	-8.5	-2.67	-6.8866	1496.2
13.13	1314	78	NaN	-1.219	6.4102	-1.9393	-177.51	8.4295	6.9262	-33.799	-711.74	1058.9	29.595	783.17	1072.7	56.581	69.05	0	1	4.9357	-8.6347	-9.6171	-14.803	-3.6473	0.058626	6.9364	7.9033	1.2884	-8.5761	-2.6807	-6.8992	1496.3
13.14	1315	78	NaN	-1.2818	6.3968	-1.9219	-177.64	8.4207	6.9412	-33.774	-711.69	1058.9	29.571	783.28	1072.7	56.119	70.187	0	1	4.9838	-8.5857	-9.6132	-14.799	-3.7081	-0.063587	6.9224	7.895	1.2758	-8.6493	-2.6908	-6.9037	1496.4
13.15	1316	78	NaN	-1.3579	6.3839	-1.9168	-177.79	8.4116	6.9594	-33.68	-711.64	1058.9	29.58	783.41	1072.7	57.169	70.333	0	1	5.0957	-8.4718	-9.6077	-14.793	-3.7808	-0.20922	6.9089	7.8866	1.3149	-8.681	-2.6988	-6.9066	1496.4
13.16	1317	78	NaN	-1.5274	6.3364	-1.8597	-178.19	8.433	6.9679	-33.593	-711.6	1059	29.542	783.63	1072.7	58.209	71.025	0	1	5.1869	-8.3789	-9.6019	-14.787	-3.9452	-0.61274	6.8621	7.9074	1.2417	-8.9916	-2.7398	-6.88	1496.6
13.17	1318	78	NaN	-1.6738	6.3106	-1.8055	-178.51	8.4187	6.958	-33.538	-711.56	1059	29.532	783.86	1072.8	58.406	70.534	0	1	5.2565	-8.308	-9.5958	-14.781	-4.0889	-0.92163	6.8375	7.8917	1.1676	-9.2297	-2.7582	-6.8896	1496.8
13.18	1319	78	NaN	-1.7923	6.2966	-1.7579	-178.77	8.3988	6.9619	-33.498	-711.53	1059	29.601	784.05	1072.8	57.157	69.835	0	1	5.4057	-8.156	-9.5904	-14.776	-4.2082	-1.1898	6.8244	7.871	1.1975	-9.3459	-2.766	-6.9049	1497
13.19	1320	78	NaN	-1.8906	6.2883	-1.7167	-179.02	8.3918	6.9755	-33.46	-711.5	1059	29.707	784.17	1072.9	58.414	67.295	0	1	5.548	-8.0111	-9.5839	-14.769	-4.309	-1.4423	6.8169	7.8633	1.239	-9.4534	-2.7671	-6.9062	1497.1
13.2	1321	78	NaN	-1.9914	6.2819	-1.6767	-179.27	8.4096	6.9565	-33.413	-711.49	1059.1	29.703	784.22	1072.9	56.757	63.582	0	1	5.6412	-7.9162	-9.5744	-14.76	-4.4077	-1.6823	6.8128	7.8787	1.2335	-9.5985	-2.7616	-6.8812	1497.1
13.21	1322	78	NaN	-2.1576	6.2917	-1.6387	-179.7	8.4329	7.0006	-33.239	-711.44	1059.1	29.97	784.28	1073	57.483	63.091	0	1	5.7345	-7.8212	-9.5649	-14.75	-4.5775	-2.1166	6.8257	7.8988	1.157	-9.9378	-2.7391	-6.8515	1497.1
13.22	1323	78	NaN	-2.3072	6.2904	-1.5663	-180.06	8.4681	7.0085	-33.22	-711.43	1059.1	30.113	784.26	1073.1	57.442	64.359	0	1	5.8277	-7.7262	-9.5553	-14.741	-4.7319	-2.4818	6.8268	7.9317	1.0958	-10.208	-2.7285	-6.8092	1497.1
13.23	1324	78	NaN	-2.4997	6.2855	-1.4465	-180.47	8.4856	7.0121	-33.276	-711.46	1059.1	30.287	784.27	1073.2	57.898	66.485	0	1	5.8614	-7.6919	-9.5508	-14.736	-4.9331	-2.9028	6.8233	7.9478	0.9283	-10.595	-2.7275	-6.7885	1497.1
13.24	1325	78	NaN	-2.7674	6.2842	-1.2829	-180.99	8.4695	7.0252	-33.336	-711.5	1059.2	30.555	784.35	1073.3	57.754	65.029	0	1	5.8729	-7.6802	-9.5482	-14.734	-5.2131	-3.4391	6.8225	7.9312	0.65984	-11.119	-2.7257	-6.8025	1497.3
13.25	1326	78	NaN	-3.0707	6.2919	-1.1168	-181.5	8.4369	7.0008	-33.375	-711.49	1059.2	30.692	784.5	1073.3	59.615	64.119	0	1	6.037	-7.513	-9.5363	-14.722	-5.523	-3.9542	6.8307	7.8981	0.51405	-11.467	-2.7056	-6.8236	1497.4
13.26	1327	78	NaN	-3.2934	6.3061	-1.0249	-181.91	8.4416	6.9903	-33.326	-711.45	1059.3	30.861	784.53	1073.4	60.164	61.69	0	1	6.1064	-7.4424	-9.527	-14.712	-5.7502	-4.3621	6.8458	7.902	0.35615	-11.805	-2.6812	-6.8105	1497.4
13.27	1328	78	NaN	-3.5514	6.3235	-0.89506	-182.41	8.4939	6.9566	-33.279	-711.45	1059.3	31.062	784.49	1073.4	57.27	60.809	0	1	6.0576	-7.4921	-9.521	-14.706	-6.0142	-4.8698	6.8648	7.9527	0.043339	-12.362	-2.6562	-6.7538	1497.4
13.28	1329	78	NaN	-3.784	6.3451	-0.75948	-182.95	8.5684	6.9373	-33.238	-711.47	1059.3	31.37	784.4	1073.5	56.745	57.566	0	1	5.8613	-7.692	-9.5111	-14.697	-6.2572	-5.4278	6.8877	8.0258	-0.39586	-13.12	-2.6234	-6.6708	1497.3
13.29	1330	78	NaN	-3.9148	6.375	-0.66361	-183.48	8.6458	6.9684	-33.187	-711.48	1059.3	31.845	784.29	1073.5	57.862	57.541	0	1	5.6364	-7.9211	-9.5004	-14.686	-6.4043	-5.9736	6.918	8.1028	-0.76791	-13.895	-2.5824	-6.5831	1497.2
13.3	1331	78	NaN	-3.9741	6.4398	-0.5602	-184.21	8.8206	6.9701	-33.086	-711.51	1059.3	32.33	783.96	1073.6	58.052	59.49	0	1	5.5896	-7.9688	-9.4979	-14.683	-6.4787	-6.7164	6.9858	8.2746	-0.88919	-14.685	-2.5121	-6.4088	1497
13.31	1332	78	NaN	-3.8523	6.5402	-0.50093	-185.06	8.9227	6.8595	-32.985	-711.54	1059.3	32.834	783.88	1073.6	57.575	56.721	0	1	5.5483	-8.0108	-9.4961	-14.682	-6.3725	-7.5796	7.0885	8.3744	-0.82414	-15.59	-2.4076	-6.3072	1496.9
13.32	1333	78	NaN	-3.6572	6.6275	-0.47977	-185.72	8.9707	6.7934	-32.903	-711.59	1059.3	33.241	783.88	1073.6	58.336	56.079	0	1	5.416	-8.1456	-9.4915	-14.677	-6.1897	-8.2568	7.1753	8.4229	-0.77374	-16.402	-2.3163	-6.2542	1497
13.33	1334	78	NaN	-3.3617	6.7121	-0.49796	-186.35	8.9963	6.7634	-32.822	-711.68	1059.3	33.672	783.86	1073.6	58.974	56.511	0	1	5.3594	-8.2032	-9.4886	-14.674	-5.9075	-8.892	7.2582	8.4501	-0.54809	-17.095	-2.2303	-6.224	1497.1
13.34	1335	78	NaN	-2.885	6.8327	-0.55703	-187.28	9.0418	6.6854	-32.702	-711.82	1059.3	34.373	783.71	1073.6	55.82	56.756	0	1	5.3467	-8.2161	-9.4866	-14.672	-5.453	-9.8453	7.3794	8.4951	-0.10628	-18.061	-2.1071	-6.177	1497.1
13.35	1336	78	NaN	-2.5098	6.9503	-0.61398	-187.9	9.0271	6.6858	-32.629	-711.82	1059.4	34.911	783.82	1073.6	58.096	63.624	0	1	5.1962	-8.3694	-9.4823	-14.668	-5.0954	-10.486	7.4949	8.4825	0.10077	-18.855	-1.9874	-6.1853	1497.2
13.36	1337	78	NaN	-2.1031	7.0598	-0.64806	-188.46	9.0249	6.6021	-32.624	-711.84	1059.4	35.204	783.77	1073.6	58.048	65.454	0	1	5.0942	-8.4732	-9.4792	-14.665	-4.6998	-11.056	7.6034	8.4814	0.39448	-19.529	-1.8758	-6.1833	1497.2
13.37	1338	78	NaN	-1.5964	7.1737	-0.69515	-189.16	9.0182	6.5403	-32.597	-711.91	1059.4	35.696	783.66	1073.6	57.965	56.931	0	1	5.0608	-8.5072	-9.4776	-14.663	-4.2109	-11.774	7.7158	8.4762	0.84996	-20.281	-1.7618	-6.1869	1497.2
13.38	1339	78	NaN	-1.0488	7.2808	-0.7571	-189.95	9.0047	6.524	-32.521	-712.02	1059.4	36.392	783.55	1073.5	57.592	64.963	0	1	5.0183	-8.5506	-9.4754	-14.661	-3.6871	-12.59	7.8209	8.4646	1.3313	-21.141	-1.6545	-6.1963	1497.2
13.39	1340	78	NaN	-0.70432	7.3349	-0.79225	-190.44	9.0008	6.4775	-32.44	-712.14	1059.4	36.735	783.44	1073.5	57.285	69.263	0	1	4.9621	-8.6078	-9.4725	-14.658	-3.3525	-13.09	7.875	8.4606	1.6096	-21.698	-1.5975	-6.1974	1497.2
13.4	1341	78	NaN	-0.29307	7.3977	-0.83111	-191.16	8.9283	6.379	-32.291	-712.31	1059.4	37.186	783.4	1073.5	59.658	71.358	0	1	4.8899	-8.6813	-9.4722	-14.658	-2.9526	-13.818	7.9379	8.388	1.9373	-22.499	-1.5343	-6.2697	1497.4
13.41	1342	78	NaN	0.016365	7.432	-0.81515	-191.86	8.8677	6.3064	-32.185	-712.47	1059.4	37.756	783.3	1073.5	58.209	72.771	0	1	4.8201	-8.7525	-9.4726	-14.658	-2.6608	-14.536	7.9709	8.3287	2.1593	-23.288	-1.5017	-6.3294	1497.5
13.42	1343	78	NaN	0.20766	7.4376	-0.77062	-192.46	8.8082	6.2943	-32.118	-712.62	1059.4	38.41	783.23	1073.4	60.003	73.017	0	1	4.7778	-8.7955	-9.4732	-14.659	-2.4918	-15.156	7.9735	8.2723	2.286	-23.952	-1.4997	-6.3864	1497.6
13.43	1344	78	NaN	0.29577	7.4174	-0.71936	-192.94	8.7399	6.3293	-32.06	-712.75	1059.4	39.091	783.24	1073.3	59.037	72.378	0	1	4.8304	-8.7419	-9.4744	-14.66	-2.4273	-15.667	7.9487	8.2085	2.4032	-24.409	-1.5257	-6.4513	1497.7
13.44	1345	78	NaN	0.35124	7.3706	-0.6494	-193.52	8.6738	6.2443	-31.917	-712.94	1059.4	39.654	783.12	1073.2	60.377	73.175	0	1	4.9483	-8.6219	-9.476	-14.661	-2.3877	-16.262	7.8967	8.1477	2.5606	-24.884	-1.5793	-6.5138	1497.8
13.45	1346	78	NaN	0.35573	7.3358	-0.60309	-193.88	8.6589	6.1654	-31.804	-713.06	1059.5	39.999	782.97	1073.2	59.159	71.295	0	1	5.0361	-8.5325	-9.4789	-14.664	-2.3921	-16.632	7.8597	8.135	2.644	-25.164	-1.6192	-6.5294	1497.8
13.46	1347	78	NaN	0.34246	7.3108	-0.56119	-194.19	8.6502	6.0889	-31.69	-713.16	1059.5	40.304	782.81	1073.1	57.112	68.858	0	1	5.1231	-8.4438	-9.4818	-14.667	-2.4128	-16.948	7.8328	8.1282	2.7103	-25.392	-1.6489	-6.5391	1497.8
13.47	1348	78	NaN	0.32751	7.2959	-0.49984	-194.54	8.614	6.0648	-31.594	-713.25	1059.5	40.805	782.72	1073.1	57.349	65.701	0	1	5.1454	-8.4211	-9.4863	-14.672	-2.4432	-17.314	7.8147	8.0952	2.7022	-25.735	-1.6716	-6.5766	1497.8
13.48	1349	78	NaN	0.32607	7.2921	-0.40001	-194.99	8.5283	6.1316	-31.539	-713.34	1059.6	41.672	782.75	1073	58.789	60.69	0	1	5.1663	-8.3998	-9.4908	-14.676	-2.4754	-17.795	7.8053	8.0151	2.6909	-26.195	-1.6855	-6.6612	1497.9
13.49	1350	78	NaN	0.37125	7.3121	-0.30857	-195.34	8.4767	6.0802	-31.514	-713.4	1059.6	42.269	782.69	1072.9	57.176	60.019	0	1	5.1873	-8.3785	-9.4954	-14.681	-2.4521	-18.159	7.8216	7.9672	2.7351	-26.537	-1.6738	-6.7137	1498
13.5	1351	78	NaN	0.4316	7.3269	-0.27586	-195.53	8.4723	6.0414	-31.455	-713.46	1059.6	42.672	782.58	1072.9	56.617	59.707	0	1	5.2082	-8.3572	-9.5	-14.685	-2.405	-18.369	7.8348	7.9644	2.8032	-26.726	-1.6652	-6.7211	1497.9
13.51	1352	78	NaN	0.55477	7.3378	-0.29602	-195.7	8.4934	5.996	-31.294	-713.55	1059.6	43.082	782.43	1072.9	57.136	59.386	0	1	5.2292	-8.3358	-9.5045	-14.69	-2.2915	-18.541	7.8447	7.9865	2.9377	-26.877	-1.6598	-6.7035	1497.9
13.52	1353	78	NaN	0.72338	7.3467	-0.34513	-195.84	8.518	5.9583	-31.09	-713.65	1059.7	43.517	782.3	1072.9	57.038	59.084	0	1	5.2501	-8.3145	-9.5091	-14.695	-2.1317	-18.696	7.8525	8.0122	3.1183	-27.01	-1.6566	-6.6823	1497.9
13.53	1354	78	NaN	0.87648	7.356	-0.38222	-195.93	8.5188	5.9648	-30.98	-713.72	1059.7	43.892	782.28	1072.9	56.928	57.65	0	1	5.271	-8.2932	-9.5136	-14.699	-1.9887	-18.799	7.8601	8.0148	3.2824	-27.092	-1.6535	-6.6844	1497.9
13.54	1355	78	NaN	1.1495	7.3667	-0.44021	-196	8.5648	5.9095	-30.885	-713.85	1059.7	44.318	782.18	1072.8	57.211	61.669	0	1	5.292	-8.2719	-9.5182	-14.704	-1.7283	-18.88	7.8697	8.0617	3.5637	-27.152	-1.6484	-6.6419	1498
13.55	1356	78	NaN	1.3584	7.3894	-0.46363	-196.06	8.6079	5.8414	-30.879	-713.91	1059.7	44.595	782.09	1072.9	59.273	63.587	0	1	5.3129	-8.2506	-9.5227	-14.708	-1.5298	-18.949	7.8926	8.1047	3.7831	-27.2	-1.6302	-6.6035	1498
13.56	1357	78	NaN	1.5919	7.4242	-0.49348	-196.12	8.6289	5.8009	-30.878	-713.94	1059.7	44.962	782.1	1072.8	56.702	66.356	0	1	5.3338	-8.2292	-9.5273	-14.713	-1.3102	-19.019	7.9267	8.1264	4.0236	-27.248	-1.6006	-6.5864	1498
13.57	1358	78	NaN	1.8406	7.462	-0.53678	-196.17	8.6296	5.8036	-30.857	-713.95	1059.7	45.441	782.18	1072.8	56.79	67.03	0	1	5.3548	-8.2079	-9.5318	-14.717	-1.0787	-19.086	7.9629	8.1287	4.276	-27.294	-1.569	-6.5887	1498.1
13.58	1359	78	NaN	1.9265	7.4766	-0.54571	-196.19	8.6454	5.8308	-30.87	-713.95	1059.7	45.707	782.22	1072.8	57.135	67.111	0	1	5.3757	-8.1866	-9.5364	-14.722	-1.0034	-19.121	7.9773	8.1447	4.3722	-27.307	-1.5591	-6.5772	1498.2
13.59	1360	78	NaN	2.2722	7.4951	-0.60349	-196.24	8.6535	5.8004	-30.85	-713.95	1059.6	46.257	782.38	1072.7	59.219	63.778	0	1	5.3966	-8.1653	-9.541	-14.726	-0.67763	-19.193	7.9939	8.1547	4.719	-27.358	-1.5471	-6.5717	1498.4
13.6	1361	78	NaN	2.5156	7.4893	-0.65069	-196.28	8.6821	5.7554	-30.803	-713.97	1059.6	46.582	782.46	1072.6	57.041	61.529	0	1	5.4176	-8.144	-9.5455	-14.731	-0.44466	-19.241	7.9872	8.1843	4.9729	-27.385	-1.5584	-6.5468	1498.5
13.61	1362	78	NaN	2.6965	7.4658	-0.67731	-196.31	8.7217	5.6913	-30.78	-714.02	1059.6	46.733	782.47	1072.6	57.229	65.302	0	1	5.4385	-8.1226	-9.5501	-14.736	-0.26859	-19.273	7.9641	8.2233	5.1699	-27.396	-1.5859	-6.5122	1498.5
13.62	1363	78	NaN	2.8912	7.434	-0.67975	-196.34	8.7676	5.5967	-30.829	-714.06	1059.5	46.812	782.46	1072.6	58.889	64.768	0	1	5.4594	-8.1013	-9.5546	-14.74	-0.078744	-19.306	7.9343	8.2673	5.3807	-27.407	-1.6203	-6.4728	1498.6
13.63	1364	78	NaN	3.1831	7.4003	-0.65639	-196.39	8.8558	5.4407	-30.996	-714.08	1059.5	46.905	782.42	1072.6	56.641	64.627	0	1	5.4804	-8.08	-9.5592	-14.745	0.20317	-19.371	7.9033	8.3527	5.6835	-27.451	-1.6558	-6.392	1498.6
13.64	1365	78	NaN	3.4019	7.3822	-0.62694	-196.44	8.931	5.3238	-31.128	-714.06	1059.4	46.959	782.35	1072.7	58.432	65.687	0	1	5.5013	-8.0587	-9.5637	-14.749	0.41474	-19.43	7.8889	8.4243	5.916	-27.488	-1.6749	-6.3249	1498.5
13.65	1366	78	NaN	3.6187	7.3661	-0.62008	-196.5	8.9739	5.2397	-31.182	-714.03	1059.4	47.054	782.36	1072.7	57.413	68.505	0	1	5.5222	-8.0374	-9.5683	-14.754	0.62581	-19.489	7.8758	8.4642	6.148	-27.527	-1.6925	-6.2896	1498.5
13.66	1367	78	NaN	3.9373	7.3396	-0.63754	-196.6	9.0075	5.1451	-31.164	-714.02	1059.3	47.2	782.4	1072.8	56.285	68.608	0	1	5.5432	-8.016	-9.5729	-14.758	0.93961	-19.597	7.8526	8.4945	6.4828	-27.613	-1.7203	-6.2639	1498.5
13.67	1368	78	NaN	4.4432	7.2922	-0.67042	-196.79	9.063	4.9977	-31.102	-714.04	1059.2	47.388	782.39	1072.8	58.036	68.417	0	1	5.5641	-7.9947	-9.5774	-14.763	1.4407	-19.792	7.8102	8.545	7.0048	-27.787	-1.7672	-6.2179	1498.5
13.68	1369	78	NaN	4.7395	7.2516	-0.68116	-196.85	9.0756	4.9754	-31.103	-714.06	1059.2	47.593	782.45	1072.8	57.181	68.956	0	1	5.5737	-7.9849	-9.581	-14.767	1.7293	-19.858	7.7726	8.5547	7.3031	-27.843	-1.8084	-6.2118	1498.6
13.69	1370	78	NaN	5.0531	7.2098	-0.69188	-196.9	9.065	4.9651	-31.095	-714.08	1059.2	47.774	782.57	1072.8	60.089	69.102	0	1	5.5563	-8.0026	-9.5823	-14.768	2.0365	-19.917	7.7325	8.5423	7.5928	-27.92	-1.8498	-6.2255	1498.8
13.7	1371	78	NaN	5.4522	7.1472	-0.70444	-196.95	9.0752	4.9649	-31.077	-714.11	1059.1	48.003	782.69	1072.9	57.865	67.951	0	1	5.5298	-8.0296	-9.5855	-14.771	2.4279	-19.972	7.6725	8.5499	7.9577	-28.002	-1.913	-6.2211	1499
13.71	1372	78	NaN	5.8955	7.0695	-0.71407	-196.98	9.1105	4.9691	-31.063	-714.17	1059	48.238	782.78	1072.9	58.716	66.86	0	1	5.4992	-8.0608	-9.5895	-14.775	2.8631	-20.011	7.5984	8.5816	8.3623	-28.071	-1.9912	-6.1934	1499.1
13.72	1373	78	NaN	6.2473	7.0032	-0.70988	-196.96	9.1453	4.967	-31.079	-714.23	1059	48.345	782.8	1072.9	56.618	65.206	0	1	5.4561	-8.1047	-9.5944	-14.78	3.2104	-20.001	7.5352	8.6133	8.6665	-28.105	-2.0592	-6.1666	1499.2
13.73	1374	78	NaN	6.6067	6.9279	-0.73362	-196.95	9.1811	4.9918	-30.99	-714.33	1058.9	48.512	782.84	1072.9	58.233	61.744	0	1	5.4089	-8.1527	-9.5995	-14.785	3.5671	-19.987	7.4631	8.6458	8.976	-28.139	-2.1364	-6.1392	1499.3
13.74	1375	78	NaN	7.0932	6.8186	-0.68288	-196.91	9.2334	5.0456	-31.035	-714.47	1058.8	48.738	782.91	1072.9	58.441	59.314	0	1	5.3845	-8.1776	-9.6035	-14.789	4.0437	-19.959	7.3574	8.6947	9.4282	-28.137	-2.2461	-6.0943	1499.6
13.75	1376	78	NaN	7.5408	6.7165	-0.59936	-196.86	9.2962	5.1048	-31.131	-714.58	1058.7	48.959	782.94	1072.9	55.625	59.531	0	1	5.282	-8.282	-9.6122	-14.798	4.4795	-19.922	7.2589	8.7538	9.7615	-28.204	-2.3534	-6.0439	1499.7
13.76	1377	78	NaN	7.9048	6.6313	-0.49843	-196.8	9.371	5.1573	-31.219	-714.64	1058.7	49.156	782.94	1073	58.276	61.382	0	1	5.0898	-8.4778	-9.6265	-14.812	4.8327	-19.869	7.1778	8.8245	9.9225	-28.347	-2.4486	-5.9875	1499.8
13.77	1378	78	NaN	8.3893	6.5086	-0.33512	-196.69	9.4784	5.2135	-31.292	-714.73	1058.6	49.396	782.9	1073	56.485	60.687	0	1	5.0272	-8.5415	-9.6333	-14.819	5.3054	-19.775	7.061	8.926	10.333	-28.317	-2.5723	-5.8928	1499.9
13.78	1379	78	NaN	8.7441	6.4022	-0.26014	-196.56	9.4796	5.2138	-31.159	-714.78	1058.4	49.426	783.03	1073.1	57.718	60.337	0	1	5.0053	-8.5639	-9.6385	-14.824	5.6645	-19.635	6.9608	8.921	10.67	-28.199	-2.6777	-5.903	1500
13.79	1380	78	NaN	9.0542	6.2922	-0.17445	-196.44	9.5014	5.1929	-31.051	-714.88	1058.4	49.447	783.1	1073.1	58.942	59.952	0	1	5.0415	-8.5269	-9.6423	-14.828	5.9782	-19.516	6.8552	8.9383	11.02	-28.043	-2.7871	-5.8895	1500.2
13.8	1381	78	NaN	9.3851	6.1711	-0.060997	-196.33	9.5486	5.176	-30.916	-715	1058.3	49.536	783.13	1073.1	58.722	60.47	0	1	5.0792	-8.4885	-9.6463	-14.832	6.3112	-19.401	6.738	8.9816	11.39	-27.889	-2.9083	-5.8502	1500.4
13.81	1382	78	NaN	9.773	6.0392	0.088815	-196.2	9.6107	5.174	-30.694	-715.11	1058.2	49.711	783.18	1073.2	59.095	60.916	0	1	5.1211	-8.4459	-9.6509	-14.836	6.7012	-19.27	6.611	9.0389	11.822	-27.715	-3.0399	-5.7975	1500.5
13.82	1383	78	NaN	10.108	5.9298	0.30388	-196.07	9.6827	5.1194	-30.482	-715.18	1058.1	49.763	783.17	1073.3	59.203	60.528	0	1	5.1629	-8.4033	-9.6548	-14.84	7.0424	-19.139	6.509	9.1034	12.205	-27.542	-3.1458	-5.7369	1500.6
13.83	1384	78	NaN	10.385	5.9086	0.51724	-195.98	9.7241	5.1184	-30.224	-715.12	1058	49.955	783.26	1073.4	58.414	60.888	0	1	5.2028	-8.3627	-9.6587	-14.844	7.3217	-19.041	6.4935	9.1392	12.524	-27.403	-3.1652	-5.705	1500.6
13.84	1385	78	NaN	10.573	5.9163	0.67901	-195.91	9.7537	5.1464	-29.993	-715.07	1058	50.176	783.38	1073.4	58.902	59.595	0	1	5.1853	-8.3805	-9.6684	-14.854	7.5106	-18.977	6.5058	9.1641	12.696	-27.358	-3.1625	-5.6898	1500.7
13.85	1386	78	NaN	10.715	5.9287	0.82303	-195.86	9.7772	5.1921	-29.76	-715.07	1057.9	50.416	783.53	1073.5	55.632	58.905	0	1	5.2098	-8.3556	-9.6752	-14.861	7.6522	-18.926	6.5228	9.1831	12.862	-27.282	-3.1524	-5.6775	1500.8
13.86	1387	78	NaN	10.878	5.9322	1.0106	-195.79	9.7972	5.2459	-29.468	-715.15	1057.9	50.689	783.72	1073.6	56.905	56.19	0	1	5.29	-8.2739	-9.6781	-14.864	7.817	-18.856	6.5312	9.1982	13.107	-27.129	-3.1469	-5.6654	1501.1
13.87	1388	78	NaN	10.963	5.9526	1.1263	-195.76	9.825	5.2754	-29.278	-715.2	1057.8	50.844	783.82	1073.6	59.025	56.35	0	1	5.2446	-8.3201	-9.6816	-14.867	7.9031	-18.824	6.5548	9.2229	13.148	-27.144	-3.1268	-5.6442	1501.2
13.88	1389	78	NaN	11.011	5.9702	1.2158	-195.76	9.8424	5.3084	-29.212	-715.22	1057.8	50.98	783.9	1073.7	59.1	63.424	0	1	5.172	-8.394	-9.6852	-14.871	7.949	-18.819	6.5745	9.2381	13.121	-27.213	-3.1107	-5.6327	1501.3
13.89	1390	78	NaN	11.079	6.0006	1.3423	-195.74	9.8761	5.3399	-29.059	-715.28	1057.8	51.136	783.98	1073.7	60.12	68.856	0	1	5.2039	-8.3615	-9.6868	-14.872	8.0175	-18.804	6.6081	9.2686	13.221	-27.165	-3.0787	-5.6038	1501.5
13.9	1391	78	NaN	11.175	6.0472	1.5096	-195.72	9.9271	5.3703	-28.782	-715.37	1057.8	51.318	784.1	1073.8	59.238	68.084	0	1	5.2251	-8.3399	-9.688	-14.874	8.1171	-18.775	6.6588	9.3155	13.342	-27.115	-3.0292	-5.5581	1501.7
13.91	1392	78	NaN	11.26	6.1018	1.6648	-195.7	9.9724	5.406	-28.499	-715.43	1057.8	51.507	784.26	1073.9	59.06	67.473	0	1	5.1134	-8.4537	-9.6896	-14.875	8.2062	-18.757	6.7168	9.3574	13.32	-27.211	-2.9728	-5.5177	1501.9
13.92	1393	78	NaN	11.302	6.1133	1.7496	-195.69	10.019	5.3925	-28.337	-715.55	1057.8	51.554	784.29	1074	56.862	67.91	0	1	5.071	-8.4969	-9.6895	-14.875	8.2534	-18.74	6.7303	9.4016	13.324	-27.237	-2.9591	-5.4734	1502.1
13.93	1394	78	NaN	11.362	6.1376	1.8224	-195.68	10.069	5.3843	-28.033	-715.7	1057.8	51.642	784.37	1074	57.646	65.685	0	1	5.0745	-8.4934	-9.6882	-14.874	8.3215	-18.725	6.7557	9.4511	13.396	-27.218	-2.9325	-5.4226	1502.3
13.94	1395	78	NaN	11.417	6.1565	1.8954	-195.68	10.113	5.3734	-27.755	-715.85	1057.9	51.724	784.46	1074.1	57.82	66.21	0	1	5.0988	-8.4686	-9.6848	-14.87	8.3843	-18.713	6.7756	9.4942	13.483	-27.181	-2.9091	-5.376	1502.5
13.95	1396	78	NaN	11.46	6.1604	1.9774	-195.68	10.16	5.3582	-27.573	-715.98	1057.9	51.801	784.52	1074.2	58.455	63.975	0	1	5.1029	-8.4645	-9.6809	-14.866	8.4316	-18.712	6.7812	9.5393	13.535	-27.176	-2.8998	-5.3271	1502.7
13.96	1397	78	NaN	11.524	6.1658	2.0761	-195.73	10.276	5.3596	-27.271	-716.19	1057.9	52.019	784.47	1074.3	58.75	62.142	0	1	5.0751	-8.4927	-9.6766	-14.862	8.4998	-18.756	6.7881	9.6533	13.575	-27.249	-2.8885	-5.2088	1502.8
13.97	1398	78	NaN	11.563	6.1589	2.1768	-195.69	10.226	5.3216	-27.167	-716.33	1058	51.972	784.73	1074.3	56.124	62.13	0	1	5.0446	-8.5238	-9.672	-14.857	8.5446	-18.712	6.7811	9.6039	13.589	-27.236	-2.8909	-5.2535	1503.2
13.98	1399	78	NaN	11.622	6.1426	2.2805	-195.67	10.213	5.2862	-26.988	-716.52	1058	52.012	784.95	1074.3	57.35	61.779	0	1	5.0096	-8.5594	-9.6667	-14.852	8.6105	-18.683	6.7662	9.5889	13.62	-27.242	-2.9006	-5.2633	1503.6
13.99	1400	78	NaN	11.699	6.1248	2.3847	-195.65	10.223	5.2421	-26.747	-716.75	1058	52.088	785.14	1074.4	57.788	63.872	0	1	5.0178	-8.5511	-9.6604	-14.846	8.6938	-18.656	6.7512	9.5966	13.712	-27.207	-2.9092	-5.2492	1504
14	1401	78	NaN	11.776	6.1158	2.4819	-195.62	10.214	5.1854	-26.5	-716.96	1058	52.119	785.34	1074.6	58.034	62.087	0	1	5.0275	-8.5412	-9.654	-14.839	8.7806	-18.615	6.7453	9.5841	13.808	-27.156	-2.9087	-5.2553	1504.4
14.01	1402	78	NaN	11.837	6.1353	2.5285	-195.62	10.162	5.2293	-26.261	-717.05	1058.1	52.348	785.61	1074.6	58.303	60.727	0	1	4.9822	-8.5873	-9.649	-14.834	8.8426	-18.618	6.7648	9.5323	13.825	-27.205	-2.8842	-5.3022	1504.8
14.02	1403	78	NaN	11.909	6.153	2.6517	-195.6	10.091	5.2016	-26.104	-717.19	1058.1	52.423	785.93	1074.6	57.816	60.1	0	1	4.876	-8.6955	-9.6437	-14.829	8.9181	-18.594	6.7832	9.461	13.794	-27.29	-2.8606	-5.3682	1505.3
14.03	1404	78	NaN	11.966	6.1717	2.7604	-195.59	10.032	5.167	-25.982	-717.3	1058.1	52.452	786.23	1074.7	58.066	59.033	0	1	4.7224	-8.8519	-9.6383	-14.824	8.9796	-18.574	6.8029	9.4009	13.702	-27.426	-2.8353	-5.4228	1505.7
14.04	1405	78	NaN	12.007	6.1935	2.8512	-195.57	9.9911	5.1388	-25.9	-717.37	1058.1	52.463	786.47	1074.7	57.295	58.361	0	1	4.6412	-8.9346	-9.6341	-14.82	9.0241	-18.557	6.8256	9.359	13.665	-27.491	-2.8084	-5.4606	1506
14.05	1406	78	NaN	12.041	6.22	2.9574	-195.55	9.9636	5.1101	-25.878	-717.42	1058.1	52.453	786.69	1074.8	59.087	57.319	0	1	4.5633	-9.014	-9.63	-14.815	9.0601	-18.527	6.8523	9.3313	13.623	-27.541	-2.7776	-5.4842	1506.2
14.06	1407	78	NaN	12.086	6.247	3.014	-195.54	9.9167	5.1056	-25.608	-717.58	1058.2	52.487	787.13	1074.7	58.624	59.151	0	1	4.4074	-9.1728	-9.6226	-14.808	9.1152	-18.507	6.8774	9.2864	13.523	-27.679	-2.7452	-5.5218	1506.8
14.07	1408	78	NaN	12.121	6.2802	3.0732	-195.5	9.9314	5.0363	-25.367	-717.71	1058.2	52.307	787.46	1074.8	56.481	55.984	0	1	4.1601	-9.4246	-9.6137	-14.799	9.1665	-18.454	6.9105	9.3011	13.327	-27.879	-2.7033	-5.4981	1507.3
14.08	1409	78	NaN	12.141	6.3059	3.1325	-195.46	9.9761	4.956	-25.207	-717.8	1058.2	52.076	787.7	1074.8	57.922	56.264	0	1	3.7437	-9.8487	-9.6022	-14.788	9.2028	-18.399	6.9374	9.3446	12.946	-28.248	-2.6648	-5.4431	1507.6
14.09	1410	78	NaN	12.151	6.3231	3.1992	-195.42	10.037	4.8902	-25.116	-717.87	1058.2	51.849	787.92	1074.9	56.986	55.974	0	1	3.5398	-10.056	-9.594	-14.78	9.2251	-18.344	6.9565	9.4041	12.765	-28.4	-2.6376	-5.3754	1507.8
14.1	1411	78	NaN	12.16	6.3462	3.2947	-195.34	10.121	4.8359	-25.005	-717.95	1058.2	51.566	788.3	1074.9	57.934	55.032	0	1	3.4126	-10.186	-9.5867	-14.772	9.2501	-18.253	6.9811	9.4863	12.663	-28.439	-2.6057	-5.2859	1508.3
14.11	1412	78	NaN	12.17	6.3532	3.3612	-195.27	10.158	4.8493	-24.966	-718	1058.2	51.425	788.66	1074.9	59.365	56.068	0	1	3.2524	-10.349	-9.5762	-14.762	9.2678	-18.168	6.9881	9.5233	12.52	-28.517	-2.5881	-5.2384	1508.7
14.12	1413	78	NaN	12.194	6.3603	3.41	-195.13	10.23	4.857	-24.825	-718.07	1058.2	51.2	789.1	1075	59.043	57.507	0	1	3.0368	-10.569	-9.5675	-14.753	9.306	-18.02	6.9967	9.5935	12.343	-28.589	-2.5709	-5.1595	1509.2
14.13	1414	78	NaN	12.225	6.3644	3.4539	-194.95	10.327	4.8648	-24.649	-718.17	1058.2	50.931	789.59	1075.1	57.498	57.664	0	1	2.7691	-10.841	-9.5608	-14.746	9.3554	-17.821	7.0029	9.6883	12.124	-28.663	-2.5579	-5.058	1509.7
14.14	1415	78	NaN	12.255	6.3646	3.4972	-194.76	10.433	4.8772	-24.514	-718.25	1058.2	50.688	790.03	1075.1	57.703	54.85	0	1	2.5291	-11.086	-9.5519	-14.737	9.4006	-17.617	7.0048	9.7927	11.93	-28.703	-2.5471	-4.9447	1510.2
14.15	1416	78	NaN	12.258	6.3697	3.5165	-194.71	10.53	4.8792	-24.487	-718.27	1058.2	50.618	790.03	1075.1	57.497	55.652	0	1	2.3163	-11.302	-9.541	-14.726	9.4072	-17.558	7.0107	9.8886	11.723	-28.861	-2.5302	-4.8379	1510.3
14.16	1417	78	NaN	12.287	6.3923	3.5565	-194.41	10.651	4.8015	-24.357	-718.29	1058.2	50.131	790.43	1075.2	56.756	55.505	0	1	2.1035	-11.519	-9.5301	-14.716	9.4601	-17.236	7.0375	10.006	11.564	-28.755	-2.4926	-4.71	1510.7
14.17	1418	78	NaN	12.315	6.4172	3.6188	-194.04	10.758	4.7412	-24.296	-718.3	1058.2	49.605	790.93	1075.3	58.251	54.74	0	1	1.9793	-11.646	-9.521	-14.706	9.512	-16.842	7.064	10.112	11.491	-28.487	-2.457	-4.5949	1511.1
14.18	1419	78	NaN	12.337	6.4434	3.669	-193.68	10.858	4.6837	-24.243	-718.3	1058.2	49.098	791.36	1075.3	58.345	56.146	0	1	2.0701	-11.553	-9.5164	-14.702	9.5557	-16.46	7.091	10.21	11.626	-28.014	-2.4254	-4.4916	1511.5
14.19	1420	78	NaN	12.35	6.4724	3.6732	-193.37	10.967	4.598	-24.105	-718.28	1058.2	48.594	791.56	1075.4	56.851	57.059	0	1	1.906	-11.72	-9.5031	-14.689	9.5937	-16.129	7.1234	10.316	11.5	-27.85	-2.3797	-4.3727	1511.7
14.2	1421	78	NaN	12.373	6.5061	3.6966	-192.86	11.128	4.5264	-23.996	-718.26	1058.2	47.992	791.84	1075.5	56.473	55.228	0	1	1.6271	-12.004	-9.4861	-14.672	9.6438	-15.585	7.1623	10.472	11.271	-27.59	-2.3238	-4.1994	1511.9
14.21	1422	78	NaN	12.375	6.5318	3.7611	-192.31	11.272	4.587	-24.017	-718.21	1058.1	47.754	792.08	1075.5	57.688	54.087	0	1	1.5342	-12.099	-9.4797	-14.665	9.6548	-15.029	7.1886	10.616	11.189	-27.128	-2.2911	-4.0497	1512.1
14.22	1423	78	NaN	12.371	6.55	3.8095	-191.79	11.315	4.5745	-24.036	-718.17	1058.1	47.332	792.37	1075.5	61.174	57.351	0	1	1.4418	-12.193	-9.4734	-14.659	9.666	-14.496	7.2067	10.658	11.108	-26.69	-2.2667	-4.0009	1512.3
14.23	1424	78	NaN	12.365	6.5612	3.8304	-191.31	11.291	4.4979	-24.014	-718.14	1058.1	46.75	792.66	1075.5	58.288	56.632	0	1	1.3543	-12.282	-9.4677	-14.653	9.6837	-13.991	7.2186	10.634	11.038	-26.273	-2.2491	-4.0193	1512.6
14.24	1425	78	NaN	12.361	6.5665	3.8375	-190.84	11.315	4.4889	-23.958	-718.11	1058.1	46.36	792.81	1075.5	58.655	56.705	0	1	1.2173	-12.422	-9.462	-14.647	9.6964	-13.5	7.2263	10.656	10.914	-25.922	-2.2357	-3.9919	1512.7
14.25	1426	78	NaN	12.348	6.5797	3.8616	-190.27	11.296	4.4523	-23.968	-718.06	1058.1	45.874	792.99	1075.5	58.379	57.326	0	1	1.0254	-12.617	-9.4562	-14.642	9.7015	-12.912	7.2393	10.637	10.727	-25.529	-2.2169	-4.005	1512.8
14.26	1427	78	NaN	12.318	6.5811	3.8991	-189.28	11.352	4.5081	-24.018	-717.98	1058.1	45.293	792.86	1075.5	55.844	55.89	0	1	0.97585	-12.668	-9.4474	-14.633	9.6918	-11.904	7.2426	10.69	10.668	-24.571	-2.2048	-3.9428	1512.5
14.27	1428	78	NaN	12.284	6.5834	3.919	-188.21	11.357	4.5145	-24.054	-717.89	1058	44.459	792.7	1075.6	58.298	55.641	0	1	0.947	-12.697	-9.4394	-14.625	9.6867	-10.802	7.2469	10.693	10.634	-23.499	-2.1924	-3.9318	1512.2
14.28	1429	78	NaN	12.252	6.5899	3.9196	-187.27	11.273	4.4375	-24.075	-717.81	1058	43.458	792.63	1075.6	58.757	57.265	0	1	0.91559	-12.729	-9.4349	-14.62	9.692	-9.8332	7.2542	10.609	10.608	-22.562	-2.1808	-4.0119	1512.1
14.29	1430	78	NaN	12.232	6.5903	3.945	-186.59	11.183	4.4024	-24.17	-717.73	1058	42.78	792.6	1075.5	57.219	58.078	0	1	0.79646	-12.85	-9.429	-14.615	9.6935	-9.1326	7.2522	10.521	10.49	-21.983	-2.1768	-4.0934	1511.9
14.3	1431	78	NaN	12.21	6.5827	3.9349	-185.95	11.098	4.4711	-24.184	-717.7	1058	42.396	792.53	1075.4	58.986	54.948	0	1	0.63158	-13.018	-9.4224	-14.608	9.6859	-8.4772	7.2437	10.438	10.318	-21.495	-2.1787	-4.1703	1511.8
14.31	1432	78	NaN	12.19	6.5803	3.9302	-185.27	11.055	4.4846	-24.234	-717.64	1058	41.728	792.3	1075.4	58.361	57.773	0	1	0.50846	-13.144	-9.4182	-14.604	9.6888	-7.7669	7.242	10.394	10.197	-20.91	-2.1762	-4.21	1511.5
14.32	1433	78	NaN	12.173	6.5772	3.9301	-184.58	10.994	4.5534	-24.317	-717.57	1058	41.173	792.11	1075.4	58.033	57.686	0	1	0.40845	-13.245	-9.4153	-14.601	9.6896	-7.0683	7.239	10.332	10.098	-20.314	-2.1763	-4.2687	1511.2
14.33	1434	78	NaN	12.159	6.5691	3.9302	-183.96	10.875	4.7421	-24.417	-717.49	1058	40.988	792.06	1075.4	58	56.739	0	1	0.328	-13.327	-9.4092	-14.595	9.6782	-6.4361	7.2288	10.215	10.006	-19.764	-2.1804	-4.3795	1511.1
14.34	1435	78	NaN	12.135	6.5634	3.9256	-183.36	10.772	4.8491	-24.522	-717.4	1058	40.563	791.94	1075.3	58.671	56.232	0	1	0.26898	-13.388	-9.4039	-14.589	9.6655	-5.8288	7.2219	10.114	9.9345	-19.216	-2.182	-4.4754	1510.8
14.35	1436	78	NaN	12.089	6.5418	3.8983	-182.22	10.543	4.9341	-24.698	-717.27	1058	39.378	791.85	1075.2	56.211	56.797	0	1	0.23755	-13.42	-9.3996	-14.585	9.6579	-4.6523	7.1961	9.8887	9.8954	-18.072	-2.2035	-4.6964	1510.6
14.36	1437	78	NaN	12.05	6.5238	3.8533	-181.26	10.418	4.968	-24.826	-717.14	1057.9	38.229	791.58	1075.1	57.268	55.409	0	1	0.22939	-13.428	-9.3973	-14.583	9.657	-3.6546	7.1756	9.7663	9.8864	-17.082	-2.2218	-4.8165	1510.1
14.37	1438	78	NaN	12.016	6.5088	3.8086	-180.58	10.386	4.9754	-24.93	-717.03	1057.9	37.338	791.24	1075.1	59.318	54.541	0	1	0.2365	-13.421	-9.3955	-14.581	9.6516	-2.9431	7.1603	9.7348	9.8881	-16.364	-2.2352	-4.8462	1509.7
14.38	1439	78	NaN	11.976	6.4917	3.7833	-180.09	10.373	4.9976	-25.064	-716.94	1057.9	36.768	791.03	1075.1	56.057	55.478	0	1	0.28105	-13.375	-9.3941	-14.58	9.6278	-2.44	7.1443	9.7203	9.9089	-15.815	-2.2498	-4.8593	1509.3
14.39	1440	78	NaN	11.938	6.4751	3.7418	-179.6	10.405	5.0611	-25.136	-716.86	1057.9	36.357	790.75	1075	58.061	53.924	0	1	0.32949	-13.326	-9.3929	-14.578	9.6026	-1.939	7.128	9.7518	9.9321	-15.265	-2.2648	-4.8266	1509
14.4	1441	78	NaN	11.886	6.463	3.6792	-179.02	10.446	5.1038	-25.225	-716.74	1057.8	35.67	790.42	1075	56.932	55.806	0	1	0.39272	-13.261	-9.3926	-14.578	9.5719	-1.333	7.1161	9.7926	9.9646	-14.594	-2.2766	-4.7855	1508.5
14.41	1442	78	NaN	11.822	6.4532	3.6293	-178.42	10.506	5.1136	-25.369	-716.59	1057.8	34.831	790.06	1075	55.241	55.477	0	1	0.42363	-13.23	-9.3924	-14.578	9.5338	-0.70921	7.1066	9.8529	9.9574	-13.939	-2.2858	-4.7249	1508
14.42	1443	78	NaN	11.755	6.4439	3.6009	-177.9	10.58	5.1024	-25.554	-716.46	1057.7	34.012	789.73	1074.9	57.276	57.265	0	1	0.43445	-13.219	-9.3921	-14.578	9.4904	-0.16209	7.0977	9.9258	9.9248	-13.381	-2.2945	-4.6518	1507.5
14.43	1444	78	NaN	11.698	6.4329	3.5865	-177.56	10.644	5.1034	-25.723	-716.37	1057.7	33.466	789.53	1074.9	56.629	56.33	0	1	0.63029	-13.02	-9.3927	-14.578	9.4471	0.1876	7.0869	9.9899	10.077	-12.832	-2.3058	-4.5882	1507.2
14.44	1445	78	NaN	11.643	6.425	3.5368	-177.26	10.696	5.1558	-25.785	-716.27	1057.7	33.109	789.36	1074.9	58.285	58.282	0	1	0.83434	-12.812	-9.3933	-14.579	9.4026	0.50175	7.0793	10.042	10.237	-12.31	-2.3139	-4.5367	1506.9
14.45	1446	78	NaN	11.553	6.4044	3.47	-176.78	10.783	4.9913	-25.916	-716.2	1057.7	31.938	789.09	1074.8	56.725	58.055	0	1	1.0507	-12.591	-9.394	-14.579	9.3522	1.0233	7.0578	10.129	10.403	-11.568	-2.3361	-4.4502	1506.5
14.46	1447	78	NaN	11.453	6.3861	3.4021	-176.36	10.849	4.9132	-26.055	-716.14	1057.6	31.057	788.87	1074.8	59.194	56.078	0	1	1.3499	-12.287	-9.3961	-14.582	9.2801	1.4635	7.0385	10.196	10.63	-10.823	-2.3576	-4.3851	1506.2
14.47	1448	78	NaN	11.365	6.379	3.3446	-176.14	10.878	5.0128	-26.157	-716.12	1057.6	30.869	788.75	1074.8	58.163	55.404	0	1	1.6706	-11.96	-9.3985	-14.584	9.1944	1.6926	7.0312	10.226	10.865	-10.267	-2.3673	-4.3578	1506
14.48	1449	78	NaN	11.31	6.3826	3.3045	-175.98	10.926	4.9721	-26.211	-716.09	1057.6	30.453	788.63	1074.8	57.579	55.103	0	1	2.0597	-11.564	-9.4112	-14.597	9.1533	1.8649	7.0363	10.272	11.213	-9.699	-2.3749	-4.3242	1505.9
14.49	1450	78	NaN	11.022	6.4409	3.1177	-175.52	10.926	5.1363	-26.466	-715.99	1057.6	29.915	788.46	1074.8	57.099	57.043	0	1	2.4019	-11.215	-9.4248	-14.61	8.876	2.3309	7.0936	10.274	11.278	-8.8843	-2.3312	-4.3366	1505.6
14.5	1451	78	NaN	10.777	6.5083	2.9281	-175.18	10.937	5.1907	-26.62	-715.92	1057.6	29.312	788.29	1074.8	58.122	56.756	0	1	2.4378	-11.179	-9.4297	-14.615	8.6475	2.6951	7.1618	10.284	11.085	-8.4835	-2.2679	-4.3313	1505.3
14.51	1452	78	NaN	10.55	6.5966	2.7146	-174.91	10.943	5.2044	-26.678	-715.84	1057.6	28.768	788.15	1074.8	58.831	57.023	0	1	2.4738	-11.142	-9.4346	-14.62	8.4387	2.9789	7.2501	10.289	10.912	-8.1631	-2.1845	-4.3307	1505.1
14.52	1453	78	NaN	10.269	6.7175	2.4225	-174.66	10.922	5.2801	-26.69	-715.77	1057.6	28.4	788.06	1074.7	57.736	55.604	0	1	2.5097	-11.105	-9.4396	-14.625	8.1713	3.2444	7.3684	10.271	10.681	-7.8611	-2.0711	-4.3538	1504.9
14.53	1454	78	NaN	9.7802	6.8591	1.8918	-174.41	10.863	5.4641	-26.733	-715.79	1057.7	28.278	787.93	1074.6	56.834	55.164	0	1	2.5456	-11.069	-9.4445	-14.63	7.6851	3.4952	7.5056	10.217	10.231	-7.5736	-1.9389	-4.413	1504.8
14.54	1455	78	NaN	9.2483	7.0224	1.2588	-174.19	10.799	5.9009	-26.824	-715.81	1057.8	28.783	787.77	1074.7	56.098	57.507	0	1	2.5816	-11.032	-9.4494	-14.635	7.1303	3.6877	7.6663	10.155	9.7119	-7.3445	-1.7831	-4.4798	1504.7
14.55	1456	78	NaN	8.771	7.1632	0.72323	-173.88	10.767	5.9783	-26.943	-715.8	1057.8	28.381	787.59	1074.6	56.309	56.213	0	1	2.6175	-10.996	-9.4543	-14.64	6.6634	4.016	7.802	10.129	9.2809	-6.9797	-1.6523	-4.5113	1504.5
14.56	1457	78	NaN	8.2646	7.2954	0.23439	-173.49	10.734	5.8818	-27.18	-715.76	1057.9	27.547	787.41	1074.5	57.856	56.857	0	1	2.6534	-10.959	-9.4592	-14.645	6.1795	4.4202	7.9263	10.104	8.8329	-6.5389	-1.533	-4.5412	1504.3
14.57	1458	78	NaN	7.5994	7.4503	-0.33247	-173.15	10.644	6.0568	-27.644	-715.71	1058.1	27.415	787.24	1074.4	57.84	57.616	0	1	2.6894	-10.922	-9.4642	-14.65	5.5014	4.7516	8.0717	10.023	8.1908	-6.1709	-1.3924	-4.6266	1504
14.58	1459	78	NaN	7.1563	7.5621	-0.68844	-172.86	10.6	6.0386	-27.968	-715.59	1058.2	26.97	787.11	1074.3	56.727	54.419	0	1	2.7253	-10.886	-9.4691	-14.655	5.0625	5.0493	8.177	9.9855	7.7878	-5.8366	-1.2921	-4.6691	1503.8
14.59	1460	78	NaN	6.5315	7.6405	-1.0707	-172.53	10.519	6.2548	-28.594	-715.54	1058.3	27.143	786.9	1074.2	56.998	56.058	0	1	2.7612	-10.849	-9.474	-14.66	4.4069	5.3446	8.2459	9.9141	7.1681	-5.5047	-1.2281	-4.7454	1503.6
14.6	1461	78	NaN	5.9173	7.6589	-1.4216	-172.19	10.434	6.4644	-29.271	-715.56	1058.4	27.329	786.71	1074.1	58.191	55.571	0	1	2.7971	-10.813	-9.4789	-14.664	3.7596	5.6503	8.255	9.8375	6.5568	-5.1624	-1.224	-4.827	1503.4
14.61	1462	78	NaN	5.3736	7.6187	-1.7267	-171.84	10.357	6.5879	-29.905	-715.64	1058.5	27.324	786.54	1073.9	58.495	57.07	0	1	2.8331	-10.776	-9.4838	-14.669	3.1919	5.9823	8.2064	9.7693	6.025	-4.7938	-1.2775	-4.9	1503.4
14.62	1463	78	NaN	4.8544	7.549	-2.0078	-171.43	10.292	6.673	-30.516	-715.74	1058.6	27.241	786.38	1073.8	57.953	56.312	0	1	2.869	-10.74	-9.4888	-14.674	2.6525	6.3633	8.1275	9.7137	5.5215	-4.3762	-1.3613	-4.9606	1503.3
14.63	1464	78	NaN	4.5455	7.4976	-2.1745	-171.16	10.234	6.7567	-30.85	-715.77	1058.7	27.276	786.31	1073.7	57.127	55.693	0	1	2.9049	-10.703	-9.4937	-14.679	2.3294	6.6204	8.0682	9.6633	5.2343	-4.0826	-1.4255	-5.0158	1503.3
14.64	1465	78	NaN	4.3542	7.4669	-2.2739	-170.97	10.212	6.7767	-31.062	-715.77	1058.8	27.196	786.27	1073.6	57.952	55.603	0	1	2.9409	-10.666	-9.4986	-14.684	2.1331	6.805	8.0335	9.6452	5.074	-3.8613	-1.4651	-5.0389	1503.2
14.65	1466	78	NaN	4.0882	7.4098	-2.3557	-170.71	10.198	6.7878	-31.488	-715.78	1058.9	27.05	786.21	1073.6	55.994	56.198	0	1	2.9768	-10.63	-9.5035	-14.689	1.8564	7.0602	7.9713	9.6368	4.8332	-3.5696	-1.5323	-5.0522	1503.2
14.66	1467	78	NaN	3.6735	7.3123	-2.4585	-170.3	10.176	6.8246	-32.218	-715.82	1059	26.889	786.14	1073.5	57.771	55.314	0	1	3.0127	-10.593	-9.5085	-14.694	1.4199	7.4479	7.8651	9.6232	4.4326	-3.1453	-1.6434	-5.0707	1503.2
14.67	1468	78	NaN	3.3113	7.24	-2.6048	-169.88	10.153	6.8705	-32.76	-715.81	1059.2	26.742	786.14	1073.5	56.771	55.958	0	1	3.0487	-10.557	-9.5134	-14.699	1.0426	7.8482	7.7845	9.6085	4.0913	-2.7083	-1.7288	-5.0903	1503.2
14.68	1469	78	NaN	2.9934	7.1543	-2.8019	-169.55	10.153	6.9269	-33.103	-715.85	1059.3	26.71	786.16	1073.4	56.011	56.823	0	1	3.0846	-10.52	-9.5183	-14.704	0.71301	8.1717	7.6925	9.6151	3.7976	-2.3483	-1.8258	-5.0887	1503.3
14.69	1470	78	NaN	2.7813	7.1031	-2.9852	-169.29	10.156	6.9872	-33.246	-715.87	1059.4	26.729	786.19	1073.4	58.183	56.656	0	1	3.1205	-10.483	-9.5232	-14.709	0.49473	8.4226	7.6362	9.6232	3.6152	-2.0608	-1.887	-5.0855	1503.3
14.7	1471	78	NaN	2.6176	7.0574	-3.1436	-169.04	10.175	7.0569	-33.393	-715.92	1059.5	26.765	786.2	1073.4	57.351	56.946	0	1	3.1564	-10.447	-9.5281	-14.714	0.32421	8.6641	7.5878	9.6446	3.4807	-1.7827	-1.9404	-5.069	1503.4
14.71	1472	78	NaN	2.4421	6.9928	-3.2695	-168.75	10.218	7.1355	-33.723	-716.02	1059.6	26.789	786.2	1073.5	58.371	56.679	0	1	3.3548	-10.245	-9.5271	-14.713	0.13541	8.9408	7.5228	9.6884	3.4902	-1.304	-2.0043	-5.0242	1503.5
14.72	1473	78	NaN	2.3309	7.0057	-3.31	-168.6	10.243	7.1681	-34.023	-715.99	1059.6	26.779	786.28	1073.5	56.826	55.755	0	1	3.7188	-9.8741	-9.5199	-14.705	0.013249	9.0819	7.5348	9.714	3.732	-0.79214	-1.9851	-4.9914	1503.6
14.73	1474	78	NaN	2.2238	7.0224	-3.3429	-168.45	10.289	7.2354	-34.436	-715.99	1059.7	26.884	786.34	1073.6	56.741	56.491	0	1	4.0828	-9.5034	-9.5127	-14.698	-0.11355	9.2101	7.5523	9.7591	3.9692	-0.29332	-1.9604	-4.9391	1503.6
14.74	1475	78	NaN	2.162	7.0286	-3.3477	-168.37	10.297	7.3258	-34.744	-716.01	1059.7	27.035	786.39	1073.6	57.452	56.863	0	1	4.4467	-9.1327	-9.5055	-14.691	-0.1927	9.2734	7.5581	9.7674	4.254	0.14067	-1.9474	-4.9236	1503.7
14.75	1476	78	NaN	2.1302	7.0269	-3.3684	-168.33	10.296	7.423	-34.964	-716.08	1059.7	27.165	786.47	1073.6	56.163	54.728	0	1	4.8107	-8.762	-9.4983	-14.684	-0.23762	9.2974	7.5554	9.7676	4.5731	0.5354	-1.9429	-4.9162	1503.9
14.76	1477	78	NaN	2.0868	7.0274	-3.4787	-168.28	10.355	7.5054	-35.209	-716.21	1059.8	27.205	786.59	1073.7	56.403	55.907	0	1	5.0985	-8.4689	-9.494	-14.68	-0.29142	9.3429	7.5574	9.8254	4.807	0.87399	-1.9366	-4.8541	1504.2
14.77	1478	78	NaN	2.0833	7.0334	-3.5756	-168.32	10.363	7.5686	-35.177	-716.27	1059.9	27.312	786.69	1073.8	58.157	56.877	0	1	5.1857	-8.3801	-9.4973	-14.683	-0.29758	9.299	7.5631	9.8337	4.8881	0.91892	-1.9341	-4.8491	1504.3
14.78	1479	78	NaN	2.0673	7.0345	-3.6629	-168.4	10.398	7.619	-35.247	-716.38	1060	27.345	786.78	1073.9	57.654	55.557	0	1	5.2332	-8.3317	-9.5011	-14.687	-0.31712	9.2185	7.5645	9.8684	4.9161	0.88682	-1.9365	-4.8182	1504.5
14.79	1480	78	NaN	2.0452	7.0405	-3.713	-168.5	10.431	7.6639	-35.39	-716.46	1060	27.384	786.87	1073.9	58.484	55.705	0	1	5.2577	-8.3068	-9.5052	-14.691	-0.34592	9.1136	7.5703	9.9009	4.9117	0.8068	-1.9348	-4.7898	1504.7
14.8	1481	78	NaN	2.0213	7.0515	-3.7353	-168.6	10.45	7.7093	-35.546	-716.5	1060.1	27.451	786.95	1074	57.425	55.761	0	1	5.23	-8.335	-9.5088	-14.694	-0.37814	8.9971	7.5808	9.9211	4.8518	0.6621	-1.9279	-4.7732	1504.8
14.81	1482	78	NaN	1.9994	7.0571	-3.7845	-168.71	10.468	7.7619	-35.602	-716.53	1060.1	27.511	787.02	1074	57.014	56.401	0	1	5.2041	-8.3614	-9.5124	-14.698	-0.4042	8.8858	7.5867	9.938	4.7999	0.52443	-1.9257	-4.7599	1504.9
14.82	1483	78	NaN	1.9725	7.0446	-3.8627	-168.89	10.506	7.8117	-35.668	-716.66	1060.2	27.48	787.11	1074.1	58.752	56.673	0	1	5.2216	-8.3435	-9.518	-14.704	-0.43205	8.703	7.5731	9.9771	4.7896	0.35947	-1.9449	-4.7264	1505.2
14.83	1484	78	NaN	1.9509	7.023	-3.9176	-169.06	10.528	7.8682	-35.715	-716.78	1060.3	27.497	787.18	1074.1	59.285	54.993	0	1	5.2128	-8.3525	-9.5234	-14.709	-0.45586	8.532	7.5505	10.001	4.757	0.17956	-1.9729	-4.708	1505.3
14.84	1485	78	NaN	1.932	7.0004	-3.9724	-169.27	10.544	7.9359	-35.741	-716.91	1060.3	27.54	787.25	1074.2	58.096	56.271	0	1	5.1711	-8.395	-9.5284	-14.714	-0.47709	8.3213	7.5274	10.017	4.694	-0.073648	-2.001	-4.6966	1505.5
14.85	1486	78	NaN	1.9137	6.9847	-4.0312	-169.53	10.566	8.0096	-35.768	-717.03	1060.4	27.559	787.31	1074.3	56.514	55.728	0	1	5.0765	-8.4913	-9.5337	-14.719	-0.49676	8.0616	7.5121	10.039	4.5797	-0.42976	-2.0216	-4.6806	1505.7
14.86	1487	78	NaN	1.8978	6.9851	-4.0222	-169.69	10.613	8.0521	-35.915	-717.09	1060.4	27.415	787.27	1074.4	58.844	56.59	0	1	4.9624	-8.6075	-9.539	-14.724	-0.51286	7.8973	7.5141	10.084	4.4495	-0.71029	-2.0248	-4.6408	1505.8
14.87	1488	78	NaN	1.8775	6.9943	-4.0207	-169.87	10.661	8.1162	-36.004	-717.13	1060.5	27.321	787.22	1074.5	58.953	54.158	0	1	4.8193	-8.7532	-9.5439	-14.729	-0.53292	7.719	7.5277	10.128	4.2864	-1.0343	-2.0162	-4.6013	1505.7
14.88	1489	78	NaN	1.8591	7.0036	-4.0237	-170.13	10.708	8.2615	-36.098	-717.21	1060.5	27.331	787.15	1074.6	56.864	58.079	0	1	4.6966	-8.8782	-9.5473	-14.733	-0.55525	7.4563	7.5425	10.169	4.1413	-1.422	-2.0048	-4.564	1505.8
14.89	1490	78	NaN	1.8435	7.0081	-4.0383	-170.43	10.757	8.4501	-36.167	-717.31	1060.5	27.321	787.09	1074.9	57.999	57.357	0	1	4.5858	-8.9911	-9.5499	-14.735	-0.57307	7.1503	7.5538	10.212	4.0127	-1.8408	-1.9961	-4.5239	1505.8
14.9	1491	78	NaN	1.8302	7.0068	-4.0694	-170.72	10.814	8.6193	-36.175	-717.43	1060.5	27.147	787.04	1075.1	57.386	56.927	0	1	4.4871	-9.0916	-9.5524	-14.738	-0.57989	6.8703	7.5602	10.261	3.9072	-2.2213	-1.9921	-4.4773	1505.9
14.91	1492	78	NaN	1.8167	7.0246	-4.0831	-170.9	10.851	8.6982	-36.194	-717.45	1060.6	26.844	787.09	1075.3	57.94	57.611	0	1	4.3961	-9.1842	-9.5547	-14.74	-0.58251	6.7014	7.5834	10.292	3.8136	-2.4829	-1.9713	-4.4485	1505.9
14.92	1493	78	NaN	1.8132	7.0319	-4.1048	-171.07	10.891	8.8699	-36.181	-717.49	1060.6	26.698	787.12	1075.4	57.845	66.145	0	1	3.9353	-9.6536	-9.5671	-14.753	-0.57978	6.534	7.5954	10.327	3.3555	-3.1195	-1.9717	-4.4254	1506
14.93	1494	78	NaN	1.8059	7.0338	-4.109	-171.3	10.979	9.1247	-36.22	-717.54	1060.6	26.533	787.09	1075.6	58.893	72.579	0	1	3.6524	-9.9417	-9.5768	-14.762	-0.58233	6.3134	7.6041	10.409	3.0701	-3.6283	-1.9726	-4.3532	1506
14.94	1495	78	NaN	1.7933	7.0286	-4.109	-171.56	11.1	9.4302	-36.284	-717.6	1060.7	26.302	787.05	1075.9	57.105	75.056	0	1	3.6419	-9.9524	-9.5822	-14.768	-0.58854	6.0539	7.6057	10.523	3.0534	-3.8984	-1.9765	-4.245	1506
14.95	1496	78	NaN	1.7812	7.0111	-4.1406	-171.82	11.198	9.7327	-36.283	-717.68	1060.8	26.024	787.1	1076	61.089	75.742	0	1	3.5508	-10.045	-9.5865	-14.772	-0.58985	5.8117	7.5897	10.619	2.961	-4.2334	-1.9968	-4.1526	1506.1
14.96	1497	78	NaN	1.7589	6.9824	-4.1727	-172.03	11.29	9.9889	-36.294	-717.72	1060.8	25.574	787.24	1076	60.088	75.761	0	1	3.4272	-10.171	-9.5904	-14.776	-0.59519	5.614	7.5585	10.714	2.832	-4.5571	-2.0319	-4.0622	1506.3
14.97	1498	78	NaN	1.7454	6.9502	-4.2051	-172.18	11.38	10.176	-36.28	-717.78	1060.9	25.223	787.31	1076	61.585	75.441	0	1	3.2544	-10.347	-9.5942	-14.78	-0.59453	5.4752	7.5248	10.805	2.6599	-4.8718	-2.0693	-3.9743	1506.4
14.98	1499	78	NaN	1.7316	6.9192	-4.2433	-172.33	11.465	10.338	-36.237	-717.84	1060.9	24.896	787.38	1076	58.237	75.455	0	1	3.0857	-10.519	-9.5982	-14.784	-0.59416	5.3395	7.4926	10.891	2.4915	-5.1793	-2.1056	-3.8922	1506.5
14.99	1500	78	NaN	1.7128	6.8905	-4.2838	-172.51	11.549	10.502	-36.182	-717.89	1061	24.555	787.45	1076	59.908	75.626	0	1	2.9352	-10.672	-9.6033	-14.789	-0.5977	5.1831	7.4622	10.977	2.3375	-5.489	-2.1411	-3.8116	1506.6
15	1501	78	NaN	1.6906	6.86	-4.309	-172.68	11.65	10.675	-36.172	-717.94	1061	24.205	787.46	1075.9	59.515	76.596	0	1	2.8255	-10.784	-9.6104	-14.796	-0.60608	5.0231	7.4287	11.081	2.2194	-5.7608	-2.1817	-3.7147	1506.7
15.01	1502	78	NaN	1.6467	6.8153	-4.3464	-172.95	11.889	11.167	-36.179	-718.01	1061.1	23.631	787.33	1075.8	61.385	76.454	0	1	2.7452	-10.866	-9.6189	-14.804	-0.62861	4.7748	7.3755	11.329	2.1166	-6.0908	-2.2434	-3.4754	1506.6
15.02	1503	78	NaN	1.6167	6.7887	-4.3671	-173.08	12.031	11.485	-36.192	-718.05	1061.1	23.025	787.31	1075.8	59.216	78.251	0	1	2.6046	-11.009	-9.6247	-14.81	-0.63597	4.6679	7.3448	11.475	1.9687	-6.3409	-2.2799	-3.3349	1506.6
15.03	1504	78	NaN	1.5874	6.7656	-4.3849	-173.18	12.134	11.84	-36.186	-718.09	1061.2	22.449	787.37	1075.7	60.659	78.705	0	1	2.462	-11.154	-9.6322	-14.818	-0.64299	4.5929	7.3193	11.58	1.819	-6.5611	-2.3129	-3.2374	1506.7
15.04	1505	78	NaN	1.5499	6.7352	-4.4106	-173.31	12.245	12.347	-36.149	-718.14	1061.2	21.881	787.48	1075.7	60.802	78.441	0	1	2.3187	-11.3	-9.6427	-14.828	-0.65731	4.4788	7.2851	11.695	1.6614	-6.8212	-2.3576	-3.1328	1506.8
15.05	1506	78	NaN	1.5278	6.7181	-4.4322	-173.31	12.281	12.518	-36.11	-718.16	1061.3	20.979	787.54	1075.5	64.635	79.27	1	1	2.2243	-11.396	-9.6457	-14.831	-0.64354	4.5177	7.26	11.739	1.5807	-6.8785	-2.3857	-3.0919	1506.8
15.06	1507	78	NaN	1.5107	6.6899	-4.4546	-173.34	12.32	12.967	-36.052	-718.21	1061.3	20.03	787.7	1075.4	64.251	79.366	1	1	2.1458	-11.476	-9.6462	-14.832	-0.62207	4.5247	7.2241	11.786	1.5237	-6.9514	-2.4221	-3.0457	1507
15.07	1508	78	NaN	1.4939	6.6703	-4.4675	-173.32	12.335	13.359	-36.01	-718.26	1061.4	19.149	787.88	1075.3	64.46	80.163	1	1	2.1081	-11.514	-9.6572	-14.843	-0.60352	4.5784	7.1966	11.809	1.5046	-6.9361	-2.4606	-3.0336	1507.2
15.08	1509	78	NaN	1.4768	6.6591	-4.469	-173.25	12.361	13.729	-35.974	-718.3	1061.5	18.122	788.04	1075.1	63.251	81.53	1	1	2.0967	-11.526	-9.6704	-14.856	-0.57994	4.6903	7.177	11.843	1.5167	-6.8358	-2.4934	-3.0129	1507.4
15.09	1510	78	NaN	1.4608	6.6514	-4.4611	-173.15	12.436	14.18	-35.928	-718.36	1061.5	16.753	788.18	1074.9	66.218	82.352	1	1	2.1589	-11.463	-9.6762	-14.862	-0.54191	4.8423	7.1607	11.927	1.6169	-6.6205	-2.5155	-2.9347	1507.5
15.1	1511	78	NaN	1.4565	6.6508	-4.4631	-173.13	12.435	14.37	-35.879	-718.39	1061.6	16.339	788.29	1074.9	65.045	74.28	1	1	2.1956	-11.425	-9.6806	-14.866	-0.52849	4.8813	7.157	11.929	1.6672	-6.544	-2.5236	-2.9373	1507.6
15.11	1512	78	NaN	1.4481	6.6788	-4.4703	-173.01	12.47	15.073	-35.711	-718.42	1061.7	15.02	788.51	1074.7	58.03	53.681	1	1	2.2097	-11.411	-9.6837	-14.869	-0.48004	5.0569	7.1761	11.972	1.7297	-6.3541	-2.5077	-2.8968	1507.8
15.12	1513	78	NaN	1.445	6.7081	-4.4703	-172.88	12.535	15.676	-35.575	-718.46	1061.7	13.777	788.6	1074.7	57.598	63.242	1	1	2.2596	-11.36	-9.6878	-14.873	-0.43063	5.2476	7.1989	12.044	1.829	-6.1125	-2.4889	-2.8296	1507.9
15.13	1514	78	NaN	1.451	6.7406	-4.4654	-172.74	12.632	16.1	-35.467	-718.5	1061.8	12.689	788.6	1074.6	57.59	50.498	1	1	2.279	-11.34	-9.6921	-14.878	-0.37917	5.4288	7.2275	12.145	1.8999	-5.9116	-2.4646	-2.7326	1507.9
15.14	1515	78	NaN	1.4672	6.7981	-4.4693	-172.6	12.769	16.624	-35.279	-718.53	1061.9	11.234	788.74	1074.5	57.326	59.068	1	1	2.2316	-11.389	-9.6965	-14.882	-0.30038	5.6361	7.2783	12.289	1.9312	-5.7526	-2.4182	-2.5934	1508
15.15	1516	78	NaN	1.4849	6.8627	-4.4788	-172.39	12.918	17.006	-35.073	-718.61	1061.9	9.4149	788.75	1074.3	57.134	57.033	1	1	2.1972	-11.424	-9.701	-14.886	-0.2056	5.9154	7.3338	12.447	1.9916	-5.5084	-2.3672	-2.4395	1508.1
15.16	1517	78	NaN	1.5096	6.9315	-4.4842	-172.3	13.028	17.439	-34.874	-718.71	1062	8.0034	788.87	1074.3	58.917	59.722	1	1	2.1902	-11.431	-9.7055	-14.891	-0.11955	6.0713	7.397	12.563	2.0707	-5.3595	-2.3085	-2.3283	1508.2
15.17	1518	78	NaN	1.5297	6.9825	-4.4899	-172.26	13.088	17.735	-34.736	-718.78	1062.1	7.0909	788.98	1074.2	56.803	62.953	1	1	2.2206	-11.4	-9.7092	-14.895	-0.059351	6.1555	7.4445	12.626	2.1613	-5.2443	-2.2647	-2.2688	1508.4
15.18	1519	78	NaN	1.541	7.0219	-4.4958	-172.22	13.101	17.888	-34.66	-718.83	1062.1	6.448	789.07	1074.2	56.833	68.149	1	1	2.2607	-11.359	-9.7125	-14.898	-0.020622	6.2196	7.4808	12.642	2.2401	-5.1394	-2.2317	-2.2562	1508.5
15.19	1520	78	NaN	1.5511	7.1131	-4.4924	-172.17	13.096	18.253	-34.537	-718.93	1062.1	5.1925	789.28	1074.1	56.909	69.411	1	1	2.2572	-11.363	-9.7162	-14.902	0.042155	6.3211	7.5672	12.642	2.2994	-5.0415	-2.149	-2.2596	1508.8
15.2	1521	78	NaN	1.5723	7.1978	-4.5014	-172.04	13.077	18.429	-34.404	-719.06	1062.2	3.5731	789.49	1074	56.551	70.581	1	1	2.2115	-11.409	-9.72	-14.905	0.13021	6.5226	7.6471	12.627	2.3417	-4.8866	-2.0729	-2.2782	1509.1
15.21	1522	78	NaN	1.5877	7.2697	-4.512	-171.89	13.027	18.584	-34.316	-719.23	1062.2	2.0588	789.7	1073.9	61.321	74.489	1	1	2.1241	-11.498	-9.7239	-14.909	0.2068	6.7254	7.7138	12.583	2.3309	-4.7727	-2.0102	-2.3264	1509.4
15.22	1523	78	NaN	1.597	7.3347	-4.5433	-171.77	12.956	18.718	-34.209	-719.38	1062.2	0.83735	789.9	1073.8	62.835	77.02	1	1	2.1931	-11.428	-9.7286	-14.914	0.2668	6.9022	7.7745	12.517	2.4599	-4.5257	-1.9541	-2.3974	1509.7
15.23	1524	78	NaN	1.6004	7.3996	-4.6043	-171.67	12.871	18.833	-34.045	-719.46	1062.2	-0.038465	790.11	1073.8	61.692	75.94	1	1	2.2795	-11.34	-9.7333	-14.919	0.30993	7.0383	7.8374	12.434	2.5894	-4.3016	-1.8959	-2.4852	1510
15.24	1525	78	NaN	1.5894	7.4687	-4.6411	-171.62	12.746	19.034	-33.964	-719.62	1062.2	-0.97274	790.36	1073.8	60.956	73.71	1	1	2.5046	-11.111	-9.7485	-14.934	0.33776	7.1333	7.9069	12.308	2.8424	-3.9774	-1.8416	-2.6262	1510.4
15.25	1526	78	NaN	1.5751	7.5147	-4.6504	-171.57	12.68	19.105	-33.95	-719.73	1062.2	-1.802	790.5	1073.8	58.998	74.099	1	1	2.7471	-10.864	-9.7649	-14.95	0.35562	7.2139	7.9526	12.242	3.1027	-3.6498	-1.8123	-2.7085	1510.6
15.26	1527	78	NaN	1.5522	7.5682	-4.6683	-171.49	12.642	19.075	-33.921	-719.84	1062.2	-3.0194	790.59	1073.7	61.279	78.275	1	1	2.9895	-10.617	-9.7814	-14.967	0.38022	7.3428	8.0041	12.206	3.3697	-3.274	-1.7773	-2.7612	1510.8
15.27	1528	78	NaN	1.5232	7.6196	-4.6883	-171.41	12.616	19.02	-33.891	-719.95	1062.2	-4.275	790.66	1073.6	65.388	80.818	1	1	3.1412	-10.462	-9.7866	-14.972	0.40001	7.4716	8.0527	12.183	3.5412	-2.9907	-1.734	-2.7893	1510.9
15.28	1529	78	NaN	1.4927	7.6466	-4.6915	-171.38	12.592	19.032	-33.906	-720.03	1062.2	-4.9799	790.73	1073.6	63.962	73.736	1	1	3.2401	-10.362	-9.7868	-14.972	0.39579	7.5206	8.0776	12.161	3.6359	-2.841	-1.7092	-2.8111	1511.1
15.29	1530	78	NaN	1.4533	7.6545	-4.6999	-171.34	12.604	19.004	-33.927	-720.18	1062.2	-6.1177	790.79	1073.5	57.504	63.274	1	1	3.2157	-10.386	-9.7901	-14.976	0.39886	7.6098	8.0851	12.173	3.6145	-2.7766	-1.7049	-2.8024	1511.3
15.3	1531	78	NaN	1.3977	7.6541	-4.7167	-171.34	12.635	19.014	-33.934	-720.3	1062.1	-7.0691	790.84	1073.5	58.828	60.632	1	1	3.2013	-10.401	-9.7915	-14.977	0.37918	7.643	8.0848	12.205	3.5805	-2.7581	-1.7067	-2.7722	1511.4
15.31	1532	78	NaN	1.3486	7.644	-4.7274	-171.34	12.679	19.002	-33.96	-720.4	1062.1	-7.8764	790.88	1073.5	58.613	59.43	1	1	3.1985	-10.404	-9.7907	-14.976	0.35979	7.668	8.0744	12.249	3.5583	-2.736	-1.7163	-2.7273	1511.5
15.32	1533	78	NaN	1.3017	7.6258	-4.7324	-171.34	12.736	18.946	-34.014	-720.49	1062.1	-8.6818	790.89	1073.4	58.504	58.712	1	1	3.1986	-10.404	-9.7897	-14.975	0.34148	7.6989	8.0553	12.307	3.54	-2.705	-1.7344	-2.6685	1511.6
15.33	1534	78	NaN	1.2279	7.6047	-4.7457	-171.35	12.814	18.856	-34.091	-720.57	1062.1	-9.7575	790.86	1073.4	56.812	60.73	1	1	3.2021	-10.4	-9.7885	-14.974	0.30551	7.7244	8.0325	12.386	3.5076	-2.6759	-1.756	-2.5877	1511.7
15.34	1535	78	NaN	1.1639	7.5839	-4.7794	-171.39	12.823	18.776	-34.134	-720.64	1062.1	-10.712	790.89	1073.3	58.476	57.83	1	1	3.2144	-10.388	-9.7854	-14.971	0.27613	7.7208	8.0101	12.397	3.4906	-2.6669	-1.7753	-2.574	1511.8
15.35	1536	78	NaN	1.118	7.5691	-4.8022	-171.43	12.797	18.718	-34.183	-720.69	1062.1	-11.381	790.94	1073.3	55.681	62.536	1	1	3.2267	-10.375	-9.782	-14.968	0.2538	7.7051	7.9938	12.372	3.4805	-2.6702	-1.7882	-2.5956	1511.8
15.36	1537	78	NaN	1.0691	7.5587	-4.8272	-171.47	12.735	18.684	-34.252	-720.73	1062.1	-11.959	790.99	1073.3	55.973	57.283	1	1	3.2337	-10.368	-9.7786	-14.964	0.2242	7.6883	7.9826	12.311	3.4579	-2.6798	-1.7961	-2.653	1511.9
15.37	1538	78	NaN	1.0115	7.5499	-4.8602	-171.5	12.647	18.662	-34.339	-720.76	1062.1	-12.546	791.03	1073.2	57.434	70.062	1	1	3.1606	-10.443	-9.7751	-14.961	0.18561	7.6765	7.9736	12.223	3.3462	-2.766	-1.8015	-2.7371	1512
15.38	1539	78	NaN	0.97859	7.5388	-4.8878	-171.52	12.562	18.605	-34.409	-720.8	1062	-12.999	791.07	1073.2	60.671	75.884	1	1	3.0452	-10.56	-9.7714	-14.957	0.16726	7.666	7.9607	12.14	3.2125	-2.894	-1.8107	-2.8166	1512.1
15.39	1540	78	NaN	0.93508	7.5386	-4.9273	-171.53	12.453	18.522	-34.453	-720.82	1062	-13.505	791.1	1073.1	58.818	78.582	1	1	3.0313	-10.574	-9.7687	-14.954	0.14129	7.6772	7.9591	12.032	3.1726	-2.897	-1.8096	-2.9217	1512.1
15.4	1541	78	NaN	0.87555	7.5428	-4.9812	-171.54	12.298	18.413	-34.523	-720.84	1062	-14.043	791.13	1073.1	59.632	79.659	1	1	3.0164	-10.589	-9.7659	-14.951	0.099533	7.6831	7.9616	11.879	3.1159	-2.9063	-1.8044	-3.0721	1512.2
15.41	1542	78	NaN	0.80254	7.5534	-5.0436	-171.55	12.123	18.289	-34.612	-720.85	1062	-14.574	791.14	1073	60.754	77.987	1	1	2.9463	-10.661	-9.7617	-14.947	0.043233	7.6904	7.9704	11.706	2.9895	-2.9704	-1.7913	-3.2415	1512.2
15.42	1543	78	NaN	0.72342	7.5716	-5.105	-171.55	11.96	18.167	-34.706	-720.83	1062	-15.044	791.12	1072.9	59.807	78.705	1	1	2.8677	-10.741	-9.7576	-14.943	-0.021648	7.7069	7.9869	11.544	2.8461	-3.034	-1.7707	-3.3987	1512.1
15.43	1544	78	NaN	0.66617	7.584	-5.1406	-171.55	11.844	18.085	-34.793	-720.81	1062	-15.324	791.09	1072.9	60.331	79.478	1	1	2.7772	-10.833	-9.7538	-14.939	-0.071612	7.713	7.9993	11.429	2.7056	-3.12	-1.7545	-3.5101	1512.1
15.44	1545	78	NaN	0.61156	7.5983	-5.1804	-171.58	11.679	18.023	-34.858	-720.78	1061.9	-15.513	791.18	1072.9	60.003	77.034	1	1	2.6416	-10.971	-9.7498	-14.935	-0.12148	7.6877	8.0126	11.265	2.5201	-3.2835	-1.7372	-3.6701	1512.1
15.45	1546	78	NaN	0.54441	7.6248	-5.2185	-171.6	11.508	17.909	-34.957	-720.7	1061.9	-15.879	791.26	1072.8	59.907	72.348	1	1	2.5092	-11.106	-9.746	-14.932	-0.17854	7.6814	8.0375	11.096	2.3306	-3.4246	-1.7085	-3.8357	1512.1
15.46	1547	78	NaN	0.46968	7.651	-5.259	-171.6	11.376	17.773	-35.065	-720.62	1061.9	-16.318	791.26	1072.8	57.887	72.222	1	1	2.4324	-11.184	-9.7429	-14.928	-0.24073	7.6874	8.0625	10.964	2.1917	-3.4967	-1.6804	-3.9641	1512
15.47	1548	78	NaN	0.40166	7.6545	-5.3088	-171.62	11.328	17.695	-35.123	-720.58	1061.9	-16.569	791.15	1072.8	57.152	72.398	1	1	2.3319	-11.286	-9.739	-14.925	-0.30154	7.675	8.0665	10.916	2.0304	-3.6115	-1.6725	-4.0088	1511.9
15.48	1549	78	NaN	0.35044	7.65	-5.3297	-171.64	11.298	17.665	-35.203	-720.53	1061.9	-16.66	791.12	1072.7	60.818	72.134	1	1	2.2151	-11.406	-9.7347	-14.92	-0.35234	7.659	8.0622	10.886	1.8627	-3.7465	-1.6724	-4.034	1511.8
15.49	1550	78	NaN	0.2774	7.6422	-5.3538	-171.65	11.286	17.612	-35.316	-720.47	1061.9	-16.839	791.03	1072.7	58.496	68.541	1	1	2.1678	-11.454	-9.7312	-14.917	-0.42297	7.6496	8.0545	10.874	1.7448	-3.8041	-1.6767	-4.0428	1511.7
15.5	1551	78	NaN	0.19063	7.6241	-5.3725	-171.65	11.286	17.552	-35.45	-720.39	1061.8	-17.062	790.94	1072.7	59.187	65.228	1	1	2.1713	-11.45	-9.7284	-14.914	-0.50643	7.6498	8.0369	10.873	1.6649	-3.8003	-1.6915	-4.0404	1511.5
15.51	1552	78	NaN	0.10539	7.5972	-5.3871	-171.65	11.287	17.503	-35.569	-720.32	1061.8	-17.271	790.88	1072.7	58.61	59.743	1	1	2.0689	-11.554	-9.7266	-14.912	-0.58834	7.6571	8.0104	10.874	1.4806	-3.8973	-1.7162	-4.0384	1511.3
15.52	1553	78	NaN	0.05012	7.5724	-5.4102	-171.65	11.265	17.485	-35.603	-720.26	1061.8	-17.367	790.86	1072.7	55.979	59.811	1	1	1.9757	-11.649	-9.7238	-14.909	-0.64128	7.6613	7.9846	10.853	1.3344	-3.988	-1.7392	-4.0568	1511.3
15.53	1554	78	NaN	0.028343	7.5628	-5.4325	-171.64	11.268	17.46	-35.578	-720.23	1061.8	-17.46	790.82	1072.7	57.467	59.625	1	1	1.9024	-11.724	-9.7196	-14.905	-0.65861	7.6737	7.9743	10.857	1.2438	-4.0503	-1.7453	-4.0483	1511.2
15.54	1555	78	NaN	-0.045954	7.5042	-5.4506	-171.61	11.234	17.437	-35.656	-720.15	1061.8	-17.649	790.8	1072.6	56.085	59.41	1	1	1.7968	-11.832	-9.7162	-14.902	-0.72875	7.7119	7.9141	10.824	1.068	-4.1197	-1.802	-4.078	1511.1
15.55	1556	78	NaN	-0.12301	7.4391	-5.4591	-171.56	11.202	17.41	-35.757	-720.06	1061.8	-17.859	790.77	1072.5	57.804	60.423	1	1	1.6864	-11.944	-9.7132	-14.899	-0.80172	7.7565	7.847	10.794	0.88465	-4.1874	-1.8662	-4.1046	1511
15.56	1557	78	NaN	-0.17173	7.391	-5.4558	-171.53	11.2	17.381	-35.83	-720	1061.8	-18.039	790.73	1072.5	58.602	64.285	1	1	1.6005	-12.031	-9.7109	-14.896	-0.84645	7.7979	7.7968	10.794	0.75407	-4.2335	-1.9142	-4.1024	1510.9
15.57	1558	78	NaN	-0.2308	7.3133	-5.4463	-171.47	11.2	17.376	-35.934	-719.92	1061.8	-18.215	790.67	1072.4	58.094	66.789	1	1	1.508	-12.126	-9.7085	-14.894	-0.90284	7.8605	7.7167	10.796	0.60514	-4.2652	-1.9918	-4.0979	1510.7
15.58	1559	78	NaN	-0.26452	7.2483	-5.4297	-171.44	11.199	17.389	-36.056	-719.9	1061.7	-18.281	790.65	1072.3	57.282	66.958	1	1	1.375	-12.261	-9.7047	-14.89	-0.93871	7.8829	7.6492	10.798	0.43633	-4.3782	-2.0554	-4.0923	1510.7
15.59	1560	78	NaN	-0.28792	7.1632	-5.4408	-171.41	11.21	17.413	-36.129	-719.88	1061.7	-18.335	790.63	1072.2	58.503	70.385	1	1	1.2743	-12.364	-9.7017	-14.887	-0.96285	7.9134	7.5608	10.813	0.31145	-4.4503	-2.141	-4.0744	1510.7
15.6	1561	78	NaN	-0.30453	7.0768	-5.4664	-171.37	11.232	17.44	-36.173	-719.87	1061.7	-18.395	790.6	1072.1	58.582	72.603	1	1	1.2009	-12.438	-9.6996	-14.885	-0.97885	7.9566	7.4715	10.837	0.22209	-4.4818	-2.2281	-4.0478	1510.6
15.61	1562	78	NaN	-0.31554	7.015	-5.4855	-171.32	11.257	17.464	-36.222	-719.86	1061.7	-18.458	790.57	1072.1	59.747	73.091	1	1	1.0914	-12.55	-9.6965	-14.882	-0.98937	8.0063	7.4083	10.864	0.10198	-4.5436	-2.2882	-4.0183	1510.6
15.62	1563	78	NaN	-0.31428	6.9691	-5.5012	-171.28	11.281	17.501	-36.274	-719.82	1061.7	-18.44	790.52	1072	59.821	75.221	1	1	1.0474	-12.595	-9.6936	-14.879	-0.99082	8.04	7.3596	10.89	0.056593	-4.5548	-2.334	-3.989	1510.5
15.63	1564	78	NaN	-0.30626	6.9065	-5.5532	-171.17	11.327	17.542	-36.297	-719.77	1061.7	-18.513	790.45	1071.9	60.663	77.383	1	1	1.1383	-12.502	-9.6912	-14.877	-0.98092	8.1594	7.2941	10.939	0.15742	-4.3427	-2.3971	-3.9376	1510.4
15.64	1565	78	NaN	-0.2997	6.8608	-5.5884	-171.08	11.354	17.576	-36.33	-719.75	1061.7	-18.537	790.4	1071.9	62.566	74.101	1	1	1.0768	-12.565	-9.689	-14.875	-0.97474	8.2496	7.246	10.969	0.10208	-4.3152	-2.4431	-3.9059	1510.3
15.65	1566	78	NaN	-0.2923	6.8348	-5.6033	-171.01	11.377	17.597	-36.386	-719.76	1061.7	-18.519	790.37	1071.8	57.85	65.174	1	1	0.95979	-12.684	-9.687	-14.872	-0.97013	8.314	7.2183	10.994	-0.010347	-4.3699	-2.4687	-3.8789	1510.3
15.66	1567	78	NaN	-0.27633	6.8153	-5.62	-170.9	11.442	17.607	-36.465	-719.76	1061.7	-18.551	790.29	1071.8	59.09	66.318	1	1	0.8492	-12.797	-9.6836	-14.869	-0.95602	8.4178	7.1978	11.06	-0.10681	-4.3788	-2.4858	-3.8092	1510.2
15.67	1568	78	NaN	-0.27982	6.8044	-5.6331	-170.84	11.506	17.609	-36.509	-719.79	1061.7	-18.519	790.26	1071.7	57.907	67.543	1	1	0.75943	-12.888	-9.6797	-14.865	-0.96238	8.4736	7.1857	11.125	-0.20295	-4.4144	-2.494	-3.7405	1510.2
15.68	1569	78	NaN	-0.28191	6.7999	-5.6607	-170.78	11.6	17.591	-36.501	-719.82	1061.7	-18.538	790.16	1071.7	55.548	67.362	1	1	0.81119	-12.835	-9.6764	-14.862	-0.96346	8.5393	7.1812	11.219	-0.15227	-4.296	-2.4952	-3.6431	1510.1
15.69	1570	78	NaN	-0.28523	6.8071	-5.6935	-170.71	11.696	17.576	-36.481	-719.83	1061.6	-18.506	790.08	1071.6	57.054	69.144	1	1	0.80171	-12.845	-9.6742	-14.86	-0.96732	8.6089	7.1866	11.316	-0.1656	-4.236	-2.4876	-3.5434	1510
15.7	1571	78	NaN	-0.28982	6.8208	-5.7222	-170.64	11.773	17.554	-36.47	-719.84	1061.6	-18.448	790.03	1071.6	56.32	67.812	1	1	0.72863	-12.919	-9.673	-14.859	-0.97367	8.6737	7.1968	11.397	-0.24505	-4.2457	-2.4762	-3.4611	1510
15.71	1572	78	NaN	-0.29207	6.8189	-5.7351	-170.6	11.822	17.466	-36.46	-719.87	1061.6	-18.596	790	1071.5	56.936	69.245	1	1	0.77709	-12.87	-9.6693	-14.855	-0.96993	8.7182	7.1946	11.446	-0.19284	-4.1518	-2.4747	-3.4087	1510
15.72	1573	78	NaN	-0.32151	6.826	-5.7593	-170.47	11.955	17.477	-36.481	-719.94	1061.6	-18.371	789.77	1071.5	57	63.923	1	1	0.83608	-12.81	-9.6657	-14.851	-1.0088	8.8469	7.1994	11.582	-0.1727	-3.9631	-2.4663	-3.2693	1509.9
15.73	1574	78	NaN	-0.339	6.8315	-5.7653	-170.38	12.031	17.519	-36.518	-719.99	1061.6	-18.085	789.59	1071.4	55.881	59.123	1	1	0.84991	-12.796	-9.6639	-14.849	-1.0386	8.9233	7.2036	11.659	-0.18864	-3.8725	-2.4603	-3.1903	1509.7
15.74	1575	78	NaN	-0.35276	6.8411	-5.7752	-170.31	12.065	17.618	-36.518	-720.03	1061.6	-17.616	789.4	1071.4	58.708	66.145	1	1	0.87525	-12.77	-9.6624	-14.848	-1.0702	8.9693	7.2121	11.694	-0.19495	-3.8008	-2.4503	-3.1543	1509.6
15.75	1576	78	NaN	-0.37072	6.8588	-5.8015	-170.25	12.079	17.759	-36.463	-720.08	1061.7	-16.964	789.17	1071.4	58.095	67.486	1	1	0.93133	-12.713	-9.6618	-14.847	-1.1109	9.0133	7.2283	11.709	-0.17958	-3.6997	-2.4335	-3.1381	1509.4
15.76	1577	78	NaN	-0.38682	6.8785	-5.8066	-170.18	12.078	17.766	-36.457	-720.1	1061.7	-16.716	789.01	1071.4	58.834	72.971	1	1	0.95905	-12.685	-9.6606	-14.846	-1.1363	9.0656	7.2482	11.708	-0.17724	-3.6191	-2.4125	-3.1381	1509.3
15.77	1578	78	NaN	-0.39633	6.9073	-5.8003	-170.14	12.034	17.848	-36.472	-720.13	1061.7	-16.084	788.78	1071.4	60.392	76.829	1	1	0.97981	-12.664	-9.6592	-14.845	-1.1704	9.0857	7.2789	11.662	-0.19063	-3.5779	-2.3803	-3.1824	1509.1
15.78	1579	78	NaN	-0.40282	6.9256	-5.8039	-170.11	12.001	17.883	-36.461	-720.15	1061.7	-15.718	788.64	1071.5	62.117	78.417	1	1	1.095	-12.546	-9.6589	-14.844	-1.1905	9.1056	7.2993	11.627	-0.095463	-3.4407	-2.3596	-3.2172	1509
15.79	1580	78	NaN	-0.40817	6.9446	-5.8099	-170.1	11.925	17.887	-36.439	-720.19	1061.6	-15.328	788.51	1071.6	61.26	78.038	1	1	1.1281	-12.513	-9.6591	-14.845	-1.2099	9.099	7.321	11.549	-0.081788	-3.4135	-2.3381	-3.2959	1508.9
15.8	1581	78	NaN	-0.41311	6.9794	-5.8051	-170.13	11.745	17.905	-36.43	-720.26	1061.6	-14.485	788.28	1071.7	58.881	71.194	1	1	1.0655	-12.576	-9.6599	-14.845	-1.2465	9.0359	7.3601	11.364	-0.18102	-3.5404	-2.2998	-3.4811	1508.7
15.81	1582	78	NaN	-0.40585	6.9937	-5.8073	-170.14	11.64	17.871	-36.412	-720.31	1061.6	-14.163	788.21	1071.7	58.965	58.52	1	1	1.1513	-12.489	-9.6623	-14.848	-1.2508	9.0181	7.3765	11.257	-0.099498	-3.4708	-2.2858	-3.5907	1508.7
15.82	1583	78	NaN	-0.39898	7.0171	-5.8089	-170.16	11.527	17.798	-36.398	-720.36	1061.6	-13.672	788.06	1071.8	56.242	61.114	1	1	1.2633	-12.375	-9.6649	-14.85	-1.2621	8.9719	7.4031	11.141	0.0012018	-3.403	-2.2618	-3.7094	1508.6
15.83	1584	78	NaN	-0.3927	7.041	-5.82	-170.19	11.443	17.738	-36.365	-720.38	1061.6	-13.238	787.9	1071.8	55.851	57.419	1	1	1.3995	-12.236	-9.6682	-14.854	-1.2712	8.9328	7.4296	11.054	0.12835	-3.3033	-2.2386	-3.7993	1508.5
15.84	1585	78	NaN	-0.3859	7.0599	-5.8322	-170.21	11.393	17.71	-36.33	-720.4	1061.6	-12.858	787.77	1071.9	58.852	58.734	1	1	1.5336	-12.1	-9.6724	-14.858	-1.2775	8.8978	7.4506	11.002	0.2561	-3.2018	-2.2218	-3.8556	1508.4
15.85	1586	78	NaN	-0.37637	7.0688	-5.8226	-170.25	11.361	17.713	-36.335	-720.46	1061.6	-12.378	787.64	1071.9	56.587	56.266	1	1	1.6487	-11.982	-9.6788	-14.864	-1.2865	8.8373	7.4623	10.967	0.36225	-3.145	-2.2165	-3.8969	1508.3
15.86	1587	78	NaN	-0.36334	7.0979	-5.8357	-170.31	11.321	17.84	-36.241	-720.47	1061.6	-11.358	787.47	1072	58.493	56.694	1	1	1.7096	-11.92	-9.6855	-14.871	-1.3087	8.7397	7.4936	10.926	0.40085	-3.1806	-2.1919	-3.9453	1508.2
15.87	1588	78	NaN	-0.35681	7.1151	-5.8315	-170.33	11.315	17.879	-36.23	-720.47	1061.6	-10.911	787.37	1072	57.407	58.544	1	1	1.7475	-11.882	-9.6925	-14.878	-1.3188	8.7042	7.5127	10.918	0.42871	-3.1775	-2.1797	-3.9602	1508.1
15.88	1589	78	NaN	-0.34372	7.1337	-5.8203	-170.34	11.33	17.871	-36.234	-720.47	1061.6	-10.52	787.27	1072.1	58.405	60.995	1	1	2.0085	-11.616	-9.7041	-14.89	-1.3208	8.6815	7.5337	10.93	0.68771	-2.9343	-2.1703	-3.9597	1508
15.89	1590	78	NaN	-0.31986	7.1588	-5.8091	-170.34	11.351	17.833	-36.213	-720.47	1061.5	-9.977	787.17	1072.1	58.284	59.232	1	1	2.2695	-11.35	-9.7156	-14.901	-1.3168	8.6594	7.5611	10.949	0.95268	-2.6906	-2.1545	-3.9522	1507.9
15.9	1591	78	NaN	-0.29596	7.1811	-5.8003	-170.3	11.364	17.739	-36.167	-720.48	1061.6	-9.6217	787.1	1072.1	57.918	59.319	1	1	2.5305	-11.084	-9.7272	-14.913	-1.3047	8.6948	7.5833	10.962	1.2258	-2.3894	-2.1439	-3.951	1507.9
15.91	1592	78	NaN	-0.27674	7.1872	-5.7694	-170.28	11.364	17.677	-36.214	-720.5	1061.5	-9.2486	787.11	1072.2	58.645	56.481	1	1	2.6962	-10.916	-9.7367	-14.922	-1.3014	8.6946	7.5913	10.96	1.3947	-2.221	-2.1454	-3.9621	1507.9
15.92	1593	78	NaN	-0.25325	7.1993	-5.761	-170.25	11.357	17.609	-36.196	-720.48	1061.5	-8.7864	787.16	1072.2	57.116	56.588	1	1	2.7312	-10.88	-9.7433	-14.929	-1.2948	8.7108	7.6058	10.95	1.4363	-2.1691	-2.1375	-3.9788	1507.9
15.93	1594	78	NaN	-0.22657	7.2083	-5.7676	-170.19	11.348	17.572	-36.134	-720.45	1061.5	-8.191	787.22	1072.3	57.848	55.963	1	1	2.457	-11.159	-9.7515	-14.937	-1.2884	8.7442	7.6174	10.939	1.1686	-2.4149	-2.1341	-3.9982	1508
15.94	1595	78	NaN	-0.20022	7.2066	-5.7755	-170.13	11.344	17.593	-36.071	-720.43	1061.5	-7.4741	787.24	1072.4	57.243	56.763	1	1	2.2275	-11.393	-9.7599	-14.945	-1.2869	8.7865	7.6181	10.932	0.94064	-2.6064	-2.1418	-4.0132	1508
15.95	1596	78	NaN	-0.18501	7.2075	-5.7699	-170.08	11.344	17.622	-36.066	-720.41	1061.5	-6.8833	787.29	1072.5	57.547	54.879	1	1	2.4113	-11.206	-9.7684	-14.954	-1.2939	8.8136	7.6226	10.929	1.1174	-2.3922	-2.1457	-4.0251	1508
15.96	1597	78	NaN	-0.17222	7.1966	-5.7579	-170.03	11.362	17.601	-36.102	-720.4	1061.5	-6.3866	787.36	1072.5	56.594	57.674	1	1	2.595	-11.019	-9.7768	-14.962	-1.3013	8.8424	7.615	10.943	1.2937	-2.1762	-2.1619	-4.0189	1508.1
15.97	1598	78	NaN	-0.16101	7.1812	-5.7486	-169.97	11.405	17.583	-36.123	-720.39	1061.5	-5.665	787.47	1072.7	58.025	57.325	1	1	2.7788	-10.831	-9.7853	-14.971	-1.3182	8.8727	7.6049	10.981	1.4606	-1.9588	-2.1804	-3.9894	1508.2
15.98	1599	78	NaN	-0.15056	7.1633	-5.7471	-169.9	11.458	17.56	-36.124	-720.36	1061.5	-4.8126	787.66	1072.8	57.427	55.08	1	1	2.9625	-10.644	-9.7937	-14.979	-1.3401	8.9127	7.5931	11.028	1.6224	-1.7316	-2.2006	-3.9508	1508.4
15.99	1600	78	NaN	-0.14019	7.1446	-5.7553	-169.81	11.496	17.508	-36.119	-720.32	1061.5	-4.0803	787.96	1072.9	55.742	54.955	1	1	3.1462	-10.457	-9.8022	-14.988	-1.3571	8.9704	7.578	11.063	1.7892	-1.4868	-2.2241	-3.9246	1508.7
16	1601	78	NaN	-0.13411	7.1308	-5.742	-169.78	11.517	17.457	-36.162	-720.32	1061.5	-3.9112	788.08	1072.9	58.091	55.559	1	1	3.33	-10.27	-9.8106	-14.996	-1.359	8.9926	7.5653	11.082	1.971	-1.2774	-2.2453	-3.9138	1508.8
16.01	1602	78	NaN	-0.13213	7.1008	-5.7608	-169.71	11.587	17.433	-36.158	-720.28	1061.5	-2.9516	788.31	1073	58.109	56.414	1	1	3.6337	-9.9607	-9.8126	-14.998	-1.3931	9.0243	7.5377	11.151	2.2406	-0.93644	-2.2749	-3.8475	1509
16.02	1603	78	NaN	-0.12779	7.0689	-5.7835	-169.65	11.683	17.415	-36.148	-720.25	1061.4	-1.9459	788.54	1073.1	58.927	57.881	1	1	4.1316	-9.4536	-9.8042	-14.99	-1.4264	9.0531	7.5105	11.242	2.7052	-0.4006	-2.2936	-3.7481	1509.2
16.03	1604	78	NaN	-0.12292	7.0446	-5.8003	-169.6	11.77	17.398	-36.143	-720.22	1061.4	-1.2543	788.7	1073.2	56.022	55.907	1	1	4.3158	-9.2661	-9.8047	-14.99	-1.4475	9.0717	7.492	11.322	2.8683	-0.19436	-2.3127	-3.668	1509.4
16.04	1605	78	NaN	-0.12687	7.0363	-5.814	-169.59	11.795	17.386	-36.125	-720.21	1061.4	-1.0083	788.8	1073.3	56.743	56.963	1	1	4.3982	-9.1822	-9.8075	-14.993	-1.46	9.0757	7.4864	11.345	2.9382	-0.10643	-2.3211	-3.6481	1509.5
16.05	1606	78	NaN	-0.13847	7.0081	-5.8388	-169.55	11.862	17.287	-36.14	-720.14	1061.4	-0.22613	789.24	1073.4	56.647	56.008	1	1	4.4086	-9.1715	-9.8088	-14.994	-1.5015	9.0828	7.4629	11.407	2.9071	-0.088714	-2.3458	-3.5868	1509.9
16.06	1607	78	NaN	-0.14622	6.9954	-5.8303	-169.55	11.883	17.275	-36.213	-720.1	1061.4	0.25866	789.45	1073.4	56.39	54.542	1	1	4.4337	-9.1459	-9.8073	-14.993	-1.5303	9.0684	7.4519	11.426	2.9035	-0.077545	-2.3553	-3.5665	1510
16.07	1608	78	NaN	-0.15313	6.9796	-5.8367	-169.54	11.917	17.254	-36.24	-720.08	1061.4	0.69055	789.61	1073.5	57.379	57.62	1	1	4.4699	-9.1091	-9.8036	-14.989	-1.5544	9.0583	7.437	11.459	2.9155	-0.05077	-2.3666	-3.5297	1510.2
16.08	1609	78	NaN	-0.16051	6.9468	-5.8806	-169.52	11.99	17.204	-36.182	-720.06	1061.4	1.3279	789.86	1073.5	56.582	57.388	1	1	4.488	-9.0907	-9.7988	-14.984	-1.5836	9.0521	7.4062	11.531	2.9044	-0.038657	-2.3926	-3.4532	1510.4
16.09	1610	78	NaN	-0.16499	6.8928	-5.9274	-169.55	12.048	17.302	-36.142	-720.02	1061.4	2.4906	790.17	1073.6	57.095	56.578	1	1	4.4915	-9.0871	-9.7931	-14.979	-1.6304	8.9828	7.3559	11.585	2.8611	-0.10431	-2.4372	-3.3935	1510.7
16.1	1611	78	NaN	-0.16816	6.8673	-5.9413	-169.56	12.1	17.305	-36.149	-720.02	1061.4	2.9433	790.31	1073.6	56.954	56.354	1	1	4.4249	-9.1549	-9.7857	-14.971	-1.6508	8.9541	7.3327	11.635	2.7741	-0.20083	-2.453	-3.3367	1510.9
16.11	1612	78	NaN	-0.16728	6.8455	-5.9395	-169.57	12.139	17.307	-36.196	-720.01	1061.4	3.3257	790.46	1073.7	57.754	56.215	1	1	4.444	-9.1355	-9.7751	-14.961	-1.6661	8.9264	7.3134	11.671	2.7779	-0.20911	-2.4618	-3.2891	1511
16.12	1613	78	NaN	-0.16412	6.8257	-5.9413	-169.58	12.185	17.313	-36.242	-719.99	1061.3	3.722	790.64	1073.8	56.131	58.134	1	1	4.628	-8.9481	-9.7586	-14.944	-1.6795	8.9058	7.2963	11.714	2.9485	-0.042237	-2.4623	-3.2298	1511.2
16.13	1614	78	NaN	-0.16041	6.8102	-5.962	-169.57	12.247	17.312	-36.247	-719.95	1061.3	4.1093	790.82	1073.8	57.164	56.673	1	1	4.3608	-9.2202	-9.7484	-14.934	-1.6906	8.9045	7.2836	11.774	2.6703	-0.31564	-2.4649	-3.1598	1511.4
16.14	1615	78	NaN	-0.15276	6.81	-5.9912	-169.53	12.265	17.291	-36.205	-719.88	1061.3	4.2515	791.01	1073.8	57.644	54.589	1	1	3.9836	-9.6043	-9.7404	-14.926	-1.6866	8.9353	7.284	11.791	2.297	-0.66904	-2.4564	-3.1351	1511.5
16.15	1616	78	NaN	-0.13164	6.7894	-6.0014	-169.5	12.317	17.275	-36.25	-719.86	1061.3	4.5143	791.21	1073.8	58.876	56.683	1	1	3.9557	-9.6327	-9.7314	-14.917	-1.6769	8.9514	7.2638	11.842	2.2788	-0.68132	-2.4676	-3.0744	1511.7
16.16	1617	78	NaN	-0.10709	6.7712	-6.0235	-169.48	12.369	17.246	-36.259	-719.84	1061.3	4.6764	791.36	1073.8	57.604	55.886	1	1	3.8867	-9.7031	-9.721	-14.907	-1.6587	8.9721	7.2453	11.895	2.2279	-0.73093	-2.4757	-3.0113	1511.8
16.17	1618	78	NaN	-0.081208	6.7538	-6.056	-169.45	12.412	17.213	-36.245	-719.81	1061.3	4.7863	791.5	1073.8	56.778	55.113	1	1	3.5149	-10.082	-9.7009	-14.886	-1.6364	8.9924	7.2268	11.939	1.8786	-1.0893	-2.474	-2.9471	1511.9
16.18	1619	78	NaN	-0.053491	6.727	-6.0848	-169.44	12.444	17.192	-36.268	-719.78	1061.3	5.0003	791.7	1073.7	58.135	54.963	1	1	3.1432	-10.46	-9.6807	-14.866	-1.6175	8.9975	7.1981	11.973	1.5258	-1.4628	-2.4826	-2.8931	1512.1
16.19	1620	78	NaN	-0.024739	6.7174	-6.127	-169.44	12.447	17.21	-36.228	-719.73	1061.3	5.2107	791.82	1073.7	59.63	55.386	1	1	2.7715	-10.839	-9.6606	-14.846	-1.5951	8.9906	7.1876	11.977	1.1764	-1.8482	-2.473	-2.8692	1512.2
16.2	1621	78	NaN	0.011298	6.6953	-6.1717	-169.43	12.449	17.212	-36.24	-719.68	1061.3	5.3827	791.99	1073.6	56.074	55.128	1	1	2.9097	-10.698	-9.651	-14.836	-1.5659	8.9933	7.1639	11.98	1.3438	-1.7048	-2.487	-2.8563	1512.3
16.21	1622	78	NaN	0.046781	6.6724	-6.2194	-169.4	12.459	17.171	-36.244	-719.64	1061.3	5.3692	792.12	1073.6	58.165	55.036	1	1	2.9339	-10.673	-9.6382	-14.824	-1.53	9.0204	7.1404	11.991	1.404	-1.653	-2.4978	-2.8331	1512.4
16.22	1623	78	NaN	0.084735	6.6486	-6.2683	-169.39	12.446	17.141	-36.241	-719.61	1061.3	5.3399	792.25	1073.6	56.331	55.085	1	1	2.5939	-11.02	-9.6162	-14.802	-1.4907	9.0386	7.1165	11.978	1.1033	-1.9811	-2.4997	-2.8236	1512.5
16.23	1624	78	NaN	0.1411	6.6104	-6.3134	-169.45	12.328	17.285	-36.294	-719.58	1061.3	5.8651	792.52	1073.6	57.834	56.789	1	1	2.4987	-11.117	-9.5973	-14.783	-1.456	8.951	7.0763	11.863	1.0427	-2.1657	-2.5209	-2.9203	1512.7
16.24	1625	78	NaN	0.1731	6.5876	-6.3379	-169.43	12.281	17.266	-36.349	-719.55	1061.3	5.8034	792.67	1073.6	57.647	55.715	1	1	2.5099	-11.105	-9.5797	-14.765	-1.4236	8.9692	7.0526	11.816	1.0863	-2.1361	-2.527	-2.9487	1512.9
16.25	1626	78	NaN	0.20466	6.5625	-6.37	-169.43	12.243	17.278	-36.374	-719.53	1061.3	5.8316	792.8	1073.5	57.411	55.803	1	1	2.4408	-11.176	-9.5611	-14.747	-1.3939	8.9669	7.0268	11.778	1.0469	-2.2087	-2.5343	-2.9682	1513
16.26	1627	78	NaN	0.24578	6.5224	-6.4064	-169.43	12.222	17.295	-36.411	-719.51	1061.3	5.8612	792.91	1073.5	58.717	56.804	1	1	2.3203	-11.298	-9.5417	-14.727	-1.3552	8.9655	6.9865	11.758	0.96514	-2.3328	-2.5552	-2.9693	1513.1
16.27	1628	78	NaN	0.29832	6.465	-6.4473	-169.42	12.226	17.298	-36.465	-719.51	1061.3	5.8322	793.01	1073.5	59.423	56.668	1	1	2.005	-11.619	-9.5182	-14.704	-1.3035	8.9785	6.9292	11.762	0.70151	-2.6409	-2.589	-2.9418	1513.2
16.28	1629	78	NaN	0.34408	6.4152	-6.5094	-169.42	12.247	17.313	-36.447	-719.49	1061.3	5.8597	793.06	1073.5	58.619	57.595	1	1	1.8424	-11.785	-9.4982	-14.684	-1.2581	8.979	6.8778	11.785	0.58432	-2.8061	-2.6204	-2.8989	1513.2
16.29	1630	78	NaN	0.37433	6.3726	-6.5425	-169.43	12.269	17.319	-36.461	-719.49	1061.3	5.9132	793.1	1073.5	58.643	56.772	1	1	1.8459	-11.782	-9.4819	-14.667	-1.2304	8.9672	6.8349	11.806	0.61555	-2.8144	-2.647	-2.8609	1513.2
16.3	1631	78	NaN	0.40181	6.3231	-6.5716	-169.44	12.303	17.298	-36.484	-719.49	1061.3	5.9132	793.1	1073.5	59.192	56.633	1	1	1.7671	-11.862	-9.4642	-14.65	-1.2037	8.9573	6.7852	11.841	0.56334	-2.9045	-2.679	-2.8086	1513.2
16.31	1632	78	NaN	0.42379	6.2776	-6.5985	-169.44	12.338	17.264	-36.508	-719.48	1061.2	5.8463	793.07	1073.4	58.782	54.908	1	1	1.6841	-11.946	-9.4497	-14.635	-1.1802	8.9523	6.7398	11.876	0.50395	-2.9939	-2.7099	-2.7596	1513.2
16.32	1633	78	NaN	0.4358	6.2491	-6.6206	-169.45	12.355	17.234	-36.533	-719.45	1061.2	5.7221	793.03	1073.4	60.363	56.594	1	1	1.6228	-12.009	-9.4445	-14.63	-1.1645	8.9496	6.7116	11.893	0.45831	-3.0591	-2.7329	-2.737	1513.1
16.33	1634	78	NaN	0.4398	6.2237	-6.6309	-169.48	12.355	17.154	-36.588	-719.43	1061.2	5.6196	793	1073.4	58.631	57.937	1	1	1.5611	-12.072	-9.4396	-14.625	-1.1587	8.9172	6.6858	11.892	0.40232	-3.1544	-2.7538	-2.7326	1513.1
16.34	1635	78	NaN	0.45178	6.1851	-6.6339	-169.53	12.335	17.091	-36.652	-719.43	1061.2	5.5845	793	1073.4	58.28	57.496	1	1	1.498	-12.136	-9.4355	-14.621	-1.1479	8.8658	6.6475	11.873	0.35017	-3.27	-2.788	-2.7485	1513.1
16.35	1636	78	NaN	0.46726	6.1492	-6.6641	-169.61	12.301	16.987	-36.649	-719.43	1061.2	5.4753	792.96	1073.4	58.9	56.533	1	1	1.4879	-12.146	-9.4331	-14.619	-1.1282	8.7985	6.6113	11.839	0.35975	-3.3476	-2.8218	-2.7798	1513
16.36	1637	78	NaN	0.48098	6.1164	-6.7088	-169.7	12.252	16.847	-36.614	-719.41	1061.2	5.2997	792.89	1073.4	57.267	56.691	1	1	1.5061	-12.128	-9.4318	-14.617	-1.1066	8.717	6.5779	11.79	0.39954	-3.4106	-2.8538	-2.8272	1512.9
16.37	1638	78	NaN	0.48652	6.0796	-6.73	-169.79	12.185	16.706	-36.643	-719.4	1061.2	5.1427	792.79	1073.4	58.121	59.346	1	1	1.5375	-12.096	-9.4324	-14.618	-1.0963	8.6231	6.5417	11.723	0.44115	-3.4725	-2.8908	-2.8953	1512.8
16.38	1639	78	NaN	0.48679	6.0502	-6.7632	-169.9	12.135	16.542	-36.635	-719.4	1061.2	4.9219	792.57	1073.5	57.706	55.387	1	1	1.6274	-12.004	-9.4327	-14.618	-1.0876	8.5208	6.5161	11.669	0.53982	-3.4832	-2.9167	-2.9491	1512.6
16.39	1640	78	NaN	0.48257	6.043	-6.797	-169.99	12.086	16.421	-36.604	-719.38	1061.2	4.7741	792.41	1073.6	58.46	55.201	1	1	1.7912	-11.837	-9.4326	-14.618	-1.0852	8.4391	6.5119	11.617	0.706	-3.398	-2.9207	-3.0007	1512.4
16.4	1641	78	NaN	0.47874	6.04	-6.8107	-170.04	12.058	16.311	-36.606	-719.37	1061.2	4.5809	792.26	1073.6	56.935	56.302	1	1	1.9068	-11.72	-9.4338	-14.619	-1.082	8.3985	6.5112	11.587	0.82475	-3.3211	-2.9225	-3.0326	1512.2
16.41	1642	78	NaN	0.47276	6.034	-6.8153	-170.09	12.029	16.158	-36.64	-719.39	1061.2	4.2711	792.1	1073.7	57.395	57.078	1	1	2.0127	-11.612	-9.4353	-14.621	-1.0776	8.3604	6.5083	11.554	0.93506	-3.2512	-2.927	-3.0664	1512.1
16.42	1643	78	NaN	0.4506	6.0307	-6.8689	-170.28	11.912	15.868	-36.614	-719.42	1061.2	3.812	791.83	1073.9	56.06	56.966	1	1	2.1262	-11.496	-9.4371	-14.623	-1.0817	8.1914	6.5125	11.431	1.0444	-3.3046	-2.9246	-3.192	1511.8
16.43	1644	78	NaN	0.43229	6.0424	-6.9063	-170.45	11.861	15.606	-36.614	-719.44	1061.1	3.3262	791.53	1074	55.804	55.229	1	1	2.2291	-11.391	-9.4392	-14.625	-1.0819	8.0405	6.5306	11.373	1.1472	-3.3508	-2.9086	-3.2515	1511.6
16.44	1645	78	NaN	0.42007	6.0517	-6.9204	-170.58	11.844	15.401	-36.648	-719.46	1061.1	2.923	791.24	1074.1	55.535	57.12	1	1	2.2883	-11.331	-9.4418	-14.627	-1.0804	7.9212	6.5449	11.351	1.2079	-3.4098	-2.8969	-3.2763	1511.3
16.45	1646	78	NaN	0.41295	6.0643	-6.9458	-170.68	11.867	15.157	-36.65	-719.5	1061.1	2.3453	790.86	1074.3	56.548	56.726	1	1	2.3625	-11.255	-9.445	-14.631	-1.066	7.8366	6.5623	11.369	1.2965	-3.4187	-2.8827	-3.2614	1510.9
16.46	1647	78	NaN	0.40948	6.0821	-6.9982	-170.77	11.921	14.841	-36.595	-719.54	1061.1	1.5142	790.37	1074.4	57.062	55.032	1	1	2.4462	-11.17	-9.4486	-14.634	-1.0363	7.7813	6.5851	11.418	1.4099	-3.3889	-2.8636	-3.2157	1510.4
16.47	1648	78	NaN	0.40806	6.0885	-7.0165	-170.84	11.938	14.676	-36.633	-719.6	1061.1	1.0747	790.05	1074.4	57.204	56.459	1	1	2.4812	-11.134	-9.4524	-14.638	-1.0228	7.7258	6.5936	11.433	1.4584	-3.4087	-2.8588	-3.2047	1510.2
16.48	1649	78	NaN	0.42504	6.1042	-7.0463	-170.88	11.987	14.432	-36.649	-719.65	1061.1	0.32484	789.67	1074.5	56.792	54.835	1	1	2.5332	-11.082	-9.4556	-14.641	-0.97826	7.7154	6.6114	11.479	1.5549	-3.3661	-2.8442	-3.1618	1509.8
16.49	1650	78	NaN	0.44165	6.1254	-7.0762	-170.92	12.008	14.188	-36.676	-719.69	1061.1	-0.45828	789.34	1074.5	58.06	55.939	1	1	2.6104	-11.003	-9.458	-14.644	-0.93324	7.7013	6.6336	11.5	1.6771	-3.3016	-2.8244	-3.1435	1509.5
16.5	1651	78	NaN	0.46753	6.1559	-7.121	-170.97	12.01	13.893	-36.699	-719.73	1061.1	-1.4488	788.97	1074.5	57.921	56.581	1	1	2.6623	-10.95	-9.4606	-14.646	-0.87093	7.693	6.6651	11.501	1.7914	-3.2571	-2.7955	-3.145	1509.2
16.51	1652	78	NaN	0.52013	6.2025	-7.1982	-171.01	12.013	13.479	-36.701	-719.79	1061.1	-2.8837	788.48	1074.5	55.713	55.323	1	1	2.6271	-10.986	-9.4636	-14.649	-0.7643	7.7019	6.7141	11.502	1.8628	-3.284	-2.7495	-3.1472	1508.7
16.52	1653	78	NaN	0.63049	6.2927	-7.284	-171.18	12.013	13.052	-36.763	-719.81	1061	-4.5152	787.74	1074.6	58.06	56.385	1	1	2.6225	-10.991	-9.4662	-14.652	-0.59494	7.5969	6.8068	11.498	2.0276	-3.3936	-2.6595	-3.1532	1508
16.53	1654	78	NaN	0.72245	6.3454	-7.3392	-171.17	11.9	12.656	-36.804	-719.83	1061	-5.958	787.63	1074.5	58.094	57.626	1	1	2.6234	-10.99	-9.4689	-14.654	-0.44977	7.6573	6.8576	11.388	2.1737	-3.3323	-2.6113	-3.2667	1507.8
16.54	1655	78	NaN	0.81642	6.3908	-7.3779	-171.19	11.825	12.335	-36.86	-719.85	1061	-7.2108	787.46	1074.4	56.432	56.476	1	1	2.613	-11	-9.4717	-14.657	-0.31046	7.6824	6.9012	11.315	2.3025	-3.3179	-2.5705	-3.3425	1507.7
16.55	1656	78	NaN	0.94083	6.4446	-7.4234	-171.28	11.811	12.06	-36.913	-719.86	1061	-8.4511	787.06	1074.4	58.056	56.149	1	1	2.5985	-11.015	-9.4746	-14.66	-0.14123	7.6386	6.9545	11.301	2.4573	-3.3764	-2.5201	-3.3594	1507.2
16.56	1657	78	NaN	1.134	6.5165	-7.509	-171.39	11.801	11.751	-36.904	-719.88	1060.9	-10.009	786.53	1074.4	57.292	55.774	1	1	2.581	-11.033	-9.4776	-14.663	0.11119	7.5921	7.0267	11.291	2.6922	-3.4408	-2.451	-3.3723	1506.7
16.57	1658	78	NaN	1.2875	6.5713	-7.5689	-171.45	11.849	11.571	-36.904	-719.85	1060.9	-11.067	786.07	1074.3	56.662	56.483	1	1	2.5697	-11.044	-9.4803	-14.666	0.30456	7.5668	7.0815	11.339	2.8743	-3.4776	-2.3988	-3.3269	1506.2
16.58	1659	78	NaN	1.522	6.6425	-7.6556	-171.54	11.877	11.318	-36.895	-719.84	1060.9	-12.542	785.54	1074.2	59.36	58.936	1	1	2.5585	-11.056	-9.4829	-14.668	0.59524	7.5302	7.1495	11.37	3.1538	-3.5256	-2.3334	-3.2984	1505.6
16.59	1660	78	NaN	1.8114	6.7289	-7.7538	-171.66	11.919	11.061	-36.887	-719.82	1060.9	-14.13	784.92	1074.1	58.672	54.672	1	1	2.5447	-11.07	-9.4853	-14.671	0.94491	7.4775	7.2329	11.415	3.4896	-3.5923	-2.2524	-3.2561	1505
16.6	1661	78	NaN	2.1365	6.8369	-7.867	-171.77	11.999	10.796	-36.84	-719.76	1060.8	-15.747	784.24	1074	57.915	55.121	1	1	2.5122	-11.103	-9.4882	-14.674	1.333	7.4221	7.3391	11.496	3.8452	-3.6808	-2.1492	-3.1774	1504.2
16.61	1662	78	NaN	2.4921	6.9901	-8.0363	-171.87	12.133	10.381	-36.604	-719.6	1060.9	-17.708	783.58	1074	58.206	56.025	1	1	2.446	-11.17	-9.4922	-14.678	1.7718	7.4129	7.4891	11.634	4.2178	-3.7574	-2.0031	-3.0434	1503.4
16.62	1663	78	NaN	2.7546	7.0348	-8.0959	-171.95	12.239	10.112	-36.613	-719.6	1060.8	-19.012	783.08	1074	57.202	64.443	1	1	3.303	-10.298	-9.4814	-14.667	2.0835	7.3791	7.536	11.738	5.3865	-2.9184	-1.9453	-2.9289	1502.8
16.63	1664	78	NaN	3.0078	7.0912	-8.1585	-172.02	12.333	9.8104	-36.579	-719.56	1060.8	-20.382	782.6	1074	57.633	74.335	1	1	4.2934	-9.2889	-9.4681	-14.654	2.39	7.3662	7.5935	11.831	6.6834	-1.9227	-1.8746	-2.823	1502.3
16.64	1665	78	NaN	3.3222	7.1707	-8.2325	-172.12	12.415	9.4913	-36.506	-719.45	1060.8	-21.87	782.02	1074	57.404	75.712	1	1	4.241	-9.3422	-9.4698	-14.655	2.7637	7.3219	7.6735	11.913	7.0047	-2.0203	-1.7963	-2.7428	1501.6
16.65	1666	78	NaN	3.7371	7.2662	-8.3176	-172.29	12.473	9.1913	-36.412	-719.3	1060.8	-23.432	781.29	1074	57.72	78.692	1	1	4.2034	-9.3805	-9.4713	-14.657	3.2415	7.2133	7.7705	11.968	7.445	-2.1672	-1.7008	-2.6886	1500.7
16.66	1667	78	NaN	4.1716	7.3365	-8.4244	-172.44	12.417	8.9621	-36.22	-719.19	1060.8	-24.916	780.74	1074.1	58.828	73.481	1	1	4.1783	-9.406	-9.4726	-14.658	3.7398	7.133	7.8462	11.907	7.9182	-2.273	-1.6264	-2.7506	1500
16.67	1668	78	NaN	4.5761	7.4035	-8.4753	-172.51	12.371	8.6405	-36.14	-719.03	1060.8	-26.798	780.09	1074.3	63.008	59.494	1	1	4.161	-9.4237	-9.4747	-14.66	4.219	7.1379	7.9205	11.854	8.38	-2.2858	-1.5542	-2.8062	1499.2
16.68	1669	78	NaN	4.8971	7.4482	-8.5262	-172.58	12.32	8.3917	-36.053	-718.91	1060.7	-28.296	779.59	1074.4	64.525	61.54	1	1	4.1506	-9.4343	-9.4775	-14.663	4.6005	7.1265	7.9711	11.797	8.7512	-2.3078	-1.5063	-2.8658	1498.6
16.69	1670	78	NaN	5.1915	7.4765	-8.5783	-172.64	12.293	8.2305	-35.969	-718.79	1060.7	-29.559	779.12	1074.6	66.75	52.897	1	1	4.0533	-9.5334	-9.4779	-14.663	4.9463	7.1112	8.0056	11.764	8.9997	-2.4221	-1.4723	-2.8992	1498
16.7	1671	78	NaN	5.5399	7.5012	-8.6169	-172.67	12.336	8.1223	-35.934	-718.59	1060.7	-30.995	778.49	1074.8	68.256	53.986	1	1	3.9594	-9.629	-9.4789	-14.664	5.3509	7.1371	8.0393	11.797	9.3103	-2.4919	-1.4396	-2.8669	1497.1
16.71	1672	78	NaN	5.7382	7.4934	-8.6266	-172.65	12.527	8.0195	-35.956	-718.46	1060.7	-32.165	777.79	1075	68.421	62.31	1	1	3.8897	-9.7	-9.4815	-14.667	5.593	7.2066	8.042	11.978	9.4827	-2.4934	-1.4395	-2.6889	1496.3
16.72	1673	78	NaN	5.9185	7.4758	-8.6291	-172.59	12.766	7.8512	-36.004	-718.32	1060.7	-33.554	777.02	1075.2	68.367	70.537	1	1	3.7459	-9.8465	-9.4835	-14.669	5.8246	7.3162	8.0344	12.207	9.5705	-2.5303	-1.4491	-2.4618	1495.4
16.73	1674	78	NaN	6.0799	7.4508	-8.6411	-172.55	12.954	7.7393	-36.023	-718.18	1060.6	-34.743	776.34	1075.4	69.109	73.208	1	1	3.5797	-10.016	-9.4853	-14.671	6.0309	7.4036	8.0171	12.388	9.6106	-2.612	-1.4682	-2.2831	1494.6
16.74	1675	78	NaN	6.2254	7.4144	-8.6667	-172.51	13.094	7.6606	-36.007	-718.04	1060.6	-35.88	775.68	1075.5	69.825	78.432	1	1	3.4845	-10.113	-9.4885	-14.674	6.2205	7.4864	7.9871	12.522	9.705	-2.6262	-1.5014	-2.1524	1493.8
16.75	1676	78	NaN	6.3617	7.3575	-8.7003	-172.41	13.272	7.4678	-35.99	-717.83	1060.6	-37.612	774.82	1075.7	70.188	79.769	1	1	3.3915	-10.207	-9.4916	-14.677	6.424	7.6515	7.9377	12.691	9.8155	-2.5559	-1.5539	-1.9857	1492.7
16.76	1677	78	NaN	6.394	7.2914	-8.7135	-172.3	13.263	7.3644	-36.001	-717.64	1060.6	-39.046	773.96	1075.8	70.174	77.324	1	1	3.3184	-10.282	-9.4943	-14.68	6.511	7.8176	7.8755	12.679	9.8293	-2.4642	-1.6189	-2.0007	1491.7
16.77	1678	78	NaN	6.3726	7.2383	-8.7155	-172.19	13.282	7.2328	-36.001	-717.47	1060.6	-40.254	773.23	1075.8	69.913	77.222	1	1	3.1525	-10.451	-9.4965	-14.682	6.5361	7.974	7.8254	12.694	9.6886	-2.4768	-1.6711	-1.9876	1490.8
16.78	1679	78	NaN	6.2834	7.1751	-8.6977	-172.09	13.326	7.1213	-36.019	-717.3	1060.5	-41.364	772.34	1075.9	69.194	77.06	1	1	2.8901	-10.718	-9.4982	-14.684	6.489	8.1194	7.7649	12.736	9.3791	-2.5986	-1.7334	-1.9477	1489.7
16.79	1680	78	NaN	6.1345	7.0991	-8.6629	-171.99	13.383	7.0581	-36.057	-717.1	1060.5	-42.392	771.22	1075.9	69.224	76.444	1	1	2.6508	-10.962	-9.5001	-14.686	6.3783	8.2554	7.6909	12.791	9.0291	-2.7063	-1.8092	-1.895	1488.4
16.8	1681	78	NaN	5.9824	7.0543	-8.6394	-171.88	13.42	7.0297	-36.058	-716.92	1060.5	-43.082	770.34	1075.8	67.779	77.102	1	1	2.4198	-11.197	-9.5015	-14.687	6.2529	8.3883	7.6465	12.827	8.6727	-2.8087	-1.855	-1.8596	1487.3
16.81	1682	78	NaN	5.8139	6.9911	-8.6048	-171.75	13.475	6.8597	-36.075	-716.79	1060.4	-44.144	769.43	1075.8	65.257	77.093	1	1	2.203	-11.418	-9.5014	-14.687	6.125	8.5638	7.5843	12.882	8.328	-2.8541	-1.9171	-1.8049	1486.3
16.82	1683	78	NaN	5.5472	6.9043	-8.5585	-171.59	13.445	6.6806	-36.083	-716.63	1060.4	-45.38	768.26	1075.8	63.082	77.593	1	1	2.0345	-11.589	-9.5012	-14.687	5.9059	8.7733	7.4989	12.85	7.9403	-2.8161	-2.0024	-1.8363	1485
16.83	1684	78	NaN	5.2544	6.815	-8.4983	-171.44	13.361	6.5331	-36.117	-716.49	1060.3	-46.485	767.07	1075.8	62.642	77.414	1	1	1.8893	-11.737	-9.5011	-14.687	5.6548	8.9566	7.4124	12.764	7.5442	-2.7807	-2.0887	-1.9229	1483.7
16.84	1685	78	NaN	5.0005	6.7406	-8.4192	-171.35	13.249	6.4348	-36.217	-716.4	1060.2	-47.256	766.07	1075.8	62.936	79.138	1	1	1.6549	-11.976	-9.501	-14.687	5.4271	9.0724	7.3425	12.647	7.082	-2.9037	-2.1586	-2.0396	1482.6
16.85	1686	78	NaN	4.6649	6.651	-8.2921	-171.22	12.96	6.3459	-36.446	-716.28	1060.1	-48.161	764.73	1075.8	61.045	76.173	1	1	1.3831	-12.253	-9.501	-14.686	5.1181	9.2372	7.2554	12.355	6.5012	-3.0157	-2.2456	-2.331	1481.1
16.86	1687	78	NaN	4.4526	6.6009	-8.221	-171.15	12.776	6.3632	-36.546	-716.2	1060.1	-48.511	763.71	1075.8	62.888	75.778	1	1	1.2295	-12.409	-9.4999	-14.685	4.9158	9.3136	7.2085	12.169	6.1452	-3.0957	-2.2914	-2.5166	1480
16.87	1688	78	NaN	4.2331	6.564	-8.1744	-171.06	12.612	6.2756	-36.576	-716.1	1060.1	-49.242	762.41	1075.9	64.139	71.725	1	1	1.0807	-12.561	-9.4983	-14.684	4.7239	9.4281	7.1781	11.998	5.8046	-3.1327	-2.3202	-2.6857	1478.6
16.88	1689	78	NaN	4.0193	6.5409	-8.1386	-170.96	12.446	6.1257	-36.587	-716	1060	-50.2	761.02	1076.1	61.891	61.037	1	1	0.93767	-12.706	-9.4961	-14.682	4.5474	9.5687	7.162	11.825	5.485	-3.1378	-2.3341	-2.8568	1477.2
16.89	1690	78	NaN	3.8755	6.5405	-8.1056	-170.88	12.28	6.0547	-36.624	-715.89	1060	-50.814	760.02	1076.1	60.525	68	1	1	0.52494	-13.127	-9.493	-14.678	4.4263	9.6721	7.1641	11.657	4.9513	-3.4547	-2.3289	-3.0217	1476.1
16.9	1691	78	NaN	3.7703	6.5415	-8.125	-170.8	12.23	6.0007	-36.535	-715.84	1060	-51.405	758.9	1076.3	58.226	67.907	1	1	0.14091	-13.518	-9.49	-14.675	4.348	9.7806	7.1738	11.597	4.4889	-3.7374	-2.3162	-3.0781	1474.9
16.91	1692	78	NaN	3.6588	6.5469	-8.0861	-170.68	12.068	5.9479	-36.627	-715.78	1060	-52.134	757.57	1076.5	58.82	70.149	1	1	-0.0042869	-13.666	-9.4877	-14.673	4.2619	9.9216	7.1859	11.429	4.2576	-3.7442	-2.3018	-3.244	1473.5
16.92	1693	78	NaN	3.585	6.5625	-8.0665	-170.55	11.901	5.9185	-36.676	-715.73	1060	-52.846	756.13	1076.6	60.433	71.039	1	1	-0.15035	-13.815	-9.4847	-14.67	4.2144	10.075	7.208	11.256	4.0641	-3.74	-2.2767	-3.4141	1472
16.93	1694	78	NaN	3.558	6.5862	-8.0822	-170.43	11.783	5.8924	-36.641	-715.71	1060	-53.502	754.76	1076.8	58.526	70.801	1	1	-0.29918	-13.966	-9.4793	-14.665	4.215	10.232	7.2383	11.131	3.9158	-3.7345	-2.241	-3.5342	1470.7
16.94	1695	78	NaN	3.5535	6.6074	-8.09	-170.29	11.725	5.7991	-36.648	-715.69	1060.1	-54.181	753.8	1076.9	58.874	69.715	1	1	-0.45346	-14.123	-9.4747	-14.66	4.237	10.397	7.2644	11.068	3.7836	-3.7267	-2.2103	-3.592	1469.7
16.95	1696	78	NaN	3.575	6.6111	-8.1014	-170.2	11.672	5.7959	-36.649	-715.75	1060.1	-54.528	752.88	1077.1	58.089	66.126	1	1	-0.60782	-14.28	-9.4706	-14.656	4.2725	10.501	7.2755	11.008	3.6647	-3.7799	-2.1951	-3.6483	1468.8
16.96	1697	78	NaN	3.6163	6.6332	-8.1157	-170.08	11.602	5.7332	-36.654	-715.82	1060.1	-55.078	751.39	1077.3	58.158	59.86	1	1	-0.57644	-14.249	-9.4678	-14.653	4.3357	10.64	7.3048	10.93	3.7593	-3.6087	-2.163	-3.7231	1467.4
16.97	1698	78	NaN	3.6539	6.6597	-8.1238	-170	11.545	5.6834	-36.666	-715.87	1060.1	-55.459	750.06	1077.5	58.333	55.499	1	1	-0.54643	-14.218	-9.465	-14.651	4.3883	10.731	7.3368	10.868	3.8419	-3.4867	-2.1282	-3.7821	1466.1
16.98	1699	78	NaN	3.6737	6.6798	-8.1213	-170	11.518	5.6761	-36.685	-715.9	1060.2	-55.498	749.21	1077.5	58.673	60.394	1	1	-0.51839	-14.189	-9.4621	-14.648	4.4094	10.732	7.3598	10.838	3.891	-3.4579	-2.1023	-3.8097	1465.3
16.99	1700	78	NaN	3.6847	6.6929	-8.115	-170.03	11.489	5.6017	-36.71	-715.96	1060.2	-55.615	748.1	1077.6	57.725	66.303	1	1	-0.42775	-14.097	-9.4602	-14.646	4.4246	10.709	7.3765	10.806	3.9968	-3.3879	-2.0838	-3.8401	1464.3
17	1701	78	NaN	3.6864	6.6905	-8.1053	-170.01	11.555	5.5045	-36.729	-716.02	1060.2	-55.897	747.54	1077.7	57.674	70.691	1	1	-0.32256	-13.99	-9.4587	-14.644	4.4367	10.74	7.3782	10.867	4.1141	-3.2497	-2.0805	-3.7767	1463.8
17.01	1702	78	NaN	3.6767	6.7025	-8.1148	-170.01	11.658	5.3942	-36.676	-716.07	1060.2	-56.146	746.57	1077.9	59.246	76.334	1	1	-0.22011	-13.886	-9.4579	-14.643	4.4393	10.754	7.3952	10.965	4.2192	-3.1316	-2.0627	-3.678	1462.9
17.02	1703	78	NaN	3.644	6.7211	-8.1245	-170.04	11.742	5.2796	-36.59	-716.15	1060.2	-56.309	745.26	1078.1	62.486	77.825	1	1	-0.089634	-13.753	-9.4573	-14.643	4.4171	10.736	7.4203	11.043	4.3275	-3.0169	-2.0369	-3.6002	1461.7
17.03	1704	78	NaN	3.5822	6.7334	-8.1124	-170.09	11.752	5.1774	-36.525	-716.26	1060.3	-56.352	743.94	1078.3	62.55	77.579	1	1	0.16466	-13.494	-9.4565	-14.642	4.3601	10.683	7.4406	11.045	4.5248	-2.8104	-2.0158	-3.5969	1460.4
17.04	1705	78	NaN	3.5374	6.745	-8.0918	-170.17	11.651	5.1698	-36.497	-716.3	1060.3	-56.174	743.37	1078.3	59.006	76.984	1	1	0.35288	-13.302	-9.4557	-14.641	4.3097	10.604	7.4542	10.942	4.6626	-2.6978	-2.0014	-3.6992	1459.9
17.05	1706	78	NaN	3.4833	6.7733	-8.0798	-170.22	11.519	4.9944	-36.407	-716.35	1060.3	-56.414	742.66	1078.5	59.751	78.715	1	1	0.49321	-13.159	-9.4548	-14.64	4.269	10.57	7.4893	10.803	4.7622	-2.5889	-1.9655	-3.8371	1459.3
17.06	1707	78	NaN	3.4408	6.7884	-8.0633	-170.25	11.395	4.8965	-36.347	-716.4	1060.3	-56.501	742.07	1078.7	60.716	77.536	1	1	0.65007	-12.999	-9.4543	-14.64	4.2325	10.539	7.5113	10.672	4.8826	-2.4608	-1.943	-3.9681	1458.7
17.07	1708	78	NaN	3.4078	6.7894	-8.0355	-170.29	11.288	4.8661	-36.339	-716.47	1060.3	-56.455	741.63	1078.8	57.951	65.607	1	1	0.79304	-12.854	-9.4538	-14.639	4.1982	10.504	7.5178	10.56	4.9913	-2.3493	-1.936	-4.0792	1458.4
17.08	1709	78	NaN	3.3709	6.7894	-7.9931	-170.31	11.2	4.77	-36.37	-716.55	1060.3	-56.579	741.24	1078.9	58.678	64.277	1	1	0.91258	-12.732	-9.4531	-14.639	4.1651	10.48	7.5222	10.468	5.0777	-2.2524	-1.931	-4.171	1458
17.09	1710	78	NaN	3.3385	6.7976	-8.0017	-170.36	11.108	4.7046	-36.228	-716.67	1060.3	-56.653	740.77	1079	56.49	66.542	1	1	1.0319	-12.611	-9.4524	-14.638	4.1414	10.44	7.5325	10.373	5.1733	-2.1705	-1.92	-4.2652	1457.7
17.1	1711	78	NaN	3.2997	6.8072	-7.9748	-170.4	11.068	4.6421	-36.202	-716.78	1060.4	-56.838	740.38	1079.1	60.003	70.936	1	1	1.1507	-12.49	-9.4516	-14.637	4.111	10.412	7.5439	10.331	5.2618	-2.0773	-1.9077	-4.3056	1457.4
17.11	1712	78	NaN	3.2653	6.8194	-7.9476	-170.45	11.025	4.6417	-36.203	-716.87	1060.4	-56.879	740.15	1079.1	60.534	70.7	1	1	1.4337	-12.201	-9.4503	-14.636	4.0783	10.364	7.5552	10.289	5.512	-1.8373	-1.8951	-4.3464	1457.3
17.12	1713	78	NaN	3.2313	6.837	-7.9233	-170.54	10.937	4.7377	-36.204	-716.98	1060.4	-56.708	740.09	1079	59.133	71.028	1	1	1.7474	-11.882	-9.4488	-14.634	4.0375	10.27	7.5666	10.208	5.7849	-1.6123	-1.8822	-4.4267	1457.3
17.13	1714	78	NaN	3.1722	6.8657	-7.8619	-170.69	10.769	4.9447	-36.262	-717.21	1060.5	-56.476	740.16	1078.7	57.489	69.184	1	1	1.942	-11.684	-9.4472	-14.633	3.9668	10.102	7.5807	10.054	5.9088	-1.5817	-1.8666	-4.5784	1457.6
17.14	1715	78	NaN	3.1536	6.8764	-7.8557	-170.72	10.715	5.0436	-36.249	-717.33	1060.5	-56.519	740.29	1078.5	57.821	67.339	1	1	2.0956	-11.527	-9.4465	-14.632	3.9503	10.079	7.5847	10.006	6.0459	-1.448	-1.8618	-4.6257	1457.9
17.15	1716	78	NaN	3.1324	6.8882	-7.8296	-170.76	10.671	5.1487	-36.303	-717.44	1060.5	-56.526	740.48	1078.4	60.055	66.775	1	1	2.2144	-11.406	-9.4465	-14.632	3.9271	10.034	7.5891	9.9698	6.1415	-1.3725	-1.8575	-4.6622	1458.2
17.16	1717	78	NaN	3.1111	6.9065	-7.8009	-170.83	10.634	5.274	-36.372	-717.53	1060.5	-56.469	740.74	1078.1	57.667	64.526	1	1	2.3161	-11.303	-9.4473	-14.633	3.9007	9.9634	7.5979	9.943	6.2168	-1.3393	-1.8495	-4.6898	1458.5
17.17	1718	78	NaN	3.0913	6.9329	-7.7864	-170.9	10.599	5.4352	-36.411	-717.62	1060.6	-56.349	741.09	1077.9	59.756	58.904	1	1	2.4166	-11.2	-9.4482	-14.634	3.8744	9.8834	7.6113	9.9206	6.291	-1.3169	-1.8368	-4.7131	1458.9
17.18	1719	78	NaN	3.0592	6.9619	-7.7826	-170.94	10.516	5.69	-36.437	-717.76	1060.6	-56.204	741.77	1077.3	59.077	55.028	1	0	2.5661	-11.048	-9.4505	-14.636	3.8351	9.8311	7.6173	9.8606	6.4012	-1.2169	-1.8332	-4.7754	1459.8
17.19	1720	78	NaN	3.0192	6.9942	-7.7793	-170.96	10.527	6.0012	-36.489	-717.91	1060.7	-55.972	742.37	1076.7	57.787	56.754	1	0	2.7419	-10.869	-9.4532	-14.639	3.7836	9.8039	7.6255	9.8958	6.5255	-1.0651	-1.8277	-4.7429	1460.5
17.2	1721	78	NaN	2.9759	7.0263	-7.7821	-170.95	10.585	6.2998	-36.561	-718.05	1060.7	-55.783	742.96	1076.1	55.656	54.643	1	0	2.9658	-10.641	-9.4566	-14.642	3.7297	9.8032	7.6317	9.9795	6.6955	-0.83772	-1.8249	-4.6625	1461.2
17.21	1722	78	NaN	2.9366	7.0556	-7.7961	-170.94	10.643	6.5517	-36.618	-718.17	1060.8	-55.606	743.53	1075.6	57.308	55.431	1	0	3.1843	-10.418	-9.4592	-14.645	3.6809	9.8051	7.6362	10.062	6.8653	-0.61331	-1.8231	-4.5825	1461.9
17.22	1723	78	NaN	2.9069	7.0797	-7.8212	-170.95	10.658	6.7427	-36.629	-718.24	1060.8	-55.375	744.03	1075.1	57.778	56.001	1	0	3.3983	-10.2	-9.4618	-14.647	3.6414	9.7849	7.6398	10.098	7.0397	-0.41557	-1.822	-4.5498	1462.5
17.23	1724	78	NaN	2.8634	7.0985	-7.8092	-170.92	10.666	6.9928	-36.748	-718.33	1060.8	-55.07	744.51	1074.6	56.345	56.716	1	0	3.5926	-10.003	-9.4661	-14.652	3.581	9.7964	7.6399	10.124	7.1736	-0.20616	-1.8261	-4.5275	1463
17.24	1725	78	NaN	2.8156	7.1388	-7.8221	-170.91	10.64	7.178	-36.824	-718.42	1060.8	-54.844	745.3	1074	56.962	57.727	1	0	3.7699	-9.822	-9.4701	-14.656	3.5209	9.7947	7.6545	10.124	7.2908	-0.027283	-1.8156	-4.5316	1463.9
17.25	1726	78	NaN	2.7773	7.1927	-7.8411	-170.94	10.597	7.3581	-36.867	-718.45	1060.9	-54.481	746.02	1073.5	56.507	55.426	1	0	3.93	-9.659	-9.474	-14.66	3.4664	9.75	7.6859	10.104	7.3964	0.091021	-1.7881	-4.5556	1464.6
17.26	1727	78	NaN	2.7469	7.2351	-7.8518	-171	10.551	7.5553	-36.931	-718.5	1060.9	-53.907	746.69	1073.1	56.447	55.747	1	0	4.2342	-9.3492	-9.4831	-14.669	3.4107	9.6627	7.7103	10.076	7.6449	0.31359	-1.7728	-4.5927	1465.3
17.27	1728	78	NaN	2.7123	7.2262	-7.8402	-171.07	10.516	7.7738	-37.114	-718.69	1060.9	-53.13	747.53	1072.6	57.736	57.036	1	0	4.6813	-8.8938	-9.4974	-14.683	3.3381	9.554	7.6833	10.059	8.0194	0.66019	-1.814	-4.6243	1466.4
17.28	1729	78	NaN	2.6943	7.2447	-7.8582	-171.18	10.494	7.9877	-37.187	-718.82	1061	-52.125	748.24	1072.3	56.522	56.115	1	0	4.9148	-8.656	-9.5053	-14.691	3.2777	9.408	7.687	10.052	8.1925	0.75204	-1.8183	-4.6391	1467.2
17.29	1730	78	NaN	2.6825	7.2728	-7.8746	-171.22	10.49	8.0872	-37.259	-718.91	1061	-51.401	748.93	1072.1	57.108	55.957	1	0	5.1016	-8.4657	-9.5122	-14.698	3.2345	9.3315	7.7056	10.057	8.3362	0.86576	-1.8066	-4.641	1468
17.3	1731	78	NaN	2.6753	7.2939	-7.8826	-171.24	10.488	8.1365	-37.335	-718.98	1061	-50.832	749.52	1072	57.338	56.262	1	0	5.2338	-8.3311	-9.5181	-14.704	3.2019	9.2874	7.7218	10.06	8.4357	0.95631	-1.7963	-4.6435	1468.6
17.31	1732	78	NaN	2.6702	7.3015	-7.8806	-171.25	10.475	8.1956	-37.414	-719.04	1061.1	-50.258	750.02	1072	57.39	55.071	1	0	5.3849	-8.1773	-9.5273	-14.713	3.1711	9.2484	7.7281	10.049	8.556	1.0711	-1.7992	-4.6641	1469.2
17.32	1733	78	NaN	2.6628	7.3034	-7.8741	-171.27	10.433	8.3334	-37.489	-719.1	1061.1	-49.425	750.57	1072	57.243	55.635	1	0	5.5448	-8.0143	-9.538	-14.724	3.1282	9.1974	7.7308	10.005	8.673	1.183	-1.8072	-4.7184	1469.8
17.33	1734	78	NaN	2.6559	7.3039	-7.9021	-171.22	10.42	8.471	-37.522	-719.15	1061.1	-48.408	751.29	1072.2	58.072	56.258	1	0	5.7048	-7.8514	-9.5488	-14.734	3.0801	9.2037	7.7382	9.9858	8.7849	1.3523	-1.8106	-4.7485	1470.5
17.34	1735	78	NaN	2.6489	7.2977	-7.924	-171.14	10.391	8.5609	-37.573	-719.2	1061.1	-47.487	752	1072.5	58.16	57.923	1	0	5.8574	-7.696	-9.559	-14.745	3.035	9.242	7.7397	9.9494	8.8924	1.5461	-1.8194	-4.7951	1471.3
17.35	1736	78	NaN	2.6308	7.2817	-7.9396	-171.04	10.381	8.6718	-37.649	-719.25	1061.1	-46.5	752.65	1072.7	57.526	56	1	0	5.913	-7.6393	-9.5636	-14.749	2.9753	9.3056	7.734	9.9285	8.8884	1.6663	-1.8297	-4.8207	1472
17.36	1737	78	NaN	2.5975	7.2567	-7.952	-170.91	10.414	8.8407	-37.744	-719.3	1061.1	-45.39	753.2	1073.1	58.254	57.137	1	0	5.9544	-7.5972	-9.5698	-14.755	2.895	9.3881	7.7225	9.9484	8.8494	1.7909	-1.8473	-4.8069	1472.6
17.37	1738	78	NaN	2.5786	7.2381	-7.959	-170.79	10.457	8.9196	-37.811	-719.32	1061.1	-44.743	753.55	1073.4	57.998	56.536	1	0	5.9788	-7.5723	-9.5777	-14.763	2.8482	9.483	7.7139	9.9807	8.8271	1.9107	-1.8638	-4.7824	1472.9
17.38	1739	78	NaN	2.5466	7.2114	-7.9773	-170.65	10.485	9.0277	-37.888	-719.35	1061.1	-43.717	754.06	1073.6	57.383	57.601	1	0	6.0033	-7.5474	-9.5856	-14.771	2.7733	9.5778	7.6974	9.9992	8.7766	2.0304	-1.8882	-4.7719	1473.5
17.39	1740	78	NaN	2.5105	7.1847	-7.9965	-170.54	10.514	9.1103	-37.968	-719.36	1061.1	-42.592	754.64	1073.9	57.918	56.611	1	0	6.1026	-7.4463	-9.5942	-14.78	2.6902	9.6437	7.6792	10.02	8.7928	2.1974	-1.915	-4.7601	1474.1
17.4	1741	78	NaN	2.4748	7.1607	-8.0086	-170.45	10.553	9.1425	-38.051	-719.36	1061.1	-41.669	755.14	1074	57.508	55.908	1	0	6.4235	-7.1194	-9.6049	-14.79	2.6154	9.6944	7.662	10.052	9.0389	2.575	-1.9429	-4.7388	1474.6
17.41	1742	78	NaN	2.4432	7.1405	-8.0086	-170.37	10.609	9.1154	-38.134	-719.37	1061.1	-41.207	755.46	1074.2	55.138	58.122	1	0	6.7445	-6.7925	-9.6156	-14.801	2.5625	9.7514	7.6476	10.102	9.307	2.9589	-1.9681	-4.6988	1474.9
17.42	1743	78	NaN	2.4128	7.124	-8.0366	-170.37	10.674	9.1368	-38.128	-719.36	1061.1	-40.406	755.72	1074.3	57.976	57.49	1	0	7.0655	-6.4656	-9.6263	-14.812	2.5013	9.7217	7.636	10.162	9.5668	3.2561	-1.9904	-4.6496	1475.1
17.43	1744	78	NaN	2.3779	7.1165	-8.0509	-170.36	10.741	9.0767	-38.166	-719.33	1061.1	-39.827	755.97	1074.4	57.349	54.032	1	0	7.1973	-6.3314	-9.6367	-14.822	2.4424	9.7017	7.6319	10.225	9.6397	3.3703	-2.0048	-4.5967	1475.4
17.44	1745	78	NaN	2.3379	7.1006	-8.0478	-170.35	10.836	9.0328	-38.267	-719.31	1061.1	-39.046	756.23	1074.6	55.794	56.863	1	0	7.2175	-6.3108	-9.6466	-14.832	2.3682	9.6757	7.6212	10.315	9.5857	3.3649	-2.0254	-4.5169	1475.6
17.45	1746	78	NaN	2.2968	7.0774	-8.0366	-170.37	10.942	9.0382	-38.4	-719.3	1061.1	-37.962	756.51	1074.7	58.464	58.165	1	0	7.1058	-6.4245	-9.6482	-14.834	2.2798	9.6174	7.6049	10.415	9.3856	3.1928	-2.0433	-4.4189	1475.9
17.46	1747	78	NaN	2.2629	7.0629	-8.0386	-170.45	11.006	9.0827	-38.479	-719.25	1061.1	-36.707	756.82	1074.9	58.127	56.955	1	0	7.256	-6.2716	-9.6545	-14.84	2.1942	9.4856	7.5965	10.472	9.4502	3.214	-2.058	-4.3681	1476.1
17.47	1748	78	NaN	2.2402	7.0641	-8.0691	-170.46	11.03	9.0655	-38.457	-719.2	1061.2	-36.032	756.99	1074.9	57.041	56.594	1	0	7.7606	-5.7577	-9.6673	-14.853	2.1461	9.448	7.5984	10.496	9.9067	3.6903	-2.0688	-4.3569	1476.3
17.48	1749	78	NaN	2.2097	7.0493	-8.0627	-170.48	11.027	9.0092	-38.555	-719.17	1061.2	-35.243	757.24	1075	58.225	55.169	1	0	7.9225	-5.5928	-9.6723	-14.858	2.0812	9.3949	7.5851	10.491	10.004	3.8021	-2.0872	-4.3667	1476.5
17.49	1750	78	NaN	2.1831	7.034	-8.0534	-170.5	10.997	8.9911	-38.656	-719.14	1061.1	-34.43	757.46	1075	55.873	53.632	1	0	7.9917	-5.5224	-9.6756	-14.861	2.0191	9.341	7.5706	10.46	10.011	3.8187	-2.105	-4.4008	1476.7
17.5	1751	78	NaN	2.1647	7.0252	-8.0597	-170.5	10.94	9.0314	-38.696	-719.12	1061.1	-33.637	757.61	1075	57.235	56.125	1	0	8.0056	-5.5081	-9.6793	-14.865	1.9684	9.3013	7.562	10.404	9.974	3.7932	-2.1173	-4.4612	1476.8
17.51	1752	78	NaN	2.1435	7.0112	-8.0691	-170.48	10.851	9.0355	-38.724	-719.09	1061.1	-32.798	757.84	1075	58.473	56.669	1	0	8.038	-5.4751	-9.6835	-14.869	1.9136	9.2919	7.5507	10.311	9.9516	3.8168	-2.1327	-4.5578	1477
17.52	1753	78	NaN	2.1271	7.0116	-8.0772	-170.48	10.761	9.1345	-38.751	-719.05	1061.1	-31.935	757.96	1075	56.469	56.019	1	0	8.1428	-5.3684	-9.6897	-14.875	1.8627	9.2571	7.5518	10.221	10.006	3.8887	-2.138	-4.6544	1477.1
17.53	1754	78	NaN	2.1185	7.0085	-8.076	-170.49	10.659	9.2475	-38.797	-719.01	1061.1	-31.094	758.1	1075.1	57.072	55.605	1	0	8.2601	-5.2489	-9.693	-14.878	1.8197	9.2158	7.5493	10.118	10.08	3.9668	-2.1437	-4.76	1477.2
17.54	1755	78	NaN	2.1103	7.004	-8.0651	-170.47	10.517	9.3991	-38.861	-718.97	1061.1	-30.123	758.33	1075.1	57.181	56.736	1	0	8.3859	-5.1209	-9.6942	-14.88	1.7714	9.1908	7.5454	9.9752	10.157	4.07	-2.1488	-4.9045	1477.4
17.55	1756	78	NaN	2.098	7.0008	-8.0503	-170.41	10.32	9.6104	-38.926	-718.92	1061.1	-28.932	758.66	1075.1	58.295	57.331	1	0	8.4316	-5.0743	-9.6966	-14.882	1.7105	9.2036	7.5422	9.779	10.142	4.1293	-2.1544	-5.1032	1477.7
17.56	1757	78	NaN	2.1012	6.988	-8.069	-170.3	10.155	9.8164	-38.878	-718.88	1061.1	-27.865	758.98	1075	57.099	56.606	1	0	8.6602	-4.8415	-9.6998	-14.885	1.6743	9.2705	7.5272	9.6157	10.334	4.429	-2.1726	-5.2697	1478
17.57	1758	78	NaN	2.0942	6.9778	-8.0576	-170.21	10.079	9.9306	-38.912	-718.86	1061.1	-27.2	759.17	1075	57.531	55.966	1	0	9.1853	-4.3067	-9.7043	-14.89	1.6402	9.3321	7.5157	9.5409	10.825	5.0254	-2.1885	-5.3489	1478.1
17.58	1759	78	NaN	2.0846	6.9678	-8.0504	-170.08	9.9856	10.106	-38.934	-718.81	1061.1	-26.372	759.42	1074.9	57.751	56.138	1	0	9.4649	-4.0219	-9.7086	-14.894	1.5977	9.4297	7.5036	9.4497	11.063	5.4078	-2.205	-5.4444	1478.3
17.59	1760	78	NaN	2.0744	6.9577	-8.045	-169.95	9.8744	10.353	-38.946	-718.75	1061.1	-25.354	759.71	1074.8	55.671	55.2	1	0	9.6758	-3.8071	-9.713	-14.898	1.5477	9.5281	7.4905	9.3415	11.224	5.7209	-2.2224	-5.5569	1478.6
17.6	1761	78	NaN	2.064	6.9479	-8.0273	-169.87	9.7836	10.622	-38.978	-718.72	1061.1	-24.323	759.94	1074.7	59.037	55.39	1	0	9.8867	-3.5923	-9.7173	-14.903	1.4962	9.5665	7.4774	9.2541	11.383	5.9742	-2.2399	-5.6487	1478.8
17.61	1762	78	NaN	2.0513	6.9351	-8.0124	-169.73	9.7574	10.743	-38.999	-718.7	1061	-23.661	760.12	1074.7	56.704	57.574	1	0	10.075	-3.4004	-9.7209	-14.906	1.4571	9.6717	7.4632	9.2294	11.532	6.2713	-2.2578	-5.677	1479
17.62	1763	78	NaN	2.0439	6.9332	-8.0101	-169.59	9.7329	10.806	-38.99	-718.66	1061	-23.163	760.35	1074.6	58.315	57.025	1	0	10.152	-3.3223	-9.7209	-14.906	1.4308	9.7976	7.4588	9.2073	11.583	6.4753	-2.262	-5.699	1479.2
17.63	1764	78	NaN	2.0313	6.9268	-8.0082	-169.43	9.7055	10.803	-38.972	-718.61	1061	-22.482	760.73	1074.5	56.857	57.042	1	0	10.195	-3.2779	-9.7209	-14.906	1.3927	9.931	7.4485	9.1838	11.588	6.653	-2.2723	-5.7226	1479.5
17.64	1765	78	NaN	2.0145	6.9156	-8.0041	-169.32	9.6728	10.784	-38.954	-718.56	1061	-21.541	761.2	1074.4	56.363	56.611	1	0	10.213	-3.2602	-9.7209	-14.906	1.3403	10.009	7.4325	9.1559	11.553	6.7493	-2.2884	-5.7505	1479.9
17.65	1766	78	NaN	2.0066	6.9141	-8.004	-169.38	9.6345	10.868	-38.94	-718.52	1061	-20.505	761.44	1074.3	57.414	55.796	1	0	10.25	-3.222	-9.7206	-14.906	1.293	9.9023	7.4272	9.1214	11.543	6.6803	-2.2934	-5.7847	1480.1
17.66	1767	78	NaN	1.9937	6.914	-7.9932	-169.5	9.682	10.759	-38.928	-718.5	1061	-19.39	761.76	1074.3	56.464	56.081	1	0	10.298	-3.1738	-9.7208	-14.906	1.2375	9.7462	7.4281	9.1679	11.535	6.5724	-2.2927	-5.7384	1480.4
17.67	1768	78	NaN	1.9822	6.9124	-7.9762	-169.6	9.7479	10.641	-38.937	-718.47	1061	-18.606	761.95	1074.4	55.174	55.049	1	0	10.362	-3.1084	-9.7218	-14.907	1.1954	9.6167	7.4293	9.2311	11.557	6.5083	-2.2926	-5.6762	1480.6
17.68	1769	78	NaN	1.9713	6.9156	-7.9476	-169.7	9.8222	10.478	-38.982	-718.43	1061	-18.027	762.1	1074.5	55.793	55.485	1	0	10.378	-3.0919	-9.7224	-14.908	1.1604	9.4924	7.4361	9.3017	11.539	6.4005	-2.2863	-5.6062	1480.7
17.69	1770	78	NaN	1.9612	6.9237	-7.9156	-169.82	9.8881	10.271	-39.037	-718.37	1061	-17.469	762.29	1074.6	58.276	55.833	1	0	10.301	-3.1702	-9.7219	-14.907	1.1267	9.3504	7.4479	9.3639	11.428	6.1802	-2.2741	-5.5436	1480.9
17.7	1771	78	NaN	1.9559	6.9196	-7.9282	-169.97	9.8994	10.159	-38.965	-718.36	1061.1	-16.621	762.51	1074.7	56.659	56.194	1	0	10.296	-3.1752	-9.72	-14.906	1.0915	9.1652	7.4465	9.3725	11.388	5.99	-2.2735	-5.5331	1481.1
17.71	1772	78	NaN	1.9458	6.9139	-7.9336	-170.26	9.9874	10.032	-38.93	-718.35	1061.1	-15.236	762.75	1075	57.694	56.827	1	0	10.304	-3.1671	-9.7177	-14.903	1.0293	8.8223	7.4514	9.45	11.334	5.6553	-2.2663	-5.4532	1481.4
17.72	1773	78	NaN	1.9362	6.9022	-7.9356	-170.48	10.099	9.7684	-38.907	-718.35	1061.1	-14.285	762.96	1075.3	58.633	55.585	1	0	10.224	-3.2486	-9.716	-14.902	0.98391	8.5713	7.4512	9.5499	11.208	5.3227	-2.2648	-5.3516	1481.6
17.73	1774	78	NaN	1.9253	6.8942	-7.9402	-170.67	10.212	9.4926	-38.873	-718.35	1061.1	-13.426	763.19	1075.6	57.363	56.517	1	0	10.131	-3.3432	-9.7132	-14.899	0.94121	8.341	7.4555	9.6509	11.073	4.9978	-2.2577	-5.2478	1481.8
17.74	1775	78	NaN	1.9118	6.9	-7.9521	-170.94	10.31	9.3544	-38.818	-718.33	1061.1	-12.206	763.43	1076	57.234	58.836	1	0	10.026	-3.45	-9.7093	-14.895	0.88294	8.0355	7.4743	9.7356	10.909	4.5855	-2.235	-5.1591	1482.1
17.75	1776	78	NaN	1.9055	6.9137	-7.9565	-171.13	10.373	9.3427	-38.793	-718.3	1061.1	-11.104	763.58	1076.2	57.321	54.651	1	0	10.018	-3.4591	-9.7062	-14.892	0.83506	7.7973	7.4964	9.7899	10.853	4.3382	-2.2098	-5.1018	1482.2
17.76	1777	78	NaN	1.8955	6.9268	-7.9332	-171.21	10.475	9.2165	-38.837	-718.26	1061.1	-10.492	763.66	1076.4	57.262	56.674	1	0	10.018	-3.4591	-9.7031	-14.889	0.79968	7.6924	7.5182	9.8834	10.817	4.2333	-2.1849	-5.0052	1482.3
17.77	1778	78	NaN	1.8792	6.9378	-7.9175	-171.37	10.609	9.082	-38.852	-718.25	1061.1	-9.5534	763.71	1076.7	56.673	57.173	1	0	10.014	-3.4623	-9.6995	-14.885	0.74661	7.5017	7.5395	10.007	10.761	4.0394	-2.16	-4.8776	1482.3
17.78	1779	78	NaN	1.8628	6.9462	-7.9138	-171.57	10.751	8.9514	-38.833	-718.24	1061.1	-8.45	763.74	1077	56.461	54.161	1	0	9.9888	-3.4884	-9.6948	-14.88	0.68833	7.2536	7.5584	10.138	10.677	3.7652	-2.1364	-4.7419	1482.4
17.79	1780	78	NaN	1.8569	6.9522	-7.9128	-171.71	10.863	8.7972	-38.822	-718.26	1061.1	-7.8104	763.79	1077.2	57.255	56.12	1	0	9.9089	-3.5698	-9.6879	-14.873	0.65821	7.0942	7.5725	10.243	10.567	3.5244	-2.1155	-4.6305	1482.5
17.8	1781	78	NaN	1.8554	6.9613	-7.9253	-171.81	10.975	8.6437	-38.777	-718.24	1061.1	-7.2903	763.76	1077.4	55.878	56.231	1	0	9.833	-3.647	-9.6825	-14.868	0.63828	6.9719	7.5886	10.348	10.471	3.3249	-2.0939	-4.5204	1482.4
17.81	1782	78	NaN	1.8514	6.9729	-7.9348	-171.91	11.066	8.4865	-38.728	-718.23	1061.1	-6.7438	763.75	1077.5	56.328	55.569	1	0	9.7506	-3.731	-9.6778	-14.863	0.61503	6.8538	7.6057	10.433	10.366	3.1228	-2.072	-4.4305	1482.4
17.82	1783	78	NaN	1.833	6.9987	-7.9207	-172.04	11.18	8.2386	-38.741	-718.2	1061.1	-5.9931	763.73	1077.7	57.302	54.855	1	0	9.5733	-3.9116	-9.6721	-14.858	0.5671	6.6932	7.6381	10.541	10.14	2.7816	-2.034	-4.317	1482.4
17.83	1784	78	NaN	1.8034	7.0353	-7.8835	-172.19	11.307	7.9316	-38.823	-718.14	1061.1	-5.1496	763.72	1077.9	57.21	54.774	1	0	9.4439	-4.0434	-9.6672	-14.853	0.50163	6.5124	7.682	10.66	9.9455	2.469	-1.9852	-4.1923	1482.3
17.84	1785	78	NaN	1.7858	7.06	-7.8504	-172.25	11.357	7.7591	-38.908	-718.09	1061.2	-4.7326	763.69	1078	57.533	56.667	1	0	9.3682	-4.1204	-9.6631	-14.849	0.46452	6.4299	7.7091	10.708	9.8328	2.3095	-1.954	-4.1405	1482.3
17.85	1786	78	NaN	1.7891	7.0974	-7.8603	-172.31	11.408	7.5075	-38.893	-718.01	1061.2	-4.2213	763.64	1078	58.418	57.741	1	0	9.2531	-4.2376	-9.6575	-14.843	0.44863	6.3482	7.7468	10.758	9.7017	2.1105	-1.9107	-4.0848	1482.2
17.86	1787	78	NaN	1.7938	7.1321	-7.8766	-172.39	11.454	7.3382	-38.877	-717.95	1061.3	-3.7615	763.55	1078.1	65.519	56.868	1	0	9.0935	-4.4002	-9.6503	-14.836	0.43601	6.2477	7.7824	10.804	9.5295	1.8475	-1.8679	-4.0319	1482
17.87	1788	78	NaN	1.7978	7.1568	-7.8967	-172.47	11.474	7.2506	-38.85	-717.9	1061.4	-3.3874	763.48	1078.2	68.122	57.236	1	0	8.9623	-4.5339	-9.6435	-14.829	0.42647	6.1604	7.8069	10.824	9.3887	1.6266	-1.8366	-4.0053	1481.9
17.88	1789	78	NaN	1.8021	7.1694	-7.918	-172.52	11.46	7.1603	-38.819	-717.87	1061.5	-3.1241	763.45	1078.2	69.847	55.231	1	0	8.8297	-4.6689	-9.6371	-14.823	0.42176	6.0979	7.817	10.813	9.2514	1.429	-1.8201	-4.01	1481.8
17.89	1790	78	NaN	1.8156	7.1817	-7.9307	-172.62	11.459	6.7068	-38.895	-717.78	1061.7	-3.0218	763.29	1078.3	73.993	57.244	1	0	8.6796	-4.8218	-9.6314	-14.817	0.42815	5.9952	7.8243	10.817	9.1077	1.1734	-1.8071	-4.0002	1481.6
17.9	1791	78	NaN	1.8476	7.1464	-7.9966	-172.7	11.445	6.4065	-38.845	-717.8	1062	-2.9453	763.14	1078.4	75.276	56.615	1	0	8.5479	-4.9559	-9.6264	-14.812	0.45897	5.9126	7.7829	10.808	9.0068	0.95676	-1.8434	-4.0034	1481.5
17.91	1792	78	NaN	1.8838	7.1044	-8.0735	-172.75	11.404	6.1326	-38.768	-717.84	1062.2	-3.0316	763.03	1078.4	74.542	56.669	1	0	8.4242	-5.0818	-9.6217	-14.807	0.50137	5.8647	7.7342	10.774	8.9256	0.78287	-1.8875	-4.0333	1481.4
17.92	1793	78	NaN	1.9266	7.0588	-8.1524	-172.82	11.346	5.9223	-38.69	-717.92	1062.4	-3.0858	762.95	1078.5	75.437	57.301	1	0	8.2653	-5.2437	-9.6169	-14.802	0.54931	5.8051	7.6818	10.723	8.8146	0.56141	-1.9351	-4.0793	1481.4
17.93	1794	78	NaN	1.9841	7.0068	-8.2364	-172.94	11.287	5.8213	-38.615	-718.04	1062.5	-2.8954	762.84	1078.5	75.969	54.721	1	0	8.0996	-5.4125	-9.6122	-14.798	0.60233	5.6798	7.6237	10.67	8.7019	0.26736	-1.9885	-4.128	1481.4
17.94	1795	78	NaN	2.0865	6.9621	-8.3963	-173.12	11.202	5.6171	-38.419	-718.21	1062.8	-2.9168	762.67	1078.5	76.299	56.76	1	0	7.7511	-5.7674	-9.6073	-14.793	0.71317	5.5097	7.5703	10.594	8.4642	-0.25768	-2.037	-4.1985	1481.4
17.95	1796	78	NaN	2.1538	6.9355	-8.449	-173.26	11.131	5.486	-38.476	-718.34	1062.9	-2.9645	762.59	1078.5	75.29	56.258	1	0	7.1518	-6.3777	-9.6048	-14.79	0.78013	5.3664	7.5392	10.527	7.9319	-1.0113	-2.0656	-4.2633	1481.4
17.96	1797	78	NaN	2.2398	6.9289	-8.5112	-173.44	11.048	5.3558	-38.571	-718.5	1063	-3.105	762.51	1078.5	74.547	55.114	1	0	6.2168	-7.33	-9.6055	-14.791	0.86803	5.1884	7.5277	10.449	7.0848	-2.1416	-2.0778	-4.3421	1481.5
17.97	1798	78	NaN	2.3381	6.9346	-8.5881	-173.63	10.963	5.2318	-38.667	-718.68	1063.1	-3.3185	762.41	1078.4	74.394	57.043	1	0	5.9953	-7.5556	-9.603	-14.788	0.97092	5.0006	7.5282	10.369	6.9662	-2.5549	-2.0748	-4.4192	1481.6
17.98	1799	78	NaN	2.4055	6.9372	-8.6217	-173.75	10.906	5.1643	-38.823	-718.85	1063.1	-3.5277	762.33	1078.4	74.321	57.634	1	0	5.915	-7.6374	-9.5994	-14.785	1.0405	4.8829	7.528	10.315	6.9555	-2.7545	-2.0714	-4.4696	1481.7
17.99	1800	78	NaN	2.4704	6.9447	-8.6752	-173.88	10.856	5.184	-38.911	-719	1063.1	-3.5704	762.26	1078.3	73.617	55.37	1	0	5.7821	-7.7727	-9.5943	-14.78	1.1036	4.7539	7.5341	10.266	6.8857	-3.0188	-2.0602	-4.5133	1481.8
18	1801	78	NaN	2.5217	6.9239	-8.7515	-174.02	10.793	5.1951	-39.037	-719.25	1063	-3.8299	762.2	1078.2	71.466	56.653	1	0	5.7182	-7.8377	-9.5909	-14.776	1.1603	4.6179	7.5116	10.206	6.8785	-3.2199	-2.0792	-4.5708	1482
18.01	1802	78	NaN	2.5331	6.8843	-8.83	-174.16	10.713	5.2551	-39.189	-719.55	1063	-4.088	762.21	1078.2	67.555	56.015	1	0	5.6986	-7.8577	-9.5885	-14.774	1.1761	4.4845	7.47	10.127	6.8747	-3.3732	-2.1185	-4.6468	1482.3
18.02	1803	78	NaN	2.4983	6.8369	-8.8982	-174.25	10.636	5.3546	-39.339	-719.83	1063	-4.3409	762.29	1078.1	64.022	55.935	1	0	5.6209	-7.9368	-9.5839	-14.769	1.1456	4.4017	7.4209	10.052	6.7665	-3.5351	-2.163	-4.7176	1482.6
[truncated: 63,451 more rows]
